# Supplementary material for: Dispersal from the Qinghai-Tibet plateau by a high-altitude butterfly is associated with rapid expansion and reorganization of its genome
Source: Nat Commun. 2023 Dec 11;14:8190. doi: 10.1038/s41467-023-44023-2 (PMC10713551; doi:10.1038/s41467-023-44023-2)
Supplement: Supplementary file 4 — Supplementary Data 1 [file 41467_2023_44023_MOESM4_ESM.xlsx]

## Sheet: Tab
Supplementary Data 1. TE content of 3 Parnassius species.
Type	Subtype	Content in Parnassius apollo (bp)	Percentage in Parnassius apollo (%)	Content in Parnassius orleans (bp)	Percentage in Parnassius orleans (%)	Content in Parnassius glacialis (bp)	Percentage in Parnassius glacialis (%)
SINE	SINE/tRNA-CR1	4253963	0.305607	5186714	0.420491	6158172	0.45529
	SINE/tRNA-7SL	14	1.00577e-06	260	2.10784e-05	92	6.80181e-06
	SINE/U	7	5.02883e-07	491229	0.0398243	709922	0.0524864
	SINE/MIR	255265	0.0183384	90	7.29637e-06	170	1.25686e-05
	SINE/tRNA-V	81	5.81908e-06	163847	0.0132832	230485	0.0170404
	SINE/Deu	281575	0.0202285	93	7.53958e-06	88	6.50608e-06
	SINE/RTE	305	2.19114e-05	24209376	1.96267	20467326	1.5132
	SINE/tRNA-RTE	27918498	2.00568	2310	0.000187273	3010	0.000222537
	SINE/tRNA-Alu	4189	0.00030094	11562790	0.937404	11100438	0.820685
	SINE/tRNA	9568907	0.687435	4061	0.000329228	4690	0.000346744
	SINE/Alu	7830	0.000562511	283	2.2943e-05	845	6.24731e-05
	SINE/7SL	1395	0.000100217	63	5.10746e-06	0	0
	SINE	73068	0.00524924	71154	0.00576851	94081	0.00695566
LINE	LINE/CRE	5317160	0.381987	10662025	0.864379	9231703	0.682525
	LINE/Penelope	39586260	2.8439	19323980	1.56661	14740067	1.08977
	LINE/R2	59169	0.00425073	102451	0.00830578	151439	0.0111963
	LINE/Dong-R4	22342904	1.60513	13608316	1.10324	11769230	0.870131
	LINE/Jockey-I	5193755	0.373122	4511320	0.365736	5279636	0.390338
	LINE/R1	13399423	0.962621	19185597	1.55539	20935172	1.54779
	LINE/Proto2	5706786	0.409978	4238245	0.343598	4999255	0.369608
	LINE/L2	73839818	5.30469	76395857	6.19347	83946471	6.20639
	LINE/Rex-Babar	6395	0.00045942	6915	0.000560604	5699	0.000421342
	LINE/CR1	134429445	9.65748	119543059	9.69145	141915192	10.4922
	LINE/RTE	167714748	12.0487	167023783	13.5407	203467436	15.0429
	LINE	8390817	0.6028	6814583	0.552463	7705501	0.569688
	LINE/L1	1647953	0.11839	727813	0.0590044	507181	0.0374973
LTR	LTR/ERVK	49170	0.0035324	34131	0.00276703	105136	0.00777299
	LTR/ERV	3486	0.000250436	2102	0.000170411	1399	0.000103432
	LTR/ERV1	1939030	0.139301	1265258	0.102575	996977	0.0737092
	LTR	541910	0.0389311	609432	0.0494071	1150373	0.0850502
	LTR/ERVL	8431	0.000605687	5654	0.000458374	7179	0.000530763
	LTR/Gypsy	69942702	5.02472	36959115	2.9963	40842326	3.01958
	LTR/Copia	1817977	0.130604	1504242	0.12195	1171024	0.086577
	LTR/Pao	43754676	3.14336	18207435	1.47609	39929246	2.95208
	LTR/Ngaro	73038	0.00524709	23867	0.00193492	46373	0.00342848
	LTR/DIRS	1430484	0.102767	1114110	0.0903218	846440	0.0625796
DNA	DNA/Dada	138770	0.00996931	70418	0.00570884	80013	0.00591558
	DNA/Zator	476531	0.0342342	326953	0.0265063	244616	0.0180851
	DNA/TcMar	59204859	4.25331	62160351	5.03939	72319230	5.34676
	DNA/PiggyBac	4921929	0.353594	4998400	0.405224	3666203	0.271052
	DNA/P	7605365	0.546373	7148591	0.579542	8958357	0.662315
	DNA/MULE	516053	0.0370735	577284	0.0468009	803074	0.0593734
	DNA/Merlin	989250	0.0710682	553701	0.044889	465533	0.0344181
	DNA	3325565	0.23891	3751190	0.304112	6681777	0.494002
	DNA/Maverick	8769907	0.630034	5308861	0.430393	2909194	0.215085
	DNA/Kolobok	227009	0.0163084	81475	0.00660524	137298	0.0101508
	DNA/hAT	26274562	1.88758	22665212	1.83749	33517401	2.47803
	DNA/Harbinger	4528082	0.3253	4457809	0.361398	4381295	0.323921
	DNA/Ginger	440320	0.0316328	335529	0.0272016	273097	0.0201908
	DNA/Crypton	77102	0.00553905	20062	0.00162644	44391	0.00328195
	DNA/CMC	13513560	0.970821	7171138	0.58137	9533049	0.704804
RC/Helitron		46003764	3.30493	68645772	5.56535	59244022	4.38007
Unknown		100465622	7.2175	77947424	6.31947	87501450	6.46922
Structural_RNA		10643568	0.764639	800513	0.0649003	15743915	1.16399
Satellite		584542	0.0419938	566914	0.0459617	480789	0.035546
Simple_repeat		276	1.9828e-05	1588	0.000128745	920	6.80181e-05
Others		38610005	2.77376	35674194	2.894	35525599	2.6265
Sum of RepeatMasker		966877275	69.4609	846824939	68.655	971030997	71.7909
