# Supplementary material for: Dispersal from the Qinghai-Tibet plateau by a high-altitude butterfly is associated with rapid expansion and reorganization of its genome
Source: Nat Commun. 2023 Dec 11;14:8190. doi: 10.1038/s41467-023-44023-2 (PMC10713551; doi:10.1038/s41467-023-44023-2)
Supplement: Supplementary file 5 — Supplementary Data 2 [file 41467_2023_44023_MOESM5_ESM.txt]

##gff-version 3
##ltr_identity: Sequence identity (0-1) between the left and right LTR region.
##tsd: target site duplication.
##seqid source sequence_ontology start end score strand phase attributes
##sequence-region   CAJQZP010000001 1 4228715
CAJQZP010000001	LTR_retriever	repeat_region	230506	235701	.	-	.	ID=repeat_region_1;Name=CAJQZP010000001:230510..235697;Classification=LTR/Gypsy;Sequence_ontology=SO:0000657;ltr_identity=0.9766;Method=structural;motif=TGCA;tsd=ATAT
CAJQZP010000001	LTR_retriever	target_site_duplication	230506	230509	.	-	.	ID=lTSD_1;Parent=repeat_region_1;Name=CAJQZP010000001:230510..235697;Classification=LTR/Gypsy;Sequence_ontology=SO:0000434;ltr_identity=0.9766;Method=structural;motif=TGCA;tsd=ATAT
CAJQZP010000001	LTR_retriever	long_terminal_repeat	230510	230946	.	-	.	ID=lLTR_1;Parent=repeat_region_1;Name=CAJQZP010000001:230510..235697;Classification=LTR/Gypsy;Sequence_ontology=SO:0000286;ltr_identity=0.9766;Method=structural;motif=TGCA;tsd=ATAT
CAJQZP010000001	LTR_retriever	Gypsy_LTR_retrotransposon	230510	235697	.	-	.	ID=LTRRT_1;Parent=repeat_region_1;Name=CAJQZP010000001:230510..235697;Classification=LTR/Gypsy;Sequence_ontology=SO:0002265;ltr_identity=0.9766;Method=structural;motif=TGCA;tsd=ATAT
CAJQZP010000001	LTR_retriever	long_terminal_repeat	235269	235697	.	-	.	ID=rLTR_1;Parent=repeat_region_1;Name=CAJQZP010000001:230510..235697;Classification=LTR/Gypsy;Sequence_ontology=SO:0000286;ltr_identity=0.9766;Method=structural;motif=TGCA;tsd=ATAT
CAJQZP010000001	LTR_retriever	target_site_duplication	235698	235701	.	-	.	ID=rTSD_1;Parent=repeat_region_1;Name=CAJQZP010000001:230510..235697;Classification=LTR/Gypsy;Sequence_ontology=SO:0000434;ltr_identity=0.9766;Method=structural;motif=TGCA;tsd=ATAT
###
CAJQZP010000001	LTR_retriever	repeat_region	260168	264618	.	+	.	ID=repeat_region_2;Name=CAJQZP010000001:260173..264613;Classification=LTR/Gypsy;Sequence_ontology=SO:0000657;ltr_identity=0.9938;Method=structural;motif=TGCA;tsd=AAAAC
CAJQZP010000001	LTR_retriever	target_site_duplication	260168	260172	.	+	.	ID=lTSD_2;Parent=repeat_region_2;Name=CAJQZP010000001:260173..264613;Classification=LTR/Gypsy;Sequence_ontology=SO:0000434;ltr_identity=0.9938;Method=structural;motif=TGCA;tsd=AAAAC
CAJQZP010000001	LTR_retriever	long_terminal_repeat	260173	260334	.	+	.	ID=lLTR_2;Parent=repeat_region_2;Name=CAJQZP010000001:260173..264613;Classification=LTR/Gypsy;Sequence_ontology=SO:0000286;ltr_identity=0.9938;Method=structural;motif=TGCA;tsd=AAAAC
CAJQZP010000001	LTR_retriever	Gypsy_LTR_retrotransposon	260173	264613	.	+	.	ID=LTRRT_2;Parent=repeat_region_2;Name=CAJQZP010000001:260173..264613;Classification=LTR/Gypsy;Sequence_ontology=SO:0002265;ltr_identity=0.9938;Method=structural;motif=TGCA;tsd=AAAAC
CAJQZP010000001	LTR_retriever	long_terminal_repeat	264452	264613	.	+	.	ID=rLTR_2;Parent=repeat_region_2;Name=CAJQZP010000001:260173..264613;Classification=LTR/Gypsy;Sequence_ontology=SO:0000286;ltr_identity=0.9938;Method=structural;motif=TGCA;tsd=AAAAC
CAJQZP010000001	LTR_retriever	target_site_duplication	264614	264618	.	+	.	ID=rTSD_2;Parent=repeat_region_2;Name=CAJQZP010000001:260173..264613;Classification=LTR/Gypsy;Sequence_ontology=SO:0000434;ltr_identity=0.9938;Method=structural;motif=TGCA;tsd=AAAAC
###
CAJQZP010000001	LTR_retriever	repeat_region	270836	277820	.	-	.	ID=repeat_region_3;Name=CAJQZP010000001:270840..277816;Classification=LTR/Gypsy;Sequence_ontology=SO:0000657;ltr_identity=0.9977;Method=structural;motif=TGCA;tsd=CAAA
CAJQZP010000001	LTR_retriever	target_site_duplication	270836	270839	.	-	.	ID=lTSD_3;Parent=repeat_region_3;Name=CAJQZP010000001:270840..277816;Classification=LTR/Gypsy;Sequence_ontology=SO:0000434;ltr_identity=0.9977;Method=structural;motif=TGCA;tsd=CAAA
CAJQZP010000001	LTR_retriever	long_terminal_repeat	270840	271265	.	-	.	ID=lLTR_3;Parent=repeat_region_3;Name=CAJQZP010000001:270840..277816;Classification=LTR/Gypsy;Sequence_ontology=SO:0000286;ltr_identity=0.9977;Method=structural;motif=TGCA;tsd=CAAA
CAJQZP010000001	LTR_retriever	Gypsy_LTR_retrotransposon	270840	277816	.	-	.	ID=LTRRT_3;Parent=repeat_region_3;Name=CAJQZP010000001:270840..277816;Classification=LTR/Gypsy;Sequence_ontology=SO:0002265;ltr_identity=0.9977;Method=structural;motif=TGCA;tsd=CAAA
CAJQZP010000001	LTR_retriever	long_terminal_repeat	277391	277816	.	-	.	ID=rLTR_3;Parent=repeat_region_3;Name=CAJQZP010000001:270840..277816;Classification=LTR/Gypsy;Sequence_ontology=SO:0000286;ltr_identity=0.9977;Method=structural;motif=TGCA;tsd=CAAA
CAJQZP010000001	LTR_retriever	target_site_duplication	277817	277820	.	-	.	ID=rTSD_3;Parent=repeat_region_3;Name=CAJQZP010000001:270840..277816;Classification=LTR/Gypsy;Sequence_ontology=SO:0000434;ltr_identity=0.9977;Method=structural;motif=TGCA;tsd=CAAA
###
CAJQZP010000001	LTR_retriever	repeat_region	381865	385608	.	+	.	ID=repeat_region_4;Name=CAJQZP010000001:381869..385604;Classification=LTR/Gypsy;Sequence_ontology=SO:0000657;ltr_identity=1.0000;Method=structural;motif=TGCA;tsd=TTAC
CAJQZP010000001	LTR_retriever	target_site_duplication	381865	381868	.	+	.	ID=lTSD_4;Parent=repeat_region_4;Name=CAJQZP010000001:381869..385604;Classification=LTR/Gypsy;Sequence_ontology=SO:0000434;ltr_identity=1.0000;Method=structural;motif=TGCA;tsd=TTAC
CAJQZP010000001	LTR_retriever	long_terminal_repeat	381869	382234	.	+	.	ID=lLTR_4;Parent=repeat_region_4;Name=CAJQZP010000001:381869..385604;Classification=LTR/Gypsy;Sequence_ontology=SO:0000286;ltr_identity=1.0000;Method=structural;motif=TGCA;tsd=TTAC
CAJQZP010000001	LTR_retriever	Gypsy_LTR_retrotransposon	381869	385604	.	+	.	ID=LTRRT_4;Parent=repeat_region_4;Name=CAJQZP010000001:381869..385604;Classification=LTR/Gypsy;Sequence_ontology=SO:0002265;ltr_identity=1.0000;Method=structural;motif=TGCA;tsd=TTAC
CAJQZP010000001	LTR_retriever	long_terminal_repeat	385239	385604	.	+	.	ID=rLTR_4;Parent=repeat_region_4;Name=CAJQZP010000001:381869..385604;Classification=LTR/Gypsy;Sequence_ontology=SO:0000286;ltr_identity=1.0000;Method=structural;motif=TGCA;tsd=TTAC
CAJQZP010000001	LTR_retriever	target_site_duplication	385605	385608	.	+	.	ID=rTSD_4;Parent=repeat_region_4;Name=CAJQZP010000001:381869..385604;Classification=LTR/Gypsy;Sequence_ontology=SO:0000434;ltr_identity=1.0000;Method=structural;motif=TGCA;tsd=TTAC
###
CAJQZP010000001	LTR_retriever	repeat_region	783800	789294	.	-	.	ID=repeat_region_5;Name=CAJQZP010000001:783805..789289;Classification=LTR/Gypsy;Sequence_ontology=SO:0000657;ltr_identity=0.9848;Method=structural;motif=TACA;tsd=ATACA
CAJQZP010000001	LTR_retriever	target_site_duplication	783800	783804	.	-	.	ID=lTSD_5;Parent=repeat_region_5;Name=CAJQZP010000001:783805..789289;Classification=LTR/Gypsy;Sequence_ontology=SO:0000434;ltr_identity=0.9848;Method=structural;motif=TACA;tsd=ATACA
CAJQZP010000001	LTR_retriever	long_terminal_repeat	783805	784137	.	-	.	ID=lLTR_5;Parent=repeat_region_5;Name=CAJQZP010000001:783805..789289;Classification=LTR/Gypsy;Sequence_ontology=SO:0000286;ltr_identity=0.9848;Method=structural;motif=TACA;tsd=ATACA
CAJQZP010000001	LTR_retriever	Gypsy_LTR_retrotransposon	783805	789289	.	-	.	ID=LTRRT_5;Parent=repeat_region_5;Name=CAJQZP010000001:783805..789289;Classification=LTR/Gypsy;Sequence_ontology=SO:0002265;ltr_identity=0.9848;Method=structural;motif=TACA;tsd=ATACA
CAJQZP010000001	LTR_retriever	long_terminal_repeat	788957	789289	.	-	.	ID=rLTR_5;Parent=repeat_region_5;Name=CAJQZP010000001:783805..789289;Classification=LTR/Gypsy;Sequence_ontology=SO:0000286;ltr_identity=0.9848;Method=structural;motif=TACA;tsd=ATACA
CAJQZP010000001	LTR_retriever	target_site_duplication	789290	789294	.	-	.	ID=rTSD_5;Parent=repeat_region_5;Name=CAJQZP010000001:783805..789289;Classification=LTR/Gypsy;Sequence_ontology=SO:0000434;ltr_identity=0.9848;Method=structural;motif=TACA;tsd=ATACA
###
CAJQZP010000001	LTR_retriever	repeat_region	1105853	1108847	.	-	.	ID=repeat_region_6;Name=CAJQZP010000001:1105857..1108843;Classification=LTR/Gypsy;Sequence_ontology=SO:0000657;ltr_identity=0.9971;Method=structural;motif=TGCA;tsd=ATTT
CAJQZP010000001	LTR_retriever	target_site_duplication	1105853	1105856	.	-	.	ID=lTSD_6;Parent=repeat_region_6;Name=CAJQZP010000001:1105857..1108843;Classification=LTR/Gypsy;Sequence_ontology=SO:0000434;ltr_identity=0.9971;Method=structural;motif=TGCA;tsd=ATTT
CAJQZP010000001	LTR_retriever	long_terminal_repeat	1105857	1106554	.	-	.	ID=lLTR_6;Parent=repeat_region_6;Name=CAJQZP010000001:1105857..1108843;Classification=LTR/Gypsy;Sequence_ontology=SO:0000286;ltr_identity=0.9971;Method=structural;motif=TGCA;tsd=ATTT
CAJQZP010000001	LTR_retriever	Gypsy_LTR_retrotransposon	1105857	1108843	.	-	.	ID=LTRRT_6;Parent=repeat_region_6;Name=CAJQZP010000001:1105857..1108843;Classification=LTR/Gypsy;Sequence_ontology=SO:0002265;ltr_identity=0.9971;Method=structural;motif=TGCA;tsd=ATTT
CAJQZP010000001	LTR_retriever	long_terminal_repeat	1108146	1108843	.	-	.	ID=rLTR_6;Parent=repeat_region_6;Name=CAJQZP010000001:1105857..1108843;Classification=LTR/Gypsy;Sequence_ontology=SO:0000286;ltr_identity=0.9971;Method=structural;motif=TGCA;tsd=ATTT
CAJQZP010000001	LTR_retriever	target_site_duplication	1108844	1108847	.	-	.	ID=rTSD_6;Parent=repeat_region_6;Name=CAJQZP010000001:1105857..1108843;Classification=LTR/Gypsy;Sequence_ontology=SO:0000434;ltr_identity=0.9971;Method=structural;motif=TGCA;tsd=ATTT
###
CAJQZP010000001	LTR_retriever	repeat_region	1187804	1192042	.	+	.	ID=repeat_region_7;Name=CAJQZP010000001:1187808..1192038;Classification=LTR/Gypsy;Sequence_ontology=SO:0000657;ltr_identity=0.9882;Method=structural;motif=TGCA;tsd=ATAT
CAJQZP010000001	LTR_retriever	target_site_duplication	1187804	1187807	.	+	.	ID=lTSD_7;Parent=repeat_region_7;Name=CAJQZP010000001:1187808..1192038;Classification=LTR/Gypsy;Sequence_ontology=SO:0000434;ltr_identity=0.9882;Method=structural;motif=TGCA;tsd=ATAT
CAJQZP010000001	LTR_retriever	long_terminal_repeat	1187808	1188147	.	+	.	ID=lLTR_7;Parent=repeat_region_7;Name=CAJQZP010000001:1187808..1192038;Classification=LTR/Gypsy;Sequence_ontology=SO:0000286;ltr_identity=0.9882;Method=structural;motif=TGCA;tsd=ATAT
CAJQZP010000001	LTR_retriever	Gypsy_LTR_retrotransposon	1187808	1192038	.	+	.	ID=LTRRT_7;Parent=repeat_region_7;Name=CAJQZP010000001:1187808..1192038;Classification=LTR/Gypsy;Sequence_ontology=SO:0002265;ltr_identity=0.9882;Method=structural;motif=TGCA;tsd=ATAT
CAJQZP010000001	LTR_retriever	long_terminal_repeat	1191699	1192038	.	+	.	ID=rLTR_7;Parent=repeat_region_7;Name=CAJQZP010000001:1187808..1192038;Classification=LTR/Gypsy;Sequence_ontology=SO:0000286;ltr_identity=0.9882;Method=structural;motif=TGCA;tsd=ATAT
CAJQZP010000001	LTR_retriever	target_site_duplication	1192039	1192042	.	+	.	ID=rTSD_7;Parent=repeat_region_7;Name=CAJQZP010000001:1187808..1192038;Classification=LTR/Gypsy;Sequence_ontology=SO:0000434;ltr_identity=0.9882;Method=structural;motif=TGCA;tsd=ATAT
###
CAJQZP010000001	LTR_retriever	repeat_region	1203287	1208177	.	-	.	ID=repeat_region_8;Name=CAJQZP010000001:1203292..1208172;Classification=LTR/Copia;Sequence_ontology=SO:0000657;ltr_identity=0.9596;Method=structural;motif=TGCA;tsd=TGACT
CAJQZP010000001	LTR_retriever	target_site_duplication	1203287	1203291	.	-	.	ID=lTSD_8;Parent=repeat_region_8;Name=CAJQZP010000001:1203292..1208172;Classification=LTR/Copia;Sequence_ontology=SO:0000434;ltr_identity=0.9596;Method=structural;motif=TGCA;tsd=TGACT
CAJQZP010000001	LTR_retriever	long_terminal_repeat	1203292	1203712	.	-	.	ID=lLTR_8;Parent=repeat_region_8;Name=CAJQZP010000001:1203292..1208172;Classification=LTR/Copia;Sequence_ontology=SO:0000286;ltr_identity=0.9596;Method=structural;motif=TGCA;tsd=TGACT
CAJQZP010000001	LTR_retriever	Copia_LTR_retrotransposon	1203292	1208172	.	-	.	ID=LTRRT_8;Parent=repeat_region_8;Name=CAJQZP010000001:1203292..1208172;Classification=LTR/Copia;Sequence_ontology=SO:0002264;ltr_identity=0.9596;Method=structural;motif=TGCA;tsd=TGACT
CAJQZP010000001	LTR_retriever	long_terminal_repeat	1207771	1208172	.	-	.	ID=rLTR_8;Parent=repeat_region_8;Name=CAJQZP010000001:1203292..1208172;Classification=LTR/Copia;Sequence_ontology=SO:0000286;ltr_identity=0.9596;Method=structural;motif=TGCA;tsd=TGACT
CAJQZP010000001	LTR_retriever	target_site_duplication	1208173	1208177	.	-	.	ID=rTSD_8;Parent=repeat_region_8;Name=CAJQZP010000001:1203292..1208172;Classification=LTR/Copia;Sequence_ontology=SO:0000434;ltr_identity=0.9596;Method=structural;motif=TGCA;tsd=TGACT
###
CAJQZP010000001	LTR_retriever	repeat_region	1454173	1461783	.	-	.	ID=repeat_region_9;Name=CAJQZP010000001:1454178..1461778;Classification=LTR/Gypsy;Sequence_ontology=SO:0000657;ltr_identity=0.9990;Method=structural;motif=TGCA;tsd=AACAT
CAJQZP010000001	LTR_retriever	target_site_duplication	1454173	1454177	.	-	.	ID=lTSD_9;Parent=repeat_region_9;Name=CAJQZP010000001:1454178..1461778;Classification=LTR/Gypsy;Sequence_ontology=SO:0000434;ltr_identity=0.9990;Method=structural;motif=TGCA;tsd=AACAT
CAJQZP010000001	LTR_retriever	long_terminal_repeat	1454178	1455159	.	-	.	ID=lLTR_9;Parent=repeat_region_9;Name=CAJQZP010000001:1454178..1461778;Classification=LTR/Gypsy;Sequence_ontology=SO:0000286;ltr_identity=0.9990;Method=structural;motif=TGCA;tsd=AACAT
CAJQZP010000001	LTR_retriever	Gypsy_LTR_retrotransposon	1454178	1461778	.	-	.	ID=LTRRT_9;Parent=repeat_region_9;Name=CAJQZP010000001:1454178..1461778;Classification=LTR/Gypsy;Sequence_ontology=SO:0002265;ltr_identity=0.9990;Method=structural;motif=TGCA;tsd=AACAT
CAJQZP010000001	LTR_retriever	long_terminal_repeat	1460795	1461778	.	-	.	ID=rLTR_9;Parent=repeat_region_9;Name=CAJQZP010000001:1454178..1461778;Classification=LTR/Gypsy;Sequence_ontology=SO:0000286;ltr_identity=0.9990;Method=structural;motif=TGCA;tsd=AACAT
CAJQZP010000001	LTR_retriever	target_site_duplication	1461779	1461783	.	-	.	ID=rTSD_9;Parent=repeat_region_9;Name=CAJQZP010000001:1454178..1461778;Classification=LTR/Gypsy;Sequence_ontology=SO:0000434;ltr_identity=0.9990;Method=structural;motif=TGCA;tsd=AACAT
###
CAJQZP010000001	LTR_retriever	repeat_region	1464230	1469929	.	-	.	ID=repeat_region_10;Name=CAJQZP010000001:1464234..1469925;Classification=LTR/Gypsy;Sequence_ontology=SO:0000657;ltr_identity=0.9891;Method=structural;motif=TGCA;tsd=ATAT
CAJQZP010000001	LTR_retriever	target_site_duplication	1464230	1464233	.	-	.	ID=lTSD_10;Parent=repeat_region_10;Name=CAJQZP010000001:1464234..1469925;Classification=LTR/Gypsy;Sequence_ontology=SO:0000434;ltr_identity=0.9891;Method=structural;motif=TGCA;tsd=ATAT
CAJQZP010000001	LTR_retriever	long_terminal_repeat	1464234	1464601	.	-	.	ID=lLTR_10;Parent=repeat_region_10;Name=CAJQZP010000001:1464234..1469925;Classification=LTR/Gypsy;Sequence_ontology=SO:0000286;ltr_identity=0.9891;Method=structural;motif=TGCA;tsd=ATAT
CAJQZP010000001	LTR_retriever	Gypsy_LTR_retrotransposon	1464234	1469925	.	-	.	ID=LTRRT_10;Parent=repeat_region_10;Name=CAJQZP010000001:1464234..1469925;Classification=LTR/Gypsy;Sequence_ontology=SO:0002265;ltr_identity=0.9891;Method=structural;motif=TGCA;tsd=ATAT
CAJQZP010000001	LTR_retriever	long_terminal_repeat	1469558	1469925	.	-	.	ID=rLTR_10;Parent=repeat_region_10;Name=CAJQZP010000001:1464234..1469925;Classification=LTR/Gypsy;Sequence_ontology=SO:0000286;ltr_identity=0.9891;Method=structural;motif=TGCA;tsd=ATAT
CAJQZP010000001	LTR_retriever	target_site_duplication	1469926	1469929	.	-	.	ID=rTSD_10;Parent=repeat_region_10;Name=CAJQZP010000001:1464234..1469925;Classification=LTR/Gypsy;Sequence_ontology=SO:0000434;ltr_identity=0.9891;Method=structural;motif=TGCA;tsd=ATAT
###
CAJQZP010000001	LTR_retriever	repeat_region	1632027	1637597	.	+	.	ID=repeat_region_11;Name=CAJQZP010000001:1632031..1637593;Classification=LTR/Gypsy;Sequence_ontology=SO:0000657;ltr_identity=0.9973;Method=structural;motif=TGCA;tsd=ATAC
CAJQZP010000001	LTR_retriever	target_site_duplication	1632027	1632030	.	+	.	ID=lTSD_11;Parent=repeat_region_11;Name=CAJQZP010000001:1632031..1637593;Classification=LTR/Gypsy;Sequence_ontology=SO:0000434;ltr_identity=0.9973;Method=structural;motif=TGCA;tsd=ATAC
CAJQZP010000001	LTR_retriever	long_terminal_repeat	1632031	1632396	.	+	.	ID=lLTR_11;Parent=repeat_region_11;Name=CAJQZP010000001:1632031..1637593;Classification=LTR/Gypsy;Sequence_ontology=SO:0000286;ltr_identity=0.9973;Method=structural;motif=TGCA;tsd=ATAC
CAJQZP010000001	LTR_retriever	Gypsy_LTR_retrotransposon	1632031	1637593	.	+	.	ID=LTRRT_11;Parent=repeat_region_11;Name=CAJQZP010000001:1632031..1637593;Classification=LTR/Gypsy;Sequence_ontology=SO:0002265;ltr_identity=0.9973;Method=structural;motif=TGCA;tsd=ATAC
CAJQZP010000001	LTR_retriever	long_terminal_repeat	1637218	1637593	.	+	.	ID=rLTR_11;Parent=repeat_region_11;Name=CAJQZP010000001:1632031..1637593;Classification=LTR/Gypsy;Sequence_ontology=SO:0000286;ltr_identity=0.9973;Method=structural;motif=TGCA;tsd=ATAC
CAJQZP010000001	LTR_retriever	target_site_duplication	1637594	1637597	.	+	.	ID=rTSD_11;Parent=repeat_region_11;Name=CAJQZP010000001:1632031..1637593;Classification=LTR/Gypsy;Sequence_ontology=SO:0000434;ltr_identity=0.9973;Method=structural;motif=TGCA;tsd=ATAC
###
CAJQZP010000001	LTR_retriever	repeat_region	1803170	1808567	.	-	.	ID=repeat_region_12;Name=CAJQZP010000001:1803174..1808563;Classification=LTR/Gypsy;Sequence_ontology=SO:0000657;ltr_identity=0.9762;Method=structural;motif=TGCA;tsd=GTAG
CAJQZP010000001	LTR_retriever	target_site_duplication	1803170	1803173	.	-	.	ID=lTSD_12;Parent=repeat_region_12;Name=CAJQZP010000001:1803174..1808563;Classification=LTR/Gypsy;Sequence_ontology=SO:0000434;ltr_identity=0.9762;Method=structural;motif=TGCA;tsd=GTAG
CAJQZP010000001	LTR_retriever	long_terminal_repeat	1803174	1803509	.	-	.	ID=lLTR_12;Parent=repeat_region_12;Name=CAJQZP010000001:1803174..1808563;Classification=LTR/Gypsy;Sequence_ontology=SO:0000286;ltr_identity=0.9762;Method=structural;motif=TGCA;tsd=GTAG
CAJQZP010000001	LTR_retriever	Gypsy_LTR_retrotransposon	1803174	1808563	.	-	.	ID=LTRRT_12;Parent=repeat_region_12;Name=CAJQZP010000001:1803174..1808563;Classification=LTR/Gypsy;Sequence_ontology=SO:0002265;ltr_identity=0.9762;Method=structural;motif=TGCA;tsd=GTAG
CAJQZP010000001	LTR_retriever	long_terminal_repeat	1808227	1808563	.	-	.	ID=rLTR_12;Parent=repeat_region_12;Name=CAJQZP010000001:1803174..1808563;Classification=LTR/Gypsy;Sequence_ontology=SO:0000286;ltr_identity=0.9762;Method=structural;motif=TGCA;tsd=GTAG
CAJQZP010000001	LTR_retriever	target_site_duplication	1808564	1808567	.	-	.	ID=rTSD_12;Parent=repeat_region_12;Name=CAJQZP010000001:1803174..1808563;Classification=LTR/Gypsy;Sequence_ontology=SO:0000434;ltr_identity=0.9762;Method=structural;motif=TGCA;tsd=GTAG
###
CAJQZP010000001	LTR_retriever	repeat_region	1983088	1986612	.	?	.	ID=repeat_region_13;Name=CAJQZP010000001:1983092..1986608;Classification=LTR/unknown;Sequence_ontology=SO:0000657;ltr_identity=0.9984;Method=structural;motif=TGCA;tsd=CGGT
CAJQZP010000001	LTR_retriever	target_site_duplication	1983088	1983091	.	?	.	ID=lTSD_13;Parent=repeat_region_13;Name=CAJQZP010000001:1983092..1986608;Classification=LTR/unknown;Sequence_ontology=SO:0000434;ltr_identity=0.9984;Method=structural;motif=TGCA;tsd=CGGT
CAJQZP010000001	LTR_retriever	long_terminal_repeat	1983092	1984324	.	?	.	ID=lLTR_13;Parent=repeat_region_13;Name=CAJQZP010000001:1983092..1986608;Classification=LTR/unknown;Sequence_ontology=SO:0000286;ltr_identity=0.9984;Method=structural;motif=TGCA;tsd=CGGT
CAJQZP010000001	LTR_retriever	LTR_retrotransposon	1983092	1986608	.	?	.	ID=LTRRT_13;Parent=repeat_region_13;Name=CAJQZP010000001:1983092..1986608;Classification=LTR/unknown;Sequence_ontology=SO:0000186;ltr_identity=0.9984;Method=structural;motif=TGCA;tsd=CGGT
CAJQZP010000001	LTR_retriever	long_terminal_repeat	1985378	1986608	.	?	.	ID=rLTR_13;Parent=repeat_region_13;Name=CAJQZP010000001:1983092..1986608;Classification=LTR/unknown;Sequence_ontology=SO:0000286;ltr_identity=0.9984;Method=structural;motif=TGCA;tsd=CGGT
CAJQZP010000001	LTR_retriever	target_site_duplication	1986609	1986612	.	?	.	ID=rTSD_13;Parent=repeat_region_13;Name=CAJQZP010000001:1983092..1986608;Classification=LTR/unknown;Sequence_ontology=SO:0000434;ltr_identity=0.9984;Method=structural;motif=TGCA;tsd=CGGT
###
CAJQZP010000001	LTR_retriever	repeat_region	2243291	2248852	.	-	.	ID=repeat_region_14;Name=CAJQZP010000001:2243295..2248848;Classification=LTR/Gypsy;Sequence_ontology=SO:0000657;ltr_identity=0.9725;Method=structural;motif=TGCA;tsd=GTAC
CAJQZP010000001	LTR_retriever	target_site_duplication	2243291	2243294	.	-	.	ID=lTSD_14;Parent=repeat_region_14;Name=CAJQZP010000001:2243295..2248848;Classification=LTR/Gypsy;Sequence_ontology=SO:0000434;ltr_identity=0.9725;Method=structural;motif=TGCA;tsd=GTAC
CAJQZP010000001	LTR_retriever	long_terminal_repeat	2243295	2243694	.	-	.	ID=lLTR_14;Parent=repeat_region_14;Name=CAJQZP010000001:2243295..2248848;Classification=LTR/Gypsy;Sequence_ontology=SO:0000286;ltr_identity=0.9725;Method=structural;motif=TGCA;tsd=GTAC
CAJQZP010000001	LTR_retriever	Gypsy_LTR_retrotransposon	2243295	2248848	.	-	.	ID=LTRRT_14;Parent=repeat_region_14;Name=CAJQZP010000001:2243295..2248848;Classification=LTR/Gypsy;Sequence_ontology=SO:0002265;ltr_identity=0.9725;Method=structural;motif=TGCA;tsd=GTAC
CAJQZP010000001	LTR_retriever	long_terminal_repeat	2248449	2248848	.	-	.	ID=rLTR_14;Parent=repeat_region_14;Name=CAJQZP010000001:2243295..2248848;Classification=LTR/Gypsy;Sequence_ontology=SO:0000286;ltr_identity=0.9725;Method=structural;motif=TGCA;tsd=GTAC
CAJQZP010000001	LTR_retriever	target_site_duplication	2248849	2248852	.	-	.	ID=rTSD_14;Parent=repeat_region_14;Name=CAJQZP010000001:2243295..2248848;Classification=LTR/Gypsy;Sequence_ontology=SO:0000434;ltr_identity=0.9725;Method=structural;motif=TGCA;tsd=GTAC
###
CAJQZP010000001	LTR_retriever	repeat_region	2754566	2761513	.	-	.	ID=repeat_region_15;Name=CAJQZP010000001:2754571..2761508;Classification=LTR/Gypsy;Sequence_ontology=SO:0000657;ltr_identity=0.9950;Method=structural;motif=TGCA;tsd=ATACC
CAJQZP010000001	LTR_retriever	target_site_duplication	2754566	2754570	.	-	.	ID=lTSD_15;Parent=repeat_region_15;Name=CAJQZP010000001:2754571..2761508;Classification=LTR/Gypsy;Sequence_ontology=SO:0000434;ltr_identity=0.9950;Method=structural;motif=TGCA;tsd=ATACC
CAJQZP010000001	LTR_retriever	long_terminal_repeat	2754571	2755171	.	-	.	ID=lLTR_15;Parent=repeat_region_15;Name=CAJQZP010000001:2754571..2761508;Classification=LTR/Gypsy;Sequence_ontology=SO:0000286;ltr_identity=0.9950;Method=structural;motif=TGCA;tsd=ATACC
CAJQZP010000001	LTR_retriever	Gypsy_LTR_retrotransposon	2754571	2761508	.	-	.	ID=LTRRT_15;Parent=repeat_region_15;Name=CAJQZP010000001:2754571..2761508;Classification=LTR/Gypsy;Sequence_ontology=SO:0002265;ltr_identity=0.9950;Method=structural;motif=TGCA;tsd=ATACC
CAJQZP010000001	LTR_retriever	long_terminal_repeat	2760908	2761508	.	-	.	ID=rLTR_15;Parent=repeat_region_15;Name=CAJQZP010000001:2754571..2761508;Classification=LTR/Gypsy;Sequence_ontology=SO:0000286;ltr_identity=0.9950;Method=structural;motif=TGCA;tsd=ATACC
CAJQZP010000001	LTR_retriever	target_site_duplication	2761509	2761513	.	-	.	ID=rTSD_15;Parent=repeat_region_15;Name=CAJQZP010000001:2754571..2761508;Classification=LTR/Gypsy;Sequence_ontology=SO:0000434;ltr_identity=0.9950;Method=structural;motif=TGCA;tsd=ATACC
###
CAJQZP010000001	LTR_retriever	repeat_region	2813749	2817192	.	+	.	ID=repeat_region_16;Name=CAJQZP010000001:2813756..2817188;Classification=LTR/Gypsy;Sequence_ontology=SO:0000657;ltr_identity=0.9970;Method=structural;motif=TGCA;tsd=ATAA
CAJQZP010000001	LTR_retriever	target_site_duplication	2813749	2813752	.	+	.	ID=lTSD_16;Parent=repeat_region_16;Name=CAJQZP010000001:2813756..2817188;Classification=LTR/Gypsy;Sequence_ontology=SO:0000434;ltr_identity=0.9970;Method=structural;motif=TGCA;tsd=ATAA
CAJQZP010000001	LTR_retriever	long_terminal_repeat	2813756	2814105	.	+	.	ID=lLTR_16;Parent=repeat_region_16;Name=CAJQZP010000001:2813756..2817188;Classification=LTR/Gypsy;Sequence_ontology=SO:0000286;ltr_identity=0.9970;Method=structural;motif=TGCA;tsd=ATAA
CAJQZP010000001	LTR_retriever	Gypsy_LTR_retrotransposon	2813756	2817188	.	+	.	ID=LTRRT_16;Parent=repeat_region_16;Name=CAJQZP010000001:2813756..2817188;Classification=LTR/Gypsy;Sequence_ontology=SO:0002265;ltr_identity=0.9970;Method=structural;motif=TGCA;tsd=ATAA
CAJQZP010000001	LTR_retriever	long_terminal_repeat	2816851	2817188	.	+	.	ID=rLTR_16;Parent=repeat_region_16;Name=CAJQZP010000001:2813756..2817188;Classification=LTR/Gypsy;Sequence_ontology=SO:0000286;ltr_identity=0.9970;Method=structural;motif=TGCA;tsd=ATAA
CAJQZP010000001	LTR_retriever	target_site_duplication	2817189	2817192	.	+	.	ID=rTSD_16;Parent=repeat_region_16;Name=CAJQZP010000001:2813756..2817188;Classification=LTR/Gypsy;Sequence_ontology=SO:0000434;ltr_identity=0.9970;Method=structural;motif=TGCA;tsd=ATAA
###
CAJQZP010000001	LTR_retriever	repeat_region	3482017	3490390	.	+	.	ID=repeat_region_17;Name=CAJQZP010000001:3482022..3490385;Classification=LTR/Gypsy;Sequence_ontology=SO:0000657;ltr_identity=0.9994;Method=structural;motif=TGCA;tsd=ATTAT
CAJQZP010000001	LTR_retriever	target_site_duplication	3482017	3482021	.	+	.	ID=lTSD_17;Parent=repeat_region_17;Name=CAJQZP010000001:3482022..3490385;Classification=LTR/Gypsy;Sequence_ontology=SO:0000434;ltr_identity=0.9994;Method=structural;motif=TGCA;tsd=ATTAT
CAJQZP010000001	LTR_retriever	long_terminal_repeat	3482022	3483640	.	+	.	ID=lLTR_17;Parent=repeat_region_17;Name=CAJQZP010000001:3482022..3490385;Classification=LTR/Gypsy;Sequence_ontology=SO:0000286;ltr_identity=0.9994;Method=structural;motif=TGCA;tsd=ATTAT
CAJQZP010000001	LTR_retriever	Gypsy_LTR_retrotransposon	3482022	3490385	.	+	.	ID=LTRRT_17;Parent=repeat_region_17;Name=CAJQZP010000001:3482022..3490385;Classification=LTR/Gypsy;Sequence_ontology=SO:0002265;ltr_identity=0.9994;Method=structural;motif=TGCA;tsd=ATTAT
CAJQZP010000001	LTR_retriever	long_terminal_repeat	3488768	3490385	.	+	.	ID=rLTR_17;Parent=repeat_region_17;Name=CAJQZP010000001:3482022..3490385;Classification=LTR/Gypsy;Sequence_ontology=SO:0000286;ltr_identity=0.9994;Method=structural;motif=TGCA;tsd=ATTAT
CAJQZP010000001	LTR_retriever	target_site_duplication	3490386	3490390	.	+	.	ID=rTSD_17;Parent=repeat_region_17;Name=CAJQZP010000001:3482022..3490385;Classification=LTR/Gypsy;Sequence_ontology=SO:0000434;ltr_identity=0.9994;Method=structural;motif=TGCA;tsd=ATTAT
###
CAJQZP010000001	LTR_retriever	repeat_region	3593028	3598321	.	+	.	ID=repeat_region_18;Name=CAJQZP010000001:3593033..3598316;Classification=LTR/Gypsy;Sequence_ontology=SO:0000657;ltr_identity=1.0000;Method=structural;motif=TGCA;tsd=CTATC
CAJQZP010000001	LTR_retriever	target_site_duplication	3593028	3593032	.	+	.	ID=lTSD_18;Parent=repeat_region_18;Name=CAJQZP010000001:3593033..3598316;Classification=LTR/Gypsy;Sequence_ontology=SO:0000434;ltr_identity=1.0000;Method=structural;motif=TGCA;tsd=CTATC
CAJQZP010000001	LTR_retriever	long_terminal_repeat	3593033	3593277	.	+	.	ID=lLTR_18;Parent=repeat_region_18;Name=CAJQZP010000001:3593033..3598316;Classification=LTR/Gypsy;Sequence_ontology=SO:0000286;ltr_identity=1.0000;Method=structural;motif=TGCA;tsd=CTATC
CAJQZP010000001	LTR_retriever	Gypsy_LTR_retrotransposon	3593033	3598316	.	+	.	ID=LTRRT_18;Parent=repeat_region_18;Name=CAJQZP010000001:3593033..3598316;Classification=LTR/Gypsy;Sequence_ontology=SO:0002265;ltr_identity=1.0000;Method=structural;motif=TGCA;tsd=CTATC
CAJQZP010000001	LTR_retriever	long_terminal_repeat	3598072	3598316	.	+	.	ID=rLTR_18;Parent=repeat_region_18;Name=CAJQZP010000001:3593033..3598316;Classification=LTR/Gypsy;Sequence_ontology=SO:0000286;ltr_identity=1.0000;Method=structural;motif=TGCA;tsd=CTATC
CAJQZP010000001	LTR_retriever	target_site_duplication	3598317	3598321	.	+	.	ID=rTSD_18;Parent=repeat_region_18;Name=CAJQZP010000001:3593033..3598316;Classification=LTR/Gypsy;Sequence_ontology=SO:0000434;ltr_identity=1.0000;Method=structural;motif=TGCA;tsd=CTATC
###
CAJQZP010000001	LTR_retriever	repeat_region	4039564	4048062	.	-	.	ID=repeat_region_19;Name=CAJQZP010000001:4039568..4048058;Classification=LTR/Gypsy;Sequence_ontology=SO:0000657;ltr_identity=0.9593;Method=structural;motif=TGCA;tsd=GTTC
CAJQZP010000001	LTR_retriever	target_site_duplication	4039564	4039567	.	-	.	ID=lTSD_19;Parent=repeat_region_19;Name=CAJQZP010000001:4039568..4048058;Classification=LTR/Gypsy;Sequence_ontology=SO:0000434;ltr_identity=0.9593;Method=structural;motif=TGCA;tsd=GTTC
CAJQZP010000001	LTR_retriever	long_terminal_repeat	4039568	4039862	.	-	.	ID=lLTR_19;Parent=repeat_region_19;Name=CAJQZP010000001:4039568..4048058;Classification=LTR/Gypsy;Sequence_ontology=SO:0000286;ltr_identity=0.9593;Method=structural;motif=TGCA;tsd=GTTC
CAJQZP010000001	LTR_retriever	Gypsy_LTR_retrotransposon	4039568	4048058	.	-	.	ID=LTRRT_19;Parent=repeat_region_19;Name=CAJQZP010000001:4039568..4048058;Classification=LTR/Gypsy;Sequence_ontology=SO:0002265;ltr_identity=0.9593;Method=structural;motif=TGCA;tsd=GTTC
CAJQZP010000001	LTR_retriever	long_terminal_repeat	4047764	4048058	.	-	.	ID=rLTR_19;Parent=repeat_region_19;Name=CAJQZP010000001:4039568..4048058;Classification=LTR/Gypsy;Sequence_ontology=SO:0000286;ltr_identity=0.9593;Method=structural;motif=TGCA;tsd=GTTC
CAJQZP010000001	LTR_retriever	target_site_duplication	4048059	4048062	.	-	.	ID=rTSD_19;Parent=repeat_region_19;Name=CAJQZP010000001:4039568..4048058;Classification=LTR/Gypsy;Sequence_ontology=SO:0000434;ltr_identity=0.9593;Method=structural;motif=TGCA;tsd=GTTC
###
##sequence-region   CAJQZP010000008 1 22914932
CAJQZP010000008	LTR_retriever	repeat_region	159335	164901	.	+	.	ID=repeat_region_20;Name=CAJQZP010000008:159340..164896;Classification=LTR/Gypsy;Sequence_ontology=SO:0000657;ltr_identity=0.9949;Method=structural;motif=TATA;tsd=TAATA
CAJQZP010000008	LTR_retriever	target_site_duplication	159335	159339	.	+	.	ID=lTSD_20;Parent=repeat_region_20;Name=CAJQZP010000008:159340..164896;Classification=LTR/Gypsy;Sequence_ontology=SO:0000434;ltr_identity=0.9949;Method=structural;motif=TATA;tsd=TAATA
CAJQZP010000008	LTR_retriever	long_terminal_repeat	159340	159736	.	+	.	ID=lLTR_20;Parent=repeat_region_20;Name=CAJQZP010000008:159340..164896;Classification=LTR/Gypsy;Sequence_ontology=SO:0000286;ltr_identity=0.9949;Method=structural;motif=TATA;tsd=TAATA
CAJQZP010000008	LTR_retriever	Gypsy_LTR_retrotransposon	159340	164896	.	+	.	ID=LTRRT_20;Parent=repeat_region_20;Name=CAJQZP010000008:159340..164896;Classification=LTR/Gypsy;Sequence_ontology=SO:0002265;ltr_identity=0.9949;Method=structural;motif=TATA;tsd=TAATA
CAJQZP010000008	LTR_retriever	long_terminal_repeat	164500	164896	.	+	.	ID=rLTR_20;Parent=repeat_region_20;Name=CAJQZP010000008:159340..164896;Classification=LTR/Gypsy;Sequence_ontology=SO:0000286;ltr_identity=0.9949;Method=structural;motif=TATA;tsd=TAATA
CAJQZP010000008	LTR_retriever	target_site_duplication	164897	164901	.	+	.	ID=rTSD_20;Parent=repeat_region_20;Name=CAJQZP010000008:159340..164896;Classification=LTR/Gypsy;Sequence_ontology=SO:0000434;ltr_identity=0.9949;Method=structural;motif=TATA;tsd=TAATA
###
CAJQZP010000008	LTR_retriever	repeat_region	381938	385058	.	-	.	ID=repeat_region_21;Name=CAJQZP010000008:381942..385054;Classification=LTR/Gypsy;Sequence_ontology=SO:0000657;ltr_identity=0.9871;Method=structural;motif=TGCA;tsd=ATAC
CAJQZP010000008	LTR_retriever	target_site_duplication	381938	381941	.	-	.	ID=lTSD_21;Parent=repeat_region_21;Name=CAJQZP010000008:381942..385054;Classification=LTR/Gypsy;Sequence_ontology=SO:0000434;ltr_identity=0.9871;Method=structural;motif=TGCA;tsd=ATAC
CAJQZP010000008	LTR_retriever	long_terminal_repeat	381942	382328	.	-	.	ID=lLTR_21;Parent=repeat_region_21;Name=CAJQZP010000008:381942..385054;Classification=LTR/Gypsy;Sequence_ontology=SO:0000286;ltr_identity=0.9871;Method=structural;motif=TGCA;tsd=ATAC
CAJQZP010000008	LTR_retriever	Gypsy_LTR_retrotransposon	381942	385054	.	-	.	ID=LTRRT_21;Parent=repeat_region_21;Name=CAJQZP010000008:381942..385054;Classification=LTR/Gypsy;Sequence_ontology=SO:0002265;ltr_identity=0.9871;Method=structural;motif=TGCA;tsd=ATAC
CAJQZP010000008	LTR_retriever	long_terminal_repeat	384664	385054	.	-	.	ID=rLTR_21;Parent=repeat_region_21;Name=CAJQZP010000008:381942..385054;Classification=LTR/Gypsy;Sequence_ontology=SO:0000286;ltr_identity=0.9871;Method=structural;motif=TGCA;tsd=ATAC
CAJQZP010000008	LTR_retriever	target_site_duplication	385055	385058	.	-	.	ID=rTSD_21;Parent=repeat_region_21;Name=CAJQZP010000008:381942..385054;Classification=LTR/Gypsy;Sequence_ontology=SO:0000434;ltr_identity=0.9871;Method=structural;motif=TGCA;tsd=ATAC
###
CAJQZP010000008	LTR_retriever	repeat_region	916306	925012	.	+	.	ID=repeat_region_22;Name=CAJQZP010000008:916311..925007;Classification=LTR/unknown;Sequence_ontology=SO:0000657;ltr_identity=0.9935;Method=structural;motif=TGCA;tsd=GACTG
CAJQZP010000008	LTR_retriever	target_site_duplication	916306	916310	.	+	.	ID=lTSD_22;Parent=repeat_region_22;Name=CAJQZP010000008:916311..925007;Classification=LTR/unknown;Sequence_ontology=SO:0000434;ltr_identity=0.9935;Method=structural;motif=TGCA;tsd=GACTG
CAJQZP010000008	LTR_retriever	long_terminal_repeat	916311	916464	.	+	.	ID=lLTR_22;Parent=repeat_region_22;Name=CAJQZP010000008:916311..925007;Classification=LTR/unknown;Sequence_ontology=SO:0000286;ltr_identity=0.9935;Method=structural;motif=TGCA;tsd=GACTG
CAJQZP010000008	LTR_retriever	LTR_retrotransposon	916311	925007	.	+	.	ID=LTRRT_22;Parent=repeat_region_22;Name=CAJQZP010000008:916311..925007;Classification=LTR/unknown;Sequence_ontology=SO:0000186;ltr_identity=0.9935;Method=structural;motif=TGCA;tsd=GACTG
CAJQZP010000008	LTR_retriever	long_terminal_repeat	924854	925007	.	+	.	ID=rLTR_22;Parent=repeat_region_22;Name=CAJQZP010000008:916311..925007;Classification=LTR/unknown;Sequence_ontology=SO:0000286;ltr_identity=0.9935;Method=structural;motif=TGCA;tsd=GACTG
CAJQZP010000008	LTR_retriever	target_site_duplication	925008	925012	.	+	.	ID=rTSD_22;Parent=repeat_region_22;Name=CAJQZP010000008:916311..925007;Classification=LTR/unknown;Sequence_ontology=SO:0000434;ltr_identity=0.9935;Method=structural;motif=TGCA;tsd=GACTG
###
CAJQZP010000008	LTR_retriever	repeat_region	917616	923069	.	+	.	ID=repeat_region_23;Name=CAJQZP010000008:917620..923065;Classification=LTR/Gypsy;Sequence_ontology=SO:0000657;ltr_identity=0.9785;Method=structural;motif=TGCA;tsd=ATAT
CAJQZP010000008	LTR_retriever	target_site_duplication	917616	917619	.	+	.	ID=lTSD_23;Parent=repeat_region_23;Name=CAJQZP010000008:917620..923065;Classification=LTR/Gypsy;Sequence_ontology=SO:0000434;ltr_identity=0.9785;Method=structural;motif=TGCA;tsd=ATAT
CAJQZP010000008	LTR_retriever	long_terminal_repeat	917620	918037	.	+	.	ID=lLTR_23;Parent=repeat_region_23;Name=CAJQZP010000008:917620..923065;Classification=LTR/Gypsy;Sequence_ontology=SO:0000286;ltr_identity=0.9785;Method=structural;motif=TGCA;tsd=ATAT
CAJQZP010000008	LTR_retriever	Gypsy_LTR_retrotransposon	917620	923065	.	+	.	ID=LTRRT_23;Parent=repeat_region_23;Name=CAJQZP010000008:917620..923065;Classification=LTR/Gypsy;Sequence_ontology=SO:0002265;ltr_identity=0.9785;Method=structural;motif=TGCA;tsd=ATAT
CAJQZP010000008	LTR_retriever	long_terminal_repeat	922648	923065	.	+	.	ID=rLTR_23;Parent=repeat_region_23;Name=CAJQZP010000008:917620..923065;Classification=LTR/Gypsy;Sequence_ontology=SO:0000286;ltr_identity=0.9785;Method=structural;motif=TGCA;tsd=ATAT
CAJQZP010000008	LTR_retriever	target_site_duplication	923066	923069	.	+	.	ID=rTSD_23;Parent=repeat_region_23;Name=CAJQZP010000008:917620..923065;Classification=LTR/Gypsy;Sequence_ontology=SO:0000434;ltr_identity=0.9785;Method=structural;motif=TGCA;tsd=ATAT
###
CAJQZP010000008	LTR_retriever	repeat_region	955400	957551	.	-	.	ID=repeat_region_24;Name=CAJQZP010000008:955405..957546;Classification=LTR/Gypsy;Sequence_ontology=SO:0000657;ltr_identity=1.0000;Method=structural;motif=TGAA;tsd=AATTC
CAJQZP010000008	LTR_retriever	target_site_duplication	955400	955404	.	-	.	ID=lTSD_24;Parent=repeat_region_24;Name=CAJQZP010000008:955405..957546;Classification=LTR/Gypsy;Sequence_ontology=SO:0000434;ltr_identity=1.0000;Method=structural;motif=TGAA;tsd=AATTC
CAJQZP010000008	LTR_retriever	long_terminal_repeat	955405	955601	.	-	.	ID=lLTR_24;Parent=repeat_region_24;Name=CAJQZP010000008:955405..957546;Classification=LTR/Gypsy;Sequence_ontology=SO:0000286;ltr_identity=1.0000;Method=structural;motif=TGAA;tsd=AATTC
CAJQZP010000008	LTR_retriever	Gypsy_LTR_retrotransposon	955405	957546	.	-	.	ID=LTRRT_24;Parent=repeat_region_24;Name=CAJQZP010000008:955405..957546;Classification=LTR/Gypsy;Sequence_ontology=SO:0002265;ltr_identity=1.0000;Method=structural;motif=TGAA;tsd=AATTC
CAJQZP010000008	LTR_retriever	long_terminal_repeat	957349	957546	.	-	.	ID=rLTR_24;Parent=repeat_region_24;Name=CAJQZP010000008:955405..957546;Classification=LTR/Gypsy;Sequence_ontology=SO:0000286;ltr_identity=1.0000;Method=structural;motif=TGAA;tsd=AATTC
CAJQZP010000008	LTR_retriever	target_site_duplication	957547	957551	.	-	.	ID=rTSD_24;Parent=repeat_region_24;Name=CAJQZP010000008:955405..957546;Classification=LTR/Gypsy;Sequence_ontology=SO:0000434;ltr_identity=1.0000;Method=structural;motif=TGAA;tsd=AATTC
###
CAJQZP010000008	LTR_retriever	repeat_region	1135817	1141459	.	+	.	ID=repeat_region_25;Name=CAJQZP010000008:1135823..1141455;Classification=LTR/Gypsy;Sequence_ontology=SO:0000657;ltr_identity=0.9973;Method=structural;motif=TGCA;tsd=ATAT
CAJQZP010000008	LTR_retriever	target_site_duplication	1135817	1135820	.	+	.	ID=lTSD_25;Parent=repeat_region_25;Name=CAJQZP010000008:1135823..1141455;Classification=LTR/Gypsy;Sequence_ontology=SO:0000434;ltr_identity=0.9973;Method=structural;motif=TGCA;tsd=ATAT
CAJQZP010000008	LTR_retriever	long_terminal_repeat	1135823	1136191	.	+	.	ID=lLTR_25;Parent=repeat_region_25;Name=CAJQZP010000008:1135823..1141455;Classification=LTR/Gypsy;Sequence_ontology=SO:0000286;ltr_identity=0.9973;Method=structural;motif=TGCA;tsd=ATAT
CAJQZP010000008	LTR_retriever	Gypsy_LTR_retrotransposon	1135823	1141455	.	+	.	ID=LTRRT_25;Parent=repeat_region_25;Name=CAJQZP010000008:1135823..1141455;Classification=LTR/Gypsy;Sequence_ontology=SO:0002265;ltr_identity=0.9973;Method=structural;motif=TGCA;tsd=ATAT
CAJQZP010000008	LTR_retriever	long_terminal_repeat	1141087	1141455	.	+	.	ID=rLTR_25;Parent=repeat_region_25;Name=CAJQZP010000008:1135823..1141455;Classification=LTR/Gypsy;Sequence_ontology=SO:0000286;ltr_identity=0.9973;Method=structural;motif=TGCA;tsd=ATAT
CAJQZP010000008	LTR_retriever	target_site_duplication	1141456	1141459	.	+	.	ID=rTSD_25;Parent=repeat_region_25;Name=CAJQZP010000008:1135823..1141455;Classification=LTR/Gypsy;Sequence_ontology=SO:0000434;ltr_identity=0.9973;Method=structural;motif=TGCA;tsd=ATAT
###
CAJQZP010000008	LTR_retriever	repeat_region	1173902	1178117	.	?	.	ID=repeat_region_26;Name=CAJQZP010000008:1173906..1178113;Classification=LTR/unknown;Sequence_ontology=SO:0000657;ltr_identity=0.9606;Method=structural;motif=TGCA;tsd=GGGG
CAJQZP010000008	LTR_retriever	target_site_duplication	1173902	1173905	.	?	.	ID=lTSD_26;Parent=repeat_region_26;Name=CAJQZP010000008:1173906..1178113;Classification=LTR/unknown;Sequence_ontology=SO:0000434;ltr_identity=0.9606;Method=structural;motif=TGCA;tsd=GGGG
CAJQZP010000008	LTR_retriever	long_terminal_repeat	1173906	1174032	.	?	.	ID=lLTR_26;Parent=repeat_region_26;Name=CAJQZP010000008:1173906..1178113;Classification=LTR/unknown;Sequence_ontology=SO:0000286;ltr_identity=0.9606;Method=structural;motif=TGCA;tsd=GGGG
CAJQZP010000008	LTR_retriever	LTR_retrotransposon	1173906	1178113	.	?	.	ID=LTRRT_26;Parent=repeat_region_26;Name=CAJQZP010000008:1173906..1178113;Classification=LTR/unknown;Sequence_ontology=SO:0000186;ltr_identity=0.9606;Method=structural;motif=TGCA;tsd=GGGG
CAJQZP010000008	LTR_retriever	long_terminal_repeat	1177987	1178113	.	?	.	ID=rLTR_26;Parent=repeat_region_26;Name=CAJQZP010000008:1173906..1178113;Classification=LTR/unknown;Sequence_ontology=SO:0000286;ltr_identity=0.9606;Method=structural;motif=TGCA;tsd=GGGG
CAJQZP010000008	LTR_retriever	target_site_duplication	1178114	1178117	.	?	.	ID=rTSD_26;Parent=repeat_region_26;Name=CAJQZP010000008:1173906..1178113;Classification=LTR/unknown;Sequence_ontology=SO:0000434;ltr_identity=0.9606;Method=structural;motif=TGCA;tsd=GGGG
###
CAJQZP010000008	LTR_retriever	repeat_region	1221117	1228185	.	-	.	ID=repeat_region_27;Name=CAJQZP010000008:1221122..1228180;Classification=LTR/Gypsy;Sequence_ontology=SO:0000657;ltr_identity=1.0000;Method=structural;motif=TGCA;tsd=GGCAT
CAJQZP010000008	LTR_retriever	target_site_duplication	1221117	1221121	.	-	.	ID=lTSD_27;Parent=repeat_region_27;Name=CAJQZP010000008:1221122..1228180;Classification=LTR/Gypsy;Sequence_ontology=SO:0000434;ltr_identity=1.0000;Method=structural;motif=TGCA;tsd=GGCAT
CAJQZP010000008	LTR_retriever	long_terminal_repeat	1221122	1221779	.	-	.	ID=lLTR_27;Parent=repeat_region_27;Name=CAJQZP010000008:1221122..1228180;Classification=LTR/Gypsy;Sequence_ontology=SO:0000286;ltr_identity=1.0000;Method=structural;motif=TGCA;tsd=GGCAT
CAJQZP010000008	LTR_retriever	Gypsy_LTR_retrotransposon	1221122	1228180	.	-	.	ID=LTRRT_27;Parent=repeat_region_27;Name=CAJQZP010000008:1221122..1228180;Classification=LTR/Gypsy;Sequence_ontology=SO:0002265;ltr_identity=1.0000;Method=structural;motif=TGCA;tsd=GGCAT
CAJQZP010000008	LTR_retriever	long_terminal_repeat	1227523	1228180	.	-	.	ID=rLTR_27;Parent=repeat_region_27;Name=CAJQZP010000008:1221122..1228180;Classification=LTR/Gypsy;Sequence_ontology=SO:0000286;ltr_identity=1.0000;Method=structural;motif=TGCA;tsd=GGCAT
CAJQZP010000008	LTR_retriever	target_site_duplication	1228181	1228185	.	-	.	ID=rTSD_27;Parent=repeat_region_27;Name=CAJQZP010000008:1221122..1228180;Classification=LTR/Gypsy;Sequence_ontology=SO:0000434;ltr_identity=1.0000;Method=structural;motif=TGCA;tsd=GGCAT
###
CAJQZP010000008	LTR_retriever	repeat_region	1328052	1334222	.	+	.	ID=repeat_region_28;Name=CAJQZP010000008:1328056..1334218;Classification=LTR/Gypsy;Sequence_ontology=SO:0000657;ltr_identity=0.9943;Method=structural;motif=TGCA;tsd=ATAG
CAJQZP010000008	LTR_retriever	target_site_duplication	1328052	1328055	.	+	.	ID=lTSD_28;Parent=repeat_region_28;Name=CAJQZP010000008:1328056..1334218;Classification=LTR/Gypsy;Sequence_ontology=SO:0000434;ltr_identity=0.9943;Method=structural;motif=TGCA;tsd=ATAG
CAJQZP010000008	LTR_retriever	long_terminal_repeat	1328056	1328231	.	+	.	ID=lLTR_28;Parent=repeat_region_28;Name=CAJQZP010000008:1328056..1334218;Classification=LTR/Gypsy;Sequence_ontology=SO:0000286;ltr_identity=0.9943;Method=structural;motif=TGCA;tsd=ATAG
CAJQZP010000008	LTR_retriever	Gypsy_LTR_retrotransposon	1328056	1334218	.	+	.	ID=LTRRT_28;Parent=repeat_region_28;Name=CAJQZP010000008:1328056..1334218;Classification=LTR/Gypsy;Sequence_ontology=SO:0002265;ltr_identity=0.9943;Method=structural;motif=TGCA;tsd=ATAG
CAJQZP010000008	LTR_retriever	long_terminal_repeat	1334043	1334218	.	+	.	ID=rLTR_28;Parent=repeat_region_28;Name=CAJQZP010000008:1328056..1334218;Classification=LTR/Gypsy;Sequence_ontology=SO:0000286;ltr_identity=0.9943;Method=structural;motif=TGCA;tsd=ATAG
CAJQZP010000008	LTR_retriever	target_site_duplication	1334219	1334222	.	+	.	ID=rTSD_28;Parent=repeat_region_28;Name=CAJQZP010000008:1328056..1334218;Classification=LTR/Gypsy;Sequence_ontology=SO:0000434;ltr_identity=0.9943;Method=structural;motif=TGCA;tsd=ATAG
###
CAJQZP010000008	LTR_retriever	repeat_region	2279492	2285599	.	+	.	ID=repeat_region_29;Name=CAJQZP010000008:2279497..2285594;Classification=LTR/Gypsy;Sequence_ontology=SO:0000657;ltr_identity=0.9959;Method=structural;motif=TGCA;tsd=CCATT
CAJQZP010000008	LTR_retriever	target_site_duplication	2279492	2279496	.	+	.	ID=lTSD_29;Parent=repeat_region_29;Name=CAJQZP010000008:2279497..2285594;Classification=LTR/Gypsy;Sequence_ontology=SO:0000434;ltr_identity=0.9959;Method=structural;motif=TGCA;tsd=CCATT
CAJQZP010000008	LTR_retriever	long_terminal_repeat	2279497	2279739	.	+	.	ID=lLTR_29;Parent=repeat_region_29;Name=CAJQZP010000008:2279497..2285594;Classification=LTR/Gypsy;Sequence_ontology=SO:0000286;ltr_identity=0.9959;Method=structural;motif=TGCA;tsd=CCATT
CAJQZP010000008	LTR_retriever	Gypsy_LTR_retrotransposon	2279497	2285594	.	+	.	ID=LTRRT_29;Parent=repeat_region_29;Name=CAJQZP010000008:2279497..2285594;Classification=LTR/Gypsy;Sequence_ontology=SO:0002265;ltr_identity=0.9959;Method=structural;motif=TGCA;tsd=CCATT
CAJQZP010000008	LTR_retriever	long_terminal_repeat	2285352	2285594	.	+	.	ID=rLTR_29;Parent=repeat_region_29;Name=CAJQZP010000008:2279497..2285594;Classification=LTR/Gypsy;Sequence_ontology=SO:0000286;ltr_identity=0.9959;Method=structural;motif=TGCA;tsd=CCATT
CAJQZP010000008	LTR_retriever	target_site_duplication	2285595	2285599	.	+	.	ID=rTSD_29;Parent=repeat_region_29;Name=CAJQZP010000008:2279497..2285594;Classification=LTR/Gypsy;Sequence_ontology=SO:0000434;ltr_identity=0.9959;Method=structural;motif=TGCA;tsd=CCATT
###
CAJQZP010000008	LTR_retriever	repeat_region	2592142	2599294	.	+	.	ID=repeat_region_30;Name=CAJQZP010000008:2592147..2599289;Classification=LTR/Gypsy;Sequence_ontology=SO:0000657;ltr_identity=1.0000;Method=structural;motif=TGCA;tsd=CTATA
CAJQZP010000008	LTR_retriever	target_site_duplication	2592142	2592146	.	+	.	ID=lTSD_30;Parent=repeat_region_30;Name=CAJQZP010000008:2592147..2599289;Classification=LTR/Gypsy;Sequence_ontology=SO:0000434;ltr_identity=1.0000;Method=structural;motif=TGCA;tsd=CTATA
CAJQZP010000008	LTR_retriever	long_terminal_repeat	2592147	2592846	.	+	.	ID=lLTR_30;Parent=repeat_region_30;Name=CAJQZP010000008:2592147..2599289;Classification=LTR/Gypsy;Sequence_ontology=SO:0000286;ltr_identity=1.0000;Method=structural;motif=TGCA;tsd=CTATA
CAJQZP010000008	LTR_retriever	Gypsy_LTR_retrotransposon	2592147	2599289	.	+	.	ID=LTRRT_30;Parent=repeat_region_30;Name=CAJQZP010000008:2592147..2599289;Classification=LTR/Gypsy;Sequence_ontology=SO:0002265;ltr_identity=1.0000;Method=structural;motif=TGCA;tsd=CTATA
CAJQZP010000008	LTR_retriever	long_terminal_repeat	2598590	2599289	.	+	.	ID=rLTR_30;Parent=repeat_region_30;Name=CAJQZP010000008:2592147..2599289;Classification=LTR/Gypsy;Sequence_ontology=SO:0000286;ltr_identity=1.0000;Method=structural;motif=TGCA;tsd=CTATA
CAJQZP010000008	LTR_retriever	target_site_duplication	2599290	2599294	.	+	.	ID=rTSD_30;Parent=repeat_region_30;Name=CAJQZP010000008:2592147..2599289;Classification=LTR/Gypsy;Sequence_ontology=SO:0000434;ltr_identity=1.0000;Method=structural;motif=TGCA;tsd=CTATA
###
CAJQZP010000008	LTR_retriever	repeat_region	2611383	2614208	.	+	.	ID=repeat_region_31;Name=CAJQZP010000008:2611387..2614204;Classification=LTR/Gypsy;Sequence_ontology=SO:0000657;ltr_identity=1.0000;Method=structural;motif=TGCA;tsd=GTAT
CAJQZP010000008	LTR_retriever	target_site_duplication	2611383	2611386	.	+	.	ID=lTSD_31;Parent=repeat_region_31;Name=CAJQZP010000008:2611387..2614204;Classification=LTR/Gypsy;Sequence_ontology=SO:0000434;ltr_identity=1.0000;Method=structural;motif=TGCA;tsd=GTAT
CAJQZP010000008	LTR_retriever	long_terminal_repeat	2611387	2611760	.	+	.	ID=lLTR_31;Parent=repeat_region_31;Name=CAJQZP010000008:2611387..2614204;Classification=LTR/Gypsy;Sequence_ontology=SO:0000286;ltr_identity=1.0000;Method=structural;motif=TGCA;tsd=GTAT
CAJQZP010000008	LTR_retriever	Gypsy_LTR_retrotransposon	2611387	2614204	.	+	.	ID=LTRRT_31;Parent=repeat_region_31;Name=CAJQZP010000008:2611387..2614204;Classification=LTR/Gypsy;Sequence_ontology=SO:0002265;ltr_identity=1.0000;Method=structural;motif=TGCA;tsd=GTAT
CAJQZP010000008	LTR_retriever	long_terminal_repeat	2613831	2614204	.	+	.	ID=rLTR_31;Parent=repeat_region_31;Name=CAJQZP010000008:2611387..2614204;Classification=LTR/Gypsy;Sequence_ontology=SO:0000286;ltr_identity=1.0000;Method=structural;motif=TGCA;tsd=GTAT
CAJQZP010000008	LTR_retriever	target_site_duplication	2614205	2614208	.	+	.	ID=rTSD_31;Parent=repeat_region_31;Name=CAJQZP010000008:2611387..2614204;Classification=LTR/Gypsy;Sequence_ontology=SO:0000434;ltr_identity=1.0000;Method=structural;motif=TGCA;tsd=GTAT
###
CAJQZP010000008	LTR_retriever	repeat_region	2683820	2688386	.	+	.	ID=repeat_region_32;Name=CAJQZP010000008:2683825..2688381;Classification=LTR/Gypsy;Sequence_ontology=SO:0000657;ltr_identity=0.9928;Method=structural;motif=TGCA;tsd=GTTTT
CAJQZP010000008	LTR_retriever	target_site_duplication	2683820	2683824	.	+	.	ID=lTSD_32;Parent=repeat_region_32;Name=CAJQZP010000008:2683825..2688381;Classification=LTR/Gypsy;Sequence_ontology=SO:0000434;ltr_identity=0.9928;Method=structural;motif=TGCA;tsd=GTTTT
CAJQZP010000008	LTR_retriever	long_terminal_repeat	2683825	2683963	.	+	.	ID=lLTR_32;Parent=repeat_region_32;Name=CAJQZP010000008:2683825..2688381;Classification=LTR/Gypsy;Sequence_ontology=SO:0000286;ltr_identity=0.9928;Method=structural;motif=TGCA;tsd=GTTTT
CAJQZP010000008	LTR_retriever	Gypsy_LTR_retrotransposon	2683825	2688381	.	+	.	ID=LTRRT_32;Parent=repeat_region_32;Name=CAJQZP010000008:2683825..2688381;Classification=LTR/Gypsy;Sequence_ontology=SO:0002265;ltr_identity=0.9928;Method=structural;motif=TGCA;tsd=GTTTT
CAJQZP010000008	LTR_retriever	long_terminal_repeat	2688243	2688381	.	+	.	ID=rLTR_32;Parent=repeat_region_32;Name=CAJQZP010000008:2683825..2688381;Classification=LTR/Gypsy;Sequence_ontology=SO:0000286;ltr_identity=0.9928;Method=structural;motif=TGCA;tsd=GTTTT
CAJQZP010000008	LTR_retriever	target_site_duplication	2688382	2688386	.	+	.	ID=rTSD_32;Parent=repeat_region_32;Name=CAJQZP010000008:2683825..2688381;Classification=LTR/Gypsy;Sequence_ontology=SO:0000434;ltr_identity=0.9928;Method=structural;motif=TGCA;tsd=GTTTT
###
CAJQZP010000008	LTR_retriever	repeat_region	2856730	2862272	.	-	.	ID=repeat_region_33;Name=CAJQZP010000008:2856734..2862268;Classification=LTR/Gypsy;Sequence_ontology=SO:0000657;ltr_identity=0.9970;Method=structural;motif=TGCA;tsd=ATCG
CAJQZP010000008	LTR_retriever	target_site_duplication	2856730	2856733	.	-	.	ID=lTSD_33;Parent=repeat_region_33;Name=CAJQZP010000008:2856734..2862268;Classification=LTR/Gypsy;Sequence_ontology=SO:0000434;ltr_identity=0.9970;Method=structural;motif=TGCA;tsd=ATCG
CAJQZP010000008	LTR_retriever	long_terminal_repeat	2856734	2857406	.	-	.	ID=lLTR_33;Parent=repeat_region_33;Name=CAJQZP010000008:2856734..2862268;Classification=LTR/Gypsy;Sequence_ontology=SO:0000286;ltr_identity=0.9970;Method=structural;motif=TGCA;tsd=ATCG
CAJQZP010000008	LTR_retriever	Gypsy_LTR_retrotransposon	2856734	2862268	.	-	.	ID=LTRRT_33;Parent=repeat_region_33;Name=CAJQZP010000008:2856734..2862268;Classification=LTR/Gypsy;Sequence_ontology=SO:0002265;ltr_identity=0.9970;Method=structural;motif=TGCA;tsd=ATCG
CAJQZP010000008	LTR_retriever	long_terminal_repeat	2861605	2862268	.	-	.	ID=rLTR_33;Parent=repeat_region_33;Name=CAJQZP010000008:2856734..2862268;Classification=LTR/Gypsy;Sequence_ontology=SO:0000286;ltr_identity=0.9970;Method=structural;motif=TGCA;tsd=ATCG
CAJQZP010000008	LTR_retriever	target_site_duplication	2862269	2862272	.	-	.	ID=rTSD_33;Parent=repeat_region_33;Name=CAJQZP010000008:2856734..2862268;Classification=LTR/Gypsy;Sequence_ontology=SO:0000434;ltr_identity=0.9970;Method=structural;motif=TGCA;tsd=ATCG
###
CAJQZP010000008	LTR_retriever	repeat_region	2866699	2869712	.	-	.	ID=repeat_region_34;Name=CAJQZP010000008:2866705..2869708;Classification=LTR/Gypsy;Sequence_ontology=SO:0000657;ltr_identity=0.9800;Method=structural;motif=TGCA;tsd=ATAT
CAJQZP010000008	LTR_retriever	target_site_duplication	2866699	2866702	.	-	.	ID=lTSD_34;Parent=repeat_region_34;Name=CAJQZP010000008:2866705..2869708;Classification=LTR/Gypsy;Sequence_ontology=SO:0000434;ltr_identity=0.9800;Method=structural;motif=TGCA;tsd=ATAT
CAJQZP010000008	LTR_retriever	long_terminal_repeat	2866705	2867106	.	-	.	ID=lLTR_34;Parent=repeat_region_34;Name=CAJQZP010000008:2866705..2869708;Classification=LTR/Gypsy;Sequence_ontology=SO:0000286;ltr_identity=0.9800;Method=structural;motif=TGCA;tsd=ATAT
CAJQZP010000008	LTR_retriever	Gypsy_LTR_retrotransposon	2866705	2869708	.	-	.	ID=LTRRT_34;Parent=repeat_region_34;Name=CAJQZP010000008:2866705..2869708;Classification=LTR/Gypsy;Sequence_ontology=SO:0002265;ltr_identity=0.9800;Method=structural;motif=TGCA;tsd=ATAT
CAJQZP010000008	LTR_retriever	long_terminal_repeat	2869304	2869708	.	-	.	ID=rLTR_34;Parent=repeat_region_34;Name=CAJQZP010000008:2866705..2869708;Classification=LTR/Gypsy;Sequence_ontology=SO:0000286;ltr_identity=0.9800;Method=structural;motif=TGCA;tsd=ATAT
CAJQZP010000008	LTR_retriever	target_site_duplication	2869709	2869712	.	-	.	ID=rTSD_34;Parent=repeat_region_34;Name=CAJQZP010000008:2866705..2869708;Classification=LTR/Gypsy;Sequence_ontology=SO:0000434;ltr_identity=0.9800;Method=structural;motif=TGCA;tsd=ATAT
###
CAJQZP010000008	LTR_retriever	repeat_region	3250550	3260745	.	+	.	ID=repeat_region_35;Name=CAJQZP010000008:3250555..3260740;Classification=LTR/Gypsy;Sequence_ontology=SO:0000657;ltr_identity=0.9994;Method=structural;motif=TGCA;tsd=CATAC
CAJQZP010000008	LTR_retriever	target_site_duplication	3250550	3250554	.	+	.	ID=lTSD_35;Parent=repeat_region_35;Name=CAJQZP010000008:3250555..3260740;Classification=LTR/Gypsy;Sequence_ontology=SO:0000434;ltr_identity=0.9994;Method=structural;motif=TGCA;tsd=CATAC
CAJQZP010000008	LTR_retriever	long_terminal_repeat	3250555	3252306	.	+	.	ID=lLTR_35;Parent=repeat_region_35;Name=CAJQZP010000008:3250555..3260740;Classification=LTR/Gypsy;Sequence_ontology=SO:0000286;ltr_identity=0.9994;Method=structural;motif=TGCA;tsd=CATAC
CAJQZP010000008	LTR_retriever	Gypsy_LTR_retrotransposon	3250555	3260740	.	+	.	ID=LTRRT_35;Parent=repeat_region_35;Name=CAJQZP010000008:3250555..3260740;Classification=LTR/Gypsy;Sequence_ontology=SO:0002265;ltr_identity=0.9994;Method=structural;motif=TGCA;tsd=CATAC
CAJQZP010000008	LTR_retriever	long_terminal_repeat	3258995	3260740	.	+	.	ID=rLTR_35;Parent=repeat_region_35;Name=CAJQZP010000008:3250555..3260740;Classification=LTR/Gypsy;Sequence_ontology=SO:0000286;ltr_identity=0.9994;Method=structural;motif=TGCA;tsd=CATAC
CAJQZP010000008	LTR_retriever	target_site_duplication	3260741	3260745	.	+	.	ID=rTSD_35;Parent=repeat_region_35;Name=CAJQZP010000008:3250555..3260740;Classification=LTR/Gypsy;Sequence_ontology=SO:0000434;ltr_identity=0.9994;Method=structural;motif=TGCA;tsd=CATAC
###
CAJQZP010000008	LTR_retriever	repeat_region	3289449	3292095	.	+	.	ID=repeat_region_36;Name=CAJQZP010000008:3289453..3292091;Classification=LTR/Gypsy;Sequence_ontology=SO:0000657;ltr_identity=0.9880;Method=structural;motif=TGCA;tsd=ATAC
CAJQZP010000008	LTR_retriever	target_site_duplication	3289449	3289452	.	+	.	ID=lTSD_36;Parent=repeat_region_36;Name=CAJQZP010000008:3289453..3292091;Classification=LTR/Gypsy;Sequence_ontology=SO:0000434;ltr_identity=0.9880;Method=structural;motif=TGCA;tsd=ATAC
CAJQZP010000008	LTR_retriever	long_terminal_repeat	3289453	3289786	.	+	.	ID=lLTR_36;Parent=repeat_region_36;Name=CAJQZP010000008:3289453..3292091;Classification=LTR/Gypsy;Sequence_ontology=SO:0000286;ltr_identity=0.9880;Method=structural;motif=TGCA;tsd=ATAC
CAJQZP010000008	LTR_retriever	Gypsy_LTR_retrotransposon	3289453	3292091	.	+	.	ID=LTRRT_36;Parent=repeat_region_36;Name=CAJQZP010000008:3289453..3292091;Classification=LTR/Gypsy;Sequence_ontology=SO:0002265;ltr_identity=0.9880;Method=structural;motif=TGCA;tsd=ATAC
CAJQZP010000008	LTR_retriever	long_terminal_repeat	3291758	3292091	.	+	.	ID=rLTR_36;Parent=repeat_region_36;Name=CAJQZP010000008:3289453..3292091;Classification=LTR/Gypsy;Sequence_ontology=SO:0000286;ltr_identity=0.9880;Method=structural;motif=TGCA;tsd=ATAC
CAJQZP010000008	LTR_retriever	target_site_duplication	3292092	3292095	.	+	.	ID=rTSD_36;Parent=repeat_region_36;Name=CAJQZP010000008:3289453..3292091;Classification=LTR/Gypsy;Sequence_ontology=SO:0000434;ltr_identity=0.9880;Method=structural;motif=TGCA;tsd=ATAC
###
CAJQZP010000008	LTR_retriever	repeat_region	4086667	4092317	.	+	.	ID=repeat_region_37;Name=CAJQZP010000008:4086671..4092313;Classification=LTR/Gypsy;Sequence_ontology=SO:0000657;ltr_identity=0.9218;Method=structural;motif=TGCA;tsd=ATAT
CAJQZP010000008	LTR_retriever	target_site_duplication	4086667	4086670	.	+	.	ID=lTSD_37;Parent=repeat_region_37;Name=CAJQZP010000008:4086671..4092313;Classification=LTR/Gypsy;Sequence_ontology=SO:0000434;ltr_identity=0.9218;Method=structural;motif=TGCA;tsd=ATAT
CAJQZP010000008	LTR_retriever	long_terminal_repeat	4086671	4087093	.	+	.	ID=lLTR_37;Parent=repeat_region_37;Name=CAJQZP010000008:4086671..4092313;Classification=LTR/Gypsy;Sequence_ontology=SO:0000286;ltr_identity=0.9218;Method=structural;motif=TGCA;tsd=ATAT
CAJQZP010000008	LTR_retriever	Gypsy_LTR_retrotransposon	4086671	4092313	.	+	.	ID=LTRRT_37;Parent=repeat_region_37;Name=CAJQZP010000008:4086671..4092313;Classification=LTR/Gypsy;Sequence_ontology=SO:0002265;ltr_identity=0.9218;Method=structural;motif=TGCA;tsd=ATAT
CAJQZP010000008	LTR_retriever	long_terminal_repeat	4091892	4092313	.	+	.	ID=rLTR_37;Parent=repeat_region_37;Name=CAJQZP010000008:4086671..4092313;Classification=LTR/Gypsy;Sequence_ontology=SO:0000286;ltr_identity=0.9218;Method=structural;motif=TGCA;tsd=ATAT
CAJQZP010000008	LTR_retriever	target_site_duplication	4092314	4092317	.	+	.	ID=rTSD_37;Parent=repeat_region_37;Name=CAJQZP010000008:4086671..4092313;Classification=LTR/Gypsy;Sequence_ontology=SO:0000434;ltr_identity=0.9218;Method=structural;motif=TGCA;tsd=ATAT
###
CAJQZP010000008	LTR_retriever	repeat_region	4155298	4158209	.	?	.	ID=repeat_region_38;Name=CAJQZP010000008:4155302..4158205;Classification=LTR/unknown;Sequence_ontology=SO:0000657;ltr_identity=0.9765;Method=structural;motif=TGCA;tsd=TTAT
CAJQZP010000008	LTR_retriever	target_site_duplication	4155298	4155301	.	?	.	ID=lTSD_38;Parent=repeat_region_38;Name=CAJQZP010000008:4155302..4158205;Classification=LTR/unknown;Sequence_ontology=SO:0000434;ltr_identity=0.9765;Method=structural;motif=TGCA;tsd=TTAT
CAJQZP010000008	LTR_retriever	long_terminal_repeat	4155302	4155599	.	?	.	ID=lLTR_38;Parent=repeat_region_38;Name=CAJQZP010000008:4155302..4158205;Classification=LTR/unknown;Sequence_ontology=SO:0000286;ltr_identity=0.9765;Method=structural;motif=TGCA;tsd=TTAT
CAJQZP010000008	LTR_retriever	LTR_retrotransposon	4155302	4158205	.	?	.	ID=LTRRT_38;Parent=repeat_region_38;Name=CAJQZP010000008:4155302..4158205;Classification=LTR/unknown;Sequence_ontology=SO:0000186;ltr_identity=0.9765;Method=structural;motif=TGCA;tsd=TTAT
CAJQZP010000008	LTR_retriever	long_terminal_repeat	4157908	4158205	.	?	.	ID=rLTR_38;Parent=repeat_region_38;Name=CAJQZP010000008:4155302..4158205;Classification=LTR/unknown;Sequence_ontology=SO:0000286;ltr_identity=0.9765;Method=structural;motif=TGCA;tsd=TTAT
CAJQZP010000008	LTR_retriever	target_site_duplication	4158206	4158209	.	?	.	ID=rTSD_38;Parent=repeat_region_38;Name=CAJQZP010000008:4155302..4158205;Classification=LTR/unknown;Sequence_ontology=SO:0000434;ltr_identity=0.9765;Method=structural;motif=TGCA;tsd=TTAT
###
CAJQZP010000008	LTR_retriever	repeat_region	4260451	4269440	.	+	.	ID=repeat_region_39;Name=CAJQZP010000008:4260455..4269436;Classification=LTR/Gypsy;Sequence_ontology=SO:0000657;ltr_identity=0.9977;Method=structural;motif=TGCA;tsd=GAAC
CAJQZP010000008	LTR_retriever	target_site_duplication	4260451	4260454	.	+	.	ID=lTSD_39;Parent=repeat_region_39;Name=CAJQZP010000008:4260455..4269436;Classification=LTR/Gypsy;Sequence_ontology=SO:0000434;ltr_identity=0.9977;Method=structural;motif=TGCA;tsd=GAAC
CAJQZP010000008	LTR_retriever	long_terminal_repeat	4260455	4260891	.	+	.	ID=lLTR_39;Parent=repeat_region_39;Name=CAJQZP010000008:4260455..4269436;Classification=LTR/Gypsy;Sequence_ontology=SO:0000286;ltr_identity=0.9977;Method=structural;motif=TGCA;tsd=GAAC
CAJQZP010000008	LTR_retriever	Gypsy_LTR_retrotransposon	4260455	4269436	.	+	.	ID=LTRRT_39;Parent=repeat_region_39;Name=CAJQZP010000008:4260455..4269436;Classification=LTR/Gypsy;Sequence_ontology=SO:0002265;ltr_identity=0.9977;Method=structural;motif=TGCA;tsd=GAAC
CAJQZP010000008	LTR_retriever	long_terminal_repeat	4269001	4269436	.	+	.	ID=rLTR_39;Parent=repeat_region_39;Name=CAJQZP010000008:4260455..4269436;Classification=LTR/Gypsy;Sequence_ontology=SO:0000286;ltr_identity=0.9977;Method=structural;motif=TGCA;tsd=GAAC
CAJQZP010000008	LTR_retriever	target_site_duplication	4269437	4269440	.	+	.	ID=rTSD_39;Parent=repeat_region_39;Name=CAJQZP010000008:4260455..4269436;Classification=LTR/Gypsy;Sequence_ontology=SO:0000434;ltr_identity=0.9977;Method=structural;motif=TGCA;tsd=GAAC
###
CAJQZP010000008	LTR_retriever	repeat_region	4494602	4503375	.	-	.	ID=repeat_region_40;Name=CAJQZP010000008:4494607..4503370;Classification=LTR/Gypsy;Sequence_ontology=SO:0000657;ltr_identity=0.9614;Method=structural;motif=TGCA;tsd=ATAGA
CAJQZP010000008	LTR_retriever	target_site_duplication	4494602	4494606	.	-	.	ID=lTSD_40;Parent=repeat_region_40;Name=CAJQZP010000008:4494607..4503370;Classification=LTR/Gypsy;Sequence_ontology=SO:0000434;ltr_identity=0.9614;Method=structural;motif=TGCA;tsd=ATAGA
CAJQZP010000008	LTR_retriever	long_terminal_repeat	4494607	4495384	.	-	.	ID=lLTR_40;Parent=repeat_region_40;Name=CAJQZP010000008:4494607..4503370;Classification=LTR/Gypsy;Sequence_ontology=SO:0000286;ltr_identity=0.9614;Method=structural;motif=TGCA;tsd=ATAGA
CAJQZP010000008	LTR_retriever	Gypsy_LTR_retrotransposon	4494607	4503370	.	-	.	ID=LTRRT_40;Parent=repeat_region_40;Name=CAJQZP010000008:4494607..4503370;Classification=LTR/Gypsy;Sequence_ontology=SO:0002265;ltr_identity=0.9614;Method=structural;motif=TGCA;tsd=ATAGA
CAJQZP010000008	LTR_retriever	long_terminal_repeat	4502592	4503370	.	-	.	ID=rLTR_40;Parent=repeat_region_40;Name=CAJQZP010000008:4494607..4503370;Classification=LTR/Gypsy;Sequence_ontology=SO:0000286;ltr_identity=0.9614;Method=structural;motif=TGCA;tsd=ATAGA
CAJQZP010000008	LTR_retriever	target_site_duplication	4503371	4503375	.	-	.	ID=rTSD_40;Parent=repeat_region_40;Name=CAJQZP010000008:4494607..4503370;Classification=LTR/Gypsy;Sequence_ontology=SO:0000434;ltr_identity=0.9614;Method=structural;motif=TGCA;tsd=ATAGA
###
CAJQZP010000008	LTR_retriever	repeat_region	4711515	4715113	.	+	.	ID=repeat_region_41;Name=CAJQZP010000008:4711519..4715109;Classification=LTR/Gypsy;Sequence_ontology=SO:0000657;ltr_identity=0.9851;Method=structural;motif=TGCA;tsd=GTAT
CAJQZP010000008	LTR_retriever	target_site_duplication	4711515	4711518	.	+	.	ID=lTSD_41;Parent=repeat_region_41;Name=CAJQZP010000008:4711519..4715109;Classification=LTR/Gypsy;Sequence_ontology=SO:0000434;ltr_identity=0.9851;Method=structural;motif=TGCA;tsd=GTAT
CAJQZP010000008	LTR_retriever	long_terminal_repeat	4711519	4711853	.	+	.	ID=lLTR_41;Parent=repeat_region_41;Name=CAJQZP010000008:4711519..4715109;Classification=LTR/Gypsy;Sequence_ontology=SO:0000286;ltr_identity=0.9851;Method=structural;motif=TGCA;tsd=GTAT
CAJQZP010000008	LTR_retriever	Gypsy_LTR_retrotransposon	4711519	4715109	.	+	.	ID=LTRRT_41;Parent=repeat_region_41;Name=CAJQZP010000008:4711519..4715109;Classification=LTR/Gypsy;Sequence_ontology=SO:0002265;ltr_identity=0.9851;Method=structural;motif=TGCA;tsd=GTAT
CAJQZP010000008	LTR_retriever	long_terminal_repeat	4714775	4715109	.	+	.	ID=rLTR_41;Parent=repeat_region_41;Name=CAJQZP010000008:4711519..4715109;Classification=LTR/Gypsy;Sequence_ontology=SO:0000286;ltr_identity=0.9851;Method=structural;motif=TGCA;tsd=GTAT
CAJQZP010000008	LTR_retriever	target_site_duplication	4715110	4715113	.	+	.	ID=rTSD_41;Parent=repeat_region_41;Name=CAJQZP010000008:4711519..4715109;Classification=LTR/Gypsy;Sequence_ontology=SO:0000434;ltr_identity=0.9851;Method=structural;motif=TGCA;tsd=GTAT
###
CAJQZP010000008	LTR_retriever	repeat_region	4728573	4731650	.	-	.	ID=repeat_region_42;Name=CAJQZP010000008:4728577..4731646;Classification=LTR/Gypsy;Sequence_ontology=SO:0000657;ltr_identity=0.9893;Method=structural;motif=TGCA;tsd=GTAT
CAJQZP010000008	LTR_retriever	target_site_duplication	4728573	4728576	.	-	.	ID=lTSD_42;Parent=repeat_region_42;Name=CAJQZP010000008:4728577..4731646;Classification=LTR/Gypsy;Sequence_ontology=SO:0000434;ltr_identity=0.9893;Method=structural;motif=TGCA;tsd=GTAT
CAJQZP010000008	LTR_retriever	long_terminal_repeat	4728577	4728950	.	-	.	ID=lLTR_42;Parent=repeat_region_42;Name=CAJQZP010000008:4728577..4731646;Classification=LTR/Gypsy;Sequence_ontology=SO:0000286;ltr_identity=0.9893;Method=structural;motif=TGCA;tsd=GTAT
CAJQZP010000008	LTR_retriever	Gypsy_LTR_retrotransposon	4728577	4731646	.	-	.	ID=LTRRT_42;Parent=repeat_region_42;Name=CAJQZP010000008:4728577..4731646;Classification=LTR/Gypsy;Sequence_ontology=SO:0002265;ltr_identity=0.9893;Method=structural;motif=TGCA;tsd=GTAT
CAJQZP010000008	LTR_retriever	long_terminal_repeat	4731273	4731646	.	-	.	ID=rLTR_42;Parent=repeat_region_42;Name=CAJQZP010000008:4728577..4731646;Classification=LTR/Gypsy;Sequence_ontology=SO:0000286;ltr_identity=0.9893;Method=structural;motif=TGCA;tsd=GTAT
CAJQZP010000008	LTR_retriever	target_site_duplication	4731647	4731650	.	-	.	ID=rTSD_42;Parent=repeat_region_42;Name=CAJQZP010000008:4728577..4731646;Classification=LTR/Gypsy;Sequence_ontology=SO:0000434;ltr_identity=0.9893;Method=structural;motif=TGCA;tsd=GTAT
###
CAJQZP010000008	LTR_retriever	repeat_region	4791916	4797120	.	+	.	ID=repeat_region_43;Name=CAJQZP010000008:4791924..4797116;Classification=LTR/Gypsy;Sequence_ontology=SO:0000657;ltr_identity=0.9967;Method=structural;motif=TGCA;tsd=CAAA
CAJQZP010000008	LTR_retriever	target_site_duplication	4791916	4791919	.	+	.	ID=lTSD_43;Parent=repeat_region_43;Name=CAJQZP010000008:4791924..4797116;Classification=LTR/Gypsy;Sequence_ontology=SO:0000434;ltr_identity=0.9967;Method=structural;motif=TGCA;tsd=CAAA
CAJQZP010000008	LTR_retriever	long_terminal_repeat	4791924	4792233	.	+	.	ID=lLTR_43;Parent=repeat_region_43;Name=CAJQZP010000008:4791924..4797116;Classification=LTR/Gypsy;Sequence_ontology=SO:0000286;ltr_identity=0.9967;Method=structural;motif=TGCA;tsd=CAAA
CAJQZP010000008	LTR_retriever	Gypsy_LTR_retrotransposon	4791924	4797116	.	+	.	ID=LTRRT_43;Parent=repeat_region_43;Name=CAJQZP010000008:4791924..4797116;Classification=LTR/Gypsy;Sequence_ontology=SO:0002265;ltr_identity=0.9967;Method=structural;motif=TGCA;tsd=CAAA
CAJQZP010000008	LTR_retriever	long_terminal_repeat	4796807	4797116	.	+	.	ID=rLTR_43;Parent=repeat_region_43;Name=CAJQZP010000008:4791924..4797116;Classification=LTR/Gypsy;Sequence_ontology=SO:0000286;ltr_identity=0.9967;Method=structural;motif=TGCA;tsd=CAAA
CAJQZP010000008	LTR_retriever	target_site_duplication	4797117	4797120	.	+	.	ID=rTSD_43;Parent=repeat_region_43;Name=CAJQZP010000008:4791924..4797116;Classification=LTR/Gypsy;Sequence_ontology=SO:0000434;ltr_identity=0.9967;Method=structural;motif=TGCA;tsd=CAAA
###
CAJQZP010000008	LTR_retriever	repeat_region	5204465	5212029	.	+	.	ID=repeat_region_44;Name=CAJQZP010000008:5204469..5212025;Classification=LTR/Gypsy;Sequence_ontology=SO:0000657;ltr_identity=0.9912;Method=structural;motif=TGCA;tsd=TACC
CAJQZP010000008	LTR_retriever	target_site_duplication	5204465	5204468	.	+	.	ID=lTSD_44;Parent=repeat_region_44;Name=CAJQZP010000008:5204469..5212025;Classification=LTR/Gypsy;Sequence_ontology=SO:0000434;ltr_identity=0.9912;Method=structural;motif=TGCA;tsd=TACC
CAJQZP010000008	LTR_retriever	long_terminal_repeat	5204469	5205150	.	+	.	ID=lLTR_44;Parent=repeat_region_44;Name=CAJQZP010000008:5204469..5212025;Classification=LTR/Gypsy;Sequence_ontology=SO:0000286;ltr_identity=0.9912;Method=structural;motif=TGCA;tsd=TACC
CAJQZP010000008	LTR_retriever	Gypsy_LTR_retrotransposon	5204469	5212025	.	+	.	ID=LTRRT_44;Parent=repeat_region_44;Name=CAJQZP010000008:5204469..5212025;Classification=LTR/Gypsy;Sequence_ontology=SO:0002265;ltr_identity=0.9912;Method=structural;motif=TGCA;tsd=TACC
CAJQZP010000008	LTR_retriever	long_terminal_repeat	5211344	5212025	.	+	.	ID=rLTR_44;Parent=repeat_region_44;Name=CAJQZP010000008:5204469..5212025;Classification=LTR/Gypsy;Sequence_ontology=SO:0000286;ltr_identity=0.9912;Method=structural;motif=TGCA;tsd=TACC
CAJQZP010000008	LTR_retriever	target_site_duplication	5212026	5212029	.	+	.	ID=rTSD_44;Parent=repeat_region_44;Name=CAJQZP010000008:5204469..5212025;Classification=LTR/Gypsy;Sequence_ontology=SO:0000434;ltr_identity=0.9912;Method=structural;motif=TGCA;tsd=TACC
###
CAJQZP010000008	LTR_retriever	repeat_region	5578531	5580330	.	?	.	ID=repeat_region_45;Name=CAJQZP010000008:5578535..5580326;Classification=LTR/unknown;Sequence_ontology=SO:0000657;ltr_identity=0.9973;Method=structural;motif=TGCA;tsd=CTAT
CAJQZP010000008	LTR_retriever	target_site_duplication	5578531	5578534	.	?	.	ID=lTSD_45;Parent=repeat_region_45;Name=CAJQZP010000008:5578535..5580326;Classification=LTR/unknown;Sequence_ontology=SO:0000434;ltr_identity=0.9973;Method=structural;motif=TGCA;tsd=CTAT
CAJQZP010000008	LTR_retriever	long_terminal_repeat	5578535	5578902	.	?	.	ID=lLTR_45;Parent=repeat_region_45;Name=CAJQZP010000008:5578535..5580326;Classification=LTR/unknown;Sequence_ontology=SO:0000286;ltr_identity=0.9973;Method=structural;motif=TGCA;tsd=CTAT
CAJQZP010000008	LTR_retriever	LTR_retrotransposon	5578535	5580326	.	?	.	ID=LTRRT_45;Parent=repeat_region_45;Name=CAJQZP010000008:5578535..5580326;Classification=LTR/unknown;Sequence_ontology=SO:0000186;ltr_identity=0.9973;Method=structural;motif=TGCA;tsd=CTAT
CAJQZP010000008	LTR_retriever	long_terminal_repeat	5579959	5580326	.	?	.	ID=rLTR_45;Parent=repeat_region_45;Name=CAJQZP010000008:5578535..5580326;Classification=LTR/unknown;Sequence_ontology=SO:0000286;ltr_identity=0.9973;Method=structural;motif=TGCA;tsd=CTAT
CAJQZP010000008	LTR_retriever	target_site_duplication	5580327	5580330	.	?	.	ID=rTSD_45;Parent=repeat_region_45;Name=CAJQZP010000008:5578535..5580326;Classification=LTR/unknown;Sequence_ontology=SO:0000434;ltr_identity=0.9973;Method=structural;motif=TGCA;tsd=CTAT
###
CAJQZP010000008	LTR_retriever	repeat_region	5707071	5712623	.	-	.	ID=repeat_region_46;Name=CAJQZP010000008:5707075..5712619;Classification=LTR/Gypsy;Sequence_ontology=SO:0000657;ltr_identity=0.9626;Method=structural;motif=TGCA;tsd=ATAC
CAJQZP010000008	LTR_retriever	target_site_duplication	5707071	5707074	.	-	.	ID=lTSD_46;Parent=repeat_region_46;Name=CAJQZP010000008:5707075..5712619;Classification=LTR/Gypsy;Sequence_ontology=SO:0000434;ltr_identity=0.9626;Method=structural;motif=TGCA;tsd=ATAC
CAJQZP010000008	LTR_retriever	long_terminal_repeat	5707075	5707423	.	-	.	ID=lLTR_46;Parent=repeat_region_46;Name=CAJQZP010000008:5707075..5712619;Classification=LTR/Gypsy;Sequence_ontology=SO:0000286;ltr_identity=0.9626;Method=structural;motif=TGCA;tsd=ATAC
CAJQZP010000008	LTR_retriever	Gypsy_LTR_retrotransposon	5707075	5712619	.	-	.	ID=LTRRT_46;Parent=repeat_region_46;Name=CAJQZP010000008:5707075..5712619;Classification=LTR/Gypsy;Sequence_ontology=SO:0002265;ltr_identity=0.9626;Method=structural;motif=TGCA;tsd=ATAC
CAJQZP010000008	LTR_retriever	long_terminal_repeat	5712271	5712619	.	-	.	ID=rLTR_46;Parent=repeat_region_46;Name=CAJQZP010000008:5707075..5712619;Classification=LTR/Gypsy;Sequence_ontology=SO:0000286;ltr_identity=0.9626;Method=structural;motif=TGCA;tsd=ATAC
CAJQZP010000008	LTR_retriever	target_site_duplication	5712620	5712623	.	-	.	ID=rTSD_46;Parent=repeat_region_46;Name=CAJQZP010000008:5707075..5712619;Classification=LTR/Gypsy;Sequence_ontology=SO:0000434;ltr_identity=0.9626;Method=structural;motif=TGCA;tsd=ATAC
###
CAJQZP010000008	LTR_retriever	repeat_region	6287484	6294311	.	-	.	ID=repeat_region_47;Name=CAJQZP010000008:6287489..6294306;Classification=LTR/Gypsy;Sequence_ontology=SO:0000657;ltr_identity=1.0000;Method=structural;motif=TGAA;tsd=ATTAC
CAJQZP010000008	LTR_retriever	target_site_duplication	6287484	6287488	.	-	.	ID=lTSD_47;Parent=repeat_region_47;Name=CAJQZP010000008:6287489..6294306;Classification=LTR/Gypsy;Sequence_ontology=SO:0000434;ltr_identity=1.0000;Method=structural;motif=TGAA;tsd=ATTAC
CAJQZP010000008	LTR_retriever	long_terminal_repeat	6287489	6287951	.	-	.	ID=lLTR_47;Parent=repeat_region_47;Name=CAJQZP010000008:6287489..6294306;Classification=LTR/Gypsy;Sequence_ontology=SO:0000286;ltr_identity=1.0000;Method=structural;motif=TGAA;tsd=ATTAC
CAJQZP010000008	LTR_retriever	Gypsy_LTR_retrotransposon	6287489	6294306	.	-	.	ID=LTRRT_47;Parent=repeat_region_47;Name=CAJQZP010000008:6287489..6294306;Classification=LTR/Gypsy;Sequence_ontology=SO:0002265;ltr_identity=1.0000;Method=structural;motif=TGAA;tsd=ATTAC
CAJQZP010000008	LTR_retriever	long_terminal_repeat	6293844	6294306	.	-	.	ID=rLTR_47;Parent=repeat_region_47;Name=CAJQZP010000008:6287489..6294306;Classification=LTR/Gypsy;Sequence_ontology=SO:0000286;ltr_identity=1.0000;Method=structural;motif=TGAA;tsd=ATTAC
CAJQZP010000008	LTR_retriever	target_site_duplication	6294307	6294311	.	-	.	ID=rTSD_47;Parent=repeat_region_47;Name=CAJQZP010000008:6287489..6294306;Classification=LTR/Gypsy;Sequence_ontology=SO:0000434;ltr_identity=1.0000;Method=structural;motif=TGAA;tsd=ATTAC
###
CAJQZP010000008	LTR_retriever	repeat_region	6755570	6760676	.	-	.	ID=repeat_region_48;Name=CAJQZP010000008:6755575..6760671;Classification=LTR/Gypsy;Sequence_ontology=SO:0000657;ltr_identity=0.9963;Method=structural;motif=TATA;tsd=TATAT
CAJQZP010000008	LTR_retriever	target_site_duplication	6755570	6755574	.	-	.	ID=lTSD_48;Parent=repeat_region_48;Name=CAJQZP010000008:6755575..6760671;Classification=LTR/Gypsy;Sequence_ontology=SO:0000434;ltr_identity=0.9963;Method=structural;motif=TATA;tsd=TATAT
CAJQZP010000008	LTR_retriever	long_terminal_repeat	6755575	6755844	.	-	.	ID=lLTR_48;Parent=repeat_region_48;Name=CAJQZP010000008:6755575..6760671;Classification=LTR/Gypsy;Sequence_ontology=SO:0000286;ltr_identity=0.9963;Method=structural;motif=TATA;tsd=TATAT
CAJQZP010000008	LTR_retriever	Gypsy_LTR_retrotransposon	6755575	6760671	.	-	.	ID=LTRRT_48;Parent=repeat_region_48;Name=CAJQZP010000008:6755575..6760671;Classification=LTR/Gypsy;Sequence_ontology=SO:0002265;ltr_identity=0.9963;Method=structural;motif=TATA;tsd=TATAT
CAJQZP010000008	LTR_retriever	long_terminal_repeat	6760402	6760671	.	-	.	ID=rLTR_48;Parent=repeat_region_48;Name=CAJQZP010000008:6755575..6760671;Classification=LTR/Gypsy;Sequence_ontology=SO:0000286;ltr_identity=0.9963;Method=structural;motif=TATA;tsd=TATAT
CAJQZP010000008	LTR_retriever	target_site_duplication	6760672	6760676	.	-	.	ID=rTSD_48;Parent=repeat_region_48;Name=CAJQZP010000008:6755575..6760671;Classification=LTR/Gypsy;Sequence_ontology=SO:0000434;ltr_identity=0.9963;Method=structural;motif=TATA;tsd=TATAT
###
CAJQZP010000008	LTR_retriever	repeat_region	7322685	7325355	.	?	.	ID=repeat_region_49;Name=CAJQZP010000008:7322690..7325350;Classification=LTR/unknown;Sequence_ontology=SO:0000657;ltr_identity=0.9626;Method=structural;motif=TGCA;tsd=ATATT
CAJQZP010000008	LTR_retriever	target_site_duplication	7322685	7322689	.	?	.	ID=lTSD_49;Parent=repeat_region_49;Name=CAJQZP010000008:7322690..7325350;Classification=LTR/unknown;Sequence_ontology=SO:0000434;ltr_identity=0.9626;Method=structural;motif=TGCA;tsd=ATATT
CAJQZP010000008	LTR_retriever	long_terminal_repeat	7322690	7322796	.	?	.	ID=lLTR_49;Parent=repeat_region_49;Name=CAJQZP010000008:7322690..7325350;Classification=LTR/unknown;Sequence_ontology=SO:0000286;ltr_identity=0.9626;Method=structural;motif=TGCA;tsd=ATATT
CAJQZP010000008	LTR_retriever	LTR_retrotransposon	7322690	7325350	.	?	.	ID=LTRRT_49;Parent=repeat_region_49;Name=CAJQZP010000008:7322690..7325350;Classification=LTR/unknown;Sequence_ontology=SO:0000186;ltr_identity=0.9626;Method=structural;motif=TGCA;tsd=ATATT
CAJQZP010000008	LTR_retriever	long_terminal_repeat	7325244	7325350	.	?	.	ID=rLTR_49;Parent=repeat_region_49;Name=CAJQZP010000008:7322690..7325350;Classification=LTR/unknown;Sequence_ontology=SO:0000286;ltr_identity=0.9626;Method=structural;motif=TGCA;tsd=ATATT
CAJQZP010000008	LTR_retriever	target_site_duplication	7325351	7325355	.	?	.	ID=rTSD_49;Parent=repeat_region_49;Name=CAJQZP010000008:7322690..7325350;Classification=LTR/unknown;Sequence_ontology=SO:0000434;ltr_identity=0.9626;Method=structural;motif=TGCA;tsd=ATATT
###
CAJQZP010000008	LTR_retriever	repeat_region	7325816	7329387	.	?	.	ID=repeat_region_50;Name=CAJQZP010000008:7325820..7329383;Classification=LTR/unknown;Sequence_ontology=SO:0000657;ltr_identity=1.0000;Method=structural;motif=TGCA;tsd=AGCG
CAJQZP010000008	LTR_retriever	target_site_duplication	7325816	7325819	.	?	.	ID=lTSD_50;Parent=repeat_region_50;Name=CAJQZP010000008:7325820..7329383;Classification=LTR/unknown;Sequence_ontology=SO:0000434;ltr_identity=1.0000;Method=structural;motif=TGCA;tsd=AGCG
CAJQZP010000008	LTR_retriever	long_terminal_repeat	7325820	7327049	.	?	.	ID=lLTR_50;Parent=repeat_region_50;Name=CAJQZP010000008:7325820..7329383;Classification=LTR/unknown;Sequence_ontology=SO:0000286;ltr_identity=1.0000;Method=structural;motif=TGCA;tsd=AGCG
CAJQZP010000008	LTR_retriever	LTR_retrotransposon	7325820	7329383	.	?	.	ID=LTRRT_50;Parent=repeat_region_50;Name=CAJQZP010000008:7325820..7329383;Classification=LTR/unknown;Sequence_ontology=SO:0000186;ltr_identity=1.0000;Method=structural;motif=TGCA;tsd=AGCG
CAJQZP010000008	LTR_retriever	long_terminal_repeat	7328156	7329383	.	?	.	ID=rLTR_50;Parent=repeat_region_50;Name=CAJQZP010000008:7325820..7329383;Classification=LTR/unknown;Sequence_ontology=SO:0000286;ltr_identity=1.0000;Method=structural;motif=TGCA;tsd=AGCG
CAJQZP010000008	LTR_retriever	target_site_duplication	7329384	7329387	.	?	.	ID=rTSD_50;Parent=repeat_region_50;Name=CAJQZP010000008:7325820..7329383;Classification=LTR/unknown;Sequence_ontology=SO:0000434;ltr_identity=1.0000;Method=structural;motif=TGCA;tsd=AGCG
###
CAJQZP010000008	LTR_retriever	repeat_region	7495994	7502526	.	-	.	ID=repeat_region_51;Name=CAJQZP010000008:7495998..7502522;Classification=LTR/Gypsy;Sequence_ontology=SO:0000657;ltr_identity=0.9973;Method=structural;motif=TGCA;tsd=ATAA
CAJQZP010000008	LTR_retriever	target_site_duplication	7495994	7495997	.	-	.	ID=lTSD_51;Parent=repeat_region_51;Name=CAJQZP010000008:7495998..7502522;Classification=LTR/Gypsy;Sequence_ontology=SO:0000434;ltr_identity=0.9973;Method=structural;motif=TGCA;tsd=ATAA
CAJQZP010000008	LTR_retriever	long_terminal_repeat	7495998	7496364	.	-	.	ID=lLTR_51;Parent=repeat_region_51;Name=CAJQZP010000008:7495998..7502522;Classification=LTR/Gypsy;Sequence_ontology=SO:0000286;ltr_identity=0.9973;Method=structural;motif=TGCA;tsd=ATAA
CAJQZP010000008	LTR_retriever	Gypsy_LTR_retrotransposon	7495998	7502522	.	-	.	ID=LTRRT_51;Parent=repeat_region_51;Name=CAJQZP010000008:7495998..7502522;Classification=LTR/Gypsy;Sequence_ontology=SO:0002265;ltr_identity=0.9973;Method=structural;motif=TGCA;tsd=ATAA
CAJQZP010000008	LTR_retriever	long_terminal_repeat	7502154	7502522	.	-	.	ID=rLTR_51;Parent=repeat_region_51;Name=CAJQZP010000008:7495998..7502522;Classification=LTR/Gypsy;Sequence_ontology=SO:0000286;ltr_identity=0.9973;Method=structural;motif=TGCA;tsd=ATAA
CAJQZP010000008	LTR_retriever	target_site_duplication	7502523	7502526	.	-	.	ID=rTSD_51;Parent=repeat_region_51;Name=CAJQZP010000008:7495998..7502522;Classification=LTR/Gypsy;Sequence_ontology=SO:0000434;ltr_identity=0.9973;Method=structural;motif=TGCA;tsd=ATAA
###
CAJQZP010000008	LTR_retriever	repeat_region	7584506	7594632	.	-	.	ID=repeat_region_52;Name=CAJQZP010000008:7584511..7594627;Classification=LTR/Gypsy;Sequence_ontology=SO:0000657;ltr_identity=0.9976;Method=structural;motif=TGCA;tsd=TGTGT
CAJQZP010000008	LTR_retriever	target_site_duplication	7584506	7584510	.	-	.	ID=lTSD_52;Parent=repeat_region_52;Name=CAJQZP010000008:7584511..7594627;Classification=LTR/Gypsy;Sequence_ontology=SO:0000434;ltr_identity=0.9976;Method=structural;motif=TGCA;tsd=TGTGT
CAJQZP010000008	LTR_retriever	long_terminal_repeat	7584511	7586210	.	-	.	ID=lLTR_52;Parent=repeat_region_52;Name=CAJQZP010000008:7584511..7594627;Classification=LTR/Gypsy;Sequence_ontology=SO:0000286;ltr_identity=0.9976;Method=structural;motif=TGCA;tsd=TGTGT
CAJQZP010000008	LTR_retriever	Gypsy_LTR_retrotransposon	7584511	7594627	.	-	.	ID=LTRRT_52;Parent=repeat_region_52;Name=CAJQZP010000008:7584511..7594627;Classification=LTR/Gypsy;Sequence_ontology=SO:0002265;ltr_identity=0.9976;Method=structural;motif=TGCA;tsd=TGTGT
CAJQZP010000008	LTR_retriever	long_terminal_repeat	7592928	7594627	.	-	.	ID=rLTR_52;Parent=repeat_region_52;Name=CAJQZP010000008:7584511..7594627;Classification=LTR/Gypsy;Sequence_ontology=SO:0000286;ltr_identity=0.9976;Method=structural;motif=TGCA;tsd=TGTGT
CAJQZP010000008	LTR_retriever	target_site_duplication	7594628	7594632	.	-	.	ID=rTSD_52;Parent=repeat_region_52;Name=CAJQZP010000008:7584511..7594627;Classification=LTR/Gypsy;Sequence_ontology=SO:0000434;ltr_identity=0.9976;Method=structural;motif=TGCA;tsd=TGTGT
###
CAJQZP010000008	LTR_retriever	repeat_region	7680443	7684023	.	?	.	ID=repeat_region_53;Name=CAJQZP010000008:7680447..7684019;Classification=LTR/unknown;Sequence_ontology=SO:0000657;ltr_identity=1.0000;Method=structural;motif=TGCA;tsd=AGTT
CAJQZP010000008	LTR_retriever	target_site_duplication	7680443	7680446	.	?	.	ID=lTSD_53;Parent=repeat_region_53;Name=CAJQZP010000008:7680447..7684019;Classification=LTR/unknown;Sequence_ontology=SO:0000434;ltr_identity=1.0000;Method=structural;motif=TGCA;tsd=AGTT
CAJQZP010000008	LTR_retriever	long_terminal_repeat	7680447	7681676	.	?	.	ID=lLTR_53;Parent=repeat_region_53;Name=CAJQZP010000008:7680447..7684019;Classification=LTR/unknown;Sequence_ontology=SO:0000286;ltr_identity=1.0000;Method=structural;motif=TGCA;tsd=AGTT
CAJQZP010000008	LTR_retriever	LTR_retrotransposon	7680447	7684019	.	?	.	ID=LTRRT_53;Parent=repeat_region_53;Name=CAJQZP010000008:7680447..7684019;Classification=LTR/unknown;Sequence_ontology=SO:0000186;ltr_identity=1.0000;Method=structural;motif=TGCA;tsd=AGTT
CAJQZP010000008	LTR_retriever	long_terminal_repeat	7682793	7684019	.	?	.	ID=rLTR_53;Parent=repeat_region_53;Name=CAJQZP010000008:7680447..7684019;Classification=LTR/unknown;Sequence_ontology=SO:0000286;ltr_identity=1.0000;Method=structural;motif=TGCA;tsd=AGTT
CAJQZP010000008	LTR_retriever	target_site_duplication	7684020	7684023	.	?	.	ID=rTSD_53;Parent=repeat_region_53;Name=CAJQZP010000008:7680447..7684019;Classification=LTR/unknown;Sequence_ontology=SO:0000434;ltr_identity=1.0000;Method=structural;motif=TGCA;tsd=AGTT
###
CAJQZP010000008	LTR_retriever	repeat_region	8781059	8789561	.	+	.	ID=repeat_region_54;Name=CAJQZP010000008:8781063..8789557;Classification=LTR/Gypsy;Sequence_ontology=SO:0000657;ltr_identity=0.9907;Method=structural;motif=TGCA;tsd=CTTT
CAJQZP010000008	LTR_retriever	target_site_duplication	8781059	8781062	.	+	.	ID=lTSD_54;Parent=repeat_region_54;Name=CAJQZP010000008:8781063..8789557;Classification=LTR/Gypsy;Sequence_ontology=SO:0000434;ltr_identity=0.9907;Method=structural;motif=TGCA;tsd=CTTT
CAJQZP010000008	LTR_retriever	long_terminal_repeat	8781063	8782363	.	+	.	ID=lLTR_54;Parent=repeat_region_54;Name=CAJQZP010000008:8781063..8789557;Classification=LTR/Gypsy;Sequence_ontology=SO:0000286;ltr_identity=0.9907;Method=structural;motif=TGCA;tsd=CTTT
CAJQZP010000008	LTR_retriever	Gypsy_LTR_retrotransposon	8781063	8789557	.	+	.	ID=LTRRT_54;Parent=repeat_region_54;Name=CAJQZP010000008:8781063..8789557;Classification=LTR/Gypsy;Sequence_ontology=SO:0002265;ltr_identity=0.9907;Method=structural;motif=TGCA;tsd=CTTT
CAJQZP010000008	LTR_retriever	long_terminal_repeat	8788264	8789557	.	+	.	ID=rLTR_54;Parent=repeat_region_54;Name=CAJQZP010000008:8781063..8789557;Classification=LTR/Gypsy;Sequence_ontology=SO:0000286;ltr_identity=0.9907;Method=structural;motif=TGCA;tsd=CTTT
CAJQZP010000008	LTR_retriever	target_site_duplication	8789558	8789561	.	+	.	ID=rTSD_54;Parent=repeat_region_54;Name=CAJQZP010000008:8781063..8789557;Classification=LTR/Gypsy;Sequence_ontology=SO:0000434;ltr_identity=0.9907;Method=structural;motif=TGCA;tsd=CTTT
###
CAJQZP010000008	LTR_retriever	repeat_region	8851696	8856409	.	-	.	ID=repeat_region_55;Name=CAJQZP010000008:8851702..8856405;Classification=LTR/Gypsy;Sequence_ontology=SO:0000657;ltr_identity=0.9417;Method=structural;motif=TGCA;tsd=ATAT
CAJQZP010000008	LTR_retriever	target_site_duplication	8851696	8851699	.	-	.	ID=lTSD_55;Parent=repeat_region_55;Name=CAJQZP010000008:8851702..8856405;Classification=LTR/Gypsy;Sequence_ontology=SO:0000434;ltr_identity=0.9417;Method=structural;motif=TGCA;tsd=ATAT
CAJQZP010000008	LTR_retriever	long_terminal_repeat	8851702	8852132	.	-	.	ID=lLTR_55;Parent=repeat_region_55;Name=CAJQZP010000008:8851702..8856405;Classification=LTR/Gypsy;Sequence_ontology=SO:0000286;ltr_identity=0.9417;Method=structural;motif=TGCA;tsd=ATAT
CAJQZP010000008	LTR_retriever	Gypsy_LTR_retrotransposon	8851702	8856405	.	-	.	ID=LTRRT_55;Parent=repeat_region_55;Name=CAJQZP010000008:8851702..8856405;Classification=LTR/Gypsy;Sequence_ontology=SO:0002265;ltr_identity=0.9417;Method=structural;motif=TGCA;tsd=ATAT
CAJQZP010000008	LTR_retriever	long_terminal_repeat	8855975	8856405	.	-	.	ID=rLTR_55;Parent=repeat_region_55;Name=CAJQZP010000008:8851702..8856405;Classification=LTR/Gypsy;Sequence_ontology=SO:0000286;ltr_identity=0.9417;Method=structural;motif=TGCA;tsd=ATAT
CAJQZP010000008	LTR_retriever	target_site_duplication	8856406	8856409	.	-	.	ID=rTSD_55;Parent=repeat_region_55;Name=CAJQZP010000008:8851702..8856405;Classification=LTR/Gypsy;Sequence_ontology=SO:0000434;ltr_identity=0.9417;Method=structural;motif=TGCA;tsd=ATAT
###
CAJQZP010000008	LTR_retriever	repeat_region	9030651	9037837	.	-	.	ID=repeat_region_56;Name=CAJQZP010000008:9030656..9037832;Classification=LTR/Gypsy;Sequence_ontology=SO:0000657;ltr_identity=0.9902;Method=structural;motif=TGCA;tsd=CAACT
CAJQZP010000008	LTR_retriever	target_site_duplication	9030651	9030655	.	-	.	ID=lTSD_56;Parent=repeat_region_56;Name=CAJQZP010000008:9030656..9037832;Classification=LTR/Gypsy;Sequence_ontology=SO:0000434;ltr_identity=0.9902;Method=structural;motif=TGCA;tsd=CAACT
CAJQZP010000008	LTR_retriever	long_terminal_repeat	9030656	9031371	.	-	.	ID=lLTR_56;Parent=repeat_region_56;Name=CAJQZP010000008:9030656..9037832;Classification=LTR/Gypsy;Sequence_ontology=SO:0000286;ltr_identity=0.9902;Method=structural;motif=TGCA;tsd=CAACT
CAJQZP010000008	LTR_retriever	Gypsy_LTR_retrotransposon	9030656	9037832	.	-	.	ID=LTRRT_56;Parent=repeat_region_56;Name=CAJQZP010000008:9030656..9037832;Classification=LTR/Gypsy;Sequence_ontology=SO:0002265;ltr_identity=0.9902;Method=structural;motif=TGCA;tsd=CAACT
CAJQZP010000008	LTR_retriever	long_terminal_repeat	9037119	9037832	.	-	.	ID=rLTR_56;Parent=repeat_region_56;Name=CAJQZP010000008:9030656..9037832;Classification=LTR/Gypsy;Sequence_ontology=SO:0000286;ltr_identity=0.9902;Method=structural;motif=TGCA;tsd=CAACT
CAJQZP010000008	LTR_retriever	target_site_duplication	9037833	9037837	.	-	.	ID=rTSD_56;Parent=repeat_region_56;Name=CAJQZP010000008:9030656..9037832;Classification=LTR/Gypsy;Sequence_ontology=SO:0000434;ltr_identity=0.9902;Method=structural;motif=TGCA;tsd=CAACT
###
CAJQZP010000008	LTR_retriever	repeat_region	9079498	9089670	.	+	.	ID=repeat_region_57;Name=CAJQZP010000008:9079503..9089665;Classification=LTR/Gypsy;Sequence_ontology=SO:0000657;ltr_identity=0.9988;Method=structural;motif=TGCA;tsd=CTGCC
CAJQZP010000008	LTR_retriever	target_site_duplication	9079498	9079502	.	+	.	ID=lTSD_57;Parent=repeat_region_57;Name=CAJQZP010000008:9079503..9089665;Classification=LTR/Gypsy;Sequence_ontology=SO:0000434;ltr_identity=0.9988;Method=structural;motif=TGCA;tsd=CTGCC
CAJQZP010000008	LTR_retriever	long_terminal_repeat	9079503	9081233	.	+	.	ID=lLTR_57;Parent=repeat_region_57;Name=CAJQZP010000008:9079503..9089665;Classification=LTR/Gypsy;Sequence_ontology=SO:0000286;ltr_identity=0.9988;Method=structural;motif=TGCA;tsd=CTGCC
CAJQZP010000008	LTR_retriever	Gypsy_LTR_retrotransposon	9079503	9089665	.	+	.	ID=LTRRT_57;Parent=repeat_region_57;Name=CAJQZP010000008:9079503..9089665;Classification=LTR/Gypsy;Sequence_ontology=SO:0002265;ltr_identity=0.9988;Method=structural;motif=TGCA;tsd=CTGCC
CAJQZP010000008	LTR_retriever	long_terminal_repeat	9087937	9089665	.	+	.	ID=rLTR_57;Parent=repeat_region_57;Name=CAJQZP010000008:9079503..9089665;Classification=LTR/Gypsy;Sequence_ontology=SO:0000286;ltr_identity=0.9988;Method=structural;motif=TGCA;tsd=CTGCC
CAJQZP010000008	LTR_retriever	target_site_duplication	9089666	9089670	.	+	.	ID=rTSD_57;Parent=repeat_region_57;Name=CAJQZP010000008:9079503..9089665;Classification=LTR/Gypsy;Sequence_ontology=SO:0000434;ltr_identity=0.9988;Method=structural;motif=TGCA;tsd=CTGCC
###
CAJQZP010000008	LTR_retriever	repeat_region	9305654	9320704	.	?	.	ID=repeat_region_58;Name=CAJQZP010000008:9305659..9320699;Classification=LTR/Gypsy;Sequence_ontology=SO:0000657;ltr_identity=0.9984;Method=structural;motif=TGCA;tsd=ACTAT
CAJQZP010000008	LTR_retriever	target_site_duplication	9305654	9305658	.	?	.	ID=lTSD_58;Parent=repeat_region_58;Name=CAJQZP010000008:9305659..9320699;Classification=LTR/Gypsy;Sequence_ontology=SO:0000434;ltr_identity=0.9984;Method=structural;motif=TGCA;tsd=ACTAT
CAJQZP010000008	LTR_retriever	long_terminal_repeat	9305659	9306277	.	?	.	ID=lLTR_58;Parent=repeat_region_58;Name=CAJQZP010000008:9305659..9320699;Classification=LTR/Gypsy;Sequence_ontology=SO:0000286;ltr_identity=0.9984;Method=structural;motif=TGCA;tsd=ACTAT
CAJQZP010000008	LTR_retriever	Gypsy_LTR_retrotransposon	9305659	9320699	.	?	.	ID=LTRRT_58;Parent=repeat_region_58;Name=CAJQZP010000008:9305659..9320699;Classification=LTR/Gypsy;Sequence_ontology=SO:0002265;ltr_identity=0.9984;Method=structural;motif=TGCA;tsd=ACTAT
CAJQZP010000008	LTR_retriever	long_terminal_repeat	9320083	9320699	.	?	.	ID=rLTR_58;Parent=repeat_region_58;Name=CAJQZP010000008:9305659..9320699;Classification=LTR/Gypsy;Sequence_ontology=SO:0000286;ltr_identity=0.9984;Method=structural;motif=TGCA;tsd=ACTAT
CAJQZP010000008	LTR_retriever	target_site_duplication	9320700	9320704	.	?	.	ID=rTSD_58;Parent=repeat_region_58;Name=CAJQZP010000008:9305659..9320699;Classification=LTR/Gypsy;Sequence_ontology=SO:0000434;ltr_identity=0.9984;Method=structural;motif=TGCA;tsd=ACTAT
###
CAJQZP010000008	LTR_retriever	repeat_region	9308910	9316975	.	-	.	ID=repeat_region_59;Name=CAJQZP010000008:9308914..9316971;Classification=LTR/Gypsy;Sequence_ontology=SO:0000657;ltr_identity=0.9984;Method=structural;motif=TGCA;tsd=CGGT
CAJQZP010000008	LTR_retriever	target_site_duplication	9308910	9308913	.	-	.	ID=lTSD_59;Parent=repeat_region_59;Name=CAJQZP010000008:9308914..9316971;Classification=LTR/Gypsy;Sequence_ontology=SO:0000434;ltr_identity=0.9984;Method=structural;motif=TGCA;tsd=CGGT
CAJQZP010000008	LTR_retriever	long_terminal_repeat	9308914	9310142	.	-	.	ID=lLTR_59;Parent=repeat_region_59;Name=CAJQZP010000008:9308914..9316971;Classification=LTR/Gypsy;Sequence_ontology=SO:0000286;ltr_identity=0.9984;Method=structural;motif=TGCA;tsd=CGGT
CAJQZP010000008	LTR_retriever	Gypsy_LTR_retrotransposon	9308914	9316971	.	-	.	ID=LTRRT_59;Parent=repeat_region_59;Name=CAJQZP010000008:9308914..9316971;Classification=LTR/Gypsy;Sequence_ontology=SO:0002265;ltr_identity=0.9984;Method=structural;motif=TGCA;tsd=CGGT
CAJQZP010000008	LTR_retriever	long_terminal_repeat	9315742	9316971	.	-	.	ID=rLTR_59;Parent=repeat_region_59;Name=CAJQZP010000008:9308914..9316971;Classification=LTR/Gypsy;Sequence_ontology=SO:0000286;ltr_identity=0.9984;Method=structural;motif=TGCA;tsd=CGGT
CAJQZP010000008	LTR_retriever	target_site_duplication	9316972	9316975	.	-	.	ID=rTSD_59;Parent=repeat_region_59;Name=CAJQZP010000008:9308914..9316971;Classification=LTR/Gypsy;Sequence_ontology=SO:0000434;ltr_identity=0.9984;Method=structural;motif=TGCA;tsd=CGGT
###
CAJQZP010000008	LTR_retriever	repeat_region	9662805	9666868	.	+	.	ID=repeat_region_60;Name=CAJQZP010000008:9662810..9666863;Classification=LTR/Gypsy;Sequence_ontology=SO:0000657;ltr_identity=0.9756;Method=structural;motif=TGTA;tsd=AAATT
CAJQZP010000008	LTR_retriever	target_site_duplication	9662805	9662809	.	+	.	ID=lTSD_60;Parent=repeat_region_60;Name=CAJQZP010000008:9662810..9666863;Classification=LTR/Gypsy;Sequence_ontology=SO:0000434;ltr_identity=0.9756;Method=structural;motif=TGTA;tsd=AAATT
CAJQZP010000008	LTR_retriever	long_terminal_repeat	9662810	9662932	.	+	.	ID=lLTR_60;Parent=repeat_region_60;Name=CAJQZP010000008:9662810..9666863;Classification=LTR/Gypsy;Sequence_ontology=SO:0000286;ltr_identity=0.9756;Method=structural;motif=TGTA;tsd=AAATT
CAJQZP010000008	LTR_retriever	Gypsy_LTR_retrotransposon	9662810	9666863	.	+	.	ID=LTRRT_60;Parent=repeat_region_60;Name=CAJQZP010000008:9662810..9666863;Classification=LTR/Gypsy;Sequence_ontology=SO:0002265;ltr_identity=0.9756;Method=structural;motif=TGTA;tsd=AAATT
CAJQZP010000008	LTR_retriever	long_terminal_repeat	9666741	9666863	.	+	.	ID=rLTR_60;Parent=repeat_region_60;Name=CAJQZP010000008:9662810..9666863;Classification=LTR/Gypsy;Sequence_ontology=SO:0000286;ltr_identity=0.9756;Method=structural;motif=TGTA;tsd=AAATT
CAJQZP010000008	LTR_retriever	target_site_duplication	9666864	9666868	.	+	.	ID=rTSD_60;Parent=repeat_region_60;Name=CAJQZP010000008:9662810..9666863;Classification=LTR/Gypsy;Sequence_ontology=SO:0000434;ltr_identity=0.9756;Method=structural;motif=TGTA;tsd=AAATT
###
CAJQZP010000008	LTR_retriever	repeat_region	9713517	9717175	.	-	.	ID=repeat_region_61;Name=CAJQZP010000008:9713521..9717171;Classification=LTR/Gypsy;Sequence_ontology=SO:0000657;ltr_identity=0.9723;Method=structural;motif=TGCA;tsd=ATAT
CAJQZP010000008	LTR_retriever	target_site_duplication	9713517	9713520	.	-	.	ID=lTSD_61;Parent=repeat_region_61;Name=CAJQZP010000008:9713521..9717171;Classification=LTR/Gypsy;Sequence_ontology=SO:0000434;ltr_identity=0.9723;Method=structural;motif=TGCA;tsd=ATAT
CAJQZP010000008	LTR_retriever	long_terminal_repeat	9713521	9713917	.	-	.	ID=lLTR_61;Parent=repeat_region_61;Name=CAJQZP010000008:9713521..9717171;Classification=LTR/Gypsy;Sequence_ontology=SO:0000286;ltr_identity=0.9723;Method=structural;motif=TGCA;tsd=ATAT
CAJQZP010000008	LTR_retriever	Gypsy_LTR_retrotransposon	9713521	9717171	.	-	.	ID=LTRRT_61;Parent=repeat_region_61;Name=CAJQZP010000008:9713521..9717171;Classification=LTR/Gypsy;Sequence_ontology=SO:0002265;ltr_identity=0.9723;Method=structural;motif=TGCA;tsd=ATAT
CAJQZP010000008	LTR_retriever	long_terminal_repeat	9716775	9717171	.	-	.	ID=rLTR_61;Parent=repeat_region_61;Name=CAJQZP010000008:9713521..9717171;Classification=LTR/Gypsy;Sequence_ontology=SO:0000286;ltr_identity=0.9723;Method=structural;motif=TGCA;tsd=ATAT
CAJQZP010000008	LTR_retriever	target_site_duplication	9717172	9717175	.	-	.	ID=rTSD_61;Parent=repeat_region_61;Name=CAJQZP010000008:9713521..9717171;Classification=LTR/Gypsy;Sequence_ontology=SO:0000434;ltr_identity=0.9723;Method=structural;motif=TGCA;tsd=ATAT
###
CAJQZP010000008	LTR_retriever	repeat_region	10171784	10178935	.	+	.	ID=repeat_region_62;Name=CAJQZP010000008:10171789..10178930;Classification=LTR/Gypsy;Sequence_ontology=SO:0000657;ltr_identity=0.9929;Method=structural;motif=TGCA;tsd=GTGAC
CAJQZP010000008	LTR_retriever	target_site_duplication	10171784	10171788	.	+	.	ID=lTSD_62;Parent=repeat_region_62;Name=CAJQZP010000008:10171789..10178930;Classification=LTR/Gypsy;Sequence_ontology=SO:0000434;ltr_identity=0.9929;Method=structural;motif=TGCA;tsd=GTGAC
CAJQZP010000008	LTR_retriever	long_terminal_repeat	10171789	10172489	.	+	.	ID=lLTR_62;Parent=repeat_region_62;Name=CAJQZP010000008:10171789..10178930;Classification=LTR/Gypsy;Sequence_ontology=SO:0000286;ltr_identity=0.9929;Method=structural;motif=TGCA;tsd=GTGAC
CAJQZP010000008	LTR_retriever	Gypsy_LTR_retrotransposon	10171789	10178930	.	+	.	ID=LTRRT_62;Parent=repeat_region_62;Name=CAJQZP010000008:10171789..10178930;Classification=LTR/Gypsy;Sequence_ontology=SO:0002265;ltr_identity=0.9929;Method=structural;motif=TGCA;tsd=GTGAC
CAJQZP010000008	LTR_retriever	long_terminal_repeat	10178230	10178930	.	+	.	ID=rLTR_62;Parent=repeat_region_62;Name=CAJQZP010000008:10171789..10178930;Classification=LTR/Gypsy;Sequence_ontology=SO:0000286;ltr_identity=0.9929;Method=structural;motif=TGCA;tsd=GTGAC
CAJQZP010000008	LTR_retriever	target_site_duplication	10178931	10178935	.	+	.	ID=rTSD_62;Parent=repeat_region_62;Name=CAJQZP010000008:10171789..10178930;Classification=LTR/Gypsy;Sequence_ontology=SO:0000434;ltr_identity=0.9929;Method=structural;motif=TGCA;tsd=GTGAC
###
CAJQZP010000008	LTR_retriever	repeat_region	10260033	10264557	.	-	.	ID=repeat_region_63;Name=CAJQZP010000008:10260037..10264553;Classification=LTR/Gypsy;Sequence_ontology=SO:0000657;ltr_identity=0.9861;Method=structural;motif=TGCA;tsd=CCAG
CAJQZP010000008	LTR_retriever	target_site_duplication	10260033	10260036	.	-	.	ID=lTSD_63;Parent=repeat_region_63;Name=CAJQZP010000008:10260037..10264553;Classification=LTR/Gypsy;Sequence_ontology=SO:0000434;ltr_identity=0.9861;Method=structural;motif=TGCA;tsd=CCAG
CAJQZP010000008	LTR_retriever	long_terminal_repeat	10260037	10260539	.	-	.	ID=lLTR_63;Parent=repeat_region_63;Name=CAJQZP010000008:10260037..10264553;Classification=LTR/Gypsy;Sequence_ontology=SO:0000286;ltr_identity=0.9861;Method=structural;motif=TGCA;tsd=CCAG
CAJQZP010000008	LTR_retriever	Gypsy_LTR_retrotransposon	10260037	10264553	.	-	.	ID=LTRRT_63;Parent=repeat_region_63;Name=CAJQZP010000008:10260037..10264553;Classification=LTR/Gypsy;Sequence_ontology=SO:0002265;ltr_identity=0.9861;Method=structural;motif=TGCA;tsd=CCAG
CAJQZP010000008	LTR_retriever	long_terminal_repeat	10264052	10264553	.	-	.	ID=rLTR_63;Parent=repeat_region_63;Name=CAJQZP010000008:10260037..10264553;Classification=LTR/Gypsy;Sequence_ontology=SO:0000286;ltr_identity=0.9861;Method=structural;motif=TGCA;tsd=CCAG
CAJQZP010000008	LTR_retriever	target_site_duplication	10264554	10264557	.	-	.	ID=rTSD_63;Parent=repeat_region_63;Name=CAJQZP010000008:10260037..10264553;Classification=LTR/Gypsy;Sequence_ontology=SO:0000434;ltr_identity=0.9861;Method=structural;motif=TGCA;tsd=CCAG
###
CAJQZP010000008	LTR_retriever	repeat_region	10350888	10354664	.	+	.	ID=repeat_region_64;Name=CAJQZP010000008:10350892..10354660;Classification=LTR/Gypsy;Sequence_ontology=SO:0000657;ltr_identity=0.9945;Method=structural;motif=TGCA;tsd=GTAT
CAJQZP010000008	LTR_retriever	target_site_duplication	10350888	10350891	.	+	.	ID=lTSD_64;Parent=repeat_region_64;Name=CAJQZP010000008:10350892..10354660;Classification=LTR/Gypsy;Sequence_ontology=SO:0000434;ltr_identity=0.9945;Method=structural;motif=TGCA;tsd=GTAT
CAJQZP010000008	LTR_retriever	long_terminal_repeat	10350892	10351257	.	+	.	ID=lLTR_64;Parent=repeat_region_64;Name=CAJQZP010000008:10350892..10354660;Classification=LTR/Gypsy;Sequence_ontology=SO:0000286;ltr_identity=0.9945;Method=structural;motif=TGCA;tsd=GTAT
CAJQZP010000008	LTR_retriever	Gypsy_LTR_retrotransposon	10350892	10354660	.	+	.	ID=LTRRT_64;Parent=repeat_region_64;Name=CAJQZP010000008:10350892..10354660;Classification=LTR/Gypsy;Sequence_ontology=SO:0002265;ltr_identity=0.9945;Method=structural;motif=TGCA;tsd=GTAT
CAJQZP010000008	LTR_retriever	long_terminal_repeat	10354295	10354660	.	+	.	ID=rLTR_64;Parent=repeat_region_64;Name=CAJQZP010000008:10350892..10354660;Classification=LTR/Gypsy;Sequence_ontology=SO:0000286;ltr_identity=0.9945;Method=structural;motif=TGCA;tsd=GTAT
CAJQZP010000008	LTR_retriever	target_site_duplication	10354661	10354664	.	+	.	ID=rTSD_64;Parent=repeat_region_64;Name=CAJQZP010000008:10350892..10354660;Classification=LTR/Gypsy;Sequence_ontology=SO:0000434;ltr_identity=0.9945;Method=structural;motif=TGCA;tsd=GTAT
###
CAJQZP010000008	LTR_retriever	repeat_region	10363874	10369465	.	+	.	ID=repeat_region_65;Name=CAJQZP010000008:10363878..10369461;Classification=LTR/Gypsy;Sequence_ontology=SO:0000657;ltr_identity=0.9971;Method=structural;motif=TGCA;tsd=GTAG
CAJQZP010000008	LTR_retriever	target_site_duplication	10363874	10363877	.	+	.	ID=lTSD_65;Parent=repeat_region_65;Name=CAJQZP010000008:10363878..10369461;Classification=LTR/Gypsy;Sequence_ontology=SO:0000434;ltr_identity=0.9971;Method=structural;motif=TGCA;tsd=GTAG
CAJQZP010000008	LTR_retriever	long_terminal_repeat	10363878	10364558	.	+	.	ID=lLTR_65;Parent=repeat_region_65;Name=CAJQZP010000008:10363878..10369461;Classification=LTR/Gypsy;Sequence_ontology=SO:0000286;ltr_identity=0.9971;Method=structural;motif=TGCA;tsd=GTAG
CAJQZP010000008	LTR_retriever	Gypsy_LTR_retrotransposon	10363878	10369461	.	+	.	ID=LTRRT_65;Parent=repeat_region_65;Name=CAJQZP010000008:10363878..10369461;Classification=LTR/Gypsy;Sequence_ontology=SO:0002265;ltr_identity=0.9971;Method=structural;motif=TGCA;tsd=GTAG
CAJQZP010000008	LTR_retriever	long_terminal_repeat	10368781	10369461	.	+	.	ID=rLTR_65;Parent=repeat_region_65;Name=CAJQZP010000008:10363878..10369461;Classification=LTR/Gypsy;Sequence_ontology=SO:0000286;ltr_identity=0.9971;Method=structural;motif=TGCA;tsd=GTAG
CAJQZP010000008	LTR_retriever	target_site_duplication	10369462	10369465	.	+	.	ID=rTSD_65;Parent=repeat_region_65;Name=CAJQZP010000008:10363878..10369461;Classification=LTR/Gypsy;Sequence_ontology=SO:0000434;ltr_identity=0.9971;Method=structural;motif=TGCA;tsd=GTAG
###
CAJQZP010000008	LTR_retriever	repeat_region	10507108	10515615	.	+	.	ID=repeat_region_66;Name=CAJQZP010000008:10507115..10515611;Classification=LTR/Gypsy;Sequence_ontology=SO:0000657;ltr_identity=0.9954;Method=structural;motif=TGCA;tsd=CTAC
CAJQZP010000008	LTR_retriever	target_site_duplication	10507108	10507111	.	+	.	ID=lTSD_66;Parent=repeat_region_66;Name=CAJQZP010000008:10507115..10515611;Classification=LTR/Gypsy;Sequence_ontology=SO:0000434;ltr_identity=0.9954;Method=structural;motif=TGCA;tsd=CTAC
CAJQZP010000008	LTR_retriever	long_terminal_repeat	10507115	10508417	.	+	.	ID=lLTR_66;Parent=repeat_region_66;Name=CAJQZP010000008:10507115..10515611;Classification=LTR/Gypsy;Sequence_ontology=SO:0000286;ltr_identity=0.9954;Method=structural;motif=TGCA;tsd=CTAC
CAJQZP010000008	LTR_retriever	Gypsy_LTR_retrotransposon	10507115	10515611	.	+	.	ID=LTRRT_66;Parent=repeat_region_66;Name=CAJQZP010000008:10507115..10515611;Classification=LTR/Gypsy;Sequence_ontology=SO:0002265;ltr_identity=0.9954;Method=structural;motif=TGCA;tsd=CTAC
CAJQZP010000008	LTR_retriever	long_terminal_repeat	10514309	10515611	.	+	.	ID=rLTR_66;Parent=repeat_region_66;Name=CAJQZP010000008:10507115..10515611;Classification=LTR/Gypsy;Sequence_ontology=SO:0000286;ltr_identity=0.9954;Method=structural;motif=TGCA;tsd=CTAC
CAJQZP010000008	LTR_retriever	target_site_duplication	10515612	10515615	.	+	.	ID=rTSD_66;Parent=repeat_region_66;Name=CAJQZP010000008:10507115..10515611;Classification=LTR/Gypsy;Sequence_ontology=SO:0000434;ltr_identity=0.9954;Method=structural;motif=TGCA;tsd=CTAC
###
CAJQZP010000008	LTR_retriever	repeat_region	10638364	10644700	.	+	.	ID=repeat_region_67;Name=CAJQZP010000008:10638369..10644695;Classification=LTR/Gypsy;Sequence_ontology=SO:0000657;ltr_identity=0.9853;Method=structural;motif=TGCA;tsd=AATAA
CAJQZP010000008	LTR_retriever	target_site_duplication	10638364	10638368	.	+	.	ID=lTSD_67;Parent=repeat_region_67;Name=CAJQZP010000008:10638369..10644695;Classification=LTR/Gypsy;Sequence_ontology=SO:0000434;ltr_identity=0.9853;Method=structural;motif=TGCA;tsd=AATAA
CAJQZP010000008	LTR_retriever	long_terminal_repeat	10638369	10638572	.	+	.	ID=lLTR_67;Parent=repeat_region_67;Name=CAJQZP010000008:10638369..10644695;Classification=LTR/Gypsy;Sequence_ontology=SO:0000286;ltr_identity=0.9853;Method=structural;motif=TGCA;tsd=AATAA
CAJQZP010000008	LTR_retriever	Gypsy_LTR_retrotransposon	10638369	10644695	.	+	.	ID=LTRRT_67;Parent=repeat_region_67;Name=CAJQZP010000008:10638369..10644695;Classification=LTR/Gypsy;Sequence_ontology=SO:0002265;ltr_identity=0.9853;Method=structural;motif=TGCA;tsd=AATAA
CAJQZP010000008	LTR_retriever	long_terminal_repeat	10644492	10644695	.	+	.	ID=rLTR_67;Parent=repeat_region_67;Name=CAJQZP010000008:10638369..10644695;Classification=LTR/Gypsy;Sequence_ontology=SO:0000286;ltr_identity=0.9853;Method=structural;motif=TGCA;tsd=AATAA
CAJQZP010000008	LTR_retriever	target_site_duplication	10644696	10644700	.	+	.	ID=rTSD_67;Parent=repeat_region_67;Name=CAJQZP010000008:10638369..10644695;Classification=LTR/Gypsy;Sequence_ontology=SO:0000434;ltr_identity=0.9853;Method=structural;motif=TGCA;tsd=AATAA
###
CAJQZP010000008	LTR_retriever	repeat_region	10706202	10713268	.	+	.	ID=repeat_region_68;Name=CAJQZP010000008:10706207..10713263;Classification=LTR/Gypsy;Sequence_ontology=SO:0000657;ltr_identity=0.9977;Method=structural;motif=TGCA;tsd=CTATG
CAJQZP010000008	LTR_retriever	target_site_duplication	10706202	10706206	.	+	.	ID=lTSD_68;Parent=repeat_region_68;Name=CAJQZP010000008:10706207..10713263;Classification=LTR/Gypsy;Sequence_ontology=SO:0000434;ltr_identity=0.9977;Method=structural;motif=TGCA;tsd=CTATG
CAJQZP010000008	LTR_retriever	long_terminal_repeat	10706207	10706648	.	+	.	ID=lLTR_68;Parent=repeat_region_68;Name=CAJQZP010000008:10706207..10713263;Classification=LTR/Gypsy;Sequence_ontology=SO:0000286;ltr_identity=0.9977;Method=structural;motif=TGCA;tsd=CTATG
CAJQZP010000008	LTR_retriever	Gypsy_LTR_retrotransposon	10706207	10713263	.	+	.	ID=LTRRT_68;Parent=repeat_region_68;Name=CAJQZP010000008:10706207..10713263;Classification=LTR/Gypsy;Sequence_ontology=SO:0002265;ltr_identity=0.9977;Method=structural;motif=TGCA;tsd=CTATG
CAJQZP010000008	LTR_retriever	long_terminal_repeat	10712822	10713263	.	+	.	ID=rLTR_68;Parent=repeat_region_68;Name=CAJQZP010000008:10706207..10713263;Classification=LTR/Gypsy;Sequence_ontology=SO:0000286;ltr_identity=0.9977;Method=structural;motif=TGCA;tsd=CTATG
CAJQZP010000008	LTR_retriever	target_site_duplication	10713264	10713268	.	+	.	ID=rTSD_68;Parent=repeat_region_68;Name=CAJQZP010000008:10706207..10713263;Classification=LTR/Gypsy;Sequence_ontology=SO:0000434;ltr_identity=0.9977;Method=structural;motif=TGCA;tsd=CTATG
###
CAJQZP010000008	LTR_retriever	repeat_region	10759685	10764230	.	+	.	ID=repeat_region_69;Name=CAJQZP010000008:10759690..10764225;Classification=LTR/Gypsy;Sequence_ontology=SO:0000657;ltr_identity=0.9758;Method=structural;motif=TGCA;tsd=GTTAT
CAJQZP010000008	LTR_retriever	target_site_duplication	10759685	10759689	.	+	.	ID=lTSD_69;Parent=repeat_region_69;Name=CAJQZP010000008:10759690..10764225;Classification=LTR/Gypsy;Sequence_ontology=SO:0000434;ltr_identity=0.9758;Method=structural;motif=TGCA;tsd=GTTAT
CAJQZP010000008	LTR_retriever	long_terminal_repeat	10759690	10759812	.	+	.	ID=lLTR_69;Parent=repeat_region_69;Name=CAJQZP010000008:10759690..10764225;Classification=LTR/Gypsy;Sequence_ontology=SO:0000286;ltr_identity=0.9758;Method=structural;motif=TGCA;tsd=GTTAT
CAJQZP010000008	LTR_retriever	Gypsy_LTR_retrotransposon	10759690	10764225	.	+	.	ID=LTRRT_69;Parent=repeat_region_69;Name=CAJQZP010000008:10759690..10764225;Classification=LTR/Gypsy;Sequence_ontology=SO:0002265;ltr_identity=0.9758;Method=structural;motif=TGCA;tsd=GTTAT
CAJQZP010000008	LTR_retriever	long_terminal_repeat	10764103	10764225	.	+	.	ID=rLTR_69;Parent=repeat_region_69;Name=CAJQZP010000008:10759690..10764225;Classification=LTR/Gypsy;Sequence_ontology=SO:0000286;ltr_identity=0.9758;Method=structural;motif=TGCA;tsd=GTTAT
CAJQZP010000008	LTR_retriever	target_site_duplication	10764226	10764230	.	+	.	ID=rTSD_69;Parent=repeat_region_69;Name=CAJQZP010000008:10759690..10764225;Classification=LTR/Gypsy;Sequence_ontology=SO:0000434;ltr_identity=0.9758;Method=structural;motif=TGCA;tsd=GTTAT
###
CAJQZP010000008	LTR_retriever	repeat_region	11020044	11035640	.	?	.	ID=repeat_region_70;Name=CAJQZP010000008:11020049..11035635;Classification=LTR/unknown;Sequence_ontology=SO:0000657;ltr_identity=0.9563;Method=structural;motif=TGCA;tsd=ACCAT
CAJQZP010000008	LTR_retriever	target_site_duplication	11020044	11020048	.	?	.	ID=lTSD_70;Parent=repeat_region_70;Name=CAJQZP010000008:11020049..11035635;Classification=LTR/unknown;Sequence_ontology=SO:0000434;ltr_identity=0.9563;Method=structural;motif=TGCA;tsd=ACCAT
CAJQZP010000008	LTR_retriever	long_terminal_repeat	11020049	11020254	.	?	.	ID=lLTR_70;Parent=repeat_region_70;Name=CAJQZP010000008:11020049..11035635;Classification=LTR/unknown;Sequence_ontology=SO:0000286;ltr_identity=0.9563;Method=structural;motif=TGCA;tsd=ACCAT
CAJQZP010000008	LTR_retriever	LTR_retrotransposon	11020049	11035635	.	?	.	ID=LTRRT_70;Parent=repeat_region_70;Name=CAJQZP010000008:11020049..11035635;Classification=LTR/unknown;Sequence_ontology=SO:0000186;ltr_identity=0.9563;Method=structural;motif=TGCA;tsd=ACCAT
CAJQZP010000008	LTR_retriever	long_terminal_repeat	11035430	11035635	.	?	.	ID=rLTR_70;Parent=repeat_region_70;Name=CAJQZP010000008:11020049..11035635;Classification=LTR/unknown;Sequence_ontology=SO:0000286;ltr_identity=0.9563;Method=structural;motif=TGCA;tsd=ACCAT
CAJQZP010000008	LTR_retriever	target_site_duplication	11035636	11035640	.	?	.	ID=rTSD_70;Parent=repeat_region_70;Name=CAJQZP010000008:11020049..11035635;Classification=LTR/unknown;Sequence_ontology=SO:0000434;ltr_identity=0.9563;Method=structural;motif=TGCA;tsd=ACCAT
###
CAJQZP010000008	LTR_retriever	repeat_region	11217071	11220028	.	-	.	ID=repeat_region_71;Name=CAJQZP010000008:11217075..11220024;Classification=LTR/Gypsy;Sequence_ontology=SO:0000657;ltr_identity=1.0000;Method=structural;motif=TGCA;tsd=GTAT
CAJQZP010000008	LTR_retriever	target_site_duplication	11217071	11217074	.	-	.	ID=lTSD_71;Parent=repeat_region_71;Name=CAJQZP010000008:11217075..11220024;Classification=LTR/Gypsy;Sequence_ontology=SO:0000434;ltr_identity=1.0000;Method=structural;motif=TGCA;tsd=GTAT
CAJQZP010000008	LTR_retriever	long_terminal_repeat	11217075	11217448	.	-	.	ID=lLTR_71;Parent=repeat_region_71;Name=CAJQZP010000008:11217075..11220024;Classification=LTR/Gypsy;Sequence_ontology=SO:0000286;ltr_identity=1.0000;Method=structural;motif=TGCA;tsd=GTAT
CAJQZP010000008	LTR_retriever	Gypsy_LTR_retrotransposon	11217075	11220024	.	-	.	ID=LTRRT_71;Parent=repeat_region_71;Name=CAJQZP010000008:11217075..11220024;Classification=LTR/Gypsy;Sequence_ontology=SO:0002265;ltr_identity=1.0000;Method=structural;motif=TGCA;tsd=GTAT
CAJQZP010000008	LTR_retriever	long_terminal_repeat	11219651	11220024	.	-	.	ID=rLTR_71;Parent=repeat_region_71;Name=CAJQZP010000008:11217075..11220024;Classification=LTR/Gypsy;Sequence_ontology=SO:0000286;ltr_identity=1.0000;Method=structural;motif=TGCA;tsd=GTAT
CAJQZP010000008	LTR_retriever	target_site_duplication	11220025	11220028	.	-	.	ID=rTSD_71;Parent=repeat_region_71;Name=CAJQZP010000008:11217075..11220024;Classification=LTR/Gypsy;Sequence_ontology=SO:0000434;ltr_identity=1.0000;Method=structural;motif=TGCA;tsd=GTAT
###
CAJQZP010000008	LTR_retriever	repeat_region	11935533	11945546	.	+	.	ID=repeat_region_72;Name=CAJQZP010000008:11935538..11945541;Classification=LTR/Gypsy;Sequence_ontology=SO:0000657;ltr_identity=1.0000;Method=structural;motif=TGCA;tsd=ACGAG
CAJQZP010000008	LTR_retriever	target_site_duplication	11935533	11935537	.	+	.	ID=lTSD_72;Parent=repeat_region_72;Name=CAJQZP010000008:11935538..11945541;Classification=LTR/Gypsy;Sequence_ontology=SO:0000434;ltr_identity=1.0000;Method=structural;motif=TGCA;tsd=ACGAG
CAJQZP010000008	LTR_retriever	long_terminal_repeat	11935538	11937202	.	+	.	ID=lLTR_72;Parent=repeat_region_72;Name=CAJQZP010000008:11935538..11945541;Classification=LTR/Gypsy;Sequence_ontology=SO:0000286;ltr_identity=1.0000;Method=structural;motif=TGCA;tsd=ACGAG
CAJQZP010000008	LTR_retriever	Gypsy_LTR_retrotransposon	11935538	11945541	.	+	.	ID=LTRRT_72;Parent=repeat_region_72;Name=CAJQZP010000008:11935538..11945541;Classification=LTR/Gypsy;Sequence_ontology=SO:0002265;ltr_identity=1.0000;Method=structural;motif=TGCA;tsd=ACGAG
CAJQZP010000008	LTR_retriever	long_terminal_repeat	11943876	11945541	.	+	.	ID=rLTR_72;Parent=repeat_region_72;Name=CAJQZP010000008:11935538..11945541;Classification=LTR/Gypsy;Sequence_ontology=SO:0000286;ltr_identity=1.0000;Method=structural;motif=TGCA;tsd=ACGAG
CAJQZP010000008	LTR_retriever	target_site_duplication	11945542	11945546	.	+	.	ID=rTSD_72;Parent=repeat_region_72;Name=CAJQZP010000008:11935538..11945541;Classification=LTR/Gypsy;Sequence_ontology=SO:0000434;ltr_identity=1.0000;Method=structural;motif=TGCA;tsd=ACGAG
###
CAJQZP010000008	LTR_retriever	repeat_region	12108435	12113939	.	+	.	ID=repeat_region_73;Name=CAJQZP010000008:12108439..12113935;Classification=LTR/Gypsy;Sequence_ontology=SO:0000657;ltr_identity=0.9945;Method=structural;motif=TGCA;tsd=ATAG
CAJQZP010000008	LTR_retriever	target_site_duplication	12108435	12108438	.	+	.	ID=lTSD_73;Parent=repeat_region_73;Name=CAJQZP010000008:12108439..12113935;Classification=LTR/Gypsy;Sequence_ontology=SO:0000434;ltr_identity=0.9945;Method=structural;motif=TGCA;tsd=ATAG
CAJQZP010000008	LTR_retriever	long_terminal_repeat	12108439	12108804	.	+	.	ID=lLTR_73;Parent=repeat_region_73;Name=CAJQZP010000008:12108439..12113935;Classification=LTR/Gypsy;Sequence_ontology=SO:0000286;ltr_identity=0.9945;Method=structural;motif=TGCA;tsd=ATAG
CAJQZP010000008	LTR_retriever	Gypsy_LTR_retrotransposon	12108439	12113935	.	+	.	ID=LTRRT_73;Parent=repeat_region_73;Name=CAJQZP010000008:12108439..12113935;Classification=LTR/Gypsy;Sequence_ontology=SO:0002265;ltr_identity=0.9945;Method=structural;motif=TGCA;tsd=ATAG
CAJQZP010000008	LTR_retriever	long_terminal_repeat	12113570	12113935	.	+	.	ID=rLTR_73;Parent=repeat_region_73;Name=CAJQZP010000008:12108439..12113935;Classification=LTR/Gypsy;Sequence_ontology=SO:0000286;ltr_identity=0.9945;Method=structural;motif=TGCA;tsd=ATAG
CAJQZP010000008	LTR_retriever	target_site_duplication	12113936	12113939	.	+	.	ID=rTSD_73;Parent=repeat_region_73;Name=CAJQZP010000008:12108439..12113935;Classification=LTR/Gypsy;Sequence_ontology=SO:0000434;ltr_identity=0.9945;Method=structural;motif=TGCA;tsd=ATAG
###
CAJQZP010000008	LTR_retriever	repeat_region	12384284	12387285	.	+	.	ID=repeat_region_74;Name=CAJQZP010000008:12384289..12387280;Classification=LTR/Gypsy;Sequence_ontology=SO:0000657;ltr_identity=0.9973;Method=structural;motif=TAAT;tsd=ATTTT
CAJQZP010000008	LTR_retriever	target_site_duplication	12384284	12384288	.	+	.	ID=lTSD_74;Parent=repeat_region_74;Name=CAJQZP010000008:12384289..12387280;Classification=LTR/Gypsy;Sequence_ontology=SO:0000434;ltr_identity=0.9973;Method=structural;motif=TAAT;tsd=ATTTT
CAJQZP010000008	LTR_retriever	long_terminal_repeat	12384289	12384661	.	+	.	ID=lLTR_74;Parent=repeat_region_74;Name=CAJQZP010000008:12384289..12387280;Classification=LTR/Gypsy;Sequence_ontology=SO:0000286;ltr_identity=0.9973;Method=structural;motif=TAAT;tsd=ATTTT
CAJQZP010000008	LTR_retriever	Gypsy_LTR_retrotransposon	12384289	12387280	.	+	.	ID=LTRRT_74;Parent=repeat_region_74;Name=CAJQZP010000008:12384289..12387280;Classification=LTR/Gypsy;Sequence_ontology=SO:0002265;ltr_identity=0.9973;Method=structural;motif=TAAT;tsd=ATTTT
CAJQZP010000008	LTR_retriever	long_terminal_repeat	12386908	12387280	.	+	.	ID=rLTR_74;Parent=repeat_region_74;Name=CAJQZP010000008:12384289..12387280;Classification=LTR/Gypsy;Sequence_ontology=SO:0000286;ltr_identity=0.9973;Method=structural;motif=TAAT;tsd=ATTTT
CAJQZP010000008	LTR_retriever	target_site_duplication	12387281	12387285	.	+	.	ID=rTSD_74;Parent=repeat_region_74;Name=CAJQZP010000008:12384289..12387280;Classification=LTR/Gypsy;Sequence_ontology=SO:0000434;ltr_identity=0.9973;Method=structural;motif=TAAT;tsd=ATTTT
###
CAJQZP010000008	LTR_retriever	repeat_region	12845791	12855800	.	+	.	ID=repeat_region_75;Name=CAJQZP010000008:12845796..12855795;Classification=LTR/Gypsy;Sequence_ontology=SO:0000657;ltr_identity=0.9994;Method=structural;motif=TGCA;tsd=ACAGT
CAJQZP010000008	LTR_retriever	target_site_duplication	12845791	12845795	.	+	.	ID=lTSD_75;Parent=repeat_region_75;Name=CAJQZP010000008:12845796..12855795;Classification=LTR/Gypsy;Sequence_ontology=SO:0000434;ltr_identity=0.9994;Method=structural;motif=TGCA;tsd=ACAGT
CAJQZP010000008	LTR_retriever	long_terminal_repeat	12845796	12847433	.	+	.	ID=lLTR_75;Parent=repeat_region_75;Name=CAJQZP010000008:12845796..12855795;Classification=LTR/Gypsy;Sequence_ontology=SO:0000286;ltr_identity=0.9994;Method=structural;motif=TGCA;tsd=ACAGT
CAJQZP010000008	LTR_retriever	Gypsy_LTR_retrotransposon	12845796	12855795	.	+	.	ID=LTRRT_75;Parent=repeat_region_75;Name=CAJQZP010000008:12845796..12855795;Classification=LTR/Gypsy;Sequence_ontology=SO:0002265;ltr_identity=0.9994;Method=structural;motif=TGCA;tsd=ACAGT
CAJQZP010000008	LTR_retriever	long_terminal_repeat	12854157	12855795	.	+	.	ID=rLTR_75;Parent=repeat_region_75;Name=CAJQZP010000008:12845796..12855795;Classification=LTR/Gypsy;Sequence_ontology=SO:0000286;ltr_identity=0.9994;Method=structural;motif=TGCA;tsd=ACAGT
CAJQZP010000008	LTR_retriever	target_site_duplication	12855796	12855800	.	+	.	ID=rTSD_75;Parent=repeat_region_75;Name=CAJQZP010000008:12845796..12855795;Classification=LTR/Gypsy;Sequence_ontology=SO:0000434;ltr_identity=0.9994;Method=structural;motif=TGCA;tsd=ACAGT
###
CAJQZP010000008	LTR_retriever	repeat_region	13044523	13058859	.	+	.	ID=repeat_region_76;Name=CAJQZP010000008:13044528..13058854;Classification=LTR/Gypsy;Sequence_ontology=SO:0000657;ltr_identity=0.9961;Method=structural;motif=TGCA;tsd=GTAGT
CAJQZP010000008	LTR_retriever	target_site_duplication	13044523	13044527	.	+	.	ID=lTSD_76;Parent=repeat_region_76;Name=CAJQZP010000008:13044528..13058854;Classification=LTR/Gypsy;Sequence_ontology=SO:0000434;ltr_identity=0.9961;Method=structural;motif=TGCA;tsd=GTAGT
CAJQZP010000008	LTR_retriever	long_terminal_repeat	13044528	13045545	.	+	.	ID=lLTR_76;Parent=repeat_region_76;Name=CAJQZP010000008:13044528..13058854;Classification=LTR/Gypsy;Sequence_ontology=SO:0000286;ltr_identity=0.9961;Method=structural;motif=TGCA;tsd=GTAGT
CAJQZP010000008	LTR_retriever	Gypsy_LTR_retrotransposon	13044528	13058854	.	+	.	ID=LTRRT_76;Parent=repeat_region_76;Name=CAJQZP010000008:13044528..13058854;Classification=LTR/Gypsy;Sequence_ontology=SO:0002265;ltr_identity=0.9961;Method=structural;motif=TGCA;tsd=GTAGT
CAJQZP010000008	LTR_retriever	long_terminal_repeat	13057814	13058854	.	+	.	ID=rLTR_76;Parent=repeat_region_76;Name=CAJQZP010000008:13044528..13058854;Classification=LTR/Gypsy;Sequence_ontology=SO:0000286;ltr_identity=0.9961;Method=structural;motif=TGCA;tsd=GTAGT
CAJQZP010000008	LTR_retriever	target_site_duplication	13058855	13058859	.	+	.	ID=rTSD_76;Parent=repeat_region_76;Name=CAJQZP010000008:13044528..13058854;Classification=LTR/Gypsy;Sequence_ontology=SO:0000434;ltr_identity=0.9961;Method=structural;motif=TGCA;tsd=GTAGT
###
CAJQZP010000008	LTR_retriever	repeat_region	14091222	14098699	.	-	.	ID=repeat_region_77;Name=CAJQZP010000008:14091226..14098695;Classification=LTR/Gypsy;Sequence_ontology=SO:0000657;ltr_identity=1.0000;Method=structural;motif=TGCA;tsd=TATG
CAJQZP010000008	LTR_retriever	target_site_duplication	14091222	14091225	.	-	.	ID=lTSD_77;Parent=repeat_region_77;Name=CAJQZP010000008:14091226..14098695;Classification=LTR/Gypsy;Sequence_ontology=SO:0000434;ltr_identity=1.0000;Method=structural;motif=TGCA;tsd=TATG
CAJQZP010000008	LTR_retriever	long_terminal_repeat	14091226	14091404	.	-	.	ID=lLTR_77;Parent=repeat_region_77;Name=CAJQZP010000008:14091226..14098695;Classification=LTR/Gypsy;Sequence_ontology=SO:0000286;ltr_identity=1.0000;Method=structural;motif=TGCA;tsd=TATG
CAJQZP010000008	LTR_retriever	Gypsy_LTR_retrotransposon	14091226	14098695	.	-	.	ID=LTRRT_77;Parent=repeat_region_77;Name=CAJQZP010000008:14091226..14098695;Classification=LTR/Gypsy;Sequence_ontology=SO:0002265;ltr_identity=1.0000;Method=structural;motif=TGCA;tsd=TATG
CAJQZP010000008	LTR_retriever	long_terminal_repeat	14098517	14098695	.	-	.	ID=rLTR_77;Parent=repeat_region_77;Name=CAJQZP010000008:14091226..14098695;Classification=LTR/Gypsy;Sequence_ontology=SO:0000286;ltr_identity=1.0000;Method=structural;motif=TGCA;tsd=TATG
CAJQZP010000008	LTR_retriever	target_site_duplication	14098696	14098699	.	-	.	ID=rTSD_77;Parent=repeat_region_77;Name=CAJQZP010000008:14091226..14098695;Classification=LTR/Gypsy;Sequence_ontology=SO:0000434;ltr_identity=1.0000;Method=structural;motif=TGCA;tsd=TATG
###
CAJQZP010000008	LTR_retriever	repeat_region	14806826	14812370	.	+	.	ID=repeat_region_78;Name=CAJQZP010000008:14806830..14812366;Classification=LTR/Gypsy;Sequence_ontology=SO:0000657;ltr_identity=0.9970;Method=structural;motif=TGCA;tsd=ATAA
CAJQZP010000008	LTR_retriever	target_site_duplication	14806826	14806829	.	+	.	ID=lTSD_78;Parent=repeat_region_78;Name=CAJQZP010000008:14806830..14812366;Classification=LTR/Gypsy;Sequence_ontology=SO:0000434;ltr_identity=0.9970;Method=structural;motif=TGCA;tsd=ATAA
CAJQZP010000008	LTR_retriever	long_terminal_repeat	14806830	14807169	.	+	.	ID=lLTR_78;Parent=repeat_region_78;Name=CAJQZP010000008:14806830..14812366;Classification=LTR/Gypsy;Sequence_ontology=SO:0000286;ltr_identity=0.9970;Method=structural;motif=TGCA;tsd=ATAA
CAJQZP010000008	LTR_retriever	Gypsy_LTR_retrotransposon	14806830	14812366	.	+	.	ID=LTRRT_78;Parent=repeat_region_78;Name=CAJQZP010000008:14806830..14812366;Classification=LTR/Gypsy;Sequence_ontology=SO:0002265;ltr_identity=0.9970;Method=structural;motif=TGCA;tsd=ATAA
CAJQZP010000008	LTR_retriever	long_terminal_repeat	14812034	14812366	.	+	.	ID=rLTR_78;Parent=repeat_region_78;Name=CAJQZP010000008:14806830..14812366;Classification=LTR/Gypsy;Sequence_ontology=SO:0000286;ltr_identity=0.9970;Method=structural;motif=TGCA;tsd=ATAA
CAJQZP010000008	LTR_retriever	target_site_duplication	14812367	14812370	.	+	.	ID=rTSD_78;Parent=repeat_region_78;Name=CAJQZP010000008:14806830..14812366;Classification=LTR/Gypsy;Sequence_ontology=SO:0000434;ltr_identity=0.9970;Method=structural;motif=TGCA;tsd=ATAA
###
CAJQZP010000008	LTR_retriever	repeat_region	15303568	15309247	.	+	.	ID=repeat_region_79;Name=CAJQZP010000008:15303572..15309243;Classification=LTR/Gypsy;Sequence_ontology=SO:0000657;ltr_identity=0.9921;Method=structural;motif=TGCA;tsd=TTAA
CAJQZP010000008	LTR_retriever	target_site_duplication	15303568	15303571	.	+	.	ID=lTSD_79;Parent=repeat_region_79;Name=CAJQZP010000008:15303572..15309243;Classification=LTR/Gypsy;Sequence_ontology=SO:0000434;ltr_identity=0.9921;Method=structural;motif=TGCA;tsd=TTAA
CAJQZP010000008	LTR_retriever	long_terminal_repeat	15303572	15303953	.	+	.	ID=lLTR_79;Parent=repeat_region_79;Name=CAJQZP010000008:15303572..15309243;Classification=LTR/Gypsy;Sequence_ontology=SO:0000286;ltr_identity=0.9921;Method=structural;motif=TGCA;tsd=TTAA
CAJQZP010000008	LTR_retriever	Gypsy_LTR_retrotransposon	15303572	15309243	.	+	.	ID=LTRRT_79;Parent=repeat_region_79;Name=CAJQZP010000008:15303572..15309243;Classification=LTR/Gypsy;Sequence_ontology=SO:0002265;ltr_identity=0.9921;Method=structural;motif=TGCA;tsd=TTAA
CAJQZP010000008	LTR_retriever	long_terminal_repeat	15308861	15309243	.	+	.	ID=rLTR_79;Parent=repeat_region_79;Name=CAJQZP010000008:15303572..15309243;Classification=LTR/Gypsy;Sequence_ontology=SO:0000286;ltr_identity=0.9921;Method=structural;motif=TGCA;tsd=TTAA
CAJQZP010000008	LTR_retriever	target_site_duplication	15309244	15309247	.	+	.	ID=rTSD_79;Parent=repeat_region_79;Name=CAJQZP010000008:15303572..15309243;Classification=LTR/Gypsy;Sequence_ontology=SO:0000434;ltr_identity=0.9921;Method=structural;motif=TGCA;tsd=TTAA
###
CAJQZP010000008	LTR_retriever	repeat_region	15575268	15580817	.	+	.	ID=repeat_region_80;Name=CAJQZP010000008:15575272..15580813;Classification=LTR/Gypsy;Sequence_ontology=SO:0000657;ltr_identity=0.9850;Method=structural;motif=TGCA;tsd=ATAA
CAJQZP010000008	LTR_retriever	target_site_duplication	15575268	15575271	.	+	.	ID=lTSD_80;Parent=repeat_region_80;Name=CAJQZP010000008:15575272..15580813;Classification=LTR/Gypsy;Sequence_ontology=SO:0000434;ltr_identity=0.9850;Method=structural;motif=TGCA;tsd=ATAA
CAJQZP010000008	LTR_retriever	long_terminal_repeat	15575272	15575605	.	+	.	ID=lLTR_80;Parent=repeat_region_80;Name=CAJQZP010000008:15575272..15580813;Classification=LTR/Gypsy;Sequence_ontology=SO:0000286;ltr_identity=0.9850;Method=structural;motif=TGCA;tsd=ATAA
CAJQZP010000008	LTR_retriever	Gypsy_LTR_retrotransposon	15575272	15580813	.	+	.	ID=LTRRT_80;Parent=repeat_region_80;Name=CAJQZP010000008:15575272..15580813;Classification=LTR/Gypsy;Sequence_ontology=SO:0002265;ltr_identity=0.9850;Method=structural;motif=TGCA;tsd=ATAA
CAJQZP010000008	LTR_retriever	long_terminal_repeat	15580480	15580813	.	+	.	ID=rLTR_80;Parent=repeat_region_80;Name=CAJQZP010000008:15575272..15580813;Classification=LTR/Gypsy;Sequence_ontology=SO:0000286;ltr_identity=0.9850;Method=structural;motif=TGCA;tsd=ATAA
CAJQZP010000008	LTR_retriever	target_site_duplication	15580814	15580817	.	+	.	ID=rTSD_80;Parent=repeat_region_80;Name=CAJQZP010000008:15575272..15580813;Classification=LTR/Gypsy;Sequence_ontology=SO:0000434;ltr_identity=0.9850;Method=structural;motif=TGCA;tsd=ATAA
###
CAJQZP010000008	LTR_retriever	repeat_region	15643978	15648560	.	+	.	ID=repeat_region_81;Name=CAJQZP010000008:15643983..15648555;Classification=LTR/Gypsy;Sequence_ontology=SO:0000657;ltr_identity=0.9821;Method=structural;motif=TGCA;tsd=GGTAC
CAJQZP010000008	LTR_retriever	target_site_duplication	15643978	15643982	.	+	.	ID=lTSD_81;Parent=repeat_region_81;Name=CAJQZP010000008:15643983..15648555;Classification=LTR/Gypsy;Sequence_ontology=SO:0000434;ltr_identity=0.9821;Method=structural;motif=TGCA;tsd=GGTAC
CAJQZP010000008	LTR_retriever	long_terminal_repeat	15643983	15644094	.	+	.	ID=lLTR_81;Parent=repeat_region_81;Name=CAJQZP010000008:15643983..15648555;Classification=LTR/Gypsy;Sequence_ontology=SO:0000286;ltr_identity=0.9821;Method=structural;motif=TGCA;tsd=GGTAC
CAJQZP010000008	LTR_retriever	Gypsy_LTR_retrotransposon	15643983	15648555	.	+	.	ID=LTRRT_81;Parent=repeat_region_81;Name=CAJQZP010000008:15643983..15648555;Classification=LTR/Gypsy;Sequence_ontology=SO:0002265;ltr_identity=0.9821;Method=structural;motif=TGCA;tsd=GGTAC
CAJQZP010000008	LTR_retriever	long_terminal_repeat	15648444	15648555	.	+	.	ID=rLTR_81;Parent=repeat_region_81;Name=CAJQZP010000008:15643983..15648555;Classification=LTR/Gypsy;Sequence_ontology=SO:0000286;ltr_identity=0.9821;Method=structural;motif=TGCA;tsd=GGTAC
CAJQZP010000008	LTR_retriever	target_site_duplication	15648556	15648560	.	+	.	ID=rTSD_81;Parent=repeat_region_81;Name=CAJQZP010000008:15643983..15648555;Classification=LTR/Gypsy;Sequence_ontology=SO:0000434;ltr_identity=0.9821;Method=structural;motif=TGCA;tsd=GGTAC
###
CAJQZP010000008	LTR_retriever	repeat_region	16287347	16294328	.	+	.	ID=repeat_region_82;Name=CAJQZP010000008:16287352..16294323;Classification=LTR/Gypsy;Sequence_ontology=SO:0000657;ltr_identity=1.0000;Method=structural;motif=TGCA;tsd=GTTGA
CAJQZP010000008	LTR_retriever	target_site_duplication	16287347	16287351	.	+	.	ID=lTSD_82;Parent=repeat_region_82;Name=CAJQZP010000008:16287352..16294323;Classification=LTR/Gypsy;Sequence_ontology=SO:0000434;ltr_identity=1.0000;Method=structural;motif=TGCA;tsd=GTTGA
CAJQZP010000008	LTR_retriever	long_terminal_repeat	16287352	16287966	.	+	.	ID=lLTR_82;Parent=repeat_region_82;Name=CAJQZP010000008:16287352..16294323;Classification=LTR/Gypsy;Sequence_ontology=SO:0000286;ltr_identity=1.0000;Method=structural;motif=TGCA;tsd=GTTGA
CAJQZP010000008	LTR_retriever	Gypsy_LTR_retrotransposon	16287352	16294323	.	+	.	ID=LTRRT_82;Parent=repeat_region_82;Name=CAJQZP010000008:16287352..16294323;Classification=LTR/Gypsy;Sequence_ontology=SO:0002265;ltr_identity=1.0000;Method=structural;motif=TGCA;tsd=GTTGA
CAJQZP010000008	LTR_retriever	long_terminal_repeat	16293710	16294323	.	+	.	ID=rLTR_82;Parent=repeat_region_82;Name=CAJQZP010000008:16287352..16294323;Classification=LTR/Gypsy;Sequence_ontology=SO:0000286;ltr_identity=1.0000;Method=structural;motif=TGCA;tsd=GTTGA
CAJQZP010000008	LTR_retriever	target_site_duplication	16294324	16294328	.	+	.	ID=rTSD_82;Parent=repeat_region_82;Name=CAJQZP010000008:16287352..16294323;Classification=LTR/Gypsy;Sequence_ontology=SO:0000434;ltr_identity=1.0000;Method=structural;motif=TGCA;tsd=GTTGA
###
CAJQZP010000008	LTR_retriever	repeat_region	16811292	16821394	.	-	.	ID=repeat_region_83;Name=CAJQZP010000008:16811297..16821389;Classification=LTR/Gypsy;Sequence_ontology=SO:0000657;ltr_identity=0.9982;Method=structural;motif=TGCA;tsd=ATAGG
CAJQZP010000008	LTR_retriever	target_site_duplication	16811292	16811296	.	-	.	ID=lTSD_83;Parent=repeat_region_83;Name=CAJQZP010000008:16811297..16821389;Classification=LTR/Gypsy;Sequence_ontology=SO:0000434;ltr_identity=0.9982;Method=structural;motif=TGCA;tsd=ATAGG
CAJQZP010000008	LTR_retriever	long_terminal_repeat	16811297	16812992	.	-	.	ID=lLTR_83;Parent=repeat_region_83;Name=CAJQZP010000008:16811297..16821389;Classification=LTR/Gypsy;Sequence_ontology=SO:0000286;ltr_identity=0.9982;Method=structural;motif=TGCA;tsd=ATAGG
CAJQZP010000008	LTR_retriever	Gypsy_LTR_retrotransposon	16811297	16821389	.	-	.	ID=LTRRT_83;Parent=repeat_region_83;Name=CAJQZP010000008:16811297..16821389;Classification=LTR/Gypsy;Sequence_ontology=SO:0002265;ltr_identity=0.9982;Method=structural;motif=TGCA;tsd=ATAGG
CAJQZP010000008	LTR_retriever	long_terminal_repeat	16819681	16821389	.	-	.	ID=rLTR_83;Parent=repeat_region_83;Name=CAJQZP010000008:16811297..16821389;Classification=LTR/Gypsy;Sequence_ontology=SO:0000286;ltr_identity=0.9982;Method=structural;motif=TGCA;tsd=ATAGG
CAJQZP010000008	LTR_retriever	target_site_duplication	16821390	16821394	.	-	.	ID=rTSD_83;Parent=repeat_region_83;Name=CAJQZP010000008:16811297..16821389;Classification=LTR/Gypsy;Sequence_ontology=SO:0000434;ltr_identity=0.9982;Method=structural;motif=TGCA;tsd=ATAGG
###
CAJQZP010000008	LTR_retriever	repeat_region	17550742	17557744	.	+	.	ID=repeat_region_84;Name=CAJQZP010000008:17550747..17557739;Classification=LTR/Gypsy;Sequence_ontology=SO:0000657;ltr_identity=0.9953;Method=structural;motif=TGCA;tsd=TGATG
CAJQZP010000008	LTR_retriever	target_site_duplication	17550742	17550746	.	+	.	ID=lTSD_84;Parent=repeat_region_84;Name=CAJQZP010000008:17550747..17557739;Classification=LTR/Gypsy;Sequence_ontology=SO:0000434;ltr_identity=0.9953;Method=structural;motif=TGCA;tsd=TGATG
CAJQZP010000008	LTR_retriever	long_terminal_repeat	17550747	17551395	.	+	.	ID=lLTR_84;Parent=repeat_region_84;Name=CAJQZP010000008:17550747..17557739;Classification=LTR/Gypsy;Sequence_ontology=SO:0000286;ltr_identity=0.9953;Method=structural;motif=TGCA;tsd=TGATG
CAJQZP010000008	LTR_retriever	Gypsy_LTR_retrotransposon	17550747	17557739	.	+	.	ID=LTRRT_84;Parent=repeat_region_84;Name=CAJQZP010000008:17550747..17557739;Classification=LTR/Gypsy;Sequence_ontology=SO:0002265;ltr_identity=0.9953;Method=structural;motif=TGCA;tsd=TGATG
CAJQZP010000008	LTR_retriever	long_terminal_repeat	17557101	17557739	.	+	.	ID=rLTR_84;Parent=repeat_region_84;Name=CAJQZP010000008:17550747..17557739;Classification=LTR/Gypsy;Sequence_ontology=SO:0000286;ltr_identity=0.9953;Method=structural;motif=TGCA;tsd=TGATG
CAJQZP010000008	LTR_retriever	target_site_duplication	17557740	17557744	.	+	.	ID=rTSD_84;Parent=repeat_region_84;Name=CAJQZP010000008:17550747..17557739;Classification=LTR/Gypsy;Sequence_ontology=SO:0000434;ltr_identity=0.9953;Method=structural;motif=TGCA;tsd=TGATG
###
CAJQZP010000008	LTR_retriever	repeat_region	17607094	17610301	.	+	.	ID=repeat_region_85;Name=CAJQZP010000008:17607098..17610297;Classification=LTR/Gypsy;Sequence_ontology=SO:0000657;ltr_identity=0.9710;Method=structural;motif=TGCA;tsd=CTAT
CAJQZP010000008	LTR_retriever	target_site_duplication	17607094	17607097	.	+	.	ID=lTSD_85;Parent=repeat_region_85;Name=CAJQZP010000008:17607098..17610297;Classification=LTR/Gypsy;Sequence_ontology=SO:0000434;ltr_identity=0.9710;Method=structural;motif=TGCA;tsd=CTAT
CAJQZP010000008	LTR_retriever	long_terminal_repeat	17607098	17607514	.	+	.	ID=lLTR_85;Parent=repeat_region_85;Name=CAJQZP010000008:17607098..17610297;Classification=LTR/Gypsy;Sequence_ontology=SO:0000286;ltr_identity=0.9710;Method=structural;motif=TGCA;tsd=CTAT
CAJQZP010000008	LTR_retriever	Gypsy_LTR_retrotransposon	17607098	17610297	.	+	.	ID=LTRRT_85;Parent=repeat_region_85;Name=CAJQZP010000008:17607098..17610297;Classification=LTR/Gypsy;Sequence_ontology=SO:0002265;ltr_identity=0.9710;Method=structural;motif=TGCA;tsd=CTAT
CAJQZP010000008	LTR_retriever	long_terminal_repeat	17609884	17610297	.	+	.	ID=rLTR_85;Parent=repeat_region_85;Name=CAJQZP010000008:17607098..17610297;Classification=LTR/Gypsy;Sequence_ontology=SO:0000286;ltr_identity=0.9710;Method=structural;motif=TGCA;tsd=CTAT
CAJQZP010000008	LTR_retriever	target_site_duplication	17610298	17610301	.	+	.	ID=rTSD_85;Parent=repeat_region_85;Name=CAJQZP010000008:17607098..17610297;Classification=LTR/Gypsy;Sequence_ontology=SO:0000434;ltr_identity=0.9710;Method=structural;motif=TGCA;tsd=CTAT
###
CAJQZP010000008	LTR_retriever	repeat_region	18481433	18487045	.	-	.	ID=repeat_region_86;Name=CAJQZP010000008:18481437..18487041;Classification=LTR/Gypsy;Sequence_ontology=SO:0000657;ltr_identity=0.9971;Method=structural;motif=TGCA;tsd=ATAT
CAJQZP010000008	LTR_retriever	target_site_duplication	18481433	18481436	.	-	.	ID=lTSD_86;Parent=repeat_region_86;Name=CAJQZP010000008:18481437..18487041;Classification=LTR/Gypsy;Sequence_ontology=SO:0000434;ltr_identity=0.9971;Method=structural;motif=TGCA;tsd=ATAT
CAJQZP010000008	LTR_retriever	long_terminal_repeat	18481437	18481776	.	-	.	ID=lLTR_86;Parent=repeat_region_86;Name=CAJQZP010000008:18481437..18487041;Classification=LTR/Gypsy;Sequence_ontology=SO:0000286;ltr_identity=0.9971;Method=structural;motif=TGCA;tsd=ATAT
CAJQZP010000008	LTR_retriever	Gypsy_LTR_retrotransposon	18481437	18487041	.	-	.	ID=LTRRT_86;Parent=repeat_region_86;Name=CAJQZP010000008:18481437..18487041;Classification=LTR/Gypsy;Sequence_ontology=SO:0002265;ltr_identity=0.9971;Method=structural;motif=TGCA;tsd=ATAT
CAJQZP010000008	LTR_retriever	long_terminal_repeat	18486702	18487041	.	-	.	ID=rLTR_86;Parent=repeat_region_86;Name=CAJQZP010000008:18481437..18487041;Classification=LTR/Gypsy;Sequence_ontology=SO:0000286;ltr_identity=0.9971;Method=structural;motif=TGCA;tsd=ATAT
CAJQZP010000008	LTR_retriever	target_site_duplication	18487042	18487045	.	-	.	ID=rTSD_86;Parent=repeat_region_86;Name=CAJQZP010000008:18481437..18487041;Classification=LTR/Gypsy;Sequence_ontology=SO:0000434;ltr_identity=0.9971;Method=structural;motif=TGCA;tsd=ATAT
###
CAJQZP010000008	LTR_retriever	repeat_region	18750537	18756236	.	-	.	ID=repeat_region_87;Name=CAJQZP010000008:18750541..18756232;Classification=LTR/Gypsy;Sequence_ontology=SO:0000657;ltr_identity=0.9681;Method=structural;motif=TGCA;tsd=CTAT
CAJQZP010000008	LTR_retriever	target_site_duplication	18750537	18750540	.	-	.	ID=lTSD_87;Parent=repeat_region_87;Name=CAJQZP010000008:18750541..18756232;Classification=LTR/Gypsy;Sequence_ontology=SO:0000434;ltr_identity=0.9681;Method=structural;motif=TGCA;tsd=CTAT
CAJQZP010000008	LTR_retriever	long_terminal_repeat	18750541	18750948	.	-	.	ID=lLTR_87;Parent=repeat_region_87;Name=CAJQZP010000008:18750541..18756232;Classification=LTR/Gypsy;Sequence_ontology=SO:0000286;ltr_identity=0.9681;Method=structural;motif=TGCA;tsd=CTAT
CAJQZP010000008	LTR_retriever	Gypsy_LTR_retrotransposon	18750541	18756232	.	-	.	ID=LTRRT_87;Parent=repeat_region_87;Name=CAJQZP010000008:18750541..18756232;Classification=LTR/Gypsy;Sequence_ontology=SO:0002265;ltr_identity=0.9681;Method=structural;motif=TGCA;tsd=CTAT
CAJQZP010000008	LTR_retriever	long_terminal_repeat	18755825	18756232	.	-	.	ID=rLTR_87;Parent=repeat_region_87;Name=CAJQZP010000008:18750541..18756232;Classification=LTR/Gypsy;Sequence_ontology=SO:0000286;ltr_identity=0.9681;Method=structural;motif=TGCA;tsd=CTAT
CAJQZP010000008	LTR_retriever	target_site_duplication	18756233	18756236	.	-	.	ID=rTSD_87;Parent=repeat_region_87;Name=CAJQZP010000008:18750541..18756232;Classification=LTR/Gypsy;Sequence_ontology=SO:0000434;ltr_identity=0.9681;Method=structural;motif=TGCA;tsd=CTAT
###
CAJQZP010000008	LTR_retriever	repeat_region	18794670	18801825	.	+	.	ID=repeat_region_88;Name=CAJQZP010000008:18794677..18801820;Classification=LTR/Gypsy;Sequence_ontology=SO:0000657;ltr_identity=0.9971;Method=structural;motif=TGCA;tsd=TATAT
CAJQZP010000008	LTR_retriever	target_site_duplication	18794670	18794674	.	+	.	ID=lTSD_88;Parent=repeat_region_88;Name=CAJQZP010000008:18794677..18801820;Classification=LTR/Gypsy;Sequence_ontology=SO:0000434;ltr_identity=0.9971;Method=structural;motif=TGCA;tsd=TATAT
CAJQZP010000008	LTR_retriever	long_terminal_repeat	18794677	18795378	.	+	.	ID=lLTR_88;Parent=repeat_region_88;Name=CAJQZP010000008:18794677..18801820;Classification=LTR/Gypsy;Sequence_ontology=SO:0000286;ltr_identity=0.9971;Method=structural;motif=TGCA;tsd=TATAT
CAJQZP010000008	LTR_retriever	Gypsy_LTR_retrotransposon	18794677	18801820	.	+	.	ID=LTRRT_88;Parent=repeat_region_88;Name=CAJQZP010000008:18794677..18801820;Classification=LTR/Gypsy;Sequence_ontology=SO:0002265;ltr_identity=0.9971;Method=structural;motif=TGCA;tsd=TATAT
CAJQZP010000008	LTR_retriever	long_terminal_repeat	18801119	18801820	.	+	.	ID=rLTR_88;Parent=repeat_region_88;Name=CAJQZP010000008:18794677..18801820;Classification=LTR/Gypsy;Sequence_ontology=SO:0000286;ltr_identity=0.9971;Method=structural;motif=TGCA;tsd=TATAT
CAJQZP010000008	LTR_retriever	target_site_duplication	18801821	18801825	.	+	.	ID=rTSD_88;Parent=repeat_region_88;Name=CAJQZP010000008:18794677..18801820;Classification=LTR/Gypsy;Sequence_ontology=SO:0000434;ltr_identity=0.9971;Method=structural;motif=TGCA;tsd=TATAT
###
CAJQZP010000008	LTR_retriever	repeat_region	19021168	19026864	.	-	.	ID=repeat_region_89;Name=CAJQZP010000008:19021172..19026860;Classification=LTR/Gypsy;Sequence_ontology=SO:0000657;ltr_identity=0.9973;Method=structural;motif=TGCA;tsd=ATAC
CAJQZP010000008	LTR_retriever	target_site_duplication	19021168	19021171	.	-	.	ID=lTSD_89;Parent=repeat_region_89;Name=CAJQZP010000008:19021172..19026860;Classification=LTR/Gypsy;Sequence_ontology=SO:0000434;ltr_identity=0.9973;Method=structural;motif=TGCA;tsd=ATAC
CAJQZP010000008	LTR_retriever	long_terminal_repeat	19021172	19021546	.	-	.	ID=lLTR_89;Parent=repeat_region_89;Name=CAJQZP010000008:19021172..19026860;Classification=LTR/Gypsy;Sequence_ontology=SO:0000286;ltr_identity=0.9973;Method=structural;motif=TGCA;tsd=ATAC
CAJQZP010000008	LTR_retriever	Gypsy_LTR_retrotransposon	19021172	19026860	.	-	.	ID=LTRRT_89;Parent=repeat_region_89;Name=CAJQZP010000008:19021172..19026860;Classification=LTR/Gypsy;Sequence_ontology=SO:0002265;ltr_identity=0.9973;Method=structural;motif=TGCA;tsd=ATAC
CAJQZP010000008	LTR_retriever	long_terminal_repeat	19026486	19026860	.	-	.	ID=rLTR_89;Parent=repeat_region_89;Name=CAJQZP010000008:19021172..19026860;Classification=LTR/Gypsy;Sequence_ontology=SO:0000286;ltr_identity=0.9973;Method=structural;motif=TGCA;tsd=ATAC
CAJQZP010000008	LTR_retriever	target_site_duplication	19026861	19026864	.	-	.	ID=rTSD_89;Parent=repeat_region_89;Name=CAJQZP010000008:19021172..19026860;Classification=LTR/Gypsy;Sequence_ontology=SO:0000434;ltr_identity=0.9973;Method=structural;motif=TGCA;tsd=ATAC
###
CAJQZP010000008	LTR_retriever	repeat_region	19047934	19051496	.	?	.	ID=repeat_region_90;Name=CAJQZP010000008:19047938..19051492;Classification=LTR/unknown;Sequence_ontology=SO:0000657;ltr_identity=0.9943;Method=structural;motif=TGCA;tsd=ATAG
CAJQZP010000008	LTR_retriever	target_site_duplication	19047934	19047937	.	?	.	ID=lTSD_90;Parent=repeat_region_90;Name=CAJQZP010000008:19047938..19051492;Classification=LTR/unknown;Sequence_ontology=SO:0000434;ltr_identity=0.9943;Method=structural;motif=TGCA;tsd=ATAG
CAJQZP010000008	LTR_retriever	long_terminal_repeat	19047938	19049166	.	?	.	ID=lLTR_90;Parent=repeat_region_90;Name=CAJQZP010000008:19047938..19051492;Classification=LTR/unknown;Sequence_ontology=SO:0000286;ltr_identity=0.9943;Method=structural;motif=TGCA;tsd=ATAG
CAJQZP010000008	LTR_retriever	LTR_retrotransposon	19047938	19051492	.	?	.	ID=LTRRT_90;Parent=repeat_region_90;Name=CAJQZP010000008:19047938..19051492;Classification=LTR/unknown;Sequence_ontology=SO:0000186;ltr_identity=0.9943;Method=structural;motif=TGCA;tsd=ATAG
CAJQZP010000008	LTR_retriever	long_terminal_repeat	19050263	19051492	.	?	.	ID=rLTR_90;Parent=repeat_region_90;Name=CAJQZP010000008:19047938..19051492;Classification=LTR/unknown;Sequence_ontology=SO:0000286;ltr_identity=0.9943;Method=structural;motif=TGCA;tsd=ATAG
CAJQZP010000008	LTR_retriever	target_site_duplication	19051493	19051496	.	?	.	ID=rTSD_90;Parent=repeat_region_90;Name=CAJQZP010000008:19047938..19051492;Classification=LTR/unknown;Sequence_ontology=SO:0000434;ltr_identity=0.9943;Method=structural;motif=TGCA;tsd=ATAG
###
CAJQZP010000008	LTR_retriever	repeat_region	19173086	19178675	.	-	.	ID=repeat_region_91;Name=CAJQZP010000008:19173090..19178671;Classification=LTR/Gypsy;Sequence_ontology=SO:0000657;ltr_identity=0.9875;Method=structural;motif=TGCA;tsd=ATAC
CAJQZP010000008	LTR_retriever	target_site_duplication	19173086	19173089	.	-	.	ID=lTSD_91;Parent=repeat_region_91;Name=CAJQZP010000008:19173090..19178671;Classification=LTR/Gypsy;Sequence_ontology=SO:0000434;ltr_identity=0.9875;Method=structural;motif=TGCA;tsd=ATAC
CAJQZP010000008	LTR_retriever	long_terminal_repeat	19173090	19173490	.	-	.	ID=lLTR_91;Parent=repeat_region_91;Name=CAJQZP010000008:19173090..19178671;Classification=LTR/Gypsy;Sequence_ontology=SO:0000286;ltr_identity=0.9875;Method=structural;motif=TGCA;tsd=ATAC
CAJQZP010000008	LTR_retriever	Gypsy_LTR_retrotransposon	19173090	19178671	.	-	.	ID=LTRRT_91;Parent=repeat_region_91;Name=CAJQZP010000008:19173090..19178671;Classification=LTR/Gypsy;Sequence_ontology=SO:0002265;ltr_identity=0.9875;Method=structural;motif=TGCA;tsd=ATAC
CAJQZP010000008	LTR_retriever	long_terminal_repeat	19178271	19178671	.	-	.	ID=rLTR_91;Parent=repeat_region_91;Name=CAJQZP010000008:19173090..19178671;Classification=LTR/Gypsy;Sequence_ontology=SO:0000286;ltr_identity=0.9875;Method=structural;motif=TGCA;tsd=ATAC
CAJQZP010000008	LTR_retriever	target_site_duplication	19178672	19178675	.	-	.	ID=rTSD_91;Parent=repeat_region_91;Name=CAJQZP010000008:19173090..19178671;Classification=LTR/Gypsy;Sequence_ontology=SO:0000434;ltr_identity=0.9875;Method=structural;motif=TGCA;tsd=ATAC
###
CAJQZP010000008	LTR_retriever	repeat_region	19258015	19260386	.	?	.	ID=repeat_region_92;Name=CAJQZP010000008:19258019..19260382;Classification=LTR/unknown;Sequence_ontology=SO:0000657;ltr_identity=0.9787;Method=structural;motif=TGCA;tsd=ATAA
CAJQZP010000008	LTR_retriever	target_site_duplication	19258015	19258018	.	?	.	ID=lTSD_92;Parent=repeat_region_92;Name=CAJQZP010000008:19258019..19260382;Classification=LTR/unknown;Sequence_ontology=SO:0000434;ltr_identity=0.9787;Method=structural;motif=TGCA;tsd=ATAA
CAJQZP010000008	LTR_retriever	long_terminal_repeat	19258019	19258442	.	?	.	ID=lLTR_92;Parent=repeat_region_92;Name=CAJQZP010000008:19258019..19260382;Classification=LTR/unknown;Sequence_ontology=SO:0000286;ltr_identity=0.9787;Method=structural;motif=TGCA;tsd=ATAA
CAJQZP010000008	LTR_retriever	LTR_retrotransposon	19258019	19260382	.	?	.	ID=LTRRT_92;Parent=repeat_region_92;Name=CAJQZP010000008:19258019..19260382;Classification=LTR/unknown;Sequence_ontology=SO:0000186;ltr_identity=0.9787;Method=structural;motif=TGCA;tsd=ATAA
CAJQZP010000008	LTR_retriever	long_terminal_repeat	19259960	19260382	.	?	.	ID=rLTR_92;Parent=repeat_region_92;Name=CAJQZP010000008:19258019..19260382;Classification=LTR/unknown;Sequence_ontology=SO:0000286;ltr_identity=0.9787;Method=structural;motif=TGCA;tsd=ATAA
CAJQZP010000008	LTR_retriever	target_site_duplication	19260383	19260386	.	?	.	ID=rTSD_92;Parent=repeat_region_92;Name=CAJQZP010000008:19258019..19260382;Classification=LTR/unknown;Sequence_ontology=SO:0000434;ltr_identity=0.9787;Method=structural;motif=TGCA;tsd=ATAA
###
CAJQZP010000008	LTR_retriever	repeat_region	20199730	20206287	.	+	.	ID=repeat_region_93;Name=CAJQZP010000008:20199735..20206282;Classification=LTR/Gypsy;Sequence_ontology=SO:0000657;ltr_identity=0.9949;Method=structural;motif=TGCA;tsd=CCTAT
CAJQZP010000008	LTR_retriever	target_site_duplication	20199730	20199734	.	+	.	ID=lTSD_93;Parent=repeat_region_93;Name=CAJQZP010000008:20199735..20206282;Classification=LTR/Gypsy;Sequence_ontology=SO:0000434;ltr_identity=0.9949;Method=structural;motif=TGCA;tsd=CCTAT
CAJQZP010000008	LTR_retriever	long_terminal_repeat	20199735	20200713	.	+	.	ID=lLTR_93;Parent=repeat_region_93;Name=CAJQZP010000008:20199735..20206282;Classification=LTR/Gypsy;Sequence_ontology=SO:0000286;ltr_identity=0.9949;Method=structural;motif=TGCA;tsd=CCTAT
CAJQZP010000008	LTR_retriever	Gypsy_LTR_retrotransposon	20199735	20206282	.	+	.	ID=LTRRT_93;Parent=repeat_region_93;Name=CAJQZP010000008:20199735..20206282;Classification=LTR/Gypsy;Sequence_ontology=SO:0002265;ltr_identity=0.9949;Method=structural;motif=TGCA;tsd=CCTAT
CAJQZP010000008	LTR_retriever	long_terminal_repeat	20205304	20206282	.	+	.	ID=rLTR_93;Parent=repeat_region_93;Name=CAJQZP010000008:20199735..20206282;Classification=LTR/Gypsy;Sequence_ontology=SO:0000286;ltr_identity=0.9949;Method=structural;motif=TGCA;tsd=CCTAT
CAJQZP010000008	LTR_retriever	target_site_duplication	20206283	20206287	.	+	.	ID=rTSD_93;Parent=repeat_region_93;Name=CAJQZP010000008:20199735..20206282;Classification=LTR/Gypsy;Sequence_ontology=SO:0000434;ltr_identity=0.9949;Method=structural;motif=TGCA;tsd=CCTAT
###
CAJQZP010000008	LTR_retriever	repeat_region	20500630	20508699	.	-	.	ID=repeat_region_94;Name=CAJQZP010000008:20500635..20508694;Classification=LTR/Gypsy;Sequence_ontology=SO:0000657;ltr_identity=0.9959;Method=structural;motif=TGCA;tsd=GTTTT
CAJQZP010000008	LTR_retriever	target_site_duplication	20500630	20500634	.	-	.	ID=lTSD_94;Parent=repeat_region_94;Name=CAJQZP010000008:20500635..20508694;Classification=LTR/Gypsy;Sequence_ontology=SO:0000434;ltr_identity=0.9959;Method=structural;motif=TGCA;tsd=GTTTT
CAJQZP010000008	LTR_retriever	long_terminal_repeat	20500635	20500879	.	-	.	ID=lLTR_94;Parent=repeat_region_94;Name=CAJQZP010000008:20500635..20508694;Classification=LTR/Gypsy;Sequence_ontology=SO:0000286;ltr_identity=0.9959;Method=structural;motif=TGCA;tsd=GTTTT
CAJQZP010000008	LTR_retriever	Gypsy_LTR_retrotransposon	20500635	20508694	.	-	.	ID=LTRRT_94;Parent=repeat_region_94;Name=CAJQZP010000008:20500635..20508694;Classification=LTR/Gypsy;Sequence_ontology=SO:0002265;ltr_identity=0.9959;Method=structural;motif=TGCA;tsd=GTTTT
CAJQZP010000008	LTR_retriever	long_terminal_repeat	20508450	20508694	.	-	.	ID=rLTR_94;Parent=repeat_region_94;Name=CAJQZP010000008:20500635..20508694;Classification=LTR/Gypsy;Sequence_ontology=SO:0000286;ltr_identity=0.9959;Method=structural;motif=TGCA;tsd=GTTTT
CAJQZP010000008	LTR_retriever	target_site_duplication	20508695	20508699	.	-	.	ID=rTSD_94;Parent=repeat_region_94;Name=CAJQZP010000008:20500635..20508694;Classification=LTR/Gypsy;Sequence_ontology=SO:0000434;ltr_identity=0.9959;Method=structural;motif=TGCA;tsd=GTTTT
###
CAJQZP010000008	LTR_retriever	repeat_region	20531530	20535944	.	-	.	ID=repeat_region_95;Name=CAJQZP010000008:20531535..20535939;Classification=LTR/Gypsy;Sequence_ontology=SO:0000657;ltr_identity=1.0000;Method=structural;motif=TGCA;tsd=CGTAG
CAJQZP010000008	LTR_retriever	target_site_duplication	20531530	20531534	.	-	.	ID=lTSD_95;Parent=repeat_region_95;Name=CAJQZP010000008:20531535..20535939;Classification=LTR/Gypsy;Sequence_ontology=SO:0000434;ltr_identity=1.0000;Method=structural;motif=TGCA;tsd=CGTAG
CAJQZP010000008	LTR_retriever	long_terminal_repeat	20531535	20531636	.	-	.	ID=lLTR_95;Parent=repeat_region_95;Name=CAJQZP010000008:20531535..20535939;Classification=LTR/Gypsy;Sequence_ontology=SO:0000286;ltr_identity=1.0000;Method=structural;motif=TGCA;tsd=CGTAG
CAJQZP010000008	LTR_retriever	Gypsy_LTR_retrotransposon	20531535	20535939	.	-	.	ID=LTRRT_95;Parent=repeat_region_95;Name=CAJQZP010000008:20531535..20535939;Classification=LTR/Gypsy;Sequence_ontology=SO:0002265;ltr_identity=1.0000;Method=structural;motif=TGCA;tsd=CGTAG
CAJQZP010000008	LTR_retriever	long_terminal_repeat	20535838	20535939	.	-	.	ID=rLTR_95;Parent=repeat_region_95;Name=CAJQZP010000008:20531535..20535939;Classification=LTR/Gypsy;Sequence_ontology=SO:0000286;ltr_identity=1.0000;Method=structural;motif=TGCA;tsd=CGTAG
CAJQZP010000008	LTR_retriever	target_site_duplication	20535940	20535944	.	-	.	ID=rTSD_95;Parent=repeat_region_95;Name=CAJQZP010000008:20531535..20535939;Classification=LTR/Gypsy;Sequence_ontology=SO:0000434;ltr_identity=1.0000;Method=structural;motif=TGCA;tsd=CGTAG
###
CAJQZP010000008	LTR_retriever	repeat_region	20553166	20558890	.	-	.	ID=repeat_region_96;Name=CAJQZP010000008:20553170..20558886;Classification=LTR/Gypsy;Sequence_ontology=SO:0000657;ltr_identity=0.9716;Method=structural;motif=TGCA;tsd=ATAT
CAJQZP010000008	LTR_retriever	target_site_duplication	20553166	20553169	.	-	.	ID=lTSD_96;Parent=repeat_region_96;Name=CAJQZP010000008:20553170..20558886;Classification=LTR/Gypsy;Sequence_ontology=SO:0000434;ltr_identity=0.9716;Method=structural;motif=TGCA;tsd=ATAT
CAJQZP010000008	LTR_retriever	long_terminal_repeat	20553170	20553592	.	-	.	ID=lLTR_96;Parent=repeat_region_96;Name=CAJQZP010000008:20553170..20558886;Classification=LTR/Gypsy;Sequence_ontology=SO:0000286;ltr_identity=0.9716;Method=structural;motif=TGCA;tsd=ATAT
CAJQZP010000008	LTR_retriever	Gypsy_LTR_retrotransposon	20553170	20558886	.	-	.	ID=LTRRT_96;Parent=repeat_region_96;Name=CAJQZP010000008:20553170..20558886;Classification=LTR/Gypsy;Sequence_ontology=SO:0002265;ltr_identity=0.9716;Method=structural;motif=TGCA;tsd=ATAT
CAJQZP010000008	LTR_retriever	long_terminal_repeat	20558464	20558886	.	-	.	ID=rLTR_96;Parent=repeat_region_96;Name=CAJQZP010000008:20553170..20558886;Classification=LTR/Gypsy;Sequence_ontology=SO:0000286;ltr_identity=0.9716;Method=structural;motif=TGCA;tsd=ATAT
CAJQZP010000008	LTR_retriever	target_site_duplication	20558887	20558890	.	-	.	ID=rTSD_96;Parent=repeat_region_96;Name=CAJQZP010000008:20553170..20558886;Classification=LTR/Gypsy;Sequence_ontology=SO:0000434;ltr_identity=0.9716;Method=structural;motif=TGCA;tsd=ATAT
###
CAJQZP010000008	LTR_retriever	repeat_region	20626929	20629969	.	-	.	ID=repeat_region_97;Name=CAJQZP010000008:20626933..20629965;Classification=LTR/Gypsy;Sequence_ontology=SO:0000657;ltr_identity=0.9948;Method=structural;motif=TGCA;tsd=ATAT
CAJQZP010000008	LTR_retriever	target_site_duplication	20626929	20626932	.	-	.	ID=lTSD_97;Parent=repeat_region_97;Name=CAJQZP010000008:20626933..20629965;Classification=LTR/Gypsy;Sequence_ontology=SO:0000434;ltr_identity=0.9948;Method=structural;motif=TGCA;tsd=ATAT
CAJQZP010000008	LTR_retriever	long_terminal_repeat	20626933	20627317	.	-	.	ID=lLTR_97;Parent=repeat_region_97;Name=CAJQZP010000008:20626933..20629965;Classification=LTR/Gypsy;Sequence_ontology=SO:0000286;ltr_identity=0.9948;Method=structural;motif=TGCA;tsd=ATAT
CAJQZP010000008	LTR_retriever	Gypsy_LTR_retrotransposon	20626933	20629965	.	-	.	ID=LTRRT_97;Parent=repeat_region_97;Name=CAJQZP010000008:20626933..20629965;Classification=LTR/Gypsy;Sequence_ontology=SO:0002265;ltr_identity=0.9948;Method=structural;motif=TGCA;tsd=ATAT
CAJQZP010000008	LTR_retriever	long_terminal_repeat	20629581	20629965	.	-	.	ID=rLTR_97;Parent=repeat_region_97;Name=CAJQZP010000008:20626933..20629965;Classification=LTR/Gypsy;Sequence_ontology=SO:0000286;ltr_identity=0.9948;Method=structural;motif=TGCA;tsd=ATAT
CAJQZP010000008	LTR_retriever	target_site_duplication	20629966	20629969	.	-	.	ID=rTSD_97;Parent=repeat_region_97;Name=CAJQZP010000008:20626933..20629965;Classification=LTR/Gypsy;Sequence_ontology=SO:0000434;ltr_identity=0.9948;Method=structural;motif=TGCA;tsd=ATAT
###
CAJQZP010000008	LTR_retriever	repeat_region	20678666	20686732	.	+	.	ID=repeat_region_98;Name=CAJQZP010000008:20678671..20686727;Classification=LTR/Gypsy;Sequence_ontology=SO:0000657;ltr_identity=0.9959;Method=structural;motif=TGCA;tsd=ATAAT
CAJQZP010000008	LTR_retriever	target_site_duplication	20678666	20678670	.	+	.	ID=lTSD_98;Parent=repeat_region_98;Name=CAJQZP010000008:20678671..20686727;Classification=LTR/Gypsy;Sequence_ontology=SO:0000434;ltr_identity=0.9959;Method=structural;motif=TGCA;tsd=ATAAT
CAJQZP010000008	LTR_retriever	long_terminal_repeat	20678671	20678915	.	+	.	ID=lLTR_98;Parent=repeat_region_98;Name=CAJQZP010000008:20678671..20686727;Classification=LTR/Gypsy;Sequence_ontology=SO:0000286;ltr_identity=0.9959;Method=structural;motif=TGCA;tsd=ATAAT
CAJQZP010000008	LTR_retriever	Gypsy_LTR_retrotransposon	20678671	20686727	.	+	.	ID=LTRRT_98;Parent=repeat_region_98;Name=CAJQZP010000008:20678671..20686727;Classification=LTR/Gypsy;Sequence_ontology=SO:0002265;ltr_identity=0.9959;Method=structural;motif=TGCA;tsd=ATAAT
CAJQZP010000008	LTR_retriever	long_terminal_repeat	20686483	20686727	.	+	.	ID=rLTR_98;Parent=repeat_region_98;Name=CAJQZP010000008:20678671..20686727;Classification=LTR/Gypsy;Sequence_ontology=SO:0000286;ltr_identity=0.9959;Method=structural;motif=TGCA;tsd=ATAAT
CAJQZP010000008	LTR_retriever	target_site_duplication	20686728	20686732	.	+	.	ID=rTSD_98;Parent=repeat_region_98;Name=CAJQZP010000008:20678671..20686727;Classification=LTR/Gypsy;Sequence_ontology=SO:0000434;ltr_identity=0.9959;Method=structural;motif=TGCA;tsd=ATAAT
###
CAJQZP010000008	LTR_retriever	repeat_region	20734544	20737607	.	?	.	ID=repeat_region_99;Name=CAJQZP010000008:20734548..20737603;Classification=LTR/unknown;Sequence_ontology=SO:0000657;ltr_identity=0.9783;Method=structural;motif=TGCA;tsd=GTAT
CAJQZP010000008	LTR_retriever	target_site_duplication	20734544	20734547	.	?	.	ID=lTSD_99;Parent=repeat_region_99;Name=CAJQZP010000008:20734548..20737603;Classification=LTR/unknown;Sequence_ontology=SO:0000434;ltr_identity=0.9783;Method=structural;motif=TGCA;tsd=GTAT
CAJQZP010000008	LTR_retriever	long_terminal_repeat	20734548	20734980	.	?	.	ID=lLTR_99;Parent=repeat_region_99;Name=CAJQZP010000008:20734548..20737603;Classification=LTR/unknown;Sequence_ontology=SO:0000286;ltr_identity=0.9783;Method=structural;motif=TGCA;tsd=GTAT
CAJQZP010000008	LTR_retriever	LTR_retrotransposon	20734548	20737603	.	?	.	ID=LTRRT_99;Parent=repeat_region_99;Name=CAJQZP010000008:20734548..20737603;Classification=LTR/unknown;Sequence_ontology=SO:0000186;ltr_identity=0.9783;Method=structural;motif=TGCA;tsd=GTAT
CAJQZP010000008	LTR_retriever	long_terminal_repeat	20737187	20737603	.	?	.	ID=rLTR_99;Parent=repeat_region_99;Name=CAJQZP010000008:20734548..20737603;Classification=LTR/unknown;Sequence_ontology=SO:0000286;ltr_identity=0.9783;Method=structural;motif=TGCA;tsd=GTAT
CAJQZP010000008	LTR_retriever	target_site_duplication	20737604	20737607	.	?	.	ID=rTSD_99;Parent=repeat_region_99;Name=CAJQZP010000008:20734548..20737603;Classification=LTR/unknown;Sequence_ontology=SO:0000434;ltr_identity=0.9783;Method=structural;motif=TGCA;tsd=GTAT
###
CAJQZP010000008	LTR_retriever	repeat_region	20878056	20882534	.	-	.	ID=repeat_region_100;Name=CAJQZP010000008:20878061..20882529;Classification=LTR/Copia;Sequence_ontology=SO:0000657;ltr_identity=0.9714;Method=structural;motif=TGCA;tsd=CATAT
CAJQZP010000008	LTR_retriever	target_site_duplication	20878056	20878060	.	-	.	ID=lTSD_100;Parent=repeat_region_100;Name=CAJQZP010000008:20878061..20882529;Classification=LTR/Copia;Sequence_ontology=SO:0000434;ltr_identity=0.9714;Method=structural;motif=TGCA;tsd=CATAT
CAJQZP010000008	LTR_retriever	long_terminal_repeat	20878061	20878270	.	-	.	ID=lLTR_100;Parent=repeat_region_100;Name=CAJQZP010000008:20878061..20882529;Classification=LTR/Copia;Sequence_ontology=SO:0000286;ltr_identity=0.9714;Method=structural;motif=TGCA;tsd=CATAT
CAJQZP010000008	LTR_retriever	Copia_LTR_retrotransposon	20878061	20882529	.	-	.	ID=LTRRT_100;Parent=repeat_region_100;Name=CAJQZP010000008:20878061..20882529;Classification=LTR/Copia;Sequence_ontology=SO:0002264;ltr_identity=0.9714;Method=structural;motif=TGCA;tsd=CATAT
CAJQZP010000008	LTR_retriever	long_terminal_repeat	20882320	20882529	.	-	.	ID=rLTR_100;Parent=repeat_region_100;Name=CAJQZP010000008:20878061..20882529;Classification=LTR/Copia;Sequence_ontology=SO:0000286;ltr_identity=0.9714;Method=structural;motif=TGCA;tsd=CATAT
CAJQZP010000008	LTR_retriever	target_site_duplication	20882530	20882534	.	-	.	ID=rTSD_100;Parent=repeat_region_100;Name=CAJQZP010000008:20878061..20882529;Classification=LTR/Copia;Sequence_ontology=SO:0000434;ltr_identity=0.9714;Method=structural;motif=TGCA;tsd=CATAT
###
CAJQZP010000008	LTR_retriever	repeat_region	20970834	20974765	.	+	.	ID=repeat_region_101;Name=CAJQZP010000008:20970838..20974761;Classification=LTR/Gypsy;Sequence_ontology=SO:0000657;ltr_identity=0.9910;Method=structural;motif=TGCA;tsd=TTAT
CAJQZP010000008	LTR_retriever	target_site_duplication	20970834	20970837	.	+	.	ID=lTSD_101;Parent=repeat_region_101;Name=CAJQZP010000008:20970838..20974761;Classification=LTR/Gypsy;Sequence_ontology=SO:0000434;ltr_identity=0.9910;Method=structural;motif=TGCA;tsd=TTAT
CAJQZP010000008	LTR_retriever	long_terminal_repeat	20970838	20971171	.	+	.	ID=lLTR_101;Parent=repeat_region_101;Name=CAJQZP010000008:20970838..20974761;Classification=LTR/Gypsy;Sequence_ontology=SO:0000286;ltr_identity=0.9910;Method=structural;motif=TGCA;tsd=TTAT
CAJQZP010000008	LTR_retriever	Gypsy_LTR_retrotransposon	20970838	20974761	.	+	.	ID=LTRRT_101;Parent=repeat_region_101;Name=CAJQZP010000008:20970838..20974761;Classification=LTR/Gypsy;Sequence_ontology=SO:0002265;ltr_identity=0.9910;Method=structural;motif=TGCA;tsd=TTAT
CAJQZP010000008	LTR_retriever	long_terminal_repeat	20974427	20974761	.	+	.	ID=rLTR_101;Parent=repeat_region_101;Name=CAJQZP010000008:20970838..20974761;Classification=LTR/Gypsy;Sequence_ontology=SO:0000286;ltr_identity=0.9910;Method=structural;motif=TGCA;tsd=TTAT
CAJQZP010000008	LTR_retriever	target_site_duplication	20974762	20974765	.	+	.	ID=rTSD_101;Parent=repeat_region_101;Name=CAJQZP010000008:20970838..20974761;Classification=LTR/Gypsy;Sequence_ontology=SO:0000434;ltr_identity=0.9910;Method=structural;motif=TGCA;tsd=TTAT
###
CAJQZP010000008	LTR_retriever	repeat_region	20995741	21005864	.	-	.	ID=repeat_region_102;Name=CAJQZP010000008:20995746..21005859;Classification=LTR/Gypsy;Sequence_ontology=SO:0000657;ltr_identity=0.9988;Method=structural;motif=TGCA;tsd=ACCAC
CAJQZP010000008	LTR_retriever	target_site_duplication	20995741	20995745	.	-	.	ID=lTSD_102;Parent=repeat_region_102;Name=CAJQZP010000008:20995746..21005859;Classification=LTR/Gypsy;Sequence_ontology=SO:0000434;ltr_identity=0.9988;Method=structural;motif=TGCA;tsd=ACCAC
CAJQZP010000008	LTR_retriever	long_terminal_repeat	20995746	20997445	.	-	.	ID=lLTR_102;Parent=repeat_region_102;Name=CAJQZP010000008:20995746..21005859;Classification=LTR/Gypsy;Sequence_ontology=SO:0000286;ltr_identity=0.9988;Method=structural;motif=TGCA;tsd=ACCAC
CAJQZP010000008	LTR_retriever	Gypsy_LTR_retrotransposon	20995746	21005859	.	-	.	ID=LTRRT_102;Parent=repeat_region_102;Name=CAJQZP010000008:20995746..21005859;Classification=LTR/Gypsy;Sequence_ontology=SO:0002265;ltr_identity=0.9988;Method=structural;motif=TGCA;tsd=ACCAC
CAJQZP010000008	LTR_retriever	long_terminal_repeat	21004160	21005859	.	-	.	ID=rLTR_102;Parent=repeat_region_102;Name=CAJQZP010000008:20995746..21005859;Classification=LTR/Gypsy;Sequence_ontology=SO:0000286;ltr_identity=0.9988;Method=structural;motif=TGCA;tsd=ACCAC
CAJQZP010000008	LTR_retriever	target_site_duplication	21005860	21005864	.	-	.	ID=rTSD_102;Parent=repeat_region_102;Name=CAJQZP010000008:20995746..21005859;Classification=LTR/Gypsy;Sequence_ontology=SO:0000434;ltr_identity=0.9988;Method=structural;motif=TGCA;tsd=ACCAC
###
CAJQZP010000008	LTR_retriever	repeat_region	21682131	21689696	.	+	.	ID=repeat_region_103;Name=CAJQZP010000008:21682136..21689691;Classification=LTR/Gypsy;Sequence_ontology=SO:0000657;ltr_identity=0.9921;Method=structural;motif=TACA;tsd=TGTAC
CAJQZP010000008	LTR_retriever	target_site_duplication	21682131	21682135	.	+	.	ID=lTSD_103;Parent=repeat_region_103;Name=CAJQZP010000008:21682136..21689691;Classification=LTR/Gypsy;Sequence_ontology=SO:0000434;ltr_identity=0.9921;Method=structural;motif=TACA;tsd=TGTAC
CAJQZP010000008	LTR_retriever	long_terminal_repeat	21682136	21683022	.	+	.	ID=lLTR_103;Parent=repeat_region_103;Name=CAJQZP010000008:21682136..21689691;Classification=LTR/Gypsy;Sequence_ontology=SO:0000286;ltr_identity=0.9921;Method=structural;motif=TACA;tsd=TGTAC
CAJQZP010000008	LTR_retriever	Gypsy_LTR_retrotransposon	21682136	21689691	.	+	.	ID=LTRRT_103;Parent=repeat_region_103;Name=CAJQZP010000008:21682136..21689691;Classification=LTR/Gypsy;Sequence_ontology=SO:0002265;ltr_identity=0.9921;Method=structural;motif=TACA;tsd=TGTAC
CAJQZP010000008	LTR_retriever	long_terminal_repeat	21688802	21689691	.	+	.	ID=rLTR_103;Parent=repeat_region_103;Name=CAJQZP010000008:21682136..21689691;Classification=LTR/Gypsy;Sequence_ontology=SO:0000286;ltr_identity=0.9921;Method=structural;motif=TACA;tsd=TGTAC
CAJQZP010000008	LTR_retriever	target_site_duplication	21689692	21689696	.	+	.	ID=rTSD_103;Parent=repeat_region_103;Name=CAJQZP010000008:21682136..21689691;Classification=LTR/Gypsy;Sequence_ontology=SO:0000434;ltr_identity=0.9921;Method=structural;motif=TACA;tsd=TGTAC
###
CAJQZP010000008	LTR_retriever	repeat_region	21734294	21740833	.	-	.	ID=repeat_region_104;Name=CAJQZP010000008:21734299..21740828;Classification=LTR/Gypsy;Sequence_ontology=SO:0000657;ltr_identity=0.9689;Method=structural;motif=TGCA;tsd=CCACT
CAJQZP010000008	LTR_retriever	target_site_duplication	21734294	21734298	.	-	.	ID=lTSD_104;Parent=repeat_region_104;Name=CAJQZP010000008:21734299..21740828;Classification=LTR/Gypsy;Sequence_ontology=SO:0000434;ltr_identity=0.9689;Method=structural;motif=TGCA;tsd=CCACT
CAJQZP010000008	LTR_retriever	long_terminal_repeat	21734299	21734760	.	-	.	ID=lLTR_104;Parent=repeat_region_104;Name=CAJQZP010000008:21734299..21740828;Classification=LTR/Gypsy;Sequence_ontology=SO:0000286;ltr_identity=0.9689;Method=structural;motif=TGCA;tsd=CCACT
CAJQZP010000008	LTR_retriever	Gypsy_LTR_retrotransposon	21734299	21740828	.	-	.	ID=LTRRT_104;Parent=repeat_region_104;Name=CAJQZP010000008:21734299..21740828;Classification=LTR/Gypsy;Sequence_ontology=SO:0002265;ltr_identity=0.9689;Method=structural;motif=TGCA;tsd=CCACT
CAJQZP010000008	LTR_retriever	long_terminal_repeat	21740379	21740828	.	-	.	ID=rLTR_104;Parent=repeat_region_104;Name=CAJQZP010000008:21734299..21740828;Classification=LTR/Gypsy;Sequence_ontology=SO:0000286;ltr_identity=0.9689;Method=structural;motif=TGCA;tsd=CCACT
CAJQZP010000008	LTR_retriever	target_site_duplication	21740829	21740833	.	-	.	ID=rTSD_104;Parent=repeat_region_104;Name=CAJQZP010000008:21734299..21740828;Classification=LTR/Gypsy;Sequence_ontology=SO:0000434;ltr_identity=0.9689;Method=structural;motif=TGCA;tsd=CCACT
###
CAJQZP010000008	LTR_retriever	repeat_region	21754809	21761749	.	-	.	ID=repeat_region_105;Name=CAJQZP010000008:21754814..21761744;Classification=LTR/Gypsy;Sequence_ontology=SO:0000657;ltr_identity=0.9845;Method=structural;motif=TGCA;tsd=CAATA
CAJQZP010000008	LTR_retriever	target_site_duplication	21754809	21754813	.	-	.	ID=lTSD_105;Parent=repeat_region_105;Name=CAJQZP010000008:21754814..21761744;Classification=LTR/Gypsy;Sequence_ontology=SO:0000434;ltr_identity=0.9845;Method=structural;motif=TGCA;tsd=CAATA
CAJQZP010000008	LTR_retriever	long_terminal_repeat	21754814	21755480	.	-	.	ID=lLTR_105;Parent=repeat_region_105;Name=CAJQZP010000008:21754814..21761744;Classification=LTR/Gypsy;Sequence_ontology=SO:0000286;ltr_identity=0.9845;Method=structural;motif=TGCA;tsd=CAATA
CAJQZP010000008	LTR_retriever	Gypsy_LTR_retrotransposon	21754814	21761744	.	-	.	ID=LTRRT_105;Parent=repeat_region_105;Name=CAJQZP010000008:21754814..21761744;Classification=LTR/Gypsy;Sequence_ontology=SO:0002265;ltr_identity=0.9845;Method=structural;motif=TGCA;tsd=CAATA
CAJQZP010000008	LTR_retriever	long_terminal_repeat	21761098	21761744	.	-	.	ID=rLTR_105;Parent=repeat_region_105;Name=CAJQZP010000008:21754814..21761744;Classification=LTR/Gypsy;Sequence_ontology=SO:0000286;ltr_identity=0.9845;Method=structural;motif=TGCA;tsd=CAATA
CAJQZP010000008	LTR_retriever	target_site_duplication	21761745	21761749	.	-	.	ID=rTSD_105;Parent=repeat_region_105;Name=CAJQZP010000008:21754814..21761744;Classification=LTR/Gypsy;Sequence_ontology=SO:0000434;ltr_identity=0.9845;Method=structural;motif=TGCA;tsd=CAATA
###
CAJQZP010000008	LTR_retriever	repeat_region	21773316	21781385	.	+	.	ID=repeat_region_106;Name=CAJQZP010000008:21773321..21781380;Classification=LTR/Gypsy;Sequence_ontology=SO:0000657;ltr_identity=0.9918;Method=structural;motif=TGCA;tsd=GTAGT
CAJQZP010000008	LTR_retriever	target_site_duplication	21773316	21773320	.	+	.	ID=lTSD_106;Parent=repeat_region_106;Name=CAJQZP010000008:21773321..21781380;Classification=LTR/Gypsy;Sequence_ontology=SO:0000434;ltr_identity=0.9918;Method=structural;motif=TGCA;tsd=GTAGT
CAJQZP010000008	LTR_retriever	long_terminal_repeat	21773321	21773564	.	+	.	ID=lLTR_106;Parent=repeat_region_106;Name=CAJQZP010000008:21773321..21781380;Classification=LTR/Gypsy;Sequence_ontology=SO:0000286;ltr_identity=0.9918;Method=structural;motif=TGCA;tsd=GTAGT
CAJQZP010000008	LTR_retriever	Gypsy_LTR_retrotransposon	21773321	21781380	.	+	.	ID=LTRRT_106;Parent=repeat_region_106;Name=CAJQZP010000008:21773321..21781380;Classification=LTR/Gypsy;Sequence_ontology=SO:0002265;ltr_identity=0.9918;Method=structural;motif=TGCA;tsd=GTAGT
CAJQZP010000008	LTR_retriever	long_terminal_repeat	21781137	21781380	.	+	.	ID=rLTR_106;Parent=repeat_region_106;Name=CAJQZP010000008:21773321..21781380;Classification=LTR/Gypsy;Sequence_ontology=SO:0000286;ltr_identity=0.9918;Method=structural;motif=TGCA;tsd=GTAGT
CAJQZP010000008	LTR_retriever	target_site_duplication	21781381	21781385	.	+	.	ID=rTSD_106;Parent=repeat_region_106;Name=CAJQZP010000008:21773321..21781380;Classification=LTR/Gypsy;Sequence_ontology=SO:0000434;ltr_identity=0.9918;Method=structural;motif=TGCA;tsd=GTAGT
###
CAJQZP010000008	LTR_retriever	repeat_region	21970916	21976471	.	+	.	ID=repeat_region_107;Name=CAJQZP010000008:21970921..21976466;Classification=LTR/Gypsy;Sequence_ontology=SO:0000657;ltr_identity=0.9896;Method=structural;motif=TGCA;tsd=ATGAA
CAJQZP010000008	LTR_retriever	target_site_duplication	21970916	21970920	.	+	.	ID=lTSD_107;Parent=repeat_region_107;Name=CAJQZP010000008:21970921..21976466;Classification=LTR/Gypsy;Sequence_ontology=SO:0000434;ltr_identity=0.9896;Method=structural;motif=TGCA;tsd=ATGAA
CAJQZP010000008	LTR_retriever	long_terminal_repeat	21970921	21971601	.	+	.	ID=lLTR_107;Parent=repeat_region_107;Name=CAJQZP010000008:21970921..21976466;Classification=LTR/Gypsy;Sequence_ontology=SO:0000286;ltr_identity=0.9896;Method=structural;motif=TGCA;tsd=ATGAA
CAJQZP010000008	LTR_retriever	Gypsy_LTR_retrotransposon	21970921	21976466	.	+	.	ID=LTRRT_107;Parent=repeat_region_107;Name=CAJQZP010000008:21970921..21976466;Classification=LTR/Gypsy;Sequence_ontology=SO:0002265;ltr_identity=0.9896;Method=structural;motif=TGCA;tsd=ATGAA
CAJQZP010000008	LTR_retriever	long_terminal_repeat	21975791	21976466	.	+	.	ID=rLTR_107;Parent=repeat_region_107;Name=CAJQZP010000008:21970921..21976466;Classification=LTR/Gypsy;Sequence_ontology=SO:0000286;ltr_identity=0.9896;Method=structural;motif=TGCA;tsd=ATGAA
CAJQZP010000008	LTR_retriever	target_site_duplication	21976467	21976471	.	+	.	ID=rTSD_107;Parent=repeat_region_107;Name=CAJQZP010000008:21970921..21976466;Classification=LTR/Gypsy;Sequence_ontology=SO:0000434;ltr_identity=0.9896;Method=structural;motif=TGCA;tsd=ATGAA
###
CAJQZP010000008	LTR_retriever	repeat_region	22139011	22141186	.	?	.	ID=repeat_region_108;Name=CAJQZP010000008:22139015..22141182;Classification=LTR/unknown;Sequence_ontology=SO:0000657;ltr_identity=0.9917;Method=structural;motif=TGCA;tsd=ATAT
CAJQZP010000008	LTR_retriever	target_site_duplication	22139011	22139014	.	?	.	ID=lTSD_108;Parent=repeat_region_108;Name=CAJQZP010000008:22139015..22141182;Classification=LTR/unknown;Sequence_ontology=SO:0000434;ltr_identity=0.9917;Method=structural;motif=TGCA;tsd=ATAT
CAJQZP010000008	LTR_retriever	long_terminal_repeat	22139015	22139376	.	?	.	ID=lLTR_108;Parent=repeat_region_108;Name=CAJQZP010000008:22139015..22141182;Classification=LTR/unknown;Sequence_ontology=SO:0000286;ltr_identity=0.9917;Method=structural;motif=TGCA;tsd=ATAT
CAJQZP010000008	LTR_retriever	LTR_retrotransposon	22139015	22141182	.	?	.	ID=LTRRT_108;Parent=repeat_region_108;Name=CAJQZP010000008:22139015..22141182;Classification=LTR/unknown;Sequence_ontology=SO:0000186;ltr_identity=0.9917;Method=structural;motif=TGCA;tsd=ATAT
CAJQZP010000008	LTR_retriever	long_terminal_repeat	22140820	22141182	.	?	.	ID=rLTR_108;Parent=repeat_region_108;Name=CAJQZP010000008:22139015..22141182;Classification=LTR/unknown;Sequence_ontology=SO:0000286;ltr_identity=0.9917;Method=structural;motif=TGCA;tsd=ATAT
CAJQZP010000008	LTR_retriever	target_site_duplication	22141183	22141186	.	?	.	ID=rTSD_108;Parent=repeat_region_108;Name=CAJQZP010000008:22139015..22141182;Classification=LTR/unknown;Sequence_ontology=SO:0000434;ltr_identity=0.9917;Method=structural;motif=TGCA;tsd=ATAT
###
CAJQZP010000008	LTR_retriever	repeat_region	22256174	22264241	.	-	.	ID=repeat_region_109;Name=CAJQZP010000008:22256179..22264236;Classification=LTR/Gypsy;Sequence_ontology=SO:0000657;ltr_identity=0.9918;Method=structural;motif=TGCA;tsd=GATAT
CAJQZP010000008	LTR_retriever	target_site_duplication	22256174	22256178	.	-	.	ID=lTSD_109;Parent=repeat_region_109;Name=CAJQZP010000008:22256179..22264236;Classification=LTR/Gypsy;Sequence_ontology=SO:0000434;ltr_identity=0.9918;Method=structural;motif=TGCA;tsd=GATAT
CAJQZP010000008	LTR_retriever	long_terminal_repeat	22256179	22256423	.	-	.	ID=lLTR_109;Parent=repeat_region_109;Name=CAJQZP010000008:22256179..22264236;Classification=LTR/Gypsy;Sequence_ontology=SO:0000286;ltr_identity=0.9918;Method=structural;motif=TGCA;tsd=GATAT
CAJQZP010000008	LTR_retriever	Gypsy_LTR_retrotransposon	22256179	22264236	.	-	.	ID=LTRRT_109;Parent=repeat_region_109;Name=CAJQZP010000008:22256179..22264236;Classification=LTR/Gypsy;Sequence_ontology=SO:0002265;ltr_identity=0.9918;Method=structural;motif=TGCA;tsd=GATAT
CAJQZP010000008	LTR_retriever	long_terminal_repeat	22263993	22264236	.	-	.	ID=rLTR_109;Parent=repeat_region_109;Name=CAJQZP010000008:22256179..22264236;Classification=LTR/Gypsy;Sequence_ontology=SO:0000286;ltr_identity=0.9918;Method=structural;motif=TGCA;tsd=GATAT
CAJQZP010000008	LTR_retriever	target_site_duplication	22264237	22264241	.	-	.	ID=rTSD_109;Parent=repeat_region_109;Name=CAJQZP010000008:22256179..22264236;Classification=LTR/Gypsy;Sequence_ontology=SO:0000434;ltr_identity=0.9918;Method=structural;motif=TGCA;tsd=GATAT
###
CAJQZP010000008	LTR_retriever	repeat_region	22266902	22276119	.	+	.	ID=repeat_region_110;Name=CAJQZP010000008:22266907..22276114;Classification=LTR/Gypsy;Sequence_ontology=SO:0000657;ltr_identity=1.0000;Method=structural;motif=TGCA;tsd=CGCGG
CAJQZP010000008	LTR_retriever	target_site_duplication	22266902	22266906	.	+	.	ID=lTSD_110;Parent=repeat_region_110;Name=CAJQZP010000008:22266907..22276114;Classification=LTR/Gypsy;Sequence_ontology=SO:0000434;ltr_identity=1.0000;Method=structural;motif=TGCA;tsd=CGCGG
CAJQZP010000008	LTR_retriever	long_terminal_repeat	22266907	22267529	.	+	.	ID=lLTR_110;Parent=repeat_region_110;Name=CAJQZP010000008:22266907..22276114;Classification=LTR/Gypsy;Sequence_ontology=SO:0000286;ltr_identity=1.0000;Method=structural;motif=TGCA;tsd=CGCGG
CAJQZP010000008	LTR_retriever	Gypsy_LTR_retrotransposon	22266907	22276114	.	+	.	ID=LTRRT_110;Parent=repeat_region_110;Name=CAJQZP010000008:22266907..22276114;Classification=LTR/Gypsy;Sequence_ontology=SO:0002265;ltr_identity=1.0000;Method=structural;motif=TGCA;tsd=CGCGG
CAJQZP010000008	LTR_retriever	long_terminal_repeat	22275492	22276114	.	+	.	ID=rLTR_110;Parent=repeat_region_110;Name=CAJQZP010000008:22266907..22276114;Classification=LTR/Gypsy;Sequence_ontology=SO:0000286;ltr_identity=1.0000;Method=structural;motif=TGCA;tsd=CGCGG
CAJQZP010000008	LTR_retriever	target_site_duplication	22276115	22276119	.	+	.	ID=rTSD_110;Parent=repeat_region_110;Name=CAJQZP010000008:22266907..22276114;Classification=LTR/Gypsy;Sequence_ontology=SO:0000434;ltr_identity=1.0000;Method=structural;motif=TGCA;tsd=CGCGG
###
CAJQZP010000008	LTR_retriever	repeat_region	22326085	22330301	.	?	.	ID=repeat_region_111;Name=CAJQZP010000008:22326089..22330297;Classification=LTR/unknown;Sequence_ontology=SO:0000657;ltr_identity=0.9362;Method=structural;motif=TGCA;tsd=CTAT
CAJQZP010000008	LTR_retriever	target_site_duplication	22326085	22326088	.	?	.	ID=lTSD_111;Parent=repeat_region_111;Name=CAJQZP010000008:22326089..22330297;Classification=LTR/unknown;Sequence_ontology=SO:0000434;ltr_identity=0.9362;Method=structural;motif=TGCA;tsd=CTAT
CAJQZP010000008	LTR_retriever	long_terminal_repeat	22326089	22326511	.	?	.	ID=lLTR_111;Parent=repeat_region_111;Name=CAJQZP010000008:22326089..22330297;Classification=LTR/unknown;Sequence_ontology=SO:0000286;ltr_identity=0.9362;Method=structural;motif=TGCA;tsd=CTAT
CAJQZP010000008	LTR_retriever	LTR_retrotransposon	22326089	22330297	.	?	.	ID=LTRRT_111;Parent=repeat_region_111;Name=CAJQZP010000008:22326089..22330297;Classification=LTR/unknown;Sequence_ontology=SO:0000186;ltr_identity=0.9362;Method=structural;motif=TGCA;tsd=CTAT
CAJQZP010000008	LTR_retriever	long_terminal_repeat	22329872	22330297	.	?	.	ID=rLTR_111;Parent=repeat_region_111;Name=CAJQZP010000008:22326089..22330297;Classification=LTR/unknown;Sequence_ontology=SO:0000286;ltr_identity=0.9362;Method=structural;motif=TGCA;tsd=CTAT
CAJQZP010000008	LTR_retriever	target_site_duplication	22330298	22330301	.	?	.	ID=rTSD_111;Parent=repeat_region_111;Name=CAJQZP010000008:22326089..22330297;Classification=LTR/unknown;Sequence_ontology=SO:0000434;ltr_identity=0.9362;Method=structural;motif=TGCA;tsd=CTAT
###
CAJQZP010000008	LTR_retriever	repeat_region	22669663	22674979	.	+	.	ID=repeat_region_112;Name=CAJQZP010000008:22669667..22674975;Classification=LTR/Gypsy;Sequence_ontology=SO:0000657;ltr_identity=1.0000;Method=structural;motif=TGCA;tsd=ATAG
CAJQZP010000008	LTR_retriever	target_site_duplication	22669663	22669666	.	+	.	ID=lTSD_112;Parent=repeat_region_112;Name=CAJQZP010000008:22669667..22674975;Classification=LTR/Gypsy;Sequence_ontology=SO:0000434;ltr_identity=1.0000;Method=structural;motif=TGCA;tsd=ATAG
CAJQZP010000008	LTR_retriever	long_terminal_repeat	22669667	22670033	.	+	.	ID=lLTR_112;Parent=repeat_region_112;Name=CAJQZP010000008:22669667..22674975;Classification=LTR/Gypsy;Sequence_ontology=SO:0000286;ltr_identity=1.0000;Method=structural;motif=TGCA;tsd=ATAG
CAJQZP010000008	LTR_retriever	Gypsy_LTR_retrotransposon	22669667	22674975	.	+	.	ID=LTRRT_112;Parent=repeat_region_112;Name=CAJQZP010000008:22669667..22674975;Classification=LTR/Gypsy;Sequence_ontology=SO:0002265;ltr_identity=1.0000;Method=structural;motif=TGCA;tsd=ATAG
CAJQZP010000008	LTR_retriever	long_terminal_repeat	22674609	22674975	.	+	.	ID=rLTR_112;Parent=repeat_region_112;Name=CAJQZP010000008:22669667..22674975;Classification=LTR/Gypsy;Sequence_ontology=SO:0000286;ltr_identity=1.0000;Method=structural;motif=TGCA;tsd=ATAG
CAJQZP010000008	LTR_retriever	target_site_duplication	22674976	22674979	.	+	.	ID=rTSD_112;Parent=repeat_region_112;Name=CAJQZP010000008:22669667..22674975;Classification=LTR/Gypsy;Sequence_ontology=SO:0000434;ltr_identity=1.0000;Method=structural;motif=TGCA;tsd=ATAG
###
CAJQZP010000008	LTR_retriever	repeat_region	22756964	22760909	.	+	.	ID=repeat_region_113;Name=CAJQZP010000008:22756968..22760905;Classification=LTR/Gypsy;Sequence_ontology=SO:0000657;ltr_identity=0.9638;Method=structural;motif=TGCA;tsd=ATAG
CAJQZP010000008	LTR_retriever	target_site_duplication	22756964	22756967	.	+	.	ID=lTSD_113;Parent=repeat_region_113;Name=CAJQZP010000008:22756968..22760905;Classification=LTR/Gypsy;Sequence_ontology=SO:0000434;ltr_identity=0.9638;Method=structural;motif=TGCA;tsd=ATAG
CAJQZP010000008	LTR_retriever	long_terminal_repeat	22756968	22757411	.	+	.	ID=lLTR_113;Parent=repeat_region_113;Name=CAJQZP010000008:22756968..22760905;Classification=LTR/Gypsy;Sequence_ontology=SO:0000286;ltr_identity=0.9638;Method=structural;motif=TGCA;tsd=ATAG
CAJQZP010000008	LTR_retriever	Gypsy_LTR_retrotransposon	22756968	22760905	.	+	.	ID=LTRRT_113;Parent=repeat_region_113;Name=CAJQZP010000008:22756968..22760905;Classification=LTR/Gypsy;Sequence_ontology=SO:0002265;ltr_identity=0.9638;Method=structural;motif=TGCA;tsd=ATAG
CAJQZP010000008	LTR_retriever	long_terminal_repeat	22760464	22760905	.	+	.	ID=rLTR_113;Parent=repeat_region_113;Name=CAJQZP010000008:22756968..22760905;Classification=LTR/Gypsy;Sequence_ontology=SO:0000286;ltr_identity=0.9638;Method=structural;motif=TGCA;tsd=ATAG
CAJQZP010000008	LTR_retriever	target_site_duplication	22760906	22760909	.	+	.	ID=rTSD_113;Parent=repeat_region_113;Name=CAJQZP010000008:22756968..22760905;Classification=LTR/Gypsy;Sequence_ontology=SO:0000434;ltr_identity=0.9638;Method=structural;motif=TGCA;tsd=ATAG
###
CAJQZP010000008	LTR_retriever	repeat_region	22819712	22826831	.	-	.	ID=repeat_region_114;Name=CAJQZP010000008:22819717..22826826;Classification=LTR/Gypsy;Sequence_ontology=SO:0000657;ltr_identity=0.9971;Method=structural;motif=TGCA;tsd=ACATA
CAJQZP010000008	LTR_retriever	target_site_duplication	22819712	22819716	.	-	.	ID=lTSD_114;Parent=repeat_region_114;Name=CAJQZP010000008:22819717..22826826;Classification=LTR/Gypsy;Sequence_ontology=SO:0000434;ltr_identity=0.9971;Method=structural;motif=TGCA;tsd=ACATA
CAJQZP010000008	LTR_retriever	long_terminal_repeat	22819717	22820414	.	-	.	ID=lLTR_114;Parent=repeat_region_114;Name=CAJQZP010000008:22819717..22826826;Classification=LTR/Gypsy;Sequence_ontology=SO:0000286;ltr_identity=0.9971;Method=structural;motif=TGCA;tsd=ACATA
CAJQZP010000008	LTR_retriever	Gypsy_LTR_retrotransposon	22819717	22826826	.	-	.	ID=LTRRT_114;Parent=repeat_region_114;Name=CAJQZP010000008:22819717..22826826;Classification=LTR/Gypsy;Sequence_ontology=SO:0002265;ltr_identity=0.9971;Method=structural;motif=TGCA;tsd=ACATA
CAJQZP010000008	LTR_retriever	long_terminal_repeat	22826129	22826826	.	-	.	ID=rLTR_114;Parent=repeat_region_114;Name=CAJQZP010000008:22819717..22826826;Classification=LTR/Gypsy;Sequence_ontology=SO:0000286;ltr_identity=0.9971;Method=structural;motif=TGCA;tsd=ACATA
CAJQZP010000008	LTR_retriever	target_site_duplication	22826827	22826831	.	-	.	ID=rTSD_114;Parent=repeat_region_114;Name=CAJQZP010000008:22819717..22826826;Classification=LTR/Gypsy;Sequence_ontology=SO:0000434;ltr_identity=0.9971;Method=structural;motif=TGCA;tsd=ACATA
###
CAJQZP010000008	LTR_retriever	repeat_region	22879829	22883263	.	+	.	ID=repeat_region_115;Name=CAJQZP010000008:22879829..22883263;Classification=LTR/Gypsy;Sequence_ontology=SO:0000657;ltr_identity=0.9847;Method=structural;motif=TGCA;tsd=NA
CAJQZP010000008	LTR_retriever	long_terminal_repeat	22879829	22879959	.	+	.	ID=lLTR_115;Parent=repeat_region_115;Name=CAJQZP010000008:22879829..22883263;Classification=LTR/Gypsy;Sequence_ontology=SO:0000286;ltr_identity=0.9847;Method=structural;motif=TGCA;tsd=NA
CAJQZP010000008	LTR_retriever	Gypsy_LTR_retrotransposon	22879829	22883263	.	+	.	ID=LTRRT_115;Parent=repeat_region_115;Name=CAJQZP010000008:22879829..22883263;Classification=LTR/Gypsy;Sequence_ontology=SO:0002265;ltr_identity=0.9847;Method=structural;motif=TGCA;tsd=NA
CAJQZP010000008	LTR_retriever	long_terminal_repeat	22883131	22883263	.	+	.	ID=rLTR_115;Parent=repeat_region_115;Name=CAJQZP010000008:22879829..22883263;Classification=LTR/Gypsy;Sequence_ontology=SO:0000286;ltr_identity=0.9847;Method=structural;motif=TGCA;tsd=NA
###
CAJQZP010000008	LTR_retriever	repeat_region	22890144	22895727	.	+	.	ID=repeat_region_116;Name=CAJQZP010000008:22890148..22895723;Classification=LTR/Gypsy;Sequence_ontology=SO:0000657;ltr_identity=0.9641;Method=structural;motif=TGCA;tsd=GTAT
CAJQZP010000008	LTR_retriever	target_site_duplication	22890144	22890147	.	+	.	ID=lTSD_116;Parent=repeat_region_116;Name=CAJQZP010000008:22890148..22895723;Classification=LTR/Gypsy;Sequence_ontology=SO:0000434;ltr_identity=0.9641;Method=structural;motif=TGCA;tsd=GTAT
CAJQZP010000008	LTR_retriever	long_terminal_repeat	22890148	22890481	.	+	.	ID=lLTR_116;Parent=repeat_region_116;Name=CAJQZP010000008:22890148..22895723;Classification=LTR/Gypsy;Sequence_ontology=SO:0000286;ltr_identity=0.9641;Method=structural;motif=TGCA;tsd=GTAT
CAJQZP010000008	LTR_retriever	Gypsy_LTR_retrotransposon	22890148	22895723	.	+	.	ID=LTRRT_116;Parent=repeat_region_116;Name=CAJQZP010000008:22890148..22895723;Classification=LTR/Gypsy;Sequence_ontology=SO:0002265;ltr_identity=0.9641;Method=structural;motif=TGCA;tsd=GTAT
CAJQZP010000008	LTR_retriever	long_terminal_repeat	22895390	22895723	.	+	.	ID=rLTR_116;Parent=repeat_region_116;Name=CAJQZP010000008:22890148..22895723;Classification=LTR/Gypsy;Sequence_ontology=SO:0000286;ltr_identity=0.9641;Method=structural;motif=TGCA;tsd=GTAT
CAJQZP010000008	LTR_retriever	target_site_duplication	22895724	22895727	.	+	.	ID=rTSD_116;Parent=repeat_region_116;Name=CAJQZP010000008:22890148..22895723;Classification=LTR/Gypsy;Sequence_ontology=SO:0000434;ltr_identity=0.9641;Method=structural;motif=TGCA;tsd=GTAT
###
##sequence-region   CAJQZP010000016 1 922366
CAJQZP010000016	LTR_retriever	repeat_region	28871	36375	.	+	.	ID=repeat_region_117;Name=CAJQZP010000016:28876..36370;Classification=LTR/Gypsy;Sequence_ontology=SO:0000657;ltr_identity=0.9848;Method=structural;motif=TGCA;tsd=GTTGG
CAJQZP010000016	LTR_retriever	target_site_duplication	28871	28875	.	+	.	ID=lTSD_117;Parent=repeat_region_117;Name=CAJQZP010000016:28876..36370;Classification=LTR/Gypsy;Sequence_ontology=SO:0000434;ltr_identity=0.9848;Method=structural;motif=TGCA;tsd=GTTGG
CAJQZP010000016	LTR_retriever	long_terminal_repeat	28876	29337	.	+	.	ID=lLTR_117;Parent=repeat_region_117;Name=CAJQZP010000016:28876..36370;Classification=LTR/Gypsy;Sequence_ontology=SO:0000286;ltr_identity=0.9848;Method=structural;motif=TGCA;tsd=GTTGG
CAJQZP010000016	LTR_retriever	Gypsy_LTR_retrotransposon	28876	36370	.	+	.	ID=LTRRT_117;Parent=repeat_region_117;Name=CAJQZP010000016:28876..36370;Classification=LTR/Gypsy;Sequence_ontology=SO:0002265;ltr_identity=0.9848;Method=structural;motif=TGCA;tsd=GTTGG
CAJQZP010000016	LTR_retriever	long_terminal_repeat	35909	36370	.	+	.	ID=rLTR_117;Parent=repeat_region_117;Name=CAJQZP010000016:28876..36370;Classification=LTR/Gypsy;Sequence_ontology=SO:0000286;ltr_identity=0.9848;Method=structural;motif=TGCA;tsd=GTTGG
CAJQZP010000016	LTR_retriever	target_site_duplication	36371	36375	.	+	.	ID=rTSD_117;Parent=repeat_region_117;Name=CAJQZP010000016:28876..36370;Classification=LTR/Gypsy;Sequence_ontology=SO:0000434;ltr_identity=0.9848;Method=structural;motif=TGCA;tsd=GTTGG
###
CAJQZP010000016	LTR_retriever	repeat_region	232501	235412	.	-	.	ID=repeat_region_118;Name=CAJQZP010000016:232505..235408;Classification=LTR/Gypsy;Sequence_ontology=SO:0000657;ltr_identity=0.9701;Method=structural;motif=TGCA;tsd=TTAA
CAJQZP010000016	LTR_retriever	target_site_duplication	232501	232504	.	-	.	ID=lTSD_118;Parent=repeat_region_118;Name=CAJQZP010000016:232505..235408;Classification=LTR/Gypsy;Sequence_ontology=SO:0000434;ltr_identity=0.9701;Method=structural;motif=TGCA;tsd=TTAA
CAJQZP010000016	LTR_retriever	long_terminal_repeat	232505	232842	.	-	.	ID=lLTR_118;Parent=repeat_region_118;Name=CAJQZP010000016:232505..235408;Classification=LTR/Gypsy;Sequence_ontology=SO:0000286;ltr_identity=0.9701;Method=structural;motif=TGCA;tsd=TTAA
CAJQZP010000016	LTR_retriever	Gypsy_LTR_retrotransposon	232505	235408	.	-	.	ID=LTRRT_118;Parent=repeat_region_118;Name=CAJQZP010000016:232505..235408;Classification=LTR/Gypsy;Sequence_ontology=SO:0002265;ltr_identity=0.9701;Method=structural;motif=TGCA;tsd=TTAA
CAJQZP010000016	LTR_retriever	long_terminal_repeat	235075	235408	.	-	.	ID=rLTR_118;Parent=repeat_region_118;Name=CAJQZP010000016:232505..235408;Classification=LTR/Gypsy;Sequence_ontology=SO:0000286;ltr_identity=0.9701;Method=structural;motif=TGCA;tsd=TTAA
CAJQZP010000016	LTR_retriever	target_site_duplication	235409	235412	.	-	.	ID=rTSD_118;Parent=repeat_region_118;Name=CAJQZP010000016:232505..235408;Classification=LTR/Gypsy;Sequence_ontology=SO:0000434;ltr_identity=0.9701;Method=structural;motif=TGCA;tsd=TTAA
###
CAJQZP010000016	LTR_retriever	repeat_region	702661	707343	.	+	.	ID=repeat_region_119;Name=CAJQZP010000016:702665..707339;Classification=LTR/Gypsy;Sequence_ontology=SO:0000657;ltr_identity=0.9761;Method=structural;motif=TGCA;tsd=ATAC
CAJQZP010000016	LTR_retriever	target_site_duplication	702661	702664	.	+	.	ID=lTSD_119;Parent=repeat_region_119;Name=CAJQZP010000016:702665..707339;Classification=LTR/Gypsy;Sequence_ontology=SO:0000434;ltr_identity=0.9761;Method=structural;motif=TGCA;tsd=ATAC
CAJQZP010000016	LTR_retriever	long_terminal_repeat	702665	702999	.	+	.	ID=lLTR_119;Parent=repeat_region_119;Name=CAJQZP010000016:702665..707339;Classification=LTR/Gypsy;Sequence_ontology=SO:0000286;ltr_identity=0.9761;Method=structural;motif=TGCA;tsd=ATAC
CAJQZP010000016	LTR_retriever	Gypsy_LTR_retrotransposon	702665	707339	.	+	.	ID=LTRRT_119;Parent=repeat_region_119;Name=CAJQZP010000016:702665..707339;Classification=LTR/Gypsy;Sequence_ontology=SO:0002265;ltr_identity=0.9761;Method=structural;motif=TGCA;tsd=ATAC
CAJQZP010000016	LTR_retriever	long_terminal_repeat	707005	707339	.	+	.	ID=rLTR_119;Parent=repeat_region_119;Name=CAJQZP010000016:702665..707339;Classification=LTR/Gypsy;Sequence_ontology=SO:0000286;ltr_identity=0.9761;Method=structural;motif=TGCA;tsd=ATAC
CAJQZP010000016	LTR_retriever	target_site_duplication	707340	707343	.	+	.	ID=rTSD_119;Parent=repeat_region_119;Name=CAJQZP010000016:702665..707339;Classification=LTR/Gypsy;Sequence_ontology=SO:0000434;ltr_identity=0.9761;Method=structural;motif=TGCA;tsd=ATAC
###
##sequence-region   CAJQZP010000018 1 198550
CAJQZP010000018	LTR_retriever	repeat_region	10367	17568	.	+	.	ID=repeat_region_120;Name=CAJQZP010000018:10372..17563;Classification=LTR/Gypsy;Sequence_ontology=SO:0000657;ltr_identity=0.9965;Method=structural;motif=TGCA;tsd=AACTC
CAJQZP010000018	LTR_retriever	target_site_duplication	10367	10371	.	+	.	ID=lTSD_120;Parent=repeat_region_120;Name=CAJQZP010000018:10372..17563;Classification=LTR/Gypsy;Sequence_ontology=SO:0000434;ltr_identity=0.9965;Method=structural;motif=TGCA;tsd=AACTC
CAJQZP010000018	LTR_retriever	long_terminal_repeat	10372	10950	.	+	.	ID=lLTR_120;Parent=repeat_region_120;Name=CAJQZP010000018:10372..17563;Classification=LTR/Gypsy;Sequence_ontology=SO:0000286;ltr_identity=0.9965;Method=structural;motif=TGCA;tsd=AACTC
CAJQZP010000018	LTR_retriever	Gypsy_LTR_retrotransposon	10372	17563	.	+	.	ID=LTRRT_120;Parent=repeat_region_120;Name=CAJQZP010000018:10372..17563;Classification=LTR/Gypsy;Sequence_ontology=SO:0002265;ltr_identity=0.9965;Method=structural;motif=TGCA;tsd=AACTC
CAJQZP010000018	LTR_retriever	long_terminal_repeat	16984	17563	.	+	.	ID=rLTR_120;Parent=repeat_region_120;Name=CAJQZP010000018:10372..17563;Classification=LTR/Gypsy;Sequence_ontology=SO:0000286;ltr_identity=0.9965;Method=structural;motif=TGCA;tsd=AACTC
CAJQZP010000018	LTR_retriever	target_site_duplication	17564	17568	.	+	.	ID=rTSD_120;Parent=repeat_region_120;Name=CAJQZP010000018:10372..17563;Classification=LTR/Gypsy;Sequence_ontology=SO:0000434;ltr_identity=0.9965;Method=structural;motif=TGCA;tsd=AACTC
###
##sequence-region   CAJQZP010000020 1 35113
CAJQZP010000020	LTR_retriever	repeat_region	9302	14869	.	-	.	ID=repeat_region_121;Name=CAJQZP010000020:9307..14864;Classification=LTR/Gypsy;Sequence_ontology=SO:0000657;ltr_identity=0.9985;Method=structural;motif=TTTA;tsd=TGTAC
CAJQZP010000020	LTR_retriever	target_site_duplication	9302	9306	.	-	.	ID=lTSD_121;Parent=repeat_region_121;Name=CAJQZP010000020:9307..14864;Classification=LTR/Gypsy;Sequence_ontology=SO:0000434;ltr_identity=0.9985;Method=structural;motif=TTTA;tsd=TGTAC
CAJQZP010000020	LTR_retriever	long_terminal_repeat	9307	9986	.	-	.	ID=lLTR_121;Parent=repeat_region_121;Name=CAJQZP010000020:9307..14864;Classification=LTR/Gypsy;Sequence_ontology=SO:0000286;ltr_identity=0.9985;Method=structural;motif=TTTA;tsd=TGTAC
CAJQZP010000020	LTR_retriever	Gypsy_LTR_retrotransposon	9307	14864	.	-	.	ID=LTRRT_121;Parent=repeat_region_121;Name=CAJQZP010000020:9307..14864;Classification=LTR/Gypsy;Sequence_ontology=SO:0002265;ltr_identity=0.9985;Method=structural;motif=TTTA;tsd=TGTAC
CAJQZP010000020	LTR_retriever	long_terminal_repeat	14185	14864	.	-	.	ID=rLTR_121;Parent=repeat_region_121;Name=CAJQZP010000020:9307..14864;Classification=LTR/Gypsy;Sequence_ontology=SO:0000286;ltr_identity=0.9985;Method=structural;motif=TTTA;tsd=TGTAC
CAJQZP010000020	LTR_retriever	target_site_duplication	14865	14869	.	-	.	ID=rTSD_121;Parent=repeat_region_121;Name=CAJQZP010000020:9307..14864;Classification=LTR/Gypsy;Sequence_ontology=SO:0000434;ltr_identity=0.9985;Method=structural;motif=TTTA;tsd=TGTAC
###
##sequence-region   CAJQZP010000023 1 3138596
CAJQZP010000023	LTR_retriever	repeat_region	324987	330510	.	-	.	ID=repeat_region_122;Name=CAJQZP010000023:324991..330506;Classification=LTR/Gypsy;Sequence_ontology=SO:0000657;ltr_identity=0.9635;Method=structural;motif=TGCA;tsd=ATAT
CAJQZP010000023	LTR_retriever	target_site_duplication	324987	324990	.	-	.	ID=lTSD_122;Parent=repeat_region_122;Name=CAJQZP010000023:324991..330506;Classification=LTR/Gypsy;Sequence_ontology=SO:0000434;ltr_identity=0.9635;Method=structural;motif=TGCA;tsd=ATAT
CAJQZP010000023	LTR_retriever	long_terminal_repeat	324991	325291	.	-	.	ID=lLTR_122;Parent=repeat_region_122;Name=CAJQZP010000023:324991..330506;Classification=LTR/Gypsy;Sequence_ontology=SO:0000286;ltr_identity=0.9635;Method=structural;motif=TGCA;tsd=ATAT
CAJQZP010000023	LTR_retriever	Gypsy_LTR_retrotransposon	324991	330506	.	-	.	ID=LTRRT_122;Parent=repeat_region_122;Name=CAJQZP010000023:324991..330506;Classification=LTR/Gypsy;Sequence_ontology=SO:0002265;ltr_identity=0.9635;Method=structural;motif=TGCA;tsd=ATAT
CAJQZP010000023	LTR_retriever	long_terminal_repeat	330206	330506	.	-	.	ID=rLTR_122;Parent=repeat_region_122;Name=CAJQZP010000023:324991..330506;Classification=LTR/Gypsy;Sequence_ontology=SO:0000286;ltr_identity=0.9635;Method=structural;motif=TGCA;tsd=ATAT
CAJQZP010000023	LTR_retriever	target_site_duplication	330507	330510	.	-	.	ID=rTSD_122;Parent=repeat_region_122;Name=CAJQZP010000023:324991..330506;Classification=LTR/Gypsy;Sequence_ontology=SO:0000434;ltr_identity=0.9635;Method=structural;motif=TGCA;tsd=ATAT
###
CAJQZP010000023	LTR_retriever	repeat_region	444114	451264	.	+	.	ID=repeat_region_123;Name=CAJQZP010000023:444119..451259;Classification=LTR/Gypsy;Sequence_ontology=SO:0000657;ltr_identity=0.9972;Method=structural;motif=TGCA;tsd=AGTAC
CAJQZP010000023	LTR_retriever	target_site_duplication	444114	444118	.	+	.	ID=lTSD_123;Parent=repeat_region_123;Name=CAJQZP010000023:444119..451259;Classification=LTR/Gypsy;Sequence_ontology=SO:0000434;ltr_identity=0.9972;Method=structural;motif=TGCA;tsd=AGTAC
CAJQZP010000023	LTR_retriever	long_terminal_repeat	444119	444821	.	+	.	ID=lLTR_123;Parent=repeat_region_123;Name=CAJQZP010000023:444119..451259;Classification=LTR/Gypsy;Sequence_ontology=SO:0000286;ltr_identity=0.9972;Method=structural;motif=TGCA;tsd=AGTAC
CAJQZP010000023	LTR_retriever	Gypsy_LTR_retrotransposon	444119	451259	.	+	.	ID=LTRRT_123;Parent=repeat_region_123;Name=CAJQZP010000023:444119..451259;Classification=LTR/Gypsy;Sequence_ontology=SO:0002265;ltr_identity=0.9972;Method=structural;motif=TGCA;tsd=AGTAC
CAJQZP010000023	LTR_retriever	long_terminal_repeat	450557	451259	.	+	.	ID=rLTR_123;Parent=repeat_region_123;Name=CAJQZP010000023:444119..451259;Classification=LTR/Gypsy;Sequence_ontology=SO:0000286;ltr_identity=0.9972;Method=structural;motif=TGCA;tsd=AGTAC
CAJQZP010000023	LTR_retriever	target_site_duplication	451260	451264	.	+	.	ID=rTSD_123;Parent=repeat_region_123;Name=CAJQZP010000023:444119..451259;Classification=LTR/Gypsy;Sequence_ontology=SO:0000434;ltr_identity=0.9972;Method=structural;motif=TGCA;tsd=AGTAC
###
CAJQZP010000023	LTR_retriever	repeat_region	456388	462146	.	-	.	ID=repeat_region_124;Name=CAJQZP010000023:456392..462142;Classification=LTR/Gypsy;Sequence_ontology=SO:0000657;ltr_identity=0.9818;Method=structural;motif=TGCA;tsd=GTAT
CAJQZP010000023	LTR_retriever	target_site_duplication	456388	456391	.	-	.	ID=lTSD_124;Parent=repeat_region_124;Name=CAJQZP010000023:456392..462142;Classification=LTR/Gypsy;Sequence_ontology=SO:0000434;ltr_identity=0.9818;Method=structural;motif=TGCA;tsd=GTAT
CAJQZP010000023	LTR_retriever	long_terminal_repeat	456392	456724	.	-	.	ID=lLTR_124;Parent=repeat_region_124;Name=CAJQZP010000023:456392..462142;Classification=LTR/Gypsy;Sequence_ontology=SO:0000286;ltr_identity=0.9818;Method=structural;motif=TGCA;tsd=GTAT
CAJQZP010000023	LTR_retriever	Gypsy_LTR_retrotransposon	456392	462142	.	-	.	ID=LTRRT_124;Parent=repeat_region_124;Name=CAJQZP010000023:456392..462142;Classification=LTR/Gypsy;Sequence_ontology=SO:0002265;ltr_identity=0.9818;Method=structural;motif=TGCA;tsd=GTAT
CAJQZP010000023	LTR_retriever	long_terminal_repeat	461813	462142	.	-	.	ID=rLTR_124;Parent=repeat_region_124;Name=CAJQZP010000023:456392..462142;Classification=LTR/Gypsy;Sequence_ontology=SO:0000286;ltr_identity=0.9818;Method=structural;motif=TGCA;tsd=GTAT
CAJQZP010000023	LTR_retriever	target_site_duplication	462143	462146	.	-	.	ID=rTSD_124;Parent=repeat_region_124;Name=CAJQZP010000023:456392..462142;Classification=LTR/Gypsy;Sequence_ontology=SO:0000434;ltr_identity=0.9818;Method=structural;motif=TGCA;tsd=GTAT
###
CAJQZP010000023	LTR_retriever	repeat_region	638170	642564	.	+	.	ID=repeat_region_125;Name=CAJQZP010000023:638175..642559;Classification=LTR/Gypsy;Sequence_ontology=SO:0000657;ltr_identity=0.9823;Method=structural;motif=TGCA;tsd=CTGAT
CAJQZP010000023	LTR_retriever	target_site_duplication	638170	638174	.	+	.	ID=lTSD_125;Parent=repeat_region_125;Name=CAJQZP010000023:638175..642559;Classification=LTR/Gypsy;Sequence_ontology=SO:0000434;ltr_identity=0.9823;Method=structural;motif=TGCA;tsd=CTGAT
CAJQZP010000023	LTR_retriever	long_terminal_repeat	638175	638287	.	+	.	ID=lLTR_125;Parent=repeat_region_125;Name=CAJQZP010000023:638175..642559;Classification=LTR/Gypsy;Sequence_ontology=SO:0000286;ltr_identity=0.9823;Method=structural;motif=TGCA;tsd=CTGAT
CAJQZP010000023	LTR_retriever	Gypsy_LTR_retrotransposon	638175	642559	.	+	.	ID=LTRRT_125;Parent=repeat_region_125;Name=CAJQZP010000023:638175..642559;Classification=LTR/Gypsy;Sequence_ontology=SO:0002265;ltr_identity=0.9823;Method=structural;motif=TGCA;tsd=CTGAT
CAJQZP010000023	LTR_retriever	long_terminal_repeat	642447	642559	.	+	.	ID=rLTR_125;Parent=repeat_region_125;Name=CAJQZP010000023:638175..642559;Classification=LTR/Gypsy;Sequence_ontology=SO:0000286;ltr_identity=0.9823;Method=structural;motif=TGCA;tsd=CTGAT
CAJQZP010000023	LTR_retriever	target_site_duplication	642560	642564	.	+	.	ID=rTSD_125;Parent=repeat_region_125;Name=CAJQZP010000023:638175..642559;Classification=LTR/Gypsy;Sequence_ontology=SO:0000434;ltr_identity=0.9823;Method=structural;motif=TGCA;tsd=CTGAT
###
CAJQZP010000023	LTR_retriever	repeat_region	697666	706370	.	+	.	ID=repeat_region_126;Name=CAJQZP010000023:697670..706366;Classification=LTR/Gypsy;Sequence_ontology=SO:0000657;ltr_identity=0.9879;Method=structural;motif=TGCA;tsd=GTAC
CAJQZP010000023	LTR_retriever	target_site_duplication	697666	697669	.	+	.	ID=lTSD_126;Parent=repeat_region_126;Name=CAJQZP010000023:697670..706366;Classification=LTR/Gypsy;Sequence_ontology=SO:0000434;ltr_identity=0.9879;Method=structural;motif=TGCA;tsd=GTAC
CAJQZP010000023	LTR_retriever	long_terminal_repeat	697670	697918	.	+	.	ID=lLTR_126;Parent=repeat_region_126;Name=CAJQZP010000023:697670..706366;Classification=LTR/Gypsy;Sequence_ontology=SO:0000286;ltr_identity=0.9879;Method=structural;motif=TGCA;tsd=GTAC
CAJQZP010000023	LTR_retriever	Gypsy_LTR_retrotransposon	697670	706366	.	+	.	ID=LTRRT_126;Parent=repeat_region_126;Name=CAJQZP010000023:697670..706366;Classification=LTR/Gypsy;Sequence_ontology=SO:0002265;ltr_identity=0.9879;Method=structural;motif=TGCA;tsd=GTAC
CAJQZP010000023	LTR_retriever	long_terminal_repeat	706119	706366	.	+	.	ID=rLTR_126;Parent=repeat_region_126;Name=CAJQZP010000023:697670..706366;Classification=LTR/Gypsy;Sequence_ontology=SO:0000286;ltr_identity=0.9879;Method=structural;motif=TGCA;tsd=GTAC
CAJQZP010000023	LTR_retriever	target_site_duplication	706367	706370	.	+	.	ID=rTSD_126;Parent=repeat_region_126;Name=CAJQZP010000023:697670..706366;Classification=LTR/Gypsy;Sequence_ontology=SO:0000434;ltr_identity=0.9879;Method=structural;motif=TGCA;tsd=GTAC
###
CAJQZP010000023	LTR_retriever	repeat_region	976277	981582	.	-	.	ID=repeat_region_127;Name=CAJQZP010000023:976282..981577;Classification=LTR/Gypsy;Sequence_ontology=SO:0000657;ltr_identity=1.0000;Method=structural;motif=TGAA;tsd=ACTGG
CAJQZP010000023	LTR_retriever	target_site_duplication	976277	976281	.	-	.	ID=lTSD_127;Parent=repeat_region_127;Name=CAJQZP010000023:976282..981577;Classification=LTR/Gypsy;Sequence_ontology=SO:0000434;ltr_identity=1.0000;Method=structural;motif=TGAA;tsd=ACTGG
CAJQZP010000023	LTR_retriever	long_terminal_repeat	976282	976478	.	-	.	ID=lLTR_127;Parent=repeat_region_127;Name=CAJQZP010000023:976282..981577;Classification=LTR/Gypsy;Sequence_ontology=SO:0000286;ltr_identity=1.0000;Method=structural;motif=TGAA;tsd=ACTGG
CAJQZP010000023	LTR_retriever	Gypsy_LTR_retrotransposon	976282	981577	.	-	.	ID=LTRRT_127;Parent=repeat_region_127;Name=CAJQZP010000023:976282..981577;Classification=LTR/Gypsy;Sequence_ontology=SO:0002265;ltr_identity=1.0000;Method=structural;motif=TGAA;tsd=ACTGG
CAJQZP010000023	LTR_retriever	long_terminal_repeat	981381	981577	.	-	.	ID=rLTR_127;Parent=repeat_region_127;Name=CAJQZP010000023:976282..981577;Classification=LTR/Gypsy;Sequence_ontology=SO:0000286;ltr_identity=1.0000;Method=structural;motif=TGAA;tsd=ACTGG
CAJQZP010000023	LTR_retriever	target_site_duplication	981578	981582	.	-	.	ID=rTSD_127;Parent=repeat_region_127;Name=CAJQZP010000023:976282..981577;Classification=LTR/Gypsy;Sequence_ontology=SO:0000434;ltr_identity=1.0000;Method=structural;motif=TGAA;tsd=ACTGG
###
CAJQZP010000023	LTR_retriever	repeat_region	2234642	2237537	.	+	.	ID=repeat_region_128;Name=CAJQZP010000023:2234649..2237533;Classification=LTR/Gypsy;Sequence_ontology=SO:0000657;ltr_identity=0.9810;Method=structural;motif=TGCA;tsd=ATAA
CAJQZP010000023	LTR_retriever	target_site_duplication	2234642	2234645	.	+	.	ID=lTSD_128;Parent=repeat_region_128;Name=CAJQZP010000023:2234649..2237533;Classification=LTR/Gypsy;Sequence_ontology=SO:0000434;ltr_identity=0.9810;Method=structural;motif=TGCA;tsd=ATAA
CAJQZP010000023	LTR_retriever	long_terminal_repeat	2234649	2235073	.	+	.	ID=lLTR_128;Parent=repeat_region_128;Name=CAJQZP010000023:2234649..2237533;Classification=LTR/Gypsy;Sequence_ontology=SO:0000286;ltr_identity=0.9810;Method=structural;motif=TGCA;tsd=ATAA
CAJQZP010000023	LTR_retriever	Gypsy_LTR_retrotransposon	2234649	2237533	.	+	.	ID=LTRRT_128;Parent=repeat_region_128;Name=CAJQZP010000023:2234649..2237533;Classification=LTR/Gypsy;Sequence_ontology=SO:0002265;ltr_identity=0.9810;Method=structural;motif=TGCA;tsd=ATAA
CAJQZP010000023	LTR_retriever	long_terminal_repeat	2237111	2237533	.	+	.	ID=rLTR_128;Parent=repeat_region_128;Name=CAJQZP010000023:2234649..2237533;Classification=LTR/Gypsy;Sequence_ontology=SO:0000286;ltr_identity=0.9810;Method=structural;motif=TGCA;tsd=ATAA
CAJQZP010000023	LTR_retriever	target_site_duplication	2237534	2237537	.	+	.	ID=rTSD_128;Parent=repeat_region_128;Name=CAJQZP010000023:2234649..2237533;Classification=LTR/Gypsy;Sequence_ontology=SO:0000434;ltr_identity=0.9810;Method=structural;motif=TGCA;tsd=ATAA
###
CAJQZP010000023	LTR_retriever	repeat_region	2737307	2742550	.	-	.	ID=repeat_region_129;Name=CAJQZP010000023:2737311..2742546;Classification=LTR/Gypsy;Sequence_ontology=SO:0000657;ltr_identity=0.9813;Method=structural;motif=TGCA;tsd=GTAA
CAJQZP010000023	LTR_retriever	target_site_duplication	2737307	2737310	.	-	.	ID=lTSD_129;Parent=repeat_region_129;Name=CAJQZP010000023:2737311..2742546;Classification=LTR/Gypsy;Sequence_ontology=SO:0000434;ltr_identity=0.9813;Method=structural;motif=TGCA;tsd=GTAA
CAJQZP010000023	LTR_retriever	long_terminal_repeat	2737311	2737418	.	-	.	ID=lLTR_129;Parent=repeat_region_129;Name=CAJQZP010000023:2737311..2742546;Classification=LTR/Gypsy;Sequence_ontology=SO:0000286;ltr_identity=0.9813;Method=structural;motif=TGCA;tsd=GTAA
CAJQZP010000023	LTR_retriever	Gypsy_LTR_retrotransposon	2737311	2742546	.	-	.	ID=LTRRT_129;Parent=repeat_region_129;Name=CAJQZP010000023:2737311..2742546;Classification=LTR/Gypsy;Sequence_ontology=SO:0002265;ltr_identity=0.9813;Method=structural;motif=TGCA;tsd=GTAA
CAJQZP010000023	LTR_retriever	long_terminal_repeat	2742440	2742546	.	-	.	ID=rLTR_129;Parent=repeat_region_129;Name=CAJQZP010000023:2737311..2742546;Classification=LTR/Gypsy;Sequence_ontology=SO:0000286;ltr_identity=0.9813;Method=structural;motif=TGCA;tsd=GTAA
CAJQZP010000023	LTR_retriever	target_site_duplication	2742547	2742550	.	-	.	ID=rTSD_129;Parent=repeat_region_129;Name=CAJQZP010000023:2737311..2742546;Classification=LTR/Gypsy;Sequence_ontology=SO:0000434;ltr_identity=0.9813;Method=structural;motif=TGCA;tsd=GTAA
###
CAJQZP010000023	LTR_retriever	repeat_region	2791866	2798944	.	-	.	ID=repeat_region_130;Name=CAJQZP010000023:2791871..2798939;Classification=LTR/Gypsy;Sequence_ontology=SO:0000657;ltr_identity=0.9910;Method=structural;motif=TGCA;tsd=TTTAT
CAJQZP010000023	LTR_retriever	target_site_duplication	2791866	2791870	.	-	.	ID=lTSD_130;Parent=repeat_region_130;Name=CAJQZP010000023:2791871..2798939;Classification=LTR/Gypsy;Sequence_ontology=SO:0000434;ltr_identity=0.9910;Method=structural;motif=TGCA;tsd=TTTAT
CAJQZP010000023	LTR_retriever	long_terminal_repeat	2791871	2792535	.	-	.	ID=lLTR_130;Parent=repeat_region_130;Name=CAJQZP010000023:2791871..2798939;Classification=LTR/Gypsy;Sequence_ontology=SO:0000286;ltr_identity=0.9910;Method=structural;motif=TGCA;tsd=TTTAT
CAJQZP010000023	LTR_retriever	Gypsy_LTR_retrotransposon	2791871	2798939	.	-	.	ID=LTRRT_130;Parent=repeat_region_130;Name=CAJQZP010000023:2791871..2798939;Classification=LTR/Gypsy;Sequence_ontology=SO:0002265;ltr_identity=0.9910;Method=structural;motif=TGCA;tsd=TTTAT
CAJQZP010000023	LTR_retriever	long_terminal_repeat	2798277	2798939	.	-	.	ID=rLTR_130;Parent=repeat_region_130;Name=CAJQZP010000023:2791871..2798939;Classification=LTR/Gypsy;Sequence_ontology=SO:0000286;ltr_identity=0.9910;Method=structural;motif=TGCA;tsd=TTTAT
CAJQZP010000023	LTR_retriever	target_site_duplication	2798940	2798944	.	-	.	ID=rTSD_130;Parent=repeat_region_130;Name=CAJQZP010000023:2791871..2798939;Classification=LTR/Gypsy;Sequence_ontology=SO:0000434;ltr_identity=0.9910;Method=structural;motif=TGCA;tsd=TTTAT
###
CAJQZP010000023	LTR_retriever	repeat_region	3007944	3012515	.	+	.	ID=repeat_region_131;Name=CAJQZP010000023:3007949..3012510;Classification=LTR/Gypsy;Sequence_ontology=SO:0000657;ltr_identity=1.0000;Method=structural;motif=TGCA;tsd=CATTC
CAJQZP010000023	LTR_retriever	target_site_duplication	3007944	3007948	.	+	.	ID=lTSD_131;Parent=repeat_region_131;Name=CAJQZP010000023:3007949..3012510;Classification=LTR/Gypsy;Sequence_ontology=SO:0000434;ltr_identity=1.0000;Method=structural;motif=TGCA;tsd=CATTC
CAJQZP010000023	LTR_retriever	long_terminal_repeat	3007949	3008087	.	+	.	ID=lLTR_131;Parent=repeat_region_131;Name=CAJQZP010000023:3007949..3012510;Classification=LTR/Gypsy;Sequence_ontology=SO:0000286;ltr_identity=1.0000;Method=structural;motif=TGCA;tsd=CATTC
CAJQZP010000023	LTR_retriever	Gypsy_LTR_retrotransposon	3007949	3012510	.	+	.	ID=LTRRT_131;Parent=repeat_region_131;Name=CAJQZP010000023:3007949..3012510;Classification=LTR/Gypsy;Sequence_ontology=SO:0002265;ltr_identity=1.0000;Method=structural;motif=TGCA;tsd=CATTC
CAJQZP010000023	LTR_retriever	long_terminal_repeat	3012372	3012510	.	+	.	ID=rLTR_131;Parent=repeat_region_131;Name=CAJQZP010000023:3007949..3012510;Classification=LTR/Gypsy;Sequence_ontology=SO:0000286;ltr_identity=1.0000;Method=structural;motif=TGCA;tsd=CATTC
CAJQZP010000023	LTR_retriever	target_site_duplication	3012511	3012515	.	+	.	ID=rTSD_131;Parent=repeat_region_131;Name=CAJQZP010000023:3007949..3012510;Classification=LTR/Gypsy;Sequence_ontology=SO:0000434;ltr_identity=1.0000;Method=structural;motif=TGCA;tsd=CATTC
###
##sequence-region   CAJQZP010000030 1 46719
CAJQZP010000030	LTR_retriever	repeat_region	20891	26427	.	+	.	ID=repeat_region_132;Name=CAJQZP010000030:20895..26423;Classification=LTR/Gypsy;Sequence_ontology=SO:0000657;ltr_identity=0.9911;Method=structural;motif=TGCA;tsd=ATCA
CAJQZP010000030	LTR_retriever	target_site_duplication	20891	20894	.	+	.	ID=lTSD_132;Parent=repeat_region_132;Name=CAJQZP010000030:20895..26423;Classification=LTR/Gypsy;Sequence_ontology=SO:0000434;ltr_identity=0.9911;Method=structural;motif=TGCA;tsd=ATCA
CAJQZP010000030	LTR_retriever	long_terminal_repeat	20895	21565	.	+	.	ID=lLTR_132;Parent=repeat_region_132;Name=CAJQZP010000030:20895..26423;Classification=LTR/Gypsy;Sequence_ontology=SO:0000286;ltr_identity=0.9911;Method=structural;motif=TGCA;tsd=ATCA
CAJQZP010000030	LTR_retriever	Gypsy_LTR_retrotransposon	20895	26423	.	+	.	ID=LTRRT_132;Parent=repeat_region_132;Name=CAJQZP010000030:20895..26423;Classification=LTR/Gypsy;Sequence_ontology=SO:0002265;ltr_identity=0.9911;Method=structural;motif=TGCA;tsd=ATCA
CAJQZP010000030	LTR_retriever	long_terminal_repeat	25753	26423	.	+	.	ID=rLTR_132;Parent=repeat_region_132;Name=CAJQZP010000030:20895..26423;Classification=LTR/Gypsy;Sequence_ontology=SO:0000286;ltr_identity=0.9911;Method=structural;motif=TGCA;tsd=ATCA
CAJQZP010000030	LTR_retriever	target_site_duplication	26424	26427	.	+	.	ID=rTSD_132;Parent=repeat_region_132;Name=CAJQZP010000030:20895..26423;Classification=LTR/Gypsy;Sequence_ontology=SO:0000434;ltr_identity=0.9911;Method=structural;motif=TGCA;tsd=ATCA
###
CAJQZP010000030	LTR_retriever	repeat_region	38500	45065	.	+	.	ID=repeat_region_133;Name=CAJQZP010000030:38505..45060;Classification=LTR/Gypsy;Sequence_ontology=SO:0000657;ltr_identity=0.9966;Method=structural;motif=TGCA;tsd=ATAAC
CAJQZP010000030	LTR_retriever	target_site_duplication	38500	38504	.	+	.	ID=lTSD_133;Parent=repeat_region_133;Name=CAJQZP010000030:38505..45060;Classification=LTR/Gypsy;Sequence_ontology=SO:0000434;ltr_identity=0.9966;Method=structural;motif=TGCA;tsd=ATAAC
CAJQZP010000030	LTR_retriever	long_terminal_repeat	38505	38797	.	+	.	ID=lLTR_133;Parent=repeat_region_133;Name=CAJQZP010000030:38505..45060;Classification=LTR/Gypsy;Sequence_ontology=SO:0000286;ltr_identity=0.9966;Method=structural;motif=TGCA;tsd=ATAAC
CAJQZP010000030	LTR_retriever	Gypsy_LTR_retrotransposon	38505	45060	.	+	.	ID=LTRRT_133;Parent=repeat_region_133;Name=CAJQZP010000030:38505..45060;Classification=LTR/Gypsy;Sequence_ontology=SO:0002265;ltr_identity=0.9966;Method=structural;motif=TGCA;tsd=ATAAC
CAJQZP010000030	LTR_retriever	long_terminal_repeat	44768	45060	.	+	.	ID=rLTR_133;Parent=repeat_region_133;Name=CAJQZP010000030:38505..45060;Classification=LTR/Gypsy;Sequence_ontology=SO:0000286;ltr_identity=0.9966;Method=structural;motif=TGCA;tsd=ATAAC
CAJQZP010000030	LTR_retriever	target_site_duplication	45061	45065	.	+	.	ID=rTSD_133;Parent=repeat_region_133;Name=CAJQZP010000030:38505..45060;Classification=LTR/Gypsy;Sequence_ontology=SO:0000434;ltr_identity=0.9966;Method=structural;motif=TGCA;tsd=ATAAC
###
##sequence-region   CAJQZP010000031 1 5184197
CAJQZP010000031	LTR_retriever	repeat_region	275653	282134	.	+	.	ID=repeat_region_134;Name=CAJQZP010000031:275658..282129;Classification=LTR/Gypsy;Sequence_ontology=SO:0000657;ltr_identity=0.9749;Method=structural;motif=TGCA;tsd=AATAG
CAJQZP010000031	LTR_retriever	target_site_duplication	275653	275657	.	+	.	ID=lTSD_134;Parent=repeat_region_134;Name=CAJQZP010000031:275658..282129;Classification=LTR/Gypsy;Sequence_ontology=SO:0000434;ltr_identity=0.9749;Method=structural;motif=TGCA;tsd=AATAG
CAJQZP010000031	LTR_retriever	long_terminal_repeat	275658	276375	.	+	.	ID=lLTR_134;Parent=repeat_region_134;Name=CAJQZP010000031:275658..282129;Classification=LTR/Gypsy;Sequence_ontology=SO:0000286;ltr_identity=0.9749;Method=structural;motif=TGCA;tsd=AATAG
CAJQZP010000031	LTR_retriever	Gypsy_LTR_retrotransposon	275658	282129	.	+	.	ID=LTRRT_134;Parent=repeat_region_134;Name=CAJQZP010000031:275658..282129;Classification=LTR/Gypsy;Sequence_ontology=SO:0002265;ltr_identity=0.9749;Method=structural;motif=TGCA;tsd=AATAG
CAJQZP010000031	LTR_retriever	long_terminal_repeat	281366	282129	.	+	.	ID=rLTR_134;Parent=repeat_region_134;Name=CAJQZP010000031:275658..282129;Classification=LTR/Gypsy;Sequence_ontology=SO:0000286;ltr_identity=0.9749;Method=structural;motif=TGCA;tsd=AATAG
CAJQZP010000031	LTR_retriever	target_site_duplication	282130	282134	.	+	.	ID=rTSD_134;Parent=repeat_region_134;Name=CAJQZP010000031:275658..282129;Classification=LTR/Gypsy;Sequence_ontology=SO:0000434;ltr_identity=0.9749;Method=structural;motif=TGCA;tsd=AATAG
###
CAJQZP010000031	LTR_retriever	repeat_region	489710	493286	.	?	.	ID=repeat_region_135;Name=CAJQZP010000031:489714..493282;Classification=LTR/unknown;Sequence_ontology=SO:0000657;ltr_identity=0.9992;Method=structural;motif=TGCA;tsd=GACT
CAJQZP010000031	LTR_retriever	target_site_duplication	489710	489713	.	?	.	ID=lTSD_135;Parent=repeat_region_135;Name=CAJQZP010000031:489714..493282;Classification=LTR/unknown;Sequence_ontology=SO:0000434;ltr_identity=0.9992;Method=structural;motif=TGCA;tsd=GACT
CAJQZP010000031	LTR_retriever	long_terminal_repeat	489714	490940	.	?	.	ID=lLTR_135;Parent=repeat_region_135;Name=CAJQZP010000031:489714..493282;Classification=LTR/unknown;Sequence_ontology=SO:0000286;ltr_identity=0.9992;Method=structural;motif=TGCA;tsd=GACT
CAJQZP010000031	LTR_retriever	LTR_retrotransposon	489714	493282	.	?	.	ID=LTRRT_135;Parent=repeat_region_135;Name=CAJQZP010000031:489714..493282;Classification=LTR/unknown;Sequence_ontology=SO:0000186;ltr_identity=0.9992;Method=structural;motif=TGCA;tsd=GACT
CAJQZP010000031	LTR_retriever	long_terminal_repeat	492056	493282	.	?	.	ID=rLTR_135;Parent=repeat_region_135;Name=CAJQZP010000031:489714..493282;Classification=LTR/unknown;Sequence_ontology=SO:0000286;ltr_identity=0.9992;Method=structural;motif=TGCA;tsd=GACT
CAJQZP010000031	LTR_retriever	target_site_duplication	493283	493286	.	?	.	ID=rTSD_135;Parent=repeat_region_135;Name=CAJQZP010000031:489714..493282;Classification=LTR/unknown;Sequence_ontology=SO:0000434;ltr_identity=0.9992;Method=structural;motif=TGCA;tsd=GACT
###
CAJQZP010000031	LTR_retriever	repeat_region	531659	533468	.	?	.	ID=repeat_region_136;Name=CAJQZP010000031:531663..533464;Classification=LTR/unknown;Sequence_ontology=SO:0000657;ltr_identity=0.9429;Method=structural;motif=TGCA;tsd=TAGG
CAJQZP010000031	LTR_retriever	target_site_duplication	531659	531662	.	?	.	ID=lTSD_136;Parent=repeat_region_136;Name=CAJQZP010000031:531663..533464;Classification=LTR/unknown;Sequence_ontology=SO:0000434;ltr_identity=0.9429;Method=structural;motif=TGCA;tsd=TAGG
CAJQZP010000031	LTR_retriever	long_terminal_repeat	531663	532403	.	?	.	ID=lLTR_136;Parent=repeat_region_136;Name=CAJQZP010000031:531663..533464;Classification=LTR/unknown;Sequence_ontology=SO:0000286;ltr_identity=0.9429;Method=structural;motif=TGCA;tsd=TAGG
CAJQZP010000031	LTR_retriever	LTR_retrotransposon	531663	533464	.	?	.	ID=LTRRT_136;Parent=repeat_region_136;Name=CAJQZP010000031:531663..533464;Classification=LTR/unknown;Sequence_ontology=SO:0000186;ltr_identity=0.9429;Method=structural;motif=TGCA;tsd=TAGG
CAJQZP010000031	LTR_retriever	long_terminal_repeat	532717	533464	.	?	.	ID=rLTR_136;Parent=repeat_region_136;Name=CAJQZP010000031:531663..533464;Classification=LTR/unknown;Sequence_ontology=SO:0000286;ltr_identity=0.9429;Method=structural;motif=TGCA;tsd=TAGG
CAJQZP010000031	LTR_retriever	target_site_duplication	533465	533468	.	?	.	ID=rTSD_136;Parent=repeat_region_136;Name=CAJQZP010000031:531663..533464;Classification=LTR/unknown;Sequence_ontology=SO:0000434;ltr_identity=0.9429;Method=structural;motif=TGCA;tsd=TAGG
###
CAJQZP010000031	LTR_retriever	repeat_region	596325	599261	.	+	.	ID=repeat_region_137;Name=CAJQZP010000031:596329..599257;Classification=LTR/Gypsy;Sequence_ontology=SO:0000657;ltr_identity=0.9973;Method=structural;motif=TGCA;tsd=AATC
CAJQZP010000031	LTR_retriever	target_site_duplication	596325	596328	.	+	.	ID=lTSD_137;Parent=repeat_region_137;Name=CAJQZP010000031:596329..599257;Classification=LTR/Gypsy;Sequence_ontology=SO:0000434;ltr_identity=0.9973;Method=structural;motif=TGCA;tsd=AATC
CAJQZP010000031	LTR_retriever	long_terminal_repeat	596329	596701	.	+	.	ID=lLTR_137;Parent=repeat_region_137;Name=CAJQZP010000031:596329..599257;Classification=LTR/Gypsy;Sequence_ontology=SO:0000286;ltr_identity=0.9973;Method=structural;motif=TGCA;tsd=AATC
CAJQZP010000031	LTR_retriever	Gypsy_LTR_retrotransposon	596329	599257	.	+	.	ID=LTRRT_137;Parent=repeat_region_137;Name=CAJQZP010000031:596329..599257;Classification=LTR/Gypsy;Sequence_ontology=SO:0002265;ltr_identity=0.9973;Method=structural;motif=TGCA;tsd=AATC
CAJQZP010000031	LTR_retriever	long_terminal_repeat	598884	599257	.	+	.	ID=rLTR_137;Parent=repeat_region_137;Name=CAJQZP010000031:596329..599257;Classification=LTR/Gypsy;Sequence_ontology=SO:0000286;ltr_identity=0.9973;Method=structural;motif=TGCA;tsd=AATC
CAJQZP010000031	LTR_retriever	target_site_duplication	599258	599261	.	+	.	ID=rTSD_137;Parent=repeat_region_137;Name=CAJQZP010000031:596329..599257;Classification=LTR/Gypsy;Sequence_ontology=SO:0000434;ltr_identity=0.9973;Method=structural;motif=TGCA;tsd=AATC
###
CAJQZP010000031	LTR_retriever	repeat_region	631083	633861	.	+	.	ID=repeat_region_138;Name=CAJQZP010000031:631087..633857;Classification=LTR/Gypsy;Sequence_ontology=SO:0000657;ltr_identity=0.9918;Method=structural;motif=TGCA;tsd=ATAT
CAJQZP010000031	LTR_retriever	target_site_duplication	631083	631086	.	+	.	ID=lTSD_138;Parent=repeat_region_138;Name=CAJQZP010000031:631087..633857;Classification=LTR/Gypsy;Sequence_ontology=SO:0000434;ltr_identity=0.9918;Method=structural;motif=TGCA;tsd=ATAT
CAJQZP010000031	LTR_retriever	long_terminal_repeat	631087	631453	.	+	.	ID=lLTR_138;Parent=repeat_region_138;Name=CAJQZP010000031:631087..633857;Classification=LTR/Gypsy;Sequence_ontology=SO:0000286;ltr_identity=0.9918;Method=structural;motif=TGCA;tsd=ATAT
CAJQZP010000031	LTR_retriever	Gypsy_LTR_retrotransposon	631087	633857	.	+	.	ID=LTRRT_138;Parent=repeat_region_138;Name=CAJQZP010000031:631087..633857;Classification=LTR/Gypsy;Sequence_ontology=SO:0002265;ltr_identity=0.9918;Method=structural;motif=TGCA;tsd=ATAT
CAJQZP010000031	LTR_retriever	long_terminal_repeat	633490	633857	.	+	.	ID=rLTR_138;Parent=repeat_region_138;Name=CAJQZP010000031:631087..633857;Classification=LTR/Gypsy;Sequence_ontology=SO:0000286;ltr_identity=0.9918;Method=structural;motif=TGCA;tsd=ATAT
CAJQZP010000031	LTR_retriever	target_site_duplication	633858	633861	.	+	.	ID=rTSD_138;Parent=repeat_region_138;Name=CAJQZP010000031:631087..633857;Classification=LTR/Gypsy;Sequence_ontology=SO:0000434;ltr_identity=0.9918;Method=structural;motif=TGCA;tsd=ATAT
###
CAJQZP010000031	LTR_retriever	repeat_region	870583	876142	.	-	.	ID=repeat_region_139;Name=CAJQZP010000031:870587..876138;Classification=LTR/Gypsy;Sequence_ontology=SO:0000657;ltr_identity=0.9844;Method=structural;motif=TGCA;tsd=GAGC
CAJQZP010000031	LTR_retriever	target_site_duplication	870583	870586	.	-	.	ID=lTSD_139;Parent=repeat_region_139;Name=CAJQZP010000031:870587..876138;Classification=LTR/Gypsy;Sequence_ontology=SO:0000434;ltr_identity=0.9844;Method=structural;motif=TGCA;tsd=GAGC
CAJQZP010000031	LTR_retriever	long_terminal_repeat	870587	870778	.	-	.	ID=lLTR_139;Parent=repeat_region_139;Name=CAJQZP010000031:870587..876138;Classification=LTR/Gypsy;Sequence_ontology=SO:0000286;ltr_identity=0.9844;Method=structural;motif=TGCA;tsd=GAGC
CAJQZP010000031	LTR_retriever	Gypsy_LTR_retrotransposon	870587	876138	.	-	.	ID=LTRRT_139;Parent=repeat_region_139;Name=CAJQZP010000031:870587..876138;Classification=LTR/Gypsy;Sequence_ontology=SO:0002265;ltr_identity=0.9844;Method=structural;motif=TGCA;tsd=GAGC
CAJQZP010000031	LTR_retriever	long_terminal_repeat	875947	876138	.	-	.	ID=rLTR_139;Parent=repeat_region_139;Name=CAJQZP010000031:870587..876138;Classification=LTR/Gypsy;Sequence_ontology=SO:0000286;ltr_identity=0.9844;Method=structural;motif=TGCA;tsd=GAGC
CAJQZP010000031	LTR_retriever	target_site_duplication	876139	876142	.	-	.	ID=rTSD_139;Parent=repeat_region_139;Name=CAJQZP010000031:870587..876138;Classification=LTR/Gypsy;Sequence_ontology=SO:0000434;ltr_identity=0.9844;Method=structural;motif=TGCA;tsd=GAGC
###
CAJQZP010000031	LTR_retriever	repeat_region	935250	941164	.	-	.	ID=repeat_region_140;Name=CAJQZP010000031:935254..941160;Classification=LTR/Gypsy;Sequence_ontology=SO:0000657;ltr_identity=0.9824;Method=structural;motif=TGCA;tsd=ATAA
CAJQZP010000031	LTR_retriever	target_site_duplication	935250	935253	.	-	.	ID=lTSD_140;Parent=repeat_region_140;Name=CAJQZP010000031:935254..941160;Classification=LTR/Gypsy;Sequence_ontology=SO:0000434;ltr_identity=0.9824;Method=structural;motif=TGCA;tsd=ATAA
CAJQZP010000031	LTR_retriever	long_terminal_repeat	935254	935651	.	-	.	ID=lLTR_140;Parent=repeat_region_140;Name=CAJQZP010000031:935254..941160;Classification=LTR/Gypsy;Sequence_ontology=SO:0000286;ltr_identity=0.9824;Method=structural;motif=TGCA;tsd=ATAA
CAJQZP010000031	LTR_retriever	Gypsy_LTR_retrotransposon	935254	941160	.	-	.	ID=LTRRT_140;Parent=repeat_region_140;Name=CAJQZP010000031:935254..941160;Classification=LTR/Gypsy;Sequence_ontology=SO:0002265;ltr_identity=0.9824;Method=structural;motif=TGCA;tsd=ATAA
CAJQZP010000031	LTR_retriever	long_terminal_repeat	940764	941160	.	-	.	ID=rLTR_140;Parent=repeat_region_140;Name=CAJQZP010000031:935254..941160;Classification=LTR/Gypsy;Sequence_ontology=SO:0000286;ltr_identity=0.9824;Method=structural;motif=TGCA;tsd=ATAA
CAJQZP010000031	LTR_retriever	target_site_duplication	941161	941164	.	-	.	ID=rTSD_140;Parent=repeat_region_140;Name=CAJQZP010000031:935254..941160;Classification=LTR/Gypsy;Sequence_ontology=SO:0000434;ltr_identity=0.9824;Method=structural;motif=TGCA;tsd=ATAA
###
CAJQZP010000031	LTR_retriever	repeat_region	1514040	1519583	.	-	.	ID=repeat_region_141;Name=CAJQZP010000031:1514044..1519579;Classification=LTR/Gypsy;Sequence_ontology=SO:0000657;ltr_identity=0.9971;Method=structural;motif=TGCA;tsd=TATA
CAJQZP010000031	LTR_retriever	target_site_duplication	1514040	1514043	.	-	.	ID=lTSD_141;Parent=repeat_region_141;Name=CAJQZP010000031:1514044..1519579;Classification=LTR/Gypsy;Sequence_ontology=SO:0000434;ltr_identity=0.9971;Method=structural;motif=TGCA;tsd=TATA
CAJQZP010000031	LTR_retriever	long_terminal_repeat	1514044	1514729	.	-	.	ID=lLTR_141;Parent=repeat_region_141;Name=CAJQZP010000031:1514044..1519579;Classification=LTR/Gypsy;Sequence_ontology=SO:0000286;ltr_identity=0.9971;Method=structural;motif=TGCA;tsd=TATA
CAJQZP010000031	LTR_retriever	Gypsy_LTR_retrotransposon	1514044	1519579	.	-	.	ID=LTRRT_141;Parent=repeat_region_141;Name=CAJQZP010000031:1514044..1519579;Classification=LTR/Gypsy;Sequence_ontology=SO:0002265;ltr_identity=0.9971;Method=structural;motif=TGCA;tsd=TATA
CAJQZP010000031	LTR_retriever	long_terminal_repeat	1518894	1519579	.	-	.	ID=rLTR_141;Parent=repeat_region_141;Name=CAJQZP010000031:1514044..1519579;Classification=LTR/Gypsy;Sequence_ontology=SO:0000286;ltr_identity=0.9971;Method=structural;motif=TGCA;tsd=TATA
CAJQZP010000031	LTR_retriever	target_site_duplication	1519580	1519583	.	-	.	ID=rTSD_141;Parent=repeat_region_141;Name=CAJQZP010000031:1514044..1519579;Classification=LTR/Gypsy;Sequence_ontology=SO:0000434;ltr_identity=0.9971;Method=structural;motif=TGCA;tsd=TATA
###
CAJQZP010000031	LTR_retriever	repeat_region	1616535	1623672	.	-	.	ID=repeat_region_142;Name=CAJQZP010000031:1616540..1623667;Classification=LTR/Gypsy;Sequence_ontology=SO:0000657;ltr_identity=0.9986;Method=structural;motif=TGCA;tsd=ATAGT
CAJQZP010000031	LTR_retriever	target_site_duplication	1616535	1616539	.	-	.	ID=lTSD_142;Parent=repeat_region_142;Name=CAJQZP010000031:1616540..1623667;Classification=LTR/Gypsy;Sequence_ontology=SO:0000434;ltr_identity=0.9986;Method=structural;motif=TGCA;tsd=ATAGT
CAJQZP010000031	LTR_retriever	long_terminal_repeat	1616540	1617231	.	-	.	ID=lLTR_142;Parent=repeat_region_142;Name=CAJQZP010000031:1616540..1623667;Classification=LTR/Gypsy;Sequence_ontology=SO:0000286;ltr_identity=0.9986;Method=structural;motif=TGCA;tsd=ATAGT
CAJQZP010000031	LTR_retriever	Gypsy_LTR_retrotransposon	1616540	1623667	.	-	.	ID=LTRRT_142;Parent=repeat_region_142;Name=CAJQZP010000031:1616540..1623667;Classification=LTR/Gypsy;Sequence_ontology=SO:0002265;ltr_identity=0.9986;Method=structural;motif=TGCA;tsd=ATAGT
CAJQZP010000031	LTR_retriever	long_terminal_repeat	1622976	1623667	.	-	.	ID=rLTR_142;Parent=repeat_region_142;Name=CAJQZP010000031:1616540..1623667;Classification=LTR/Gypsy;Sequence_ontology=SO:0000286;ltr_identity=0.9986;Method=structural;motif=TGCA;tsd=ATAGT
CAJQZP010000031	LTR_retriever	target_site_duplication	1623668	1623672	.	-	.	ID=rTSD_142;Parent=repeat_region_142;Name=CAJQZP010000031:1616540..1623667;Classification=LTR/Gypsy;Sequence_ontology=SO:0000434;ltr_identity=0.9986;Method=structural;motif=TGCA;tsd=ATAGT
###
CAJQZP010000031	LTR_retriever	repeat_region	1758423	1763567	.	?	.	ID=repeat_region_143;Name=CAJQZP010000031:1758427..1763563;Classification=LTR/unknown;Sequence_ontology=SO:0000657;ltr_identity=0.9924;Method=structural;motif=TGCA;tsd=GTAT
CAJQZP010000031	LTR_retriever	target_site_duplication	1758423	1758426	.	?	.	ID=lTSD_143;Parent=repeat_region_143;Name=CAJQZP010000031:1758427..1763563;Classification=LTR/unknown;Sequence_ontology=SO:0000434;ltr_identity=0.9924;Method=structural;motif=TGCA;tsd=GTAT
CAJQZP010000031	LTR_retriever	long_terminal_repeat	1758427	1758557	.	?	.	ID=lLTR_143;Parent=repeat_region_143;Name=CAJQZP010000031:1758427..1763563;Classification=LTR/unknown;Sequence_ontology=SO:0000286;ltr_identity=0.9924;Method=structural;motif=TGCA;tsd=GTAT
CAJQZP010000031	LTR_retriever	LTR_retrotransposon	1758427	1763563	.	?	.	ID=LTRRT_143;Parent=repeat_region_143;Name=CAJQZP010000031:1758427..1763563;Classification=LTR/unknown;Sequence_ontology=SO:0000186;ltr_identity=0.9924;Method=structural;motif=TGCA;tsd=GTAT
CAJQZP010000031	LTR_retriever	long_terminal_repeat	1763433	1763563	.	?	.	ID=rLTR_143;Parent=repeat_region_143;Name=CAJQZP010000031:1758427..1763563;Classification=LTR/unknown;Sequence_ontology=SO:0000286;ltr_identity=0.9924;Method=structural;motif=TGCA;tsd=GTAT
CAJQZP010000031	LTR_retriever	target_site_duplication	1763564	1763567	.	?	.	ID=rTSD_143;Parent=repeat_region_143;Name=CAJQZP010000031:1758427..1763563;Classification=LTR/unknown;Sequence_ontology=SO:0000434;ltr_identity=0.9924;Method=structural;motif=TGCA;tsd=GTAT
###
CAJQZP010000031	LTR_retriever	repeat_region	2090177	2095778	.	+	.	ID=repeat_region_144;Name=CAJQZP010000031:2090181..2095774;Classification=LTR/Gypsy;Sequence_ontology=SO:0000657;ltr_identity=0.9914;Method=structural;motif=TGCA;tsd=ACGA
CAJQZP010000031	LTR_retriever	target_site_duplication	2090177	2090180	.	+	.	ID=lTSD_144;Parent=repeat_region_144;Name=CAJQZP010000031:2090181..2095774;Classification=LTR/Gypsy;Sequence_ontology=SO:0000434;ltr_identity=0.9914;Method=structural;motif=TGCA;tsd=ACGA
CAJQZP010000031	LTR_retriever	long_terminal_repeat	2090181	2090879	.	+	.	ID=lLTR_144;Parent=repeat_region_144;Name=CAJQZP010000031:2090181..2095774;Classification=LTR/Gypsy;Sequence_ontology=SO:0000286;ltr_identity=0.9914;Method=structural;motif=TGCA;tsd=ACGA
CAJQZP010000031	LTR_retriever	Gypsy_LTR_retrotransposon	2090181	2095774	.	+	.	ID=LTRRT_144;Parent=repeat_region_144;Name=CAJQZP010000031:2090181..2095774;Classification=LTR/Gypsy;Sequence_ontology=SO:0002265;ltr_identity=0.9914;Method=structural;motif=TGCA;tsd=ACGA
CAJQZP010000031	LTR_retriever	long_terminal_repeat	2095077	2095774	.	+	.	ID=rLTR_144;Parent=repeat_region_144;Name=CAJQZP010000031:2090181..2095774;Classification=LTR/Gypsy;Sequence_ontology=SO:0000286;ltr_identity=0.9914;Method=structural;motif=TGCA;tsd=ACGA
CAJQZP010000031	LTR_retriever	target_site_duplication	2095775	2095778	.	+	.	ID=rTSD_144;Parent=repeat_region_144;Name=CAJQZP010000031:2090181..2095774;Classification=LTR/Gypsy;Sequence_ontology=SO:0000434;ltr_identity=0.9914;Method=structural;motif=TGCA;tsd=ACGA
###
CAJQZP010000031	LTR_retriever	repeat_region	2830120	2835719	.	-	.	ID=repeat_region_145;Name=CAJQZP010000031:2830124..2835715;Classification=LTR/Gypsy;Sequence_ontology=SO:0000657;ltr_identity=1.0000;Method=structural;motif=TGCA;tsd=ATAT
CAJQZP010000031	LTR_retriever	target_site_duplication	2830120	2830123	.	-	.	ID=lTSD_145;Parent=repeat_region_145;Name=CAJQZP010000031:2830124..2835715;Classification=LTR/Gypsy;Sequence_ontology=SO:0000434;ltr_identity=1.0000;Method=structural;motif=TGCA;tsd=ATAT
CAJQZP010000031	LTR_retriever	long_terminal_repeat	2830124	2830453	.	-	.	ID=lLTR_145;Parent=repeat_region_145;Name=CAJQZP010000031:2830124..2835715;Classification=LTR/Gypsy;Sequence_ontology=SO:0000286;ltr_identity=1.0000;Method=structural;motif=TGCA;tsd=ATAT
CAJQZP010000031	LTR_retriever	Gypsy_LTR_retrotransposon	2830124	2835715	.	-	.	ID=LTRRT_145;Parent=repeat_region_145;Name=CAJQZP010000031:2830124..2835715;Classification=LTR/Gypsy;Sequence_ontology=SO:0002265;ltr_identity=1.0000;Method=structural;motif=TGCA;tsd=ATAT
CAJQZP010000031	LTR_retriever	long_terminal_repeat	2835386	2835715	.	-	.	ID=rLTR_145;Parent=repeat_region_145;Name=CAJQZP010000031:2830124..2835715;Classification=LTR/Gypsy;Sequence_ontology=SO:0000286;ltr_identity=1.0000;Method=structural;motif=TGCA;tsd=ATAT
CAJQZP010000031	LTR_retriever	target_site_duplication	2835716	2835719	.	-	.	ID=rTSD_145;Parent=repeat_region_145;Name=CAJQZP010000031:2830124..2835715;Classification=LTR/Gypsy;Sequence_ontology=SO:0000434;ltr_identity=1.0000;Method=structural;motif=TGCA;tsd=ATAT
###
CAJQZP010000031	LTR_retriever	repeat_region	3142142	3148443	.	+	.	ID=repeat_region_146;Name=CAJQZP010000031:3142146..3148439;Classification=LTR/Gypsy;Sequence_ontology=SO:0000657;ltr_identity=0.9520;Method=structural;motif=TGCA;tsd=TTAT
CAJQZP010000031	LTR_retriever	target_site_duplication	3142142	3142145	.	+	.	ID=lTSD_146;Parent=repeat_region_146;Name=CAJQZP010000031:3142146..3148439;Classification=LTR/Gypsy;Sequence_ontology=SO:0000434;ltr_identity=0.9520;Method=structural;motif=TGCA;tsd=TTAT
CAJQZP010000031	LTR_retriever	long_terminal_repeat	3142146	3142564	.	+	.	ID=lLTR_146;Parent=repeat_region_146;Name=CAJQZP010000031:3142146..3148439;Classification=LTR/Gypsy;Sequence_ontology=SO:0000286;ltr_identity=0.9520;Method=structural;motif=TGCA;tsd=TTAT
CAJQZP010000031	LTR_retriever	Gypsy_LTR_retrotransposon	3142146	3148439	.	+	.	ID=LTRRT_146;Parent=repeat_region_146;Name=CAJQZP010000031:3142146..3148439;Classification=LTR/Gypsy;Sequence_ontology=SO:0002265;ltr_identity=0.9520;Method=structural;motif=TGCA;tsd=TTAT
CAJQZP010000031	LTR_retriever	long_terminal_repeat	3148023	3148439	.	+	.	ID=rLTR_146;Parent=repeat_region_146;Name=CAJQZP010000031:3142146..3148439;Classification=LTR/Gypsy;Sequence_ontology=SO:0000286;ltr_identity=0.9520;Method=structural;motif=TGCA;tsd=TTAT
CAJQZP010000031	LTR_retriever	target_site_duplication	3148440	3148443	.	+	.	ID=rTSD_146;Parent=repeat_region_146;Name=CAJQZP010000031:3142146..3148439;Classification=LTR/Gypsy;Sequence_ontology=SO:0000434;ltr_identity=0.9520;Method=structural;motif=TGCA;tsd=TTAT
###
CAJQZP010000031	LTR_retriever	repeat_region	3219392	3225425	.	+	.	ID=repeat_region_147;Name=CAJQZP010000031:3219397..3225420;Classification=LTR/Gypsy;Sequence_ontology=SO:0000657;ltr_identity=0.9919;Method=structural;motif=TGCA;tsd=GTTAC
CAJQZP010000031	LTR_retriever	target_site_duplication	3219392	3219396	.	+	.	ID=lTSD_147;Parent=repeat_region_147;Name=CAJQZP010000031:3219397..3225420;Classification=LTR/Gypsy;Sequence_ontology=SO:0000434;ltr_identity=0.9919;Method=structural;motif=TGCA;tsd=GTTAC
CAJQZP010000031	LTR_retriever	long_terminal_repeat	3219397	3220014	.	+	.	ID=lLTR_147;Parent=repeat_region_147;Name=CAJQZP010000031:3219397..3225420;Classification=LTR/Gypsy;Sequence_ontology=SO:0000286;ltr_identity=0.9919;Method=structural;motif=TGCA;tsd=GTTAC
CAJQZP010000031	LTR_retriever	Gypsy_LTR_retrotransposon	3219397	3225420	.	+	.	ID=LTRRT_147;Parent=repeat_region_147;Name=CAJQZP010000031:3219397..3225420;Classification=LTR/Gypsy;Sequence_ontology=SO:0002265;ltr_identity=0.9919;Method=structural;motif=TGCA;tsd=GTTAC
CAJQZP010000031	LTR_retriever	long_terminal_repeat	3224803	3225420	.	+	.	ID=rLTR_147;Parent=repeat_region_147;Name=CAJQZP010000031:3219397..3225420;Classification=LTR/Gypsy;Sequence_ontology=SO:0000286;ltr_identity=0.9919;Method=structural;motif=TGCA;tsd=GTTAC
CAJQZP010000031	LTR_retriever	target_site_duplication	3225421	3225425	.	+	.	ID=rTSD_147;Parent=repeat_region_147;Name=CAJQZP010000031:3219397..3225420;Classification=LTR/Gypsy;Sequence_ontology=SO:0000434;ltr_identity=0.9919;Method=structural;motif=TGCA;tsd=GTTAC
###
CAJQZP010000031	LTR_retriever	repeat_region	3443787	3450963	.	+	.	ID=repeat_region_148;Name=CAJQZP010000031:3443792..3450958;Classification=LTR/Gypsy;Sequence_ontology=SO:0000657;ltr_identity=0.9971;Method=structural;motif=TGCA;tsd=GTTAA
CAJQZP010000031	LTR_retriever	target_site_duplication	3443787	3443791	.	+	.	ID=lTSD_148;Parent=repeat_region_148;Name=CAJQZP010000031:3443792..3450958;Classification=LTR/Gypsy;Sequence_ontology=SO:0000434;ltr_identity=0.9971;Method=structural;motif=TGCA;tsd=GTTAA
CAJQZP010000031	LTR_retriever	long_terminal_repeat	3443792	3444488	.	+	.	ID=lLTR_148;Parent=repeat_region_148;Name=CAJQZP010000031:3443792..3450958;Classification=LTR/Gypsy;Sequence_ontology=SO:0000286;ltr_identity=0.9971;Method=structural;motif=TGCA;tsd=GTTAA
CAJQZP010000031	LTR_retriever	Gypsy_LTR_retrotransposon	3443792	3450958	.	+	.	ID=LTRRT_148;Parent=repeat_region_148;Name=CAJQZP010000031:3443792..3450958;Classification=LTR/Gypsy;Sequence_ontology=SO:0002265;ltr_identity=0.9971;Method=structural;motif=TGCA;tsd=GTTAA
CAJQZP010000031	LTR_retriever	long_terminal_repeat	3450263	3450958	.	+	.	ID=rLTR_148;Parent=repeat_region_148;Name=CAJQZP010000031:3443792..3450958;Classification=LTR/Gypsy;Sequence_ontology=SO:0000286;ltr_identity=0.9971;Method=structural;motif=TGCA;tsd=GTTAA
CAJQZP010000031	LTR_retriever	target_site_duplication	3450959	3450963	.	+	.	ID=rTSD_148;Parent=repeat_region_148;Name=CAJQZP010000031:3443792..3450958;Classification=LTR/Gypsy;Sequence_ontology=SO:0000434;ltr_identity=0.9971;Method=structural;motif=TGCA;tsd=GTTAA
###
CAJQZP010000031	LTR_retriever	repeat_region	3618059	3622273	.	+	.	ID=repeat_region_149;Name=CAJQZP010000031:3618063..3622269;Classification=LTR/Gypsy;Sequence_ontology=SO:0000657;ltr_identity=0.9821;Method=structural;motif=TGCA;tsd=GTAC
CAJQZP010000031	LTR_retriever	target_site_duplication	3618059	3618062	.	+	.	ID=lTSD_149;Parent=repeat_region_149;Name=CAJQZP010000031:3618063..3622269;Classification=LTR/Gypsy;Sequence_ontology=SO:0000434;ltr_identity=0.9821;Method=structural;motif=TGCA;tsd=GTAC
CAJQZP010000031	LTR_retriever	long_terminal_repeat	3618063	3618452	.	+	.	ID=lLTR_149;Parent=repeat_region_149;Name=CAJQZP010000031:3618063..3622269;Classification=LTR/Gypsy;Sequence_ontology=SO:0000286;ltr_identity=0.9821;Method=structural;motif=TGCA;tsd=GTAC
CAJQZP010000031	LTR_retriever	Gypsy_LTR_retrotransposon	3618063	3622269	.	+	.	ID=LTRRT_149;Parent=repeat_region_149;Name=CAJQZP010000031:3618063..3622269;Classification=LTR/Gypsy;Sequence_ontology=SO:0002265;ltr_identity=0.9821;Method=structural;motif=TGCA;tsd=GTAC
CAJQZP010000031	LTR_retriever	long_terminal_repeat	3621880	3622269	.	+	.	ID=rLTR_149;Parent=repeat_region_149;Name=CAJQZP010000031:3618063..3622269;Classification=LTR/Gypsy;Sequence_ontology=SO:0000286;ltr_identity=0.9821;Method=structural;motif=TGCA;tsd=GTAC
CAJQZP010000031	LTR_retriever	target_site_duplication	3622270	3622273	.	+	.	ID=rTSD_149;Parent=repeat_region_149;Name=CAJQZP010000031:3618063..3622269;Classification=LTR/Gypsy;Sequence_ontology=SO:0000434;ltr_identity=0.9821;Method=structural;motif=TGCA;tsd=GTAC
###
CAJQZP010000031	LTR_retriever	repeat_region	3699526	3703971	.	-	.	ID=repeat_region_150;Name=CAJQZP010000031:3699534..3703967;Classification=LTR/Gypsy;Sequence_ontology=SO:0000657;ltr_identity=0.9821;Method=structural;motif=TGCA;tsd=TATA
CAJQZP010000031	LTR_retriever	target_site_duplication	3699526	3699529	.	-	.	ID=lTSD_150;Parent=repeat_region_150;Name=CAJQZP010000031:3699534..3703967;Classification=LTR/Gypsy;Sequence_ontology=SO:0000434;ltr_identity=0.9821;Method=structural;motif=TGCA;tsd=TATA
CAJQZP010000031	LTR_retriever	long_terminal_repeat	3699534	3699761	.	-	.	ID=lLTR_150;Parent=repeat_region_150;Name=CAJQZP010000031:3699534..3703967;Classification=LTR/Gypsy;Sequence_ontology=SO:0000286;ltr_identity=0.9821;Method=structural;motif=TGCA;tsd=TATA
CAJQZP010000031	LTR_retriever	Gypsy_LTR_retrotransposon	3699534	3703967	.	-	.	ID=LTRRT_150;Parent=repeat_region_150;Name=CAJQZP010000031:3699534..3703967;Classification=LTR/Gypsy;Sequence_ontology=SO:0002265;ltr_identity=0.9821;Method=structural;motif=TGCA;tsd=TATA
CAJQZP010000031	LTR_retriever	long_terminal_repeat	3703740	3703967	.	-	.	ID=rLTR_150;Parent=repeat_region_150;Name=CAJQZP010000031:3699534..3703967;Classification=LTR/Gypsy;Sequence_ontology=SO:0000286;ltr_identity=0.9821;Method=structural;motif=TGCA;tsd=TATA
CAJQZP010000031	LTR_retriever	target_site_duplication	3703968	3703971	.	-	.	ID=rTSD_150;Parent=repeat_region_150;Name=CAJQZP010000031:3699534..3703967;Classification=LTR/Gypsy;Sequence_ontology=SO:0000434;ltr_identity=0.9821;Method=structural;motif=TGCA;tsd=TATA
###
CAJQZP010000031	LTR_retriever	repeat_region	4159234	4162309	.	?	.	ID=repeat_region_151;Name=CAJQZP010000031:4159238..4162305;Classification=LTR/unknown;Sequence_ontology=SO:0000657;ltr_identity=0.9974;Method=structural;motif=TGCA;tsd=ATAT
CAJQZP010000031	LTR_retriever	target_site_duplication	4159234	4159237	.	?	.	ID=lTSD_151;Parent=repeat_region_151;Name=CAJQZP010000031:4159238..4162305;Classification=LTR/unknown;Sequence_ontology=SO:0000434;ltr_identity=0.9974;Method=structural;motif=TGCA;tsd=ATAT
CAJQZP010000031	LTR_retriever	long_terminal_repeat	4159238	4159624	.	?	.	ID=lLTR_151;Parent=repeat_region_151;Name=CAJQZP010000031:4159238..4162305;Classification=LTR/unknown;Sequence_ontology=SO:0000286;ltr_identity=0.9974;Method=structural;motif=TGCA;tsd=ATAT
CAJQZP010000031	LTR_retriever	LTR_retrotransposon	4159238	4162305	.	?	.	ID=LTRRT_151;Parent=repeat_region_151;Name=CAJQZP010000031:4159238..4162305;Classification=LTR/unknown;Sequence_ontology=SO:0000186;ltr_identity=0.9974;Method=structural;motif=TGCA;tsd=ATAT
CAJQZP010000031	LTR_retriever	long_terminal_repeat	4161915	4162305	.	?	.	ID=rLTR_151;Parent=repeat_region_151;Name=CAJQZP010000031:4159238..4162305;Classification=LTR/unknown;Sequence_ontology=SO:0000286;ltr_identity=0.9974;Method=structural;motif=TGCA;tsd=ATAT
CAJQZP010000031	LTR_retriever	target_site_duplication	4162306	4162309	.	?	.	ID=rTSD_151;Parent=repeat_region_151;Name=CAJQZP010000031:4159238..4162305;Classification=LTR/unknown;Sequence_ontology=SO:0000434;ltr_identity=0.9974;Method=structural;motif=TGCA;tsd=ATAT
###
CAJQZP010000031	LTR_retriever	repeat_region	4521266	4526906	.	+	.	ID=repeat_region_152;Name=CAJQZP010000031:4521270..4526902;Classification=LTR/Gypsy;Sequence_ontology=SO:0000657;ltr_identity=0.9909;Method=structural;motif=TGCA;tsd=GTAT
CAJQZP010000031	LTR_retriever	target_site_duplication	4521266	4521269	.	+	.	ID=lTSD_152;Parent=repeat_region_152;Name=CAJQZP010000031:4521270..4526902;Classification=LTR/Gypsy;Sequence_ontology=SO:0000434;ltr_identity=0.9909;Method=structural;motif=TGCA;tsd=GTAT
CAJQZP010000031	LTR_retriever	long_terminal_repeat	4521270	4521599	.	+	.	ID=lLTR_152;Parent=repeat_region_152;Name=CAJQZP010000031:4521270..4526902;Classification=LTR/Gypsy;Sequence_ontology=SO:0000286;ltr_identity=0.9909;Method=structural;motif=TGCA;tsd=GTAT
CAJQZP010000031	LTR_retriever	Gypsy_LTR_retrotransposon	4521270	4526902	.	+	.	ID=LTRRT_152;Parent=repeat_region_152;Name=CAJQZP010000031:4521270..4526902;Classification=LTR/Gypsy;Sequence_ontology=SO:0002265;ltr_identity=0.9909;Method=structural;motif=TGCA;tsd=GTAT
CAJQZP010000031	LTR_retriever	long_terminal_repeat	4526573	4526902	.	+	.	ID=rLTR_152;Parent=repeat_region_152;Name=CAJQZP010000031:4521270..4526902;Classification=LTR/Gypsy;Sequence_ontology=SO:0000286;ltr_identity=0.9909;Method=structural;motif=TGCA;tsd=GTAT
CAJQZP010000031	LTR_retriever	target_site_duplication	4526903	4526906	.	+	.	ID=rTSD_152;Parent=repeat_region_152;Name=CAJQZP010000031:4521270..4526902;Classification=LTR/Gypsy;Sequence_ontology=SO:0000434;ltr_identity=0.9909;Method=structural;motif=TGCA;tsd=GTAT
###
CAJQZP010000031	LTR_retriever	repeat_region	4632643	4635367	.	?	.	ID=repeat_region_153;Name=CAJQZP010000031:4632647..4635363;Classification=LTR/unknown;Sequence_ontology=SO:0000657;ltr_identity=0.9739;Method=structural;motif=TGCA;tsd=TTTA
CAJQZP010000031	LTR_retriever	target_site_duplication	4632643	4632646	.	?	.	ID=lTSD_153;Parent=repeat_region_153;Name=CAJQZP010000031:4632647..4635363;Classification=LTR/unknown;Sequence_ontology=SO:0000434;ltr_identity=0.9739;Method=structural;motif=TGCA;tsd=TTTA
CAJQZP010000031	LTR_retriever	long_terminal_repeat	4632647	4633030	.	?	.	ID=lLTR_153;Parent=repeat_region_153;Name=CAJQZP010000031:4632647..4635363;Classification=LTR/unknown;Sequence_ontology=SO:0000286;ltr_identity=0.9739;Method=structural;motif=TGCA;tsd=TTTA
CAJQZP010000031	LTR_retriever	LTR_retrotransposon	4632647	4635363	.	?	.	ID=LTRRT_153;Parent=repeat_region_153;Name=CAJQZP010000031:4632647..4635363;Classification=LTR/unknown;Sequence_ontology=SO:0000186;ltr_identity=0.9739;Method=structural;motif=TGCA;tsd=TTTA
CAJQZP010000031	LTR_retriever	long_terminal_repeat	4634981	4635363	.	?	.	ID=rLTR_153;Parent=repeat_region_153;Name=CAJQZP010000031:4632647..4635363;Classification=LTR/unknown;Sequence_ontology=SO:0000286;ltr_identity=0.9739;Method=structural;motif=TGCA;tsd=TTTA
CAJQZP010000031	LTR_retriever	target_site_duplication	4635364	4635367	.	?	.	ID=rTSD_153;Parent=repeat_region_153;Name=CAJQZP010000031:4632647..4635363;Classification=LTR/unknown;Sequence_ontology=SO:0000434;ltr_identity=0.9739;Method=structural;motif=TGCA;tsd=TTTA
###
CAJQZP010000031	LTR_retriever	repeat_region	4831590	4834548	.	-	.	ID=repeat_region_154;Name=CAJQZP010000031:4831594..4834544;Classification=LTR/Gypsy;Sequence_ontology=SO:0000657;ltr_identity=0.9973;Method=structural;motif=TGCA;tsd=ATAT
CAJQZP010000031	LTR_retriever	target_site_duplication	4831590	4831593	.	-	.	ID=lTSD_154;Parent=repeat_region_154;Name=CAJQZP010000031:4831594..4834544;Classification=LTR/Gypsy;Sequence_ontology=SO:0000434;ltr_identity=0.9973;Method=structural;motif=TGCA;tsd=ATAT
CAJQZP010000031	LTR_retriever	long_terminal_repeat	4831594	4831967	.	-	.	ID=lLTR_154;Parent=repeat_region_154;Name=CAJQZP010000031:4831594..4834544;Classification=LTR/Gypsy;Sequence_ontology=SO:0000286;ltr_identity=0.9973;Method=structural;motif=TGCA;tsd=ATAT
CAJQZP010000031	LTR_retriever	Gypsy_LTR_retrotransposon	4831594	4834544	.	-	.	ID=LTRRT_154;Parent=repeat_region_154;Name=CAJQZP010000031:4831594..4834544;Classification=LTR/Gypsy;Sequence_ontology=SO:0002265;ltr_identity=0.9973;Method=structural;motif=TGCA;tsd=ATAT
CAJQZP010000031	LTR_retriever	long_terminal_repeat	4834171	4834544	.	-	.	ID=rLTR_154;Parent=repeat_region_154;Name=CAJQZP010000031:4831594..4834544;Classification=LTR/Gypsy;Sequence_ontology=SO:0000286;ltr_identity=0.9973;Method=structural;motif=TGCA;tsd=ATAT
CAJQZP010000031	LTR_retriever	target_site_duplication	4834545	4834548	.	-	.	ID=rTSD_154;Parent=repeat_region_154;Name=CAJQZP010000031:4831594..4834544;Classification=LTR/Gypsy;Sequence_ontology=SO:0000434;ltr_identity=0.9973;Method=structural;motif=TGCA;tsd=ATAT
###
CAJQZP010000031	LTR_retriever	repeat_region	5150263	5155567	.	-	.	ID=repeat_region_155;Name=CAJQZP010000031:5150267..5155563;Classification=LTR/Gypsy;Sequence_ontology=SO:0000657;ltr_identity=1.0000;Method=structural;motif=TGCA;tsd=TATG
CAJQZP010000031	LTR_retriever	target_site_duplication	5150263	5150266	.	-	.	ID=lTSD_155;Parent=repeat_region_155;Name=CAJQZP010000031:5150267..5155563;Classification=LTR/Gypsy;Sequence_ontology=SO:0000434;ltr_identity=1.0000;Method=structural;motif=TGCA;tsd=TATG
CAJQZP010000031	LTR_retriever	long_terminal_repeat	5150267	5150445	.	-	.	ID=lLTR_155;Parent=repeat_region_155;Name=CAJQZP010000031:5150267..5155563;Classification=LTR/Gypsy;Sequence_ontology=SO:0000286;ltr_identity=1.0000;Method=structural;motif=TGCA;tsd=TATG
CAJQZP010000031	LTR_retriever	Gypsy_LTR_retrotransposon	5150267	5155563	.	-	.	ID=LTRRT_155;Parent=repeat_region_155;Name=CAJQZP010000031:5150267..5155563;Classification=LTR/Gypsy;Sequence_ontology=SO:0002265;ltr_identity=1.0000;Method=structural;motif=TGCA;tsd=TATG
CAJQZP010000031	LTR_retriever	long_terminal_repeat	5155385	5155563	.	-	.	ID=rLTR_155;Parent=repeat_region_155;Name=CAJQZP010000031:5150267..5155563;Classification=LTR/Gypsy;Sequence_ontology=SO:0000286;ltr_identity=1.0000;Method=structural;motif=TGCA;tsd=TATG
CAJQZP010000031	LTR_retriever	target_site_duplication	5155564	5155567	.	-	.	ID=rTSD_155;Parent=repeat_region_155;Name=CAJQZP010000031:5150267..5155563;Classification=LTR/Gypsy;Sequence_ontology=SO:0000434;ltr_identity=1.0000;Method=structural;motif=TGCA;tsd=TATG
###
##sequence-region   CAJQZP010000032 1 151378
CAJQZP010000032	LTR_retriever	repeat_region	27952	33984	.	+	.	ID=repeat_region_156;Name=CAJQZP010000032:27956..33980;Classification=LTR/Gypsy;Sequence_ontology=SO:0000657;ltr_identity=0.9973;Method=structural;motif=TGCA;tsd=ATAT
CAJQZP010000032	LTR_retriever	target_site_duplication	27952	27955	.	+	.	ID=lTSD_156;Parent=repeat_region_156;Name=CAJQZP010000032:27956..33980;Classification=LTR/Gypsy;Sequence_ontology=SO:0000434;ltr_identity=0.9973;Method=structural;motif=TGCA;tsd=ATAT
CAJQZP010000032	LTR_retriever	long_terminal_repeat	27956	28329	.	+	.	ID=lLTR_156;Parent=repeat_region_156;Name=CAJQZP010000032:27956..33980;Classification=LTR/Gypsy;Sequence_ontology=SO:0000286;ltr_identity=0.9973;Method=structural;motif=TGCA;tsd=ATAT
CAJQZP010000032	LTR_retriever	Gypsy_LTR_retrotransposon	27956	33980	.	+	.	ID=LTRRT_156;Parent=repeat_region_156;Name=CAJQZP010000032:27956..33980;Classification=LTR/Gypsy;Sequence_ontology=SO:0002265;ltr_identity=0.9973;Method=structural;motif=TGCA;tsd=ATAT
CAJQZP010000032	LTR_retriever	long_terminal_repeat	33606	33980	.	+	.	ID=rLTR_156;Parent=repeat_region_156;Name=CAJQZP010000032:27956..33980;Classification=LTR/Gypsy;Sequence_ontology=SO:0000286;ltr_identity=0.9973;Method=structural;motif=TGCA;tsd=ATAT
CAJQZP010000032	LTR_retriever	target_site_duplication	33981	33984	.	+	.	ID=rTSD_156;Parent=repeat_region_156;Name=CAJQZP010000032:27956..33980;Classification=LTR/Gypsy;Sequence_ontology=SO:0000434;ltr_identity=0.9973;Method=structural;motif=TGCA;tsd=ATAT
###
CAJQZP010000032	LTR_retriever	repeat_region	41031	47565	.	-	.	ID=repeat_region_157;Name=CAJQZP010000032:41035..47561;Classification=LTR/Gypsy;Sequence_ontology=SO:0000657;ltr_identity=1.0000;Method=structural;motif=TGCA;tsd=ATGT
CAJQZP010000032	LTR_retriever	target_site_duplication	41031	41034	.	-	.	ID=lTSD_157;Parent=repeat_region_157;Name=CAJQZP010000032:41035..47561;Classification=LTR/Gypsy;Sequence_ontology=SO:0000434;ltr_identity=1.0000;Method=structural;motif=TGCA;tsd=ATGT
CAJQZP010000032	LTR_retriever	long_terminal_repeat	41035	41447	.	-	.	ID=lLTR_157;Parent=repeat_region_157;Name=CAJQZP010000032:41035..47561;Classification=LTR/Gypsy;Sequence_ontology=SO:0000286;ltr_identity=1.0000;Method=structural;motif=TGCA;tsd=ATGT
CAJQZP010000032	LTR_retriever	Gypsy_LTR_retrotransposon	41035	47561	.	-	.	ID=LTRRT_157;Parent=repeat_region_157;Name=CAJQZP010000032:41035..47561;Classification=LTR/Gypsy;Sequence_ontology=SO:0002265;ltr_identity=1.0000;Method=structural;motif=TGCA;tsd=ATGT
CAJQZP010000032	LTR_retriever	long_terminal_repeat	47149	47561	.	-	.	ID=rLTR_157;Parent=repeat_region_157;Name=CAJQZP010000032:41035..47561;Classification=LTR/Gypsy;Sequence_ontology=SO:0000286;ltr_identity=1.0000;Method=structural;motif=TGCA;tsd=ATGT
CAJQZP010000032	LTR_retriever	target_site_duplication	47562	47565	.	-	.	ID=rTSD_157;Parent=repeat_region_157;Name=CAJQZP010000032:41035..47561;Classification=LTR/Gypsy;Sequence_ontology=SO:0000434;ltr_identity=1.0000;Method=structural;motif=TGCA;tsd=ATGT
###
CAJQZP010000032	LTR_retriever	repeat_region	64076	69844	.	+	.	ID=repeat_region_158;Name=CAJQZP010000032:64080..69840;Classification=LTR/Gypsy;Sequence_ontology=SO:0000657;ltr_identity=0.9974;Method=structural;motif=TGCA;tsd=ATAA
CAJQZP010000032	LTR_retriever	target_site_duplication	64076	64079	.	+	.	ID=lTSD_158;Parent=repeat_region_158;Name=CAJQZP010000032:64080..69840;Classification=LTR/Gypsy;Sequence_ontology=SO:0000434;ltr_identity=0.9974;Method=structural;motif=TGCA;tsd=ATAA
CAJQZP010000032	LTR_retriever	long_terminal_repeat	64080	64467	.	+	.	ID=lLTR_158;Parent=repeat_region_158;Name=CAJQZP010000032:64080..69840;Classification=LTR/Gypsy;Sequence_ontology=SO:0000286;ltr_identity=0.9974;Method=structural;motif=TGCA;tsd=ATAA
CAJQZP010000032	LTR_retriever	Gypsy_LTR_retrotransposon	64080	69840	.	+	.	ID=LTRRT_158;Parent=repeat_region_158;Name=CAJQZP010000032:64080..69840;Classification=LTR/Gypsy;Sequence_ontology=SO:0002265;ltr_identity=0.9974;Method=structural;motif=TGCA;tsd=ATAA
CAJQZP010000032	LTR_retriever	long_terminal_repeat	69454	69840	.	+	.	ID=rLTR_158;Parent=repeat_region_158;Name=CAJQZP010000032:64080..69840;Classification=LTR/Gypsy;Sequence_ontology=SO:0000286;ltr_identity=0.9974;Method=structural;motif=TGCA;tsd=ATAA
CAJQZP010000032	LTR_retriever	target_site_duplication	69841	69844	.	+	.	ID=rTSD_158;Parent=repeat_region_158;Name=CAJQZP010000032:64080..69840;Classification=LTR/Gypsy;Sequence_ontology=SO:0000434;ltr_identity=0.9974;Method=structural;motif=TGCA;tsd=ATAA
###
CAJQZP010000032	LTR_retriever	repeat_region	83313	90190	.	-	.	ID=repeat_region_159;Name=CAJQZP010000032:83318..90185;Classification=LTR/Gypsy;Sequence_ontology=SO:0000657;ltr_identity=0.9952;Method=structural;motif=TGCA;tsd=ACTAT
CAJQZP010000032	LTR_retriever	target_site_duplication	83313	83317	.	-	.	ID=lTSD_159;Parent=repeat_region_159;Name=CAJQZP010000032:83318..90185;Classification=LTR/Gypsy;Sequence_ontology=SO:0000434;ltr_identity=0.9952;Method=structural;motif=TGCA;tsd=ACTAT
CAJQZP010000032	LTR_retriever	long_terminal_repeat	83318	83524	.	-	.	ID=lLTR_159;Parent=repeat_region_159;Name=CAJQZP010000032:83318..90185;Classification=LTR/Gypsy;Sequence_ontology=SO:0000286;ltr_identity=0.9952;Method=structural;motif=TGCA;tsd=ACTAT
CAJQZP010000032	LTR_retriever	Gypsy_LTR_retrotransposon	83318	90185	.	-	.	ID=LTRRT_159;Parent=repeat_region_159;Name=CAJQZP010000032:83318..90185;Classification=LTR/Gypsy;Sequence_ontology=SO:0002265;ltr_identity=0.9952;Method=structural;motif=TGCA;tsd=ACTAT
CAJQZP010000032	LTR_retriever	long_terminal_repeat	89979	90185	.	-	.	ID=rLTR_159;Parent=repeat_region_159;Name=CAJQZP010000032:83318..90185;Classification=LTR/Gypsy;Sequence_ontology=SO:0000286;ltr_identity=0.9952;Method=structural;motif=TGCA;tsd=ACTAT
CAJQZP010000032	LTR_retriever	target_site_duplication	90186	90190	.	-	.	ID=rTSD_159;Parent=repeat_region_159;Name=CAJQZP010000032:83318..90185;Classification=LTR/Gypsy;Sequence_ontology=SO:0000434;ltr_identity=0.9952;Method=structural;motif=TGCA;tsd=ACTAT
###
##sequence-region   CAJQZP010000034 1 64278
CAJQZP010000034	LTR_retriever	repeat_region	18422	23836	.	-	.	ID=repeat_region_160;Name=CAJQZP010000034:18426..23832;Classification=LTR/Gypsy;Sequence_ontology=SO:0000657;ltr_identity=0.9801;Method=structural;motif=TGCA;tsd=ATAC
CAJQZP010000034	LTR_retriever	target_site_duplication	18422	18425	.	-	.	ID=lTSD_160;Parent=repeat_region_160;Name=CAJQZP010000034:18426..23832;Classification=LTR/Gypsy;Sequence_ontology=SO:0000434;ltr_identity=0.9801;Method=structural;motif=TGCA;tsd=ATAC
CAJQZP010000034	LTR_retriever	long_terminal_repeat	18426	18726	.	-	.	ID=lLTR_160;Parent=repeat_region_160;Name=CAJQZP010000034:18426..23832;Classification=LTR/Gypsy;Sequence_ontology=SO:0000286;ltr_identity=0.9801;Method=structural;motif=TGCA;tsd=ATAC
CAJQZP010000034	LTR_retriever	Gypsy_LTR_retrotransposon	18426	23832	.	-	.	ID=LTRRT_160;Parent=repeat_region_160;Name=CAJQZP010000034:18426..23832;Classification=LTR/Gypsy;Sequence_ontology=SO:0002265;ltr_identity=0.9801;Method=structural;motif=TGCA;tsd=ATAC
CAJQZP010000034	LTR_retriever	long_terminal_repeat	23532	23832	.	-	.	ID=rLTR_160;Parent=repeat_region_160;Name=CAJQZP010000034:18426..23832;Classification=LTR/Gypsy;Sequence_ontology=SO:0000286;ltr_identity=0.9801;Method=structural;motif=TGCA;tsd=ATAC
CAJQZP010000034	LTR_retriever	target_site_duplication	23833	23836	.	-	.	ID=rTSD_160;Parent=repeat_region_160;Name=CAJQZP010000034:18426..23832;Classification=LTR/Gypsy;Sequence_ontology=SO:0000434;ltr_identity=0.9801;Method=structural;motif=TGCA;tsd=ATAC
###
##sequence-region   CAJQZP010000035 1 45868
CAJQZP010000035	LTR_retriever	repeat_region	26366	29288	.	?	.	ID=repeat_region_161;Name=CAJQZP010000035:26370..29284;Classification=LTR/unknown;Sequence_ontology=SO:0000657;ltr_identity=0.9799;Method=structural;motif=TGCA;tsd=TTAT
CAJQZP010000035	LTR_retriever	target_site_duplication	26366	26369	.	?	.	ID=lTSD_161;Parent=repeat_region_161;Name=CAJQZP010000035:26370..29284;Classification=LTR/unknown;Sequence_ontology=SO:0000434;ltr_identity=0.9799;Method=structural;motif=TGCA;tsd=TTAT
CAJQZP010000035	LTR_retriever	long_terminal_repeat	26370	26768	.	?	.	ID=lLTR_161;Parent=repeat_region_161;Name=CAJQZP010000035:26370..29284;Classification=LTR/unknown;Sequence_ontology=SO:0000286;ltr_identity=0.9799;Method=structural;motif=TGCA;tsd=TTAT
CAJQZP010000035	LTR_retriever	LTR_retrotransposon	26370	29284	.	?	.	ID=LTRRT_161;Parent=repeat_region_161;Name=CAJQZP010000035:26370..29284;Classification=LTR/unknown;Sequence_ontology=SO:0000186;ltr_identity=0.9799;Method=structural;motif=TGCA;tsd=TTAT
CAJQZP010000035	LTR_retriever	long_terminal_repeat	28885	29284	.	?	.	ID=rLTR_161;Parent=repeat_region_161;Name=CAJQZP010000035:26370..29284;Classification=LTR/unknown;Sequence_ontology=SO:0000286;ltr_identity=0.9799;Method=structural;motif=TGCA;tsd=TTAT
CAJQZP010000035	LTR_retriever	target_site_duplication	29285	29288	.	?	.	ID=rTSD_161;Parent=repeat_region_161;Name=CAJQZP010000035:26370..29284;Classification=LTR/unknown;Sequence_ontology=SO:0000434;ltr_identity=0.9799;Method=structural;motif=TGCA;tsd=TTAT
###
##sequence-region   CAJQZP010000036 1 106835
CAJQZP010000036	LTR_retriever	repeat_region	26002	31553	.	-	.	ID=repeat_region_162;Name=CAJQZP010000036:26006..31549;Classification=LTR/Gypsy;Sequence_ontology=SO:0000657;ltr_identity=0.9946;Method=structural;motif=TGCA;tsd=ATAT
CAJQZP010000036	LTR_retriever	target_site_duplication	26002	26005	.	-	.	ID=lTSD_162;Parent=repeat_region_162;Name=CAJQZP010000036:26006..31549;Classification=LTR/Gypsy;Sequence_ontology=SO:0000434;ltr_identity=0.9946;Method=structural;motif=TGCA;tsd=ATAT
CAJQZP010000036	LTR_retriever	long_terminal_repeat	26006	26372	.	-	.	ID=lLTR_162;Parent=repeat_region_162;Name=CAJQZP010000036:26006..31549;Classification=LTR/Gypsy;Sequence_ontology=SO:0000286;ltr_identity=0.9946;Method=structural;motif=TGCA;tsd=ATAT
CAJQZP010000036	LTR_retriever	Gypsy_LTR_retrotransposon	26006	31549	.	-	.	ID=LTRRT_162;Parent=repeat_region_162;Name=CAJQZP010000036:26006..31549;Classification=LTR/Gypsy;Sequence_ontology=SO:0002265;ltr_identity=0.9946;Method=structural;motif=TGCA;tsd=ATAT
CAJQZP010000036	LTR_retriever	long_terminal_repeat	31183	31549	.	-	.	ID=rLTR_162;Parent=repeat_region_162;Name=CAJQZP010000036:26006..31549;Classification=LTR/Gypsy;Sequence_ontology=SO:0000286;ltr_identity=0.9946;Method=structural;motif=TGCA;tsd=ATAT
CAJQZP010000036	LTR_retriever	target_site_duplication	31550	31553	.	-	.	ID=rTSD_162;Parent=repeat_region_162;Name=CAJQZP010000036:26006..31549;Classification=LTR/Gypsy;Sequence_ontology=SO:0000434;ltr_identity=0.9946;Method=structural;motif=TGCA;tsd=ATAT
###
CAJQZP010000036	LTR_retriever	repeat_region	85430	91396	.	+	.	ID=repeat_region_163;Name=CAJQZP010000036:85435..91391;Classification=LTR/Gypsy;Sequence_ontology=SO:0000657;ltr_identity=1.0000;Method=structural;motif=TGCA;tsd=CCTGC
CAJQZP010000036	LTR_retriever	target_site_duplication	85430	85434	.	+	.	ID=lTSD_163;Parent=repeat_region_163;Name=CAJQZP010000036:85435..91391;Classification=LTR/Gypsy;Sequence_ontology=SO:0000434;ltr_identity=1.0000;Method=structural;motif=TGCA;tsd=CCTGC
CAJQZP010000036	LTR_retriever	long_terminal_repeat	85435	86013	.	+	.	ID=lLTR_163;Parent=repeat_region_163;Name=CAJQZP010000036:85435..91391;Classification=LTR/Gypsy;Sequence_ontology=SO:0000286;ltr_identity=1.0000;Method=structural;motif=TGCA;tsd=CCTGC
CAJQZP010000036	LTR_retriever	Gypsy_LTR_retrotransposon	85435	91391	.	+	.	ID=LTRRT_163;Parent=repeat_region_163;Name=CAJQZP010000036:85435..91391;Classification=LTR/Gypsy;Sequence_ontology=SO:0002265;ltr_identity=1.0000;Method=structural;motif=TGCA;tsd=CCTGC
CAJQZP010000036	LTR_retriever	long_terminal_repeat	90802	91391	.	+	.	ID=rLTR_163;Parent=repeat_region_163;Name=CAJQZP010000036:85435..91391;Classification=LTR/Gypsy;Sequence_ontology=SO:0000286;ltr_identity=1.0000;Method=structural;motif=TGCA;tsd=CCTGC
CAJQZP010000036	LTR_retriever	target_site_duplication	91392	91396	.	+	.	ID=rTSD_163;Parent=repeat_region_163;Name=CAJQZP010000036:85435..91391;Classification=LTR/Gypsy;Sequence_ontology=SO:0000434;ltr_identity=1.0000;Method=structural;motif=TGCA;tsd=CCTGC
###
##sequence-region   CAJQZP010000037 1 24820
CAJQZP010000037	LTR_retriever	repeat_region	10311	18772	.	-	.	ID=repeat_region_164;Name=CAJQZP010000037:10316..18767;Classification=LTR/Gypsy;Sequence_ontology=SO:0000657;ltr_identity=0.9963;Method=structural;motif=TGCA;tsd=ATAAT
CAJQZP010000037	LTR_retriever	target_site_duplication	10311	10315	.	-	.	ID=lTSD_164;Parent=repeat_region_164;Name=CAJQZP010000037:10316..18767;Classification=LTR/Gypsy;Sequence_ontology=SO:0000434;ltr_identity=0.9963;Method=structural;motif=TGCA;tsd=ATAAT
CAJQZP010000037	LTR_retriever	long_terminal_repeat	10316	11963	.	-	.	ID=lLTR_164;Parent=repeat_region_164;Name=CAJQZP010000037:10316..18767;Classification=LTR/Gypsy;Sequence_ontology=SO:0000286;ltr_identity=0.9963;Method=structural;motif=TGCA;tsd=ATAAT
CAJQZP010000037	LTR_retriever	Gypsy_LTR_retrotransposon	10316	18767	.	-	.	ID=LTRRT_164;Parent=repeat_region_164;Name=CAJQZP010000037:10316..18767;Classification=LTR/Gypsy;Sequence_ontology=SO:0002265;ltr_identity=0.9963;Method=structural;motif=TGCA;tsd=ATAAT
CAJQZP010000037	LTR_retriever	long_terminal_repeat	17133	18767	.	-	.	ID=rLTR_164;Parent=repeat_region_164;Name=CAJQZP010000037:10316..18767;Classification=LTR/Gypsy;Sequence_ontology=SO:0000286;ltr_identity=0.9963;Method=structural;motif=TGCA;tsd=ATAAT
CAJQZP010000037	LTR_retriever	target_site_duplication	18768	18772	.	-	.	ID=rTSD_164;Parent=repeat_region_164;Name=CAJQZP010000037:10316..18767;Classification=LTR/Gypsy;Sequence_ontology=SO:0000434;ltr_identity=0.9963;Method=structural;motif=TGCA;tsd=ATAAT
###
##sequence-region   CAJQZP010000040 1 2215655
CAJQZP010000040	LTR_retriever	repeat_region	59566	66129	.	-	.	ID=repeat_region_165;Name=CAJQZP010000040:59571..66124;Classification=LTR/Gypsy;Sequence_ontology=SO:0000657;ltr_identity=0.9932;Method=structural;motif=TGCA;tsd=GCTAG
CAJQZP010000040	LTR_retriever	target_site_duplication	59566	59570	.	-	.	ID=lTSD_165;Parent=repeat_region_165;Name=CAJQZP010000040:59571..66124;Classification=LTR/Gypsy;Sequence_ontology=SO:0000434;ltr_identity=0.9932;Method=structural;motif=TGCA;tsd=GCTAG
CAJQZP010000040	LTR_retriever	long_terminal_repeat	59571	59863	.	-	.	ID=lLTR_165;Parent=repeat_region_165;Name=CAJQZP010000040:59571..66124;Classification=LTR/Gypsy;Sequence_ontology=SO:0000286;ltr_identity=0.9932;Method=structural;motif=TGCA;tsd=GCTAG
CAJQZP010000040	LTR_retriever	Gypsy_LTR_retrotransposon	59571	66124	.	-	.	ID=LTRRT_165;Parent=repeat_region_165;Name=CAJQZP010000040:59571..66124;Classification=LTR/Gypsy;Sequence_ontology=SO:0002265;ltr_identity=0.9932;Method=structural;motif=TGCA;tsd=GCTAG
CAJQZP010000040	LTR_retriever	long_terminal_repeat	65832	66124	.	-	.	ID=rLTR_165;Parent=repeat_region_165;Name=CAJQZP010000040:59571..66124;Classification=LTR/Gypsy;Sequence_ontology=SO:0000286;ltr_identity=0.9932;Method=structural;motif=TGCA;tsd=GCTAG
CAJQZP010000040	LTR_retriever	target_site_duplication	66125	66129	.	-	.	ID=rTSD_165;Parent=repeat_region_165;Name=CAJQZP010000040:59571..66124;Classification=LTR/Gypsy;Sequence_ontology=SO:0000434;ltr_identity=0.9932;Method=structural;motif=TGCA;tsd=GCTAG
###
CAJQZP010000040	LTR_retriever	repeat_region	164190	169757	.	-	.	ID=repeat_region_166;Name=CAJQZP010000040:164194..169753;Classification=LTR/Gypsy;Sequence_ontology=SO:0000657;ltr_identity=0.9985;Method=structural;motif=TGCA;tsd=AAAG
CAJQZP010000040	LTR_retriever	target_site_duplication	164190	164193	.	-	.	ID=lTSD_166;Parent=repeat_region_166;Name=CAJQZP010000040:164194..169753;Classification=LTR/Gypsy;Sequence_ontology=SO:0000434;ltr_identity=0.9985;Method=structural;motif=TGCA;tsd=AAAG
CAJQZP010000040	LTR_retriever	long_terminal_repeat	164194	164874	.	-	.	ID=lLTR_166;Parent=repeat_region_166;Name=CAJQZP010000040:164194..169753;Classification=LTR/Gypsy;Sequence_ontology=SO:0000286;ltr_identity=0.9985;Method=structural;motif=TGCA;tsd=AAAG
CAJQZP010000040	LTR_retriever	Gypsy_LTR_retrotransposon	164194	169753	.	-	.	ID=LTRRT_166;Parent=repeat_region_166;Name=CAJQZP010000040:164194..169753;Classification=LTR/Gypsy;Sequence_ontology=SO:0002265;ltr_identity=0.9985;Method=structural;motif=TGCA;tsd=AAAG
CAJQZP010000040	LTR_retriever	long_terminal_repeat	169073	169753	.	-	.	ID=rLTR_166;Parent=repeat_region_166;Name=CAJQZP010000040:164194..169753;Classification=LTR/Gypsy;Sequence_ontology=SO:0000286;ltr_identity=0.9985;Method=structural;motif=TGCA;tsd=AAAG
CAJQZP010000040	LTR_retriever	target_site_duplication	169754	169757	.	-	.	ID=rTSD_166;Parent=repeat_region_166;Name=CAJQZP010000040:164194..169753;Classification=LTR/Gypsy;Sequence_ontology=SO:0000434;ltr_identity=0.9985;Method=structural;motif=TGCA;tsd=AAAG
###
CAJQZP010000040	LTR_retriever	repeat_region	1014921	1022458	.	+	.	ID=repeat_region_167;Name=CAJQZP010000040:1014926..1022453;Classification=LTR/Gypsy;Sequence_ontology=SO:0000657;ltr_identity=0.9989;Method=structural;motif=TACA;tsd=GGTAT
CAJQZP010000040	LTR_retriever	target_site_duplication	1014921	1014925	.	+	.	ID=lTSD_167;Parent=repeat_region_167;Name=CAJQZP010000040:1014926..1022453;Classification=LTR/Gypsy;Sequence_ontology=SO:0000434;ltr_identity=0.9989;Method=structural;motif=TACA;tsd=GGTAT
CAJQZP010000040	LTR_retriever	long_terminal_repeat	1014926	1015800	.	+	.	ID=lLTR_167;Parent=repeat_region_167;Name=CAJQZP010000040:1014926..1022453;Classification=LTR/Gypsy;Sequence_ontology=SO:0000286;ltr_identity=0.9989;Method=structural;motif=TACA;tsd=GGTAT
CAJQZP010000040	LTR_retriever	Gypsy_LTR_retrotransposon	1014926	1022453	.	+	.	ID=LTRRT_167;Parent=repeat_region_167;Name=CAJQZP010000040:1014926..1022453;Classification=LTR/Gypsy;Sequence_ontology=SO:0002265;ltr_identity=0.9989;Method=structural;motif=TACA;tsd=GGTAT
CAJQZP010000040	LTR_retriever	long_terminal_repeat	1021579	1022453	.	+	.	ID=rLTR_167;Parent=repeat_region_167;Name=CAJQZP010000040:1014926..1022453;Classification=LTR/Gypsy;Sequence_ontology=SO:0000286;ltr_identity=0.9989;Method=structural;motif=TACA;tsd=GGTAT
CAJQZP010000040	LTR_retriever	target_site_duplication	1022454	1022458	.	+	.	ID=rTSD_167;Parent=repeat_region_167;Name=CAJQZP010000040:1014926..1022453;Classification=LTR/Gypsy;Sequence_ontology=SO:0000434;ltr_identity=0.9989;Method=structural;motif=TACA;tsd=GGTAT
###
CAJQZP010000040	LTR_retriever	repeat_region	1550210	1555930	.	+	.	ID=repeat_region_168;Name=CAJQZP010000040:1550214..1555926;Classification=LTR/Gypsy;Sequence_ontology=SO:0000657;ltr_identity=0.9973;Method=structural;motif=TGCA;tsd=CTAT
CAJQZP010000040	LTR_retriever	target_site_duplication	1550210	1550213	.	+	.	ID=lTSD_168;Parent=repeat_region_168;Name=CAJQZP010000040:1550214..1555926;Classification=LTR/Gypsy;Sequence_ontology=SO:0000434;ltr_identity=0.9973;Method=structural;motif=TGCA;tsd=CTAT
CAJQZP010000040	LTR_retriever	long_terminal_repeat	1550214	1550580	.	+	.	ID=lLTR_168;Parent=repeat_region_168;Name=CAJQZP010000040:1550214..1555926;Classification=LTR/Gypsy;Sequence_ontology=SO:0000286;ltr_identity=0.9973;Method=structural;motif=TGCA;tsd=CTAT
CAJQZP010000040	LTR_retriever	Gypsy_LTR_retrotransposon	1550214	1555926	.	+	.	ID=LTRRT_168;Parent=repeat_region_168;Name=CAJQZP010000040:1550214..1555926;Classification=LTR/Gypsy;Sequence_ontology=SO:0002265;ltr_identity=0.9973;Method=structural;motif=TGCA;tsd=CTAT
CAJQZP010000040	LTR_retriever	long_terminal_repeat	1555560	1555926	.	+	.	ID=rLTR_168;Parent=repeat_region_168;Name=CAJQZP010000040:1550214..1555926;Classification=LTR/Gypsy;Sequence_ontology=SO:0000286;ltr_identity=0.9973;Method=structural;motif=TGCA;tsd=CTAT
CAJQZP010000040	LTR_retriever	target_site_duplication	1555927	1555930	.	+	.	ID=rTSD_168;Parent=repeat_region_168;Name=CAJQZP010000040:1550214..1555926;Classification=LTR/Gypsy;Sequence_ontology=SO:0000434;ltr_identity=0.9973;Method=structural;motif=TGCA;tsd=CTAT
###
CAJQZP010000040	LTR_retriever	repeat_region	1792737	1798042	.	-	.	ID=repeat_region_169;Name=CAJQZP010000040:1792742..1798037;Classification=LTR/Gypsy;Sequence_ontology=SO:0000657;ltr_identity=1.0000;Method=structural;motif=TGAA;tsd=ACATC
CAJQZP010000040	LTR_retriever	target_site_duplication	1792737	1792741	.	-	.	ID=lTSD_169;Parent=repeat_region_169;Name=CAJQZP010000040:1792742..1798037;Classification=LTR/Gypsy;Sequence_ontology=SO:0000434;ltr_identity=1.0000;Method=structural;motif=TGAA;tsd=ACATC
CAJQZP010000040	LTR_retriever	long_terminal_repeat	1792742	1792938	.	-	.	ID=lLTR_169;Parent=repeat_region_169;Name=CAJQZP010000040:1792742..1798037;Classification=LTR/Gypsy;Sequence_ontology=SO:0000286;ltr_identity=1.0000;Method=structural;motif=TGAA;tsd=ACATC
CAJQZP010000040	LTR_retriever	Gypsy_LTR_retrotransposon	1792742	1798037	.	-	.	ID=LTRRT_169;Parent=repeat_region_169;Name=CAJQZP010000040:1792742..1798037;Classification=LTR/Gypsy;Sequence_ontology=SO:0002265;ltr_identity=1.0000;Method=structural;motif=TGAA;tsd=ACATC
CAJQZP010000040	LTR_retriever	long_terminal_repeat	1797841	1798037	.	-	.	ID=rLTR_169;Parent=repeat_region_169;Name=CAJQZP010000040:1792742..1798037;Classification=LTR/Gypsy;Sequence_ontology=SO:0000286;ltr_identity=1.0000;Method=structural;motif=TGAA;tsd=ACATC
CAJQZP010000040	LTR_retriever	target_site_duplication	1798038	1798042	.	-	.	ID=rTSD_169;Parent=repeat_region_169;Name=CAJQZP010000040:1792742..1798037;Classification=LTR/Gypsy;Sequence_ontology=SO:0000434;ltr_identity=1.0000;Method=structural;motif=TGAA;tsd=ACATC
###
CAJQZP010000040	LTR_retriever	repeat_region	1958641	1964174	.	+	.	ID=repeat_region_170;Name=CAJQZP010000040:1958645..1964170;Classification=LTR/Gypsy;Sequence_ontology=SO:0000657;ltr_identity=0.9716;Method=structural;motif=TGCA;tsd=GTAT
CAJQZP010000040	LTR_retriever	target_site_duplication	1958641	1958644	.	+	.	ID=lTSD_170;Parent=repeat_region_170;Name=CAJQZP010000040:1958645..1964170;Classification=LTR/Gypsy;Sequence_ontology=SO:0000434;ltr_identity=0.9716;Method=structural;motif=TGCA;tsd=GTAT
CAJQZP010000040	LTR_retriever	long_terminal_repeat	1958645	1959067	.	+	.	ID=lLTR_170;Parent=repeat_region_170;Name=CAJQZP010000040:1958645..1964170;Classification=LTR/Gypsy;Sequence_ontology=SO:0000286;ltr_identity=0.9716;Method=structural;motif=TGCA;tsd=GTAT
CAJQZP010000040	LTR_retriever	Gypsy_LTR_retrotransposon	1958645	1964170	.	+	.	ID=LTRRT_170;Parent=repeat_region_170;Name=CAJQZP010000040:1958645..1964170;Classification=LTR/Gypsy;Sequence_ontology=SO:0002265;ltr_identity=0.9716;Method=structural;motif=TGCA;tsd=GTAT
CAJQZP010000040	LTR_retriever	long_terminal_repeat	1963749	1964170	.	+	.	ID=rLTR_170;Parent=repeat_region_170;Name=CAJQZP010000040:1958645..1964170;Classification=LTR/Gypsy;Sequence_ontology=SO:0000286;ltr_identity=0.9716;Method=structural;motif=TGCA;tsd=GTAT
CAJQZP010000040	LTR_retriever	target_site_duplication	1964171	1964174	.	+	.	ID=rTSD_170;Parent=repeat_region_170;Name=CAJQZP010000040:1958645..1964170;Classification=LTR/Gypsy;Sequence_ontology=SO:0000434;ltr_identity=0.9716;Method=structural;motif=TGCA;tsd=GTAT
###
##sequence-region   CAJQZP010000048 1 64976
CAJQZP010000048	LTR_retriever	repeat_region	38815	44474	.	+	.	ID=repeat_region_171;Name=CAJQZP010000048:38819..44470;Classification=LTR/Gypsy;Sequence_ontology=SO:0000657;ltr_identity=0.9946;Method=structural;motif=TGCA;tsd=ATAT
CAJQZP010000048	LTR_retriever	target_site_duplication	38815	38818	.	+	.	ID=lTSD_171;Parent=repeat_region_171;Name=CAJQZP010000048:38819..44470;Classification=LTR/Gypsy;Sequence_ontology=SO:0000434;ltr_identity=0.9946;Method=structural;motif=TGCA;tsd=ATAT
CAJQZP010000048	LTR_retriever	long_terminal_repeat	38819	39185	.	+	.	ID=lLTR_171;Parent=repeat_region_171;Name=CAJQZP010000048:38819..44470;Classification=LTR/Gypsy;Sequence_ontology=SO:0000286;ltr_identity=0.9946;Method=structural;motif=TGCA;tsd=ATAT
CAJQZP010000048	LTR_retriever	Gypsy_LTR_retrotransposon	38819	44470	.	+	.	ID=LTRRT_171;Parent=repeat_region_171;Name=CAJQZP010000048:38819..44470;Classification=LTR/Gypsy;Sequence_ontology=SO:0002265;ltr_identity=0.9946;Method=structural;motif=TGCA;tsd=ATAT
CAJQZP010000048	LTR_retriever	long_terminal_repeat	44104	44470	.	+	.	ID=rLTR_171;Parent=repeat_region_171;Name=CAJQZP010000048:38819..44470;Classification=LTR/Gypsy;Sequence_ontology=SO:0000286;ltr_identity=0.9946;Method=structural;motif=TGCA;tsd=ATAT
CAJQZP010000048	LTR_retriever	target_site_duplication	44471	44474	.	+	.	ID=rTSD_171;Parent=repeat_region_171;Name=CAJQZP010000048:38819..44470;Classification=LTR/Gypsy;Sequence_ontology=SO:0000434;ltr_identity=0.9946;Method=structural;motif=TGCA;tsd=ATAT
###
##sequence-region   CAJQZP010000049 1 4656548
CAJQZP010000049	LTR_retriever	repeat_region	124733	130595	.	+	.	ID=repeat_region_172;Name=CAJQZP010000049:124738..130590;Classification=LTR/Gypsy;Sequence_ontology=SO:0000657;ltr_identity=1.0000;Method=structural;motif=TGCA;tsd=TATAC
CAJQZP010000049	LTR_retriever	target_site_duplication	124733	124737	.	+	.	ID=lTSD_172;Parent=repeat_region_172;Name=CAJQZP010000049:124738..130590;Classification=LTR/Gypsy;Sequence_ontology=SO:0000434;ltr_identity=1.0000;Method=structural;motif=TGCA;tsd=TATAC
CAJQZP010000049	LTR_retriever	long_terminal_repeat	124738	124876	.	+	.	ID=lLTR_172;Parent=repeat_region_172;Name=CAJQZP010000049:124738..130590;Classification=LTR/Gypsy;Sequence_ontology=SO:0000286;ltr_identity=1.0000;Method=structural;motif=TGCA;tsd=TATAC
CAJQZP010000049	LTR_retriever	Gypsy_LTR_retrotransposon	124738	130590	.	+	.	ID=LTRRT_172;Parent=repeat_region_172;Name=CAJQZP010000049:124738..130590;Classification=LTR/Gypsy;Sequence_ontology=SO:0002265;ltr_identity=1.0000;Method=structural;motif=TGCA;tsd=TATAC
CAJQZP010000049	LTR_retriever	long_terminal_repeat	130452	130590	.	+	.	ID=rLTR_172;Parent=repeat_region_172;Name=CAJQZP010000049:124738..130590;Classification=LTR/Gypsy;Sequence_ontology=SO:0000286;ltr_identity=1.0000;Method=structural;motif=TGCA;tsd=TATAC
CAJQZP010000049	LTR_retriever	target_site_duplication	130591	130595	.	+	.	ID=rTSD_172;Parent=repeat_region_172;Name=CAJQZP010000049:124738..130590;Classification=LTR/Gypsy;Sequence_ontology=SO:0000434;ltr_identity=1.0000;Method=structural;motif=TGCA;tsd=TATAC
###
CAJQZP010000049	LTR_retriever	repeat_region	183860	188289	.	+	.	ID=repeat_region_173;Name=CAJQZP010000049:183864..188285;Classification=LTR/Gypsy;Sequence_ontology=SO:0000657;ltr_identity=0.9843;Method=structural;motif=TGCA;tsd=CTAT
CAJQZP010000049	LTR_retriever	target_site_duplication	183860	183863	.	+	.	ID=lTSD_173;Parent=repeat_region_173;Name=CAJQZP010000049:183864..188285;Classification=LTR/Gypsy;Sequence_ontology=SO:0000434;ltr_identity=0.9843;Method=structural;motif=TGCA;tsd=CTAT
CAJQZP010000049	LTR_retriever	long_terminal_repeat	183864	184311	.	+	.	ID=lLTR_173;Parent=repeat_region_173;Name=CAJQZP010000049:183864..188285;Classification=LTR/Gypsy;Sequence_ontology=SO:0000286;ltr_identity=0.9843;Method=structural;motif=TGCA;tsd=CTAT
CAJQZP010000049	LTR_retriever	Gypsy_LTR_retrotransposon	183864	188285	.	+	.	ID=LTRRT_173;Parent=repeat_region_173;Name=CAJQZP010000049:183864..188285;Classification=LTR/Gypsy;Sequence_ontology=SO:0002265;ltr_identity=0.9843;Method=structural;motif=TGCA;tsd=CTAT
CAJQZP010000049	LTR_retriever	long_terminal_repeat	187832	188285	.	+	.	ID=rLTR_173;Parent=repeat_region_173;Name=CAJQZP010000049:183864..188285;Classification=LTR/Gypsy;Sequence_ontology=SO:0000286;ltr_identity=0.9843;Method=structural;motif=TGCA;tsd=CTAT
CAJQZP010000049	LTR_retriever	target_site_duplication	188286	188289	.	+	.	ID=rTSD_173;Parent=repeat_region_173;Name=CAJQZP010000049:183864..188285;Classification=LTR/Gypsy;Sequence_ontology=SO:0000434;ltr_identity=0.9843;Method=structural;motif=TGCA;tsd=CTAT
###
CAJQZP010000049	LTR_retriever	repeat_region	219461	226188	.	-	.	ID=repeat_region_174;Name=CAJQZP010000049:219466..226183;Classification=LTR/Gypsy;Sequence_ontology=SO:0000657;ltr_identity=0.9853;Method=structural;motif=TGCA;tsd=CAATA
CAJQZP010000049	LTR_retriever	target_site_duplication	219461	219465	.	-	.	ID=lTSD_174;Parent=repeat_region_174;Name=CAJQZP010000049:219466..226183;Classification=LTR/Gypsy;Sequence_ontology=SO:0000434;ltr_identity=0.9853;Method=structural;motif=TGCA;tsd=CAATA
CAJQZP010000049	LTR_retriever	long_terminal_repeat	219466	220078	.	-	.	ID=lLTR_174;Parent=repeat_region_174;Name=CAJQZP010000049:219466..226183;Classification=LTR/Gypsy;Sequence_ontology=SO:0000286;ltr_identity=0.9853;Method=structural;motif=TGCA;tsd=CAATA
CAJQZP010000049	LTR_retriever	Gypsy_LTR_retrotransposon	219466	226183	.	-	.	ID=LTRRT_174;Parent=repeat_region_174;Name=CAJQZP010000049:219466..226183;Classification=LTR/Gypsy;Sequence_ontology=SO:0002265;ltr_identity=0.9853;Method=structural;motif=TGCA;tsd=CAATA
CAJQZP010000049	LTR_retriever	long_terminal_repeat	225569	226183	.	-	.	ID=rLTR_174;Parent=repeat_region_174;Name=CAJQZP010000049:219466..226183;Classification=LTR/Gypsy;Sequence_ontology=SO:0000286;ltr_identity=0.9853;Method=structural;motif=TGCA;tsd=CAATA
CAJQZP010000049	LTR_retriever	target_site_duplication	226184	226188	.	-	.	ID=rTSD_174;Parent=repeat_region_174;Name=CAJQZP010000049:219466..226183;Classification=LTR/Gypsy;Sequence_ontology=SO:0000434;ltr_identity=0.9853;Method=structural;motif=TGCA;tsd=CAATA
###
CAJQZP010000049	LTR_retriever	repeat_region	416693	419777	.	+	.	ID=repeat_region_175;Name=CAJQZP010000049:416697..419773;Classification=LTR/Gypsy;Sequence_ontology=SO:0000657;ltr_identity=0.9874;Method=structural;motif=TGCA;tsd=ATAT
CAJQZP010000049	LTR_retriever	target_site_duplication	416693	416696	.	+	.	ID=lTSD_175;Parent=repeat_region_175;Name=CAJQZP010000049:416697..419773;Classification=LTR/Gypsy;Sequence_ontology=SO:0000434;ltr_identity=0.9874;Method=structural;motif=TGCA;tsd=ATAT
CAJQZP010000049	LTR_retriever	long_terminal_repeat	416697	417093	.	+	.	ID=lLTR_175;Parent=repeat_region_175;Name=CAJQZP010000049:416697..419773;Classification=LTR/Gypsy;Sequence_ontology=SO:0000286;ltr_identity=0.9874;Method=structural;motif=TGCA;tsd=ATAT
CAJQZP010000049	LTR_retriever	Gypsy_LTR_retrotransposon	416697	419773	.	+	.	ID=LTRRT_175;Parent=repeat_region_175;Name=CAJQZP010000049:416697..419773;Classification=LTR/Gypsy;Sequence_ontology=SO:0002265;ltr_identity=0.9874;Method=structural;motif=TGCA;tsd=ATAT
CAJQZP010000049	LTR_retriever	long_terminal_repeat	419377	419773	.	+	.	ID=rLTR_175;Parent=repeat_region_175;Name=CAJQZP010000049:416697..419773;Classification=LTR/Gypsy;Sequence_ontology=SO:0000286;ltr_identity=0.9874;Method=structural;motif=TGCA;tsd=ATAT
CAJQZP010000049	LTR_retriever	target_site_duplication	419774	419777	.	+	.	ID=rTSD_175;Parent=repeat_region_175;Name=CAJQZP010000049:416697..419773;Classification=LTR/Gypsy;Sequence_ontology=SO:0000434;ltr_identity=0.9874;Method=structural;motif=TGCA;tsd=ATAT
###
CAJQZP010000049	LTR_retriever	repeat_region	420289	425003	.	?	.	ID=repeat_region_176;Name=CAJQZP010000049:420293..424999;Classification=LTR/unknown;Sequence_ontology=SO:0000657;ltr_identity=1.0000;Method=structural;motif=TGCA;tsd=ATTG
CAJQZP010000049	LTR_retriever	target_site_duplication	420289	420292	.	?	.	ID=lTSD_176;Parent=repeat_region_176;Name=CAJQZP010000049:420293..424999;Classification=LTR/unknown;Sequence_ontology=SO:0000434;ltr_identity=1.0000;Method=structural;motif=TGCA;tsd=ATTG
CAJQZP010000049	LTR_retriever	long_terminal_repeat	420293	420426	.	?	.	ID=lLTR_176;Parent=repeat_region_176;Name=CAJQZP010000049:420293..424999;Classification=LTR/unknown;Sequence_ontology=SO:0000286;ltr_identity=1.0000;Method=structural;motif=TGCA;tsd=ATTG
CAJQZP010000049	LTR_retriever	LTR_retrotransposon	420293	424999	.	?	.	ID=LTRRT_176;Parent=repeat_region_176;Name=CAJQZP010000049:420293..424999;Classification=LTR/unknown;Sequence_ontology=SO:0000186;ltr_identity=1.0000;Method=structural;motif=TGCA;tsd=ATTG
CAJQZP010000049	LTR_retriever	long_terminal_repeat	424866	424999	.	?	.	ID=rLTR_176;Parent=repeat_region_176;Name=CAJQZP010000049:420293..424999;Classification=LTR/unknown;Sequence_ontology=SO:0000286;ltr_identity=1.0000;Method=structural;motif=TGCA;tsd=ATTG
CAJQZP010000049	LTR_retriever	target_site_duplication	425000	425003	.	?	.	ID=rTSD_176;Parent=repeat_region_176;Name=CAJQZP010000049:420293..424999;Classification=LTR/unknown;Sequence_ontology=SO:0000434;ltr_identity=1.0000;Method=structural;motif=TGCA;tsd=ATTG
###
CAJQZP010000049	LTR_retriever	repeat_region	755948	761648	.	-	.	ID=repeat_region_177;Name=CAJQZP010000049:755952..761644;Classification=LTR/Gypsy;Sequence_ontology=SO:0000657;ltr_identity=1.0000;Method=structural;motif=TGCA;tsd=ATAC
CAJQZP010000049	LTR_retriever	target_site_duplication	755948	755951	.	-	.	ID=lTSD_177;Parent=repeat_region_177;Name=CAJQZP010000049:755952..761644;Classification=LTR/Gypsy;Sequence_ontology=SO:0000434;ltr_identity=1.0000;Method=structural;motif=TGCA;tsd=ATAC
CAJQZP010000049	LTR_retriever	long_terminal_repeat	755952	756319	.	-	.	ID=lLTR_177;Parent=repeat_region_177;Name=CAJQZP010000049:755952..761644;Classification=LTR/Gypsy;Sequence_ontology=SO:0000286;ltr_identity=1.0000;Method=structural;motif=TGCA;tsd=ATAC
CAJQZP010000049	LTR_retriever	Gypsy_LTR_retrotransposon	755952	761644	.	-	.	ID=LTRRT_177;Parent=repeat_region_177;Name=CAJQZP010000049:755952..761644;Classification=LTR/Gypsy;Sequence_ontology=SO:0002265;ltr_identity=1.0000;Method=structural;motif=TGCA;tsd=ATAC
CAJQZP010000049	LTR_retriever	long_terminal_repeat	761276	761644	.	-	.	ID=rLTR_177;Parent=repeat_region_177;Name=CAJQZP010000049:755952..761644;Classification=LTR/Gypsy;Sequence_ontology=SO:0000286;ltr_identity=1.0000;Method=structural;motif=TGCA;tsd=ATAC
CAJQZP010000049	LTR_retriever	target_site_duplication	761645	761648	.	-	.	ID=rTSD_177;Parent=repeat_region_177;Name=CAJQZP010000049:755952..761644;Classification=LTR/Gypsy;Sequence_ontology=SO:0000434;ltr_identity=1.0000;Method=structural;motif=TGCA;tsd=ATAC
###
CAJQZP010000049	LTR_retriever	repeat_region	812498	815504	.	+	.	ID=repeat_region_178;Name=CAJQZP010000049:812502..815500;Classification=LTR/Gypsy;Sequence_ontology=SO:0000657;ltr_identity=0.9947;Method=structural;motif=TGCA;tsd=ATAA
CAJQZP010000049	LTR_retriever	target_site_duplication	812498	812501	.	+	.	ID=lTSD_178;Parent=repeat_region_178;Name=CAJQZP010000049:812502..815500;Classification=LTR/Gypsy;Sequence_ontology=SO:0000434;ltr_identity=0.9947;Method=structural;motif=TGCA;tsd=ATAA
CAJQZP010000049	LTR_retriever	long_terminal_repeat	812502	812875	.	+	.	ID=lLTR_178;Parent=repeat_region_178;Name=CAJQZP010000049:812502..815500;Classification=LTR/Gypsy;Sequence_ontology=SO:0000286;ltr_identity=0.9947;Method=structural;motif=TGCA;tsd=ATAA
CAJQZP010000049	LTR_retriever	Gypsy_LTR_retrotransposon	812502	815500	.	+	.	ID=LTRRT_178;Parent=repeat_region_178;Name=CAJQZP010000049:812502..815500;Classification=LTR/Gypsy;Sequence_ontology=SO:0002265;ltr_identity=0.9947;Method=structural;motif=TGCA;tsd=ATAA
CAJQZP010000049	LTR_retriever	long_terminal_repeat	815127	815500	.	+	.	ID=rLTR_178;Parent=repeat_region_178;Name=CAJQZP010000049:812502..815500;Classification=LTR/Gypsy;Sequence_ontology=SO:0000286;ltr_identity=0.9947;Method=structural;motif=TGCA;tsd=ATAA
CAJQZP010000049	LTR_retriever	target_site_duplication	815501	815504	.	+	.	ID=rTSD_178;Parent=repeat_region_178;Name=CAJQZP010000049:812502..815500;Classification=LTR/Gypsy;Sequence_ontology=SO:0000434;ltr_identity=0.9947;Method=structural;motif=TGCA;tsd=ATAA
###
CAJQZP010000049	LTR_retriever	repeat_region	839405	846868	.	+	.	ID=repeat_region_179;Name=CAJQZP010000049:839409..846864;Classification=LTR/Gypsy;Sequence_ontology=SO:0000657;ltr_identity=0.9850;Method=structural;motif=TGCA;tsd=ATAC
CAJQZP010000049	LTR_retriever	target_site_duplication	839405	839408	.	+	.	ID=lTSD_179;Parent=repeat_region_179;Name=CAJQZP010000049:839409..846864;Classification=LTR/Gypsy;Sequence_ontology=SO:0000434;ltr_identity=0.9850;Method=structural;motif=TGCA;tsd=ATAC
CAJQZP010000049	LTR_retriever	long_terminal_repeat	839409	839809	.	+	.	ID=lLTR_179;Parent=repeat_region_179;Name=CAJQZP010000049:839409..846864;Classification=LTR/Gypsy;Sequence_ontology=SO:0000286;ltr_identity=0.9850;Method=structural;motif=TGCA;tsd=ATAC
CAJQZP010000049	LTR_retriever	Gypsy_LTR_retrotransposon	839409	846864	.	+	.	ID=LTRRT_179;Parent=repeat_region_179;Name=CAJQZP010000049:839409..846864;Classification=LTR/Gypsy;Sequence_ontology=SO:0002265;ltr_identity=0.9850;Method=structural;motif=TGCA;tsd=ATAC
CAJQZP010000049	LTR_retriever	long_terminal_repeat	846464	846864	.	+	.	ID=rLTR_179;Parent=repeat_region_179;Name=CAJQZP010000049:839409..846864;Classification=LTR/Gypsy;Sequence_ontology=SO:0000286;ltr_identity=0.9850;Method=structural;motif=TGCA;tsd=ATAC
CAJQZP010000049	LTR_retriever	target_site_duplication	846865	846868	.	+	.	ID=rTSD_179;Parent=repeat_region_179;Name=CAJQZP010000049:839409..846864;Classification=LTR/Gypsy;Sequence_ontology=SO:0000434;ltr_identity=0.9850;Method=structural;motif=TGCA;tsd=ATAC
###
CAJQZP010000049	LTR_retriever	repeat_region	983458	986409	.	+	.	ID=repeat_region_180;Name=CAJQZP010000049:983462..986405;Classification=LTR/Gypsy;Sequence_ontology=SO:0000657;ltr_identity=0.9867;Method=structural;motif=TGCA;tsd=ATAT
CAJQZP010000049	LTR_retriever	target_site_duplication	983458	983461	.	+	.	ID=lTSD_180;Parent=repeat_region_180;Name=CAJQZP010000049:983462..986405;Classification=LTR/Gypsy;Sequence_ontology=SO:0000434;ltr_identity=0.9867;Method=structural;motif=TGCA;tsd=ATAT
CAJQZP010000049	LTR_retriever	long_terminal_repeat	983462	983838	.	+	.	ID=lLTR_180;Parent=repeat_region_180;Name=CAJQZP010000049:983462..986405;Classification=LTR/Gypsy;Sequence_ontology=SO:0000286;ltr_identity=0.9867;Method=structural;motif=TGCA;tsd=ATAT
CAJQZP010000049	LTR_retriever	Gypsy_LTR_retrotransposon	983462	986405	.	+	.	ID=LTRRT_180;Parent=repeat_region_180;Name=CAJQZP010000049:983462..986405;Classification=LTR/Gypsy;Sequence_ontology=SO:0002265;ltr_identity=0.9867;Method=structural;motif=TGCA;tsd=ATAT
CAJQZP010000049	LTR_retriever	long_terminal_repeat	986030	986405	.	+	.	ID=rLTR_180;Parent=repeat_region_180;Name=CAJQZP010000049:983462..986405;Classification=LTR/Gypsy;Sequence_ontology=SO:0000286;ltr_identity=0.9867;Method=structural;motif=TGCA;tsd=ATAT
CAJQZP010000049	LTR_retriever	target_site_duplication	986406	986409	.	+	.	ID=rTSD_180;Parent=repeat_region_180;Name=CAJQZP010000049:983462..986405;Classification=LTR/Gypsy;Sequence_ontology=SO:0000434;ltr_identity=0.9867;Method=structural;motif=TGCA;tsd=ATAT
###
CAJQZP010000049	LTR_retriever	repeat_region	1127298	1134210	.	+	.	ID=repeat_region_181;Name=CAJQZP010000049:1127302..1134206;Classification=LTR/Gypsy;Sequence_ontology=SO:0000657;ltr_identity=0.9985;Method=structural;motif=TGCA;tsd=AGAA
CAJQZP010000049	LTR_retriever	target_site_duplication	1127298	1127301	.	+	.	ID=lTSD_181;Parent=repeat_region_181;Name=CAJQZP010000049:1127302..1134206;Classification=LTR/Gypsy;Sequence_ontology=SO:0000434;ltr_identity=0.9985;Method=structural;motif=TGCA;tsd=AGAA
CAJQZP010000049	LTR_retriever	long_terminal_repeat	1127302	1127982	.	+	.	ID=lLTR_181;Parent=repeat_region_181;Name=CAJQZP010000049:1127302..1134206;Classification=LTR/Gypsy;Sequence_ontology=SO:0000286;ltr_identity=0.9985;Method=structural;motif=TGCA;tsd=AGAA
CAJQZP010000049	LTR_retriever	Gypsy_LTR_retrotransposon	1127302	1134206	.	+	.	ID=LTRRT_181;Parent=repeat_region_181;Name=CAJQZP010000049:1127302..1134206;Classification=LTR/Gypsy;Sequence_ontology=SO:0002265;ltr_identity=0.9985;Method=structural;motif=TGCA;tsd=AGAA
CAJQZP010000049	LTR_retriever	long_terminal_repeat	1133526	1134206	.	+	.	ID=rLTR_181;Parent=repeat_region_181;Name=CAJQZP010000049:1127302..1134206;Classification=LTR/Gypsy;Sequence_ontology=SO:0000286;ltr_identity=0.9985;Method=structural;motif=TGCA;tsd=AGAA
CAJQZP010000049	LTR_retriever	target_site_duplication	1134207	1134210	.	+	.	ID=rTSD_181;Parent=repeat_region_181;Name=CAJQZP010000049:1127302..1134206;Classification=LTR/Gypsy;Sequence_ontology=SO:0000434;ltr_identity=0.9985;Method=structural;motif=TGCA;tsd=AGAA
###
CAJQZP010000049	LTR_retriever	repeat_region	1404466	1410008	.	-	.	ID=repeat_region_182;Name=CAJQZP010000049:1404470..1410004;Classification=LTR/Gypsy;Sequence_ontology=SO:0000657;ltr_identity=0.9941;Method=structural;motif=TGCA;tsd=TTAT
CAJQZP010000049	LTR_retriever	target_site_duplication	1404466	1404469	.	-	.	ID=lTSD_182;Parent=repeat_region_182;Name=CAJQZP010000049:1404470..1410004;Classification=LTR/Gypsy;Sequence_ontology=SO:0000434;ltr_identity=0.9941;Method=structural;motif=TGCA;tsd=TTAT
CAJQZP010000049	LTR_retriever	long_terminal_repeat	1404470	1404807	.	-	.	ID=lLTR_182;Parent=repeat_region_182;Name=CAJQZP010000049:1404470..1410004;Classification=LTR/Gypsy;Sequence_ontology=SO:0000286;ltr_identity=0.9941;Method=structural;motif=TGCA;tsd=TTAT
CAJQZP010000049	LTR_retriever	Gypsy_LTR_retrotransposon	1404470	1410004	.	-	.	ID=LTRRT_182;Parent=repeat_region_182;Name=CAJQZP010000049:1404470..1410004;Classification=LTR/Gypsy;Sequence_ontology=SO:0002265;ltr_identity=0.9941;Method=structural;motif=TGCA;tsd=TTAT
CAJQZP010000049	LTR_retriever	long_terminal_repeat	1409667	1410004	.	-	.	ID=rLTR_182;Parent=repeat_region_182;Name=CAJQZP010000049:1404470..1410004;Classification=LTR/Gypsy;Sequence_ontology=SO:0000286;ltr_identity=0.9941;Method=structural;motif=TGCA;tsd=TTAT
CAJQZP010000049	LTR_retriever	target_site_duplication	1410005	1410008	.	-	.	ID=rTSD_182;Parent=repeat_region_182;Name=CAJQZP010000049:1404470..1410004;Classification=LTR/Gypsy;Sequence_ontology=SO:0000434;ltr_identity=0.9941;Method=structural;motif=TGCA;tsd=TTAT
###
CAJQZP010000049	LTR_retriever	repeat_region	1581394	1587082	.	-	.	ID=repeat_region_183;Name=CAJQZP010000049:1581398..1587078;Classification=LTR/Gypsy;Sequence_ontology=SO:0000657;ltr_identity=0.9918;Method=structural;motif=TGCA;tsd=ATAT
CAJQZP010000049	LTR_retriever	target_site_duplication	1581394	1581397	.	-	.	ID=lTSD_183;Parent=repeat_region_183;Name=CAJQZP010000049:1581398..1587078;Classification=LTR/Gypsy;Sequence_ontology=SO:0000434;ltr_identity=0.9918;Method=structural;motif=TGCA;tsd=ATAT
CAJQZP010000049	LTR_retriever	long_terminal_repeat	1581398	1581763	.	-	.	ID=lLTR_183;Parent=repeat_region_183;Name=CAJQZP010000049:1581398..1587078;Classification=LTR/Gypsy;Sequence_ontology=SO:0000286;ltr_identity=0.9918;Method=structural;motif=TGCA;tsd=ATAT
CAJQZP010000049	LTR_retriever	Gypsy_LTR_retrotransposon	1581398	1587078	.	-	.	ID=LTRRT_183;Parent=repeat_region_183;Name=CAJQZP010000049:1581398..1587078;Classification=LTR/Gypsy;Sequence_ontology=SO:0002265;ltr_identity=0.9918;Method=structural;motif=TGCA;tsd=ATAT
CAJQZP010000049	LTR_retriever	long_terminal_repeat	1586713	1587078	.	-	.	ID=rLTR_183;Parent=repeat_region_183;Name=CAJQZP010000049:1581398..1587078;Classification=LTR/Gypsy;Sequence_ontology=SO:0000286;ltr_identity=0.9918;Method=structural;motif=TGCA;tsd=ATAT
CAJQZP010000049	LTR_retriever	target_site_duplication	1587079	1587082	.	-	.	ID=rTSD_183;Parent=repeat_region_183;Name=CAJQZP010000049:1581398..1587078;Classification=LTR/Gypsy;Sequence_ontology=SO:0000434;ltr_identity=0.9918;Method=structural;motif=TGCA;tsd=ATAT
###
CAJQZP010000049	LTR_retriever	repeat_region	1640740	1646350	.	-	.	ID=repeat_region_184;Name=CAJQZP010000049:1640744..1646346;Classification=LTR/Gypsy;Sequence_ontology=SO:0000657;ltr_identity=0.9973;Method=structural;motif=TGCA;tsd=ATAT
CAJQZP010000049	LTR_retriever	target_site_duplication	1640740	1640743	.	-	.	ID=lTSD_184;Parent=repeat_region_184;Name=CAJQZP010000049:1640744..1646346;Classification=LTR/Gypsy;Sequence_ontology=SO:0000434;ltr_identity=0.9973;Method=structural;motif=TGCA;tsd=ATAT
CAJQZP010000049	LTR_retriever	long_terminal_repeat	1640744	1641110	.	-	.	ID=lLTR_184;Parent=repeat_region_184;Name=CAJQZP010000049:1640744..1646346;Classification=LTR/Gypsy;Sequence_ontology=SO:0000286;ltr_identity=0.9973;Method=structural;motif=TGCA;tsd=ATAT
CAJQZP010000049	LTR_retriever	Gypsy_LTR_retrotransposon	1640744	1646346	.	-	.	ID=LTRRT_184;Parent=repeat_region_184;Name=CAJQZP010000049:1640744..1646346;Classification=LTR/Gypsy;Sequence_ontology=SO:0002265;ltr_identity=0.9973;Method=structural;motif=TGCA;tsd=ATAT
CAJQZP010000049	LTR_retriever	long_terminal_repeat	1645980	1646346	.	-	.	ID=rLTR_184;Parent=repeat_region_184;Name=CAJQZP010000049:1640744..1646346;Classification=LTR/Gypsy;Sequence_ontology=SO:0000286;ltr_identity=0.9973;Method=structural;motif=TGCA;tsd=ATAT
CAJQZP010000049	LTR_retriever	target_site_duplication	1646347	1646350	.	-	.	ID=rTSD_184;Parent=repeat_region_184;Name=CAJQZP010000049:1640744..1646346;Classification=LTR/Gypsy;Sequence_ontology=SO:0000434;ltr_identity=0.9973;Method=structural;motif=TGCA;tsd=ATAT
###
CAJQZP010000049	LTR_retriever	repeat_region	1702887	1705757	.	+	.	ID=repeat_region_185;Name=CAJQZP010000049:1702891..1705753;Classification=LTR/Gypsy;Sequence_ontology=SO:0000657;ltr_identity=0.9819;Method=structural;motif=TGCA;tsd=CTAT
CAJQZP010000049	LTR_retriever	target_site_duplication	1702887	1702890	.	+	.	ID=lTSD_185;Parent=repeat_region_185;Name=CAJQZP010000049:1702891..1705753;Classification=LTR/Gypsy;Sequence_ontology=SO:0000434;ltr_identity=0.9819;Method=structural;motif=TGCA;tsd=CTAT
CAJQZP010000049	LTR_retriever	long_terminal_repeat	1702891	1703221	.	+	.	ID=lLTR_185;Parent=repeat_region_185;Name=CAJQZP010000049:1702891..1705753;Classification=LTR/Gypsy;Sequence_ontology=SO:0000286;ltr_identity=0.9819;Method=structural;motif=TGCA;tsd=CTAT
CAJQZP010000049	LTR_retriever	Gypsy_LTR_retrotransposon	1702891	1705753	.	+	.	ID=LTRRT_185;Parent=repeat_region_185;Name=CAJQZP010000049:1702891..1705753;Classification=LTR/Gypsy;Sequence_ontology=SO:0002265;ltr_identity=0.9819;Method=structural;motif=TGCA;tsd=CTAT
CAJQZP010000049	LTR_retriever	long_terminal_repeat	1705422	1705753	.	+	.	ID=rLTR_185;Parent=repeat_region_185;Name=CAJQZP010000049:1702891..1705753;Classification=LTR/Gypsy;Sequence_ontology=SO:0000286;ltr_identity=0.9819;Method=structural;motif=TGCA;tsd=CTAT
CAJQZP010000049	LTR_retriever	target_site_duplication	1705754	1705757	.	+	.	ID=rTSD_185;Parent=repeat_region_185;Name=CAJQZP010000049:1702891..1705753;Classification=LTR/Gypsy;Sequence_ontology=SO:0000434;ltr_identity=0.9819;Method=structural;motif=TGCA;tsd=CTAT
###
CAJQZP010000049	LTR_retriever	repeat_region	2269688	2275203	.	+	.	ID=repeat_region_186;Name=CAJQZP010000049:2269692..2275199;Classification=LTR/Gypsy;Sequence_ontology=SO:0000657;ltr_identity=1.0000;Method=structural;motif=TGCA;tsd=GTAG
CAJQZP010000049	LTR_retriever	target_site_duplication	2269688	2269691	.	+	.	ID=lTSD_186;Parent=repeat_region_186;Name=CAJQZP010000049:2269692..2275199;Classification=LTR/Gypsy;Sequence_ontology=SO:0000434;ltr_identity=1.0000;Method=structural;motif=TGCA;tsd=GTAG
CAJQZP010000049	LTR_retriever	long_terminal_repeat	2269692	2270057	.	+	.	ID=lLTR_186;Parent=repeat_region_186;Name=CAJQZP010000049:2269692..2275199;Classification=LTR/Gypsy;Sequence_ontology=SO:0000286;ltr_identity=1.0000;Method=structural;motif=TGCA;tsd=GTAG
CAJQZP010000049	LTR_retriever	Gypsy_LTR_retrotransposon	2269692	2275199	.	+	.	ID=LTRRT_186;Parent=repeat_region_186;Name=CAJQZP010000049:2269692..2275199;Classification=LTR/Gypsy;Sequence_ontology=SO:0002265;ltr_identity=1.0000;Method=structural;motif=TGCA;tsd=GTAG
CAJQZP010000049	LTR_retriever	long_terminal_repeat	2274833	2275199	.	+	.	ID=rLTR_186;Parent=repeat_region_186;Name=CAJQZP010000049:2269692..2275199;Classification=LTR/Gypsy;Sequence_ontology=SO:0000286;ltr_identity=1.0000;Method=structural;motif=TGCA;tsd=GTAG
CAJQZP010000049	LTR_retriever	target_site_duplication	2275200	2275203	.	+	.	ID=rTSD_186;Parent=repeat_region_186;Name=CAJQZP010000049:2269692..2275199;Classification=LTR/Gypsy;Sequence_ontology=SO:0000434;ltr_identity=1.0000;Method=structural;motif=TGCA;tsd=GTAG
###
CAJQZP010000049	LTR_retriever	repeat_region	2400621	2403561	.	?	.	ID=repeat_region_187;Name=CAJQZP010000049:2400625..2403557;Classification=LTR/unknown;Sequence_ontology=SO:0000657;ltr_identity=0.9940;Method=structural;motif=TGCA;tsd=ATAT
CAJQZP010000049	LTR_retriever	target_site_duplication	2400621	2400624	.	?	.	ID=lTSD_187;Parent=repeat_region_187;Name=CAJQZP010000049:2400625..2403557;Classification=LTR/unknown;Sequence_ontology=SO:0000434;ltr_identity=0.9940;Method=structural;motif=TGCA;tsd=ATAT
CAJQZP010000049	LTR_retriever	long_terminal_repeat	2400625	2400959	.	?	.	ID=lLTR_187;Parent=repeat_region_187;Name=CAJQZP010000049:2400625..2403557;Classification=LTR/unknown;Sequence_ontology=SO:0000286;ltr_identity=0.9940;Method=structural;motif=TGCA;tsd=ATAT
CAJQZP010000049	LTR_retriever	LTR_retrotransposon	2400625	2403557	.	?	.	ID=LTRRT_187;Parent=repeat_region_187;Name=CAJQZP010000049:2400625..2403557;Classification=LTR/unknown;Sequence_ontology=SO:0000186;ltr_identity=0.9940;Method=structural;motif=TGCA;tsd=ATAT
CAJQZP010000049	LTR_retriever	long_terminal_repeat	2403223	2403557	.	?	.	ID=rLTR_187;Parent=repeat_region_187;Name=CAJQZP010000049:2400625..2403557;Classification=LTR/unknown;Sequence_ontology=SO:0000286;ltr_identity=0.9940;Method=structural;motif=TGCA;tsd=ATAT
CAJQZP010000049	LTR_retriever	target_site_duplication	2403558	2403561	.	?	.	ID=rTSD_187;Parent=repeat_region_187;Name=CAJQZP010000049:2400625..2403557;Classification=LTR/unknown;Sequence_ontology=SO:0000434;ltr_identity=0.9940;Method=structural;motif=TGCA;tsd=ATAT
###
CAJQZP010000049	LTR_retriever	repeat_region	2711982	2717583	.	-	.	ID=repeat_region_188;Name=CAJQZP010000049:2711987..2717578;Classification=LTR/Gypsy;Sequence_ontology=SO:0000657;ltr_identity=0.9942;Method=structural;motif=TGCA;tsd=ATCAT
CAJQZP010000049	LTR_retriever	target_site_duplication	2711982	2711986	.	-	.	ID=lTSD_188;Parent=repeat_region_188;Name=CAJQZP010000049:2711987..2717578;Classification=LTR/Gypsy;Sequence_ontology=SO:0000434;ltr_identity=0.9942;Method=structural;motif=TGCA;tsd=ATCAT
CAJQZP010000049	LTR_retriever	long_terminal_repeat	2711987	2712682	.	-	.	ID=lLTR_188;Parent=repeat_region_188;Name=CAJQZP010000049:2711987..2717578;Classification=LTR/Gypsy;Sequence_ontology=SO:0000286;ltr_identity=0.9942;Method=structural;motif=TGCA;tsd=ATCAT
CAJQZP010000049	LTR_retriever	Gypsy_LTR_retrotransposon	2711987	2717578	.	-	.	ID=LTRRT_188;Parent=repeat_region_188;Name=CAJQZP010000049:2711987..2717578;Classification=LTR/Gypsy;Sequence_ontology=SO:0002265;ltr_identity=0.9942;Method=structural;motif=TGCA;tsd=ATCAT
CAJQZP010000049	LTR_retriever	long_terminal_repeat	2716880	2717578	.	-	.	ID=rLTR_188;Parent=repeat_region_188;Name=CAJQZP010000049:2711987..2717578;Classification=LTR/Gypsy;Sequence_ontology=SO:0000286;ltr_identity=0.9942;Method=structural;motif=TGCA;tsd=ATCAT
CAJQZP010000049	LTR_retriever	target_site_duplication	2717579	2717583	.	-	.	ID=rTSD_188;Parent=repeat_region_188;Name=CAJQZP010000049:2711987..2717578;Classification=LTR/Gypsy;Sequence_ontology=SO:0000434;ltr_identity=0.9942;Method=structural;motif=TGCA;tsd=ATCAT
###
CAJQZP010000049	LTR_retriever	repeat_region	2805597	2808531	.	+	.	ID=repeat_region_189;Name=CAJQZP010000049:2805602..2808526;Classification=LTR/Gypsy;Sequence_ontology=SO:0000657;ltr_identity=1.0000;Method=structural;motif=TGCA;tsd=CATTG
CAJQZP010000049	LTR_retriever	target_site_duplication	2805597	2805601	.	+	.	ID=lTSD_189;Parent=repeat_region_189;Name=CAJQZP010000049:2805602..2808526;Classification=LTR/Gypsy;Sequence_ontology=SO:0000434;ltr_identity=1.0000;Method=structural;motif=TGCA;tsd=CATTG
CAJQZP010000049	LTR_retriever	long_terminal_repeat	2805602	2805703	.	+	.	ID=lLTR_189;Parent=repeat_region_189;Name=CAJQZP010000049:2805602..2808526;Classification=LTR/Gypsy;Sequence_ontology=SO:0000286;ltr_identity=1.0000;Method=structural;motif=TGCA;tsd=CATTG
CAJQZP010000049	LTR_retriever	Gypsy_LTR_retrotransposon	2805602	2808526	.	+	.	ID=LTRRT_189;Parent=repeat_region_189;Name=CAJQZP010000049:2805602..2808526;Classification=LTR/Gypsy;Sequence_ontology=SO:0002265;ltr_identity=1.0000;Method=structural;motif=TGCA;tsd=CATTG
CAJQZP010000049	LTR_retriever	long_terminal_repeat	2808425	2808526	.	+	.	ID=rLTR_189;Parent=repeat_region_189;Name=CAJQZP010000049:2805602..2808526;Classification=LTR/Gypsy;Sequence_ontology=SO:0000286;ltr_identity=1.0000;Method=structural;motif=TGCA;tsd=CATTG
CAJQZP010000049	LTR_retriever	target_site_duplication	2808527	2808531	.	+	.	ID=rTSD_189;Parent=repeat_region_189;Name=CAJQZP010000049:2805602..2808526;Classification=LTR/Gypsy;Sequence_ontology=SO:0000434;ltr_identity=1.0000;Method=structural;motif=TGCA;tsd=CATTG
###
CAJQZP010000049	LTR_retriever	repeat_region	2829691	2833325	.	?	.	ID=repeat_region_190;Name=CAJQZP010000049:2829696..2833320;Classification=LTR/unknown;Sequence_ontology=SO:0000657;ltr_identity=0.9992;Method=structural;motif=TATA;tsd=TAATT
CAJQZP010000049	LTR_retriever	target_site_duplication	2829691	2829695	.	?	.	ID=lTSD_190;Parent=repeat_region_190;Name=CAJQZP010000049:2829696..2833320;Classification=LTR/unknown;Sequence_ontology=SO:0000434;ltr_identity=0.9992;Method=structural;motif=TATA;tsd=TAATT
CAJQZP010000049	LTR_retriever	long_terminal_repeat	2829696	2830985	.	?	.	ID=lLTR_190;Parent=repeat_region_190;Name=CAJQZP010000049:2829696..2833320;Classification=LTR/unknown;Sequence_ontology=SO:0000286;ltr_identity=0.9992;Method=structural;motif=TATA;tsd=TAATT
CAJQZP010000049	LTR_retriever	LTR_retrotransposon	2829696	2833320	.	?	.	ID=LTRRT_190;Parent=repeat_region_190;Name=CAJQZP010000049:2829696..2833320;Classification=LTR/unknown;Sequence_ontology=SO:0000186;ltr_identity=0.9992;Method=structural;motif=TATA;tsd=TAATT
CAJQZP010000049	LTR_retriever	long_terminal_repeat	2832030	2833320	.	?	.	ID=rLTR_190;Parent=repeat_region_190;Name=CAJQZP010000049:2829696..2833320;Classification=LTR/unknown;Sequence_ontology=SO:0000286;ltr_identity=0.9992;Method=structural;motif=TATA;tsd=TAATT
CAJQZP010000049	LTR_retriever	target_site_duplication	2833321	2833325	.	?	.	ID=rTSD_190;Parent=repeat_region_190;Name=CAJQZP010000049:2829696..2833320;Classification=LTR/unknown;Sequence_ontology=SO:0000434;ltr_identity=0.9992;Method=structural;motif=TATA;tsd=TAATT
###
CAJQZP010000049	LTR_retriever	repeat_region	2893061	2896690	.	?	.	ID=repeat_region_191;Name=CAJQZP010000049:2893065..2896686;Classification=LTR/unknown;Sequence_ontology=SO:0000657;ltr_identity=0.9943;Method=structural;motif=TGCA;tsd=ACTT
CAJQZP010000049	LTR_retriever	target_site_duplication	2893061	2893064	.	?	.	ID=lTSD_191;Parent=repeat_region_191;Name=CAJQZP010000049:2893065..2896686;Classification=LTR/unknown;Sequence_ontology=SO:0000434;ltr_identity=0.9943;Method=structural;motif=TGCA;tsd=ACTT
CAJQZP010000049	LTR_retriever	long_terminal_repeat	2893065	2894283	.	?	.	ID=lLTR_191;Parent=repeat_region_191;Name=CAJQZP010000049:2893065..2896686;Classification=LTR/unknown;Sequence_ontology=SO:0000286;ltr_identity=0.9943;Method=structural;motif=TGCA;tsd=ACTT
CAJQZP010000049	LTR_retriever	LTR_retrotransposon	2893065	2896686	.	?	.	ID=LTRRT_191;Parent=repeat_region_191;Name=CAJQZP010000049:2893065..2896686;Classification=LTR/unknown;Sequence_ontology=SO:0000186;ltr_identity=0.9943;Method=structural;motif=TGCA;tsd=ACTT
CAJQZP010000049	LTR_retriever	long_terminal_repeat	2895465	2896686	.	?	.	ID=rLTR_191;Parent=repeat_region_191;Name=CAJQZP010000049:2893065..2896686;Classification=LTR/unknown;Sequence_ontology=SO:0000286;ltr_identity=0.9943;Method=structural;motif=TGCA;tsd=ACTT
CAJQZP010000049	LTR_retriever	target_site_duplication	2896687	2896690	.	?	.	ID=rTSD_191;Parent=repeat_region_191;Name=CAJQZP010000049:2893065..2896686;Classification=LTR/unknown;Sequence_ontology=SO:0000434;ltr_identity=0.9943;Method=structural;motif=TGCA;tsd=ACTT
###
CAJQZP010000049	LTR_retriever	repeat_region	3019601	3024194	.	+	.	ID=repeat_region_192;Name=CAJQZP010000049:3019606..3024189;Classification=LTR/Gypsy;Sequence_ontology=SO:0000657;ltr_identity=0.9643;Method=structural;motif=TGCA;tsd=CATTA
CAJQZP010000049	LTR_retriever	target_site_duplication	3019601	3019605	.	+	.	ID=lTSD_192;Parent=repeat_region_192;Name=CAJQZP010000049:3019606..3024189;Classification=LTR/Gypsy;Sequence_ontology=SO:0000434;ltr_identity=0.9643;Method=structural;motif=TGCA;tsd=CATTA
CAJQZP010000049	LTR_retriever	long_terminal_repeat	3019606	3019717	.	+	.	ID=lLTR_192;Parent=repeat_region_192;Name=CAJQZP010000049:3019606..3024189;Classification=LTR/Gypsy;Sequence_ontology=SO:0000286;ltr_identity=0.9643;Method=structural;motif=TGCA;tsd=CATTA
CAJQZP010000049	LTR_retriever	Gypsy_LTR_retrotransposon	3019606	3024189	.	+	.	ID=LTRRT_192;Parent=repeat_region_192;Name=CAJQZP010000049:3019606..3024189;Classification=LTR/Gypsy;Sequence_ontology=SO:0002265;ltr_identity=0.9643;Method=structural;motif=TGCA;tsd=CATTA
CAJQZP010000049	LTR_retriever	long_terminal_repeat	3024078	3024189	.	+	.	ID=rLTR_192;Parent=repeat_region_192;Name=CAJQZP010000049:3019606..3024189;Classification=LTR/Gypsy;Sequence_ontology=SO:0000286;ltr_identity=0.9643;Method=structural;motif=TGCA;tsd=CATTA
CAJQZP010000049	LTR_retriever	target_site_duplication	3024190	3024194	.	+	.	ID=rTSD_192;Parent=repeat_region_192;Name=CAJQZP010000049:3019606..3024189;Classification=LTR/Gypsy;Sequence_ontology=SO:0000434;ltr_identity=0.9643;Method=structural;motif=TGCA;tsd=CATTA
###
CAJQZP010000049	LTR_retriever	repeat_region	3086330	3092020	.	-	.	ID=repeat_region_193;Name=CAJQZP010000049:3086334..3092016;Classification=LTR/Gypsy;Sequence_ontology=SO:0000657;ltr_identity=0.9754;Method=structural;motif=TGCA;tsd=GTAT
CAJQZP010000049	LTR_retriever	target_site_duplication	3086330	3086333	.	-	.	ID=lTSD_193;Parent=repeat_region_193;Name=CAJQZP010000049:3086334..3092016;Classification=LTR/Gypsy;Sequence_ontology=SO:0000434;ltr_identity=0.9754;Method=structural;motif=TGCA;tsd=GTAT
CAJQZP010000049	LTR_retriever	long_terminal_repeat	3086334	3086700	.	-	.	ID=lLTR_193;Parent=repeat_region_193;Name=CAJQZP010000049:3086334..3092016;Classification=LTR/Gypsy;Sequence_ontology=SO:0000286;ltr_identity=0.9754;Method=structural;motif=TGCA;tsd=GTAT
CAJQZP010000049	LTR_retriever	Gypsy_LTR_retrotransposon	3086334	3092016	.	-	.	ID=LTRRT_193;Parent=repeat_region_193;Name=CAJQZP010000049:3086334..3092016;Classification=LTR/Gypsy;Sequence_ontology=SO:0002265;ltr_identity=0.9754;Method=structural;motif=TGCA;tsd=GTAT
CAJQZP010000049	LTR_retriever	long_terminal_repeat	3091651	3092016	.	-	.	ID=rLTR_193;Parent=repeat_region_193;Name=CAJQZP010000049:3086334..3092016;Classification=LTR/Gypsy;Sequence_ontology=SO:0000286;ltr_identity=0.9754;Method=structural;motif=TGCA;tsd=GTAT
CAJQZP010000049	LTR_retriever	target_site_duplication	3092017	3092020	.	-	.	ID=rTSD_193;Parent=repeat_region_193;Name=CAJQZP010000049:3086334..3092016;Classification=LTR/Gypsy;Sequence_ontology=SO:0000434;ltr_identity=0.9754;Method=structural;motif=TGCA;tsd=GTAT
###
CAJQZP010000049	LTR_retriever	repeat_region	3110420	3121319	.	+	.	ID=repeat_region_194;Name=CAJQZP010000049:3110424..3121315;Classification=LTR/Gypsy;Sequence_ontology=SO:0000657;ltr_identity=0.9726;Method=structural;motif=TGCA;tsd=CTAT
CAJQZP010000049	LTR_retriever	target_site_duplication	3110420	3110423	.	+	.	ID=lTSD_194;Parent=repeat_region_194;Name=CAJQZP010000049:3110424..3121315;Classification=LTR/Gypsy;Sequence_ontology=SO:0000434;ltr_identity=0.9726;Method=structural;motif=TGCA;tsd=CTAT
CAJQZP010000049	LTR_retriever	long_terminal_repeat	3110424	3110824	.	+	.	ID=lLTR_194;Parent=repeat_region_194;Name=CAJQZP010000049:3110424..3121315;Classification=LTR/Gypsy;Sequence_ontology=SO:0000286;ltr_identity=0.9726;Method=structural;motif=TGCA;tsd=CTAT
CAJQZP010000049	LTR_retriever	Gypsy_LTR_retrotransposon	3110424	3121315	.	+	.	ID=LTRRT_194;Parent=repeat_region_194;Name=CAJQZP010000049:3110424..3121315;Classification=LTR/Gypsy;Sequence_ontology=SO:0002265;ltr_identity=0.9726;Method=structural;motif=TGCA;tsd=CTAT
CAJQZP010000049	LTR_retriever	long_terminal_repeat	3120914	3121315	.	+	.	ID=rLTR_194;Parent=repeat_region_194;Name=CAJQZP010000049:3110424..3121315;Classification=LTR/Gypsy;Sequence_ontology=SO:0000286;ltr_identity=0.9726;Method=structural;motif=TGCA;tsd=CTAT
CAJQZP010000049	LTR_retriever	target_site_duplication	3121316	3121319	.	+	.	ID=rTSD_194;Parent=repeat_region_194;Name=CAJQZP010000049:3110424..3121315;Classification=LTR/Gypsy;Sequence_ontology=SO:0000434;ltr_identity=0.9726;Method=structural;motif=TGCA;tsd=CTAT
###
CAJQZP010000049	LTR_retriever	repeat_region	3127226	3132903	.	+	.	ID=repeat_region_195;Name=CAJQZP010000049:3127230..3132899;Classification=LTR/Gypsy;Sequence_ontology=SO:0000657;ltr_identity=0.9948;Method=structural;motif=TGCA;tsd=TTAT
CAJQZP010000049	LTR_retriever	target_site_duplication	3127226	3127229	.	+	.	ID=lTSD_195;Parent=repeat_region_195;Name=CAJQZP010000049:3127230..3132899;Classification=LTR/Gypsy;Sequence_ontology=SO:0000434;ltr_identity=0.9948;Method=structural;motif=TGCA;tsd=TTAT
CAJQZP010000049	LTR_retriever	long_terminal_repeat	3127230	3127616	.	+	.	ID=lLTR_195;Parent=repeat_region_195;Name=CAJQZP010000049:3127230..3132899;Classification=LTR/Gypsy;Sequence_ontology=SO:0000286;ltr_identity=0.9948;Method=structural;motif=TGCA;tsd=TTAT
CAJQZP010000049	LTR_retriever	Gypsy_LTR_retrotransposon	3127230	3132899	.	+	.	ID=LTRRT_195;Parent=repeat_region_195;Name=CAJQZP010000049:3127230..3132899;Classification=LTR/Gypsy;Sequence_ontology=SO:0002265;ltr_identity=0.9948;Method=structural;motif=TGCA;tsd=TTAT
CAJQZP010000049	LTR_retriever	long_terminal_repeat	3132513	3132899	.	+	.	ID=rLTR_195;Parent=repeat_region_195;Name=CAJQZP010000049:3127230..3132899;Classification=LTR/Gypsy;Sequence_ontology=SO:0000286;ltr_identity=0.9948;Method=structural;motif=TGCA;tsd=TTAT
CAJQZP010000049	LTR_retriever	target_site_duplication	3132900	3132903	.	+	.	ID=rTSD_195;Parent=repeat_region_195;Name=CAJQZP010000049:3127230..3132899;Classification=LTR/Gypsy;Sequence_ontology=SO:0000434;ltr_identity=0.9948;Method=structural;motif=TGCA;tsd=TTAT
###
CAJQZP010000049	LTR_retriever	repeat_region	3184363	3191345	.	+	.	ID=repeat_region_196;Name=CAJQZP010000049:3184368..3191340;Classification=LTR/Gypsy;Sequence_ontology=SO:0000657;ltr_identity=1.0000;Method=structural;motif=TGCA;tsd=ATCGT
CAJQZP010000049	LTR_retriever	target_site_duplication	3184363	3184367	.	+	.	ID=lTSD_196;Parent=repeat_region_196;Name=CAJQZP010000049:3184368..3191340;Classification=LTR/Gypsy;Sequence_ontology=SO:0000434;ltr_identity=1.0000;Method=structural;motif=TGCA;tsd=ATCGT
CAJQZP010000049	LTR_retriever	long_terminal_repeat	3184368	3184982	.	+	.	ID=lLTR_196;Parent=repeat_region_196;Name=CAJQZP010000049:3184368..3191340;Classification=LTR/Gypsy;Sequence_ontology=SO:0000286;ltr_identity=1.0000;Method=structural;motif=TGCA;tsd=ATCGT
CAJQZP010000049	LTR_retriever	Gypsy_LTR_retrotransposon	3184368	3191340	.	+	.	ID=LTRRT_196;Parent=repeat_region_196;Name=CAJQZP010000049:3184368..3191340;Classification=LTR/Gypsy;Sequence_ontology=SO:0002265;ltr_identity=1.0000;Method=structural;motif=TGCA;tsd=ATCGT
CAJQZP010000049	LTR_retriever	long_terminal_repeat	3190726	3191340	.	+	.	ID=rLTR_196;Parent=repeat_region_196;Name=CAJQZP010000049:3184368..3191340;Classification=LTR/Gypsy;Sequence_ontology=SO:0000286;ltr_identity=1.0000;Method=structural;motif=TGCA;tsd=ATCGT
CAJQZP010000049	LTR_retriever	target_site_duplication	3191341	3191345	.	+	.	ID=rTSD_196;Parent=repeat_region_196;Name=CAJQZP010000049:3184368..3191340;Classification=LTR/Gypsy;Sequence_ontology=SO:0000434;ltr_identity=1.0000;Method=structural;motif=TGCA;tsd=ATCGT
###
CAJQZP010000049	LTR_retriever	repeat_region	3196147	3202063	.	+	.	ID=repeat_region_197;Name=CAJQZP010000049:3196151..3202059;Classification=LTR/Gypsy;Sequence_ontology=SO:0000657;ltr_identity=1.0000;Method=structural;motif=TGCA;tsd=GGAC
CAJQZP010000049	LTR_retriever	target_site_duplication	3196147	3196150	.	+	.	ID=lTSD_197;Parent=repeat_region_197;Name=CAJQZP010000049:3196151..3202059;Classification=LTR/Gypsy;Sequence_ontology=SO:0000434;ltr_identity=1.0000;Method=structural;motif=TGCA;tsd=GGAC
CAJQZP010000049	LTR_retriever	long_terminal_repeat	3196151	3196264	.	+	.	ID=lLTR_197;Parent=repeat_region_197;Name=CAJQZP010000049:3196151..3202059;Classification=LTR/Gypsy;Sequence_ontology=SO:0000286;ltr_identity=1.0000;Method=structural;motif=TGCA;tsd=GGAC
CAJQZP010000049	LTR_retriever	Gypsy_LTR_retrotransposon	3196151	3202059	.	+	.	ID=LTRRT_197;Parent=repeat_region_197;Name=CAJQZP010000049:3196151..3202059;Classification=LTR/Gypsy;Sequence_ontology=SO:0002265;ltr_identity=1.0000;Method=structural;motif=TGCA;tsd=GGAC
CAJQZP010000049	LTR_retriever	long_terminal_repeat	3201946	3202059	.	+	.	ID=rLTR_197;Parent=repeat_region_197;Name=CAJQZP010000049:3196151..3202059;Classification=LTR/Gypsy;Sequence_ontology=SO:0000286;ltr_identity=1.0000;Method=structural;motif=TGCA;tsd=GGAC
CAJQZP010000049	LTR_retriever	target_site_duplication	3202060	3202063	.	+	.	ID=rTSD_197;Parent=repeat_region_197;Name=CAJQZP010000049:3196151..3202059;Classification=LTR/Gypsy;Sequence_ontology=SO:0000434;ltr_identity=1.0000;Method=structural;motif=TGCA;tsd=GGAC
###
CAJQZP010000049	LTR_retriever	repeat_region	3425787	3427877	.	?	.	ID=repeat_region_198;Name=CAJQZP010000049:3425791..3427873;Classification=LTR/unknown;Sequence_ontology=SO:0000657;ltr_identity=0.9248;Method=structural;motif=TGCA;tsd=ATAG
CAJQZP010000049	LTR_retriever	target_site_duplication	3425787	3425790	.	?	.	ID=lTSD_198;Parent=repeat_region_198;Name=CAJQZP010000049:3425791..3427873;Classification=LTR/unknown;Sequence_ontology=SO:0000434;ltr_identity=0.9248;Method=structural;motif=TGCA;tsd=ATAG
CAJQZP010000049	LTR_retriever	long_terminal_repeat	3425791	3425923	.	?	.	ID=lLTR_198;Parent=repeat_region_198;Name=CAJQZP010000049:3425791..3427873;Classification=LTR/unknown;Sequence_ontology=SO:0000286;ltr_identity=0.9248;Method=structural;motif=TGCA;tsd=ATAG
CAJQZP010000049	LTR_retriever	LTR_retrotransposon	3425791	3427873	.	?	.	ID=LTRRT_198;Parent=repeat_region_198;Name=CAJQZP010000049:3425791..3427873;Classification=LTR/unknown;Sequence_ontology=SO:0000186;ltr_identity=0.9248;Method=structural;motif=TGCA;tsd=ATAG
CAJQZP010000049	LTR_retriever	long_terminal_repeat	3427741	3427873	.	?	.	ID=rLTR_198;Parent=repeat_region_198;Name=CAJQZP010000049:3425791..3427873;Classification=LTR/unknown;Sequence_ontology=SO:0000286;ltr_identity=0.9248;Method=structural;motif=TGCA;tsd=ATAG
CAJQZP010000049	LTR_retriever	target_site_duplication	3427874	3427877	.	?	.	ID=rTSD_198;Parent=repeat_region_198;Name=CAJQZP010000049:3425791..3427873;Classification=LTR/unknown;Sequence_ontology=SO:0000434;ltr_identity=0.9248;Method=structural;motif=TGCA;tsd=ATAG
###
CAJQZP010000049	LTR_retriever	repeat_region	3648365	3653257	.	-	.	ID=repeat_region_199;Name=CAJQZP010000049:3648369..3653253;Classification=LTR/Gypsy;Sequence_ontology=SO:0000657;ltr_identity=0.9934;Method=structural;motif=TGCA;tsd=TATC
CAJQZP010000049	LTR_retriever	target_site_duplication	3648365	3648368	.	-	.	ID=lTSD_199;Parent=repeat_region_199;Name=CAJQZP010000049:3648369..3653253;Classification=LTR/Gypsy;Sequence_ontology=SO:0000434;ltr_identity=0.9934;Method=structural;motif=TGCA;tsd=TATC
CAJQZP010000049	LTR_retriever	long_terminal_repeat	3648369	3648823	.	-	.	ID=lLTR_199;Parent=repeat_region_199;Name=CAJQZP010000049:3648369..3653253;Classification=LTR/Gypsy;Sequence_ontology=SO:0000286;ltr_identity=0.9934;Method=structural;motif=TGCA;tsd=TATC
CAJQZP010000049	LTR_retriever	Gypsy_LTR_retrotransposon	3648369	3653253	.	-	.	ID=LTRRT_199;Parent=repeat_region_199;Name=CAJQZP010000049:3648369..3653253;Classification=LTR/Gypsy;Sequence_ontology=SO:0002265;ltr_identity=0.9934;Method=structural;motif=TGCA;tsd=TATC
CAJQZP010000049	LTR_retriever	long_terminal_repeat	3652799	3653253	.	-	.	ID=rLTR_199;Parent=repeat_region_199;Name=CAJQZP010000049:3648369..3653253;Classification=LTR/Gypsy;Sequence_ontology=SO:0000286;ltr_identity=0.9934;Method=structural;motif=TGCA;tsd=TATC
CAJQZP010000049	LTR_retriever	target_site_duplication	3653254	3653257	.	-	.	ID=rTSD_199;Parent=repeat_region_199;Name=CAJQZP010000049:3648369..3653253;Classification=LTR/Gypsy;Sequence_ontology=SO:0000434;ltr_identity=0.9934;Method=structural;motif=TGCA;tsd=TATC
###
CAJQZP010000049	LTR_retriever	repeat_region	3697601	3700537	.	?	.	ID=repeat_region_200;Name=CAJQZP010000049:3697605..3700533;Classification=LTR/unknown;Sequence_ontology=SO:0000657;ltr_identity=0.9768;Method=structural;motif=TGCA;tsd=TTAT
CAJQZP010000049	LTR_retriever	target_site_duplication	3697601	3697604	.	?	.	ID=lTSD_200;Parent=repeat_region_200;Name=CAJQZP010000049:3697605..3700533;Classification=LTR/unknown;Sequence_ontology=SO:0000434;ltr_identity=0.9768;Method=structural;motif=TGCA;tsd=TTAT
CAJQZP010000049	LTR_retriever	long_terminal_repeat	3697605	3697992	.	?	.	ID=lLTR_200;Parent=repeat_region_200;Name=CAJQZP010000049:3697605..3700533;Classification=LTR/unknown;Sequence_ontology=SO:0000286;ltr_identity=0.9768;Method=structural;motif=TGCA;tsd=TTAT
CAJQZP010000049	LTR_retriever	LTR_retrotransposon	3697605	3700533	.	?	.	ID=LTRRT_200;Parent=repeat_region_200;Name=CAJQZP010000049:3697605..3700533;Classification=LTR/unknown;Sequence_ontology=SO:0000186;ltr_identity=0.9768;Method=structural;motif=TGCA;tsd=TTAT
CAJQZP010000049	LTR_retriever	long_terminal_repeat	3700146	3700533	.	?	.	ID=rLTR_200;Parent=repeat_region_200;Name=CAJQZP010000049:3697605..3700533;Classification=LTR/unknown;Sequence_ontology=SO:0000286;ltr_identity=0.9768;Method=structural;motif=TGCA;tsd=TTAT
CAJQZP010000049	LTR_retriever	target_site_duplication	3700534	3700537	.	?	.	ID=rTSD_200;Parent=repeat_region_200;Name=CAJQZP010000049:3697605..3700533;Classification=LTR/unknown;Sequence_ontology=SO:0000434;ltr_identity=0.9768;Method=structural;motif=TGCA;tsd=TTAT
###
CAJQZP010000049	LTR_retriever	repeat_region	3884127	3889756	.	-	.	ID=repeat_region_201;Name=CAJQZP010000049:3884131..3889752;Classification=LTR/Gypsy;Sequence_ontology=SO:0000657;ltr_identity=0.9894;Method=structural;motif=TGCA;tsd=GTAC
CAJQZP010000049	LTR_retriever	target_site_duplication	3884127	3884130	.	-	.	ID=lTSD_201;Parent=repeat_region_201;Name=CAJQZP010000049:3884131..3889752;Classification=LTR/Gypsy;Sequence_ontology=SO:0000434;ltr_identity=0.9894;Method=structural;motif=TGCA;tsd=GTAC
CAJQZP010000049	LTR_retriever	long_terminal_repeat	3884131	3884508	.	-	.	ID=lLTR_201;Parent=repeat_region_201;Name=CAJQZP010000049:3884131..3889752;Classification=LTR/Gypsy;Sequence_ontology=SO:0000286;ltr_identity=0.9894;Method=structural;motif=TGCA;tsd=GTAC
CAJQZP010000049	LTR_retriever	Gypsy_LTR_retrotransposon	3884131	3889752	.	-	.	ID=LTRRT_201;Parent=repeat_region_201;Name=CAJQZP010000049:3884131..3889752;Classification=LTR/Gypsy;Sequence_ontology=SO:0002265;ltr_identity=0.9894;Method=structural;motif=TGCA;tsd=GTAC
CAJQZP010000049	LTR_retriever	long_terminal_repeat	3889375	3889752	.	-	.	ID=rLTR_201;Parent=repeat_region_201;Name=CAJQZP010000049:3884131..3889752;Classification=LTR/Gypsy;Sequence_ontology=SO:0000286;ltr_identity=0.9894;Method=structural;motif=TGCA;tsd=GTAC
CAJQZP010000049	LTR_retriever	target_site_duplication	3889753	3889756	.	-	.	ID=rTSD_201;Parent=repeat_region_201;Name=CAJQZP010000049:3884131..3889752;Classification=LTR/Gypsy;Sequence_ontology=SO:0000434;ltr_identity=0.9894;Method=structural;motif=TGCA;tsd=GTAC
###
CAJQZP010000049	LTR_retriever	repeat_region	4068055	4075064	.	+	.	ID=repeat_region_202;Name=CAJQZP010000049:4068059..4075060;Classification=LTR/Gypsy;Sequence_ontology=SO:0000657;ltr_identity=0.9966;Method=structural;motif=TGCA;tsd=GAAT
CAJQZP010000049	LTR_retriever	target_site_duplication	4068055	4068058	.	+	.	ID=lTSD_202;Parent=repeat_region_202;Name=CAJQZP010000049:4068059..4075060;Classification=LTR/Gypsy;Sequence_ontology=SO:0000434;ltr_identity=0.9966;Method=structural;motif=TGCA;tsd=GAAT
CAJQZP010000049	LTR_retriever	long_terminal_repeat	4068059	4068945	.	+	.	ID=lLTR_202;Parent=repeat_region_202;Name=CAJQZP010000049:4068059..4075060;Classification=LTR/Gypsy;Sequence_ontology=SO:0000286;ltr_identity=0.9966;Method=structural;motif=TGCA;tsd=GAAT
CAJQZP010000049	LTR_retriever	Gypsy_LTR_retrotransposon	4068059	4075060	.	+	.	ID=LTRRT_202;Parent=repeat_region_202;Name=CAJQZP010000049:4068059..4075060;Classification=LTR/Gypsy;Sequence_ontology=SO:0002265;ltr_identity=0.9966;Method=structural;motif=TGCA;tsd=GAAT
CAJQZP010000049	LTR_retriever	long_terminal_repeat	4074174	4075060	.	+	.	ID=rLTR_202;Parent=repeat_region_202;Name=CAJQZP010000049:4068059..4075060;Classification=LTR/Gypsy;Sequence_ontology=SO:0000286;ltr_identity=0.9966;Method=structural;motif=TGCA;tsd=GAAT
CAJQZP010000049	LTR_retriever	target_site_duplication	4075061	4075064	.	+	.	ID=rTSD_202;Parent=repeat_region_202;Name=CAJQZP010000049:4068059..4075060;Classification=LTR/Gypsy;Sequence_ontology=SO:0000434;ltr_identity=0.9966;Method=structural;motif=TGCA;tsd=GAAT
###
CAJQZP010000049	LTR_retriever	repeat_region	4334128	4339714	.	-	.	ID=repeat_region_203;Name=CAJQZP010000049:4334132..4339710;Classification=LTR/Gypsy;Sequence_ontology=SO:0000657;ltr_identity=0.9971;Method=structural;motif=TGCA;tsd=AAAG
CAJQZP010000049	LTR_retriever	target_site_duplication	4334128	4334131	.	-	.	ID=lTSD_203;Parent=repeat_region_203;Name=CAJQZP010000049:4334132..4339710;Classification=LTR/Gypsy;Sequence_ontology=SO:0000434;ltr_identity=0.9971;Method=structural;motif=TGCA;tsd=AAAG
CAJQZP010000049	LTR_retriever	long_terminal_repeat	4334132	4334828	.	-	.	ID=lLTR_203;Parent=repeat_region_203;Name=CAJQZP010000049:4334132..4339710;Classification=LTR/Gypsy;Sequence_ontology=SO:0000286;ltr_identity=0.9971;Method=structural;motif=TGCA;tsd=AAAG
CAJQZP010000049	LTR_retriever	Gypsy_LTR_retrotransposon	4334132	4339710	.	-	.	ID=LTRRT_203;Parent=repeat_region_203;Name=CAJQZP010000049:4334132..4339710;Classification=LTR/Gypsy;Sequence_ontology=SO:0002265;ltr_identity=0.9971;Method=structural;motif=TGCA;tsd=AAAG
CAJQZP010000049	LTR_retriever	long_terminal_repeat	4339014	4339710	.	-	.	ID=rLTR_203;Parent=repeat_region_203;Name=CAJQZP010000049:4334132..4339710;Classification=LTR/Gypsy;Sequence_ontology=SO:0000286;ltr_identity=0.9971;Method=structural;motif=TGCA;tsd=AAAG
CAJQZP010000049	LTR_retriever	target_site_duplication	4339711	4339714	.	-	.	ID=rTSD_203;Parent=repeat_region_203;Name=CAJQZP010000049:4334132..4339710;Classification=LTR/Gypsy;Sequence_ontology=SO:0000434;ltr_identity=0.9971;Method=structural;motif=TGCA;tsd=AAAG
###
CAJQZP010000049	LTR_retriever	repeat_region	4494988	4498086	.	+	.	ID=repeat_region_204;Name=CAJQZP010000049:4494992..4498082;Classification=LTR/Gypsy;Sequence_ontology=SO:0000657;ltr_identity=0.9732;Method=structural;motif=TGCA;tsd=ATAT
CAJQZP010000049	LTR_retriever	target_site_duplication	4494988	4494991	.	+	.	ID=lTSD_204;Parent=repeat_region_204;Name=CAJQZP010000049:4494992..4498082;Classification=LTR/Gypsy;Sequence_ontology=SO:0000434;ltr_identity=0.9732;Method=structural;motif=TGCA;tsd=ATAT
CAJQZP010000049	LTR_retriever	long_terminal_repeat	4494992	4495403	.	+	.	ID=lLTR_204;Parent=repeat_region_204;Name=CAJQZP010000049:4494992..4498082;Classification=LTR/Gypsy;Sequence_ontology=SO:0000286;ltr_identity=0.9732;Method=structural;motif=TGCA;tsd=ATAT
CAJQZP010000049	LTR_retriever	Gypsy_LTR_retrotransposon	4494992	4498082	.	+	.	ID=LTRRT_204;Parent=repeat_region_204;Name=CAJQZP010000049:4494992..4498082;Classification=LTR/Gypsy;Sequence_ontology=SO:0002265;ltr_identity=0.9732;Method=structural;motif=TGCA;tsd=ATAT
CAJQZP010000049	LTR_retriever	long_terminal_repeat	4497673	4498082	.	+	.	ID=rLTR_204;Parent=repeat_region_204;Name=CAJQZP010000049:4494992..4498082;Classification=LTR/Gypsy;Sequence_ontology=SO:0000286;ltr_identity=0.9732;Method=structural;motif=TGCA;tsd=ATAT
CAJQZP010000049	LTR_retriever	target_site_duplication	4498083	4498086	.	+	.	ID=rTSD_204;Parent=repeat_region_204;Name=CAJQZP010000049:4494992..4498082;Classification=LTR/Gypsy;Sequence_ontology=SO:0000434;ltr_identity=0.9732;Method=structural;motif=TGCA;tsd=ATAT
###
CAJQZP010000049	LTR_retriever	repeat_region	4521308	4527855	.	+	.	ID=repeat_region_205;Name=CAJQZP010000049:4521312..4527851;Classification=LTR/Gypsy;Sequence_ontology=SO:0000657;ltr_identity=0.9966;Method=structural;motif=TGCA;tsd=AGGC
CAJQZP010000049	LTR_retriever	target_site_duplication	4521308	4521311	.	+	.	ID=lTSD_205;Parent=repeat_region_205;Name=CAJQZP010000049:4521312..4527851;Classification=LTR/Gypsy;Sequence_ontology=SO:0000434;ltr_identity=0.9966;Method=structural;motif=TGCA;tsd=AGGC
CAJQZP010000049	LTR_retriever	long_terminal_repeat	4521312	4521606	.	+	.	ID=lLTR_205;Parent=repeat_region_205;Name=CAJQZP010000049:4521312..4527851;Classification=LTR/Gypsy;Sequence_ontology=SO:0000286;ltr_identity=0.9966;Method=structural;motif=TGCA;tsd=AGGC
CAJQZP010000049	LTR_retriever	Gypsy_LTR_retrotransposon	4521312	4527851	.	+	.	ID=LTRRT_205;Parent=repeat_region_205;Name=CAJQZP010000049:4521312..4527851;Classification=LTR/Gypsy;Sequence_ontology=SO:0002265;ltr_identity=0.9966;Method=structural;motif=TGCA;tsd=AGGC
CAJQZP010000049	LTR_retriever	long_terminal_repeat	4527557	4527851	.	+	.	ID=rLTR_205;Parent=repeat_region_205;Name=CAJQZP010000049:4521312..4527851;Classification=LTR/Gypsy;Sequence_ontology=SO:0000286;ltr_identity=0.9966;Method=structural;motif=TGCA;tsd=AGGC
CAJQZP010000049	LTR_retriever	target_site_duplication	4527852	4527855	.	+	.	ID=rTSD_205;Parent=repeat_region_205;Name=CAJQZP010000049:4521312..4527851;Classification=LTR/Gypsy;Sequence_ontology=SO:0000434;ltr_identity=0.9966;Method=structural;motif=TGCA;tsd=AGGC
###
##sequence-region   CAJQZP010000057 1 126721
CAJQZP010000057	LTR_retriever	repeat_region	52454	57741	.	?	.	ID=repeat_region_206;Name=CAJQZP010000057:52458..57737;Classification=LTR/unknown;Sequence_ontology=SO:0000657;ltr_identity=0.9799;Method=structural;motif=TGCA;tsd=CTAT
CAJQZP010000057	LTR_retriever	target_site_duplication	52454	52457	.	?	.	ID=lTSD_206;Parent=repeat_region_206;Name=CAJQZP010000057:52458..57737;Classification=LTR/unknown;Sequence_ontology=SO:0000434;ltr_identity=0.9799;Method=structural;motif=TGCA;tsd=CTAT
CAJQZP010000057	LTR_retriever	long_terminal_repeat	52458	52856	.	?	.	ID=lLTR_206;Parent=repeat_region_206;Name=CAJQZP010000057:52458..57737;Classification=LTR/unknown;Sequence_ontology=SO:0000286;ltr_identity=0.9799;Method=structural;motif=TGCA;tsd=CTAT
CAJQZP010000057	LTR_retriever	LTR_retrotransposon	52458	57737	.	?	.	ID=LTRRT_206;Parent=repeat_region_206;Name=CAJQZP010000057:52458..57737;Classification=LTR/unknown;Sequence_ontology=SO:0000186;ltr_identity=0.9799;Method=structural;motif=TGCA;tsd=CTAT
CAJQZP010000057	LTR_retriever	long_terminal_repeat	57339	57737	.	?	.	ID=rLTR_206;Parent=repeat_region_206;Name=CAJQZP010000057:52458..57737;Classification=LTR/unknown;Sequence_ontology=SO:0000286;ltr_identity=0.9799;Method=structural;motif=TGCA;tsd=CTAT
CAJQZP010000057	LTR_retriever	target_site_duplication	57738	57741	.	?	.	ID=rTSD_206;Parent=repeat_region_206;Name=CAJQZP010000057:52458..57737;Classification=LTR/unknown;Sequence_ontology=SO:0000434;ltr_identity=0.9799;Method=structural;motif=TGCA;tsd=CTAT
###
##sequence-region   CAJQZP010000058 1 4958817
CAJQZP010000058	LTR_retriever	repeat_region	691148	696835	.	-	.	ID=repeat_region_207;Name=CAJQZP010000058:691152..696831;Classification=LTR/Gypsy;Sequence_ontology=SO:0000657;ltr_identity=0.9944;Method=structural;motif=TGCA;tsd=ATAT
CAJQZP010000058	LTR_retriever	target_site_duplication	691148	691151	.	-	.	ID=lTSD_207;Parent=repeat_region_207;Name=CAJQZP010000058:691152..696831;Classification=LTR/Gypsy;Sequence_ontology=SO:0000434;ltr_identity=0.9944;Method=structural;motif=TGCA;tsd=ATAT
CAJQZP010000058	LTR_retriever	long_terminal_repeat	691152	691506	.	-	.	ID=lLTR_207;Parent=repeat_region_207;Name=CAJQZP010000058:691152..696831;Classification=LTR/Gypsy;Sequence_ontology=SO:0000286;ltr_identity=0.9944;Method=structural;motif=TGCA;tsd=ATAT
CAJQZP010000058	LTR_retriever	Gypsy_LTR_retrotransposon	691152	696831	.	-	.	ID=LTRRT_207;Parent=repeat_region_207;Name=CAJQZP010000058:691152..696831;Classification=LTR/Gypsy;Sequence_ontology=SO:0002265;ltr_identity=0.9944;Method=structural;motif=TGCA;tsd=ATAT
CAJQZP010000058	LTR_retriever	long_terminal_repeat	696476	696831	.	-	.	ID=rLTR_207;Parent=repeat_region_207;Name=CAJQZP010000058:691152..696831;Classification=LTR/Gypsy;Sequence_ontology=SO:0000286;ltr_identity=0.9944;Method=structural;motif=TGCA;tsd=ATAT
CAJQZP010000058	LTR_retriever	target_site_duplication	696832	696835	.	-	.	ID=rTSD_207;Parent=repeat_region_207;Name=CAJQZP010000058:691152..696831;Classification=LTR/Gypsy;Sequence_ontology=SO:0000434;ltr_identity=0.9944;Method=structural;motif=TGCA;tsd=ATAT
###
CAJQZP010000058	LTR_retriever	repeat_region	807317	812788	.	+	.	ID=repeat_region_208;Name=CAJQZP010000058:807321..812784;Classification=LTR/Gypsy;Sequence_ontology=SO:0000657;ltr_identity=1.0000;Method=structural;motif=TGCA;tsd=CTGA
CAJQZP010000058	LTR_retriever	target_site_duplication	807317	807320	.	+	.	ID=lTSD_208;Parent=repeat_region_208;Name=CAJQZP010000058:807321..812784;Classification=LTR/Gypsy;Sequence_ontology=SO:0000434;ltr_identity=1.0000;Method=structural;motif=TGCA;tsd=CTGA
CAJQZP010000058	LTR_retriever	long_terminal_repeat	807321	808001	.	+	.	ID=lLTR_208;Parent=repeat_region_208;Name=CAJQZP010000058:807321..812784;Classification=LTR/Gypsy;Sequence_ontology=SO:0000286;ltr_identity=1.0000;Method=structural;motif=TGCA;tsd=CTGA
CAJQZP010000058	LTR_retriever	Gypsy_LTR_retrotransposon	807321	812784	.	+	.	ID=LTRRT_208;Parent=repeat_region_208;Name=CAJQZP010000058:807321..812784;Classification=LTR/Gypsy;Sequence_ontology=SO:0002265;ltr_identity=1.0000;Method=structural;motif=TGCA;tsd=CTGA
CAJQZP010000058	LTR_retriever	long_terminal_repeat	812104	812784	.	+	.	ID=rLTR_208;Parent=repeat_region_208;Name=CAJQZP010000058:807321..812784;Classification=LTR/Gypsy;Sequence_ontology=SO:0000286;ltr_identity=1.0000;Method=structural;motif=TGCA;tsd=CTGA
CAJQZP010000058	LTR_retriever	target_site_duplication	812785	812788	.	+	.	ID=rTSD_208;Parent=repeat_region_208;Name=CAJQZP010000058:807321..812784;Classification=LTR/Gypsy;Sequence_ontology=SO:0000434;ltr_identity=1.0000;Method=structural;motif=TGCA;tsd=CTGA
###
CAJQZP010000058	LTR_retriever	repeat_region	941115	946764	.	+	.	ID=repeat_region_209;Name=CAJQZP010000058:941119..946760;Classification=LTR/Gypsy;Sequence_ontology=SO:0000657;ltr_identity=0.9893;Method=structural;motif=TGCA;tsd=ATAG
CAJQZP010000058	LTR_retriever	target_site_duplication	941115	941118	.	+	.	ID=lTSD_209;Parent=repeat_region_209;Name=CAJQZP010000058:941119..946760;Classification=LTR/Gypsy;Sequence_ontology=SO:0000434;ltr_identity=0.9893;Method=structural;motif=TGCA;tsd=ATAG
CAJQZP010000058	LTR_retriever	long_terminal_repeat	941119	941492	.	+	.	ID=lLTR_209;Parent=repeat_region_209;Name=CAJQZP010000058:941119..946760;Classification=LTR/Gypsy;Sequence_ontology=SO:0000286;ltr_identity=0.9893;Method=structural;motif=TGCA;tsd=ATAG
CAJQZP010000058	LTR_retriever	Gypsy_LTR_retrotransposon	941119	946760	.	+	.	ID=LTRRT_209;Parent=repeat_region_209;Name=CAJQZP010000058:941119..946760;Classification=LTR/Gypsy;Sequence_ontology=SO:0002265;ltr_identity=0.9893;Method=structural;motif=TGCA;tsd=ATAG
CAJQZP010000058	LTR_retriever	long_terminal_repeat	946387	946760	.	+	.	ID=rLTR_209;Parent=repeat_region_209;Name=CAJQZP010000058:941119..946760;Classification=LTR/Gypsy;Sequence_ontology=SO:0000286;ltr_identity=0.9893;Method=structural;motif=TGCA;tsd=ATAG
CAJQZP010000058	LTR_retriever	target_site_duplication	946761	946764	.	+	.	ID=rTSD_209;Parent=repeat_region_209;Name=CAJQZP010000058:941119..946760;Classification=LTR/Gypsy;Sequence_ontology=SO:0000434;ltr_identity=0.9893;Method=structural;motif=TGCA;tsd=ATAG
###
CAJQZP010000058	LTR_retriever	repeat_region	1254243	1261227	.	+	.	ID=repeat_region_210;Name=CAJQZP010000058:1254248..1261222;Classification=LTR/Gypsy;Sequence_ontology=SO:0000657;ltr_identity=0.9984;Method=structural;motif=TGCA;tsd=GAATT
CAJQZP010000058	LTR_retriever	target_site_duplication	1254243	1254247	.	+	.	ID=lTSD_210;Parent=repeat_region_210;Name=CAJQZP010000058:1254248..1261222;Classification=LTR/Gypsy;Sequence_ontology=SO:0000434;ltr_identity=0.9984;Method=structural;motif=TGCA;tsd=GAATT
CAJQZP010000058	LTR_retriever	long_terminal_repeat	1254248	1254860	.	+	.	ID=lLTR_210;Parent=repeat_region_210;Name=CAJQZP010000058:1254248..1261222;Classification=LTR/Gypsy;Sequence_ontology=SO:0000286;ltr_identity=0.9984;Method=structural;motif=TGCA;tsd=GAATT
CAJQZP010000058	LTR_retriever	Gypsy_LTR_retrotransposon	1254248	1261222	.	+	.	ID=LTRRT_210;Parent=repeat_region_210;Name=CAJQZP010000058:1254248..1261222;Classification=LTR/Gypsy;Sequence_ontology=SO:0002265;ltr_identity=0.9984;Method=structural;motif=TGCA;tsd=GAATT
CAJQZP010000058	LTR_retriever	long_terminal_repeat	1260609	1261222	.	+	.	ID=rLTR_210;Parent=repeat_region_210;Name=CAJQZP010000058:1254248..1261222;Classification=LTR/Gypsy;Sequence_ontology=SO:0000286;ltr_identity=0.9984;Method=structural;motif=TGCA;tsd=GAATT
CAJQZP010000058	LTR_retriever	target_site_duplication	1261223	1261227	.	+	.	ID=rTSD_210;Parent=repeat_region_210;Name=CAJQZP010000058:1254248..1261222;Classification=LTR/Gypsy;Sequence_ontology=SO:0000434;ltr_identity=0.9984;Method=structural;motif=TGCA;tsd=GAATT
###
CAJQZP010000058	LTR_retriever	repeat_region	1375467	1382446	.	-	.	ID=repeat_region_211;Name=CAJQZP010000058:1375472..1382441;Classification=LTR/Gypsy;Sequence_ontology=SO:0000657;ltr_identity=1.0000;Method=structural;motif=TGCA;tsd=TGTAC
CAJQZP010000058	LTR_retriever	target_site_duplication	1375467	1375471	.	-	.	ID=lTSD_211;Parent=repeat_region_211;Name=CAJQZP010000058:1375472..1382441;Classification=LTR/Gypsy;Sequence_ontology=SO:0000434;ltr_identity=1.0000;Method=structural;motif=TGCA;tsd=TGTAC
CAJQZP010000058	LTR_retriever	long_terminal_repeat	1375472	1376084	.	-	.	ID=lLTR_211;Parent=repeat_region_211;Name=CAJQZP010000058:1375472..1382441;Classification=LTR/Gypsy;Sequence_ontology=SO:0000286;ltr_identity=1.0000;Method=structural;motif=TGCA;tsd=TGTAC
CAJQZP010000058	LTR_retriever	Gypsy_LTR_retrotransposon	1375472	1382441	.	-	.	ID=LTRRT_211;Parent=repeat_region_211;Name=CAJQZP010000058:1375472..1382441;Classification=LTR/Gypsy;Sequence_ontology=SO:0002265;ltr_identity=1.0000;Method=structural;motif=TGCA;tsd=TGTAC
CAJQZP010000058	LTR_retriever	long_terminal_repeat	1381829	1382441	.	-	.	ID=rLTR_211;Parent=repeat_region_211;Name=CAJQZP010000058:1375472..1382441;Classification=LTR/Gypsy;Sequence_ontology=SO:0000286;ltr_identity=1.0000;Method=structural;motif=TGCA;tsd=TGTAC
CAJQZP010000058	LTR_retriever	target_site_duplication	1382442	1382446	.	-	.	ID=rTSD_211;Parent=repeat_region_211;Name=CAJQZP010000058:1375472..1382441;Classification=LTR/Gypsy;Sequence_ontology=SO:0000434;ltr_identity=1.0000;Method=structural;motif=TGCA;tsd=TGTAC
###
CAJQZP010000058	LTR_retriever	repeat_region	1462476	1465620	.	-	.	ID=repeat_region_212;Name=CAJQZP010000058:1462480..1465616;Classification=LTR/Gypsy;Sequence_ontology=SO:0000657;ltr_identity=0.9592;Method=structural;motif=TGCA;tsd=ATAT
CAJQZP010000058	LTR_retriever	target_site_duplication	1462476	1462479	.	-	.	ID=lTSD_212;Parent=repeat_region_212;Name=CAJQZP010000058:1462480..1465616;Classification=LTR/Gypsy;Sequence_ontology=SO:0000434;ltr_identity=0.9592;Method=structural;motif=TGCA;tsd=ATAT
CAJQZP010000058	LTR_retriever	long_terminal_repeat	1462480	1462898	.	-	.	ID=lLTR_212;Parent=repeat_region_212;Name=CAJQZP010000058:1462480..1465616;Classification=LTR/Gypsy;Sequence_ontology=SO:0000286;ltr_identity=0.9592;Method=structural;motif=TGCA;tsd=ATAT
CAJQZP010000058	LTR_retriever	Gypsy_LTR_retrotransposon	1462480	1465616	.	-	.	ID=LTRRT_212;Parent=repeat_region_212;Name=CAJQZP010000058:1462480..1465616;Classification=LTR/Gypsy;Sequence_ontology=SO:0002265;ltr_identity=0.9592;Method=structural;motif=TGCA;tsd=ATAT
CAJQZP010000058	LTR_retriever	long_terminal_repeat	1465199	1465616	.	-	.	ID=rLTR_212;Parent=repeat_region_212;Name=CAJQZP010000058:1462480..1465616;Classification=LTR/Gypsy;Sequence_ontology=SO:0000286;ltr_identity=0.9592;Method=structural;motif=TGCA;tsd=ATAT
CAJQZP010000058	LTR_retriever	target_site_duplication	1465617	1465620	.	-	.	ID=rTSD_212;Parent=repeat_region_212;Name=CAJQZP010000058:1462480..1465616;Classification=LTR/Gypsy;Sequence_ontology=SO:0000434;ltr_identity=0.9592;Method=structural;motif=TGCA;tsd=ATAT
###
CAJQZP010000058	LTR_retriever	repeat_region	1832447	1838116	.	-	.	ID=repeat_region_213;Name=CAJQZP010000058:1832452..1838111;Classification=LTR/Gypsy;Sequence_ontology=SO:0000657;ltr_identity=0.9939;Method=structural;motif=TGCA;tsd=GGTAC
CAJQZP010000058	LTR_retriever	target_site_duplication	1832447	1832451	.	-	.	ID=lTSD_213;Parent=repeat_region_213;Name=CAJQZP010000058:1832452..1838111;Classification=LTR/Gypsy;Sequence_ontology=SO:0000434;ltr_identity=0.9939;Method=structural;motif=TGCA;tsd=GGTAC
CAJQZP010000058	LTR_retriever	long_terminal_repeat	1832452	1832616	.	-	.	ID=lLTR_213;Parent=repeat_region_213;Name=CAJQZP010000058:1832452..1838111;Classification=LTR/Gypsy;Sequence_ontology=SO:0000286;ltr_identity=0.9939;Method=structural;motif=TGCA;tsd=GGTAC
CAJQZP010000058	LTR_retriever	Gypsy_LTR_retrotransposon	1832452	1838111	.	-	.	ID=LTRRT_213;Parent=repeat_region_213;Name=CAJQZP010000058:1832452..1838111;Classification=LTR/Gypsy;Sequence_ontology=SO:0002265;ltr_identity=0.9939;Method=structural;motif=TGCA;tsd=GGTAC
CAJQZP010000058	LTR_retriever	long_terminal_repeat	1837947	1838111	.	-	.	ID=rLTR_213;Parent=repeat_region_213;Name=CAJQZP010000058:1832452..1838111;Classification=LTR/Gypsy;Sequence_ontology=SO:0000286;ltr_identity=0.9939;Method=structural;motif=TGCA;tsd=GGTAC
CAJQZP010000058	LTR_retriever	target_site_duplication	1838112	1838116	.	-	.	ID=rTSD_213;Parent=repeat_region_213;Name=CAJQZP010000058:1832452..1838111;Classification=LTR/Gypsy;Sequence_ontology=SO:0000434;ltr_identity=0.9939;Method=structural;motif=TGCA;tsd=GGTAC
###
CAJQZP010000058	LTR_retriever	repeat_region	1956806	1963946	.	+	.	ID=repeat_region_214;Name=CAJQZP010000058:1956811..1963941;Classification=LTR/Gypsy;Sequence_ontology=SO:0000657;ltr_identity=0.9971;Method=structural;motif=TGCA;tsd=GTGCG
CAJQZP010000058	LTR_retriever	target_site_duplication	1956806	1956810	.	+	.	ID=lTSD_214;Parent=repeat_region_214;Name=CAJQZP010000058:1956811..1963941;Classification=LTR/Gypsy;Sequence_ontology=SO:0000434;ltr_identity=0.9971;Method=structural;motif=TGCA;tsd=GTGCG
CAJQZP010000058	LTR_retriever	long_terminal_repeat	1956811	1957504	.	+	.	ID=lLTR_214;Parent=repeat_region_214;Name=CAJQZP010000058:1956811..1963941;Classification=LTR/Gypsy;Sequence_ontology=SO:0000286;ltr_identity=0.9971;Method=structural;motif=TGCA;tsd=GTGCG
CAJQZP010000058	LTR_retriever	Gypsy_LTR_retrotransposon	1956811	1963941	.	+	.	ID=LTRRT_214;Parent=repeat_region_214;Name=CAJQZP010000058:1956811..1963941;Classification=LTR/Gypsy;Sequence_ontology=SO:0002265;ltr_identity=0.9971;Method=structural;motif=TGCA;tsd=GTGCG
CAJQZP010000058	LTR_retriever	long_terminal_repeat	1963248	1963941	.	+	.	ID=rLTR_214;Parent=repeat_region_214;Name=CAJQZP010000058:1956811..1963941;Classification=LTR/Gypsy;Sequence_ontology=SO:0000286;ltr_identity=0.9971;Method=structural;motif=TGCA;tsd=GTGCG
CAJQZP010000058	LTR_retriever	target_site_duplication	1963942	1963946	.	+	.	ID=rTSD_214;Parent=repeat_region_214;Name=CAJQZP010000058:1956811..1963941;Classification=LTR/Gypsy;Sequence_ontology=SO:0000434;ltr_identity=0.9971;Method=structural;motif=TGCA;tsd=GTGCG
###
CAJQZP010000058	LTR_retriever	repeat_region	2093293	2098131	.	?	.	ID=repeat_region_215;Name=CAJQZP010000058:2093298..2098126;Classification=LTR/unknown;Sequence_ontology=SO:0000657;ltr_identity=0.9369;Method=structural;motif=TGCA;tsd=GATGA
CAJQZP010000058	LTR_retriever	target_site_duplication	2093293	2093297	.	?	.	ID=lTSD_215;Parent=repeat_region_215;Name=CAJQZP010000058:2093298..2098126;Classification=LTR/unknown;Sequence_ontology=SO:0000434;ltr_identity=0.9369;Method=structural;motif=TGCA;tsd=GATGA
CAJQZP010000058	LTR_retriever	long_terminal_repeat	2093298	2094625	.	?	.	ID=lLTR_215;Parent=repeat_region_215;Name=CAJQZP010000058:2093298..2098126;Classification=LTR/unknown;Sequence_ontology=SO:0000286;ltr_identity=0.9369;Method=structural;motif=TGCA;tsd=GATGA
CAJQZP010000058	LTR_retriever	LTR_retrotransposon	2093298	2098126	.	?	.	ID=LTRRT_215;Parent=repeat_region_215;Name=CAJQZP010000058:2093298..2098126;Classification=LTR/unknown;Sequence_ontology=SO:0000186;ltr_identity=0.9369;Method=structural;motif=TGCA;tsd=GATGA
CAJQZP010000058	LTR_retriever	long_terminal_repeat	2096824	2098126	.	?	.	ID=rLTR_215;Parent=repeat_region_215;Name=CAJQZP010000058:2093298..2098126;Classification=LTR/unknown;Sequence_ontology=SO:0000286;ltr_identity=0.9369;Method=structural;motif=TGCA;tsd=GATGA
CAJQZP010000058	LTR_retriever	target_site_duplication	2098127	2098131	.	?	.	ID=rTSD_215;Parent=repeat_region_215;Name=CAJQZP010000058:2093298..2098126;Classification=LTR/unknown;Sequence_ontology=SO:0000434;ltr_identity=0.9369;Method=structural;motif=TGCA;tsd=GATGA
###
CAJQZP010000058	LTR_retriever	repeat_region	2505499	2508209	.	?	.	ID=repeat_region_216;Name=CAJQZP010000058:2505503..2508205;Classification=LTR/unknown;Sequence_ontology=SO:0000657;ltr_identity=0.9886;Method=structural;motif=TGCA;tsd=GTAT
CAJQZP010000058	LTR_retriever	target_site_duplication	2505499	2505502	.	?	.	ID=lTSD_216;Parent=repeat_region_216;Name=CAJQZP010000058:2505503..2508205;Classification=LTR/unknown;Sequence_ontology=SO:0000434;ltr_identity=0.9886;Method=structural;motif=TGCA;tsd=GTAT
CAJQZP010000058	LTR_retriever	long_terminal_repeat	2505503	2505678	.	?	.	ID=lLTR_216;Parent=repeat_region_216;Name=CAJQZP010000058:2505503..2508205;Classification=LTR/unknown;Sequence_ontology=SO:0000286;ltr_identity=0.9886;Method=structural;motif=TGCA;tsd=GTAT
CAJQZP010000058	LTR_retriever	LTR_retrotransposon	2505503	2508205	.	?	.	ID=LTRRT_216;Parent=repeat_region_216;Name=CAJQZP010000058:2505503..2508205;Classification=LTR/unknown;Sequence_ontology=SO:0000186;ltr_identity=0.9886;Method=structural;motif=TGCA;tsd=GTAT
CAJQZP010000058	LTR_retriever	long_terminal_repeat	2508030	2508205	.	?	.	ID=rLTR_216;Parent=repeat_region_216;Name=CAJQZP010000058:2505503..2508205;Classification=LTR/unknown;Sequence_ontology=SO:0000286;ltr_identity=0.9886;Method=structural;motif=TGCA;tsd=GTAT
CAJQZP010000058	LTR_retriever	target_site_duplication	2508206	2508209	.	?	.	ID=rTSD_216;Parent=repeat_region_216;Name=CAJQZP010000058:2505503..2508205;Classification=LTR/unknown;Sequence_ontology=SO:0000434;ltr_identity=0.9886;Method=structural;motif=TGCA;tsd=GTAT
###
CAJQZP010000058	LTR_retriever	repeat_region	2953168	2960113	.	-	.	ID=repeat_region_217;Name=CAJQZP010000058:2953174..2960109;Classification=LTR/Gypsy;Sequence_ontology=SO:0000657;ltr_identity=0.9735;Method=structural;motif=TGCA;tsd=ATAT
CAJQZP010000058	LTR_retriever	target_site_duplication	2953168	2953171	.	-	.	ID=lTSD_217;Parent=repeat_region_217;Name=CAJQZP010000058:2953174..2960109;Classification=LTR/Gypsy;Sequence_ontology=SO:0000434;ltr_identity=0.9735;Method=structural;motif=TGCA;tsd=ATAT
CAJQZP010000058	LTR_retriever	long_terminal_repeat	2953174	2953671	.	-	.	ID=lLTR_217;Parent=repeat_region_217;Name=CAJQZP010000058:2953174..2960109;Classification=LTR/Gypsy;Sequence_ontology=SO:0000286;ltr_identity=0.9735;Method=structural;motif=TGCA;tsd=ATAT
CAJQZP010000058	LTR_retriever	Gypsy_LTR_retrotransposon	2953174	2960109	.	-	.	ID=LTRRT_217;Parent=repeat_region_217;Name=CAJQZP010000058:2953174..2960109;Classification=LTR/Gypsy;Sequence_ontology=SO:0002265;ltr_identity=0.9735;Method=structural;motif=TGCA;tsd=ATAT
CAJQZP010000058	LTR_retriever	long_terminal_repeat	2959618	2960109	.	-	.	ID=rLTR_217;Parent=repeat_region_217;Name=CAJQZP010000058:2953174..2960109;Classification=LTR/Gypsy;Sequence_ontology=SO:0000286;ltr_identity=0.9735;Method=structural;motif=TGCA;tsd=ATAT
CAJQZP010000058	LTR_retriever	target_site_duplication	2960110	2960113	.	-	.	ID=rTSD_217;Parent=repeat_region_217;Name=CAJQZP010000058:2953174..2960109;Classification=LTR/Gypsy;Sequence_ontology=SO:0000434;ltr_identity=0.9735;Method=structural;motif=TGCA;tsd=ATAT
###
CAJQZP010000058	LTR_retriever	repeat_region	3091251	3099320	.	+	.	ID=repeat_region_218;Name=CAJQZP010000058:3091255..3099316;Classification=LTR/Gypsy;Sequence_ontology=SO:0000657;ltr_identity=1.0000;Method=structural;motif=TGCA;tsd=GGGG
CAJQZP010000058	LTR_retriever	target_site_duplication	3091251	3091254	.	+	.	ID=lTSD_218;Parent=repeat_region_218;Name=CAJQZP010000058:3091255..3099316;Classification=LTR/Gypsy;Sequence_ontology=SO:0000434;ltr_identity=1.0000;Method=structural;motif=TGCA;tsd=GGGG
CAJQZP010000058	LTR_retriever	long_terminal_repeat	3091255	3092482	.	+	.	ID=lLTR_218;Parent=repeat_region_218;Name=CAJQZP010000058:3091255..3099316;Classification=LTR/Gypsy;Sequence_ontology=SO:0000286;ltr_identity=1.0000;Method=structural;motif=TGCA;tsd=GGGG
CAJQZP010000058	LTR_retriever	Gypsy_LTR_retrotransposon	3091255	3099316	.	+	.	ID=LTRRT_218;Parent=repeat_region_218;Name=CAJQZP010000058:3091255..3099316;Classification=LTR/Gypsy;Sequence_ontology=SO:0002265;ltr_identity=1.0000;Method=structural;motif=TGCA;tsd=GGGG
CAJQZP010000058	LTR_retriever	long_terminal_repeat	3098090	3099316	.	+	.	ID=rLTR_218;Parent=repeat_region_218;Name=CAJQZP010000058:3091255..3099316;Classification=LTR/Gypsy;Sequence_ontology=SO:0000286;ltr_identity=1.0000;Method=structural;motif=TGCA;tsd=GGGG
CAJQZP010000058	LTR_retriever	target_site_duplication	3099317	3099320	.	+	.	ID=rTSD_218;Parent=repeat_region_218;Name=CAJQZP010000058:3091255..3099316;Classification=LTR/Gypsy;Sequence_ontology=SO:0000434;ltr_identity=1.0000;Method=structural;motif=TGCA;tsd=GGGG
###
CAJQZP010000058	LTR_retriever	repeat_region	3795563	3805722	.	-	.	ID=repeat_region_219;Name=CAJQZP010000058:3795568..3805717;Classification=LTR/Gypsy;Sequence_ontology=SO:0000657;ltr_identity=0.9869;Method=structural;motif=TGCA;tsd=CAAGG
CAJQZP010000058	LTR_retriever	target_site_duplication	3795563	3795567	.	-	.	ID=lTSD_219;Parent=repeat_region_219;Name=CAJQZP010000058:3795568..3805717;Classification=LTR/Gypsy;Sequence_ontology=SO:0000434;ltr_identity=0.9869;Method=structural;motif=TGCA;tsd=CAAGG
CAJQZP010000058	LTR_retriever	long_terminal_repeat	3795568	3797329	.	-	.	ID=lLTR_219;Parent=repeat_region_219;Name=CAJQZP010000058:3795568..3805717;Classification=LTR/Gypsy;Sequence_ontology=SO:0000286;ltr_identity=0.9869;Method=structural;motif=TGCA;tsd=CAAGG
CAJQZP010000058	LTR_retriever	Gypsy_LTR_retrotransposon	3795568	3805717	.	-	.	ID=LTRRT_219;Parent=repeat_region_219;Name=CAJQZP010000058:3795568..3805717;Classification=LTR/Gypsy;Sequence_ontology=SO:0002265;ltr_identity=0.9869;Method=structural;motif=TGCA;tsd=CAAGG
CAJQZP010000058	LTR_retriever	long_terminal_repeat	3803960	3805717	.	-	.	ID=rLTR_219;Parent=repeat_region_219;Name=CAJQZP010000058:3795568..3805717;Classification=LTR/Gypsy;Sequence_ontology=SO:0000286;ltr_identity=0.9869;Method=structural;motif=TGCA;tsd=CAAGG
CAJQZP010000058	LTR_retriever	target_site_duplication	3805718	3805722	.	-	.	ID=rTSD_219;Parent=repeat_region_219;Name=CAJQZP010000058:3795568..3805717;Classification=LTR/Gypsy;Sequence_ontology=SO:0000434;ltr_identity=0.9869;Method=structural;motif=TGCA;tsd=CAAGG
###
CAJQZP010000058	LTR_retriever	repeat_region	4163070	4170699	.	-	.	ID=repeat_region_220;Name=CAJQZP010000058:4163075..4170694;Classification=LTR/Gypsy;Sequence_ontology=SO:0000657;ltr_identity=1.0000;Method=structural;motif=TTCA;tsd=GTAGT
CAJQZP010000058	LTR_retriever	target_site_duplication	4163070	4163074	.	-	.	ID=lTSD_220;Parent=repeat_region_220;Name=CAJQZP010000058:4163075..4170694;Classification=LTR/Gypsy;Sequence_ontology=SO:0000434;ltr_identity=1.0000;Method=structural;motif=TTCA;tsd=GTAGT
CAJQZP010000058	LTR_retriever	long_terminal_repeat	4163075	4163770	.	-	.	ID=lLTR_220;Parent=repeat_region_220;Name=CAJQZP010000058:4163075..4170694;Classification=LTR/Gypsy;Sequence_ontology=SO:0000286;ltr_identity=1.0000;Method=structural;motif=TTCA;tsd=GTAGT
CAJQZP010000058	LTR_retriever	Gypsy_LTR_retrotransposon	4163075	4170694	.	-	.	ID=LTRRT_220;Parent=repeat_region_220;Name=CAJQZP010000058:4163075..4170694;Classification=LTR/Gypsy;Sequence_ontology=SO:0002265;ltr_identity=1.0000;Method=structural;motif=TTCA;tsd=GTAGT
CAJQZP010000058	LTR_retriever	long_terminal_repeat	4169999	4170694	.	-	.	ID=rLTR_220;Parent=repeat_region_220;Name=CAJQZP010000058:4163075..4170694;Classification=LTR/Gypsy;Sequence_ontology=SO:0000286;ltr_identity=1.0000;Method=structural;motif=TTCA;tsd=GTAGT
CAJQZP010000058	LTR_retriever	target_site_duplication	4170695	4170699	.	-	.	ID=rTSD_220;Parent=repeat_region_220;Name=CAJQZP010000058:4163075..4170694;Classification=LTR/Gypsy;Sequence_ontology=SO:0000434;ltr_identity=1.0000;Method=structural;motif=TTCA;tsd=GTAGT
###
CAJQZP010000058	LTR_retriever	repeat_region	4364830	4367387	.	?	.	ID=repeat_region_221;Name=CAJQZP010000058:4364834..4367383;Classification=LTR/unknown;Sequence_ontology=SO:0000657;ltr_identity=0.9973;Method=structural;motif=TGCA;tsd=ATAT
CAJQZP010000058	LTR_retriever	target_site_duplication	4364830	4364833	.	?	.	ID=lTSD_221;Parent=repeat_region_221;Name=CAJQZP010000058:4364834..4367383;Classification=LTR/unknown;Sequence_ontology=SO:0000434;ltr_identity=0.9973;Method=structural;motif=TGCA;tsd=ATAT
CAJQZP010000058	LTR_retriever	long_terminal_repeat	4364834	4365207	.	?	.	ID=lLTR_221;Parent=repeat_region_221;Name=CAJQZP010000058:4364834..4367383;Classification=LTR/unknown;Sequence_ontology=SO:0000286;ltr_identity=0.9973;Method=structural;motif=TGCA;tsd=ATAT
CAJQZP010000058	LTR_retriever	LTR_retrotransposon	4364834	4367383	.	?	.	ID=LTRRT_221;Parent=repeat_region_221;Name=CAJQZP010000058:4364834..4367383;Classification=LTR/unknown;Sequence_ontology=SO:0000186;ltr_identity=0.9973;Method=structural;motif=TGCA;tsd=ATAT
CAJQZP010000058	LTR_retriever	long_terminal_repeat	4367010	4367383	.	?	.	ID=rLTR_221;Parent=repeat_region_221;Name=CAJQZP010000058:4364834..4367383;Classification=LTR/unknown;Sequence_ontology=SO:0000286;ltr_identity=0.9973;Method=structural;motif=TGCA;tsd=ATAT
CAJQZP010000058	LTR_retriever	target_site_duplication	4367384	4367387	.	?	.	ID=rTSD_221;Parent=repeat_region_221;Name=CAJQZP010000058:4364834..4367383;Classification=LTR/unknown;Sequence_ontology=SO:0000434;ltr_identity=0.9973;Method=structural;motif=TGCA;tsd=ATAT
###
CAJQZP010000058	LTR_retriever	repeat_region	4441300	4444304	.	+	.	ID=repeat_region_222;Name=CAJQZP010000058:4441307..4444300;Classification=LTR/Gypsy;Sequence_ontology=SO:0000657;ltr_identity=1.0000;Method=structural;motif=TGCA;tsd=TTAT
CAJQZP010000058	LTR_retriever	target_site_duplication	4441300	4441303	.	+	.	ID=lTSD_222;Parent=repeat_region_222;Name=CAJQZP010000058:4441307..4444300;Classification=LTR/Gypsy;Sequence_ontology=SO:0000434;ltr_identity=1.0000;Method=structural;motif=TGCA;tsd=TTAT
CAJQZP010000058	LTR_retriever	long_terminal_repeat	4441307	4441695	.	+	.	ID=lLTR_222;Parent=repeat_region_222;Name=CAJQZP010000058:4441307..4444300;Classification=LTR/Gypsy;Sequence_ontology=SO:0000286;ltr_identity=1.0000;Method=structural;motif=TGCA;tsd=TTAT
CAJQZP010000058	LTR_retriever	Gypsy_LTR_retrotransposon	4441307	4444300	.	+	.	ID=LTRRT_222;Parent=repeat_region_222;Name=CAJQZP010000058:4441307..4444300;Classification=LTR/Gypsy;Sequence_ontology=SO:0002265;ltr_identity=1.0000;Method=structural;motif=TGCA;tsd=TTAT
CAJQZP010000058	LTR_retriever	long_terminal_repeat	4443912	4444300	.	+	.	ID=rLTR_222;Parent=repeat_region_222;Name=CAJQZP010000058:4441307..4444300;Classification=LTR/Gypsy;Sequence_ontology=SO:0000286;ltr_identity=1.0000;Method=structural;motif=TGCA;tsd=TTAT
CAJQZP010000058	LTR_retriever	target_site_duplication	4444301	4444304	.	+	.	ID=rTSD_222;Parent=repeat_region_222;Name=CAJQZP010000058:4441307..4444300;Classification=LTR/Gypsy;Sequence_ontology=SO:0000434;ltr_identity=1.0000;Method=structural;motif=TGCA;tsd=TTAT
###
CAJQZP010000058	LTR_retriever	repeat_region	4612642	4617326	.	-	.	ID=repeat_region_223;Name=CAJQZP010000058:4612647..4617321;Classification=LTR/Gypsy;Sequence_ontology=SO:0000657;ltr_identity=0.9636;Method=structural;motif=TGCA;tsd=GCGAT
CAJQZP010000058	LTR_retriever	target_site_duplication	4612642	4612646	.	-	.	ID=lTSD_223;Parent=repeat_region_223;Name=CAJQZP010000058:4612647..4617321;Classification=LTR/Gypsy;Sequence_ontology=SO:0000434;ltr_identity=0.9636;Method=structural;motif=TGCA;tsd=GCGAT
CAJQZP010000058	LTR_retriever	long_terminal_repeat	4612647	4612756	.	-	.	ID=lLTR_223;Parent=repeat_region_223;Name=CAJQZP010000058:4612647..4617321;Classification=LTR/Gypsy;Sequence_ontology=SO:0000286;ltr_identity=0.9636;Method=structural;motif=TGCA;tsd=GCGAT
CAJQZP010000058	LTR_retriever	Gypsy_LTR_retrotransposon	4612647	4617321	.	-	.	ID=LTRRT_223;Parent=repeat_region_223;Name=CAJQZP010000058:4612647..4617321;Classification=LTR/Gypsy;Sequence_ontology=SO:0002265;ltr_identity=0.9636;Method=structural;motif=TGCA;tsd=GCGAT
CAJQZP010000058	LTR_retriever	long_terminal_repeat	4617212	4617321	.	-	.	ID=rLTR_223;Parent=repeat_region_223;Name=CAJQZP010000058:4612647..4617321;Classification=LTR/Gypsy;Sequence_ontology=SO:0000286;ltr_identity=0.9636;Method=structural;motif=TGCA;tsd=GCGAT
CAJQZP010000058	LTR_retriever	target_site_duplication	4617322	4617326	.	-	.	ID=rTSD_223;Parent=repeat_region_223;Name=CAJQZP010000058:4612647..4617321;Classification=LTR/Gypsy;Sequence_ontology=SO:0000434;ltr_identity=0.9636;Method=structural;motif=TGCA;tsd=GCGAT
###
CAJQZP010000058	LTR_retriever	repeat_region	4911605	4917273	.	+	.	ID=repeat_region_224;Name=CAJQZP010000058:4911609..4917269;Classification=LTR/Gypsy;Sequence_ontology=SO:0000657;ltr_identity=0.9651;Method=structural;motif=TGCA;tsd=ATAT
CAJQZP010000058	LTR_retriever	target_site_duplication	4911605	4911608	.	+	.	ID=lTSD_224;Parent=repeat_region_224;Name=CAJQZP010000058:4911609..4917269;Classification=LTR/Gypsy;Sequence_ontology=SO:0000434;ltr_identity=0.9651;Method=structural;motif=TGCA;tsd=ATAT
CAJQZP010000058	LTR_retriever	long_terminal_repeat	4911609	4911981	.	+	.	ID=lLTR_224;Parent=repeat_region_224;Name=CAJQZP010000058:4911609..4917269;Classification=LTR/Gypsy;Sequence_ontology=SO:0000286;ltr_identity=0.9651;Method=structural;motif=TGCA;tsd=ATAT
CAJQZP010000058	LTR_retriever	Gypsy_LTR_retrotransposon	4911609	4917269	.	+	.	ID=LTRRT_224;Parent=repeat_region_224;Name=CAJQZP010000058:4911609..4917269;Classification=LTR/Gypsy;Sequence_ontology=SO:0002265;ltr_identity=0.9651;Method=structural;motif=TGCA;tsd=ATAT
CAJQZP010000058	LTR_retriever	long_terminal_repeat	4916896	4917269	.	+	.	ID=rLTR_224;Parent=repeat_region_224;Name=CAJQZP010000058:4911609..4917269;Classification=LTR/Gypsy;Sequence_ontology=SO:0000286;ltr_identity=0.9651;Method=structural;motif=TGCA;tsd=ATAT
CAJQZP010000058	LTR_retriever	target_site_duplication	4917270	4917273	.	+	.	ID=rTSD_224;Parent=repeat_region_224;Name=CAJQZP010000058:4911609..4917269;Classification=LTR/Gypsy;Sequence_ontology=SO:0000434;ltr_identity=0.9651;Method=structural;motif=TGCA;tsd=ATAT
###
##sequence-region   CAJQZP010000059 1 40542
CAJQZP010000059	LTR_retriever	repeat_region	25903	31583	.	+	.	ID=repeat_region_225;Name=CAJQZP010000059:25909..31579;Classification=LTR/Gypsy;Sequence_ontology=SO:0000657;ltr_identity=0.9974;Method=structural;motif=TGCA;tsd=ATAT
CAJQZP010000059	LTR_retriever	target_site_duplication	25903	25906	.	+	.	ID=lTSD_225;Parent=repeat_region_225;Name=CAJQZP010000059:25909..31579;Classification=LTR/Gypsy;Sequence_ontology=SO:0000434;ltr_identity=0.9974;Method=structural;motif=TGCA;tsd=ATAT
CAJQZP010000059	LTR_retriever	long_terminal_repeat	25909	26297	.	+	.	ID=lLTR_225;Parent=repeat_region_225;Name=CAJQZP010000059:25909..31579;Classification=LTR/Gypsy;Sequence_ontology=SO:0000286;ltr_identity=0.9974;Method=structural;motif=TGCA;tsd=ATAT
CAJQZP010000059	LTR_retriever	Gypsy_LTR_retrotransposon	25909	31579	.	+	.	ID=LTRRT_225;Parent=repeat_region_225;Name=CAJQZP010000059:25909..31579;Classification=LTR/Gypsy;Sequence_ontology=SO:0002265;ltr_identity=0.9974;Method=structural;motif=TGCA;tsd=ATAT
CAJQZP010000059	LTR_retriever	long_terminal_repeat	31191	31579	.	+	.	ID=rLTR_225;Parent=repeat_region_225;Name=CAJQZP010000059:25909..31579;Classification=LTR/Gypsy;Sequence_ontology=SO:0000286;ltr_identity=0.9974;Method=structural;motif=TGCA;tsd=ATAT
CAJQZP010000059	LTR_retriever	target_site_duplication	31580	31583	.	+	.	ID=rTSD_225;Parent=repeat_region_225;Name=CAJQZP010000059:25909..31579;Classification=LTR/Gypsy;Sequence_ontology=SO:0000434;ltr_identity=0.9974;Method=structural;motif=TGCA;tsd=ATAT
###
##sequence-region   CAJQZP010000065 1 5788313
CAJQZP010000065	LTR_retriever	repeat_region	138096	141811	.	+	.	ID=repeat_region_226;Name=CAJQZP010000065:138100..141807;Classification=LTR/Gypsy;Sequence_ontology=SO:0000657;ltr_identity=1.0000;Method=structural;motif=TGCA;tsd=ATAG
CAJQZP010000065	LTR_retriever	target_site_duplication	138096	138099	.	+	.	ID=lTSD_226;Parent=repeat_region_226;Name=CAJQZP010000065:138100..141807;Classification=LTR/Gypsy;Sequence_ontology=SO:0000434;ltr_identity=1.0000;Method=structural;motif=TGCA;tsd=ATAG
CAJQZP010000065	LTR_retriever	long_terminal_repeat	138100	138466	.	+	.	ID=lLTR_226;Parent=repeat_region_226;Name=CAJQZP010000065:138100..141807;Classification=LTR/Gypsy;Sequence_ontology=SO:0000286;ltr_identity=1.0000;Method=structural;motif=TGCA;tsd=ATAG
CAJQZP010000065	LTR_retriever	Gypsy_LTR_retrotransposon	138100	141807	.	+	.	ID=LTRRT_226;Parent=repeat_region_226;Name=CAJQZP010000065:138100..141807;Classification=LTR/Gypsy;Sequence_ontology=SO:0002265;ltr_identity=1.0000;Method=structural;motif=TGCA;tsd=ATAG
CAJQZP010000065	LTR_retriever	long_terminal_repeat	141441	141807	.	+	.	ID=rLTR_226;Parent=repeat_region_226;Name=CAJQZP010000065:138100..141807;Classification=LTR/Gypsy;Sequence_ontology=SO:0000286;ltr_identity=1.0000;Method=structural;motif=TGCA;tsd=ATAG
CAJQZP010000065	LTR_retriever	target_site_duplication	141808	141811	.	+	.	ID=rTSD_226;Parent=repeat_region_226;Name=CAJQZP010000065:138100..141807;Classification=LTR/Gypsy;Sequence_ontology=SO:0000434;ltr_identity=1.0000;Method=structural;motif=TGCA;tsd=ATAG
###
CAJQZP010000065	LTR_retriever	repeat_region	197397	203017	.	+	.	ID=repeat_region_227;Name=CAJQZP010000065:197401..203013;Classification=LTR/Gypsy;Sequence_ontology=SO:0000657;ltr_identity=0.9864;Method=structural;motif=TGCA;tsd=CTAT
CAJQZP010000065	LTR_retriever	target_site_duplication	197397	197400	.	+	.	ID=lTSD_227;Parent=repeat_region_227;Name=CAJQZP010000065:197401..203013;Classification=LTR/Gypsy;Sequence_ontology=SO:0000434;ltr_identity=0.9864;Method=structural;motif=TGCA;tsd=CTAT
CAJQZP010000065	LTR_retriever	long_terminal_repeat	197401	197774	.	+	.	ID=lLTR_227;Parent=repeat_region_227;Name=CAJQZP010000065:197401..203013;Classification=LTR/Gypsy;Sequence_ontology=SO:0000286;ltr_identity=0.9864;Method=structural;motif=TGCA;tsd=CTAT
CAJQZP010000065	LTR_retriever	Gypsy_LTR_retrotransposon	197401	203013	.	+	.	ID=LTRRT_227;Parent=repeat_region_227;Name=CAJQZP010000065:197401..203013;Classification=LTR/Gypsy;Sequence_ontology=SO:0002265;ltr_identity=0.9864;Method=structural;motif=TGCA;tsd=CTAT
CAJQZP010000065	LTR_retriever	long_terminal_repeat	202647	203013	.	+	.	ID=rLTR_227;Parent=repeat_region_227;Name=CAJQZP010000065:197401..203013;Classification=LTR/Gypsy;Sequence_ontology=SO:0000286;ltr_identity=0.9864;Method=structural;motif=TGCA;tsd=CTAT
CAJQZP010000065	LTR_retriever	target_site_duplication	203014	203017	.	+	.	ID=rTSD_227;Parent=repeat_region_227;Name=CAJQZP010000065:197401..203013;Classification=LTR/Gypsy;Sequence_ontology=SO:0000434;ltr_identity=0.9864;Method=structural;motif=TGCA;tsd=CTAT
###
CAJQZP010000065	LTR_retriever	repeat_region	498228	506272	.	+	.	ID=repeat_region_228;Name=CAJQZP010000065:498232..506268;Classification=LTR/Gypsy;Sequence_ontology=SO:0000657;ltr_identity=0.9975;Method=structural;motif=TGCA;tsd=CGCT
CAJQZP010000065	LTR_retriever	target_site_duplication	498228	498231	.	+	.	ID=lTSD_228;Parent=repeat_region_228;Name=CAJQZP010000065:498232..506268;Classification=LTR/Gypsy;Sequence_ontology=SO:0000434;ltr_identity=0.9975;Method=structural;motif=TGCA;tsd=CGCT
CAJQZP010000065	LTR_retriever	long_terminal_repeat	498232	499048	.	+	.	ID=lLTR_228;Parent=repeat_region_228;Name=CAJQZP010000065:498232..506268;Classification=LTR/Gypsy;Sequence_ontology=SO:0000286;ltr_identity=0.9975;Method=structural;motif=TGCA;tsd=CGCT
CAJQZP010000065	LTR_retriever	Gypsy_LTR_retrotransposon	498232	506268	.	+	.	ID=LTRRT_228;Parent=repeat_region_228;Name=CAJQZP010000065:498232..506268;Classification=LTR/Gypsy;Sequence_ontology=SO:0002265;ltr_identity=0.9975;Method=structural;motif=TGCA;tsd=CGCT
CAJQZP010000065	LTR_retriever	long_terminal_repeat	505456	506268	.	+	.	ID=rLTR_228;Parent=repeat_region_228;Name=CAJQZP010000065:498232..506268;Classification=LTR/Gypsy;Sequence_ontology=SO:0000286;ltr_identity=0.9975;Method=structural;motif=TGCA;tsd=CGCT
CAJQZP010000065	LTR_retriever	target_site_duplication	506269	506272	.	+	.	ID=rTSD_228;Parent=repeat_region_228;Name=CAJQZP010000065:498232..506268;Classification=LTR/Gypsy;Sequence_ontology=SO:0000434;ltr_identity=0.9975;Method=structural;motif=TGCA;tsd=CGCT
###
CAJQZP010000065	LTR_retriever	repeat_region	499512	505197	.	+	.	ID=repeat_region_229;Name=CAJQZP010000065:499517..505192;Classification=LTR/Gypsy;Sequence_ontology=SO:0000657;ltr_identity=0.9973;Method=structural;motif=TACA;tsd=ATATA
CAJQZP010000065	LTR_retriever	target_site_duplication	499512	499516	.	+	.	ID=lTSD_229;Parent=repeat_region_229;Name=CAJQZP010000065:499517..505192;Classification=LTR/Gypsy;Sequence_ontology=SO:0000434;ltr_identity=0.9973;Method=structural;motif=TACA;tsd=ATATA
CAJQZP010000065	LTR_retriever	long_terminal_repeat	499517	499885	.	+	.	ID=lLTR_229;Parent=repeat_region_229;Name=CAJQZP010000065:499517..505192;Classification=LTR/Gypsy;Sequence_ontology=SO:0000286;ltr_identity=0.9973;Method=structural;motif=TACA;tsd=ATATA
CAJQZP010000065	LTR_retriever	Gypsy_LTR_retrotransposon	499517	505192	.	+	.	ID=LTRRT_229;Parent=repeat_region_229;Name=CAJQZP010000065:499517..505192;Classification=LTR/Gypsy;Sequence_ontology=SO:0002265;ltr_identity=0.9973;Method=structural;motif=TACA;tsd=ATATA
CAJQZP010000065	LTR_retriever	long_terminal_repeat	504824	505192	.	+	.	ID=rLTR_229;Parent=repeat_region_229;Name=CAJQZP010000065:499517..505192;Classification=LTR/Gypsy;Sequence_ontology=SO:0000286;ltr_identity=0.9973;Method=structural;motif=TACA;tsd=ATATA
CAJQZP010000065	LTR_retriever	target_site_duplication	505193	505197	.	+	.	ID=rTSD_229;Parent=repeat_region_229;Name=CAJQZP010000065:499517..505192;Classification=LTR/Gypsy;Sequence_ontology=SO:0000434;ltr_identity=0.9973;Method=structural;motif=TACA;tsd=ATATA
###
CAJQZP010000065	LTR_retriever	repeat_region	839205	845233	.	+	.	ID=repeat_region_230;Name=CAJQZP010000065:839209..845229;Classification=LTR/Gypsy;Sequence_ontology=SO:0000657;ltr_identity=0.9948;Method=structural;motif=TGCA;tsd=TTTG
CAJQZP010000065	LTR_retriever	target_site_duplication	839205	839208	.	+	.	ID=lTSD_230;Parent=repeat_region_230;Name=CAJQZP010000065:839209..845229;Classification=LTR/Gypsy;Sequence_ontology=SO:0000434;ltr_identity=0.9948;Method=structural;motif=TGCA;tsd=TTTG
CAJQZP010000065	LTR_retriever	long_terminal_repeat	839209	839401	.	+	.	ID=lLTR_230;Parent=repeat_region_230;Name=CAJQZP010000065:839209..845229;Classification=LTR/Gypsy;Sequence_ontology=SO:0000286;ltr_identity=0.9948;Method=structural;motif=TGCA;tsd=TTTG
CAJQZP010000065	LTR_retriever	Gypsy_LTR_retrotransposon	839209	845229	.	+	.	ID=LTRRT_230;Parent=repeat_region_230;Name=CAJQZP010000065:839209..845229;Classification=LTR/Gypsy;Sequence_ontology=SO:0002265;ltr_identity=0.9948;Method=structural;motif=TGCA;tsd=TTTG
CAJQZP010000065	LTR_retriever	long_terminal_repeat	845037	845229	.	+	.	ID=rLTR_230;Parent=repeat_region_230;Name=CAJQZP010000065:839209..845229;Classification=LTR/Gypsy;Sequence_ontology=SO:0000286;ltr_identity=0.9948;Method=structural;motif=TGCA;tsd=TTTG
CAJQZP010000065	LTR_retriever	target_site_duplication	845230	845233	.	+	.	ID=rTSD_230;Parent=repeat_region_230;Name=CAJQZP010000065:839209..845229;Classification=LTR/Gypsy;Sequence_ontology=SO:0000434;ltr_identity=0.9948;Method=structural;motif=TGCA;tsd=TTTG
###
CAJQZP010000065	LTR_retriever	repeat_region	913176	921312	.	-	.	ID=repeat_region_231;Name=CAJQZP010000065:913180..921308;Classification=LTR/Gypsy;Sequence_ontology=SO:0000657;ltr_identity=0.9980;Method=structural;motif=TGCA;tsd=AAAG
CAJQZP010000065	LTR_retriever	target_site_duplication	913176	913179	.	-	.	ID=lTSD_231;Parent=repeat_region_231;Name=CAJQZP010000065:913180..921308;Classification=LTR/Gypsy;Sequence_ontology=SO:0000434;ltr_identity=0.9980;Method=structural;motif=TGCA;tsd=AAAG
CAJQZP010000065	LTR_retriever	long_terminal_repeat	913180	914683	.	-	.	ID=lLTR_231;Parent=repeat_region_231;Name=CAJQZP010000065:913180..921308;Classification=LTR/Gypsy;Sequence_ontology=SO:0000286;ltr_identity=0.9980;Method=structural;motif=TGCA;tsd=AAAG
CAJQZP010000065	LTR_retriever	Gypsy_LTR_retrotransposon	913180	921308	.	-	.	ID=LTRRT_231;Parent=repeat_region_231;Name=CAJQZP010000065:913180..921308;Classification=LTR/Gypsy;Sequence_ontology=SO:0002265;ltr_identity=0.9980;Method=structural;motif=TGCA;tsd=AAAG
CAJQZP010000065	LTR_retriever	long_terminal_repeat	919807	921308	.	-	.	ID=rLTR_231;Parent=repeat_region_231;Name=CAJQZP010000065:913180..921308;Classification=LTR/Gypsy;Sequence_ontology=SO:0000286;ltr_identity=0.9980;Method=structural;motif=TGCA;tsd=AAAG
CAJQZP010000065	LTR_retriever	target_site_duplication	921309	921312	.	-	.	ID=rTSD_231;Parent=repeat_region_231;Name=CAJQZP010000065:913180..921308;Classification=LTR/Gypsy;Sequence_ontology=SO:0000434;ltr_identity=0.9980;Method=structural;motif=TGCA;tsd=AAAG
###
CAJQZP010000065	LTR_retriever	repeat_region	1006042	1008923	.	-	.	ID=repeat_region_232;Name=CAJQZP010000065:1006046..1008919;Classification=LTR/Gypsy;Sequence_ontology=SO:0000657;ltr_identity=0.9975;Method=structural;motif=TGCA;tsd=ATAT
CAJQZP010000065	LTR_retriever	target_site_duplication	1006042	1006045	.	-	.	ID=lTSD_232;Parent=repeat_region_232;Name=CAJQZP010000065:1006046..1008919;Classification=LTR/Gypsy;Sequence_ontology=SO:0000434;ltr_identity=0.9975;Method=structural;motif=TGCA;tsd=ATAT
CAJQZP010000065	LTR_retriever	long_terminal_repeat	1006046	1006443	.	-	.	ID=lLTR_232;Parent=repeat_region_232;Name=CAJQZP010000065:1006046..1008919;Classification=LTR/Gypsy;Sequence_ontology=SO:0000286;ltr_identity=0.9975;Method=structural;motif=TGCA;tsd=ATAT
CAJQZP010000065	LTR_retriever	Gypsy_LTR_retrotransposon	1006046	1008919	.	-	.	ID=LTRRT_232;Parent=repeat_region_232;Name=CAJQZP010000065:1006046..1008919;Classification=LTR/Gypsy;Sequence_ontology=SO:0002265;ltr_identity=0.9975;Method=structural;motif=TGCA;tsd=ATAT
CAJQZP010000065	LTR_retriever	long_terminal_repeat	1008523	1008919	.	-	.	ID=rLTR_232;Parent=repeat_region_232;Name=CAJQZP010000065:1006046..1008919;Classification=LTR/Gypsy;Sequence_ontology=SO:0000286;ltr_identity=0.9975;Method=structural;motif=TGCA;tsd=ATAT
CAJQZP010000065	LTR_retriever	target_site_duplication	1008920	1008923	.	-	.	ID=rTSD_232;Parent=repeat_region_232;Name=CAJQZP010000065:1006046..1008919;Classification=LTR/Gypsy;Sequence_ontology=SO:0000434;ltr_identity=0.9975;Method=structural;motif=TGCA;tsd=ATAT
###
CAJQZP010000065	LTR_retriever	repeat_region	1070406	1078012	.	-	.	ID=repeat_region_233;Name=CAJQZP010000065:1070411..1078007;Classification=LTR/Gypsy;Sequence_ontology=SO:0000657;ltr_identity=0.9969;Method=structural;motif=TGCA;tsd=CTAAT
CAJQZP010000065	LTR_retriever	target_site_duplication	1070406	1070410	.	-	.	ID=lTSD_233;Parent=repeat_region_233;Name=CAJQZP010000065:1070411..1078007;Classification=LTR/Gypsy;Sequence_ontology=SO:0000434;ltr_identity=0.9969;Method=structural;motif=TGCA;tsd=CTAAT
CAJQZP010000065	LTR_retriever	long_terminal_repeat	1070411	1071390	.	-	.	ID=lLTR_233;Parent=repeat_region_233;Name=CAJQZP010000065:1070411..1078007;Classification=LTR/Gypsy;Sequence_ontology=SO:0000286;ltr_identity=0.9969;Method=structural;motif=TGCA;tsd=CTAAT
CAJQZP010000065	LTR_retriever	Gypsy_LTR_retrotransposon	1070411	1078007	.	-	.	ID=LTRRT_233;Parent=repeat_region_233;Name=CAJQZP010000065:1070411..1078007;Classification=LTR/Gypsy;Sequence_ontology=SO:0002265;ltr_identity=0.9969;Method=structural;motif=TGCA;tsd=CTAAT
CAJQZP010000065	LTR_retriever	long_terminal_repeat	1077029	1078007	.	-	.	ID=rLTR_233;Parent=repeat_region_233;Name=CAJQZP010000065:1070411..1078007;Classification=LTR/Gypsy;Sequence_ontology=SO:0000286;ltr_identity=0.9969;Method=structural;motif=TGCA;tsd=CTAAT
CAJQZP010000065	LTR_retriever	target_site_duplication	1078008	1078012	.	-	.	ID=rTSD_233;Parent=repeat_region_233;Name=CAJQZP010000065:1070411..1078007;Classification=LTR/Gypsy;Sequence_ontology=SO:0000434;ltr_identity=0.9969;Method=structural;motif=TGCA;tsd=CTAAT
###
CAJQZP010000065	LTR_retriever	repeat_region	1181602	1188507	.	+	.	ID=repeat_region_234;Name=CAJQZP010000065:1181606..1188503;Classification=LTR/Gypsy;Sequence_ontology=SO:0000657;ltr_identity=0.9872;Method=structural;motif=TGCA;tsd=GTCG
CAJQZP010000065	LTR_retriever	target_site_duplication	1181602	1181605	.	+	.	ID=lTSD_234;Parent=repeat_region_234;Name=CAJQZP010000065:1181606..1188503;Classification=LTR/Gypsy;Sequence_ontology=SO:0000434;ltr_identity=0.9872;Method=structural;motif=TGCA;tsd=GTCG
CAJQZP010000065	LTR_retriever	long_terminal_repeat	1181606	1182467	.	+	.	ID=lLTR_234;Parent=repeat_region_234;Name=CAJQZP010000065:1181606..1188503;Classification=LTR/Gypsy;Sequence_ontology=SO:0000286;ltr_identity=0.9872;Method=structural;motif=TGCA;tsd=GTCG
CAJQZP010000065	LTR_retriever	Gypsy_LTR_retrotransposon	1181606	1188503	.	+	.	ID=LTRRT_234;Parent=repeat_region_234;Name=CAJQZP010000065:1181606..1188503;Classification=LTR/Gypsy;Sequence_ontology=SO:0002265;ltr_identity=0.9872;Method=structural;motif=TGCA;tsd=GTCG
CAJQZP010000065	LTR_retriever	long_terminal_repeat	1187642	1188503	.	+	.	ID=rLTR_234;Parent=repeat_region_234;Name=CAJQZP010000065:1181606..1188503;Classification=LTR/Gypsy;Sequence_ontology=SO:0000286;ltr_identity=0.9872;Method=structural;motif=TGCA;tsd=GTCG
CAJQZP010000065	LTR_retriever	target_site_duplication	1188504	1188507	.	+	.	ID=rTSD_234;Parent=repeat_region_234;Name=CAJQZP010000065:1181606..1188503;Classification=LTR/Gypsy;Sequence_ontology=SO:0000434;ltr_identity=0.9872;Method=structural;motif=TGCA;tsd=GTCG
###
CAJQZP010000065	LTR_retriever	repeat_region	1298899	1304264	.	-	.	ID=repeat_region_235;Name=CAJQZP010000065:1298903..1304260;Classification=LTR/Gypsy;Sequence_ontology=SO:0000657;ltr_identity=0.9973;Method=structural;motif=TGCA;tsd=TTAT
CAJQZP010000065	LTR_retriever	target_site_duplication	1298899	1298902	.	-	.	ID=lTSD_235;Parent=repeat_region_235;Name=CAJQZP010000065:1298903..1304260;Classification=LTR/Gypsy;Sequence_ontology=SO:0000434;ltr_identity=0.9973;Method=structural;motif=TGCA;tsd=TTAT
CAJQZP010000065	LTR_retriever	long_terminal_repeat	1298903	1299269	.	-	.	ID=lLTR_235;Parent=repeat_region_235;Name=CAJQZP010000065:1298903..1304260;Classification=LTR/Gypsy;Sequence_ontology=SO:0000286;ltr_identity=0.9973;Method=structural;motif=TGCA;tsd=TTAT
CAJQZP010000065	LTR_retriever	Gypsy_LTR_retrotransposon	1298903	1304260	.	-	.	ID=LTRRT_235;Parent=repeat_region_235;Name=CAJQZP010000065:1298903..1304260;Classification=LTR/Gypsy;Sequence_ontology=SO:0002265;ltr_identity=0.9973;Method=structural;motif=TGCA;tsd=TTAT
CAJQZP010000065	LTR_retriever	long_terminal_repeat	1303895	1304260	.	-	.	ID=rLTR_235;Parent=repeat_region_235;Name=CAJQZP010000065:1298903..1304260;Classification=LTR/Gypsy;Sequence_ontology=SO:0000286;ltr_identity=0.9973;Method=structural;motif=TGCA;tsd=TTAT
CAJQZP010000065	LTR_retriever	target_site_duplication	1304261	1304264	.	-	.	ID=rTSD_235;Parent=repeat_region_235;Name=CAJQZP010000065:1298903..1304260;Classification=LTR/Gypsy;Sequence_ontology=SO:0000434;ltr_identity=0.9973;Method=structural;motif=TGCA;tsd=TTAT
###
CAJQZP010000065	LTR_retriever	repeat_region	1431270	1437512	.	+	.	ID=repeat_region_236;Name=CAJQZP010000065:1431275..1437507;Classification=LTR/Gypsy;Sequence_ontology=SO:0000657;ltr_identity=0.9755;Method=structural;motif=TGCA;tsd=CTAAT
CAJQZP010000065	LTR_retriever	target_site_duplication	1431270	1431274	.	+	.	ID=lTSD_236;Parent=repeat_region_236;Name=CAJQZP010000065:1431275..1437507;Classification=LTR/Gypsy;Sequence_ontology=SO:0000434;ltr_identity=0.9755;Method=structural;motif=TGCA;tsd=CTAAT
CAJQZP010000065	LTR_retriever	long_terminal_repeat	1431275	1431478	.	+	.	ID=lLTR_236;Parent=repeat_region_236;Name=CAJQZP010000065:1431275..1437507;Classification=LTR/Gypsy;Sequence_ontology=SO:0000286;ltr_identity=0.9755;Method=structural;motif=TGCA;tsd=CTAAT
CAJQZP010000065	LTR_retriever	Gypsy_LTR_retrotransposon	1431275	1437507	.	+	.	ID=LTRRT_236;Parent=repeat_region_236;Name=CAJQZP010000065:1431275..1437507;Classification=LTR/Gypsy;Sequence_ontology=SO:0002265;ltr_identity=0.9755;Method=structural;motif=TGCA;tsd=CTAAT
CAJQZP010000065	LTR_retriever	long_terminal_repeat	1437304	1437507	.	+	.	ID=rLTR_236;Parent=repeat_region_236;Name=CAJQZP010000065:1431275..1437507;Classification=LTR/Gypsy;Sequence_ontology=SO:0000286;ltr_identity=0.9755;Method=structural;motif=TGCA;tsd=CTAAT
CAJQZP010000065	LTR_retriever	target_site_duplication	1437508	1437512	.	+	.	ID=rTSD_236;Parent=repeat_region_236;Name=CAJQZP010000065:1431275..1437507;Classification=LTR/Gypsy;Sequence_ontology=SO:0000434;ltr_identity=0.9755;Method=structural;motif=TGCA;tsd=CTAAT
###
CAJQZP010000065	LTR_retriever	repeat_region	1627853	1631785	.	+	.	ID=repeat_region_237;Name=CAJQZP010000065:1627861..1631781;Classification=LTR/Gypsy;Sequence_ontology=SO:0000657;ltr_identity=0.9781;Method=structural;motif=TGCA;tsd=ATAT
CAJQZP010000065	LTR_retriever	target_site_duplication	1627853	1627856	.	+	.	ID=lTSD_237;Parent=repeat_region_237;Name=CAJQZP010000065:1627861..1631781;Classification=LTR/Gypsy;Sequence_ontology=SO:0000434;ltr_identity=0.9781;Method=structural;motif=TGCA;tsd=ATAT
CAJQZP010000065	LTR_retriever	long_terminal_repeat	1627861	1628275	.	+	.	ID=lLTR_237;Parent=repeat_region_237;Name=CAJQZP010000065:1627861..1631781;Classification=LTR/Gypsy;Sequence_ontology=SO:0000286;ltr_identity=0.9781;Method=structural;motif=TGCA;tsd=ATAT
CAJQZP010000065	LTR_retriever	Gypsy_LTR_retrotransposon	1627861	1631781	.	+	.	ID=LTRRT_237;Parent=repeat_region_237;Name=CAJQZP010000065:1627861..1631781;Classification=LTR/Gypsy;Sequence_ontology=SO:0002265;ltr_identity=0.9781;Method=structural;motif=TGCA;tsd=ATAT
CAJQZP010000065	LTR_retriever	long_terminal_repeat	1631365	1631781	.	+	.	ID=rLTR_237;Parent=repeat_region_237;Name=CAJQZP010000065:1627861..1631781;Classification=LTR/Gypsy;Sequence_ontology=SO:0000286;ltr_identity=0.9781;Method=structural;motif=TGCA;tsd=ATAT
CAJQZP010000065	LTR_retriever	target_site_duplication	1631782	1631785	.	+	.	ID=rTSD_237;Parent=repeat_region_237;Name=CAJQZP010000065:1627861..1631781;Classification=LTR/Gypsy;Sequence_ontology=SO:0000434;ltr_identity=0.9781;Method=structural;motif=TGCA;tsd=ATAT
###
CAJQZP010000065	LTR_retriever	repeat_region	1691090	1696121	.	-	.	ID=repeat_region_238;Name=CAJQZP010000065:1691094..1696117;Classification=LTR/Gypsy;Sequence_ontology=SO:0000657;ltr_identity=0.9986;Method=structural;motif=TGCA;tsd=CGGT
CAJQZP010000065	LTR_retriever	target_site_duplication	1691090	1691093	.	-	.	ID=lTSD_238;Parent=repeat_region_238;Name=CAJQZP010000065:1691094..1696117;Classification=LTR/Gypsy;Sequence_ontology=SO:0000434;ltr_identity=0.9986;Method=structural;motif=TGCA;tsd=CGGT
CAJQZP010000065	LTR_retriever	long_terminal_repeat	1691094	1691791	.	-	.	ID=lLTR_238;Parent=repeat_region_238;Name=CAJQZP010000065:1691094..1696117;Classification=LTR/Gypsy;Sequence_ontology=SO:0000286;ltr_identity=0.9986;Method=structural;motif=TGCA;tsd=CGGT
CAJQZP010000065	LTR_retriever	Gypsy_LTR_retrotransposon	1691094	1696117	.	-	.	ID=LTRRT_238;Parent=repeat_region_238;Name=CAJQZP010000065:1691094..1696117;Classification=LTR/Gypsy;Sequence_ontology=SO:0002265;ltr_identity=0.9986;Method=structural;motif=TGCA;tsd=CGGT
CAJQZP010000065	LTR_retriever	long_terminal_repeat	1695420	1696117	.	-	.	ID=rLTR_238;Parent=repeat_region_238;Name=CAJQZP010000065:1691094..1696117;Classification=LTR/Gypsy;Sequence_ontology=SO:0000286;ltr_identity=0.9986;Method=structural;motif=TGCA;tsd=CGGT
CAJQZP010000065	LTR_retriever	target_site_duplication	1696118	1696121	.	-	.	ID=rTSD_238;Parent=repeat_region_238;Name=CAJQZP010000065:1691094..1696117;Classification=LTR/Gypsy;Sequence_ontology=SO:0000434;ltr_identity=0.9986;Method=structural;motif=TGCA;tsd=CGGT
###
CAJQZP010000065	LTR_retriever	repeat_region	1810858	1814530	.	+	.	ID=repeat_region_239;Name=CAJQZP010000065:1810862..1814526;Classification=LTR/Gypsy;Sequence_ontology=SO:0000657;ltr_identity=0.9945;Method=structural;motif=TGCA;tsd=CTAC
CAJQZP010000065	LTR_retriever	target_site_duplication	1810858	1810861	.	+	.	ID=lTSD_239;Parent=repeat_region_239;Name=CAJQZP010000065:1810862..1814526;Classification=LTR/Gypsy;Sequence_ontology=SO:0000434;ltr_identity=0.9945;Method=structural;motif=TGCA;tsd=CTAC
CAJQZP010000065	LTR_retriever	long_terminal_repeat	1810862	1811223	.	+	.	ID=lLTR_239;Parent=repeat_region_239;Name=CAJQZP010000065:1810862..1814526;Classification=LTR/Gypsy;Sequence_ontology=SO:0000286;ltr_identity=0.9945;Method=structural;motif=TGCA;tsd=CTAC
CAJQZP010000065	LTR_retriever	Gypsy_LTR_retrotransposon	1810862	1814526	.	+	.	ID=LTRRT_239;Parent=repeat_region_239;Name=CAJQZP010000065:1810862..1814526;Classification=LTR/Gypsy;Sequence_ontology=SO:0002265;ltr_identity=0.9945;Method=structural;motif=TGCA;tsd=CTAC
CAJQZP010000065	LTR_retriever	long_terminal_repeat	1814160	1814526	.	+	.	ID=rLTR_239;Parent=repeat_region_239;Name=CAJQZP010000065:1810862..1814526;Classification=LTR/Gypsy;Sequence_ontology=SO:0000286;ltr_identity=0.9945;Method=structural;motif=TGCA;tsd=CTAC
CAJQZP010000065	LTR_retriever	target_site_duplication	1814527	1814530	.	+	.	ID=rTSD_239;Parent=repeat_region_239;Name=CAJQZP010000065:1810862..1814526;Classification=LTR/Gypsy;Sequence_ontology=SO:0000434;ltr_identity=0.9945;Method=structural;motif=TGCA;tsd=CTAC
###
CAJQZP010000065	LTR_retriever	repeat_region	2108343	2115248	.	+	.	ID=repeat_region_240;Name=CAJQZP010000065:2108348..2115243;Classification=LTR/Gypsy;Sequence_ontology=SO:0000657;ltr_identity=0.9831;Method=structural;motif=TGCA;tsd=CTTAG
CAJQZP010000065	LTR_retriever	target_site_duplication	2108343	2108347	.	+	.	ID=lTSD_240;Parent=repeat_region_240;Name=CAJQZP010000065:2108348..2115243;Classification=LTR/Gypsy;Sequence_ontology=SO:0000434;ltr_identity=0.9831;Method=structural;motif=TGCA;tsd=CTTAG
CAJQZP010000065	LTR_retriever	long_terminal_repeat	2108348	2108948	.	+	.	ID=lLTR_240;Parent=repeat_region_240;Name=CAJQZP010000065:2108348..2115243;Classification=LTR/Gypsy;Sequence_ontology=SO:0000286;ltr_identity=0.9831;Method=structural;motif=TGCA;tsd=CTTAG
CAJQZP010000065	LTR_retriever	Gypsy_LTR_retrotransposon	2108348	2115243	.	+	.	ID=LTRRT_240;Parent=repeat_region_240;Name=CAJQZP010000065:2108348..2115243;Classification=LTR/Gypsy;Sequence_ontology=SO:0002265;ltr_identity=0.9831;Method=structural;motif=TGCA;tsd=CTTAG
CAJQZP010000065	LTR_retriever	long_terminal_repeat	2114651	2115243	.	+	.	ID=rLTR_240;Parent=repeat_region_240;Name=CAJQZP010000065:2108348..2115243;Classification=LTR/Gypsy;Sequence_ontology=SO:0000286;ltr_identity=0.9831;Method=structural;motif=TGCA;tsd=CTTAG
CAJQZP010000065	LTR_retriever	target_site_duplication	2115244	2115248	.	+	.	ID=rTSD_240;Parent=repeat_region_240;Name=CAJQZP010000065:2108348..2115243;Classification=LTR/Gypsy;Sequence_ontology=SO:0000434;ltr_identity=0.9831;Method=structural;motif=TGCA;tsd=CTTAG
###
CAJQZP010000065	LTR_retriever	repeat_region	2116581	2123697	.	+	.	ID=repeat_region_241;Name=CAJQZP010000065:2116586..2123692;Classification=LTR/Gypsy;Sequence_ontology=SO:0000657;ltr_identity=0.9971;Method=structural;motif=TGCA;tsd=GATAC
CAJQZP010000065	LTR_retriever	target_site_duplication	2116581	2116585	.	+	.	ID=lTSD_241;Parent=repeat_region_241;Name=CAJQZP010000065:2116586..2123692;Classification=LTR/Gypsy;Sequence_ontology=SO:0000434;ltr_identity=0.9971;Method=structural;motif=TGCA;tsd=GATAC
CAJQZP010000065	LTR_retriever	long_terminal_repeat	2116586	2117274	.	+	.	ID=lLTR_241;Parent=repeat_region_241;Name=CAJQZP010000065:2116586..2123692;Classification=LTR/Gypsy;Sequence_ontology=SO:0000286;ltr_identity=0.9971;Method=structural;motif=TGCA;tsd=GATAC
CAJQZP010000065	LTR_retriever	Gypsy_LTR_retrotransposon	2116586	2123692	.	+	.	ID=LTRRT_241;Parent=repeat_region_241;Name=CAJQZP010000065:2116586..2123692;Classification=LTR/Gypsy;Sequence_ontology=SO:0002265;ltr_identity=0.9971;Method=structural;motif=TGCA;tsd=GATAC
CAJQZP010000065	LTR_retriever	long_terminal_repeat	2123004	2123692	.	+	.	ID=rLTR_241;Parent=repeat_region_241;Name=CAJQZP010000065:2116586..2123692;Classification=LTR/Gypsy;Sequence_ontology=SO:0000286;ltr_identity=0.9971;Method=structural;motif=TGCA;tsd=GATAC
CAJQZP010000065	LTR_retriever	target_site_duplication	2123693	2123697	.	+	.	ID=rTSD_241;Parent=repeat_region_241;Name=CAJQZP010000065:2116586..2123692;Classification=LTR/Gypsy;Sequence_ontology=SO:0000434;ltr_identity=0.9971;Method=structural;motif=TGCA;tsd=GATAC
###
CAJQZP010000065	LTR_retriever	repeat_region	2342673	2347037	.	-	.	ID=repeat_region_242;Name=CAJQZP010000065:2342678..2347032;Classification=LTR/Copia;Sequence_ontology=SO:0000657;ltr_identity=0.9558;Method=structural;motif=TGCA;tsd=AGTAT
CAJQZP010000065	LTR_retriever	target_site_duplication	2342673	2342677	.	-	.	ID=lTSD_242;Parent=repeat_region_242;Name=CAJQZP010000065:2342678..2347032;Classification=LTR/Copia;Sequence_ontology=SO:0000434;ltr_identity=0.9558;Method=structural;motif=TGCA;tsd=AGTAT
CAJQZP010000065	LTR_retriever	long_terminal_repeat	2342678	2342862	.	-	.	ID=lLTR_242;Parent=repeat_region_242;Name=CAJQZP010000065:2342678..2347032;Classification=LTR/Copia;Sequence_ontology=SO:0000286;ltr_identity=0.9558;Method=structural;motif=TGCA;tsd=AGTAT
CAJQZP010000065	LTR_retriever	Copia_LTR_retrotransposon	2342678	2347032	.	-	.	ID=LTRRT_242;Parent=repeat_region_242;Name=CAJQZP010000065:2342678..2347032;Classification=LTR/Copia;Sequence_ontology=SO:0002264;ltr_identity=0.9558;Method=structural;motif=TGCA;tsd=AGTAT
CAJQZP010000065	LTR_retriever	long_terminal_repeat	2346851	2347032	.	-	.	ID=rLTR_242;Parent=repeat_region_242;Name=CAJQZP010000065:2342678..2347032;Classification=LTR/Copia;Sequence_ontology=SO:0000286;ltr_identity=0.9558;Method=structural;motif=TGCA;tsd=AGTAT
CAJQZP010000065	LTR_retriever	target_site_duplication	2347033	2347037	.	-	.	ID=rTSD_242;Parent=repeat_region_242;Name=CAJQZP010000065:2342678..2347032;Classification=LTR/Copia;Sequence_ontology=SO:0000434;ltr_identity=0.9558;Method=structural;motif=TGCA;tsd=AGTAT
###
CAJQZP010000065	LTR_retriever	repeat_region	3167800	3173254	.	+	.	ID=repeat_region_243;Name=CAJQZP010000065:3167804..3173250;Classification=LTR/Gypsy;Sequence_ontology=SO:0000657;ltr_identity=0.9918;Method=structural;motif=TGCA;tsd=ATAT
CAJQZP010000065	LTR_retriever	target_site_duplication	3167800	3167803	.	+	.	ID=lTSD_243;Parent=repeat_region_243;Name=CAJQZP010000065:3167804..3173250;Classification=LTR/Gypsy;Sequence_ontology=SO:0000434;ltr_identity=0.9918;Method=structural;motif=TGCA;tsd=ATAT
CAJQZP010000065	LTR_retriever	long_terminal_repeat	3167804	3168169	.	+	.	ID=lLTR_243;Parent=repeat_region_243;Name=CAJQZP010000065:3167804..3173250;Classification=LTR/Gypsy;Sequence_ontology=SO:0000286;ltr_identity=0.9918;Method=structural;motif=TGCA;tsd=ATAT
CAJQZP010000065	LTR_retriever	Gypsy_LTR_retrotransposon	3167804	3173250	.	+	.	ID=LTRRT_243;Parent=repeat_region_243;Name=CAJQZP010000065:3167804..3173250;Classification=LTR/Gypsy;Sequence_ontology=SO:0002265;ltr_identity=0.9918;Method=structural;motif=TGCA;tsd=ATAT
CAJQZP010000065	LTR_retriever	long_terminal_repeat	3172885	3173250	.	+	.	ID=rLTR_243;Parent=repeat_region_243;Name=CAJQZP010000065:3167804..3173250;Classification=LTR/Gypsy;Sequence_ontology=SO:0000286;ltr_identity=0.9918;Method=structural;motif=TGCA;tsd=ATAT
CAJQZP010000065	LTR_retriever	target_site_duplication	3173251	3173254	.	+	.	ID=rTSD_243;Parent=repeat_region_243;Name=CAJQZP010000065:3167804..3173250;Classification=LTR/Gypsy;Sequence_ontology=SO:0000434;ltr_identity=0.9918;Method=structural;motif=TGCA;tsd=ATAT
###
CAJQZP010000065	LTR_retriever	repeat_region	3314486	3320227	.	?	.	ID=repeat_region_244;Name=CAJQZP010000065:3314491..3320222;Classification=LTR/unknown;Sequence_ontology=SO:0000657;ltr_identity=0.9725;Method=structural;motif=TGCA;tsd=ATGTG
CAJQZP010000065	LTR_retriever	target_site_duplication	3314486	3314490	.	?	.	ID=lTSD_244;Parent=repeat_region_244;Name=CAJQZP010000065:3314491..3320222;Classification=LTR/unknown;Sequence_ontology=SO:0000434;ltr_identity=0.9725;Method=structural;motif=TGCA;tsd=ATGTG
CAJQZP010000065	LTR_retriever	long_terminal_repeat	3314491	3314672	.	?	.	ID=lLTR_244;Parent=repeat_region_244;Name=CAJQZP010000065:3314491..3320222;Classification=LTR/unknown;Sequence_ontology=SO:0000286;ltr_identity=0.9725;Method=structural;motif=TGCA;tsd=ATGTG
CAJQZP010000065	LTR_retriever	LTR_retrotransposon	3314491	3320222	.	?	.	ID=LTRRT_244;Parent=repeat_region_244;Name=CAJQZP010000065:3314491..3320222;Classification=LTR/unknown;Sequence_ontology=SO:0000186;ltr_identity=0.9725;Method=structural;motif=TGCA;tsd=ATGTG
CAJQZP010000065	LTR_retriever	long_terminal_repeat	3320041	3320222	.	?	.	ID=rLTR_244;Parent=repeat_region_244;Name=CAJQZP010000065:3314491..3320222;Classification=LTR/unknown;Sequence_ontology=SO:0000286;ltr_identity=0.9725;Method=structural;motif=TGCA;tsd=ATGTG
CAJQZP010000065	LTR_retriever	target_site_duplication	3320223	3320227	.	?	.	ID=rTSD_244;Parent=repeat_region_244;Name=CAJQZP010000065:3314491..3320222;Classification=LTR/unknown;Sequence_ontology=SO:0000434;ltr_identity=0.9725;Method=structural;motif=TGCA;tsd=ATGTG
###
CAJQZP010000065	LTR_retriever	repeat_region	3439454	3444599	.	-	.	ID=repeat_region_245;Name=CAJQZP010000065:3439458..3444595;Classification=LTR/Gypsy;Sequence_ontology=SO:0000657;ltr_identity=0.9694;Method=structural;motif=TGCA;tsd=ATAG
CAJQZP010000065	LTR_retriever	target_site_duplication	3439454	3439457	.	-	.	ID=lTSD_245;Parent=repeat_region_245;Name=CAJQZP010000065:3439458..3444595;Classification=LTR/Gypsy;Sequence_ontology=SO:0000434;ltr_identity=0.9694;Method=structural;motif=TGCA;tsd=ATAG
CAJQZP010000065	LTR_retriever	long_terminal_repeat	3439458	3439882	.	-	.	ID=lLTR_245;Parent=repeat_region_245;Name=CAJQZP010000065:3439458..3444595;Classification=LTR/Gypsy;Sequence_ontology=SO:0000286;ltr_identity=0.9694;Method=structural;motif=TGCA;tsd=ATAG
CAJQZP010000065	LTR_retriever	Gypsy_LTR_retrotransposon	3439458	3444595	.	-	.	ID=LTRRT_245;Parent=repeat_region_245;Name=CAJQZP010000065:3439458..3444595;Classification=LTR/Gypsy;Sequence_ontology=SO:0002265;ltr_identity=0.9694;Method=structural;motif=TGCA;tsd=ATAG
CAJQZP010000065	LTR_retriever	long_terminal_repeat	3444171	3444595	.	-	.	ID=rLTR_245;Parent=repeat_region_245;Name=CAJQZP010000065:3439458..3444595;Classification=LTR/Gypsy;Sequence_ontology=SO:0000286;ltr_identity=0.9694;Method=structural;motif=TGCA;tsd=ATAG
CAJQZP010000065	LTR_retriever	target_site_duplication	3444596	3444599	.	-	.	ID=rTSD_245;Parent=repeat_region_245;Name=CAJQZP010000065:3439458..3444595;Classification=LTR/Gypsy;Sequence_ontology=SO:0000434;ltr_identity=0.9694;Method=structural;motif=TGCA;tsd=ATAG
###
CAJQZP010000065	LTR_retriever	repeat_region	3519985	3526984	.	+	.	ID=repeat_region_246;Name=CAJQZP010000065:3519990..3526979;Classification=LTR/Gypsy;Sequence_ontology=SO:0000657;ltr_identity=1.0000;Method=structural;motif=TGCA;tsd=GATGT
CAJQZP010000065	LTR_retriever	target_site_duplication	3519985	3519989	.	+	.	ID=lTSD_246;Parent=repeat_region_246;Name=CAJQZP010000065:3519990..3526979;Classification=LTR/Gypsy;Sequence_ontology=SO:0000434;ltr_identity=1.0000;Method=structural;motif=TGCA;tsd=GATGT
CAJQZP010000065	LTR_retriever	long_terminal_repeat	3519990	3520522	.	+	.	ID=lLTR_246;Parent=repeat_region_246;Name=CAJQZP010000065:3519990..3526979;Classification=LTR/Gypsy;Sequence_ontology=SO:0000286;ltr_identity=1.0000;Method=structural;motif=TGCA;tsd=GATGT
CAJQZP010000065	LTR_retriever	Gypsy_LTR_retrotransposon	3519990	3526979	.	+	.	ID=LTRRT_246;Parent=repeat_region_246;Name=CAJQZP010000065:3519990..3526979;Classification=LTR/Gypsy;Sequence_ontology=SO:0002265;ltr_identity=1.0000;Method=structural;motif=TGCA;tsd=GATGT
CAJQZP010000065	LTR_retriever	long_terminal_repeat	3526447	3526979	.	+	.	ID=rLTR_246;Parent=repeat_region_246;Name=CAJQZP010000065:3519990..3526979;Classification=LTR/Gypsy;Sequence_ontology=SO:0000286;ltr_identity=1.0000;Method=structural;motif=TGCA;tsd=GATGT
CAJQZP010000065	LTR_retriever	target_site_duplication	3526980	3526984	.	+	.	ID=rTSD_246;Parent=repeat_region_246;Name=CAJQZP010000065:3519990..3526979;Classification=LTR/Gypsy;Sequence_ontology=SO:0000434;ltr_identity=1.0000;Method=structural;motif=TGCA;tsd=GATGT
###
CAJQZP010000065	LTR_retriever	repeat_region	3849662	3860036	.	+	.	ID=repeat_region_247;Name=CAJQZP010000065:3849667..3860031;Classification=LTR/Gypsy;Sequence_ontology=SO:0000657;ltr_identity=0.9767;Method=structural;motif=TGCA;tsd=CTAGC
CAJQZP010000065	LTR_retriever	target_site_duplication	3849662	3849666	.	+	.	ID=lTSD_247;Parent=repeat_region_247;Name=CAJQZP010000065:3849667..3860031;Classification=LTR/Gypsy;Sequence_ontology=SO:0000434;ltr_identity=0.9767;Method=structural;motif=TGCA;tsd=CTAGC
CAJQZP010000065	LTR_retriever	long_terminal_repeat	3849667	3851527	.	+	.	ID=lLTR_247;Parent=repeat_region_247;Name=CAJQZP010000065:3849667..3860031;Classification=LTR/Gypsy;Sequence_ontology=SO:0000286;ltr_identity=0.9767;Method=structural;motif=TGCA;tsd=CTAGC
CAJQZP010000065	LTR_retriever	Gypsy_LTR_retrotransposon	3849667	3860031	.	+	.	ID=LTRRT_247;Parent=repeat_region_247;Name=CAJQZP010000065:3849667..3860031;Classification=LTR/Gypsy;Sequence_ontology=SO:0002265;ltr_identity=0.9767;Method=structural;motif=TGCA;tsd=CTAGC
CAJQZP010000065	LTR_retriever	long_terminal_repeat	3858174	3860031	.	+	.	ID=rLTR_247;Parent=repeat_region_247;Name=CAJQZP010000065:3849667..3860031;Classification=LTR/Gypsy;Sequence_ontology=SO:0000286;ltr_identity=0.9767;Method=structural;motif=TGCA;tsd=CTAGC
CAJQZP010000065	LTR_retriever	target_site_duplication	3860032	3860036	.	+	.	ID=rTSD_247;Parent=repeat_region_247;Name=CAJQZP010000065:3849667..3860031;Classification=LTR/Gypsy;Sequence_ontology=SO:0000434;ltr_identity=0.9767;Method=structural;motif=TGCA;tsd=CTAGC
###
CAJQZP010000065	LTR_retriever	repeat_region	3880574	3886347	.	+	.	ID=repeat_region_248;Name=CAJQZP010000065:3880578..3886343;Classification=LTR/Gypsy;Sequence_ontology=SO:0000657;ltr_identity=0.9909;Method=structural;motif=TGCA;tsd=GTAT
CAJQZP010000065	LTR_retriever	target_site_duplication	3880574	3880577	.	+	.	ID=lTSD_248;Parent=repeat_region_248;Name=CAJQZP010000065:3880578..3886343;Classification=LTR/Gypsy;Sequence_ontology=SO:0000434;ltr_identity=0.9909;Method=structural;motif=TGCA;tsd=GTAT
CAJQZP010000065	LTR_retriever	long_terminal_repeat	3880578	3881018	.	+	.	ID=lLTR_248;Parent=repeat_region_248;Name=CAJQZP010000065:3880578..3886343;Classification=LTR/Gypsy;Sequence_ontology=SO:0000286;ltr_identity=0.9909;Method=structural;motif=TGCA;tsd=GTAT
CAJQZP010000065	LTR_retriever	Gypsy_LTR_retrotransposon	3880578	3886343	.	+	.	ID=LTRRT_248;Parent=repeat_region_248;Name=CAJQZP010000065:3880578..3886343;Classification=LTR/Gypsy;Sequence_ontology=SO:0002265;ltr_identity=0.9909;Method=structural;motif=TGCA;tsd=GTAT
CAJQZP010000065	LTR_retriever	long_terminal_repeat	3885899	3886343	.	+	.	ID=rLTR_248;Parent=repeat_region_248;Name=CAJQZP010000065:3880578..3886343;Classification=LTR/Gypsy;Sequence_ontology=SO:0000286;ltr_identity=0.9909;Method=structural;motif=TGCA;tsd=GTAT
CAJQZP010000065	LTR_retriever	target_site_duplication	3886344	3886347	.	+	.	ID=rTSD_248;Parent=repeat_region_248;Name=CAJQZP010000065:3880578..3886343;Classification=LTR/Gypsy;Sequence_ontology=SO:0000434;ltr_identity=0.9909;Method=structural;motif=TGCA;tsd=GTAT
###
CAJQZP010000065	LTR_retriever	repeat_region	4020365	4026933	.	-	.	ID=repeat_region_249;Name=CAJQZP010000065:4020370..4026928;Classification=LTR/Gypsy;Sequence_ontology=SO:0000657;ltr_identity=1.0000;Method=structural;motif=TGCA;tsd=CGTAT
CAJQZP010000065	LTR_retriever	target_site_duplication	4020365	4020369	.	-	.	ID=lTSD_249;Parent=repeat_region_249;Name=CAJQZP010000065:4020370..4026928;Classification=LTR/Gypsy;Sequence_ontology=SO:0000434;ltr_identity=1.0000;Method=structural;motif=TGCA;tsd=CGTAT
CAJQZP010000065	LTR_retriever	long_terminal_repeat	4020370	4020836	.	-	.	ID=lLTR_249;Parent=repeat_region_249;Name=CAJQZP010000065:4020370..4026928;Classification=LTR/Gypsy;Sequence_ontology=SO:0000286;ltr_identity=1.0000;Method=structural;motif=TGCA;tsd=CGTAT
CAJQZP010000065	LTR_retriever	Gypsy_LTR_retrotransposon	4020370	4026928	.	-	.	ID=LTRRT_249;Parent=repeat_region_249;Name=CAJQZP010000065:4020370..4026928;Classification=LTR/Gypsy;Sequence_ontology=SO:0002265;ltr_identity=1.0000;Method=structural;motif=TGCA;tsd=CGTAT
CAJQZP010000065	LTR_retriever	long_terminal_repeat	4026462	4026928	.	-	.	ID=rLTR_249;Parent=repeat_region_249;Name=CAJQZP010000065:4020370..4026928;Classification=LTR/Gypsy;Sequence_ontology=SO:0000286;ltr_identity=1.0000;Method=structural;motif=TGCA;tsd=CGTAT
CAJQZP010000065	LTR_retriever	target_site_duplication	4026929	4026933	.	-	.	ID=rTSD_249;Parent=repeat_region_249;Name=CAJQZP010000065:4020370..4026928;Classification=LTR/Gypsy;Sequence_ontology=SO:0000434;ltr_identity=1.0000;Method=structural;motif=TGCA;tsd=CGTAT
###
CAJQZP010000065	LTR_retriever	repeat_region	4187879	4195961	.	+	.	ID=repeat_region_250;Name=CAJQZP010000065:4187884..4195956;Classification=LTR/Gypsy;Sequence_ontology=SO:0000657;ltr_identity=1.0000;Method=structural;motif=TGCA;tsd=CATAC
CAJQZP010000065	LTR_retriever	target_site_duplication	4187879	4187883	.	+	.	ID=lTSD_250;Parent=repeat_region_250;Name=CAJQZP010000065:4187884..4195956;Classification=LTR/Gypsy;Sequence_ontology=SO:0000434;ltr_identity=1.0000;Method=structural;motif=TGCA;tsd=CATAC
CAJQZP010000065	LTR_retriever	long_terminal_repeat	4187884	4188128	.	+	.	ID=lLTR_250;Parent=repeat_region_250;Name=CAJQZP010000065:4187884..4195956;Classification=LTR/Gypsy;Sequence_ontology=SO:0000286;ltr_identity=1.0000;Method=structural;motif=TGCA;tsd=CATAC
CAJQZP010000065	LTR_retriever	Gypsy_LTR_retrotransposon	4187884	4195956	.	+	.	ID=LTRRT_250;Parent=repeat_region_250;Name=CAJQZP010000065:4187884..4195956;Classification=LTR/Gypsy;Sequence_ontology=SO:0002265;ltr_identity=1.0000;Method=structural;motif=TGCA;tsd=CATAC
CAJQZP010000065	LTR_retriever	long_terminal_repeat	4195712	4195956	.	+	.	ID=rLTR_250;Parent=repeat_region_250;Name=CAJQZP010000065:4187884..4195956;Classification=LTR/Gypsy;Sequence_ontology=SO:0000286;ltr_identity=1.0000;Method=structural;motif=TGCA;tsd=CATAC
CAJQZP010000065	LTR_retriever	target_site_duplication	4195957	4195961	.	+	.	ID=rTSD_250;Parent=repeat_region_250;Name=CAJQZP010000065:4187884..4195956;Classification=LTR/Gypsy;Sequence_ontology=SO:0000434;ltr_identity=1.0000;Method=structural;motif=TGCA;tsd=CATAC
###
CAJQZP010000065	LTR_retriever	repeat_region	4607895	4612712	.	-	.	ID=repeat_region_251;Name=CAJQZP010000065:4607900..4612707;Classification=LTR/Gypsy;Sequence_ontology=SO:0000657;ltr_identity=1.0000;Method=structural;motif=TGCA;tsd=CCTTT
CAJQZP010000065	LTR_retriever	target_site_duplication	4607895	4607899	.	-	.	ID=lTSD_251;Parent=repeat_region_251;Name=CAJQZP010000065:4607900..4612707;Classification=LTR/Gypsy;Sequence_ontology=SO:0000434;ltr_identity=1.0000;Method=structural;motif=TGCA;tsd=CCTTT
CAJQZP010000065	LTR_retriever	long_terminal_repeat	4607900	4608010	.	-	.	ID=lLTR_251;Parent=repeat_region_251;Name=CAJQZP010000065:4607900..4612707;Classification=LTR/Gypsy;Sequence_ontology=SO:0000286;ltr_identity=1.0000;Method=structural;motif=TGCA;tsd=CCTTT
CAJQZP010000065	LTR_retriever	Gypsy_LTR_retrotransposon	4607900	4612707	.	-	.	ID=LTRRT_251;Parent=repeat_region_251;Name=CAJQZP010000065:4607900..4612707;Classification=LTR/Gypsy;Sequence_ontology=SO:0002265;ltr_identity=1.0000;Method=structural;motif=TGCA;tsd=CCTTT
CAJQZP010000065	LTR_retriever	long_terminal_repeat	4612597	4612707	.	-	.	ID=rLTR_251;Parent=repeat_region_251;Name=CAJQZP010000065:4607900..4612707;Classification=LTR/Gypsy;Sequence_ontology=SO:0000286;ltr_identity=1.0000;Method=structural;motif=TGCA;tsd=CCTTT
CAJQZP010000065	LTR_retriever	target_site_duplication	4612708	4612712	.	-	.	ID=rTSD_251;Parent=repeat_region_251;Name=CAJQZP010000065:4607900..4612707;Classification=LTR/Gypsy;Sequence_ontology=SO:0000434;ltr_identity=1.0000;Method=structural;motif=TGCA;tsd=CCTTT
###
CAJQZP010000065	LTR_retriever	repeat_region	4839857	4846422	.	+	.	ID=repeat_region_252;Name=CAJQZP010000065:4839862..4846417;Classification=LTR/Gypsy;Sequence_ontology=SO:0000657;ltr_identity=1.0000;Method=structural;motif=TGCA;tsd=GGTGG
CAJQZP010000065	LTR_retriever	target_site_duplication	4839857	4839861	.	+	.	ID=lTSD_252;Parent=repeat_region_252;Name=CAJQZP010000065:4839862..4846417;Classification=LTR/Gypsy;Sequence_ontology=SO:0000434;ltr_identity=1.0000;Method=structural;motif=TGCA;tsd=GGTGG
CAJQZP010000065	LTR_retriever	long_terminal_repeat	4839862	4840154	.	+	.	ID=lLTR_252;Parent=repeat_region_252;Name=CAJQZP010000065:4839862..4846417;Classification=LTR/Gypsy;Sequence_ontology=SO:0000286;ltr_identity=1.0000;Method=structural;motif=TGCA;tsd=GGTGG
CAJQZP010000065	LTR_retriever	Gypsy_LTR_retrotransposon	4839862	4846417	.	+	.	ID=LTRRT_252;Parent=repeat_region_252;Name=CAJQZP010000065:4839862..4846417;Classification=LTR/Gypsy;Sequence_ontology=SO:0002265;ltr_identity=1.0000;Method=structural;motif=TGCA;tsd=GGTGG
CAJQZP010000065	LTR_retriever	long_terminal_repeat	4846125	4846417	.	+	.	ID=rLTR_252;Parent=repeat_region_252;Name=CAJQZP010000065:4839862..4846417;Classification=LTR/Gypsy;Sequence_ontology=SO:0000286;ltr_identity=1.0000;Method=structural;motif=TGCA;tsd=GGTGG
CAJQZP010000065	LTR_retriever	target_site_duplication	4846418	4846422	.	+	.	ID=rTSD_252;Parent=repeat_region_252;Name=CAJQZP010000065:4839862..4846417;Classification=LTR/Gypsy;Sequence_ontology=SO:0000434;ltr_identity=1.0000;Method=structural;motif=TGCA;tsd=GGTGG
###
CAJQZP010000065	LTR_retriever	repeat_region	5440952	5449030	.	+	.	ID=repeat_region_253;Name=CAJQZP010000065:5440956..5449026;Classification=LTR/Gypsy;Sequence_ontology=SO:0000657;ltr_identity=0.9938;Method=structural;motif=TGCA;tsd=CTAG
CAJQZP010000065	LTR_retriever	target_site_duplication	5440952	5440955	.	+	.	ID=lTSD_253;Parent=repeat_region_253;Name=CAJQZP010000065:5440956..5449026;Classification=LTR/Gypsy;Sequence_ontology=SO:0000434;ltr_identity=0.9938;Method=structural;motif=TGCA;tsd=CTAG
CAJQZP010000065	LTR_retriever	long_terminal_repeat	5440956	5442256	.	+	.	ID=lLTR_253;Parent=repeat_region_253;Name=CAJQZP010000065:5440956..5449026;Classification=LTR/Gypsy;Sequence_ontology=SO:0000286;ltr_identity=0.9938;Method=structural;motif=TGCA;tsd=CTAG
CAJQZP010000065	LTR_retriever	Gypsy_LTR_retrotransposon	5440956	5449026	.	+	.	ID=LTRRT_253;Parent=repeat_region_253;Name=CAJQZP010000065:5440956..5449026;Classification=LTR/Gypsy;Sequence_ontology=SO:0002265;ltr_identity=0.9938;Method=structural;motif=TGCA;tsd=CTAG
CAJQZP010000065	LTR_retriever	long_terminal_repeat	5447726	5449026	.	+	.	ID=rLTR_253;Parent=repeat_region_253;Name=CAJQZP010000065:5440956..5449026;Classification=LTR/Gypsy;Sequence_ontology=SO:0000286;ltr_identity=0.9938;Method=structural;motif=TGCA;tsd=CTAG
CAJQZP010000065	LTR_retriever	target_site_duplication	5449027	5449030	.	+	.	ID=rTSD_253;Parent=repeat_region_253;Name=CAJQZP010000065:5440956..5449026;Classification=LTR/Gypsy;Sequence_ontology=SO:0000434;ltr_identity=0.9938;Method=structural;motif=TGCA;tsd=CTAG
###
CAJQZP010000065	LTR_retriever	repeat_region	5634302	5640970	.	+	.	ID=repeat_region_254;Name=CAJQZP010000065:5634307..5640965;Classification=LTR/Gypsy;Sequence_ontology=SO:0000657;ltr_identity=0.9893;Method=structural;motif=TGCA;tsd=GTAAA
CAJQZP010000065	LTR_retriever	target_site_duplication	5634302	5634306	.	+	.	ID=lTSD_254;Parent=repeat_region_254;Name=CAJQZP010000065:5634307..5640965;Classification=LTR/Gypsy;Sequence_ontology=SO:0000434;ltr_identity=0.9893;Method=structural;motif=TGCA;tsd=GTAAA
CAJQZP010000065	LTR_retriever	long_terminal_repeat	5634307	5634961	.	+	.	ID=lLTR_254;Parent=repeat_region_254;Name=CAJQZP010000065:5634307..5640965;Classification=LTR/Gypsy;Sequence_ontology=SO:0000286;ltr_identity=0.9893;Method=structural;motif=TGCA;tsd=GTAAA
CAJQZP010000065	LTR_retriever	Gypsy_LTR_retrotransposon	5634307	5640965	.	+	.	ID=LTRRT_254;Parent=repeat_region_254;Name=CAJQZP010000065:5634307..5640965;Classification=LTR/Gypsy;Sequence_ontology=SO:0002265;ltr_identity=0.9893;Method=structural;motif=TGCA;tsd=GTAAA
CAJQZP010000065	LTR_retriever	long_terminal_repeat	5640309	5640965	.	+	.	ID=rLTR_254;Parent=repeat_region_254;Name=CAJQZP010000065:5634307..5640965;Classification=LTR/Gypsy;Sequence_ontology=SO:0000286;ltr_identity=0.9893;Method=structural;motif=TGCA;tsd=GTAAA
CAJQZP010000065	LTR_retriever	target_site_duplication	5640966	5640970	.	+	.	ID=rTSD_254;Parent=repeat_region_254;Name=CAJQZP010000065:5634307..5640965;Classification=LTR/Gypsy;Sequence_ontology=SO:0000434;ltr_identity=0.9893;Method=structural;motif=TGCA;tsd=GTAAA
###
CAJQZP010000065	LTR_retriever	repeat_region	5644845	5649416	.	-	.	ID=repeat_region_255;Name=CAJQZP010000065:5644850..5649411;Classification=LTR/Gypsy;Sequence_ontology=SO:0000657;ltr_identity=1.0000;Method=structural;motif=TGCA;tsd=CTTCG
CAJQZP010000065	LTR_retriever	target_site_duplication	5644845	5644849	.	-	.	ID=lTSD_255;Parent=repeat_region_255;Name=CAJQZP010000065:5644850..5649411;Classification=LTR/Gypsy;Sequence_ontology=SO:0000434;ltr_identity=1.0000;Method=structural;motif=TGCA;tsd=CTTCG
CAJQZP010000065	LTR_retriever	long_terminal_repeat	5644850	5644961	.	-	.	ID=lLTR_255;Parent=repeat_region_255;Name=CAJQZP010000065:5644850..5649411;Classification=LTR/Gypsy;Sequence_ontology=SO:0000286;ltr_identity=1.0000;Method=structural;motif=TGCA;tsd=CTTCG
CAJQZP010000065	LTR_retriever	Gypsy_LTR_retrotransposon	5644850	5649411	.	-	.	ID=LTRRT_255;Parent=repeat_region_255;Name=CAJQZP010000065:5644850..5649411;Classification=LTR/Gypsy;Sequence_ontology=SO:0002265;ltr_identity=1.0000;Method=structural;motif=TGCA;tsd=CTTCG
CAJQZP010000065	LTR_retriever	long_terminal_repeat	5649300	5649411	.	-	.	ID=rLTR_255;Parent=repeat_region_255;Name=CAJQZP010000065:5644850..5649411;Classification=LTR/Gypsy;Sequence_ontology=SO:0000286;ltr_identity=1.0000;Method=structural;motif=TGCA;tsd=CTTCG
CAJQZP010000065	LTR_retriever	target_site_duplication	5649412	5649416	.	-	.	ID=rTSD_255;Parent=repeat_region_255;Name=CAJQZP010000065:5644850..5649411;Classification=LTR/Gypsy;Sequence_ontology=SO:0000434;ltr_identity=1.0000;Method=structural;motif=TGCA;tsd=CTTCG
###
CAJQZP010000065	LTR_retriever	repeat_region	5773258	5778410	.	+	.	ID=repeat_region_256;Name=CAJQZP010000065:5773263..5778405;Classification=LTR/Gypsy;Sequence_ontology=SO:0000657;ltr_identity=0.9951;Method=structural;motif=TGCA;tsd=GGTTC
CAJQZP010000065	LTR_retriever	target_site_duplication	5773258	5773262	.	+	.	ID=lTSD_256;Parent=repeat_region_256;Name=CAJQZP010000065:5773263..5778405;Classification=LTR/Gypsy;Sequence_ontology=SO:0000434;ltr_identity=0.9951;Method=structural;motif=TGCA;tsd=GGTTC
CAJQZP010000065	LTR_retriever	long_terminal_repeat	5773263	5773467	.	+	.	ID=lLTR_256;Parent=repeat_region_256;Name=CAJQZP010000065:5773263..5778405;Classification=LTR/Gypsy;Sequence_ontology=SO:0000286;ltr_identity=0.9951;Method=structural;motif=TGCA;tsd=GGTTC
CAJQZP010000065	LTR_retriever	Gypsy_LTR_retrotransposon	5773263	5778405	.	+	.	ID=LTRRT_256;Parent=repeat_region_256;Name=CAJQZP010000065:5773263..5778405;Classification=LTR/Gypsy;Sequence_ontology=SO:0002265;ltr_identity=0.9951;Method=structural;motif=TGCA;tsd=GGTTC
CAJQZP010000065	LTR_retriever	long_terminal_repeat	5778200	5778405	.	+	.	ID=rLTR_256;Parent=repeat_region_256;Name=CAJQZP010000065:5773263..5778405;Classification=LTR/Gypsy;Sequence_ontology=SO:0000286;ltr_identity=0.9951;Method=structural;motif=TGCA;tsd=GGTTC
CAJQZP010000065	LTR_retriever	target_site_duplication	5778406	5778410	.	+	.	ID=rTSD_256;Parent=repeat_region_256;Name=CAJQZP010000065:5773263..5778405;Classification=LTR/Gypsy;Sequence_ontology=SO:0000434;ltr_identity=0.9951;Method=structural;motif=TGCA;tsd=GGTTC
###
##sequence-region   CAJQZP010000072 1 731558
CAJQZP010000072	LTR_retriever	repeat_region	51423	55926	.	-	.	ID=repeat_region_257;Name=CAJQZP010000072:51427..55922;Classification=LTR/Gypsy;Sequence_ontology=SO:0000657;ltr_identity=0.9974;Method=structural;motif=TGCA;tsd=ATAT
CAJQZP010000072	LTR_retriever	target_site_duplication	51423	51426	.	-	.	ID=lTSD_257;Parent=repeat_region_257;Name=CAJQZP010000072:51427..55922;Classification=LTR/Gypsy;Sequence_ontology=SO:0000434;ltr_identity=0.9974;Method=structural;motif=TGCA;tsd=ATAT
CAJQZP010000072	LTR_retriever	long_terminal_repeat	51427	51813	.	-	.	ID=lLTR_257;Parent=repeat_region_257;Name=CAJQZP010000072:51427..55922;Classification=LTR/Gypsy;Sequence_ontology=SO:0000286;ltr_identity=0.9974;Method=structural;motif=TGCA;tsd=ATAT
CAJQZP010000072	LTR_retriever	Gypsy_LTR_retrotransposon	51427	55922	.	-	.	ID=LTRRT_257;Parent=repeat_region_257;Name=CAJQZP010000072:51427..55922;Classification=LTR/Gypsy;Sequence_ontology=SO:0002265;ltr_identity=0.9974;Method=structural;motif=TGCA;tsd=ATAT
CAJQZP010000072	LTR_retriever	long_terminal_repeat	55536	55922	.	-	.	ID=rLTR_257;Parent=repeat_region_257;Name=CAJQZP010000072:51427..55922;Classification=LTR/Gypsy;Sequence_ontology=SO:0000286;ltr_identity=0.9974;Method=structural;motif=TGCA;tsd=ATAT
CAJQZP010000072	LTR_retriever	target_site_duplication	55923	55926	.	-	.	ID=rTSD_257;Parent=repeat_region_257;Name=CAJQZP010000072:51427..55922;Classification=LTR/Gypsy;Sequence_ontology=SO:0000434;ltr_identity=0.9974;Method=structural;motif=TGCA;tsd=ATAT
###
CAJQZP010000072	LTR_retriever	repeat_region	135486	140955	.	+	.	ID=repeat_region_258;Name=CAJQZP010000072:135490..140951;Classification=LTR/Gypsy;Sequence_ontology=SO:0000657;ltr_identity=0.9463;Method=structural;motif=TGCA;tsd=ATAT
CAJQZP010000072	LTR_retriever	target_site_duplication	135486	135489	.	+	.	ID=lTSD_258;Parent=repeat_region_258;Name=CAJQZP010000072:135490..140951;Classification=LTR/Gypsy;Sequence_ontology=SO:0000434;ltr_identity=0.9463;Method=structural;motif=TGCA;tsd=ATAT
CAJQZP010000072	LTR_retriever	long_terminal_repeat	135490	135917	.	+	.	ID=lLTR_258;Parent=repeat_region_258;Name=CAJQZP010000072:135490..140951;Classification=LTR/Gypsy;Sequence_ontology=SO:0000286;ltr_identity=0.9463;Method=structural;motif=TGCA;tsd=ATAT
CAJQZP010000072	LTR_retriever	Gypsy_LTR_retrotransposon	135490	140951	.	+	.	ID=LTRRT_258;Parent=repeat_region_258;Name=CAJQZP010000072:135490..140951;Classification=LTR/Gypsy;Sequence_ontology=SO:0002265;ltr_identity=0.9463;Method=structural;motif=TGCA;tsd=ATAT
CAJQZP010000072	LTR_retriever	long_terminal_repeat	140524	140951	.	+	.	ID=rLTR_258;Parent=repeat_region_258;Name=CAJQZP010000072:135490..140951;Classification=LTR/Gypsy;Sequence_ontology=SO:0000286;ltr_identity=0.9463;Method=structural;motif=TGCA;tsd=ATAT
[truncated: 9,944,902 more chars]
