# Supplementary material for: Dispersal from the Qinghai-Tibet plateau by a high-altitude butterfly is associated with rapid expansion and reorganization of its genome
Source: Nat Commun. 2023 Dec 11;14:8190. doi: 10.1038/s41467-023-44023-2 (PMC10713551; doi:10.1038/s41467-023-44023-2)
Supplement: Supplementary file 6 — Supplementary Data 3 [file 41467_2023_44023_MOESM6_ESM.txt]

  score  div.  del.  ins. query   q_begin   q_end  q_left  strand matching_repeat   matching_repeat_families  s_start s_end s_left  TG  CA  TSD1  TSD2  
  1399    5.7  0.0  4.7  CAJQZP010000001.1   2218407  2218608  (2010107) + CAJQZP010001459-Gypsy-771880-202-4858_LTR      Unspecified       1    193     (0)    2172   TG CA ATTAA ATTAA
  2020    2.4  0.0  0.4  CAJQZP010000008.1   1939654  1939901 (20975031) C CAJQZP010000824-Gypsy-2186214-247-3569_LTR     Unspecified     (0)    247       1    6843   TG CA AGTAC AGTAC
  1248   12.3  7.8  7.8  CAJQZP010000008.1   2476061  2476342 (20438590) C CAJQZP010001016-Gypsy-1448682-287-4486_LTR     Unspecified     (0)    282       1    7490   TG CA CCAAT CCAAT
  1537    6.6  7.4  0.4  CAJQZP010000008.1   2477963  2478191 (20436741) + CAJQZP010001331-Gypsy-3488506-246-4853_LTR     Unspecified       1    245     (0)    7491   TG CA GGCAG GGCAG
  1961    3.2  0.0  3.2  CAJQZP010000008.1   2721960  2722220 (20192712) + CAJQZP010000631-unknown-1733451-253-1662_LTR   Unspecified       1    253     (0)    7767   TG CA GGCAG GGCAG
  1407    7.9  0.5  1.5  CAJQZP010000008.1   5387929  5388134 (17526798) C CAJQZP010001514-Gypsy-264813-208-7060_LTR      Unspecified     (0)    204       1   10897   TG CA GTATT GTATT
   959   30.4  0.7  0.0  CAJQZP010000008.1   9247073  9247345 (13667587) C CAJQZP010000963-Gypsy-1804095-275-27971_LTR    Unspecified     (0)    275       1   15391   TG CA tTCAT TTATT
  1957   22.8  8.0 14.3  CAJQZP010000008.1   9362391  9363479 (13551453) C CAJQZP010001037-unknown-966793-1029-4854_LTR   Unspecified     (0)   1029       1   15515   TG CA GAGGG GAGGG
   706   21.6  5.3  0.0  CAJQZP010000008.1  17534425 17534595  (5380337) C CAJQZP010001258-Gypsy-251364-182-1356_LTR      Unspecified     (2)    180       1   24484   TG CA CCCTT TCCCT
   987    9.3 10.2  2.8  CAJQZP010000008.1  18353573 18353738  (4561194) + CAJQZP010001216-unknown-64698-178-3261_LTR     Unspecified       1    178     (0)   25359   TG CA TGCGC GGCAC
   984   23.9  1.5 15.2  CAJQZP010000008.1  19779126 19779529  (3135403) C CAJQZP010001146-unknown-1944548-356-2055_LTR   Unspecified     (0)    356       1   26736   TG CA AGTAT GGTAC
  3423   13.8 18.2  0.6  CAJQZP010000023.1    103415   104209  (3034387) C CAJQZP010000226-Gypsy-861313-934-10141_LTR     Unspecified     (0)    934       1   31543   TG CA ATTTG ATTTG
  1796    6.0  0.4  0.0  CAJQZP010000023.1   2279526  2279760   (858836) C CAJQZP010001141-Gypsy-5260316-240-4722_LTR     Unspecified     (0)    236       1   34256   TG CA TACAT TACTC
   610   27.9  3.2  5.5  CAJQZP010000031.1   1909753  1910033  (3274164) + CAJQZP010000963-Gypsy-1804095-275-27971_LTR    Unspecified       1    275     (0)   37756   TG CA TTTTA ATTTT
  1390    8.8  0.0  1.0  CAJQZP010000040.1    234945   235150  (1980505) C CAJQZP010001514-Gypsy-264813-208-7060_LTR      Unspecified     (0)    204       1   41875   TG CA GTAAC GTAAC
  1098    3.5 13.6  3.1  CAJQZP010000040.1    740423   740599  (1475056) + CAJQZP010000667-unknown-1413851-195-3186_LTR   Unspecified       1    195     (0)   42399   TG CA TTCTT CTCTT
   847    7.5  0.0  0.0  CAJQZP010000049.1   3723948  3724054   (932494) + CAJQZP010000008-unknown-7322796-107-2447_LTR   Unspecified       1    107     (0)   48406   TG CA ATAAC ATAAC
  7330    6.7  0.0  0.1  CAJQZP010000049.1   3881369  3882326   (774222) C CAJQZP010000191-unknown-445006-957-1349_LTR    Unspecified     (0)    957       1   48548   TG CA attTC ATTCC
  3472    4.1  0.2  1.1  CAJQZP010000049.1   4407537  4407979   (248569) + CAJQZP010001514-Gypsy-690838-444-5187_LTR      Unspecified       1    439     (0)   49120   TG CA gatcT Gatct
  2006    2.8  6.8  0.0  CAJQZP010000058.1   1166683  1166933  (3791884) C CAJQZP010001146-Gypsy-8214823-268-10460_LTR    Unspecified     (0)    268       1   51551   TG CA caCAT CACAT
  2669    9.4  0.5  0.0  CAJQZP010000065.1    289246   289618  (5498695) + CAJQZP010000458-unknown-1583663-375-8356_LTR   Unspecified       1    375     (0)   56777   TG CA gagat Gagat
  3358    3.5  7.7  0.2  CAJQZP010000065.1   1227308  1227736  (4560577) C CAJQZP010000809-Gypsy-1811997-473-6576_LTR     Unspecified     (0)    461       1   57695   TG CA ACCTG ACCTG
   990    3.7  0.0 24.1  CAJQZP010000065.1   1335440  1335619  (4452694) C CAJQZP010001037-Gypsy-19576699-145-10155_LTR   Unspecified     (0)    145       1   57813   TG CA CGGAT CGGAT
  1072   17.7  4.7  4.2  CAJQZP010000065.1   3563297  3563532  (2224781) C CAJQZP010001531-Gypsy-1644690-237-6037_LTR     Unspecified     (0)    237       1   60293   TG CA ATATC ATATC
  1880    2.0 13.2  0.0  CAJQZP010000081.1   7611317  7611565  (1408917) + CAJQZP010001016-Gypsy-1448682-287-4486_LTR     Unspecified       1    282     (0)   77445   TG CA cctat CTTAT
  1521   18.6  0.3  1.4  CAJQZP010000088.1    705320   705614  (7196635) C CAJQZP010000795-Gypsy-70378-292-8003_LTR       Unspecified     (0)    292       1   80249   TG CA aaaTA ATATA
  1555   17.9  0.3  1.4  CAJQZP010000088.1    708119   708413  (7193836) + CAJQZP010000795-Gypsy-70378-292-8003_LTR       Unspecified       1    292     (0)   80254   TG CA TATAT TAttt
   810   28.4  3.5  7.3  CAJQZP010000088.1   7700271  7700555   (201694) C CAJQZP010000963-Gypsy-1804095-275-27971_LTR    Unspecified     (0)    275       1   87965   TG CA TTTAT TTACT
  4836   12.1 11.0  0.4  CAJQZP010000090.1     47640    48484    (46274) + CAJQZP010000226-Gypsy-861313-934-10141_LTR     Unspecified       1    934     (0)   88329   TG CA AGAAC AGAAC
  3006    5.3  9.9  0.4  CAJQZP010000103.1    597406   597819  (1149139) C CAJQZP010001218-unknown-9136678-453-5266_LTR   Unspecified     (0)    453       1   93060   TG CA ctaat ctaat
  1771    5.4  0.0  0.4  CAJQZP010000117.1   2095676  2095916  (6394065) C CAJQZP010000774-Gypsy-2730835-245-7828_LTR     Unspecified     (0)    240       1   96792   TG CA TATGG AGTGG
   922    4.5  0.0  0.0  CAJQZP010000117.1   2925729  2925838  (5564143) C CAJQZP010000058-Gypsy-4612756-110-4455_LTR     Unspecified     (0)    110       1   97628   TG CA CTATG Ctatg
  1583    6.6  1.6  3.2  CAJQZP010000117.1   5283143  5283393  (3206588) C CAJQZP010000824-Gypsy-2186214-247-3569_LTR     Unspecified     (0)    247       1  100347   TG CA CATTG CACTG
  2406    2.9  0.7  0.0  CAJQZP010000117.1   5851894  5852173  (2637808) C CAJQZP010001016-Gypsy-1448682-287-4486_LTR     Unspecified     (0)    282       1  100986   TG CA ACCAT ACCAT
  4716   18.0  6.8  1.5  CAJQZP010000117.1   7271940  7272848  (1217133) + CAJQZP010000191-unknown-445006-957-1349_LTR    Unspecified       1    957     (0)  102699   TG CA GGAAT GGATT
  1644   22.9 12.3  5.3  CAJQZP010000126.1    445049   445725   (496099) C CAJQZP010000945-Gypsy-3351345-744-6395_LTR     Unspecified     (0)    722       1  105193   TG CA GTGTA GTGTA
  3471    6.4  5.8  0.0  CAJQZP010000126.1    613987   614452   (327372) C CAJQZP010000580-Gypsy-773894-493-4262_LTR      Unspecified     (0)    493       1  105400   TG CA CTGAT CTGAC
  1118   19.6 16.6  2.2  CAJQZP010000141.1   1716557  1716911  (3812029) C CAJQZP010001133-unknown-4014984-405-3456_LTR   Unspecified     (0)    405       1  109437   TG CA agcgG GGCGA
  2709    8.2  1.2  3.7  CAJQZP010000150.1    231060   231479  (7532270) + CAJQZP010001468-unknown-2316691-410-35106_LTR  Unspecified       1    410     (0)  114272   TG CA GCGAG GTGAT
  3358    0.5  0.0  1.1  CAJQZP010000150.1   3689829  3690208  (4073541) + CAJQZP010001707-Gypsy-9811256-376-11448_LTR    Unspecified       1    376     (0)  118137   TG CA ACTAG ACTAG
  1664    8.6  0.0  6.9  CAJQZP010000150.1   4143674  4143935  (3619814) + CAJQZP010001331-Gypsy-3488506-246-4853_LTR     Unspecified       1    245     (0)  118632   TG CA ATAAT ATAAT
  2831   16.2 13.3  4.0  CAJQZP010000150.1   5267107  5267920  (2495829) C CAJQZP010001460-Gypsy-26854-888-5227_LTR       Unspecified     (0)    887       1  119825   TG CA CCTCC CCCCA
  1771    5.7  0.0  6.5  CAJQZP010000150.1   5547183  5547443  (2216306) C CAJQZP010001331-Gypsy-3488506-246-4853_LTR     Unspecified     (0)    245       1  120112   TG CA caTAT CATAT
  3092   15.4  5.6 12.2  CAJQZP010000160.1   3567053  3567835  (6590755) C CAJQZP010001125-unknown-6363565-749-3600_LTR   Unspecified     (0)    737       1  127215   TG CA CCCAT CCCAT
  1410    9.3  0.0  2.5  CAJQZP010000164.1    579903   580111   (628492) C CAJQZP010001514-Gypsy-264813-208-7060_LTR      Unspecified     (0)    204       1  134763   TG CA ATAAC ATAAC
  2019    2.8  0.0  1.2  CAJQZP010000171.1   5703173  5703428  (4242876) + CAJQZP010000631-unknown-1733451-253-1662_LTR   Unspecified       1    253     (0)  141816   TG CA GGCAC TGCTC
  1719    7.4  0.0  6.5  CAJQZP010000171.1   7569187  7569447  (2376857) + CAJQZP010001331-Gypsy-3488506-246-4853_LTR     Unspecified       1    245     (0)  144139   TG CA ATATC ATATC
  1404   10.3  0.5  1.0  CAJQZP010000171.1   8714317  8714521  (1231783) C CAJQZP010001514-Gypsy-264813-208-7060_LTR      Unspecified     (0)    204       1  145528   TG CA AATAT CATAT
  1423   13.4  4.2  6.7  CAJQZP010000171.1   9600271  9600559   (345745) C CAJQZP010001016-Gypsy-1448682-287-4486_LTR     Unspecified     (0)    282       1  146646   TG CA ACGTT ACGTT
  3103    2.9  0.3  2.1  CAJQZP010000178.1   7874675  7875056  (4323561) C CAJQZP010000458-unknown-1583663-375-8356_LTR   Unspecified     (0)    375       1  155592   TG CA CCTGC CCTGC
   942   19.5 12.2  7.6  CAJQZP010000178.1   8528131  8528508  (3670109) C CAJQZP010001094-unknown-1791465-423-1758_LTR   Unspecified    (16)    394       1  156347   TG CA GTATA GTAGT
  5511    6.9  2.1  1.7  CAJQZP010000191.1   2257245  2257999  (2075634) C CAJQZP010001441-Gypsy-6342181-758-5032_LTR     Unspecified     (0)    758       1  163994   TG CA attac ATTAC
   904    3.6  0.0  0.0  CAJQZP010000196.1   1384761  1384872  (1689051) C CAJQZP010001152-Gypsy-704107-112-2527_LTR      Unspecified     (0)    112       1  167970   TG CA AATAT AATAT
   840   13.8 19.7  0.9  CAJQZP010000200.1    256079   256261  (1740080) C CAJQZP010001697-Gypsy-5273665-219-6093_LTR     Unspecified     (0)    217       1  169969   TG CA TTAGT GTAGA
  1170   14.7  1.6  2.5  CAJQZP010000209.1    802555   802798  (6937121) + CAJQZP010001624-unknown-744350-245-9649_LTR    Unspecified       1    242     (0)  172976   TG CA TTAAA ATATA
  2334    7.9  1.6  4.6  CAJQZP010000209.1   5414801  5415183  (2324736) + CAJQZP010001576-unknown-7162351-372-3870_LTR   Unspecified       1    372     (0)  177556   TG CA CTACA CTCGA
  1056   10.0  1.4  9.2  CAJQZP010000209.1   6079482  6079691  (1660228) C CAJQZP010000667-unknown-1413851-195-3186_LTR   Unspecified     (0)    195       1  178249   TG CA ACCGC ACCGC
  2589   11.7  6.1  0.9  CAJQZP010000209.1   6298357  6298796  (1441123) + CAJQZP010001656-unknown-656828-463-8407_LTR    Unspecified       1    463     (0)  178479   TG CA TATAC TATAC
  1744    7.6  0.0  1.3  CAJQZP010000209.1   6557417  6557655  (1182264) + CAJQZP010001141-Gypsy-5260316-240-4722_LTR     Unspecified       1    236     (0)  178754   TG CA CCTAT CCTAT
  2146   19.9 11.4  4.6  CAJQZP010000209.1   7544404  7545081   (194838) + CAJQZP010000945-Gypsy-3351345-744-6395_LTR     Unspecified       1    722     (0)  179709   TG CA cataT CATAT
  1234   11.8  0.0  0.0  CAJQZP010000212.1    705647   705824 (19161381) + CAJQZP010000254-unknown-12133-178-3130_LTR     Unspecified       1    178     (0)  180860   TG CA CTGTA ATGAA
  1498    3.9  0.0  0.0  CAJQZP010000212.1   1226499  1226676 (18640529) C CAJQZP010001216-unknown-64698-178-3261_LTR     Unspecified     (0)    178       1  181463   TG CA CTAAC CTAAC
  1000   22.5  1.4  4.0  CAJQZP010000212.1   4732916  4733197 (15134008) + CAJQZP010000963-Gypsy-1804095-275-27971_LTR    Unspecified       1    275     (0)  185568   TG CA AATAA ATTAC
   853   22.4 16.5  0.4  CAJQZP010000212.1   6567758  6567994 (13299211) + CAJQZP010000963-Gypsy-1804095-275-27971_LTR    Unspecified       1    275     (0)  187633   TG CA ATTAT ACTAC
  1238   15.6  9.2  7.6  CAJQZP010000212.1   7165147  7165417 (12701788) C CAJQZP010000963-Gypsy-1804095-275-27971_LTR    Unspecified     (0)    275       1  188272   TG CA GTGAT TTGTT
  1707   13.9  6.8  8.1  CAJQZP010000212.1  14713272 14713686  (5153519) + CAJQZP010001094-unknown-1791465-423-1758_LTR   Unspecified       1    410     (0)  196338   TG CA AGGTT GGTTT
  4005    2.3  0.0  0.2  CAJQZP010000219.1    305177   305659  (1741109) C CAJQZP010000547-Gypsy-1045161-484-5302_LTR     Unspecified     (0)    482       1  202304   TG CA CCGCC CCGCC
  1176    9.1  4.9  3.9  CAJQZP010000219.1   1254225  1254429   (792339) C CAJQZP010000858-Gypsy-219997-210-6469_LTR      Unspecified     (0)    207       1  203771   TG CA acaaG ACAag
  1249   19.5  0.7  5.1  CAJQZP010000219.1   1905522  1905808   (140960) C CAJQZP010000963-Gypsy-1804095-275-27971_LTR    Unspecified     (0)    275       1  204656   TG CA TTCAT TTAAT
  5491    5.2  0.9  2.8  CAJQZP010000220.1   2239439  2240198 (17368022) C CAJQZP010001376-Gypsy-2614366-746-4088_LTR     Unspecified     (0)    746       1  207676   TG CA CCACT CCACT
   748   17.8  2.3  8.4  CAJQZP010000220.1   5421180  5421394 (14186826) + CAJQZP010000095-Gypsy-367519-203-5222_LTR      Unspecified       1    203     (0)  211557   TG CA CTTGG CTTGT
   904   15.8  1.7  1.1  CAJQZP010000220.1   5906766  5906944 (13701276) + CAJQZP010001258-Gypsy-251364-182-1356_LTR      Unspecified       1    180     (2)  212101   TG CA GAAAC AAAAG
  1751    6.6  1.2  0.4  CAJQZP010000220.1  10664592 10664849  (8943371) C CAJQZP010000738-Gypsy-2349534-260-7765_LTR     Unspecified     (0)    260       1  217445   TG CA ATCAT ATCAT
  2510    6.8  0.0  5.9  CAJQZP010000220.1  14523234 14523627  (5084593) C CAJQZP010001576-unknown-7162351-372-3870_LTR   Unspecified     (0)    372       1  221651   TG CA AAAAC AAACC
  4196    2.5  0.0  0.0  CAJQZP010000220.1  17326142 17326623  (2281597) + CAJQZP010000547-Gypsy-1045161-484-5302_LTR     Unspecified       1    482     (0)  224733   TG CA CTGAC CTGAC
  1732    4.3  1.2  7.1  CAJQZP010000226.1    492600   492851  (2247823) C CAJQZP010000410-Gypsy-1549717-239-6840_LTR     Unspecified     (0)    239       2  227801   TG CA AATTA AGTTT
   684   22.8  7.2 11.0  CAJQZP010000226.1   2487976  2488444   (252230) + CAJQZP010001218-unknown-9136678-453-5266_LTR   Unspecified       1    453     (0)  229986   TG CA gAGCC Gagcc
  1849    3.5  0.0  1.8  CAJQZP010000226.1   2685446  2685674    (55000) C CAJQZP010001393-Gypsy-1754915-228-6103_LTR     Unspecified     (0)    225       1  230225   TG CA AAGAT AAGAT
  2453    2.0  4.4  0.3  CAJQZP010000226.1   2730066  2730361    (10313) C CAJQZP010001030-Gypsy-8025286-309-5647_LTR     Unspecified     (0)    308       1  230288   TG CA CGTAT CGTAT
  1774    4.3  3.0  0.0  CAJQZP010000246.1   2065583  2065812  (1750821) C CAJQZP010001531-Gypsy-1644690-237-6037_LTR     Unspecified     (0)    237       1  239275   TG CA CTGGC CTGGC
   748   21.6  2.2  1.1  CAJQZP010000255.1   1217878  1218055  (2733551) + CAJQZP010001258-Gypsy-251364-182-1356_LTR      Unspecified       1    180     (2)  242703   TG CA ATTTC AATTT
  1310   17.8  2.2  2.2  CAJQZP010000255.1   3298446  3298720   (652886) + CAJQZP010000963-Gypsy-1804095-275-27971_LTR    Unspecified       1    275     (0)  244831   TG CA AATAA ATTAC
  1625    4.2  0.0  0.5  CAJQZP010000280.1   3446734  3446947  (3149239) + CAJQZP010000885-unknown-608316-213-10666_LTR   Unspecified       1    213     (0)  250615   TG CA GATCC GATCC
  1620    7.8  0.0  6.5  CAJQZP010000280.1   3728046  3728306  (2867880) C CAJQZP010001331-Gypsy-3488506-246-4853_LTR     Unspecified     (0)    245       1  250922   TG CA GTAAA GTAAA
  6761    4.2  4.0  1.3  CAJQZP010000280.1   3771550  3772471  (2823715) + CAJQZP010000150-Gypsy-1794690-949-5244_LTR     Unspecified       1    947     (0)  250973   TG CA AGGGG GGGGT
  1444    8.7  4.3  0.0  CAJQZP010000280.1   6158668  6158875   (437311) + CAJQZP010001697-Gypsy-5273665-219-6093_LTR     Unspecified       1    217     (0)  253731   TG CA TGGCG tatcg
  1458    9.9  1.1  5.9  CAJQZP010000280.1   6483588  6483855   (112331) C CAJQZP010001393-Gypsy-2278459-260-16062_LTR    Unspecified     (0)    256       1  254034   TG CA AACTC CACTC
  4071    4.5  0.2  1.9  CAJQZP010000287.1   1907514  1908056  (3186868) + CAJQZP010001133-Gypsy-5524559-537-5942_LTR     Unspecified       1    534     (0)  256328   TG CA AAACT AAACT
  1842    1.0  0.0  0.0  CAJQZP010000287.1   3822099  3822304  (1272620) C CAJQZP010000721-Gypsy-11396-207-1166_LTR       Unspecified     (0)    206       1  258868   TG CA TTGGA TTGGA
   906   16.7  0.6  2.9  CAJQZP010000288.1    774012   774190 (11073300) + CAJQZP010001172-Gypsy-5415193-212-9465_LTR     Unspecified       1    175     (0)  260729   TG CA TGAAA TGTAA
  4638    2.2  0.0  0.6  CAJQZP010000288.1   1146772  1147308 (10700182) C CAJQZP010001133-Gypsy-5524559-537-5942_LTR     Unspecified     (0)    534       1  261151   TG CA GGGTG GGGTG
  1439    7.8  0.0  1.0  CAJQZP010000288.1   5721914  5722121  (6125369) + CAJQZP010000721-Gypsy-11396-207-1166_LTR       Unspecified       1    206     (0)  266056   TG CA GCTAG GCCAG
  1730   22.9 14.1  8.3  CAJQZP010000288.1   6205444  6206419  (5641071) + CAJQZP010001037-unknown-966793-1029-4854_LTR   Unspecified       1   1029     (0)  266543   TG CA GTCGT GTCGT
  1331   10.5  1.4  2.4  CAJQZP010000301.1     27142    27356  (4633060) + CAJQZP010000885-unknown-608316-213-10666_LTR   Unspecified       1    213     (0)  285437   TG CA GAGCA TAGTA
  1461    4.1  0.0  0.5  CAJQZP010000301.1   2091615  2091808  (2568608) + CAJQZP010000528-Gypsy-1413954-194-8601_LTR     Unspecified       1    193     (0)  288052   TG CA CTATA CTATT
  1434   17.6  9.6  1.5  CAJQZP010000312.1     54406    54781  (4149430) + CAJQZP010000644-Gypsy-5713838-408-4001_LTR     Unspecified       1    406     (0)  291506   TG CA ACACC ATACA
  1144   10.4  6.9  9.2  CAJQZP010000327.1    293928   294160   (218188) + CAJQZP010001706-Gypsy-1059224-241-8080_LTR     Unspecified       1    228     (0)  297059   TG CA CATTA CATTA
  4367    2.7  2.1  0.4  CAJQZP010000334.1     27942    28466    (17980) + CAJQZP010001133-Gypsy-5524559-537-5942_LTR     Unspecified       1    534     (0)  300035   TG CA CTAAC CTAAC
  2227    0.7  0.0 15.0  CAJQZP010000341.1    516767   517103  (1851859) + CAJQZP010000158-Gypsy-50959-293-12697_LTR      Unspecified       1    293     (0)  300770   TG CA GCACG GCACG
  1406    9.8 14.7  2.1  CAJQZP010000341.1    528867   529117  (1839845) + CAJQZP010001016-Gypsy-1448682-287-4486_LTR     Unspecified       1    282     (0)  300793   TG CA CTGCG CTGCG
  1344    8.6  0.0  2.0  CAJQZP010000341.1    950816   951017  (1417945) + CAJQZP010001707-Gypsy-8448792-198-8851_LTR     Unspecified       1    198     (0)  301405   TG CA GAGGC GAGGc
  1582    5.1  0.0 15.4  CAJQZP010000341.1   1595018  1595272   (773690) + CAJQZP010000518-Gypsy-3014037-221-11246_LTR    Unspecified       1    221     (0)  302191   TG CA AGAAC AGAAC
   908   14.1  5.7  8.3  CAJQZP010000341.1   2315755  2316002    (52960) + CAJQZP010001624-unknown-744350-245-9649_LTR    Unspecified       1    242     (0)  303436   TG CA TTAGA TAACA
  1860   21.4  7.9 11.9  CAJQZP010000359.1   3955184  3956010   (619282) + CAJQZP010000895-unknown-549091-800-3457_LTR    Unspecified       1    797     (0)  308947   TG CA TTATC TTATC
  2410   22.2  9.1  7.6  CAJQZP010000393.1   3330862  3331876  (1809386) C CAJQZP010001037-unknown-966793-1029-4854_LTR   Unspecified     (0)   1029       1  319732   TG CA gtaCG ACACG
  1570   18.6  0.4  0.0  CAJQZP010000397.1   2489580  2489853  (1882274) + CAJQZP010000963-Gypsy-1804095-275-27971_LTR    Unspecified       1    275     (0)  324431   TG CA AATAT aaaac
  1135   13.8  0.0  2.4  CAJQZP010000410.1   2806634  2806848  (2493374) + CAJQZP010000338-unknown-36826-210-7939_LTR     Unspecified       1    210     (0)  329920   TG CA ttaaC TTAAC
  3196    4.1  0.9  2.1  CAJQZP010000410.1   3584539  3584961  (1715261) + CAJQZP010000001-Copia-1203712-421-4058_LTR     Unspecified       1    418     (0)  330723   TG CA ATACT ATACT
  1363    6.3  9.5  6.6  CAJQZP010000414.1   1137068  1137289   (294642) C CAJQZP010001706-Gypsy-1059224-241-8080_LTR     Unspecified     (0)    228       1  334177   TG CA AGTGG ACTGG
  4493    1.7  0.0  0.4  CAJQZP010000414.1   1254663  1255198   (176733) C CAJQZP010001133-Gypsy-5524559-537-5942_LTR     Unspecified     (0)    534       1  334280   TG CA tagaG TAGAG
  3954    7.2  0.4  2.2  CAJQZP010000419.1     51156    51699  (7019792) C CAJQZP010001133-Gypsy-5524559-537-5942_LTR     Unspecified     (0)    534       1  334661   TG CA ACACG ACACG
  3905    8.1  0.4  3.2  CAJQZP010000419.1     59230    59778  (7011713) C CAJQZP010001133-Gypsy-5524559-537-5942_LTR     Unspecified     (0)    534       1  334673   TG CA ACACG ACACG
   714   21.2  7.8  1.5  CAJQZP010000419.1    730305   730495  (6340996) C CAJQZP010000095-Gypsy-367519-203-5222_LTR      Unspecified     (0)    203       1  335424   TG CA AAATG AAATT
  5515    5.8  1.2  0.8  CAJQZP010000419.1    815720   816462  (6255029) + CAJQZP010001376-Gypsy-2614366-746-4088_LTR     Unspecified       1    746     (0)  335537   TG CA ATAAG ATAAG
  1926    2.4  0.0  0.4  CAJQZP010000420.1    936734   936981   (128952) C CAJQZP010000824-Gypsy-2186214-247-3569_LTR     Unspecified     (0)    247       1  345170   TG CA AAAAA AGAGA
  3208    0.3  0.3  0.3  CAJQZP010000432.1    511457   511832  (3214729) + CAJQZP010001707-Gypsy-9811256-376-11448_LTR    Unspecified       1    376     (0)  346762   TG CA CTAAC CTAAC
  2508   13.4  6.5  2.8  CAJQZP010000432.1   1803488  1803933  (1922628) C CAJQZP010000103-Gypsy-1698249-466-10122_LTR    Unspecified     (0)    462       1  348365   TG CA CTCAC ctcac
   850   20.3  0.5  4.9  CAJQZP010000432.1   3306008  3306219   (420342) C CAJQZP010000095-Gypsy-367519-203-5222_LTR      Unspecified     (0)    203       1  350115   TG CA CTTCT CTTCT
   722   22.6  1.0  5.3  CAJQZP010000444.1   3124867  3125062  (3131146) C CAJQZP010001418-Gypsy-1970490-190-5978_LTR     Unspecified     (0)    188       1  356480   TG CA GGTGA GGTGA
  6587    9.5  5.8  0.0  CAJQZP010000444.1   3883755  3884659  (2371549) + CAJQZP010000191-unknown-445006-957-1349_LTR    Unspecified       1    957     (0)  357149   TG CA GGAAT gtatt
  1329   13.1  0.0  0.5  CAJQZP010000458.1     92968    93174  (2075291) + CAJQZP010000721-Gypsy-11396-207-1166_LTR       Unspecified       1    206     (0)  361462   TG CA GCTGC GCCGc
  1020    3.8  0.0 44.4  CAJQZP010000478.1    754437   754722  (6938256) C CAJQZP010001172-Gypsy-9472284-203-5100_LTR     Unspecified     (0)    198       1  366793   TG CA CCTCC CCtgt
 12777    4.7  2.2  1.4  CAJQZP010000478.1   5185725  5187410  (2505568) C CAJQZP010000288-Gypsy-743736-1754-6665_LTR     Unspecified    (53)   1701       1  371197   TG CA GTCAC GTCAC
  2662   21.9  6.4  6.1  CAJQZP010000478.1   6015269  6016199  (1676779) C CAJQZP010000226-Gypsy-861313-934-10141_LTR     Unspecified     (0)    934       1  372072   TG CA GTGGA GTgga
  3795   12.9 19.5  0.3  CAJQZP010000497.1    543146   543929   (758707) + CAJQZP010000226-Gypsy-861313-934-10141_LTR     Unspecified       1    934     (0)  379197   TG CA caCGG CACGG
  2090    3.2  0.0  0.0  CAJQZP010000497.1    660790   661038   (641598) C CAJQZP010000432-Gypsy-207005-257-6558_LTR      Unspecified     (0)    249       1  379328   TG CA CGACT CGACT
  1201   10.1  0.9  2.4  CAJQZP010000501.1   1413413  1413626  (4597422) + CAJQZP010000564-Gypsy-9436-215-7558_LTR        Unspecified       1    211     (0)  381540   TG CA ctgaG CTGAA
  1379   12.6  2.5  0.8  CAJQZP010000501.1   3020707  3020946  (2990102) C CAJQZP010000965-Gypsy-272362-245-7568_LTR      Unspecified     (0)    244       1  383146   TG CA ACCAG Accag
  1387   23.9  2.0  0.0  CAJQZP010000501.1   3751333  3751633  (2259415) + CAJQZP010001288-unknown-172879-307-2700_LTR    Unspecified       1    307     (0)  383942   TG CA AGCTA AGGTT
  1835    4.7  3.0  0.4  CAJQZP010000501.1   5774142  5774377   (236671) + CAJQZP010000851-Gypsy-8326831-243-7841_LTR     Unspecified       1    242     (0)  386046   TG CA GAAAC GAAAC
  3761   13.9  4.3  9.7  CAJQZP010000508.1     36346    37127  (4242220) C CAJQZP010000528-Gypsy-314264-765-5638_LTR      Unspecified     (0)    744       1  386505   TG CA AGACG AGCCG
  1367   23.9 12.5  5.7  CAJQZP010000508.1    830717   831394  (3447953) C CAJQZP010000945-Gypsy-3351345-744-6395_LTR     Unspecified     (0)    722       1  387355   TG CA CATAT CATAC
  1409    5.2  0.0  4.7  CAJQZP010000508.1   2292727  2292928  (1986419) + CAJQZP010001459-Gypsy-771880-202-4858_LTR      Unspecified       1    193     (0)  388877   TG CA TAGGG TAGGG
  1597    7.8  0.0  0.0  CAJQZP010000511.1     23203    23407    (11507) C CAJQZP010000397-Gypsy-1764071-205-2811_LTR     Unspecified     (0)    205       1  390877   TG CA TAAGT tatgg
  3108    1.9  0.0  2.1  CAJQZP010000528.1   1371608  1371993  (5571352) + CAJQZP010000209-Gypsy-3827588-379-6738_LTR     Unspecified       1    378     (0)  402050   TG CA AGTTT GGTTA
  2123    2.8  0.0  0.8  CAJQZP010000533.1    472719   472973  (1733802) C CAJQZP010000631-unknown-1733451-253-1662_LTR   Unspecified     (0)    253       1  409352   TG CA GTAGT GTAGT
   973   18.8  1.4  0.0  CAJQZP010000541.1   5208778  5208984   (822560) C CAJQZP010000338-unknown-36826-210-7939_LTR     Unspecified     (0)    210       1  417610   TG CA AAAGT AAAAT
  1689   12.6 16.7  4.8  CAJQZP010000541.1   5905284  5905709   (125835) C CAJQZP010000288-Gypsy-6718569-474-5659_LTR     Unspecified     (0)    474       1  418445   TG CA AGTAT AGTAT
   892   20.0  6.8  0.0  CAJQZP010000547.1   1117850  1118039  (5268291) + CAJQZP010000095-Gypsy-367519-203-5222_LTR      Unspecified       1    203     (0)  420050   TG CA GAGCC AAGCC
   903   23.3  0.5  0.0  CAJQZP010000547.1   1132963  1133164  (5253166) C CAJQZP010000095-Gypsy-367519-203-5222_LTR      Unspecified     (0)    203       1  420074   TG CA GGCCG GGCAC
  1057    5.6 16.5  1.6  CAJQZP010000547.1   1765947  1766110  (4620220) + CAJQZP010001418-Gypsy-1970490-190-5978_LTR     Unspecified       1    188     (0)  420844   TG CA aaggg aaggg
   802    7.6  0.0  0.8  CAJQZP010000585.1   3101674  3101793  (8829068) C CAJQZP010000987-Gypsy-4824649-119-5071_LTR     Unspecified     (0)    119       1  438365   TG CA CTTTC Ctttc
  1687    5.4  1.9  6.5  CAJQZP010000585.1   3425100  3425355  (8505506) + CAJQZP010001331-Gypsy-3488506-246-4853_LTR     Unspecified       1    245     (0)  438727   TG CA ACGAC ACGAC
  1132   19.4  2.7  6.7  CAJQZP010000585.1   6687359  6687651  (5243210) + CAJQZP010001016-Gypsy-1448682-287-4486_LTR     Unspecified       1    282     (0)  442246   TG CA ATATA CTATA
  1141   23.6  5.3  8.5  CAJQZP010000585.1   9770103  9770501  (2160360) + CAJQZP010001094-unknown-1791465-423-1758_LTR   Unspecified       1    387    (23)  445269   TG CA GTTAT TTTAT
  1037   19.0 16.0  0.4  CAJQZP010000591.1      2407     2644    (27322) C CAJQZP010000963-Gypsy-1804095-275-27971_LTR    Unspecified     (0)    275       1  447558   TG CA GTTTA TTTTA
   833   20.6  2.9  0.0  CAJQZP010000610.1   1988177  1988380  (7365569) + CAJQZP010000338-unknown-36826-210-7939_LTR     Unspecified       1    210     (0)  450783   TG CA agctT ATTTT
   930   11.0  4.5  0.0  CAJQZP010000610.1   2880778  2880931  (6473018) C CAJQZP010000160-Gypsy-5889892-161-2752_LTR     Unspecified     (0)    161       1  451703   TG CA TTAAC ATAAC
   893   12.3  4.5  0.0  CAJQZP010000610.1   2983322  2983475  (6370474) C CAJQZP010000160-Gypsy-5889892-161-2752_LTR     Unspecified     (0)    161       1  451804   TG CA TTAAC ATAAC
   911   11.7  4.5  0.0  CAJQZP010000610.1   3017537  3017690  (6336259) C CAJQZP010000160-Gypsy-5889892-161-2752_LTR     Unspecified     (0)    161       1  451835   TG CA TTAAC ATAAC
  1206    7.4  1.2  1.2  CAJQZP010000610.1   3843751  3843915  (5510034) + CAJQZP010001126-Gypsy-84409-165-5310_LTR       Unspecified       1    165     (0)  452604   TG CA CTAAC Ctaac
  1043   20.6  7.0  0.4  CAJQZP010000610.1   8253659  8253916  (1100033) C CAJQZP010000963-Gypsy-1804095-275-27971_LTR    Unspecified     (0)    275       1  457340   TG CA GTTAT TTAAT
  2462    4.7  0.9  1.2  CAJQZP010000610.1   9045768  9046090   (307859) + CAJQZP010000809-Gypsy-1838731-322-17080_LTR    Unspecified       1    322     (0)  458135   TG CA GTTAC GTTAC
   930   22.7  0.6 18.2  CAJQZP010000620.1   1690086  1690408   (126686) + CAJQZP010000963-Gypsy-1804095-275-27971_LTR    Unspecified       1    275     (0)  461999   TG CA AATAT AAAAC
   651   16.6  1.4  3.7  CAJQZP010000625.1    598306   598443   (149405) C CAJQZP010000280-unknown-1390754-135-4718_LTR   Unspecified     (0)    135       1  463096   TG CA CTATT CTATT
   876   16.3  3.9  6.6  CAJQZP010000625.1    697154   697356    (50492) + CAJQZP010001707-Gypsy-8448792-198-8851_LTR     Unspecified       1    198     (0)  463217   TG CA GCTGG GCTGG
  1338   25.4  0.0  0.0  CAJQZP010000644.1   3674138  3674412  (6192918) + CAJQZP010000963-Gypsy-1804095-275-27971_LTR    Unspecified       1    275     (0)  482374   TG CA AAAAA ATAAA
  1366   10.4  9.5  0.4  CAJQZP010000647.1    322742   322963  (1736557) + CAJQZP010001624-unknown-744350-245-9649_LTR    Unspecified       1    242     (0)  489527   TG CA AAAAA AAAAT
  2409   21.5 11.1  7.9  CAJQZP010000652.1   1116147  1117145   (375378) + CAJQZP010001037-unknown-966793-1029-4854_LTR   Unspecified       1   1029     (0)  492671   TG CA GTTTT GTTTT
  2996   11.9  0.2  2.4  CAJQZP010000667.1    622077   622548  (2875341) + CAJQZP010000103-Gypsy-1698249-466-10122_LTR    Unspecified       1    462     (0)  494512   TG CA TCTTG CCTTG
   782   18.6  8.2  0.0  CAJQZP010000667.1   1340140  1340333  (2157556) + CAJQZP010000338-unknown-36826-210-7939_LTR     Unspecified       1    210     (0)  495379   TG CA tGTTT GCTTT
  1680    5.7  0.0  6.6  CAJQZP010000692.1     54547    54789  (1754401) C CAJQZP010001706-Gypsy-1059224-241-8080_LTR     Unspecified     (0)    228       1  499769   TG CA CTTCG CTCCG
  1901    9.9  1.1  0.7  CAJQZP010000693.1    774703   774988 (32790290) + CAJQZP010000212-Gypsy-9671417-287-4686_LTR     Unspecified       1    287     (0)  502678   TG CA acCAT ACcac
   621   18.6  9.4  2.8  CAJQZP010000693.1   5940410  5940580 (27624698) + CAJQZP010001258-Gypsy-251364-182-1356_LTR      Unspecified       1    182     (0)  508498   TG CA AATTT ATTTA
  1140   18.6 11.3  6.1  CAJQZP010000693.1   8110835  8111286 (25453992) C CAJQZP010000288-Gypsy-6718569-474-5659_LTR     Unspecified     (0)    474       1  510626   TG CA TAGAG TAGAG
  4012    9.7  2.1 13.9  CAJQZP010000693.1  12184523 12185290 (21379988) + CAJQZP010001449-Gypsy-1255429-688-6639_LTR     Unspecified       1    688     (0)  514947   TG CA AGATT AGAAC
   849   22.2  2.9 18.5  CAJQZP010000693.1  12960356 12960765 (20604513) + CAJQZP010001146-unknown-1944548-356-2055_LTR   Unspecified       1    356     (0)  515738   TG CA ctaaT ATagt
  4718    8.6  0.9  8.3  CAJQZP010000693.1  16758381 16759194 (16806084) + CAJQZP010001441-Gypsy-6342181-758-5032_LTR     Unspecified       1    758     (0)  519448   TG CA AATAC AATac
  1278    9.6  0.0  1.1  CAJQZP010000693.1  18973444 18973633 (14591645) C CAJQZP010001418-Gypsy-1970490-190-5978_LTR     Unspecified     (0)    188       1  521568   TG CA AGACC AGACC
  1845    6.3  0.0  3.0  CAJQZP010000693.1  19261259 19261502 (14303776) + CAJQZP010001531-Gypsy-1644690-237-6037_LTR     Unspecified       1    237     (0)  521823   TG CA GTCTC GTATC
  2349    1.9  0.0  0.0  CAJQZP010000693.1  22097374 22097641 (11467637) C CAJQZP010001146-Gypsy-8214823-268-10460_LTR    Unspecified     (0)    268       1  524688   TG CA GTATC GTATC
  3657    4.1  0.2  2.6  CAJQZP010000693.1  26203952 26204425  (7360853) + CAJQZP010001656-unknown-656828-463-8407_LTR    Unspecified       1    463     (0)  528766   TG CA GAGAG GATAG
   995   17.2  0.0  2.2  CAJQZP010000706.1     33307    33490    (67694) C CAJQZP010001258-Gypsy-251364-182-1356_LTR      Unspecified     (2)    180       1  536988   TG CA CTTTT CTTTG
  1060   18.2 23.7  1.9  CAJQZP010000723.1   1238972  1239368  (2829129) C CAJQZP010000547-Gypsy-1045161-484-5302_LTR     Unspecified     (0)    482       1  541484   TG CA taAAC TACAT
  2320    8.0  1.0 10.2  CAJQZP010000723.1   1859671  1860076  (2208421) C CAJQZP010001576-unknown-7162351-372-3870_LTR   Unspecified     (0)    372       1  542114   TG CA CCAAC CAACC
  1406    9.3  0.5  3.4  CAJQZP010000725.1    571563   571774   (128472) + CAJQZP010000721-Gypsy-11396-207-1166_LTR       Unspecified       1    206     (0)  544869   TG CA CTGGC CTGAC
  1595    8.4  0.0  0.0  CAJQZP010000727.1     17014    17226     (6838) C CAJQZP010000885-unknown-608316-213-10666_LTR   Unspecified     (0)    213       1  545012   TG CA cccGG CCCAG
  3802    2.8  0.0  0.0  CAJQZP010000738.1   3962454  3962914  (1577313) C CAJQZP010000809-Gypsy-1811997-473-6576_LTR     Unspecified     (0)    461       1  551555   TG CA CAATT CAAtt
  1592    8.7  4.3  0.4  CAJQZP010000738.1   5241913  5242143   (298084) + CAJQZP010000774-Gypsy-2730835-245-7828_LTR     Unspecified       1    240     (0)  553135   TG CA CAAAC CAAAC
  1190   18.8  1.1  5.1  CAJQZP010000738.1   5413413  5413698   (126529) + CAJQZP010000963-Gypsy-1804095-275-27971_LTR    Unspecified       1    275     (0)  553315   TG CA ATTAA ATGAC
  4752    9.6  3.2  2.1  CAJQZP010000741.1   1203624  1204361  (1719037) + CAJQZP010001376-Gypsy-2614366-746-4088_LTR     Unspecified       1    746     (0)  554676   TG CA CAACC CAACC
  1782   12.2  0.3  1.1  CAJQZP010000741.1   1671481  1671769  (1251629) + CAJQZP010000212-Gypsy-9671417-287-4686_LTR     Unspecified       1    287     (0)  555141   TG CA atATC ATATC
  1673    5.9  3.6  6.1  CAJQZP010000746.1   2551117  2551367  (5290049) C CAJQZP010001331-Gypsy-3488506-246-4853_LTR     Unspecified     (0)    245       1  558906   TG CA GATAC GATAC
  2663    7.1  3.0  0.3  CAJQZP010000746.1   5029617  5029981  (2811435) + CAJQZP010000458-unknown-1583663-375-8356_LTR   Unspecified       1    375     (0)  561581   TG CA CTCAC CTCAC
  7136    4.2  1.1  3.8  CAJQZP010000746.1   5635767  5636802  (2204614) C CAJQZP010000885-Gypsy-25175729-1009-5639_LTR   Unspecified     (0)   1009       1  562201   TG CA CAAAT CAAAT
  3447   14.2  7.7  8.9  CAJQZP010000746.1   6023214  6023965  (1817451) C CAJQZP010000528-Gypsy-314264-765-5638_LTR      Unspecified     (0)    744       1  562646   TG CA TTCCT GTCCT
   649   19.8  9.1  2.4  CAJQZP010000746.1   6284587  6284783  (1556633) C CAJQZP010000338-unknown-36826-210-7939_LTR     Unspecified     (0)    210       1  562907   TG CA AAAGC AAGAC
  1633    5.9  0.0  0.5  CAJQZP010000746.1   6437724  6437928  (1403488) + CAJQZP010001514-Gypsy-264813-208-7060_LTR      Unspecified       1    204     (0)  563054   TG CA CCCTA CCCTA
  3082   12.3  4.6  2.8  CAJQZP010000769.1   1458110  1458634  (2370625) C CAJQZP010001133-Gypsy-5524559-537-5942_LTR     Unspecified     (0)    534       1  574757   TG CA CGCTT CGCTT
  5600   12.0  6.3  0.4  CAJQZP010000769.1   3172924  3173827   (655432) + CAJQZP010000191-unknown-445006-957-1349_LTR    Unspecified       1    957     (0)  576624   TG CA GGAAT GGACT
  3912    4.9  0.6  2.8  CAJQZP010000774.1    613287   613832 (13799258) C CAJQZP010001133-Gypsy-5524559-537-5942_LTR     Unspecified     (0)    534       1  577950   TG CA ATACG ATACG
  6137    9.5  0.4  5.6  CAJQZP010000774.1   4961205  4962215  (9450875) C CAJQZP010000746-unknown-5193263-961-13881_LTR  Unspecified     (0)    961       1  582540   TG CA ATAAG ATAAG
  1280    8.3  0.6  0.6  CAJQZP010000774.1  12338485 12338666  (2074424) + CAJQZP010001258-Gypsy-251364-182-1356_LTR      Unspecified       1    182     (0)  590221   TG CA GGTAG GGTAG
  1312    5.3  0.0  4.1  CAJQZP010000787.1    107685   107862   (668931) C CAJQZP010000477-Gypsy-124410-183-10968_LTR     Unspecified     (0)    171       1  594187   TG CA ATTAT Attat
  1686    5.7  0.0  6.6  CAJQZP010000795.1    801405   801647  (1795807) + CAJQZP010001706-Gypsy-1059224-241-8080_LTR     Unspecified       1    228     (0)  598302   TG CA CCACG TCACG
  1002   19.4 18.5  0.0  CAJQZP010000795.1   1748872  1749103   (848351) C CAJQZP010000963-Gypsy-1804095-275-27971_LTR    Unspecified     (0)    275       1  599394   TG CA GTTTT TTATT
  1063   14.8  0.0 11.1  CAJQZP010000795.1   2121991  2122210   (475244) + CAJQZP010001707-Gypsy-8448792-198-8851_LTR     Unspecified       1    198     (0)  599835   TG CA CATTC CATTC
  3331    8.2  0.0  0.5  CAJQZP010000804.1    296073   296516   (363002) C CAJQZP010001706-Gypsy-1391729-445-6142_LTR     Unspecified     (0)    442       1  601164   TG CA AGCTT AGCTT
  1436   14.1  0.8  1.2  CAJQZP010000810.1   4602238  4602495   (344558) + CAJQZP010000518-Gypsy-1824207-257-13016_LTR    Unspecified       1    257     (0)  608592   TG CA GGGGC GGGCG
  1415    7.5  2.0  0.5  CAJQZP010000820.1    439695   439895   (403520) + CAJQZP010001514-Gypsy-264813-208-7060_LTR      Unspecified       1    204     (0)  612007   TG CA gataC GATAC
  1615   22.8  2.2  5.4  CAJQZP010000847.1    602099   602595  (3289538) C CAJQZP010000547-Gypsy-1045161-484-5302_LTR     Unspecified     (0)    482       1  622685   TG CA AGGGG AGGGT
  1093   19.0  1.5  1.5  CAJQZP010000847.1   2549551  2549753  (1342380) C CAJQZP010000945-unknown-8281091-217-35976_LTR  Unspecified    (14)    203       1  624973   TG CA CACTG cgctc
  4091   15.7 14.5  0.6  CAJQZP010000851.1   1346804  1347644 (10792045) C CAJQZP010000191-unknown-445006-957-1349_LTR    Unspecified     (0)    957       1  629068   TG CA AATCC ATTCC
  3578   13.8  5.7  9.4  CAJQZP010000851.1   2563078  2563847  (9575842) + CAJQZP010000528-Gypsy-314264-765-5638_LTR      Unspecified       1    744     (0)  630346   TG CA ctTCT GTTTT
   691   18.9  6.2  5.7  CAJQZP010000851.1   2578203  2578410  (9561279) C CAJQZP010000693-unknown-20672436-209-5209_LTR  Unspecified     (0)    209       1  630365   TG CA TAAGA AAAAA
  7787    4.8  0.1  1.4  CAJQZP010000851.1   3579181  3580215  (8559474) + CAJQZP010000397-Gypsy-3262592-1099-5538_LTR    Unspecified       1   1022     (0)  631496   TG CA ACACC ACACC
  1281    6.4  2.9  1.1  CAJQZP010000851.1   6677338  6677512  (5462177) + CAJQZP010001216-unknown-64698-178-3261_LTR     Unspecified       1    178     (0)  634776   TG CA tTGGT TTGGT
   765   16.0  9.8  6.2  CAJQZP010000851.1   7511348  7511613  (4628076) + CAJQZP010000103-Gypsy-1474889-275-4062_LTR     Unspecified       1    275     (0)  635705   TG CA aTACC ATACC
  1051   17.2  5.6  2.5  CAJQZP010000851.1   8885641  8885873  (3253816) C CAJQZP010000774-Gypsy-2730835-245-7828_LTR     Unspecified     (0)    240       1  637102   TG CA GTCTA ATCTA
  3671   16.6  0.9  9.7  CAJQZP010000858.1    708770   709578   (940215) + CAJQZP010000528-Gypsy-314264-765-5638_LTR      Unspecified       1    744     (0)  641685   TG CA GCTAT GCTGT
  1798    3.0  5.5  0.8  CAJQZP010000869.1   1281751  1281986   (435141) + CAJQZP010000824-Gypsy-2186214-247-3569_LTR     Unspecified       1    247     (0)  645450   TG CA ATAAG ATAAG
  1715    9.0  0.0  0.4  CAJQZP010000874.1    471769   472003   (169699) C CAJQZP010000774-Gypsy-2730835-245-7828_LTR     Unspecified     (6)    234       1  646393   TG CA AAAGT AAAGT
  3466    5.6  2.0  0.2  CAJQZP010000884.1   1422855  1423299   (816528) C CAJQZP010001218-unknown-9136678-453-5266_LTR   Unspecified     (0)    453       1  652839   TG CA CCGAG CCGAG
  1080   16.8  0.8  3.6  CAJQZP010000885.1    136336   136589 (25610461) C CAJQZP010000824-Gypsy-2186214-247-3569_LTR     Unspecified     (0)    247       1  653827   TG CA CCCTC CCTTC
  1326    3.2  5.4  0.5  CAJQZP010000885.1   7993153  7993338 (17753712) + CAJQZP010000667-unknown-1413851-195-3186_LTR   Unspecified       1    195     (0)  661866   TG CA CTTAT CTTAT
  1989    3.7  0.0  0.4  CAJQZP010000885.1   9121040  9121281 (16625769) + CAJQZP010000212-Gypsy-5095265-241-3327_LTR     Unspecified       1    241     (0)  663100   TG CA ATCAG TTCAG
  1350    8.4  0.0  0.0  CAJQZP010000893.1    201878   202055   (942340) + CAJQZP010001216-unknown-64698-178-3261_LTR     Unspecified       1    178     (0)  682431   TG CA TTGCT TTGCT
   642   27.4  0.9  1.4  CAJQZP010000893.1   1034796  1035006   (109389) C CAJQZP010000338-unknown-36826-210-7939_LTR     Unspecified     (0)    210       1  683345   TG CA AAAAT AAGAA
  1178   19.0 11.2  0.7  CAJQZP010000895.1    198902   199150  (1729410) + CAJQZP010000963-Gypsy-1804095-275-27971_LTR    Unspecified       1    275     (0)  683763   TG CA ATTAA ATAAA
  1016    7.4  1.3  0.0  CAJQZP010000895.1    940710   940858   (987702) C CAJQZP010000493-unknown-576987-151-3434_LTR    Unspecified     (0)    151       1  684731   TG CA GGAGA GCAGT
  1319    3.8 11.4  0.5  CAJQZP010000898.1   1728701  1728884  (3688253) C CAJQZP010001514-Gypsy-264813-208-7060_LTR      Unspecified     (0)    204       1  688313   TG CA GCACA GCACA
  5733   11.1  2.5  1.7  CAJQZP010000904.1    296123   297072  (4089074) C CAJQZP010000929-Gypsy-1558496-965-4851_LTR     Unspecified     (0)    963       6  694369   TG CA AGTCG AGTTA
  2080    9.2 11.3  0.0  CAJQZP010000904.1   1067007  1067343  (3318803) + CAJQZP010000458-unknown-1583663-375-8356_LTR   Unspecified       1    375     (0)  695523   TG CA GTTAG GTTAA
  2475    4.3  0.0  0.0  CAJQZP010000914.1    147297   147618    (21597) + CAJQZP010000809-Gypsy-1838731-322-17080_LTR    Unspecified       1    322     (0)  702089   TG CA ATGAC ATGAC
  2187    2.0  0.0  0.8  CAJQZP010000927.1    846837   847091   (646366) + CAJQZP010000631-unknown-1733451-253-1662_LTR   Unspecified       1    253     (0)  705119   TG CA ATACC ATACC
  2727   13.4  4.5  1.0  CAJQZP010000929.1   4346183  4346648  (4628610) C CAJQZP010000547-Gypsy-1045161-484-5302_LTR     Unspecified     (0)    482       1  710536   TG CA AATAT AATAT
  1272    7.4  1.7  1.1  CAJQZP010000929.1   7940446  7940622  (1034636) C CAJQZP010001216-unknown-64698-178-3261_LTR     Unspecified     (0)    178       1  714332   TG CA CATAT CATAT
  3355   16.0  4.6  7.8  CAJQZP010000929.1   8119498  8120264   (854994) + CAJQZP010000528-Gypsy-314264-765-5638_LTR      Unspecified       1    744     (0)  714553   TG CA GCCAT GCCAT
   627   27.9  4.3  0.9  CAJQZP010000935.1    948953   949162 (11697797) C CAJQZP010000945-unknown-8281091-217-35976_LTR  Unspecified     (0)    217       1  716909   TG CA TTCCT GTCCT
  2220    4.9  0.0  0.3  CAJQZP010000935.1   1059437  1059724 (11587235) C CAJQZP010000566-Gypsy-542465-288-4591_LTR      Unspecified     (0)    287       1  717027   TG CA ctttT CCTTT
   761   19.8  9.3  0.5  CAJQZP010000935.1   1263609  1263801 (11383158) + CAJQZP010000338-unknown-36826-210-7939_LTR     Unspecified       1    210     (0)  717265   TG CA TCCTT ACCCT
   928    4.5  0.0  0.0  CAJQZP010000935.1   2691989  2692098  (9954861) C CAJQZP010000058-Gypsy-4612756-110-4455_LTR     Unspecified     (0)    110       1  718742   TG CA ACTCA ACTCA
   911   19.3  2.3  0.0  CAJQZP010000935.1   5604230  5604405  (7042554) + CAJQZP010001258-Gypsy-251364-182-1356_LTR      Unspecified       1    180     (2)  721768   TG CA AAGGA AAGGG
  4095    2.5  0.4  0.2  CAJQZP010000935.1   8577942  8578422  (4068537) C CAJQZP010000547-Gypsy-1045161-484-5302_LTR     Unspecified     (0)    482       1  724618   TG CA TATTC TATTC
  3282   14.4 14.2  1.1  CAJQZP010000935.1   9505970  9506629  (3140330) C CAJQZP010001376-Gypsy-2614366-746-4088_LTR     Unspecified     (0)    746       1  725570   TG CA ATTAT ATTAT
  1683    8.0  0.4  1.2  CAJQZP010000935.1   9788074  9788315  (2858644) C CAJQZP010000774-Gypsy-2730835-245-7828_LTR     Unspecified     (0)    240       1  725927   TG CA AATGC AATGC
  1316    4.6  1.1  7.3  CAJQZP010000935.1  12646670 12646858      (101) + CAJQZP010001216-unknown-64698-178-3261_LTR     Unspecified       1    178     (0)  728888   TG CA CTAGG CCAGC
  1433   10.3  0.5  1.0  CAJQZP010000937.1   2411649  2411853  (1881999) C CAJQZP010001514-Gypsy-264813-208-7060_LTR      Unspecified     (0)    204       1  732370   TG CA ATTAT ATTAT
   727   26.1  1.7 10.2  CAJQZP010000937.1   3137835  3138132  (1155720) C CAJQZP010000963-Gypsy-1804095-275-27971_LTR    Unspecified     (0)    275       1  733249   TG CA TCTAT TTAAT
  1519    8.3  0.0  1.0  CAJQZP010000945.1   2501583  2501788  (7541942) + CAJQZP010001514-Gypsy-264813-208-7060_LTR      Unspecified       1    204     (0)  738747   TG CA AGGAC AAGAC
   628   23.2  2.6  0.7  CAJQZP010000945.1   3713109  3713260  (6330470) C CAJQZP010000226-Gypsy-2065798-155-5252_LTR     Unspecified     (0)    155       1  739990   TG CA CCCTA GCCTA
   709   19.9 13.8  0.0  CAJQZP010000945.1   6223990  6224170  (3819560) C CAJQZP010000338-unknown-36826-210-7939_LTR     Unspecified     (4)    206       1  742745   TG CA AAATT AAACA
  1457    5.9  8.8  0.5  CAJQZP010000945.1   7908109  7908312  (2135418) + CAJQZP010000518-Gypsy-3014037-221-11246_LTR    Unspecified       1    221     (0)  745009   TG CA ACATC ACATC
  1424   11.2  0.0  1.0  CAJQZP010000945.1   7985081  7985288  (2058442) C CAJQZP010000721-Gypsy-11396-207-1166_LTR       Unspecified     (0)    206       1  745104   TG CA CATGT CATGT
  1871    2.8  0.4  0.4  CAJQZP010000945.1   8501048  8501294  (1542436) + CAJQZP010000824-Gypsy-2186214-247-3569_LTR     Unspecified       1    247     (0)  745562   TG CA GCCGT GCCGT
  1211   11.2  0.0  1.1  CAJQZP010000945.1   9946968  9947157    (96573) C CAJQZP010001418-Gypsy-1970490-190-5978_LTR     Unspecified     (0)    188       1  746818   TG CA CCCTC CCCTC
   995   13.5  6.0  0.0  CAJQZP010000945.1   9955365  9955549    (88181) + CAJQZP010000610-unknown-825149-196-20569_LTR   Unspecified       1    196     (0)  746821   TG CA ACGTT ACGTT
  1523    6.4  0.0  0.5  CAJQZP010000954.1   2260601  2260805  (1829417) + CAJQZP010001514-Gypsy-264813-208-7060_LTR      Unspecified       1    204     (0)  751632   TG CA CCTAC CCTAC
  1710    8.2  0.0  6.5  CAJQZP010000975.1   3143992  3144252  (7006417) + CAJQZP010001331-Gypsy-3488506-246-4853_LTR     Unspecified       1    245     (0)  765866   TG CA GAACC GGACC
  1646   10.5  0.0  2.3  CAJQZP010000975.1   6038493  6038764  (4111905) + CAJQZP010000552-Gypsy-3275137-276-2352_LTR     Unspecified       1    266     (8)  769400   TG CA ATCAC TCCAC
  1356   10.4  5.1  1.6  CAJQZP010000975.1   6146272  6146505  (4004164) C CAJQZP010001624-unknown-744350-245-9649_LTR    Unspecified     (0)    242       1  769531   TG CA ctaTA CTTAA
  1017   14.6 21.2  4.0  CAJQZP010000975.1   6183090  6183325  (3967344) + CAJQZP010000963-Gypsy-1804095-275-27971_LTR    Unspecified       1    275     (0)  769574   TG CA AATAA ATGAA
   852   13.8  3.7  1.8  CAJQZP010000975.1   6700887  6701048  (3449621) C CAJQZP010001126-Gypsy-84409-165-5310_LTR       Unspecified     (0)    165       1  770094   TG CA TTGCC TTGGC
  1699    2.8  0.5  0.5  CAJQZP010000975.1   8464766  8464977  (1685692) + CAJQZP010000287-Gypsy-4138547-212-12018_LTR    Unspecified       1    212     (0)  772024   TG CA CAAAT CAAAT
   951   24.6 14.9  6.4  CAJQZP010000975.1   9281347  9282011   (868658) C CAJQZP010000945-Gypsy-3351345-744-6395_LTR     Unspecified     (4)    718       1  772858   TG CA TTGAT TTATT
  1561   10.2  0.4  7.0  CAJQZP010000978.1   1860805  1861077  (9691068) C CAJQZP010001393-Gypsy-2278459-260-16062_LTR    Unspecified     (0)    256       1  776076   TG CA tACTT TGCTC
   970   25.3  3.7  2.9  CAJQZP010000978.1   4982134  4982406  (6569739) C CAJQZP010000963-Gypsy-1804095-275-27971_LTR    Unspecified     (0)    275       1  779773   TG CA TAAGT TCATT
   982   18.4  3.4  1.2  CAJQZP010000978.1   6079153  6079389  (5472756) C CAJQZP010001624-unknown-744350-245-9649_LTR    Unspecified     (0)    242       1  781195   TG CA TATTA TTATA
  1140   22.7  4.2  2.4  CAJQZP010000978.1   6099512  6099845  (5452300) + CAJQZP010001146-unknown-1944548-356-2055_LTR   Unspecified       1    340    (16)  781226   TG CA aGTAG CGTAC
  4213    4.5  0.2  2.2  CAJQZP010000978.1   9728422  9728966  (1823179) C CAJQZP010001133-Gypsy-5524559-537-5942_LTR     Unspecified     (0)    534       1  785496   TG CA CAGGT CAGGG
  1508   11.3  0.8  1.7  CAJQZP010000986.1     40782    41023    (72635) + CAJQZP010000774-Gypsy-2730835-245-7828_LTR     Unspecified       1    240     (0)  791551   TG CA TGTAC TGTAC
  1941    9.9  1.7  5.6  CAJQZP010000987.1    891894   892246  (4271741) C CAJQZP010001037-Gypsy-10014848-340-6258_LTR    Unspecified     (0)    340       1  792554   TG CA AATTG AATTG
  4598    6.2  0.3  0.3  CAJQZP010000987.1   2946632  2947231  (2216756) C CAJQZP010000493-unknown-2862062-600-10945_LTR  Unspecified     (0)    600       1  794674   TG CA TGGGC Ggggt
  2107   16.6  0.9  6.1  CAJQZP010000987.1   3705136  3705566  (1458421) C CAJQZP010001094-unknown-1791465-423-1758_LTR   Unspecified     (0)    410       1  795478   TG CA ATTAT ATAct
 10116    4.2  0.9  9.9  CAJQZP010000988.1    137634   139111   (181887) C CAJQZP010001656-Gypsy-202467-1382-6027_LTR     Unspecified     (0)   1358       1  797150   TG CA CTATC CTATC
  1109    4.6  0.0  0.7  CAJQZP010000992.1      4563     4714    (54370) + CAJQZP010001148-Gypsy-277544-152-9357_LTR      Unspecified       1    151     (0)  797678   TG CA GGAGT GAAGT
  1819    6.2  0.0  0.4  CAJQZP010001011.1    408944   409184  (4900570) C CAJQZP010000774-Gypsy-2730835-245-7828_LTR     Unspecified     (0)    240       1  800817   TG CA ACGAC acgac
  1235   22.1 18.1  3.7  CAJQZP010001011.1   1830975  1831608  (3478146) C CAJQZP010000945-Gypsy-3351345-744-6395_LTR     Unspecified     (0)    722       1  802392   TG CA CCTGT CTTAT
   965   18.6  2.8  1.6  CAJQZP010001016.1   1420351  1420530   (404070) + CAJQZP010001258-Gypsy-251364-182-1356_LTR      Unspecified       1    182     (0)  809193   TG CA GAAGG GAAGC
  1942   14.4  6.1  6.5  CAJQZP010001030.1   3132000  3132475  (7018199) + CAJQZP010000288-Gypsy-6718569-474-5659_LTR     Unspecified       1    474     (0)  817106   TG CA GTACC GTATC
  1507    7.4  6.9  1.2  CAJQZP010001030.1   5807600  5807831  (4342843) + CAJQZP010001331-Gypsy-3488506-246-4853_LTR     Unspecified       1    245     (0)  819966   TG CA TATAG TATAG
  1616    4.4  6.6  5.7  CAJQZP010001030.1   5813897  5814139  (4336535) + CAJQZP010001331-Gypsy-3488506-246-4853_LTR     Unspecified       1    245     (0)  819976   TG CA TATAG TATAG
  1419    7.1  0.0  0.0  CAJQZP010001030.1   6030700  6030881  (4119793) + CAJQZP010001258-Gypsy-251364-182-1356_LTR      Unspecified       1    182     (0)  820203   TG CA AAAAT AAATC
   907    8.1 23.3  1.9  CAJQZP010001037.1   1753114  1753289 (18936434) + CAJQZP010000885-unknown-608316-213-10666_LTR   Unspecified       1    213     (0)  827511   TG CA TTGGT CGGGT
  1547    3.9  0.0  1.0  CAJQZP010001037.1   2176697  2176906 (18512817) + CAJQZP010000969-Copia-2644961-208-4017_LTR     Unspecified       1    208     (0)  827990   TG CA CTCGC CTCGC
   943    3.6  0.0  0.0  CAJQZP010001037.1  12171041 12171150  (8518573) C CAJQZP010000058-Gypsy-4612756-110-4455_LTR     Unspecified     (0)    110       1  838927   TG CA GCTAC GCTAT
   930   16.0  6.2  0.0  CAJQZP010001037.1  15744712 15744905  (4944818) + CAJQZP010000338-unknown-36826-210-7939_LTR     Unspecified       1    206     (4)  842600   TG CA TGTTT TTTTC
  2445    5.5  1.6 11.7  CAJQZP010001037.1  17459540 17459990  (3229733) + CAJQZP010001468-unknown-2316691-410-35106_LTR  Unspecified       1    410     (0)  844332   TG CA TCATT TTATA
  1790   10.5  1.7  0.0  CAJQZP010001037.1  20212698 20212991   (476732) C CAJQZP010001011-unknown-3757978-299-1066_LTR   Unspecified     (0)    299       1  847289   TG CA GAAAT AAACT
   631   22.1  8.7  0.9  CAJQZP010001045.1    555259   555454  (2174988) + CAJQZP010000564-Gypsy-9436-215-7558_LTR        Unspecified       1    211     (0)  849767   TG CA aatgt AATGC
  1646    8.5  0.4  0.4  CAJQZP010001045.1   1143692  1143938  (1586504) + CAJQZP010000824-Gypsy-2186214-247-3569_LTR     Unspecified       1    247     (0)  850392   TG CA CACAA CACAA
  2357    3.2  0.0  1.4  CAJQZP010001045.1   2697072  2697357    (33085) C CAJQZP010001016-Gypsy-1448682-287-4486_LTR     Unspecified     (0)    282       1  852366   TG CA GCATC GCATC
  1007   18.4  0.0  0.0  CAJQZP010001060.1    137501   137696 (10480930) C CAJQZP010000610-unknown-825149-196-20569_LTR   Unspecified     (0)    196       1  854695   TG CA AACGT AACGT
  7616    5.1  1.1  1.1  CAJQZP010001060.1   3272211  3273167  (7345459) + CAJQZP010000191-unknown-445006-957-1349_LTR    Unspecified       1    957     (0)  858358   TG CA GGAGT GAaat
  3055    8.7  2.2  6.1  CAJQZP010001060.1   6800449  6800990  (3817636) + CAJQZP010000736-unknown-31558-522-4255_LTR     Unspecified       1    522     (0)  862562   TG CA AATGG ATCGG
  2677    5.0  3.6  0.0  CAJQZP010001060.1   8168057  8168418  (2450208) + CAJQZP010000458-unknown-1583663-375-8356_LTR   Unspecified       1    375     (0)  864221   TG CA agtac AGTAC
  1377    9.1  0.5  1.9  CAJQZP010001060.1   8195334  8195547  (2423079) C CAJQZP010000564-Gypsy-9436-215-7558_LTR        Unspecified     (0)    211       1  864257   TG CA ACGTG ACGTG
   836   22.0  0.0  7.1  CAJQZP010001062.1     41324    41548  (2394960) + CAJQZP010000338-unknown-36826-210-7939_LTR     Unspecified       1    210     (0)  867251   TG CA AGCTT ACCTT
  3027    6.4  1.2  0.7  CAJQZP010001062.1     57398    57805  (2378703) C CAJQZP010001468-unknown-2316691-410-35106_LTR  Unspecified     (0)    410       1  867260   TG CA GTTAA ATTAT
  1446    7.1  0.0  0.0  CAJQZP010001083.1   1689022  1689203   (144332) C CAJQZP010001258-Gypsy-251364-182-1356_LTR      Unspecified     (0)    182       1  881906   TG CA TAAAG TAAAG
  2638    3.7  0.0  0.0  CAJQZP010001085.1     36185    36506    (94406) C CAJQZP010000809-Gypsy-1838731-322-17080_LTR    Unspecified     (0)    322       1  882223   TG CA GTCAT GTCAT
  1389   10.0  1.5  7.8  CAJQZP010001094.1   1701618  1701877  (2267202) C CAJQZP010001331-Gypsy-3488506-246-4853_LTR     Unspecified     (0)    245       1  884987   TG CA GATAT GATAT
  2898    4.5  0.3  0.8  CAJQZP010001094.1   1795690  1796066  (2173013) + CAJQZP010000458-unknown-1583663-375-8356_LTR   Unspecified       1    375     (0)  885081   TG CA TACAG TACAG
  4429    1.1  0.2  3.6  CAJQZP010001098.1   1083599  1084146   (419044) + CAJQZP010001196-Gypsy-3126771-533-4062_LTR     Unspecified       1    530     (0)  889237   TG CA AGTGA AGTGA
  1976   20.1  9.6  7.0  CAJQZP010001101.1    607509   608234  (1309443) C CAJQZP010001376-Gypsy-2614366-746-4088_LTR     Unspecified     (2)    744       1  890541   TG CA TATTT TCTAT
 20065    6.8  3.4  2.6  CAJQZP010001101.1   1763914  1766779   (150898) C CAJQZP010000885-unknown-13529648-2888-1818_LTR Unspecified     (0)   2888       1  891709   TG CA gatAT TATGT
  1273   10.0  1.1  0.0  CAJQZP010001115.1   2265015  2265204   (396044) C CAJQZP010000287-unknown-4023781-192-17510_LTR  Unspecified     (0)    192       1  897119   TG CA GAAGA GAAAG
  3310    6.3  0.4  1.5  CAJQZP010001116.1    165447   165914   (582817) + CAJQZP010001656-unknown-656828-463-8407_LTR    Unspecified       1    463     (0)  897751   TG CA ATTAC ATTAC
  7387    6.2  5.9  1.1  CAJQZP010001124.1    847365   848438   (645021) + CAJQZP010001233-unknown-614039-1125-5612_LTR   Unspecified       1   1125     (0)  901410   TG CA TTCAG TTCAG
  2553    4.4  1.6  0.0  CAJQZP010001125.1   1897238  1897558 (10165102) + CAJQZP010000117-Gypsy-6247804-326-4398_LTR     Unspecified       1    326     (0)  904103   TG CA TGCCT TACAT
  1741    5.8  0.4  6.5  CAJQZP010001125.1   2817532  2817791  (9244869) + CAJQZP010001331-Gypsy-3488506-246-4853_LTR     Unspecified       1    245     (0)  905148   TG CA ATGAT Atgat
  4152    9.7  9.2  7.7  CAJQZP010001125.1   5714676  5715571  (6347089) C CAJQZP010000693-unknown-21176756-908-4029_LTR  Unspecified     (0)    908       1  908046   TG CA TATTA TATta
   802   25.5  2.3  1.4  CAJQZP010001125.1   5853802  5854016  (6208644) C CAJQZP010000945-unknown-8281091-217-35976_LTR  Unspecified     (0)    217       1  908177   TG CA TACTT TGTTT
  1343   10.7  3.5  0.0  CAJQZP010001128.1     76146    76342  (1589936) C CAJQZP010001514-Gypsy-264813-208-7060_LTR      Unspecified     (0)    204       1  915120   TG CA CATCT CATCT
  1955    8.7  3.6  0.3  CAJQZP010001128.1    600358   600635  (1065643) C CAJQZP010000212-Gypsy-9671417-287-4686_LTR     Unspecified     (0)    287       1  915712   TG CA GTAGC gtagc
  1798    5.0  0.0  2.1  CAJQZP010001132.1    323257   323499   (235094) C CAJQZP010000410-Gypsy-1549717-239-6840_LTR     Unspecified     (0)    239       2  919381   TG CA AATTA TATTT
  1219   13.6  5.0  1.2  CAJQZP010001133.1   5685493  5685730   (404787) C CAJQZP010000824-Gypsy-2186214-247-3569_LTR     Unspecified     (0)    247       1  925905   TG CA AATAT AATAT
  1380    5.6  0.0  2.8  CAJQZP010001133.1   5814718  5814900   (275617) C CAJQZP010001216-unknown-64698-178-3261_LTR     Unspecified     (0)    178       1  926033   TG CA AACCC ACCCA
  2240    5.3  2.1  0.3  CAJQZP010001135.1     48668    48951     (9210) C CAJQZP010001217-Gypsy-308579-289-5865_LTR      Unspecified     (0)    289       1  926501   TG CA CACAT CACAG
  1561    7.5  0.0 19.1  CAJQZP010001136.1   1178508  1178788   (999017) + CAJQZP010001141-Gypsy-5260316-240-4722_LTR     Unspecified       1    236     (0)  927842   TG CA CCCAG CCCAg
  1262   12.3  3.6 11.3  CAJQZP010001136.1   2098832  2099134    (78671) + CAJQZP010001016-Gypsy-1448682-287-4486_LTR     Unspecified       1    282     (0)  929029   TG CA AGGGC AAGAC
  1269   25.1 11.8  2.9  CAJQZP010001137.1    932561   933093  (3982360) + CAJQZP010000160-Gypsy-803904-588-12963_LTR     Unspecified       1    579     (9)  930224   TG CA GGTGG GGtgg
   832   21.4  0.7 12.8  CAJQZP010001137.1   4239687  4239965   (675488) C CAJQZP010000432-Gypsy-207005-257-6558_LTR      Unspecified     (0)    249       1  934055   TG CA GATAG GATAG
  3029   16.9 11.9  5.3  CAJQZP010001137.1   4718101  4718935   (196518) C CAJQZP010001460-Gypsy-26854-888-5227_LTR       Unspecified     (0)    887       1  934556   TG CA GAAAG AAAGG
  1865    5.9  0.0  0.0  CAJQZP010001141.1   1433608  1433844  (4454555) C CAJQZP010001531-Gypsy-1644690-237-6037_LTR     Unspecified     (0)    237       1  937632   TG CA ATGTG ATGTG
  2075    2.4  0.0  0.8  CAJQZP010001141.1   2448374  2448628  (3439771) C CAJQZP010000631-unknown-1733451-253-1662_LTR   Unspecified     (0)    253       1  938990   TG CA GTCCC GTCCC
  1033   16.2  0.6  0.6  CAJQZP010001141.1   2971147  2971326  (2917073) + CAJQZP010001258-Gypsy-251364-182-1356_LTR      Unspecified       1    180     (2)  939677   TG CA ATACC GCACC
   747   18.3  6.5  3.4  CAJQZP010001141.1   3306593  3306762  (2581637) C CAJQZP010001172-Gypsy-5415193-212-9465_LTR     Unspecified     (0)    175       1  940117   TG CA GTACG TTCCG
  1069   19.1  9.2  3.3  CAJQZP010001141.1   3846888  3847147  (2041252) + CAJQZP010000963-Gypsy-1804095-275-27971_LTR    Unspecified       1    275     (0)  940780   TG CA AATGT AATAA
  1607    4.7  4.0  6.1  CAJQZP010001146.1    357375   357624  (8437190) + CAJQZP010001331-Gypsy-3488506-246-4853_LTR     Unspecified       1    245     (0)  945755   TG CA AGGAT aggat
  1853    6.4  0.0  1.7  CAJQZP010001147.1     95948    96187  (1036416) C CAJQZP010001141-Gypsy-5260316-240-4722_LTR     Unspecified     (0)    236       1  954229   TG CA TTCGG ATTGG
  1663    4.7  0.0  1.9  CAJQZP010001149.1   1615439  1615654  (1652328) + CAJQZP010000287-Gypsy-4138547-212-12018_LTR    Unspecified       1    212     (0)  957551   TG CA CCAAC CCAAC
  4203    2.9  0.0  0.6  CAJQZP010001149.1   2122165  2122649  (1145333) C CAJQZP010000547-Gypsy-1045161-484-5302_LTR     Unspecified     (0)    482       1  958136   TG CA CCTGT CCTGT
  1483    4.5  0.0  0.0  CAJQZP010001149.1   2761941  2762118   (505864) C CAJQZP010001216-unknown-64698-178-3261_LTR     Unspecified     (0)    178       1  958781   TG CA AGGTG AGGTG
  1712    7.7  0.4  0.8  CAJQZP010001150.1    297804   298064   (328420) C CAJQZP010000738-Gypsy-2349534-260-7765_LTR     Unspecified     (0)    260       1  959532   TG CA GTATG GTATG
  3548    7.5  5.7  1.3  CAJQZP010001151.1    697937   698448  (1254770) + CAJQZP010001133-Gypsy-5524559-537-5942_LTR     Unspecified       1    534     (0)  960717   TG CA GAAAG GAAGG
  1605    7.6  3.6  6.1  CAJQZP010001151.1   1028860  1029110   (924108) + CAJQZP010001331-Gypsy-3488506-246-4853_LTR     Unspecified       1    245     (0)  961123   TG CA CCCAC CCCAC
  1558    7.9  2.9  1.6  CAJQZP010001152.1    284542   284785   (736494) + CAJQZP010000824-Gypsy-2186214-247-3569_LTR     Unspecified       1    247     (0)  962574   TG CA ACTTT ACTTT
  1491    9.4  0.0  1.9  CAJQZP010001153.1    771951   772167  (6701003) C CAJQZP010000885-unknown-608316-213-10666_LTR   Unspecified     (0)    213       1  964091   TG CA CCCAG CCCAG
   900   25.9  4.4  4.0  CAJQZP010001153.1   3569130  3569403  (3903767) C CAJQZP010000963-Gypsy-1804095-275-27971_LTR    Unspecified     (0)    275       1  967410   TG CA GTATT TTATt
  1379    7.1  0.0  0.0  CAJQZP010001158.1    276412   276593   (400833) C CAJQZP010001258-Gypsy-251364-182-1356_LTR      Unspecified     (0)    182       1  973642   TG CA CATTT ATTTT
  1049   19.6  1.5  8.4  CAJQZP010001160.1   1474447  1474714   (782520) C CAJQZP010000795-Gypsy-70378-292-8003_LTR       Unspecified    (41)    251       1  975800   TG CA AAAAG AAACA
  1578    8.3  0.0  1.0  CAJQZP010001162.1     14765    14970    (11409) + CAJQZP010001514-Gypsy-264813-208-7060_LTR      Unspecified       1    204     (0)  976730   TG CA CTCTG CTCTG
  2396   23.1  9.2  7.8  CAJQZP010001169.1    221244   222259   (427999) C CAJQZP010001037-unknown-966793-1029-4854_LTR   Unspecified     (0)   1029       1  982014   TG CA GTATG GTatg
  1419    8.7  0.0  1.9  CAJQZP010001169.1    275263   275473   (374785) C CAJQZP010000858-Gypsy-219997-210-6469_LTR      Unspecified     (0)    207       1  982069   TG CA GCTAC GCtac
  1177    3.7  0.0  5.0  CAJQZP010001169.1    458501   458669   (191589) C CAJQZP010000160-Gypsy-5889892-161-2752_LTR     Unspecified     (0)    161       1  982279   TG CA GTTTG GTTTG
  1020   24.4  9.9  1.0  CAJQZP010001172.1   3126783  3127064  (7661603) C CAJQZP010001288-unknown-172879-307-2700_LTR    Unspecified     (0)    307       1  986911   TG CA TATCT TCCCT
   672   13.8  8.1  0.8  CAJQZP010001172.1   6738958  6739081  (4049586) + CAJQZP010000410-unknown-1268419-133-2393_LTR   Unspecified       1    133     (0)  990456   TG CA GTACG GTACG
  1921    7.1  6.3  1.3  CAJQZP010001172.1   9375679  9375963  (1412704) + CAJQZP010001011-unknown-3757978-299-1066_LTR   Unspecified       1    299     (0)  992973   TG CA GCTTT AGTTT
  2449   15.0  0.5  2.8  CAJQZP010001172.1  10310530 10310962   (477705) + CAJQZP010001529-unknown-13906-441-16605_LTR    Unspecified      19    441     (0)  993939   TG CA CTGAC CTGGC
  1831    3.4  0.0  2.6  CAJQZP010001173.1    830564   830802   (160920) C CAJQZP010000945-Gypsy-8981194-233-8689_LTR     Unspecified     (0)    233       1  995360   TG CA TATGG TATTG
  1776   24.9  6.2  6.9  CAJQZP010001176.1    398865   399666  (1746780) + CAJQZP010000895-unknown-549091-800-3457_LTR    Unspecified       1    797     (0)  996344   TG CA GTTTC GTTTC
  1664    1.5  2.4  2.8  CAJQZP010001176.1   1424001  1424212   (722234) + CAJQZP010000160-Copia-6622571-211-4180_LTR     Unspecified       1    211     (0)  997507   TG CA TAAAA TAAAA
  2168    2.3  0.0  0.0  CAJQZP010001176.1   1752811  1753066   (393380) C CAJQZP010000458-Gypsy-276283-256-11668_LTR     Unspecified     (0)    256       1  997725   TG CA ATCTT GTCAT
  2607    2.3  0.0  0.0  CAJQZP010001176.1   2009444  2009752   (136694) + CAJQZP010001322-Gypsy-888465-310-5966_LTR      Unspecified       1    309     (0)  997913   TG CA ATCTT ATCTT
  1313    4.7  1.4  9.2  CAJQZP010001179.1    147190   147399  (2012135) + CAJQZP010000667-unknown-1413851-195-3186_LTR   Unspecified       1    195     (0)  998283   TG CA GTTTG GTTTg
  5061   17.3  4.8  1.4  CAJQZP010001179.1   1571943  1572868   (586666) C CAJQZP010000191-unknown-445006-957-1349_LTR    Unspecified     (0)    957       1  999830   TG CA AAACC AATAC
  3455   17.5  0.5  5.2  CAJQZP010001180.1     36397    37175   (391365) + CAJQZP010000528-Gypsy-314264-765-5638_LTR      Unspecified       1    744     (0) 1000544   TG CA GTAAC GTAAC
  1284    3.7  1.3 16.4  CAJQZP010001183.1   1547738  1547961   (307660) C CAJQZP010000667-unknown-1413851-195-3186_LTR   Unspecified     (0)    195       1 1003134   TG CA ACGGT ACGGT
   865   21.0  9.4 10.8  CAJQZP010001185.1   1564137  1564616   (243253) + CAJQZP010000288-Gypsy-6718569-474-5659_LTR     Unspecified       1    474     (0) 1005652   TG CA ACTAC ACTAC
   752   18.9  3.0 11.2  CAJQZP010001188.1   1296012  1296214  (1020070) C CAJQZP010001418-Gypsy-1970490-190-5978_LTR     Unspecified     (0)    188       1 1007318   TG CA CAACC CAATC
  1560    6.8  0.0  0.0  CAJQZP010001188.1   2243992  2244213    (72071) C CAJQZP010000451-unknown-805199-222-2605_LTR    Unspecified     (0)    222       1 1008333   TG CA GGAGA GTGGA
  3895   17.0  0.1  4.0  CAJQZP010001189.1     42150    42922  (2297144) + CAJQZP010000528-Gypsy-314264-765-5638_LTR      Unspecified       1    744     (0) 1008443   TG CA GTAAC GTAAC
  2908    8.3  6.5  2.8  CAJQZP010001196.1    831919   832365 (11969984) C CAJQZP010001656-unknown-656828-463-8407_LTR    Unspecified     (0)    463       1 1012745   TG CA CACGT CACGG
  3538    5.3  1.5  0.9  CAJQZP010001196.1   4495646  4496105  (8306244) C CAJQZP010001656-unknown-656828-463-8407_LTR    Unspecified     (0)    463       1 1016352   TG CA CCCAG CCCAG
  1160   12.6  5.3  1.4  CAJQZP010001196.1  10412070 10412278  (2390071) + CAJQZP010001697-Gypsy-5273665-219-6093_LTR     Unspecified       1    217     (0) 1022579   TG CA GACAT GGCAT
  4613    2.2  0.0  0.6  CAJQZP010001196.1  11171677 11172213  (1630136) C CAJQZP010001133-Gypsy-5524559-537-5942_LTR     Unspecified     (0)    534       1 1023399   TG CA gTAGA GTAGA
  7027    7.0 15.7  3.9  CAJQZP010001197.1    250270   251489   (435876) C CAJQZP010001656-Gypsy-202467-1382-6027_LTR     Unspecified     (0)   1358       1 1025426   TG CA CTGGT ctggt
  1659    4.0  0.4  8.3  CAJQZP010001197.1    410182   410427   (276938) C CAJQZP010001706-Gypsy-1059224-241-8080_LTR     Unspecified     (0)    228       1 1025650   TG CA CCCTA CCCTA
  1091   13.1  0.0  0.0  CAJQZP010001199.1    847255   847429   (118015) + CAJQZP010001172-Gypsy-5415193-212-9465_LTR     Unspecified       1    175     (0) 1027611   TG CA CAGAA CGTAA
  1224   11.8  3.0  6.6  CAJQZP010001206.1    191943   192178   (429149) + CAJQZP010001706-Gypsy-1059224-241-8080_LTR     Unspecified       1    228     (0) 1029566   TG CA TGTTT TGTTT
  1882    4.1  0.0  6.9  CAJQZP010001206.1    212392   212653   (408674) C CAJQZP010001331-Gypsy-3488506-246-4853_LTR     Unspecified     (0)    245       1 1029599   TG CA gaaTT GAATT
  1396   12.8  5.2  7.1  CAJQZP010001207.1   3900740  3901026  (4556782) + CAJQZP010001016-Gypsy-1448682-287-4486_LTR     Unspecified       1    282     (0) 1034258   TG CA CTAGT CTAGT
  1249   11.1  8.0  0.0  CAJQZP010001207.1   6669829  6670054  (1787754) C CAJQZP010001492-unknown-68266-244-4173_LTR     Unspecified     (0)    244       1 1037103   TG CA CAATT CAATA
  2528    1.9  0.3  0.3  CAJQZP010001208.1    356915   357223  (1001202) + CAJQZP010001322-Gypsy-888465-310-5966_LTR      Unspecified       1    309     (0) 1039342   TG CA CTACG CTACG
  1313   20.8  7.9  7.0  CAJQZP010001208.1    543260   543729   (814696) C CAJQZP010000288-Gypsy-6718569-474-5659_LTR     Unspecified     (0)    474       1 1039600   TG CA ttgtc TTGTC
  1766    3.7  0.0  2.8  CAJQZP010001208.1    565634   565856   (792569) + CAJQZP010001697-Gypsy-5273665-219-6093_LTR     Unspecified       1    217     (0) 1039658   TG CA AGCCT Agcct
  2253   17.4  9.6  5.8  CAJQZP010001211.1   1228215  1228934   (222462) C CAJQZP010001376-Gypsy-2614366-746-4088_LTR     Unspecified     (0)    746       1 1042219   TG CA CTTTA CTTTA
  1147   22.0  6.0  2.2  CAJQZP010001217.1   1442250  1442514  (5600307) + CAJQZP010000963-Gypsy-1804095-275-27971_LTR    Unspecified       1    275     (0) 1045214   TG CA AAAAA AGAAC
  1305    1.2  5.6  0.0  CAJQZP010001217.1   2737840  2738001  (4304820) C CAJQZP010000477-Gypsy-124410-183-10968_LTR     Unspecified     (0)    171       1 1046773   TG CA CTAGA CTAGG
  2703   14.4 18.5  2.1  CAJQZP010001217.1   3131128  3131749  (3911072) + CAJQZP010000945-Gypsy-3351345-744-6395_LTR     Unspecified       1    722     (0) 1047245   TG CA ACATG ACATG
  1405    8.9  0.5  0.5  CAJQZP010001217.1   4666857  4667070  (2375751) + CAJQZP010000451-unknown-805199-222-2605_LTR    Unspecified       9    222     (0) 1048913   TG CA TTTCT TCTCC
  1740    6.6  0.0  6.5  CAJQZP010001217.1   6566366  6566626   (476195) C CAJQZP010001331-Gypsy-3488506-246-4853_LTR     Unspecified     (0)    245       1 1050860   TG CA ACGAC CCGAC
  1031    3.9  0.0  0.0  CAJQZP010001218.1    183864   183993  (9355848) + CAJQZP010001218-unknown-184069-130-3083_LTR    Unspecified       1    130     (0) 1051519   TG CA ATGAA ATGAA
  1062    3.1  0.0  0.0  CAJQZP010001218.1    187153   187282  (9352559) + CAJQZP010001218-unknown-184069-130-3083_LTR    Unspecified       1    130     (0) 1051523   TG CA ATGAA ATGAA
   778   21.5 13.7  2.9  CAJQZP010001218.1    495241   495489  (9044352) C CAJQZP010000963-Gypsy-1804095-275-27971_LTR    Unspecified     (0)    275       1 1051899   TG CA ATTTT TTATT
  4234   12.5  5.0  1.7  CAJQZP010001218.1   3035014  3035713  (6504128) C CAJQZP010001125-unknown-6363565-749-3600_LTR   Unspecified    (14)    723       1 1054897   TG CA AAGTG ATCTG
  2638    0.7  0.0  0.0  CAJQZP010001218.1   3958760  3959052  (5580789) C CAJQZP010000158-Gypsy-50959-293-12697_LTR      Unspecified     (0)    293       1 1055901   TG CA CTGGC GTGGT
  1203   22.3  3.7  2.9  CAJQZP010001218.1   4389485  4389757  (5150084) C CAJQZP010000963-Gypsy-1804095-275-27971_LTR    Unspecified     (0)    275       1 1056332   TG CA TATAT GTTAT
   755   20.7  6.7  0.0  CAJQZP010001226.1    455747   455910   (723305) + CAJQZP010001172-Gypsy-5415193-212-9465_LTR     Unspecified       1    175     (0) 1063156   TG CA tcaaA TAACA
  2317   23.8  8.2  7.8  CAJQZP010001226.1    524712   525736   (653479) C CAJQZP010001037-unknown-966793-1029-4854_LTR   Unspecified     (0)   1029       1 1063240   TG CA GTTCT ATTCT
   937    5.9  0.0  0.0  CAJQZP010001228.1   1790480  1790597   (668023) + CAJQZP010001153-Gypsy-1613550-118-4209_LTR     Unspecified       1    118     (0) 1066366   TG CA TACGT TACGT
  1806    7.6  0.0  1.3  CAJQZP010001232.1     46605    46843   (259361) C CAJQZP010001141-Gypsy-5260316-240-4722_LTR     Unspecified     (0)    236       1 1067141   TG CA CTAAG CTAAG
  1501   12.2  3.6 26.1  CAJQZP010001245.1   2070363  2070861   (905775) C CAJQZP010001468-unknown-2316691-410-35106_LTR  Unspecified     (0)    410       1 1071894   TG CA GTCAA ATAAA
  2747    6.5  1.3  1.1  CAJQZP010001249.1    610688   611061   (170794) + CAJQZP010000458-unknown-1583663-375-8356_LTR   Unspecified       1    375     (0) 1073921   TG CA CATAC CATAC
  1376    9.8 10.2  7.1  CAJQZP010001249.1    710620   710893    (70962) + CAJQZP010001016-Gypsy-1448682-287-4486_LTR     Unspecified       1    282     (0) 1074010   TG CA AGCGA AGCGA
  7279    6.7  1.2  1.5  CAJQZP010001254.1   1919515  1920539  (3468311) C CAJQZP010000397-Gypsy-3262592-1099-5538_LTR    Unspecified     (0)   1022       1 1076657   TG CA GAGTT GAGTT
   751   20.2  2.9  1.0  CAJQZP010001254.1   2468476  2468680  (2920170) C CAJQZP010000693-unknown-20672436-209-5209_LTR  Unspecified     (0)    209       1 1077240   TG CA CAAAG CAAAG
   661   20.1  8.1  1.4  CAJQZP010001254.1   3037415  3037611  (2351239) C CAJQZP010000338-unknown-36826-210-7939_LTR     Unspecified     (0)    210       1 1077859   TG CA AAACT AAGCA
  2843    4.4  2.1  3.2  CAJQZP010001254.1   3477986  3478364  (1910486) C CAJQZP010000458-unknown-1583663-375-8356_LTR   Unspecified     (0)    375       1 1078353   TG CA TACGT CTCGT
  1164    7.5  0.0 14.6  CAJQZP010001258.1    204607   204810   (633152) C CAJQZP010001216-unknown-64698-178-3261_LTR     Unspecified     (0)    178       1 1081074   TG CA gctgC GCTGC
   803   19.9  0.5  6.9  CAJQZP010001262.1    608617   608832  (4470644) C CAJQZP010000095-Gypsy-367519-203-5222_LTR      Unspecified     (0)    203       1 1082684   TG CA AGTGG AGTGG
  1027   25.0  5.7  1.8  CAJQZP010001262.1    931857   932121  (4147355) C CAJQZP010000963-Gypsy-1804095-275-27971_LTR    Unspecified     (0)    275       1 1083087   TG CA AAAAT TTAAT
  1220   12.1 14.3  0.0  CAJQZP010001262.1   1923110  1923333  (3156143) + CAJQZP010001393-Gypsy-2278459-260-16062_LTR    Unspecified       1    256     (0) 1084324   TG CA GATGC GATAC
  2165   20.7 12.3  3.9  CAJQZP010001264.1     88231    88898    (42540) + CAJQZP010000945-Gypsy-3351345-744-6395_LTR     Unspecified       1    722     (0) 1088671   TG CA TTATA TTATA
  3397    0.0  0.3  0.0  CAJQZP010001266.1    106776   107150   (316648) C CAJQZP010001707-Gypsy-9811256-376-11448_LTR    Unspecified     (0)    376       1 1088903   TG CA TAGAG TAGAG
  1452    7.8  0.0  1.0  CAJQZP010001271.1    869820   870025  (9405205) C CAJQZP010001514-Gypsy-264813-208-7060_LTR      Unspecified     (0)    204       1 1090981   TG CA acCAC ACCAC
   930   21.3  0.5  0.5  CAJQZP010001271.1    986695   986897  (9288333) C CAJQZP010000095-Gypsy-367519-203-5222_LTR      Unspecified     (0)    203       1 1091119   TG CA ccTCT CCTCT
  1235    7.7  9.2  0.5  CAJQZP010001271.1   1792505  1792700  (8482530) C CAJQZP010000885-unknown-608316-213-10666_LTR   Unspecified     (0)    213       1 1092117   TG CA CACAC CACAC
  1519   16.3 13.6  2.9  CAJQZP010001271.1   2545021  2545425  (7729805) + CAJQZP010000929-Gypsy-5809620-456-5630_LTR     Unspecified       1    447     (0) 1092852   TG CA CAATA CAATT
  1172   21.1  5.3  1.4  CAJQZP010001271.1   6213947  6214211  (4061019) + CAJQZP010000963-Gypsy-1804095-275-27971_LTR    Unspecified       1    275     (0) 1097143   TG CA ATAAT ATAAC
  2349    4.2  0.0  0.0  CAJQZP010001284.1    120319   120607     (2634) C CAJQZP010001217-Gypsy-308579-289-5865_LTR      Unspecified     (0)    289       1 1109962   TG CA GTCTG GTCTG
  5354   18.8  1.7  0.4  CAJQZP010001296.1    138850   139794    (61987) + CAJQZP010000191-unknown-445006-957-1349_LTR    Unspecified       1    957     (0) 1115561   TG CA GGAAT GGATT
  1187   11.2  0.5  1.1  CAJQZP010001297.1    120270   120458  (5174410) C CAJQZP010001418-Gypsy-1970490-190-5978_LTR     Unspecified     (0)    188       1 1115801   TG CA GGAGC GGAGT
  1194   12.4  1.1  1.1  CAJQZP010001297.1    554710   554897  (4739971) + CAJQZP010001418-Gypsy-1970490-190-5978_LTR     Unspecified       1    188     (0) 1116351   TG CA ACTCC GCTCC
  1591    9.3  2.2  1.8  CAJQZP010001297.1   3160414  3160686  (2134182) C CAJQZP010000552-Gypsy-3275137-276-2352_LTR     Unspecified     (0)    274       1 1119604   TG CA ATTCT TTTAT
   684   22.2  8.2  0.0  CAJQZP010001297.1   3993829  3994022  (1300846) + CAJQZP010000338-unknown-36826-210-7939_LTR     Unspecified       1    210     (0) 1120618   TG CA TGTTT ACTTT
  1657    4.9  0.4  7.8  CAJQZP010001297.1   4783718  4783980   (510888) + CAJQZP010001331-Gypsy-3488506-246-4853_LTR     Unspecified       1    245     (0) 1121579   TG CA CGTAG CGTAG
  2254   11.8  4.8  5.3  CAJQZP010001297.1   4894448  4894923   (399945) C CAJQZP010000288-Gypsy-6718569-474-5659_LTR     Unspecified     (0)    474       1 1121726   TG CA TAAAG TAAAG
  3149    9.3  0.4  6.7  CAJQZP010001305.1  13195172 13195726  (1342378) + CAJQZP010000736-unknown-31558-522-4255_LTR     Unspecified       1    522     (0) 1139111   TG CA AGTTA ATTTT
  1198   12.6  7.6  0.8  CAJQZP010001305.1  13292355 13292578  (1245526) + CAJQZP010000478-Gypsy-2834429-241-6154_LTR     Unspecified       1    239     (0) 1139204   TG CA TGTAC AGTAC
  1580   23.4 13.8  7.7  CAJQZP010001306.1    968610   969583  (4150004) + CAJQZP010001037-unknown-966793-1029-4854_LTR   Unspecified       1   1029     (0) 1141631   TG CA GCAAC GCAAC
  2650   16.6 11.9  7.1  CAJQZP010001322.1    571930   572641   (576090) C CAJQZP010000528-Gypsy-314264-765-5638_LTR      Unspecified     (0)    744       1 1149888   TG CA GTCAC GTCAC
  1312    9.4  0.6  0.0  CAJQZP010001331.1   1137030  1137210  (9074774) + CAJQZP010001258-Gypsy-251364-182-1356_LTR      Unspecified       1    182     (0) 1153970   TG CA CTTAG CTTAG
  1099   19.2  0.0  0.0  CAJQZP010001331.1   5550633  5550814  (4661170) + CAJQZP010001258-Gypsy-251364-182-1356_LTR      Unspecified       1    182     (0) 1158266   TG CA AAATA AATAA
  3555   12.6  3.8  0.8  CAJQZP010001331.1   9912879  9913461   (298523) + CAJQZP010000493-unknown-2862062-600-10945_LTR  Unspecified       1    600     (0) 1162434   TG CA acccT CCCca
  1599    5.9  1.0  0.0  CAJQZP010001342.1   2835345  2835547  (6625431) C CAJQZP010000397-Gypsy-1764071-205-2811_LTR     Unspecified     (0)    205       1 1167493   TG CA tGTGG TATGG
   991   14.4 12.5  0.0  CAJQZP010001342.1   2890769  2890976  (6570002) C CAJQZP010001138-unknown-409387-234-17369_LTR   Unspecified     (0)    234       1 1167566   TG CA TACGA CACAA
   856   21.3  3.0  0.0  CAJQZP010001342.1   4083643  4083839  (5377139) C CAJQZP010000095-Gypsy-367519-203-5222_LTR      Unspecified     (0)    203       1 1168742   TG CA ACGAC Tcgac
  1418    6.2  0.0  0.0  CAJQZP010001352.1    656437   656614  (1742618) + CAJQZP010001216-unknown-64698-178-3261_LTR     Unspecified       1    178     (0) 1177197   TG CA GGCAG GGCGG
  1365   20.6  0.3  0.7  CAJQZP010001352.1   1146907  1147199  (1252033) + CAJQZP010000795-Gypsy-70378-292-8003_LTR       Unspecified       1    292     (0) 1177684   TG CA TTATT TTTTC
   959   14.8  4.6  3.0  CAJQZP010001352.1   1278223  1278417  (1120815) C CAJQZP010001172-Gypsy-9472284-203-5100_LTR     Unspecified     (0)    198       1 1177795   TG CA CTGTG CTGTG
  2844    5.9  0.0  0.0  CAJQZP010001359.1   3117106  3117477  (7042967) C CAJQZP010001576-unknown-7162351-372-3870_LTR   Unspecified     (0)    372       1 1183118   TG CA GATAG GATTC
  3114   16.2  1.4  2.4  CAJQZP010001359.1   4370429  4370985  (5789459) + CAJQZP010000410-unknown-4021463-552-2415_LTR   Unspecified       1    552     (0) 1184512   TG CA AAACT AACTT
   810   13.2  3.5  4.0  CAJQZP010001359.1   5075084  5075257  (5085187) C CAJQZP010001297-unknown-638378-173-4286_LTR    Unspecified     (0)    173       1 1185276   TG CA AAAAG ATAAA
  5023   15.8  7.4  0.6  CAJQZP010001359.1   7729766  7730662  (2429782) + CAJQZP010000191-unknown-445006-957-1349_LTR    Unspecified       1    957     (0) 1188064   TG CA ggatt GAATT
  1710    8.9  0.4  3.4  CAJQZP010001362.1     19721    19963    (40626) + CAJQZP010001141-Gypsy-5260316-240-4722_LTR     Unspecified       1    236     (0) 1190787   TG CA CTTAG CTTAG
  2046   13.0  7.7  3.2  CAJQZP010001367.1   2672118  2672571  (5424659) C CAJQZP010000288-Gypsy-6718569-474-5659_LTR     Unspecified     (0)    474       1 1193857   TG CA TCACT TCACT
  1882    5.4  0.0  0.4  CAJQZP010001367.1   3831480  3831720  (4265510) C CAJQZP010000774-Gypsy-2730835-245-7828_LTR     Unspecified     (0)    240       1 1195105   TG CA GTATC GTatc
  5419    7.8  0.7  0.9  CAJQZP010001367.1   7002907  7003654  (1093576) + CAJQZP010001376-Gypsy-2614366-746-4088_LTR     Unspecified       1    746     (0) 1198526   TG CA AAAAC AAACc
  1643    9.4  0.4  3.4  CAJQZP010001374.1     30648    30890    (42570) C CAJQZP010001141-Gypsy-5260316-240-4722_LTR     Unspecified     (0)    236       1 1201529   TG CA CTAAG CTAAG
  1366    6.2  0.0  2.8  CAJQZP010001376.1   4047792  4047974  (1736968) C CAJQZP010001216-unknown-64698-178-3261_LTR     Unspecified     (0)    178       1 1206350   TG CA CCGAC CCAAC
   672   21.6  0.0 15.5  CAJQZP010001392.1     82403    82648  (1372464) + CAJQZP010000885-unknown-608316-213-10666_LTR   Unspecified       1    213     (0) 1209498   TG CA GTCAG Gtcag
  2232   18.3 14.9  3.3  CAJQZP010001393.1   2052859  2053507   (814410) C CAJQZP010000945-Gypsy-3351345-744-6395_LTR     Unspecified     (0)    722       1 1213349   TG CA ACATC ATATC
  1177    5.5  0.0  0.0  CAJQZP010001393.1   2474796  2474940   (392977) + CAJQZP010001037-Gypsy-19576699-145-10155_LTR   Unspecified       1    145     (0) 1213824   TG CA AGAAC AGAAC
  1986    8.4  0.0  0.0  CAJQZP010001402.1   1763598  1763872  (5507863) + CAJQZP010000963-Gypsy-1804095-275-27971_LTR    Unspecified       1    275     (0) 1217491   TG CA AATAT ATAAT
  2925    5.7  0.8  0.0  CAJQZP010001402.1   2434523  2434894  (4836841) C CAJQZP010000458-unknown-1583663-375-8356_LTR   Unspecified     (0)    375       1 1218267   TG CA CCCAT CCCAT
  3843   15.2  1.9  3.0  CAJQZP010001402.1   4027546  4028297  (3243438) C CAJQZP010000528-Gypsy-314264-765-5638_LTR      Unspecified     (0)    744       1 1220010   TG CA ATATG ATATG
  1444    9.7  0.0  1.0  CAJQZP010001407.1     82545    82752   (406427) C CAJQZP010000721-Gypsy-11396-207-1166_LTR       Unspecified     (0)    206       1 1224176   TG CA GGTAT GGTAT
  1687   12.9  6.3  0.0  CAJQZP010001411.1   2660262  2660564  (5005736) C CAJQZP010000809-Gypsy-1838731-322-17080_LTR    Unspecified     (0)    322       1 1227681   TG CA cttgg CTTAG
  3912    5.6 18.1  3.8  CAJQZP010001418.1     60589    61256  (2144223) + CAJQZP010001367-Gypsy-8038204-776-11875_LTR    Unspecified       1    760     (0) 1233349   TG CA CCTAG CCTAG
  3132    3.5  0.3  0.0  CAJQZP010001418.1    688463   688836  (1516643) C CAJQZP010000458-unknown-1583663-375-8356_LTR   Unspecified     (0)    375       1 1234022   TG CA GCTAC GCTAC
   628   23.8  5.0  3.5  CAJQZP010001418.1   1393810  1394009   (811470) + CAJQZP010000095-Gypsy-367519-203-5222_LTR      Unspecified       1    203     (0) 1234716   TG CA ATGGT AGGGT
  1613   20.6  1.0  4.1  CAJQZP010001427.1   1210400  1210798  (8445371) C CAJQZP010001094-unknown-1791465-423-1758_LTR   Unspecified    (23)    387       1 1237902   TG CA ATTAA ATTgc
  3130   18.1  7.7  3.1  CAJQZP010001427.1   2473523  2474234  (7181935) + CAJQZP010000528-Gypsy-314264-765-5638_LTR      Unspecified       1    744     (0) 1239157   TG CA GTTTG GTTTG
  3733   10.8  1.5  0.4  CAJQZP010001427.1   6714513  6715058  (2941111) C CAJQZP010000410-unknown-4021463-552-2415_LTR   Unspecified     (0)    552       1 1243831   TG CA TAATA TATTT
  4613    3.5  2.0  1.9  CAJQZP010001427.1   7424061  7424647  (2231522) + CAJQZP010000160-Gypsy-803904-588-12963_LTR     Unspecified       1    588     (0) 1244657   TG CA CACAC CACAC
  7116    8.4  1.1  0.7  CAJQZP010001431.1    217507   218459     (8405) + CAJQZP010000191-unknown-445006-957-1349_LTR    Unspecified       1    957     (0) 1248029   TG CA GGAAT GAATT
  1880    9.5  0.0 13.5  CAJQZP010001435.1    763238   763565  (5998182) + CAJQZP010001217-Gypsy-308579-289-5865_LTR      Unspecified       1    289     (0) 1248981   TG CA acccA GCCCA
  1527    9.9  3.4  6.7  CAJQZP010001435.1   4537440  4537730  (2224017) + CAJQZP010001016-Gypsy-1448682-287-4486_LTR     Unspecified       1    282     (0) 1252807   TG CA AAGGG AAGGG
   766   23.1  1.7  7.8  CAJQZP010001441.1    570124   570353  (6929162) C CAJQZP010000945-unknown-8281091-217-35976_LTR  Unspecified     (0)    217       1 1255917   TG CA ATATT TTTTT
  3018    7.9  4.0  3.6  CAJQZP010001441.1   1783880  1784351  (5715164) + CAJQZP010000288-Gypsy-6718569-474-5659_LTR     Unspecified       1    474     (0) 1257218   TG CA GTCGG GTCGG
  1621   10.6  0.0  3.4  CAJQZP010001441.1   1820426  1820669  (5678846) C CAJQZP010001141-Gypsy-5260316-240-4722_LTR     Unspecified     (0)    236       1 1257265   TG CA CTAAG CTAAG
  1821   12.2  1.7  0.0  CAJQZP010001441.1   2099233  2099526  (5399989) + CAJQZP010001011-unknown-3757978-299-1066_LTR   Unspecified       1    299     (0) 1257482   TG CA GATTT ATTTT
  1306   13.3  2.4  3.2  CAJQZP010001441.1   4313170  4313418  (3186097) + CAJQZP010000824-Gypsy-2186214-247-3569_LTR     Unspecified       1    247     (0) 1259841   TG CA ACATC ACACC
   906   20.7  9.4  4.5  CAJQZP010001441.1   5454440  5454757  (2044758) + CAJQZP010001146-unknown-1944548-356-2055_LTR   Unspecified       1    333    (23) 1261045   TG CA aatag TATAC
  5699   14.6  1.8  4.5  CAJQZP010001441.1   7450644  7451625    (47890) C CAJQZP010000191-unknown-445006-957-1349_LTR    Unspecified     (0)    957       1 1263148   TG CA AATTC ATTTC
  1580   10.8  5.0  5.3  CAJQZP010001447.1     46447    46729   (111945) + CAJQZP010001016-Gypsy-1448682-287-4486_LTR     Unspecified       1    282     (0) 1264132   TG CA GAATG GAATG
  6767    6.7  5.1  1.4  CAJQZP010001449.1   1224166  1225157 (14545018) + CAJQZP010001037-unknown-966793-1029-4854_LTR   Unspecified       1   1029     (0) 1265723   TG CA TTTAT TATAT
  1371    5.6  0.0  2.8  CAJQZP010001449.1   5219004  5219186 (10550989) C CAJQZP010001216-unknown-64698-178-3261_LTR     Unspecified     (0)    178       1 1270673   TG CA gaaAT GTAAT
  3237    6.0  0.0  4.5  CAJQZP010001449.1   7086617  7087083  (8683092) C CAJQZP010000929-Gypsy-5809620-456-5630_LTR     Unspecified     (0)    447       1 1272669   TG CA gAGAG GAGAG
  3312    3.1  5.7  0.7  CAJQZP010001449.1   8027822  8028242  (7741933) C CAJQZP010001706-Gypsy-1391729-445-6142_LTR     Unspecified     (0)    442       1 1273860   TG CA cCATA CCATA
  1135   15.4  0.0  0.6  CAJQZP010001449.1   8765302  8765484  (7004691) C CAJQZP010001258-Gypsy-251364-182-1356_LTR      Unspecified     (0)    182       1 1274846   TG CA GGGTT ggttt
  3497    6.7  0.4  0.7  CAJQZP010001449.1  10073064 10073527  (5696648) + CAJQZP010001656-unknown-656828-463-8407_LTR    Unspecified       1    463     (0) 1276427   TG CA ATACT ATACT
   801   18.7  5.8  1.4  CAJQZP010001449.1  12618617 12618822  (3151353) + CAJQZP010000714-Gypsy-225053-218-6465_LTR      Unspecified       1    215     (0) 1279497   TG CA CTGAC CTGAC
   656   26.9  3.5  7.3  CAJQZP010001449.1  12821153 12821437  (2948738) + CAJQZP010000963-Gypsy-1804095-275-27971_LTR    Unspecified       1    275     (0) 1279745   TG CA ATAAT ATGAC
  3679   12.7  1.9  1.9  CAJQZP010001459.1    129086   129717  (7117090) + CAJQZP010001138-Gypsy-680560-632-5318_LTR      Unspecified       1    632     (0) 1283661   TG CA CTCAT Ctaat
  1841    4.1  2.4  0.8  CAJQZP010001459.1    550949   551196  (6695611) + CAJQZP010000287-Gypsy-739061-252-5825_LTR      Unspecified       1    252     (0) 1284063   TG CA TTCAC TTCAC
   977   24.0  2.9  4.7  CAJQZP010001468.1   4472682  4472961  (5288611) C CAJQZP010000963-Gypsy-1804095-275-27971_LTR    Unspecified     (0)    275       1 1296491   TG CA GTAAT ATATT
   778   19.5 25.3  4.3  CAJQZP010001468.1   5056681  5057162  (4704410) + CAJQZP010000160-Gypsy-803904-588-12963_LTR     Unspecified       1    579     (9) 1297123   TG CA tctaC TGTAC
  3211   10.7  5.1  0.0  CAJQZP010001468.1   8383327  8383795  (1377777) + CAJQZP010000580-Gypsy-773894-493-4262_LTR      Unspecified       1    493     (0) 1300635   TG CA TGTTA GGTTA
  3646   17.1  1.1  2.4  CAJQZP010001468.1   9123115  9123868   (637704) C CAJQZP010000528-Gypsy-314264-765-5638_LTR      Unspecified     (0)    744       1 1301401   TG CA ataAG ATAAG
  1390   18.1  8.3  0.0  CAJQZP010001478.1    417572   417825   (537943) C CAJQZP010000963-Gypsy-1804095-275-27971_LTR    Unspecified     (0)    275       1 1303511   TG CA GTTAT ATAAT
  1374    4.6  0.0  3.5  CAJQZP010001479.1   2601254  2601433  (1435792) + CAJQZP010000295-Gypsy-4359668-174-4388_LTR     Unspecified       1    174     (0) 1307086   TG CA GGTAC GGTAC
  1407   10.6  0.0  6.6  CAJQZP010001479.1   3840288  3840530   (196695) C CAJQZP010001706-Gypsy-1059224-241-8080_LTR     Unspecified     (0)    228       1 1308584   TG CA ACCTA ACCTG
  2191    1.6  0.0  0.0  CAJQZP010001486.1   6920142  6920390  (3058670) C CAJQZP010000432-Gypsy-207005-257-6558_LTR      Unspecified     (0)    249       1 1316470   TG CA CTTAT CTTAT
  1755    8.3  0.0  0.4  CAJQZP010001486.1   9030180  9030420   (948640) + CAJQZP010000774-Gypsy-2730835-245-7828_LTR     Unspecified       1    240     (0) 1318671   TG CA AATAT AATAT
   703   16.3 14.8  0.8  CAJQZP010001492.1   5487425  5487641  (6037131) + CAJQZP010000824-Gypsy-2186214-247-3569_LTR     Unspecified       1    247     (0) 1326048   TG CA CCCCA CCCAA
  1428    8.8  3.8  0.4  CAJQZP010001492.1   5625681  5625919  (5898853) C CAJQZP010000824-Gypsy-2186214-247-3569_LTR     Unspecified     (0)    247       1 1326181   TG CA TGGCC TAGCC
  1307   17.5 13.0  6.1  CAJQZP010001492.1   7966081  7966525  (3558247) + CAJQZP010000288-Gypsy-6718569-474-5659_LTR     Unspecified       1    474     (0) 1328407   TG CA GAATC GAATC
  1719    5.3  0.0  6.5  CAJQZP010001492.1   9495099  9495359  (2029413) + CAJQZP010001331-Gypsy-3488506-246-4853_LTR     Unspecified       1    245     (0) 1330024   TG CA ACGAT ACGAT
  3649    4.3  0.0  0.9  CAJQZP010001507.1     54114    54556  (6237391) C CAJQZP010001514-Gypsy-690838-444-5187_LTR      Unspecified     (0)    439       1 1336090   TG CA ACAAG ACAAG
  2230   19.9 11.3  3.6  CAJQZP010001507.1    417998   418669  (5873278) + CAJQZP010000945-Gypsy-3351345-744-6395_LTR     Unspecified       1    722     (0) 1336513   TG CA GTTAC GTTAC
  3809   14.1  1.8  4.0  CAJQZP010001513.1     49764    50501   (265834) C CAJQZP010000945-Gypsy-3351345-744-6395_LTR     Unspecified     (0)    722       1 1343849   TG CA CTAGC CTAGC
  4468    3.6  0.0 14.1  CAJQZP010001514.1    553607   554310  (5054248) + CAJQZP010001459-Gypsy-1922699-649-5734_LTR     Unspecified       1    617     (0) 1344663   TG CA GTGAA GTGAA
   988   17.2 21.1  0.0  CAJQZP010001531.1   1238000  1238226  (3955048) C CAJQZP010000963-Gypsy-1804095-275-27971_LTR    Unspecified     (0)    275       1 1355784   TG CA TTTTT TCATT
  3049   17.3  4.6  6.5  CAJQZP010001547.1    408868   409602  (1109747) + CAJQZP010000945-Gypsy-3351345-744-6395_LTR     Unspecified       1    722     (0) 1370533   TG CA GCTTG GCTTG
   959   13.4  1.9  4.8  CAJQZP010001557.1    841389   841600  (2555180) + CAJQZP010000610-unknown-153633-206-3378_LTR    Unspecified       1    206     (0) 1373657   TG CA CAACA Ctata
  1691   11.3  0.4  0.4  CAJQZP010001557.1   2134763  2135011  (1261769) + CAJQZP010000432-Gypsy-207005-257-6558_LTR      Unspecified       1    249     (0) 1375113   TG CA CATAG CATAG
  2781    5.9  0.0  1.9  CAJQZP010001557.1   2963261  2963639   (433141) C CAJQZP010001576-unknown-7162351-372-3870_LTR   Unspecified     (0)    372       1 1376062   TG CA TATAC AATTC
  1907    2.1  0.0  8.4  CAJQZP010001557.1   3171374  3171631   (225149) C CAJQZP010000410-Gypsy-1549717-239-6840_LTR     Unspecified     (0)    239       2 1376270   TG CA aATTA AACAA
  3435    5.5  0.2  0.9  CAJQZP010001558.1    902286   902727 (11632173) C CAJQZP010001514-Gypsy-690838-444-5187_LTR      Unspecified     (0)    439       1 1377444   TG CA CTGTA CCGTG
  5190    4.0  0.1  8.1  CAJQZP010001558.1   1810379  1811141 (10723759) + CAJQZP010001624-Gypsy-2605619-751-5756_LTR     Unspecified       1    707     (0) 1378398   TG CA GAGTC GAGTC
  1657    3.4  4.0  6.1  CAJQZP010001558.1  11303521 11303770  (1231130) C CAJQZP010001331-Gypsy-3488506-246-4853_LTR     Unspecified     (0)    245       1 1388889   TG CA TTAGC TTAGC
  3051    4.3  0.5  0.0  CAJQZP010001576.1   3364677  3365049  (6122200) + CAJQZP010000458-unknown-1583663-375-8356_LTR   Unspecified       1    375     (0) 1398826   TG CA CATAC CATAC
  1056    5.4  0.0  0.0  CAJQZP010001576.1   4305291  4305420  (5181829) C CAJQZP010001234-Gypsy-858-130-4415_LTR         Unspecified     (0)    130       1 1399869   TG CA GTATC GTATC
   904   20.5  4.0  1.5  CAJQZP010001576.1   6446938  6447135  (3040114) C CAJQZP010000095-Gypsy-367519-203-5222_LTR      Unspecified     (0)    203       1 1402246   TG CA ACTAC ACTAC
   800   26.9 10.4  0.0  CAJQZP010001576.1   6979228  6979476  (2507773) + CAJQZP010000963-Gypsy-1804095-275-27971_LTR    Unspecified       1    275     (0) 1402826   TG CA AAGAT Aaaac
  6389   10.3  0.5  4.2  CAJQZP010001576.1   7594470  7595465  (1891784) C CAJQZP010000746-unknown-5193263-961-13881_LTR  Unspecified     (0)    961       1 1403490   TG CA GTGTC GTGTC
  1318    7.7  0.5  2.2  CAJQZP010001584.1    857523   857707  (8478843) C CAJQZP010001258-Gypsy-251364-182-1356_LTR      Unspecified     (0)    182       1 1406996   TG CA GGTTT GTTTC
  1474   10.2  2.1  3.3  CAJQZP010001584.1   3466598  3466840  (5869710) + CAJQZP010000774-Gypsy-2730835-245-7828_LTR     Unspecified       1    240     (0) 1409870   TG CA AACAT AACAT
  2971    3.5  0.3  0.0  CAJQZP010001584.1   4892821  4893194  (4443356) C CAJQZP010000458-unknown-1583663-375-8356_LTR   Unspecified     (0)    375       1 1411286   TG CA ACTAG GCTAG
  1346   12.7  2.1  2.1  CAJQZP010001584.1   6980061  6980302  (2356248) C CAJQZP010001624-unknown-744350-245-9649_LTR    Unspecified     (0)    242       1 1413853   TG CA CTTTA TTTGA
  1206    8.8  0.0  6.7  CAJQZP010001584.1   7715511  7715716  (1620834) C CAJQZP010001459-Gypsy-771880-202-4858_LTR      Unspecified     (0)    193       1 1414834   TG CA GTGTT GTGTT
  4652    4.2  2.1  0.3  CAJQZP010001584.1   7720365  7720942  (1615608) C CAJQZP010000160-Gypsy-803904-588-12963_LTR     Unspecified     (0)    588       1 1414838   TG CA ATGTA ATATG
  1208   11.3  7.4  0.4  CAJQZP010001584.1   8768240  8768470   (568080) C CAJQZP010000824-Gypsy-2186214-247-3569_LTR     Unspecified     (0)    247       1 1415868   TG CA ACCTC ACCTC
  2573    8.9  1.6  5.4  CAJQZP010001584.1   9171670  9172094   (164456) + CAJQZP010001468-unknown-2316691-410-35106_LTR  Unspecified       1    410     (0) 1416415   TG CA TTGAA TTATA
  1318    7.9  0.0  2.8  CAJQZP010001589.1      5263     5445    (35352) + CAJQZP010001216-unknown-64698-178-3261_LTR     Unspecified       1    178     (0) 1416941   TG CA TCCAC CCCAC
   796   15.9 14.7  0.0  CAJQZP010001593.1   1381023  1381179  (6060221) C CAJQZP010001258-Gypsy-251364-182-1356_LTR      Unspecified     (2)    180       1 1419049   TG CA AGGTT AAGGT
   970   16.5  5.1  2.9  CAJQZP010001600.1    167495   167731  (1538990) C CAJQZP010001624-unknown-744350-245-9649_LTR    Unspecified     (0)    242       1 1426058   TG CA TATTA TTTGA
  2792   17.0  5.1  6.0  CAJQZP010001600.1    249399   250149  (1456572) C CAJQZP010000528-Gypsy-314264-765-5638_LTR      Unspecified     (0)    744       1 1426170   TG CA ccAAC CCAAC
  3253   21.5 15.7  0.0  CAJQZP010001607.1   3183516  3184342  (5034954) + CAJQZP010000191-unknown-445006-957-1349_LTR    Unspecified       1    957     (0) 1431153   TG CA GGAAT GGATC
   685   16.2  2.0  3.5  CAJQZP010001607.1   5563967  5564113  (2655183) C CAJQZP010001037-Gypsy-19576699-145-10155_LTR   Unspecified     (0)    145       1 1433644   TG CA GGCGG GGCTG
  1884    0.9  0.0  6.6  CAJQZP010001607.1   5582731  5582973  (2636323) C CAJQZP010001706-Gypsy-1059224-241-8080_LTR     Unspecified     (0)    228       1 1433662   TG CA AGTAC AGTAC
  1495    5.3  0.0  0.5  CAJQZP010001616.1   1518155  1518363  (5030548) + CAJQZP010000969-Copia-2644961-208-4017_LTR     Unspecified       1    208     (0) 1438585   TG CA AAAAC AAAAC
  2381    2.6  0.3  3.9  CAJQZP010001616.1   1521354  1521672  (5027239) + CAJQZP010001030-Gypsy-8025286-309-5647_LTR     Unspecified       1    308     (0) 1438587   TG CA GCCGA GCCGA
  1378    8.8  0.0  2.9  CAJQZP010001616.1   1588631  1588840  (4960071) + CAJQZP010001514-Gypsy-264813-208-7060_LTR      Unspecified       1    204     (0) 1438656   TG CA ATTTT ATTTG
  1667    4.0  1.7  6.6  CAJQZP010001616.1   3069971  3070209  (3478702) + CAJQZP010001706-Gypsy-1059224-241-8080_LTR     Unspecified       1    228     (0) 1440446   TG CA AGATA AGATA
  3431   17.1  1.8  9.5  CAJQZP010001616.1   5163246  5164046  (1384865) C CAJQZP010000528-Gypsy-314264-765-5638_LTR      Unspecified     (0)    744       1 1443072   TG CA atgTG ATGtg
   863   20.4  3.4  4.9  CAJQZP010001616.1   5326210  5326415  (1222496) + CAJQZP010000945-unknown-8281091-217-35976_LTR  Unspecified       1    203    (14) 1443301   TG CA GAACA CAGCA
  1760    6.4  2.1  0.8  CAJQZP010001616.1   6182511  6182747   (366164) + CAJQZP010000774-Gypsy-2730835-245-7828_LTR     Unspecified       1    240     (0) 1444231   TG CA GCGAG GCGAG
  1368    7.6  0.0  8.9  CAJQZP010001624.1    220753   220984  (2480248) + CAJQZP010000885-unknown-608316-213-10666_LTR   Unspecified       1    213     (0) 1445214   TG CA ATTGT ATTGT
  1042   16.9  4.6  0.8  CAJQZP010001634.1    323815   324052  (1412802) + CAJQZP010000824-Gypsy-2186214-247-3569_LTR     Unspecified       1    247     (0) 1448574   TG CA GCTCA GTTCA
  2844    8.9  5.4  2.3  CAJQZP010001641.1    577451   577910  (2793459) C CAJQZP010000288-Gypsy-6718569-474-5659_LTR     Unspecified     (0)    474       1 1452030   TG CA ACATG ACTTG
  3717    3.9  0.0  0.0  CAJQZP010001641.1    829988   830448  (2540921) + CAJQZP010000809-Gypsy-1811997-473-6576_LTR     Unspecified       1    461     (0) 1452304   TG CA AACCT AACCT
  1423    6.2  0.0  4.7  CAJQZP010001656.1   1980028  1980229   (505787) C CAJQZP010001459-Gypsy-771880-202-4858_LTR      Unspecified     (0)    193       1 1459527   TG CA GAATT GAATt
  6942    8.4  6.6  0.9  CAJQZP010001668.1   2662006  2663070  (3695254) C CAJQZP010001233-unknown-614039-1125-5612_LTR   Unspecified     (0)   1125       1 1463988   TG CA GCTGG GCTGG
  3363    5.0  0.0  0.7  CAJQZP010001677.1      2596     3037    (58991) + CAJQZP010001514-Gypsy-690838-444-5187_LTR      Unspecified       1    439     (0) 1469354   TG CA CTTAC CTTAC
  1055   24.8  2.1  2.1  CAJQZP010001679.1    587736   588068  (3853568) + CAJQZP010001146-unknown-1944548-356-2055_LTR   Unspecified       1    333    (23) 1470154   TG CA CTAAT TTAAT
   689   20.5  7.3  7.3  CAJQZP010001679.1   3323384  3323630  (1118006) C CAJQZP010000824-Gypsy-2186214-247-3569_LTR     Unspecified     (0)    247       1 1472989   TG CA TAGAT AGGAT
   770   14.8  3.8  5.8  CAJQZP010001689.1   1371717  1371874   (179074) + CAJQZP010000226-Gypsy-2065798-155-5252_LTR     Unspecified       1    155     (0) 1483605   TG CA CTACC CTACA
  2876   13.2  0.2  1.7  CAJQZP010001697.1    880910   881378 (12503753) + CAJQZP010000103-Gypsy-1698249-466-10122_LTR    Unspecified       1    462     (0) 1485428   TG CA GTTAA GTTAA
  1348    6.8  0.0  2.8  CAJQZP010001697.1   1625065  1625247 (11759884) + CAJQZP010001216-unknown-64698-178-3261_LTR     Unspecified       1    178     (0) 1486341   TG CA GAAAG GAAAG
  1658   18.6  0.3  1.9  CAJQZP010001697.1   4802385  4802696  (8582435) C CAJQZP010001288-unknown-172879-307-2700_LTR    Unspecified     (0)    307       1 1489861   TG CA ACTAT TCAAT
   897    5.5  0.0  0.0  CAJQZP010001697.1   5520095  5520204  (7864927) + CAJQZP010000058-Gypsy-4612756-110-4455_LTR     Unspecified       1    110     (0) 1490620   TG CA GGTGC GGTGC
  1134   12.2  0.5  3.5  CAJQZP010001697.1   5867287  5867490  (7517641) + CAJQZP010001172-Gypsy-9472284-203-5100_LTR     Unspecified       1    198     (0) 1491017   TG CA GCTAT GCTAA
  1804    5.3  0.0  6.5  CAJQZP010001697.1   7682644  7682904  (5702227) + CAJQZP010001331-Gypsy-3488506-246-4853_LTR     Unspecified       1    245     (0) 1493150   TG CA CCCGT CCTGT
  3403    7.1  0.0  0.5  CAJQZP010001697.1   9100688  9101128  (4284003) + CAJQZP010001514-Gypsy-690838-444-5187_LTR      Unspecified       1    439     (0) 1494602   TG CA GTATC GTATC
  1147    3.5  2.8  0.0  CAJQZP010001697.1  11007201 11007341  (2377790) + CAJQZP010001037-Gypsy-19576699-145-10155_LTR   Unspecified       1    145     (0) 1496726   TG CA ATATG ATATG
  2238   13.3  2.2  0.3  CAJQZP010001697.1  12286257 12286625  (1098506) C CAJQZP010001707-Gypsy-9811256-376-11448_LTR    Unspecified     (0)    376       1 1497962   TG CA ATGAT ATGAT
  1177   19.6  7.6  1.6  CAJQZP010001707.1   2862685  2862975 (10966322) C CAJQZP010001030-Gypsy-8025286-309-5647_LTR     Unspecified     (0)    308       1 1506446   TG CA ACAGT GCAGT
  1388   10.7  0.0  0.9  CAJQZP010001707.1  11080349 11080565  (2748732) C CAJQZP010000714-Gypsy-225053-218-6465_LTR      Unspecified     (0)    215       1 1515883   TG CA CGCAG CGCAG
