# Supplementary material for: Dispersal from the Qinghai-Tibet plateau by a high-altitude butterfly is associated with rapid expansion and reorganization of its genome
Source: Nat Commun. 2023 Dec 11;14:8190. doi: 10.1038/s41467-023-44023-2 (PMC10713551; doi:10.1038/s41467-023-44023-2)
Supplement: Supplementary file 7 — Supplementary Data 4 [file 41467_2023_44023_MOESM7_ESM.txt]

##gff-version 3
##ltr_identity: Sequence identity (0-1) between the left and right LTR region.
##tsd: target site duplication.
##seqid source sequence_ontology start end score strand phase attributes
##sequence-region   CTG_476:::fragm 1 10000
CTG_476:::fragm	LTR_retriever	repeat_region	1785	6487	.	+	.	ID=repeat_region_1;Name=CTG_476:::fragm:1790..6482;Classification=LTR/Gypsy;Sequence_ontology=SO:0000657;ltr_identity=0.9910;Method=structural;motif=TGCA;tsd=CCAAC
CTG_476:::fragm	LTR_retriever	target_site_duplication	1785	1789	.	+	.	ID=lTSD_1;Parent=repeat_region_1;Name=CTG_476:::fragm:1790..6482;Classification=LTR/Gypsy;Sequence_ontology=SO:0000434;ltr_identity=0.9910;Method=structural;motif=TGCA;tsd=CCAAC
CTG_476:::fragm	LTR_retriever	long_terminal_repeat	1790	1900	.	+	.	ID=lLTR_1;Parent=repeat_region_1;Name=CTG_476:::fragm:1790..6482;Classification=LTR/Gypsy;Sequence_ontology=SO:0000286;ltr_identity=0.9910;Method=structural;motif=TGCA;tsd=CCAAC
CTG_476:::fragm	LTR_retriever	Gypsy_LTR_retrotransposon	1790	6482	.	+	.	ID=LTRRT_1;Parent=repeat_region_1;Name=CTG_476:::fragm:1790..6482;Classification=LTR/Gypsy;Sequence_ontology=SO:0002265;ltr_identity=0.9910;Method=structural;motif=TGCA;tsd=CCAAC
CTG_476:::fragm	LTR_retriever	long_terminal_repeat	6372	6482	.	+	.	ID=rLTR_1;Parent=repeat_region_1;Name=CTG_476:::fragm:1790..6482;Classification=LTR/Gypsy;Sequence_ontology=SO:0000286;ltr_identity=0.9910;Method=structural;motif=TGCA;tsd=CCAAC
CTG_476:::fragm	LTR_retriever	target_site_duplication	6483	6487	.	+	.	ID=rTSD_1;Parent=repeat_region_1;Name=CTG_476:::fragm:1790..6482;Classification=LTR/Gypsy;Sequence_ontology=SO:0000434;ltr_identity=0.9910;Method=structural;motif=TGCA;tsd=CCAAC
###
##sequence-region   CTG_3943 1 58396
CTG_3943	LTR_retriever	repeat_region	10180	16919	.	-	.	ID=repeat_region_2;Name=CTG_3943:10185..16914;Classification=LTR/Gypsy;Sequence_ontology=SO:0000657;ltr_identity=0.9979;Method=structural;motif=TGCA;tsd=CATAC
CTG_3943	LTR_retriever	target_site_duplication	10180	10184	.	-	.	ID=lTSD_2;Parent=repeat_region_2;Name=CTG_3943:10185..16914;Classification=LTR/Gypsy;Sequence_ontology=SO:0000434;ltr_identity=0.9979;Method=structural;motif=TGCA;tsd=CATAC
CTG_3943	LTR_retriever	long_terminal_repeat	10185	10672	.	-	.	ID=lLTR_2;Parent=repeat_region_2;Name=CTG_3943:10185..16914;Classification=LTR/Gypsy;Sequence_ontology=SO:0000286;ltr_identity=0.9979;Method=structural;motif=TGCA;tsd=CATAC
CTG_3943	LTR_retriever	Gypsy_LTR_retrotransposon	10185	16914	.	-	.	ID=LTRRT_2;Parent=repeat_region_2;Name=CTG_3943:10185..16914;Classification=LTR/Gypsy;Sequence_ontology=SO:0002265;ltr_identity=0.9979;Method=structural;motif=TGCA;tsd=CATAC
CTG_3943	LTR_retriever	long_terminal_repeat	16428	16914	.	-	.	ID=rLTR_2;Parent=repeat_region_2;Name=CTG_3943:10185..16914;Classification=LTR/Gypsy;Sequence_ontology=SO:0000286;ltr_identity=0.9979;Method=structural;motif=TGCA;tsd=CATAC
CTG_3943	LTR_retriever	target_site_duplication	16915	16919	.	-	.	ID=rTSD_2;Parent=repeat_region_2;Name=CTG_3943:10185..16914;Classification=LTR/Gypsy;Sequence_ontology=SO:0000434;ltr_identity=0.9979;Method=structural;motif=TGCA;tsd=CATAC
###
##sequence-region   CTG_4665 1 36392
CTG_4665	LTR_retriever	repeat_region	10198	16759	.	-	.	ID=repeat_region_3;Name=CTG_4665:10203..16754;Classification=LTR/Copia;Sequence_ontology=SO:0000657;ltr_identity=0.9975;Method=structural;motif=TGCA;tsd=GAATG
CTG_4665	LTR_retriever	target_site_duplication	10198	10202	.	-	.	ID=lTSD_3;Parent=repeat_region_3;Name=CTG_4665:10203..16754;Classification=LTR/Copia;Sequence_ontology=SO:0000434;ltr_identity=0.9975;Method=structural;motif=TGCA;tsd=GAATG
CTG_4665	LTR_retriever	long_terminal_repeat	10203	10605	.	-	.	ID=lLTR_3;Parent=repeat_region_3;Name=CTG_4665:10203..16754;Classification=LTR/Copia;Sequence_ontology=SO:0000286;ltr_identity=0.9975;Method=structural;motif=TGCA;tsd=GAATG
CTG_4665	LTR_retriever	Copia_LTR_retrotransposon	10203	16754	.	-	.	ID=LTRRT_3;Parent=repeat_region_3;Name=CTG_4665:10203..16754;Classification=LTR/Copia;Sequence_ontology=SO:0002264;ltr_identity=0.9975;Method=structural;motif=TGCA;tsd=GAATG
CTG_4665	LTR_retriever	long_terminal_repeat	16351	16754	.	-	.	ID=rLTR_3;Parent=repeat_region_3;Name=CTG_4665:10203..16754;Classification=LTR/Copia;Sequence_ontology=SO:0000286;ltr_identity=0.9975;Method=structural;motif=TGCA;tsd=GAATG
CTG_4665	LTR_retriever	target_site_duplication	16755	16759	.	-	.	ID=rTSD_3;Parent=repeat_region_3;Name=CTG_4665:10203..16754;Classification=LTR/Copia;Sequence_ontology=SO:0000434;ltr_identity=0.9975;Method=structural;motif=TGCA;tsd=GAATG
###
##sequence-region   CTG_5474 1 42122
CTG_5474	LTR_retriever	repeat_region	6483	13222	.	-	.	ID=repeat_region_4;Name=CTG_5474:6488..13217;Classification=LTR/Gypsy;Sequence_ontology=SO:0000657;ltr_identity=0.9918;Method=structural;motif=TGCA;tsd=TGATC
CTG_5474	LTR_retriever	target_site_duplication	6483	6487	.	-	.	ID=lTSD_4;Parent=repeat_region_4;Name=CTG_5474:6488..13217;Classification=LTR/Gypsy;Sequence_ontology=SO:0000434;ltr_identity=0.9918;Method=structural;motif=TGCA;tsd=TGATC
CTG_5474	LTR_retriever	long_terminal_repeat	6488	6974	.	-	.	ID=lLTR_4;Parent=repeat_region_4;Name=CTG_5474:6488..13217;Classification=LTR/Gypsy;Sequence_ontology=SO:0000286;ltr_identity=0.9918;Method=structural;motif=TGCA;tsd=TGATC
CTG_5474	LTR_retriever	Gypsy_LTR_retrotransposon	6488	13217	.	-	.	ID=LTRRT_4;Parent=repeat_region_4;Name=CTG_5474:6488..13217;Classification=LTR/Gypsy;Sequence_ontology=SO:0002265;ltr_identity=0.9918;Method=structural;motif=TGCA;tsd=TGATC
CTG_5474	LTR_retriever	long_terminal_repeat	12730	13217	.	-	.	ID=rLTR_4;Parent=repeat_region_4;Name=CTG_5474:6488..13217;Classification=LTR/Gypsy;Sequence_ontology=SO:0000286;ltr_identity=0.9918;Method=structural;motif=TGCA;tsd=TGATC
CTG_5474	LTR_retriever	target_site_duplication	13218	13222	.	-	.	ID=rTSD_4;Parent=repeat_region_4;Name=CTG_5474:6488..13217;Classification=LTR/Gypsy;Sequence_ontology=SO:0000434;ltr_identity=0.9918;Method=structural;motif=TGCA;tsd=TGATC
###
##sequence-region   Hic_asm_0 1 65416673
Hic_asm_0	LTR_retriever	repeat_region	71024	75748	.	-	.	ID=repeat_region_5;Name=Hic_asm_0:71029..75743;Classification=LTR/Gypsy;Sequence_ontology=SO:0000657;ltr_identity=1.0000;Method=structural;motif=TGCA;tsd=CAACC
Hic_asm_0	LTR_retriever	target_site_duplication	71024	71028	.	-	.	ID=lTSD_5;Parent=repeat_region_5;Name=Hic_asm_0:71029..75743;Classification=LTR/Gypsy;Sequence_ontology=SO:0000434;ltr_identity=1.0000;Method=structural;motif=TGCA;tsd=CAACC
Hic_asm_0	LTR_retriever	long_terminal_repeat	71029	71170	.	-	.	ID=lLTR_5;Parent=repeat_region_5;Name=Hic_asm_0:71029..75743;Classification=LTR/Gypsy;Sequence_ontology=SO:0000286;ltr_identity=1.0000;Method=structural;motif=TGCA;tsd=CAACC
Hic_asm_0	LTR_retriever	Gypsy_LTR_retrotransposon	71029	75743	.	-	.	ID=LTRRT_5;Parent=repeat_region_5;Name=Hic_asm_0:71029..75743;Classification=LTR/Gypsy;Sequence_ontology=SO:0002265;ltr_identity=1.0000;Method=structural;motif=TGCA;tsd=CAACC
Hic_asm_0	LTR_retriever	long_terminal_repeat	75602	75743	.	-	.	ID=rLTR_5;Parent=repeat_region_5;Name=Hic_asm_0:71029..75743;Classification=LTR/Gypsy;Sequence_ontology=SO:0000286;ltr_identity=1.0000;Method=structural;motif=TGCA;tsd=CAACC
Hic_asm_0	LTR_retriever	target_site_duplication	75744	75748	.	-	.	ID=rTSD_5;Parent=repeat_region_5;Name=Hic_asm_0:71029..75743;Classification=LTR/Gypsy;Sequence_ontology=SO:0000434;ltr_identity=1.0000;Method=structural;motif=TGCA;tsd=CAACC
###
Hic_asm_0	LTR_retriever	repeat_region	259887	268553	.	+	.	ID=repeat_region_6;Name=Hic_asm_0:259892..268548;Classification=LTR/Gypsy;Sequence_ontology=SO:0000657;ltr_identity=0.9952;Method=structural;motif=TGCA;tsd=ATAAT
Hic_asm_0	LTR_retriever	target_site_duplication	259887	259891	.	+	.	ID=lTSD_6;Parent=repeat_region_6;Name=Hic_asm_0:259892..268548;Classification=LTR/Gypsy;Sequence_ontology=SO:0000434;ltr_identity=0.9952;Method=structural;motif=TGCA;tsd=ATAAT
Hic_asm_0	LTR_retriever	long_terminal_repeat	259892	260099	.	+	.	ID=lLTR_6;Parent=repeat_region_6;Name=Hic_asm_0:259892..268548;Classification=LTR/Gypsy;Sequence_ontology=SO:0000286;ltr_identity=0.9952;Method=structural;motif=TGCA;tsd=ATAAT
Hic_asm_0	LTR_retriever	Gypsy_LTR_retrotransposon	259892	268548	.	+	.	ID=LTRRT_6;Parent=repeat_region_6;Name=Hic_asm_0:259892..268548;Classification=LTR/Gypsy;Sequence_ontology=SO:0002265;ltr_identity=0.9952;Method=structural;motif=TGCA;tsd=ATAAT
Hic_asm_0	LTR_retriever	long_terminal_repeat	268341	268548	.	+	.	ID=rLTR_6;Parent=repeat_region_6;Name=Hic_asm_0:259892..268548;Classification=LTR/Gypsy;Sequence_ontology=SO:0000286;ltr_identity=0.9952;Method=structural;motif=TGCA;tsd=ATAAT
Hic_asm_0	LTR_retriever	target_site_duplication	268549	268553	.	+	.	ID=rTSD_6;Parent=repeat_region_6;Name=Hic_asm_0:259892..268548;Classification=LTR/Gypsy;Sequence_ontology=SO:0000434;ltr_identity=0.9952;Method=structural;motif=TGCA;tsd=ATAAT
###
Hic_asm_0	LTR_retriever	repeat_region	573391	576160	.	?	.	ID=repeat_region_7;Name=Hic_asm_0:573395..576156;Classification=LTR/unknown;Sequence_ontology=SO:0000657;ltr_identity=0.9917;Method=structural;motif=TGCA;tsd=CATG
Hic_asm_0	LTR_retriever	target_site_duplication	573391	573394	.	?	.	ID=lTSD_7;Parent=repeat_region_7;Name=Hic_asm_0:573395..576156;Classification=LTR/unknown;Sequence_ontology=SO:0000434;ltr_identity=0.9917;Method=structural;motif=TGCA;tsd=CATG
Hic_asm_0	LTR_retriever	long_terminal_repeat	573395	573515	.	?	.	ID=lLTR_7;Parent=repeat_region_7;Name=Hic_asm_0:573395..576156;Classification=LTR/unknown;Sequence_ontology=SO:0000286;ltr_identity=0.9917;Method=structural;motif=TGCA;tsd=CATG
Hic_asm_0	LTR_retriever	LTR_retrotransposon	573395	576156	.	?	.	ID=LTRRT_7;Parent=repeat_region_7;Name=Hic_asm_0:573395..576156;Classification=LTR/unknown;Sequence_ontology=SO:0000186;ltr_identity=0.9917;Method=structural;motif=TGCA;tsd=CATG
Hic_asm_0	LTR_retriever	long_terminal_repeat	576036	576156	.	?	.	ID=rLTR_7;Parent=repeat_region_7;Name=Hic_asm_0:573395..576156;Classification=LTR/unknown;Sequence_ontology=SO:0000286;ltr_identity=0.9917;Method=structural;motif=TGCA;tsd=CATG
Hic_asm_0	LTR_retriever	target_site_duplication	576157	576160	.	?	.	ID=rTSD_7;Parent=repeat_region_7;Name=Hic_asm_0:573395..576156;Classification=LTR/unknown;Sequence_ontology=SO:0000434;ltr_identity=0.9917;Method=structural;motif=TGCA;tsd=CATG
###
Hic_asm_0	LTR_retriever	repeat_region	915664	927395	.	-	.	ID=repeat_region_8;Name=Hic_asm_0:915669..927390;Classification=LTR/Gypsy;Sequence_ontology=SO:0000657;ltr_identity=0.9828;Method=structural;motif=TGCA;tsd=CCTTT
Hic_asm_0	LTR_retriever	target_site_duplication	915664	915668	.	-	.	ID=lTSD_8;Parent=repeat_region_8;Name=Hic_asm_0:915669..927390;Classification=LTR/Gypsy;Sequence_ontology=SO:0000434;ltr_identity=0.9828;Method=structural;motif=TGCA;tsd=CCTTT
Hic_asm_0	LTR_retriever	long_terminal_repeat	915669	916132	.	-	.	ID=lLTR_8;Parent=repeat_region_8;Name=Hic_asm_0:915669..927390;Classification=LTR/Gypsy;Sequence_ontology=SO:0000286;ltr_identity=0.9828;Method=structural;motif=TGCA;tsd=CCTTT
Hic_asm_0	LTR_retriever	Gypsy_LTR_retrotransposon	915669	927390	.	-	.	ID=LTRRT_8;Parent=repeat_region_8;Name=Hic_asm_0:915669..927390;Classification=LTR/Gypsy;Sequence_ontology=SO:0002265;ltr_identity=0.9828;Method=structural;motif=TGCA;tsd=CCTTT
Hic_asm_0	LTR_retriever	long_terminal_repeat	926927	927390	.	-	.	ID=rLTR_8;Parent=repeat_region_8;Name=Hic_asm_0:915669..927390;Classification=LTR/Gypsy;Sequence_ontology=SO:0000286;ltr_identity=0.9828;Method=structural;motif=TGCA;tsd=CCTTT
Hic_asm_0	LTR_retriever	target_site_duplication	927391	927395	.	-	.	ID=rTSD_8;Parent=repeat_region_8;Name=Hic_asm_0:915669..927390;Classification=LTR/Gypsy;Sequence_ontology=SO:0000434;ltr_identity=0.9828;Method=structural;motif=TGCA;tsd=CCTTT
###
Hic_asm_0	LTR_retriever	repeat_region	951826	957980	.	-	.	ID=repeat_region_9;Name=Hic_asm_0:951831..957975;Classification=LTR/Gypsy;Sequence_ontology=SO:0000657;ltr_identity=1.0000;Method=structural;motif=TGCA;tsd=CTACT
Hic_asm_0	LTR_retriever	target_site_duplication	951826	951830	.	-	.	ID=lTSD_9;Parent=repeat_region_9;Name=Hic_asm_0:951831..957975;Classification=LTR/Gypsy;Sequence_ontology=SO:0000434;ltr_identity=1.0000;Method=structural;motif=TGCA;tsd=CTACT
Hic_asm_0	LTR_retriever	long_terminal_repeat	951831	952015	.	-	.	ID=lLTR_9;Parent=repeat_region_9;Name=Hic_asm_0:951831..957975;Classification=LTR/Gypsy;Sequence_ontology=SO:0000286;ltr_identity=1.0000;Method=structural;motif=TGCA;tsd=CTACT
Hic_asm_0	LTR_retriever	Gypsy_LTR_retrotransposon	951831	957975	.	-	.	ID=LTRRT_9;Parent=repeat_region_9;Name=Hic_asm_0:951831..957975;Classification=LTR/Gypsy;Sequence_ontology=SO:0002265;ltr_identity=1.0000;Method=structural;motif=TGCA;tsd=CTACT
Hic_asm_0	LTR_retriever	long_terminal_repeat	957791	957975	.	-	.	ID=rLTR_9;Parent=repeat_region_9;Name=Hic_asm_0:951831..957975;Classification=LTR/Gypsy;Sequence_ontology=SO:0000286;ltr_identity=1.0000;Method=structural;motif=TGCA;tsd=CTACT
Hic_asm_0	LTR_retriever	target_site_duplication	957976	957980	.	-	.	ID=rTSD_9;Parent=repeat_region_9;Name=Hic_asm_0:951831..957975;Classification=LTR/Gypsy;Sequence_ontology=SO:0000434;ltr_identity=1.0000;Method=structural;motif=TGCA;tsd=CTACT
###
Hic_asm_0	LTR_retriever	repeat_region	964627	970266	.	?	.	ID=repeat_region_10;Name=Hic_asm_0:964631..970262;Classification=LTR/unknown;Sequence_ontology=SO:0000657;ltr_identity=1.0000;Method=structural;motif=TGCA;tsd=CAAG
Hic_asm_0	LTR_retriever	target_site_duplication	964627	964630	.	?	.	ID=lTSD_10;Parent=repeat_region_10;Name=Hic_asm_0:964631..970262;Classification=LTR/unknown;Sequence_ontology=SO:0000434;ltr_identity=1.0000;Method=structural;motif=TGCA;tsd=CAAG
Hic_asm_0	LTR_retriever	long_terminal_repeat	964631	965007	.	?	.	ID=lLTR_10;Parent=repeat_region_10;Name=Hic_asm_0:964631..970262;Classification=LTR/unknown;Sequence_ontology=SO:0000286;ltr_identity=1.0000;Method=structural;motif=TGCA;tsd=CAAG
Hic_asm_0	LTR_retriever	LTR_retrotransposon	964631	970262	.	?	.	ID=LTRRT_10;Parent=repeat_region_10;Name=Hic_asm_0:964631..970262;Classification=LTR/unknown;Sequence_ontology=SO:0000186;ltr_identity=1.0000;Method=structural;motif=TGCA;tsd=CAAG
Hic_asm_0	LTR_retriever	long_terminal_repeat	969886	970262	.	?	.	ID=rLTR_10;Parent=repeat_region_10;Name=Hic_asm_0:964631..970262;Classification=LTR/unknown;Sequence_ontology=SO:0000286;ltr_identity=1.0000;Method=structural;motif=TGCA;tsd=CAAG
Hic_asm_0	LTR_retriever	target_site_duplication	970263	970266	.	?	.	ID=rTSD_10;Parent=repeat_region_10;Name=Hic_asm_0:964631..970262;Classification=LTR/unknown;Sequence_ontology=SO:0000434;ltr_identity=1.0000;Method=structural;motif=TGCA;tsd=CAAG
###
Hic_asm_0	LTR_retriever	repeat_region	1129877	1138000	.	+	.	ID=repeat_region_11;Name=Hic_asm_0:1129881..1137996;Classification=LTR/Gypsy;Sequence_ontology=SO:0000657;ltr_identity=0.9927;Method=structural;motif=TGCA;tsd=AACT
Hic_asm_0	LTR_retriever	target_site_duplication	1129877	1129880	.	+	.	ID=lTSD_11;Parent=repeat_region_11;Name=Hic_asm_0:1129881..1137996;Classification=LTR/Gypsy;Sequence_ontology=SO:0000434;ltr_identity=0.9927;Method=structural;motif=TGCA;tsd=AACT
Hic_asm_0	LTR_retriever	long_terminal_repeat	1129881	1131125	.	+	.	ID=lLTR_11;Parent=repeat_region_11;Name=Hic_asm_0:1129881..1137996;Classification=LTR/Gypsy;Sequence_ontology=SO:0000286;ltr_identity=0.9927;Method=structural;motif=TGCA;tsd=AACT
Hic_asm_0	LTR_retriever	Gypsy_LTR_retrotransposon	1129881	1137996	.	+	.	ID=LTRRT_11;Parent=repeat_region_11;Name=Hic_asm_0:1129881..1137996;Classification=LTR/Gypsy;Sequence_ontology=SO:0002265;ltr_identity=0.9927;Method=structural;motif=TGCA;tsd=AACT
Hic_asm_0	LTR_retriever	long_terminal_repeat	1136755	1137996	.	+	.	ID=rLTR_11;Parent=repeat_region_11;Name=Hic_asm_0:1129881..1137996;Classification=LTR/Gypsy;Sequence_ontology=SO:0000286;ltr_identity=0.9927;Method=structural;motif=TGCA;tsd=AACT
Hic_asm_0	LTR_retriever	target_site_duplication	1137997	1138000	.	+	.	ID=rTSD_11;Parent=repeat_region_11;Name=Hic_asm_0:1129881..1137996;Classification=LTR/Gypsy;Sequence_ontology=SO:0000434;ltr_identity=0.9927;Method=structural;motif=TGCA;tsd=AACT
###
Hic_asm_0	LTR_retriever	repeat_region	1181443	1186238	.	+	.	ID=repeat_region_12;Name=Hic_asm_0:1181448..1186233;Classification=LTR/Gypsy;Sequence_ontology=SO:0000657;ltr_identity=1.0000;Method=structural;motif=TGCA;tsd=GTAGG
Hic_asm_0	LTR_retriever	target_site_duplication	1181443	1181447	.	+	.	ID=lTSD_12;Parent=repeat_region_12;Name=Hic_asm_0:1181448..1186233;Classification=LTR/Gypsy;Sequence_ontology=SO:0000434;ltr_identity=1.0000;Method=structural;motif=TGCA;tsd=GTAGG
Hic_asm_0	LTR_retriever	long_terminal_repeat	1181448	1181562	.	+	.	ID=lLTR_12;Parent=repeat_region_12;Name=Hic_asm_0:1181448..1186233;Classification=LTR/Gypsy;Sequence_ontology=SO:0000286;ltr_identity=1.0000;Method=structural;motif=TGCA;tsd=GTAGG
Hic_asm_0	LTR_retriever	Gypsy_LTR_retrotransposon	1181448	1186233	.	+	.	ID=LTRRT_12;Parent=repeat_region_12;Name=Hic_asm_0:1181448..1186233;Classification=LTR/Gypsy;Sequence_ontology=SO:0002265;ltr_identity=1.0000;Method=structural;motif=TGCA;tsd=GTAGG
Hic_asm_0	LTR_retriever	long_terminal_repeat	1186119	1186233	.	+	.	ID=rLTR_12;Parent=repeat_region_12;Name=Hic_asm_0:1181448..1186233;Classification=LTR/Gypsy;Sequence_ontology=SO:0000286;ltr_identity=1.0000;Method=structural;motif=TGCA;tsd=GTAGG
Hic_asm_0	LTR_retriever	target_site_duplication	1186234	1186238	.	+	.	ID=rTSD_12;Parent=repeat_region_12;Name=Hic_asm_0:1181448..1186233;Classification=LTR/Gypsy;Sequence_ontology=SO:0000434;ltr_identity=1.0000;Method=structural;motif=TGCA;tsd=GTAGG
###
Hic_asm_0	LTR_retriever	repeat_region	1399687	1406487	.	?	.	ID=repeat_region_13;Name=Hic_asm_0:1399691..1406483;Classification=LTR/unknown;Sequence_ontology=SO:0000657;ltr_identity=0.9600;Method=structural;motif=TGCA;tsd=ACAG
Hic_asm_0	LTR_retriever	target_site_duplication	1399687	1399690	.	?	.	ID=lTSD_13;Parent=repeat_region_13;Name=Hic_asm_0:1399691..1406483;Classification=LTR/unknown;Sequence_ontology=SO:0000434;ltr_identity=0.9600;Method=structural;motif=TGCA;tsd=ACAG
Hic_asm_0	LTR_retriever	long_terminal_repeat	1399691	1399840	.	?	.	ID=lLTR_13;Parent=repeat_region_13;Name=Hic_asm_0:1399691..1406483;Classification=LTR/unknown;Sequence_ontology=SO:0000286;ltr_identity=0.9600;Method=structural;motif=TGCA;tsd=ACAG
Hic_asm_0	LTR_retriever	LTR_retrotransposon	1399691	1406483	.	?	.	ID=LTRRT_13;Parent=repeat_region_13;Name=Hic_asm_0:1399691..1406483;Classification=LTR/unknown;Sequence_ontology=SO:0000186;ltr_identity=0.9600;Method=structural;motif=TGCA;tsd=ACAG
Hic_asm_0	LTR_retriever	long_terminal_repeat	1406330	1406483	.	?	.	ID=rLTR_13;Parent=repeat_region_13;Name=Hic_asm_0:1399691..1406483;Classification=LTR/unknown;Sequence_ontology=SO:0000286;ltr_identity=0.9600;Method=structural;motif=TGCA;tsd=ACAG
Hic_asm_0	LTR_retriever	target_site_duplication	1406484	1406487	.	?	.	ID=rTSD_13;Parent=repeat_region_13;Name=Hic_asm_0:1399691..1406483;Classification=LTR/unknown;Sequence_ontology=SO:0000434;ltr_identity=0.9600;Method=structural;motif=TGCA;tsd=ACAG
###
Hic_asm_0	LTR_retriever	repeat_region	2732304	2739107	.	-	.	ID=repeat_region_14;Name=Hic_asm_0:2732309..2739102;Classification=LTR/Copia;Sequence_ontology=SO:0000657;ltr_identity=0.9769;Method=structural;motif=TGCA;tsd=ATGGA
Hic_asm_0	LTR_retriever	target_site_duplication	2732304	2732308	.	-	.	ID=lTSD_14;Parent=repeat_region_14;Name=Hic_asm_0:2732309..2739102;Classification=LTR/Copia;Sequence_ontology=SO:0000434;ltr_identity=0.9769;Method=structural;motif=TGCA;tsd=ATGGA
Hic_asm_0	LTR_retriever	long_terminal_repeat	2732309	2732484	.	-	.	ID=lLTR_14;Parent=repeat_region_14;Name=Hic_asm_0:2732309..2739102;Classification=LTR/Copia;Sequence_ontology=SO:0000286;ltr_identity=0.9769;Method=structural;motif=TGCA;tsd=ATGGA
Hic_asm_0	LTR_retriever	Copia_LTR_retrotransposon	2732309	2739102	.	-	.	ID=LTRRT_14;Parent=repeat_region_14;Name=Hic_asm_0:2732309..2739102;Classification=LTR/Copia;Sequence_ontology=SO:0002264;ltr_identity=0.9769;Method=structural;motif=TGCA;tsd=ATGGA
Hic_asm_0	LTR_retriever	long_terminal_repeat	2738930	2739102	.	-	.	ID=rLTR_14;Parent=repeat_region_14;Name=Hic_asm_0:2732309..2739102;Classification=LTR/Copia;Sequence_ontology=SO:0000286;ltr_identity=0.9769;Method=structural;motif=TGCA;tsd=ATGGA
Hic_asm_0	LTR_retriever	target_site_duplication	2739103	2739107	.	-	.	ID=rTSD_14;Parent=repeat_region_14;Name=Hic_asm_0:2732309..2739102;Classification=LTR/Copia;Sequence_ontology=SO:0000434;ltr_identity=0.9769;Method=structural;motif=TGCA;tsd=ATGGA
###
Hic_asm_0	LTR_retriever	repeat_region	3074968	3078307	.	?	.	ID=repeat_region_15;Name=Hic_asm_0:3074973..3078302;Classification=LTR/unknown;Sequence_ontology=SO:0000657;ltr_identity=1.0000;Method=structural;motif=TGCA;tsd=ACTAT
Hic_asm_0	LTR_retriever	target_site_duplication	3074968	3074972	.	?	.	ID=lTSD_15;Parent=repeat_region_15;Name=Hic_asm_0:3074973..3078302;Classification=LTR/unknown;Sequence_ontology=SO:0000434;ltr_identity=1.0000;Method=structural;motif=TGCA;tsd=ACTAT
Hic_asm_0	LTR_retriever	long_terminal_repeat	3074973	3075103	.	?	.	ID=lLTR_15;Parent=repeat_region_15;Name=Hic_asm_0:3074973..3078302;Classification=LTR/unknown;Sequence_ontology=SO:0000286;ltr_identity=1.0000;Method=structural;motif=TGCA;tsd=ACTAT
Hic_asm_0	LTR_retriever	LTR_retrotransposon	3074973	3078302	.	?	.	ID=LTRRT_15;Parent=repeat_region_15;Name=Hic_asm_0:3074973..3078302;Classification=LTR/unknown;Sequence_ontology=SO:0000186;ltr_identity=1.0000;Method=structural;motif=TGCA;tsd=ACTAT
Hic_asm_0	LTR_retriever	long_terminal_repeat	3078171	3078302	.	?	.	ID=rLTR_15;Parent=repeat_region_15;Name=Hic_asm_0:3074973..3078302;Classification=LTR/unknown;Sequence_ontology=SO:0000286;ltr_identity=1.0000;Method=structural;motif=TGCA;tsd=ACTAT
Hic_asm_0	LTR_retriever	target_site_duplication	3078303	3078307	.	?	.	ID=rTSD_15;Parent=repeat_region_15;Name=Hic_asm_0:3074973..3078302;Classification=LTR/unknown;Sequence_ontology=SO:0000434;ltr_identity=1.0000;Method=structural;motif=TGCA;tsd=ACTAT
###
Hic_asm_0	LTR_retriever	repeat_region	3139289	3144427	.	-	.	ID=repeat_region_16;Name=Hic_asm_0:3139293..3144423;Classification=LTR/Gypsy;Sequence_ontology=SO:0000657;ltr_identity=0.9813;Method=structural;motif=TGCA;tsd=AGAC
Hic_asm_0	LTR_retriever	target_site_duplication	3139289	3139292	.	-	.	ID=lTSD_16;Parent=repeat_region_16;Name=Hic_asm_0:3139293..3144423;Classification=LTR/Gypsy;Sequence_ontology=SO:0000434;ltr_identity=0.9813;Method=structural;motif=TGCA;tsd=AGAC
Hic_asm_0	LTR_retriever	long_terminal_repeat	3139293	3139826	.	-	.	ID=lLTR_16;Parent=repeat_region_16;Name=Hic_asm_0:3139293..3144423;Classification=LTR/Gypsy;Sequence_ontology=SO:0000286;ltr_identity=0.9813;Method=structural;motif=TGCA;tsd=AGAC
Hic_asm_0	LTR_retriever	Gypsy_LTR_retrotransposon	3139293	3144423	.	-	.	ID=LTRRT_16;Parent=repeat_region_16;Name=Hic_asm_0:3139293..3144423;Classification=LTR/Gypsy;Sequence_ontology=SO:0002265;ltr_identity=0.9813;Method=structural;motif=TGCA;tsd=AGAC
Hic_asm_0	LTR_retriever	long_terminal_repeat	3143866	3144423	.	-	.	ID=rLTR_16;Parent=repeat_region_16;Name=Hic_asm_0:3139293..3144423;Classification=LTR/Gypsy;Sequence_ontology=SO:0000286;ltr_identity=0.9813;Method=structural;motif=TGCA;tsd=AGAC
Hic_asm_0	LTR_retriever	target_site_duplication	3144424	3144427	.	-	.	ID=rTSD_16;Parent=repeat_region_16;Name=Hic_asm_0:3139293..3144423;Classification=LTR/Gypsy;Sequence_ontology=SO:0000434;ltr_identity=0.9813;Method=structural;motif=TGCA;tsd=AGAC
###
Hic_asm_0	LTR_retriever	repeat_region	3373944	3382464	.	+	.	ID=repeat_region_17;Name=Hic_asm_0:3373949..3382459;Classification=LTR/Gypsy;Sequence_ontology=SO:0000657;ltr_identity=1.0000;Method=structural;motif=TGCA;tsd=GGTTC
Hic_asm_0	LTR_retriever	target_site_duplication	3373944	3373948	.	+	.	ID=lTSD_17;Parent=repeat_region_17;Name=Hic_asm_0:3373949..3382459;Classification=LTR/Gypsy;Sequence_ontology=SO:0000434;ltr_identity=1.0000;Method=structural;motif=TGCA;tsd=GGTTC
Hic_asm_0	LTR_retriever	long_terminal_repeat	3373949	3374154	.	+	.	ID=lLTR_17;Parent=repeat_region_17;Name=Hic_asm_0:3373949..3382459;Classification=LTR/Gypsy;Sequence_ontology=SO:0000286;ltr_identity=1.0000;Method=structural;motif=TGCA;tsd=GGTTC
Hic_asm_0	LTR_retriever	Gypsy_LTR_retrotransposon	3373949	3382459	.	+	.	ID=LTRRT_17;Parent=repeat_region_17;Name=Hic_asm_0:3373949..3382459;Classification=LTR/Gypsy;Sequence_ontology=SO:0002265;ltr_identity=1.0000;Method=structural;motif=TGCA;tsd=GGTTC
Hic_asm_0	LTR_retriever	long_terminal_repeat	3382254	3382459	.	+	.	ID=rLTR_17;Parent=repeat_region_17;Name=Hic_asm_0:3373949..3382459;Classification=LTR/Gypsy;Sequence_ontology=SO:0000286;ltr_identity=1.0000;Method=structural;motif=TGCA;tsd=GGTTC
Hic_asm_0	LTR_retriever	target_site_duplication	3382460	3382464	.	+	.	ID=rTSD_17;Parent=repeat_region_17;Name=Hic_asm_0:3373949..3382459;Classification=LTR/Gypsy;Sequence_ontology=SO:0000434;ltr_identity=1.0000;Method=structural;motif=TGCA;tsd=GGTTC
###
Hic_asm_0	LTR_retriever	repeat_region	3534872	3539276	.	+	.	ID=repeat_region_18;Name=Hic_asm_0:3534877..3539272;Classification=LTR/Copia;Sequence_ontology=SO:0000657;ltr_identity=1.0000;Method=structural;motif=TGAA;tsd=AAAAT
Hic_asm_0	LTR_retriever	target_site_duplication	3534872	3534876	.	+	.	ID=lTSD_18;Parent=repeat_region_18;Name=Hic_asm_0:3534877..3539272;Classification=LTR/Copia;Sequence_ontology=SO:0000434;ltr_identity=1.0000;Method=structural;motif=TGAA;tsd=AAAAT
Hic_asm_0	LTR_retriever	long_terminal_repeat	3534877	3535019	.	+	.	ID=lLTR_18;Parent=repeat_region_18;Name=Hic_asm_0:3534877..3539272;Classification=LTR/Copia;Sequence_ontology=SO:0000286;ltr_identity=1.0000;Method=structural;motif=TGAA;tsd=AAAAT
Hic_asm_0	LTR_retriever	Copia_LTR_retrotransposon	3534877	3539272	.	+	.	ID=LTRRT_18;Parent=repeat_region_18;Name=Hic_asm_0:3534877..3539272;Classification=LTR/Copia;Sequence_ontology=SO:0002264;ltr_identity=1.0000;Method=structural;motif=TGAA;tsd=AAAAT
Hic_asm_0	LTR_retriever	long_terminal_repeat	3539130	3539272	.	+	.	ID=rLTR_18;Parent=repeat_region_18;Name=Hic_asm_0:3534877..3539272;Classification=LTR/Copia;Sequence_ontology=SO:0000286;ltr_identity=1.0000;Method=structural;motif=TGAA;tsd=AAAAT
Hic_asm_0	LTR_retriever	target_site_duplication	3539272	3539276	.	+	.	ID=rTSD_18;Parent=repeat_region_18;Name=Hic_asm_0:3534877..3539272;Classification=LTR/Copia;Sequence_ontology=SO:0000434;ltr_identity=1.0000;Method=structural;motif=TGAA;tsd=AAAAT
###
Hic_asm_0	LTR_retriever	repeat_region	4247182	4254399	.	+	.	ID=repeat_region_19;Name=Hic_asm_0:4247187..4254394;Classification=LTR/Gypsy;Sequence_ontology=SO:0000657;ltr_identity=1.0000;Method=structural;motif=TGCA;tsd=CTATG
Hic_asm_0	LTR_retriever	target_site_duplication	4247182	4247186	.	+	.	ID=lTSD_19;Parent=repeat_region_19;Name=Hic_asm_0:4247187..4254394;Classification=LTR/Gypsy;Sequence_ontology=SO:0000434;ltr_identity=1.0000;Method=structural;motif=TGCA;tsd=CTATG
Hic_asm_0	LTR_retriever	long_terminal_repeat	4247187	4248613	.	+	.	ID=lLTR_19;Parent=repeat_region_19;Name=Hic_asm_0:4247187..4254394;Classification=LTR/Gypsy;Sequence_ontology=SO:0000286;ltr_identity=1.0000;Method=structural;motif=TGCA;tsd=CTATG
Hic_asm_0	LTR_retriever	Gypsy_LTR_retrotransposon	4247187	4254394	.	+	.	ID=LTRRT_19;Parent=repeat_region_19;Name=Hic_asm_0:4247187..4254394;Classification=LTR/Gypsy;Sequence_ontology=SO:0002265;ltr_identity=1.0000;Method=structural;motif=TGCA;tsd=CTATG
Hic_asm_0	LTR_retriever	long_terminal_repeat	4252968	4254394	.	+	.	ID=rLTR_19;Parent=repeat_region_19;Name=Hic_asm_0:4247187..4254394;Classification=LTR/Gypsy;Sequence_ontology=SO:0000286;ltr_identity=1.0000;Method=structural;motif=TGCA;tsd=CTATG
Hic_asm_0	LTR_retriever	target_site_duplication	4254395	4254399	.	+	.	ID=rTSD_19;Parent=repeat_region_19;Name=Hic_asm_0:4247187..4254394;Classification=LTR/Gypsy;Sequence_ontology=SO:0000434;ltr_identity=1.0000;Method=structural;motif=TGCA;tsd=CTATG
###
Hic_asm_0	LTR_retriever	repeat_region	4858379	4863893	.	+	.	ID=repeat_region_20;Name=Hic_asm_0:4858383..4863889;Classification=LTR/Gypsy;Sequence_ontology=SO:0000657;ltr_identity=0.9954;Method=structural;motif=TGCA;tsd=CTGT
Hic_asm_0	LTR_retriever	target_site_duplication	4858379	4858382	.	+	.	ID=lTSD_20;Parent=repeat_region_20;Name=Hic_asm_0:4858383..4863889;Classification=LTR/Gypsy;Sequence_ontology=SO:0000434;ltr_identity=0.9954;Method=structural;motif=TGCA;tsd=CTGT
Hic_asm_0	LTR_retriever	long_terminal_repeat	4858383	4858816	.	+	.	ID=lLTR_20;Parent=repeat_region_20;Name=Hic_asm_0:4858383..4863889;Classification=LTR/Gypsy;Sequence_ontology=SO:0000286;ltr_identity=0.9954;Method=structural;motif=TGCA;tsd=CTGT
Hic_asm_0	LTR_retriever	Gypsy_LTR_retrotransposon	4858383	4863889	.	+	.	ID=LTRRT_20;Parent=repeat_region_20;Name=Hic_asm_0:4858383..4863889;Classification=LTR/Gypsy;Sequence_ontology=SO:0002265;ltr_identity=0.9954;Method=structural;motif=TGCA;tsd=CTGT
Hic_asm_0	LTR_retriever	long_terminal_repeat	4863456	4863889	.	+	.	ID=rLTR_20;Parent=repeat_region_20;Name=Hic_asm_0:4858383..4863889;Classification=LTR/Gypsy;Sequence_ontology=SO:0000286;ltr_identity=0.9954;Method=structural;motif=TGCA;tsd=CTGT
Hic_asm_0	LTR_retriever	target_site_duplication	4863890	4863893	.	+	.	ID=rTSD_20;Parent=repeat_region_20;Name=Hic_asm_0:4858383..4863889;Classification=LTR/Gypsy;Sequence_ontology=SO:0000434;ltr_identity=0.9954;Method=structural;motif=TGCA;tsd=CTGT
###
Hic_asm_0	LTR_retriever	repeat_region	5143771	5148735	.	?	.	ID=repeat_region_21;Name=Hic_asm_0:5143776..5148730;Classification=LTR/unknown;Sequence_ontology=SO:0000657;ltr_identity=1.0000;Method=structural;motif=TGCA;tsd=TTCAG
Hic_asm_0	LTR_retriever	target_site_duplication	5143771	5143775	.	?	.	ID=lTSD_21;Parent=repeat_region_21;Name=Hic_asm_0:5143776..5148730;Classification=LTR/unknown;Sequence_ontology=SO:0000434;ltr_identity=1.0000;Method=structural;motif=TGCA;tsd=TTCAG
Hic_asm_0	LTR_retriever	long_terminal_repeat	5143776	5144533	.	?	.	ID=lLTR_21;Parent=repeat_region_21;Name=Hic_asm_0:5143776..5148730;Classification=LTR/unknown;Sequence_ontology=SO:0000286;ltr_identity=1.0000;Method=structural;motif=TGCA;tsd=TTCAG
Hic_asm_0	LTR_retriever	LTR_retrotransposon	5143776	5148730	.	?	.	ID=LTRRT_21;Parent=repeat_region_21;Name=Hic_asm_0:5143776..5148730;Classification=LTR/unknown;Sequence_ontology=SO:0000186;ltr_identity=1.0000;Method=structural;motif=TGCA;tsd=TTCAG
Hic_asm_0	LTR_retriever	long_terminal_repeat	5147973	5148730	.	?	.	ID=rLTR_21;Parent=repeat_region_21;Name=Hic_asm_0:5143776..5148730;Classification=LTR/unknown;Sequence_ontology=SO:0000286;ltr_identity=1.0000;Method=structural;motif=TGCA;tsd=TTCAG
Hic_asm_0	LTR_retriever	target_site_duplication	5148731	5148735	.	?	.	ID=rTSD_21;Parent=repeat_region_21;Name=Hic_asm_0:5143776..5148730;Classification=LTR/unknown;Sequence_ontology=SO:0000434;ltr_identity=1.0000;Method=structural;motif=TGCA;tsd=TTCAG
###
Hic_asm_0	LTR_retriever	repeat_region	5299790	5308362	.	-	.	ID=repeat_region_22;Name=Hic_asm_0:5299794..5308358;Classification=LTR/Gypsy;Sequence_ontology=SO:0000657;ltr_identity=0.9857;Method=structural;motif=TGCA;tsd=AGGT
Hic_asm_0	LTR_retriever	target_site_duplication	5299790	5299793	.	-	.	ID=lTSD_22;Parent=repeat_region_22;Name=Hic_asm_0:5299794..5308358;Classification=LTR/Gypsy;Sequence_ontology=SO:0000434;ltr_identity=0.9857;Method=structural;motif=TGCA;tsd=AGGT
Hic_asm_0	LTR_retriever	long_terminal_repeat	5299794	5301056	.	-	.	ID=lLTR_22;Parent=repeat_region_22;Name=Hic_asm_0:5299794..5308358;Classification=LTR/Gypsy;Sequence_ontology=SO:0000286;ltr_identity=0.9857;Method=structural;motif=TGCA;tsd=AGGT
Hic_asm_0	LTR_retriever	Gypsy_LTR_retrotransposon	5299794	5308358	.	-	.	ID=LTRRT_22;Parent=repeat_region_22;Name=Hic_asm_0:5299794..5308358;Classification=LTR/Gypsy;Sequence_ontology=SO:0002265;ltr_identity=0.9857;Method=structural;motif=TGCA;tsd=AGGT
Hic_asm_0	LTR_retriever	long_terminal_repeat	5307101	5308358	.	-	.	ID=rLTR_22;Parent=repeat_region_22;Name=Hic_asm_0:5299794..5308358;Classification=LTR/Gypsy;Sequence_ontology=SO:0000286;ltr_identity=0.9857;Method=structural;motif=TGCA;tsd=AGGT
Hic_asm_0	LTR_retriever	target_site_duplication	5308359	5308362	.	-	.	ID=rTSD_22;Parent=repeat_region_22;Name=Hic_asm_0:5299794..5308358;Classification=LTR/Gypsy;Sequence_ontology=SO:0000434;ltr_identity=0.9857;Method=structural;motif=TGCA;tsd=AGGT
###
Hic_asm_0	LTR_retriever	repeat_region	5568366	5573864	.	-	.	ID=repeat_region_23;Name=Hic_asm_0:5568371..5573859;Classification=LTR/Gypsy;Sequence_ontology=SO:0000657;ltr_identity=0.9783;Method=structural;motif=TGCA;tsd=CCAAC
Hic_asm_0	LTR_retriever	target_site_duplication	5568366	5568370	.	-	.	ID=lTSD_23;Parent=repeat_region_23;Name=Hic_asm_0:5568371..5573859;Classification=LTR/Gypsy;Sequence_ontology=SO:0000434;ltr_identity=0.9783;Method=structural;motif=TGCA;tsd=CCAAC
Hic_asm_0	LTR_retriever	long_terminal_repeat	5568371	5568832	.	-	.	ID=lLTR_23;Parent=repeat_region_23;Name=Hic_asm_0:5568371..5573859;Classification=LTR/Gypsy;Sequence_ontology=SO:0000286;ltr_identity=0.9783;Method=structural;motif=TGCA;tsd=CCAAC
Hic_asm_0	LTR_retriever	Gypsy_LTR_retrotransposon	5568371	5573859	.	-	.	ID=LTRRT_23;Parent=repeat_region_23;Name=Hic_asm_0:5568371..5573859;Classification=LTR/Gypsy;Sequence_ontology=SO:0002265;ltr_identity=0.9783;Method=structural;motif=TGCA;tsd=CCAAC
Hic_asm_0	LTR_retriever	long_terminal_repeat	5573400	5573859	.	-	.	ID=rLTR_23;Parent=repeat_region_23;Name=Hic_asm_0:5568371..5573859;Classification=LTR/Gypsy;Sequence_ontology=SO:0000286;ltr_identity=0.9783;Method=structural;motif=TGCA;tsd=CCAAC
Hic_asm_0	LTR_retriever	target_site_duplication	5573860	5573864	.	-	.	ID=rTSD_23;Parent=repeat_region_23;Name=Hic_asm_0:5568371..5573859;Classification=LTR/Gypsy;Sequence_ontology=SO:0000434;ltr_identity=0.9783;Method=structural;motif=TGCA;tsd=CCAAC
###
Hic_asm_0	LTR_retriever	repeat_region	5687311	5690911	.	?	.	ID=repeat_region_24;Name=Hic_asm_0:5687316..5690906;Classification=LTR/unknown;Sequence_ontology=SO:0000657;ltr_identity=0.9893;Method=structural;motif=TGCA;tsd=GTATT
Hic_asm_0	LTR_retriever	target_site_duplication	5687311	5687315	.	?	.	ID=lTSD_24;Parent=repeat_region_24;Name=Hic_asm_0:5687316..5690906;Classification=LTR/unknown;Sequence_ontology=SO:0000434;ltr_identity=0.9893;Method=structural;motif=TGCA;tsd=GTATT
Hic_asm_0	LTR_retriever	long_terminal_repeat	5687316	5687596	.	?	.	ID=lLTR_24;Parent=repeat_region_24;Name=Hic_asm_0:5687316..5690906;Classification=LTR/unknown;Sequence_ontology=SO:0000286;ltr_identity=0.9893;Method=structural;motif=TGCA;tsd=GTATT
Hic_asm_0	LTR_retriever	LTR_retrotransposon	5687316	5690906	.	?	.	ID=LTRRT_24;Parent=repeat_region_24;Name=Hic_asm_0:5687316..5690906;Classification=LTR/unknown;Sequence_ontology=SO:0000186;ltr_identity=0.9893;Method=structural;motif=TGCA;tsd=GTATT
Hic_asm_0	LTR_retriever	long_terminal_repeat	5690626	5690906	.	?	.	ID=rLTR_24;Parent=repeat_region_24;Name=Hic_asm_0:5687316..5690906;Classification=LTR/unknown;Sequence_ontology=SO:0000286;ltr_identity=0.9893;Method=structural;motif=TGCA;tsd=GTATT
Hic_asm_0	LTR_retriever	target_site_duplication	5690907	5690911	.	?	.	ID=rTSD_24;Parent=repeat_region_24;Name=Hic_asm_0:5687316..5690906;Classification=LTR/unknown;Sequence_ontology=SO:0000434;ltr_identity=0.9893;Method=structural;motif=TGCA;tsd=GTATT
###
Hic_asm_0	LTR_retriever	repeat_region	5785264	5789062	.	?	.	ID=repeat_region_25;Name=Hic_asm_0:5785268..5789058;Classification=LTR/unknown;Sequence_ontology=SO:0000657;ltr_identity=1.0000;Method=structural;motif=TGCA;tsd=ACCT
Hic_asm_0	LTR_retriever	target_site_duplication	5785264	5785267	.	?	.	ID=lTSD_25;Parent=repeat_region_25;Name=Hic_asm_0:5785268..5789058;Classification=LTR/unknown;Sequence_ontology=SO:0000434;ltr_identity=1.0000;Method=structural;motif=TGCA;tsd=ACCT
Hic_asm_0	LTR_retriever	long_terminal_repeat	5785268	5786506	.	?	.	ID=lLTR_25;Parent=repeat_region_25;Name=Hic_asm_0:5785268..5789058;Classification=LTR/unknown;Sequence_ontology=SO:0000286;ltr_identity=1.0000;Method=structural;motif=TGCA;tsd=ACCT
Hic_asm_0	LTR_retriever	LTR_retrotransposon	5785268	5789058	.	?	.	ID=LTRRT_25;Parent=repeat_region_25;Name=Hic_asm_0:5785268..5789058;Classification=LTR/unknown;Sequence_ontology=SO:0000186;ltr_identity=1.0000;Method=structural;motif=TGCA;tsd=ACCT
Hic_asm_0	LTR_retriever	long_terminal_repeat	5787820	5789058	.	?	.	ID=rLTR_25;Parent=repeat_region_25;Name=Hic_asm_0:5785268..5789058;Classification=LTR/unknown;Sequence_ontology=SO:0000286;ltr_identity=1.0000;Method=structural;motif=TGCA;tsd=ACCT
Hic_asm_0	LTR_retriever	target_site_duplication	5789059	5789062	.	?	.	ID=rTSD_25;Parent=repeat_region_25;Name=Hic_asm_0:5785268..5789058;Classification=LTR/unknown;Sequence_ontology=SO:0000434;ltr_identity=1.0000;Method=structural;motif=TGCA;tsd=ACCT
###
Hic_asm_0	LTR_retriever	repeat_region	5840743	5845706	.	?	.	ID=repeat_region_26;Name=Hic_asm_0:5840748..5845701;Classification=LTR/unknown;Sequence_ontology=SO:0000657;ltr_identity=0.9987;Method=structural;motif=TGCA;tsd=AATAT
Hic_asm_0	LTR_retriever	target_site_duplication	5840743	5840747	.	?	.	ID=lTSD_26;Parent=repeat_region_26;Name=Hic_asm_0:5840748..5845701;Classification=LTR/unknown;Sequence_ontology=SO:0000434;ltr_identity=0.9987;Method=structural;motif=TGCA;tsd=AATAT
Hic_asm_0	LTR_retriever	long_terminal_repeat	5840748	5841508	.	?	.	ID=lLTR_26;Parent=repeat_region_26;Name=Hic_asm_0:5840748..5845701;Classification=LTR/unknown;Sequence_ontology=SO:0000286;ltr_identity=0.9987;Method=structural;motif=TGCA;tsd=AATAT
Hic_asm_0	LTR_retriever	LTR_retrotransposon	5840748	5845701	.	?	.	ID=LTRRT_26;Parent=repeat_region_26;Name=Hic_asm_0:5840748..5845701;Classification=LTR/unknown;Sequence_ontology=SO:0000186;ltr_identity=0.9987;Method=structural;motif=TGCA;tsd=AATAT
Hic_asm_0	LTR_retriever	long_terminal_repeat	5844941	5845701	.	?	.	ID=rLTR_26;Parent=repeat_region_26;Name=Hic_asm_0:5840748..5845701;Classification=LTR/unknown;Sequence_ontology=SO:0000286;ltr_identity=0.9987;Method=structural;motif=TGCA;tsd=AATAT
Hic_asm_0	LTR_retriever	target_site_duplication	5845702	5845706	.	?	.	ID=rTSD_26;Parent=repeat_region_26;Name=Hic_asm_0:5840748..5845701;Classification=LTR/unknown;Sequence_ontology=SO:0000434;ltr_identity=0.9987;Method=structural;motif=TGCA;tsd=AATAT
###
Hic_asm_0	LTR_retriever	repeat_region	7234860	7238519	.	?	.	ID=repeat_region_27;Name=Hic_asm_0:7234864..7238515;Classification=LTR/unknown;Sequence_ontology=SO:0000657;ltr_identity=0.9945;Method=structural;motif=TGCA;tsd=AACT
Hic_asm_0	LTR_retriever	target_site_duplication	7234860	7234863	.	?	.	ID=lTSD_27;Parent=repeat_region_27;Name=Hic_asm_0:7234864..7238515;Classification=LTR/unknown;Sequence_ontology=SO:0000434;ltr_identity=0.9945;Method=structural;motif=TGCA;tsd=AACT
Hic_asm_0	LTR_retriever	long_terminal_repeat	7234864	7236126	.	?	.	ID=lLTR_27;Parent=repeat_region_27;Name=Hic_asm_0:7234864..7238515;Classification=LTR/unknown;Sequence_ontology=SO:0000286;ltr_identity=0.9945;Method=structural;motif=TGCA;tsd=AACT
Hic_asm_0	LTR_retriever	LTR_retrotransposon	7234864	7238515	.	?	.	ID=LTRRT_27;Parent=repeat_region_27;Name=Hic_asm_0:7234864..7238515;Classification=LTR/unknown;Sequence_ontology=SO:0000186;ltr_identity=0.9945;Method=structural;motif=TGCA;tsd=AACT
Hic_asm_0	LTR_retriever	long_terminal_repeat	7237254	7238515	.	?	.	ID=rLTR_27;Parent=repeat_region_27;Name=Hic_asm_0:7234864..7238515;Classification=LTR/unknown;Sequence_ontology=SO:0000286;ltr_identity=0.9945;Method=structural;motif=TGCA;tsd=AACT
Hic_asm_0	LTR_retriever	target_site_duplication	7238516	7238519	.	?	.	ID=rTSD_27;Parent=repeat_region_27;Name=Hic_asm_0:7234864..7238515;Classification=LTR/unknown;Sequence_ontology=SO:0000434;ltr_identity=0.9945;Method=structural;motif=TGCA;tsd=AACT
###
Hic_asm_0	LTR_retriever	repeat_region	7558040	7564127	.	+	.	ID=repeat_region_28;Name=Hic_asm_0:7558045..7564122;Classification=LTR/Gypsy;Sequence_ontology=SO:0000657;ltr_identity=0.9978;Method=structural;motif=TGTA;tsd=GGTTA
Hic_asm_0	LTR_retriever	target_site_duplication	7558040	7558044	.	+	.	ID=lTSD_28;Parent=repeat_region_28;Name=Hic_asm_0:7558045..7564122;Classification=LTR/Gypsy;Sequence_ontology=SO:0000434;ltr_identity=0.9978;Method=structural;motif=TGTA;tsd=GGTTA
Hic_asm_0	LTR_retriever	long_terminal_repeat	7558045	7558497	.	+	.	ID=lLTR_28;Parent=repeat_region_28;Name=Hic_asm_0:7558045..7564122;Classification=LTR/Gypsy;Sequence_ontology=SO:0000286;ltr_identity=0.9978;Method=structural;motif=TGTA;tsd=GGTTA
Hic_asm_0	LTR_retriever	Gypsy_LTR_retrotransposon	7558045	7564122	.	+	.	ID=LTRRT_28;Parent=repeat_region_28;Name=Hic_asm_0:7558045..7564122;Classification=LTR/Gypsy;Sequence_ontology=SO:0002265;ltr_identity=0.9978;Method=structural;motif=TGTA;tsd=GGTTA
Hic_asm_0	LTR_retriever	long_terminal_repeat	7563670	7564122	.	+	.	ID=rLTR_28;Parent=repeat_region_28;Name=Hic_asm_0:7558045..7564122;Classification=LTR/Gypsy;Sequence_ontology=SO:0000286;ltr_identity=0.9978;Method=structural;motif=TGTA;tsd=GGTTA
Hic_asm_0	LTR_retriever	target_site_duplication	7564123	7564127	.	+	.	ID=rTSD_28;Parent=repeat_region_28;Name=Hic_asm_0:7558045..7564122;Classification=LTR/Gypsy;Sequence_ontology=SO:0000434;ltr_identity=0.9978;Method=structural;motif=TGTA;tsd=GGTTA
###
Hic_asm_0	LTR_retriever	repeat_region	7812531	7820605	.	-	.	ID=repeat_region_29;Name=Hic_asm_0:7812536..7820600;Classification=LTR/Gypsy;Sequence_ontology=SO:0000657;ltr_identity=0.9918;Method=structural;motif=TGCA;tsd=CTGTA
Hic_asm_0	LTR_retriever	target_site_duplication	7812531	7812535	.	-	.	ID=lTSD_29;Parent=repeat_region_29;Name=Hic_asm_0:7812536..7820600;Classification=LTR/Gypsy;Sequence_ontology=SO:0000434;ltr_identity=0.9918;Method=structural;motif=TGCA;tsd=CTGTA
Hic_asm_0	LTR_retriever	long_terminal_repeat	7812536	7812780	.	-	.	ID=lLTR_29;Parent=repeat_region_29;Name=Hic_asm_0:7812536..7820600;Classification=LTR/Gypsy;Sequence_ontology=SO:0000286;ltr_identity=0.9918;Method=structural;motif=TGCA;tsd=CTGTA
Hic_asm_0	LTR_retriever	Gypsy_LTR_retrotransposon	7812536	7820600	.	-	.	ID=LTRRT_29;Parent=repeat_region_29;Name=Hic_asm_0:7812536..7820600;Classification=LTR/Gypsy;Sequence_ontology=SO:0002265;ltr_identity=0.9918;Method=structural;motif=TGCA;tsd=CTGTA
Hic_asm_0	LTR_retriever	long_terminal_repeat	7820356	7820600	.	-	.	ID=rLTR_29;Parent=repeat_region_29;Name=Hic_asm_0:7812536..7820600;Classification=LTR/Gypsy;Sequence_ontology=SO:0000286;ltr_identity=0.9918;Method=structural;motif=TGCA;tsd=CTGTA
Hic_asm_0	LTR_retriever	target_site_duplication	7820601	7820605	.	-	.	ID=rTSD_29;Parent=repeat_region_29;Name=Hic_asm_0:7812536..7820600;Classification=LTR/Gypsy;Sequence_ontology=SO:0000434;ltr_identity=0.9918;Method=structural;motif=TGCA;tsd=CTGTA
###
Hic_asm_0	LTR_retriever	repeat_region	8082057	8088169	.	-	.	ID=repeat_region_30;Name=Hic_asm_0:8082061..8088165;Classification=LTR/Gypsy;Sequence_ontology=SO:0000657;ltr_identity=0.9929;Method=structural;motif=TGCA;tsd=ATAT
Hic_asm_0	LTR_retriever	target_site_duplication	8082057	8082060	.	-	.	ID=lTSD_30;Parent=repeat_region_30;Name=Hic_asm_0:8082061..8088165;Classification=LTR/Gypsy;Sequence_ontology=SO:0000434;ltr_identity=0.9929;Method=structural;motif=TGCA;tsd=ATAT
Hic_asm_0	LTR_retriever	long_terminal_repeat	8082061	8082201	.	-	.	ID=lLTR_30;Parent=repeat_region_30;Name=Hic_asm_0:8082061..8088165;Classification=LTR/Gypsy;Sequence_ontology=SO:0000286;ltr_identity=0.9929;Method=structural;motif=TGCA;tsd=ATAT
Hic_asm_0	LTR_retriever	Gypsy_LTR_retrotransposon	8082061	8088165	.	-	.	ID=LTRRT_30;Parent=repeat_region_30;Name=Hic_asm_0:8082061..8088165;Classification=LTR/Gypsy;Sequence_ontology=SO:0002265;ltr_identity=0.9929;Method=structural;motif=TGCA;tsd=ATAT
Hic_asm_0	LTR_retriever	long_terminal_repeat	8088025	8088165	.	-	.	ID=rLTR_30;Parent=repeat_region_30;Name=Hic_asm_0:8082061..8088165;Classification=LTR/Gypsy;Sequence_ontology=SO:0000286;ltr_identity=0.9929;Method=structural;motif=TGCA;tsd=ATAT
Hic_asm_0	LTR_retriever	target_site_duplication	8088166	8088169	.	-	.	ID=rTSD_30;Parent=repeat_region_30;Name=Hic_asm_0:8082061..8088165;Classification=LTR/Gypsy;Sequence_ontology=SO:0000434;ltr_identity=0.9929;Method=structural;motif=TGCA;tsd=ATAT
###
Hic_asm_0	LTR_retriever	repeat_region	9483551	9487131	.	?	.	ID=repeat_region_31;Name=Hic_asm_0:9483555..9487127;Classification=LTR/unknown;Sequence_ontology=SO:0000657;ltr_identity=0.9950;Method=structural;motif=TGCA;tsd=AAGT
Hic_asm_0	LTR_retriever	target_site_duplication	9483551	9483554	.	?	.	ID=lTSD_31;Parent=repeat_region_31;Name=Hic_asm_0:9483555..9487127;Classification=LTR/unknown;Sequence_ontology=SO:0000434;ltr_identity=0.9950;Method=structural;motif=TGCA;tsd=AAGT
Hic_asm_0	LTR_retriever	long_terminal_repeat	9483555	9484761	.	?	.	ID=lLTR_31;Parent=repeat_region_31;Name=Hic_asm_0:9483555..9487127;Classification=LTR/unknown;Sequence_ontology=SO:0000286;ltr_identity=0.9950;Method=structural;motif=TGCA;tsd=AAGT
Hic_asm_0	LTR_retriever	LTR_retrotransposon	9483555	9487127	.	?	.	ID=LTRRT_31;Parent=repeat_region_31;Name=Hic_asm_0:9483555..9487127;Classification=LTR/unknown;Sequence_ontology=SO:0000186;ltr_identity=0.9950;Method=structural;motif=TGCA;tsd=AAGT
Hic_asm_0	LTR_retriever	long_terminal_repeat	9485920	9487127	.	?	.	ID=rLTR_31;Parent=repeat_region_31;Name=Hic_asm_0:9483555..9487127;Classification=LTR/unknown;Sequence_ontology=SO:0000286;ltr_identity=0.9950;Method=structural;motif=TGCA;tsd=AAGT
Hic_asm_0	LTR_retriever	target_site_duplication	9487128	9487131	.	?	.	ID=rTSD_31;Parent=repeat_region_31;Name=Hic_asm_0:9483555..9487127;Classification=LTR/unknown;Sequence_ontology=SO:0000434;ltr_identity=0.9950;Method=structural;motif=TGCA;tsd=AAGT
###
Hic_asm_0	LTR_retriever	repeat_region	9505065	9510020	.	?	.	ID=repeat_region_32;Name=Hic_asm_0:9505070..9510015;Classification=LTR/unknown;Sequence_ontology=SO:0000657;ltr_identity=0.9869;Method=structural;motif=TGCA;tsd=GCTAT
Hic_asm_0	LTR_retriever	target_site_duplication	9505065	9505069	.	?	.	ID=lTSD_32;Parent=repeat_region_32;Name=Hic_asm_0:9505070..9510015;Classification=LTR/unknown;Sequence_ontology=SO:0000434;ltr_identity=0.9869;Method=structural;motif=TGCA;tsd=GCTAT
Hic_asm_0	LTR_retriever	long_terminal_repeat	9505070	9505832	.	?	.	ID=lLTR_32;Parent=repeat_region_32;Name=Hic_asm_0:9505070..9510015;Classification=LTR/unknown;Sequence_ontology=SO:0000286;ltr_identity=0.9869;Method=structural;motif=TGCA;tsd=GCTAT
Hic_asm_0	LTR_retriever	LTR_retrotransposon	9505070	9510015	.	?	.	ID=LTRRT_32;Parent=repeat_region_32;Name=Hic_asm_0:9505070..9510015;Classification=LTR/unknown;Sequence_ontology=SO:0000186;ltr_identity=0.9869;Method=structural;motif=TGCA;tsd=GCTAT
Hic_asm_0	LTR_retriever	long_terminal_repeat	9509253	9510015	.	?	.	ID=rLTR_32;Parent=repeat_region_32;Name=Hic_asm_0:9505070..9510015;Classification=LTR/unknown;Sequence_ontology=SO:0000286;ltr_identity=0.9869;Method=structural;motif=TGCA;tsd=GCTAT
Hic_asm_0	LTR_retriever	target_site_duplication	9510016	9510020	.	?	.	ID=rTSD_32;Parent=repeat_region_32;Name=Hic_asm_0:9505070..9510015;Classification=LTR/unknown;Sequence_ontology=SO:0000434;ltr_identity=0.9869;Method=structural;motif=TGCA;tsd=GCTAT
###
Hic_asm_0	LTR_retriever	repeat_region	10137712	10144264	.	+	.	ID=repeat_region_33;Name=Hic_asm_0:10137717..10144259;Classification=LTR/Gypsy;Sequence_ontology=SO:0000657;ltr_identity=1.0000;Method=structural;motif=TGCA;tsd=ATTGG
Hic_asm_0	LTR_retriever	target_site_duplication	10137712	10137716	.	+	.	ID=lTSD_33;Parent=repeat_region_33;Name=Hic_asm_0:10137717..10144259;Classification=LTR/Gypsy;Sequence_ontology=SO:0000434;ltr_identity=1.0000;Method=structural;motif=TGCA;tsd=ATTGG
Hic_asm_0	LTR_retriever	long_terminal_repeat	10137717	10137922	.	+	.	ID=lLTR_33;Parent=repeat_region_33;Name=Hic_asm_0:10137717..10144259;Classification=LTR/Gypsy;Sequence_ontology=SO:0000286;ltr_identity=1.0000;Method=structural;motif=TGCA;tsd=ATTGG
Hic_asm_0	LTR_retriever	Gypsy_LTR_retrotransposon	10137717	10144259	.	+	.	ID=LTRRT_33;Parent=repeat_region_33;Name=Hic_asm_0:10137717..10144259;Classification=LTR/Gypsy;Sequence_ontology=SO:0002265;ltr_identity=1.0000;Method=structural;motif=TGCA;tsd=ATTGG
Hic_asm_0	LTR_retriever	long_terminal_repeat	10144054	10144259	.	+	.	ID=rLTR_33;Parent=repeat_region_33;Name=Hic_asm_0:10137717..10144259;Classification=LTR/Gypsy;Sequence_ontology=SO:0000286;ltr_identity=1.0000;Method=structural;motif=TGCA;tsd=ATTGG
Hic_asm_0	LTR_retriever	target_site_duplication	10144260	10144264	.	+	.	ID=rTSD_33;Parent=repeat_region_33;Name=Hic_asm_0:10137717..10144259;Classification=LTR/Gypsy;Sequence_ontology=SO:0000434;ltr_identity=1.0000;Method=structural;motif=TGCA;tsd=ATTGG
###
Hic_asm_0	LTR_retriever	repeat_region	10152130	10163933	.	-	.	ID=repeat_region_34;Name=Hic_asm_0:10152135..10163928;Classification=LTR/Gypsy;Sequence_ontology=SO:0000657;ltr_identity=0.9855;Method=structural;motif=TGCA;tsd=ATGTC
Hic_asm_0	LTR_retriever	target_site_duplication	10152130	10152134	.	-	.	ID=lTSD_34;Parent=repeat_region_34;Name=Hic_asm_0:10152135..10163928;Classification=LTR/Gypsy;Sequence_ontology=SO:0000434;ltr_identity=0.9855;Method=structural;motif=TGCA;tsd=ATGTC
Hic_asm_0	LTR_retriever	long_terminal_repeat	10152135	10152341	.	-	.	ID=lLTR_34;Parent=repeat_region_34;Name=Hic_asm_0:10152135..10163928;Classification=LTR/Gypsy;Sequence_ontology=SO:0000286;ltr_identity=0.9855;Method=structural;motif=TGCA;tsd=ATGTC
Hic_asm_0	LTR_retriever	Gypsy_LTR_retrotransposon	10152135	10163928	.	-	.	ID=LTRRT_34;Parent=repeat_region_34;Name=Hic_asm_0:10152135..10163928;Classification=LTR/Gypsy;Sequence_ontology=SO:0002265;ltr_identity=0.9855;Method=structural;motif=TGCA;tsd=ATGTC
Hic_asm_0	LTR_retriever	long_terminal_repeat	10163722	10163928	.	-	.	ID=rLTR_34;Parent=repeat_region_34;Name=Hic_asm_0:10152135..10163928;Classification=LTR/Gypsy;Sequence_ontology=SO:0000286;ltr_identity=0.9855;Method=structural;motif=TGCA;tsd=ATGTC
Hic_asm_0	LTR_retriever	target_site_duplication	10163929	10163933	.	-	.	ID=rTSD_34;Parent=repeat_region_34;Name=Hic_asm_0:10152135..10163928;Classification=LTR/Gypsy;Sequence_ontology=SO:0000434;ltr_identity=0.9855;Method=structural;motif=TGCA;tsd=ATGTC
###
Hic_asm_0	LTR_retriever	repeat_region	10157314	10162153	.	-	.	ID=repeat_region_35;Name=Hic_asm_0:10157319..10162148;Classification=LTR/Gypsy;Sequence_ontology=SO:0000657;ltr_identity=1.0000;Method=structural;motif=TGCA;tsd=TCCAC
Hic_asm_0	LTR_retriever	target_site_duplication	10157314	10157318	.	-	.	ID=lTSD_35;Parent=repeat_region_35;Name=Hic_asm_0:10157319..10162148;Classification=LTR/Gypsy;Sequence_ontology=SO:0000434;ltr_identity=1.0000;Method=structural;motif=TGCA;tsd=TCCAC
Hic_asm_0	LTR_retriever	long_terminal_repeat	10157319	10157456	.	-	.	ID=lLTR_35;Parent=repeat_region_35;Name=Hic_asm_0:10157319..10162148;Classification=LTR/Gypsy;Sequence_ontology=SO:0000286;ltr_identity=1.0000;Method=structural;motif=TGCA;tsd=TCCAC
Hic_asm_0	LTR_retriever	Gypsy_LTR_retrotransposon	10157319	10162148	.	-	.	ID=LTRRT_35;Parent=repeat_region_35;Name=Hic_asm_0:10157319..10162148;Classification=LTR/Gypsy;Sequence_ontology=SO:0002265;ltr_identity=1.0000;Method=structural;motif=TGCA;tsd=TCCAC
Hic_asm_0	LTR_retriever	long_terminal_repeat	10162011	10162148	.	-	.	ID=rLTR_35;Parent=repeat_region_35;Name=Hic_asm_0:10157319..10162148;Classification=LTR/Gypsy;Sequence_ontology=SO:0000286;ltr_identity=1.0000;Method=structural;motif=TGCA;tsd=TCCAC
Hic_asm_0	LTR_retriever	target_site_duplication	10162149	10162153	.	-	.	ID=rTSD_35;Parent=repeat_region_35;Name=Hic_asm_0:10157319..10162148;Classification=LTR/Gypsy;Sequence_ontology=SO:0000434;ltr_identity=1.0000;Method=structural;motif=TGCA;tsd=TCCAC
###
Hic_asm_0	LTR_retriever	repeat_region	10277212	10283442	.	-	.	ID=repeat_region_36;Name=Hic_asm_0:10277217..10283437;Classification=LTR/Gypsy;Sequence_ontology=SO:0000657;ltr_identity=0.9114;Method=structural;motif=TGCA;tsd=GTGCT
Hic_asm_0	LTR_retriever	target_site_duplication	10277212	10277216	.	-	.	ID=lTSD_36;Parent=repeat_region_36;Name=Hic_asm_0:10277217..10283437;Classification=LTR/Gypsy;Sequence_ontology=SO:0000434;ltr_identity=0.9114;Method=structural;motif=TGCA;tsd=GTGCT
Hic_asm_0	LTR_retriever	long_terminal_repeat	10277217	10277724	.	-	.	ID=lLTR_36;Parent=repeat_region_36;Name=Hic_asm_0:10277217..10283437;Classification=LTR/Gypsy;Sequence_ontology=SO:0000286;ltr_identity=0.9114;Method=structural;motif=TGCA;tsd=GTGCT
Hic_asm_0	LTR_retriever	Gypsy_LTR_retrotransposon	10277217	10283437	.	-	.	ID=LTRRT_36;Parent=repeat_region_36;Name=Hic_asm_0:10277217..10283437;Classification=LTR/Gypsy;Sequence_ontology=SO:0002265;ltr_identity=0.9114;Method=structural;motif=TGCA;tsd=GTGCT
Hic_asm_0	LTR_retriever	long_terminal_repeat	10282930	10283437	.	-	.	ID=rLTR_36;Parent=repeat_region_36;Name=Hic_asm_0:10277217..10283437;Classification=LTR/Gypsy;Sequence_ontology=SO:0000286;ltr_identity=0.9114;Method=structural;motif=TGCA;tsd=GTGCT
Hic_asm_0	LTR_retriever	target_site_duplication	10283438	10283442	.	-	.	ID=rTSD_36;Parent=repeat_region_36;Name=Hic_asm_0:10277217..10283437;Classification=LTR/Gypsy;Sequence_ontology=SO:0000434;ltr_identity=0.9114;Method=structural;motif=TGCA;tsd=GTGCT
###
Hic_asm_0	LTR_retriever	repeat_region	10836201	10843747	.	-	.	ID=repeat_region_37;Name=Hic_asm_0:10836206..10843742;Classification=LTR/Gypsy;Sequence_ontology=SO:0000657;ltr_identity=0.9967;Method=structural;motif=TGCA;tsd=ATAAC
Hic_asm_0	LTR_retriever	target_site_duplication	10836201	10836205	.	-	.	ID=lTSD_37;Parent=repeat_region_37;Name=Hic_asm_0:10836206..10843742;Classification=LTR/Gypsy;Sequence_ontology=SO:0000434;ltr_identity=0.9967;Method=structural;motif=TGCA;tsd=ATAAC
Hic_asm_0	LTR_retriever	long_terminal_repeat	10836206	10836815	.	-	.	ID=lLTR_37;Parent=repeat_region_37;Name=Hic_asm_0:10836206..10843742;Classification=LTR/Gypsy;Sequence_ontology=SO:0000286;ltr_identity=0.9967;Method=structural;motif=TGCA;tsd=ATAAC
Hic_asm_0	LTR_retriever	Gypsy_LTR_retrotransposon	10836206	10843742	.	-	.	ID=LTRRT_37;Parent=repeat_region_37;Name=Hic_asm_0:10836206..10843742;Classification=LTR/Gypsy;Sequence_ontology=SO:0002265;ltr_identity=0.9967;Method=structural;motif=TGCA;tsd=ATAAC
Hic_asm_0	LTR_retriever	long_terminal_repeat	10843139	10843742	.	-	.	ID=rLTR_37;Parent=repeat_region_37;Name=Hic_asm_0:10836206..10843742;Classification=LTR/Gypsy;Sequence_ontology=SO:0000286;ltr_identity=0.9967;Method=structural;motif=TGCA;tsd=ATAAC
Hic_asm_0	LTR_retriever	target_site_duplication	10843743	10843747	.	-	.	ID=rTSD_37;Parent=repeat_region_37;Name=Hic_asm_0:10836206..10843742;Classification=LTR/Gypsy;Sequence_ontology=SO:0000434;ltr_identity=0.9967;Method=structural;motif=TGCA;tsd=ATAAC
###
Hic_asm_0	LTR_retriever	repeat_region	10937946	10943334	.	+	.	ID=repeat_region_38;Name=Hic_asm_0:10937950..10943330;Classification=LTR/Gypsy;Sequence_ontology=SO:0000657;ltr_identity=0.9633;Method=structural;motif=TGCA;tsd=ATAC
Hic_asm_0	LTR_retriever	target_site_duplication	10937946	10937949	.	+	.	ID=lTSD_38;Parent=repeat_region_38;Name=Hic_asm_0:10937950..10943330;Classification=LTR/Gypsy;Sequence_ontology=SO:0000434;ltr_identity=0.9633;Method=structural;motif=TGCA;tsd=ATAC
Hic_asm_0	LTR_retriever	long_terminal_repeat	10937950	10938330	.	+	.	ID=lLTR_38;Parent=repeat_region_38;Name=Hic_asm_0:10937950..10943330;Classification=LTR/Gypsy;Sequence_ontology=SO:0000286;ltr_identity=0.9633;Method=structural;motif=TGCA;tsd=ATAC
Hic_asm_0	LTR_retriever	Gypsy_LTR_retrotransposon	10937950	10943330	.	+	.	ID=LTRRT_38;Parent=repeat_region_38;Name=Hic_asm_0:10937950..10943330;Classification=LTR/Gypsy;Sequence_ontology=SO:0002265;ltr_identity=0.9633;Method=structural;motif=TGCA;tsd=ATAC
Hic_asm_0	LTR_retriever	long_terminal_repeat	10942948	10943330	.	+	.	ID=rLTR_38;Parent=repeat_region_38;Name=Hic_asm_0:10937950..10943330;Classification=LTR/Gypsy;Sequence_ontology=SO:0000286;ltr_identity=0.9633;Method=structural;motif=TGCA;tsd=ATAC
Hic_asm_0	LTR_retriever	target_site_duplication	10943331	10943334	.	+	.	ID=rTSD_38;Parent=repeat_region_38;Name=Hic_asm_0:10937950..10943330;Classification=LTR/Gypsy;Sequence_ontology=SO:0000434;ltr_identity=0.9633;Method=structural;motif=TGCA;tsd=ATAC
###
Hic_asm_0	LTR_retriever	repeat_region	12583716	12589765	.	-	.	ID=repeat_region_39;Name=Hic_asm_0:12583721..12589760;Classification=LTR/Gypsy;Sequence_ontology=SO:0000657;ltr_identity=1.0000;Method=structural;motif=TGTA;tsd=CCAAG
Hic_asm_0	LTR_retriever	target_site_duplication	12583716	12583720	.	-	.	ID=lTSD_39;Parent=repeat_region_39;Name=Hic_asm_0:12583721..12589760;Classification=LTR/Gypsy;Sequence_ontology=SO:0000434;ltr_identity=1.0000;Method=structural;motif=TGTA;tsd=CCAAG
Hic_asm_0	LTR_retriever	long_terminal_repeat	12583721	12584173	.	-	.	ID=lLTR_39;Parent=repeat_region_39;Name=Hic_asm_0:12583721..12589760;Classification=LTR/Gypsy;Sequence_ontology=SO:0000286;ltr_identity=1.0000;Method=structural;motif=TGTA;tsd=CCAAG
Hic_asm_0	LTR_retriever	Gypsy_LTR_retrotransposon	12583721	12589760	.	-	.	ID=LTRRT_39;Parent=repeat_region_39;Name=Hic_asm_0:12583721..12589760;Classification=LTR/Gypsy;Sequence_ontology=SO:0002265;ltr_identity=1.0000;Method=structural;motif=TGTA;tsd=CCAAG
Hic_asm_0	LTR_retriever	long_terminal_repeat	12589309	12589760	.	-	.	ID=rLTR_39;Parent=repeat_region_39;Name=Hic_asm_0:12583721..12589760;Classification=LTR/Gypsy;Sequence_ontology=SO:0000286;ltr_identity=1.0000;Method=structural;motif=TGTA;tsd=CCAAG
Hic_asm_0	LTR_retriever	target_site_duplication	12589761	12589765	.	-	.	ID=rTSD_39;Parent=repeat_region_39;Name=Hic_asm_0:12583721..12589760;Classification=LTR/Gypsy;Sequence_ontology=SO:0000434;ltr_identity=1.0000;Method=structural;motif=TGTA;tsd=CCAAG
###
Hic_asm_0	LTR_retriever	repeat_region	13152244	13159500	.	+	.	ID=repeat_region_40;Name=Hic_asm_0:13152249..13159495;Classification=LTR/Gypsy;Sequence_ontology=SO:0000657;ltr_identity=0.9630;Method=structural;motif=TGCA;tsd=CACTG
Hic_asm_0	LTR_retriever	target_site_duplication	13152244	13152248	.	+	.	ID=lTSD_40;Parent=repeat_region_40;Name=Hic_asm_0:13152249..13159495;Classification=LTR/Gypsy;Sequence_ontology=SO:0000434;ltr_identity=0.9630;Method=structural;motif=TGCA;tsd=CACTG
Hic_asm_0	LTR_retriever	long_terminal_repeat	13152249	13152902	.	+	.	ID=lLTR_40;Parent=repeat_region_40;Name=Hic_asm_0:13152249..13159495;Classification=LTR/Gypsy;Sequence_ontology=SO:0000286;ltr_identity=0.9630;Method=structural;motif=TGCA;tsd=CACTG
Hic_asm_0	LTR_retriever	Gypsy_LTR_retrotransposon	13152249	13159495	.	+	.	ID=LTRRT_40;Parent=repeat_region_40;Name=Hic_asm_0:13152249..13159495;Classification=LTR/Gypsy;Sequence_ontology=SO:0002265;ltr_identity=0.9630;Method=structural;motif=TGCA;tsd=CACTG
Hic_asm_0	LTR_retriever	long_terminal_repeat	13158846	13159495	.	+	.	ID=rLTR_40;Parent=repeat_region_40;Name=Hic_asm_0:13152249..13159495;Classification=LTR/Gypsy;Sequence_ontology=SO:0000286;ltr_identity=0.9630;Method=structural;motif=TGCA;tsd=CACTG
Hic_asm_0	LTR_retriever	target_site_duplication	13159496	13159500	.	+	.	ID=rTSD_40;Parent=repeat_region_40;Name=Hic_asm_0:13152249..13159495;Classification=LTR/Gypsy;Sequence_ontology=SO:0000434;ltr_identity=0.9630;Method=structural;motif=TGCA;tsd=CACTG
###
Hic_asm_0	LTR_retriever	repeat_region	13191698	13195951	.	?	.	ID=repeat_region_41;Name=Hic_asm_0:13191702..13195947;Classification=LTR/unknown;Sequence_ontology=SO:0000657;ltr_identity=0.9862;Method=structural;motif=TGCA;tsd=ATAT
Hic_asm_0	LTR_retriever	target_site_duplication	13191698	13191701	.	?	.	ID=lTSD_41;Parent=repeat_region_41;Name=Hic_asm_0:13191702..13195947;Classification=LTR/unknown;Sequence_ontology=SO:0000434;ltr_identity=0.9862;Method=structural;motif=TGCA;tsd=ATAT
Hic_asm_0	LTR_retriever	long_terminal_repeat	13191702	13192136	.	?	.	ID=lLTR_41;Parent=repeat_region_41;Name=Hic_asm_0:13191702..13195947;Classification=LTR/unknown;Sequence_ontology=SO:0000286;ltr_identity=0.9862;Method=structural;motif=TGCA;tsd=ATAT
Hic_asm_0	LTR_retriever	LTR_retrotransposon	13191702	13195947	.	?	.	ID=LTRRT_41;Parent=repeat_region_41;Name=Hic_asm_0:13191702..13195947;Classification=LTR/unknown;Sequence_ontology=SO:0000186;ltr_identity=0.9862;Method=structural;motif=TGCA;tsd=ATAT
Hic_asm_0	LTR_retriever	long_terminal_repeat	13195513	13195947	.	?	.	ID=rLTR_41;Parent=repeat_region_41;Name=Hic_asm_0:13191702..13195947;Classification=LTR/unknown;Sequence_ontology=SO:0000286;ltr_identity=0.9862;Method=structural;motif=TGCA;tsd=ATAT
Hic_asm_0	LTR_retriever	target_site_duplication	13195948	13195951	.	?	.	ID=rTSD_41;Parent=repeat_region_41;Name=Hic_asm_0:13191702..13195947;Classification=LTR/unknown;Sequence_ontology=SO:0000434;ltr_identity=0.9862;Method=structural;motif=TGCA;tsd=ATAT
###
Hic_asm_0	LTR_retriever	repeat_region	13729701	13739117	.	+	.	ID=repeat_region_42;Name=Hic_asm_0:13729705..13739113;Classification=LTR/Gypsy;Sequence_ontology=SO:0000657;ltr_identity=0.9833;Method=structural;motif=TGCA;tsd=GTAC
Hic_asm_0	LTR_retriever	target_site_duplication	13729701	13729704	.	+	.	ID=lTSD_42;Parent=repeat_region_42;Name=Hic_asm_0:13729705..13739113;Classification=LTR/Gypsy;Sequence_ontology=SO:0000434;ltr_identity=0.9833;Method=structural;motif=TGCA;tsd=GTAC
Hic_asm_0	LTR_retriever	long_terminal_repeat	13729705	13729943	.	+	.	ID=lLTR_42;Parent=repeat_region_42;Name=Hic_asm_0:13729705..13739113;Classification=LTR/Gypsy;Sequence_ontology=SO:0000286;ltr_identity=0.9833;Method=structural;motif=TGCA;tsd=GTAC
Hic_asm_0	LTR_retriever	Gypsy_LTR_retrotransposon	13729705	13739113	.	+	.	ID=LTRRT_42;Parent=repeat_region_42;Name=Hic_asm_0:13729705..13739113;Classification=LTR/Gypsy;Sequence_ontology=SO:0002265;ltr_identity=0.9833;Method=structural;motif=TGCA;tsd=GTAC
Hic_asm_0	LTR_retriever	long_terminal_repeat	13738875	13739113	.	+	.	ID=rLTR_42;Parent=repeat_region_42;Name=Hic_asm_0:13729705..13739113;Classification=LTR/Gypsy;Sequence_ontology=SO:0000286;ltr_identity=0.9833;Method=structural;motif=TGCA;tsd=GTAC
Hic_asm_0	LTR_retriever	target_site_duplication	13739114	13739117	.	+	.	ID=rTSD_42;Parent=repeat_region_42;Name=Hic_asm_0:13729705..13739113;Classification=LTR/Gypsy;Sequence_ontology=SO:0000434;ltr_identity=0.9833;Method=structural;motif=TGCA;tsd=GTAC
###
Hic_asm_0	LTR_retriever	repeat_region	14511240	14531888	.	-	.	ID=repeat_region_43;Name=Hic_asm_0:14511245..14531883;Classification=LTR/Gypsy;Sequence_ontology=SO:0000657;ltr_identity=0.9855;Method=structural;motif=TGCA;tsd=GTGTA
Hic_asm_0	LTR_retriever	target_site_duplication	14511240	14511244	.	-	.	ID=lTSD_43;Parent=repeat_region_43;Name=Hic_asm_0:14511245..14531883;Classification=LTR/Gypsy;Sequence_ontology=SO:0000434;ltr_identity=0.9855;Method=structural;motif=TGCA;tsd=GTGTA
Hic_asm_0	LTR_retriever	long_terminal_repeat	14511245	14511451	.	-	.	ID=lLTR_43;Parent=repeat_region_43;Name=Hic_asm_0:14511245..14531883;Classification=LTR/Gypsy;Sequence_ontology=SO:0000286;ltr_identity=0.9855;Method=structural;motif=TGCA;tsd=GTGTA
Hic_asm_0	LTR_retriever	Gypsy_LTR_retrotransposon	14511245	14531883	.	-	.	ID=LTRRT_43;Parent=repeat_region_43;Name=Hic_asm_0:14511245..14531883;Classification=LTR/Gypsy;Sequence_ontology=SO:0002265;ltr_identity=0.9855;Method=structural;motif=TGCA;tsd=GTGTA
Hic_asm_0	LTR_retriever	long_terminal_repeat	14531677	14531883	.	-	.	ID=rLTR_43;Parent=repeat_region_43;Name=Hic_asm_0:14511245..14531883;Classification=LTR/Gypsy;Sequence_ontology=SO:0000286;ltr_identity=0.9855;Method=structural;motif=TGCA;tsd=GTGTA
Hic_asm_0	LTR_retriever	target_site_duplication	14531884	14531888	.	-	.	ID=rTSD_43;Parent=repeat_region_43;Name=Hic_asm_0:14511245..14531883;Classification=LTR/Gypsy;Sequence_ontology=SO:0000434;ltr_identity=0.9855;Method=structural;motif=TGCA;tsd=GTGTA
###
Hic_asm_0	LTR_retriever	repeat_region	15526021	15533363	.	+	.	ID=repeat_region_44;Name=Hic_asm_0:15526026..15533358;Classification=LTR/Gypsy;Sequence_ontology=SO:0000657;ltr_identity=0.9955;Method=structural;motif=TGTA;tsd=ACCCC
Hic_asm_0	LTR_retriever	target_site_duplication	15526021	15526025	.	+	.	ID=lTSD_44;Parent=repeat_region_44;Name=Hic_asm_0:15526026..15533358;Classification=LTR/Gypsy;Sequence_ontology=SO:0000434;ltr_identity=0.9955;Method=structural;motif=TGTA;tsd=ACCCC
Hic_asm_0	LTR_retriever	long_terminal_repeat	15526026	15526469	.	+	.	ID=lLTR_44;Parent=repeat_region_44;Name=Hic_asm_0:15526026..15533358;Classification=LTR/Gypsy;Sequence_ontology=SO:0000286;ltr_identity=0.9955;Method=structural;motif=TGTA;tsd=ACCCC
Hic_asm_0	LTR_retriever	Gypsy_LTR_retrotransposon	15526026	15533358	.	+	.	ID=LTRRT_44;Parent=repeat_region_44;Name=Hic_asm_0:15526026..15533358;Classification=LTR/Gypsy;Sequence_ontology=SO:0002265;ltr_identity=0.9955;Method=structural;motif=TGTA;tsd=ACCCC
Hic_asm_0	LTR_retriever	long_terminal_repeat	15532915	15533358	.	+	.	ID=rLTR_44;Parent=repeat_region_44;Name=Hic_asm_0:15526026..15533358;Classification=LTR/Gypsy;Sequence_ontology=SO:0000286;ltr_identity=0.9955;Method=structural;motif=TGTA;tsd=ACCCC
Hic_asm_0	LTR_retriever	target_site_duplication	15533359	15533363	.	+	.	ID=rTSD_44;Parent=repeat_region_44;Name=Hic_asm_0:15526026..15533358;Classification=LTR/Gypsy;Sequence_ontology=SO:0000434;ltr_identity=0.9955;Method=structural;motif=TGTA;tsd=ACCCC
###
Hic_asm_0	LTR_retriever	repeat_region	16140823	16143539	.	?	.	ID=repeat_region_45;Name=Hic_asm_0:16140827..16143535;Classification=LTR/unknown;Sequence_ontology=SO:0000657;ltr_identity=0.9822;Method=structural;motif=TGCA;tsd=CCCT
Hic_asm_0	LTR_retriever	target_site_duplication	16140823	16140826	.	?	.	ID=lTSD_45;Parent=repeat_region_45;Name=Hic_asm_0:16140827..16143535;Classification=LTR/unknown;Sequence_ontology=SO:0000434;ltr_identity=0.9822;Method=structural;motif=TGCA;tsd=CCCT
Hic_asm_0	LTR_retriever	long_terminal_repeat	16140827	16140995	.	?	.	ID=lLTR_45;Parent=repeat_region_45;Name=Hic_asm_0:16140827..16143535;Classification=LTR/unknown;Sequence_ontology=SO:0000286;ltr_identity=0.9822;Method=structural;motif=TGCA;tsd=CCCT
Hic_asm_0	LTR_retriever	LTR_retrotransposon	16140827	16143535	.	?	.	ID=LTRRT_45;Parent=repeat_region_45;Name=Hic_asm_0:16140827..16143535;Classification=LTR/unknown;Sequence_ontology=SO:0000186;ltr_identity=0.9822;Method=structural;motif=TGCA;tsd=CCCT
Hic_asm_0	LTR_retriever	long_terminal_repeat	16143367	16143535	.	?	.	ID=rLTR_45;Parent=repeat_region_45;Name=Hic_asm_0:16140827..16143535;Classification=LTR/unknown;Sequence_ontology=SO:0000286;ltr_identity=0.9822;Method=structural;motif=TGCA;tsd=CCCT
Hic_asm_0	LTR_retriever	target_site_duplication	16143536	16143539	.	?	.	ID=rTSD_45;Parent=repeat_region_45;Name=Hic_asm_0:16140827..16143535;Classification=LTR/unknown;Sequence_ontology=SO:0000434;ltr_identity=0.9822;Method=structural;motif=TGCA;tsd=CCCT
###
Hic_asm_0	LTR_retriever	repeat_region	16587885	16592847	.	?	.	ID=repeat_region_46;Name=Hic_asm_0:16587890..16592842;Classification=LTR/unknown;Sequence_ontology=SO:0000657;ltr_identity=0.9974;Method=structural;motif=TGCA;tsd=GATAT
Hic_asm_0	LTR_retriever	target_site_duplication	16587885	16587889	.	?	.	ID=lTSD_46;Parent=repeat_region_46;Name=Hic_asm_0:16587890..16592842;Classification=LTR/unknown;Sequence_ontology=SO:0000434;ltr_identity=0.9974;Method=structural;motif=TGCA;tsd=GATAT
Hic_asm_0	LTR_retriever	long_terminal_repeat	16587890	16588645	.	?	.	ID=lLTR_46;Parent=repeat_region_46;Name=Hic_asm_0:16587890..16592842;Classification=LTR/unknown;Sequence_ontology=SO:0000286;ltr_identity=0.9974;Method=structural;motif=TGCA;tsd=GATAT
Hic_asm_0	LTR_retriever	LTR_retrotransposon	16587890	16592842	.	?	.	ID=LTRRT_46;Parent=repeat_region_46;Name=Hic_asm_0:16587890..16592842;Classification=LTR/unknown;Sequence_ontology=SO:0000186;ltr_identity=0.9974;Method=structural;motif=TGCA;tsd=GATAT
Hic_asm_0	LTR_retriever	long_terminal_repeat	16592087	16592842	.	?	.	ID=rLTR_46;Parent=repeat_region_46;Name=Hic_asm_0:16587890..16592842;Classification=LTR/unknown;Sequence_ontology=SO:0000286;ltr_identity=0.9974;Method=structural;motif=TGCA;tsd=GATAT
Hic_asm_0	LTR_retriever	target_site_duplication	16592843	16592847	.	?	.	ID=rTSD_46;Parent=repeat_region_46;Name=Hic_asm_0:16587890..16592842;Classification=LTR/unknown;Sequence_ontology=SO:0000434;ltr_identity=0.9974;Method=structural;motif=TGCA;tsd=GATAT
###
Hic_asm_0	LTR_retriever	repeat_region	16795337	16801226	.	+	.	ID=repeat_region_47;Name=Hic_asm_0:16795341..16801222;Classification=LTR/Gypsy;Sequence_ontology=SO:0000657;ltr_identity=0.9664;Method=structural;motif=TGCA;tsd=ATAT
Hic_asm_0	LTR_retriever	target_site_duplication	16795337	16795340	.	+	.	ID=lTSD_47;Parent=repeat_region_47;Name=Hic_asm_0:16795341..16801222;Classification=LTR/Gypsy;Sequence_ontology=SO:0000434;ltr_identity=0.9664;Method=structural;motif=TGCA;tsd=ATAT
Hic_asm_0	LTR_retriever	long_terminal_repeat	16795341	16795723	.	+	.	ID=lLTR_47;Parent=repeat_region_47;Name=Hic_asm_0:16795341..16801222;Classification=LTR/Gypsy;Sequence_ontology=SO:0000286;ltr_identity=0.9664;Method=structural;motif=TGCA;tsd=ATAT
Hic_asm_0	LTR_retriever	Gypsy_LTR_retrotransposon	16795341	16801222	.	+	.	ID=LTRRT_47;Parent=repeat_region_47;Name=Hic_asm_0:16795341..16801222;Classification=LTR/Gypsy;Sequence_ontology=SO:0002265;ltr_identity=0.9664;Method=structural;motif=TGCA;tsd=ATAT
Hic_asm_0	LTR_retriever	long_terminal_repeat	16800866	16801222	.	+	.	ID=rLTR_47;Parent=repeat_region_47;Name=Hic_asm_0:16795341..16801222;Classification=LTR/Gypsy;Sequence_ontology=SO:0000286;ltr_identity=0.9664;Method=structural;motif=TGCA;tsd=ATAT
Hic_asm_0	LTR_retriever	target_site_duplication	16801223	16801226	.	+	.	ID=rTSD_47;Parent=repeat_region_47;Name=Hic_asm_0:16795341..16801222;Classification=LTR/Gypsy;Sequence_ontology=SO:0000434;ltr_identity=0.9664;Method=structural;motif=TGCA;tsd=ATAT
###
Hic_asm_0	LTR_retriever	repeat_region	16825501	16836981	.	-	.	ID=repeat_region_48;Name=Hic_asm_0:16825506..16836976;Classification=LTR/Gypsy;Sequence_ontology=SO:0000657;ltr_identity=0.9755;Method=structural;motif=TGCA;tsd=TAAAT
Hic_asm_0	LTR_retriever	target_site_duplication	16825501	16825505	.	-	.	ID=lTSD_48;Parent=repeat_region_48;Name=Hic_asm_0:16825506..16836976;Classification=LTR/Gypsy;Sequence_ontology=SO:0000434;ltr_identity=0.9755;Method=structural;motif=TGCA;tsd=TAAAT
Hic_asm_0	LTR_retriever	long_terminal_repeat	16825506	16826156	.	-	.	ID=lLTR_48;Parent=repeat_region_48;Name=Hic_asm_0:16825506..16836976;Classification=LTR/Gypsy;Sequence_ontology=SO:0000286;ltr_identity=0.9755;Method=structural;motif=TGCA;tsd=TAAAT
Hic_asm_0	LTR_retriever	Gypsy_LTR_retrotransposon	16825506	16836976	.	-	.	ID=LTRRT_48;Parent=repeat_region_48;Name=Hic_asm_0:16825506..16836976;Classification=LTR/Gypsy;Sequence_ontology=SO:0002265;ltr_identity=0.9755;Method=structural;motif=TGCA;tsd=TAAAT
Hic_asm_0	LTR_retriever	long_terminal_repeat	16836326	16836976	.	-	.	ID=rLTR_48;Parent=repeat_region_48;Name=Hic_asm_0:16825506..16836976;Classification=LTR/Gypsy;Sequence_ontology=SO:0000286;ltr_identity=0.9755;Method=structural;motif=TGCA;tsd=TAAAT
Hic_asm_0	LTR_retriever	target_site_duplication	16836977	16836981	.	-	.	ID=rTSD_48;Parent=repeat_region_48;Name=Hic_asm_0:16825506..16836976;Classification=LTR/Gypsy;Sequence_ontology=SO:0000434;ltr_identity=0.9755;Method=structural;motif=TGCA;tsd=TAAAT
###
Hic_asm_0	LTR_retriever	repeat_region	17278280	17283133	.	?	.	ID=repeat_region_49;Name=Hic_asm_0:17278285..17283128;Classification=LTR/unknown;Sequence_ontology=SO:0000657;ltr_identity=0.9987;Method=structural;motif=TGCA;tsd=TCCTC
Hic_asm_0	LTR_retriever	target_site_duplication	17278280	17278284	.	?	.	ID=lTSD_49;Parent=repeat_region_49;Name=Hic_asm_0:17278285..17283128;Classification=LTR/unknown;Sequence_ontology=SO:0000434;ltr_identity=0.9987;Method=structural;motif=TGCA;tsd=TCCTC
Hic_asm_0	LTR_retriever	long_terminal_repeat	17278285	17279041	.	?	.	ID=lLTR_49;Parent=repeat_region_49;Name=Hic_asm_0:17278285..17283128;Classification=LTR/unknown;Sequence_ontology=SO:0000286;ltr_identity=0.9987;Method=structural;motif=TGCA;tsd=TCCTC
Hic_asm_0	LTR_retriever	LTR_retrotransposon	17278285	17283128	.	?	.	ID=LTRRT_49;Parent=repeat_region_49;Name=Hic_asm_0:17278285..17283128;Classification=LTR/unknown;Sequence_ontology=SO:0000186;ltr_identity=0.9987;Method=structural;motif=TGCA;tsd=TCCTC
Hic_asm_0	LTR_retriever	long_terminal_repeat	17282372	17283128	.	?	.	ID=rLTR_49;Parent=repeat_region_49;Name=Hic_asm_0:17278285..17283128;Classification=LTR/unknown;Sequence_ontology=SO:0000286;ltr_identity=0.9987;Method=structural;motif=TGCA;tsd=TCCTC
Hic_asm_0	LTR_retriever	target_site_duplication	17283129	17283133	.	?	.	ID=rTSD_49;Parent=repeat_region_49;Name=Hic_asm_0:17278285..17283128;Classification=LTR/unknown;Sequence_ontology=SO:0000434;ltr_identity=0.9987;Method=structural;motif=TGCA;tsd=TCCTC
###
Hic_asm_0	LTR_retriever	repeat_region	17437902	17446742	.	+	.	ID=repeat_region_50;Name=Hic_asm_0:17437907..17446737;Classification=LTR/Gypsy;Sequence_ontology=SO:0000657;ltr_identity=0.9935;Method=structural;motif=TGAT;tsd=AACAT
Hic_asm_0	LTR_retriever	target_site_duplication	17437902	17437906	.	+	.	ID=lTSD_50;Parent=repeat_region_50;Name=Hic_asm_0:17437907..17446737;Classification=LTR/Gypsy;Sequence_ontology=SO:0000434;ltr_identity=0.9935;Method=structural;motif=TGAT;tsd=AACAT
Hic_asm_0	LTR_retriever	long_terminal_repeat	17437907	17438214	.	+	.	ID=lLTR_50;Parent=repeat_region_50;Name=Hic_asm_0:17437907..17446737;Classification=LTR/Gypsy;Sequence_ontology=SO:0000286;ltr_identity=0.9935;Method=structural;motif=TGAT;tsd=AACAT
Hic_asm_0	LTR_retriever	Gypsy_LTR_retrotransposon	17437907	17446737	.	+	.	ID=LTRRT_50;Parent=repeat_region_50;Name=Hic_asm_0:17437907..17446737;Classification=LTR/Gypsy;Sequence_ontology=SO:0002265;ltr_identity=0.9935;Method=structural;motif=TGAT;tsd=AACAT
Hic_asm_0	LTR_retriever	long_terminal_repeat	17446430	17446737	.	+	.	ID=rLTR_50;Parent=repeat_region_50;Name=Hic_asm_0:17437907..17446737;Classification=LTR/Gypsy;Sequence_ontology=SO:0000286;ltr_identity=0.9935;Method=structural;motif=TGAT;tsd=AACAT
Hic_asm_0	LTR_retriever	target_site_duplication	17446738	17446742	.	+	.	ID=rTSD_50;Parent=repeat_region_50;Name=Hic_asm_0:17437907..17446737;Classification=LTR/Gypsy;Sequence_ontology=SO:0000434;ltr_identity=0.9935;Method=structural;motif=TGAT;tsd=AACAT
###
Hic_asm_0	LTR_retriever	repeat_region	17845798	17847945	.	?	.	ID=repeat_region_51;Name=Hic_asm_0:17845802..17847941;Classification=LTR/unknown;Sequence_ontology=SO:0000657;ltr_identity=0.9816;Method=structural;motif=TGCA;tsd=GTAT
Hic_asm_0	LTR_retriever	target_site_duplication	17845798	17845801	.	?	.	ID=lTSD_51;Parent=repeat_region_51;Name=Hic_asm_0:17845802..17847941;Classification=LTR/unknown;Sequence_ontology=SO:0000434;ltr_identity=0.9816;Method=structural;motif=TGCA;tsd=GTAT
Hic_asm_0	LTR_retriever	long_terminal_repeat	17845802	17846182	.	?	.	ID=lLTR_51;Parent=repeat_region_51;Name=Hic_asm_0:17845802..17847941;Classification=LTR/unknown;Sequence_ontology=SO:0000286;ltr_identity=0.9816;Method=structural;motif=TGCA;tsd=GTAT
Hic_asm_0	LTR_retriever	LTR_retrotransposon	17845802	17847941	.	?	.	ID=LTRRT_51;Parent=repeat_region_51;Name=Hic_asm_0:17845802..17847941;Classification=LTR/unknown;Sequence_ontology=SO:0000186;ltr_identity=0.9816;Method=structural;motif=TGCA;tsd=GTAT
Hic_asm_0	LTR_retriever	long_terminal_repeat	17847561	17847941	.	?	.	ID=rLTR_51;Parent=repeat_region_51;Name=Hic_asm_0:17845802..17847941;Classification=LTR/unknown;Sequence_ontology=SO:0000286;ltr_identity=0.9816;Method=structural;motif=TGCA;tsd=GTAT
Hic_asm_0	LTR_retriever	target_site_duplication	17847942	17847945	.	?	.	ID=rTSD_51;Parent=repeat_region_51;Name=Hic_asm_0:17845802..17847941;Classification=LTR/unknown;Sequence_ontology=SO:0000434;ltr_identity=0.9816;Method=structural;motif=TGCA;tsd=GTAT
###
Hic_asm_0	LTR_retriever	repeat_region	18702403	18710112	.	?	.	ID=repeat_region_52;Name=Hic_asm_0:18702408..18710107;Classification=LTR/unknown;Sequence_ontology=SO:0000657;ltr_identity=0.9972;Method=structural;motif=TGCA;tsd=ATATG
Hic_asm_0	LTR_retriever	target_site_duplication	18702403	18702407	.	?	.	ID=lTSD_52;Parent=repeat_region_52;Name=Hic_asm_0:18702408..18710107;Classification=LTR/unknown;Sequence_ontology=SO:0000434;ltr_identity=0.9972;Method=structural;motif=TGCA;tsd=ATATG
Hic_asm_0	LTR_retriever	long_terminal_repeat	18702408	18703830	.	?	.	ID=lLTR_52;Parent=repeat_region_52;Name=Hic_asm_0:18702408..18710107;Classification=LTR/unknown;Sequence_ontology=SO:0000286;ltr_identity=0.9972;Method=structural;motif=TGCA;tsd=ATATG
Hic_asm_0	LTR_retriever	LTR_retrotransposon	18702408	18710107	.	?	.	ID=LTRRT_52;Parent=repeat_region_52;Name=Hic_asm_0:18702408..18710107;Classification=LTR/unknown;Sequence_ontology=SO:0000186;ltr_identity=0.9972;Method=structural;motif=TGCA;tsd=ATATG
Hic_asm_0	LTR_retriever	long_terminal_repeat	18708685	18710107	.	?	.	ID=rLTR_52;Parent=repeat_region_52;Name=Hic_asm_0:18702408..18710107;Classification=LTR/unknown;Sequence_ontology=SO:0000286;ltr_identity=0.9972;Method=structural;motif=TGCA;tsd=ATATG
Hic_asm_0	LTR_retriever	target_site_duplication	18710108	18710112	.	?	.	ID=rTSD_52;Parent=repeat_region_52;Name=Hic_asm_0:18702408..18710107;Classification=LTR/unknown;Sequence_ontology=SO:0000434;ltr_identity=0.9972;Method=structural;motif=TGCA;tsd=ATATG
###
Hic_asm_0	LTR_retriever	repeat_region	18907422	18915554	.	+	.	ID=repeat_region_53;Name=Hic_asm_0:18907426..18915550;Classification=LTR/Gypsy;Sequence_ontology=SO:0000657;ltr_identity=0.9968;Method=structural;motif=TGCA;tsd=CAGT
Hic_asm_0	LTR_retriever	target_site_duplication	18907422	18907425	.	+	.	ID=lTSD_53;Parent=repeat_region_53;Name=Hic_asm_0:18907426..18915550;Classification=LTR/Gypsy;Sequence_ontology=SO:0000434;ltr_identity=0.9968;Method=structural;motif=TGCA;tsd=CAGT
Hic_asm_0	LTR_retriever	long_terminal_repeat	18907426	18908660	.	+	.	ID=lLTR_53;Parent=repeat_region_53;Name=Hic_asm_0:18907426..18915550;Classification=LTR/Gypsy;Sequence_ontology=SO:0000286;ltr_identity=0.9968;Method=structural;motif=TGCA;tsd=CAGT
Hic_asm_0	LTR_retriever	Gypsy_LTR_retrotransposon	18907426	18915550	.	+	.	ID=LTRRT_53;Parent=repeat_region_53;Name=Hic_asm_0:18907426..18915550;Classification=LTR/Gypsy;Sequence_ontology=SO:0002265;ltr_identity=0.9968;Method=structural;motif=TGCA;tsd=CAGT
Hic_asm_0	LTR_retriever	long_terminal_repeat	18914307	18915550	.	+	.	ID=rLTR_53;Parent=repeat_region_53;Name=Hic_asm_0:18907426..18915550;Classification=LTR/Gypsy;Sequence_ontology=SO:0000286;ltr_identity=0.9968;Method=structural;motif=TGCA;tsd=CAGT
Hic_asm_0	LTR_retriever	target_site_duplication	18915551	18915554	.	+	.	ID=rTSD_53;Parent=repeat_region_53;Name=Hic_asm_0:18907426..18915550;Classification=LTR/Gypsy;Sequence_ontology=SO:0000434;ltr_identity=0.9968;Method=structural;motif=TGCA;tsd=CAGT
###
Hic_asm_0	LTR_retriever	repeat_region	18961021	18970052	.	-	.	ID=repeat_region_54;Name=Hic_asm_0:18961026..18970047;Classification=LTR/Gypsy;Sequence_ontology=SO:0000657;ltr_identity=1.0000;Method=structural;motif=TGCA;tsd=AAAAC
Hic_asm_0	LTR_retriever	target_site_duplication	18961021	18961025	.	-	.	ID=lTSD_54;Parent=repeat_region_54;Name=Hic_asm_0:18961026..18970047;Classification=LTR/Gypsy;Sequence_ontology=SO:0000434;ltr_identity=1.0000;Method=structural;motif=TGCA;tsd=AAAAC
Hic_asm_0	LTR_retriever	long_terminal_repeat	18961026	18962429	.	-	.	ID=lLTR_54;Parent=repeat_region_54;Name=Hic_asm_0:18961026..18970047;Classification=LTR/Gypsy;Sequence_ontology=SO:0000286;ltr_identity=1.0000;Method=structural;motif=TGCA;tsd=AAAAC
Hic_asm_0	LTR_retriever	Gypsy_LTR_retrotransposon	18961026	18970047	.	-	.	ID=LTRRT_54;Parent=repeat_region_54;Name=Hic_asm_0:18961026..18970047;Classification=LTR/Gypsy;Sequence_ontology=SO:0002265;ltr_identity=1.0000;Method=structural;motif=TGCA;tsd=AAAAC
Hic_asm_0	LTR_retriever	long_terminal_repeat	18968644	18970047	.	-	.	ID=rLTR_54;Parent=repeat_region_54;Name=Hic_asm_0:18961026..18970047;Classification=LTR/Gypsy;Sequence_ontology=SO:0000286;ltr_identity=1.0000;Method=structural;motif=TGCA;tsd=AAAAC
Hic_asm_0	LTR_retriever	target_site_duplication	18970048	18970052	.	-	.	ID=rTSD_54;Parent=repeat_region_54;Name=Hic_asm_0:18961026..18970047;Classification=LTR/Gypsy;Sequence_ontology=SO:0000434;ltr_identity=1.0000;Method=structural;motif=TGCA;tsd=AAAAC
###
Hic_asm_0	LTR_retriever	repeat_region	19595981	19601359	.	?	.	ID=repeat_region_55;Name=Hic_asm_0:19595986..19601354;Classification=LTR/unknown;Sequence_ontology=SO:0000657;ltr_identity=0.9947;Method=structural;motif=TGCA;tsd=ATACC
Hic_asm_0	LTR_retriever	target_site_duplication	19595981	19595985	.	?	.	ID=lTSD_55;Parent=repeat_region_55;Name=Hic_asm_0:19595986..19601354;Classification=LTR/unknown;Sequence_ontology=SO:0000434;ltr_identity=0.9947;Method=structural;motif=TGCA;tsd=ATACC
Hic_asm_0	LTR_retriever	long_terminal_repeat	19595986	19596741	.	?	.	ID=lLTR_55;Parent=repeat_region_55;Name=Hic_asm_0:19595986..19601354;Classification=LTR/unknown;Sequence_ontology=SO:0000286;ltr_identity=0.9947;Method=structural;motif=TGCA;tsd=ATACC
Hic_asm_0	LTR_retriever	LTR_retrotransposon	19595986	19601354	.	?	.	ID=LTRRT_55;Parent=repeat_region_55;Name=Hic_asm_0:19595986..19601354;Classification=LTR/unknown;Sequence_ontology=SO:0000186;ltr_identity=0.9947;Method=structural;motif=TGCA;tsd=ATACC
Hic_asm_0	LTR_retriever	long_terminal_repeat	19600599	19601354	.	?	.	ID=rLTR_55;Parent=repeat_region_55;Name=Hic_asm_0:19595986..19601354;Classification=LTR/unknown;Sequence_ontology=SO:0000286;ltr_identity=0.9947;Method=structural;motif=TGCA;tsd=ATACC
Hic_asm_0	LTR_retriever	target_site_duplication	19601355	19601359	.	?	.	ID=rTSD_55;Parent=repeat_region_55;Name=Hic_asm_0:19595986..19601354;Classification=LTR/unknown;Sequence_ontology=SO:0000434;ltr_identity=0.9947;Method=structural;motif=TGCA;tsd=ATACC
###
Hic_asm_0	LTR_retriever	repeat_region	20141553	20148552	.	-	.	ID=repeat_region_56;Name=Hic_asm_0:20141558..20148547;Classification=LTR/Gypsy;Sequence_ontology=SO:0000657;ltr_identity=0.9725;Method=structural;motif=TGCA;tsd=CGTTA
Hic_asm_0	LTR_retriever	target_site_duplication	20141553	20141557	.	-	.	ID=lTSD_56;Parent=repeat_region_56;Name=Hic_asm_0:20141558..20148547;Classification=LTR/Gypsy;Sequence_ontology=SO:0000434;ltr_identity=0.9725;Method=structural;motif=TGCA;tsd=CGTTA
Hic_asm_0	LTR_retriever	long_terminal_repeat	20141558	20141813	.	-	.	ID=lLTR_56;Parent=repeat_region_56;Name=Hic_asm_0:20141558..20148547;Classification=LTR/Gypsy;Sequence_ontology=SO:0000286;ltr_identity=0.9725;Method=structural;motif=TGCA;tsd=CGTTA
Hic_asm_0	LTR_retriever	Gypsy_LTR_retrotransposon	20141558	20148547	.	-	.	ID=LTRRT_56;Parent=repeat_region_56;Name=Hic_asm_0:20141558..20148547;Classification=LTR/Gypsy;Sequence_ontology=SO:0002265;ltr_identity=0.9725;Method=structural;motif=TGCA;tsd=CGTTA
Hic_asm_0	LTR_retriever	long_terminal_repeat	20148293	20148547	.	-	.	ID=rLTR_56;Parent=repeat_region_56;Name=Hic_asm_0:20141558..20148547;Classification=LTR/Gypsy;Sequence_ontology=SO:0000286;ltr_identity=0.9725;Method=structural;motif=TGCA;tsd=CGTTA
Hic_asm_0	LTR_retriever	target_site_duplication	20148548	20148552	.	-	.	ID=rTSD_56;Parent=repeat_region_56;Name=Hic_asm_0:20141558..20148547;Classification=LTR/Gypsy;Sequence_ontology=SO:0000434;ltr_identity=0.9725;Method=structural;motif=TGCA;tsd=CGTTA
###
Hic_asm_0	LTR_retriever	repeat_region	20614146	20620520	.	-	.	ID=repeat_region_57;Name=Hic_asm_0:20614151..20620515;Classification=LTR/Gypsy;Sequence_ontology=SO:0000657;ltr_identity=0.9891;Method=structural;motif=TGCA;tsd=AAGTT
Hic_asm_0	LTR_retriever	target_site_duplication	20614146	20614150	.	-	.	ID=lTSD_57;Parent=repeat_region_57;Name=Hic_asm_0:20614151..20620515;Classification=LTR/Gypsy;Sequence_ontology=SO:0000434;ltr_identity=0.9891;Method=structural;motif=TGCA;tsd=AAGTT
Hic_asm_0	LTR_retriever	long_terminal_repeat	20614151	20614333	.	-	.	ID=lLTR_57;Parent=repeat_region_57;Name=Hic_asm_0:20614151..20620515;Classification=LTR/Gypsy;Sequence_ontology=SO:0000286;ltr_identity=0.9891;Method=structural;motif=TGCA;tsd=AAGTT
Hic_asm_0	LTR_retriever	Gypsy_LTR_retrotransposon	20614151	20620515	.	-	.	ID=LTRRT_57;Parent=repeat_region_57;Name=Hic_asm_0:20614151..20620515;Classification=LTR/Gypsy;Sequence_ontology=SO:0002265;ltr_identity=0.9891;Method=structural;motif=TGCA;tsd=AAGTT
Hic_asm_0	LTR_retriever	long_terminal_repeat	20620333	20620515	.	-	.	ID=rLTR_57;Parent=repeat_region_57;Name=Hic_asm_0:20614151..20620515;Classification=LTR/Gypsy;Sequence_ontology=SO:0000286;ltr_identity=0.9891;Method=structural;motif=TGCA;tsd=AAGTT
Hic_asm_0	LTR_retriever	target_site_duplication	20620516	20620520	.	-	.	ID=rTSD_57;Parent=repeat_region_57;Name=Hic_asm_0:20614151..20620515;Classification=LTR/Gypsy;Sequence_ontology=SO:0000434;ltr_identity=0.9891;Method=structural;motif=TGCA;tsd=AAGTT
###
Hic_asm_0	LTR_retriever	repeat_region	20720051	20724409	.	+	.	ID=repeat_region_58;Name=Hic_asm_0:20720055..20724405;Classification=LTR/Gypsy;Sequence_ontology=SO:0000657;ltr_identity=0.9930;Method=structural;motif=TGCA;tsd=ATAG
Hic_asm_0	LTR_retriever	target_site_duplication	20720051	20720054	.	+	.	ID=lTSD_58;Parent=repeat_region_58;Name=Hic_asm_0:20720055..20724405;Classification=LTR/Gypsy;Sequence_ontology=SO:0000434;ltr_identity=0.9930;Method=structural;motif=TGCA;tsd=ATAG
Hic_asm_0	LTR_retriever	long_terminal_repeat	20720055	20720338	.	+	.	ID=lLTR_58;Parent=repeat_region_58;Name=Hic_asm_0:20720055..20724405;Classification=LTR/Gypsy;Sequence_ontology=SO:0000286;ltr_identity=0.9930;Method=structural;motif=TGCA;tsd=ATAG
Hic_asm_0	LTR_retriever	Gypsy_LTR_retrotransposon	20720055	20724405	.	+	.	ID=LTRRT_58;Parent=repeat_region_58;Name=Hic_asm_0:20720055..20724405;Classification=LTR/Gypsy;Sequence_ontology=SO:0002265;ltr_identity=0.9930;Method=structural;motif=TGCA;tsd=ATAG
Hic_asm_0	LTR_retriever	long_terminal_repeat	20724118	20724405	.	+	.	ID=rLTR_58;Parent=repeat_region_58;Name=Hic_asm_0:20720055..20724405;Classification=LTR/Gypsy;Sequence_ontology=SO:0000286;ltr_identity=0.9930;Method=structural;motif=TGCA;tsd=ATAG
Hic_asm_0	LTR_retriever	target_site_duplication	20724406	20724409	.	+	.	ID=rTSD_58;Parent=repeat_region_58;Name=Hic_asm_0:20720055..20724405;Classification=LTR/Gypsy;Sequence_ontology=SO:0000434;ltr_identity=0.9930;Method=structural;motif=TGCA;tsd=ATAG
###
Hic_asm_0	LTR_retriever	repeat_region	20817617	20832968	.	-	.	ID=repeat_region_59;Name=Hic_asm_0:20817621..20832964;Classification=LTR/Gypsy;Sequence_ontology=SO:0000657;ltr_identity=0.9657;Method=structural;motif=TGCA;tsd=ATAA
Hic_asm_0	LTR_retriever	target_site_duplication	20817617	20817620	.	-	.	ID=lTSD_59;Parent=repeat_region_59;Name=Hic_asm_0:20817621..20832964;Classification=LTR/Gypsy;Sequence_ontology=SO:0000434;ltr_identity=0.9657;Method=structural;motif=TGCA;tsd=ATAA
Hic_asm_0	LTR_retriever	long_terminal_repeat	20817621	20817999	.	-	.	ID=lLTR_59;Parent=repeat_region_59;Name=Hic_asm_0:20817621..20832964;Classification=LTR/Gypsy;Sequence_ontology=SO:0000286;ltr_identity=0.9657;Method=structural;motif=TGCA;tsd=ATAA
Hic_asm_0	LTR_retriever	Gypsy_LTR_retrotransposon	20817621	20832964	.	-	.	ID=LTRRT_59;Parent=repeat_region_59;Name=Hic_asm_0:20817621..20832964;Classification=LTR/Gypsy;Sequence_ontology=SO:0002265;ltr_identity=0.9657;Method=structural;motif=TGCA;tsd=ATAA
Hic_asm_0	LTR_retriever	long_terminal_repeat	20832581	20832964	.	-	.	ID=rLTR_59;Parent=repeat_region_59;Name=Hic_asm_0:20817621..20832964;Classification=LTR/Gypsy;Sequence_ontology=SO:0000286;ltr_identity=0.9657;Method=structural;motif=TGCA;tsd=ATAA
Hic_asm_0	LTR_retriever	target_site_duplication	20832965	20832968	.	-	.	ID=rTSD_59;Parent=repeat_region_59;Name=Hic_asm_0:20817621..20832964;Classification=LTR/Gypsy;Sequence_ontology=SO:0000434;ltr_identity=0.9657;Method=structural;motif=TGCA;tsd=ATAA
###
Hic_asm_0	LTR_retriever	repeat_region	21151869	21159478	.	-	.	ID=repeat_region_60;Name=Hic_asm_0:21151873..21159474;Classification=LTR/Gypsy;Sequence_ontology=SO:0000657;ltr_identity=0.9948;Method=structural;motif=TGCA;tsd=AGGG
Hic_asm_0	LTR_retriever	target_site_duplication	21151869	21151872	.	-	.	ID=lTSD_60;Parent=repeat_region_60;Name=Hic_asm_0:21151873..21159474;Classification=LTR/Gypsy;Sequence_ontology=SO:0000434;ltr_identity=0.9948;Method=structural;motif=TGCA;tsd=AGGG
Hic_asm_0	LTR_retriever	long_terminal_repeat	21151873	21153216	.	-	.	ID=lLTR_60;Parent=repeat_region_60;Name=Hic_asm_0:21151873..21159474;Classification=LTR/Gypsy;Sequence_ontology=SO:0000286;ltr_identity=0.9948;Method=structural;motif=TGCA;tsd=AGGG
Hic_asm_0	LTR_retriever	Gypsy_LTR_retrotransposon	21151873	21159474	.	-	.	ID=LTRRT_60;Parent=repeat_region_60;Name=Hic_asm_0:21151873..21159474;Classification=LTR/Gypsy;Sequence_ontology=SO:0002265;ltr_identity=0.9948;Method=structural;motif=TGCA;tsd=AGGG
Hic_asm_0	LTR_retriever	long_terminal_repeat	21158133	21159474	.	-	.	ID=rLTR_60;Parent=repeat_region_60;Name=Hic_asm_0:21151873..21159474;Classification=LTR/Gypsy;Sequence_ontology=SO:0000286;ltr_identity=0.9948;Method=structural;motif=TGCA;tsd=AGGG
Hic_asm_0	LTR_retriever	target_site_duplication	21159475	21159478	.	-	.	ID=rTSD_60;Parent=repeat_region_60;Name=Hic_asm_0:21151873..21159474;Classification=LTR/Gypsy;Sequence_ontology=SO:0000434;ltr_identity=0.9948;Method=structural;motif=TGCA;tsd=AGGG
###
Hic_asm_0	LTR_retriever	repeat_region	21380180	21382148	.	-	.	ID=repeat_region_61;Name=Hic_asm_0:21380185..21382143;Classification=LTR/Copia;Sequence_ontology=SO:0000657;ltr_identity=1.0000;Method=structural;motif=TACA;tsd=GTCCG
Hic_asm_0	LTR_retriever	target_site_duplication	21380180	21380184	.	-	.	ID=lTSD_61;Parent=repeat_region_61;Name=Hic_asm_0:21380185..21382143;Classification=LTR/Copia;Sequence_ontology=SO:0000434;ltr_identity=1.0000;Method=structural;motif=TACA;tsd=GTCCG
Hic_asm_0	LTR_retriever	long_terminal_repeat	21380185	21380387	.	-	.	ID=lLTR_61;Parent=repeat_region_61;Name=Hic_asm_0:21380185..21382143;Classification=LTR/Copia;Sequence_ontology=SO:0000286;ltr_identity=1.0000;Method=structural;motif=TACA;tsd=GTCCG
Hic_asm_0	LTR_retriever	Copia_LTR_retrotransposon	21380185	21382143	.	-	.	ID=LTRRT_61;Parent=repeat_region_61;Name=Hic_asm_0:21380185..21382143;Classification=LTR/Copia;Sequence_ontology=SO:0002264;ltr_identity=1.0000;Method=structural;motif=TACA;tsd=GTCCG
Hic_asm_0	LTR_retriever	long_terminal_repeat	21381941	21382143	.	-	.	ID=rLTR_61;Parent=repeat_region_61;Name=Hic_asm_0:21380185..21382143;Classification=LTR/Copia;Sequence_ontology=SO:0000286;ltr_identity=1.0000;Method=structural;motif=TACA;tsd=GTCCG
Hic_asm_0	LTR_retriever	target_site_duplication	21382144	21382148	.	-	.	ID=rTSD_61;Parent=repeat_region_61;Name=Hic_asm_0:21380185..21382143;Classification=LTR/Copia;Sequence_ontology=SO:0000434;ltr_identity=1.0000;Method=structural;motif=TACA;tsd=GTCCG
###
Hic_asm_0	LTR_retriever	repeat_region	21382666	21390606	.	-	.	ID=repeat_region_62;Name=Hic_asm_0:21382671..21390601;Classification=LTR/Gypsy;Sequence_ontology=SO:0000657;ltr_identity=0.9903;Method=structural;motif=TGTG;tsd=AACAC
Hic_asm_0	LTR_retriever	target_site_duplication	21382666	21382670	.	-	.	ID=lTSD_62;Parent=repeat_region_62;Name=Hic_asm_0:21382671..21390601;Classification=LTR/Gypsy;Sequence_ontology=SO:0000434;ltr_identity=0.9903;Method=structural;motif=TGTG;tsd=AACAC
Hic_asm_0	LTR_retriever	long_terminal_repeat	21382671	21382875	.	-	.	ID=lLTR_62;Parent=repeat_region_62;Name=Hic_asm_0:21382671..21390601;Classification=LTR/Gypsy;Sequence_ontology=SO:0000286;ltr_identity=0.9903;Method=structural;motif=TGTG;tsd=AACAC
Hic_asm_0	LTR_retriever	Gypsy_LTR_retrotransposon	21382671	21390601	.	-	.	ID=LTRRT_62;Parent=repeat_region_62;Name=Hic_asm_0:21382671..21390601;Classification=LTR/Gypsy;Sequence_ontology=SO:0002265;ltr_identity=0.9903;Method=structural;motif=TGTG;tsd=AACAC
Hic_asm_0	LTR_retriever	long_terminal_repeat	21390397	21390601	.	-	.	ID=rLTR_62;Parent=repeat_region_62;Name=Hic_asm_0:21382671..21390601;Classification=LTR/Gypsy;Sequence_ontology=SO:0000286;ltr_identity=0.9903;Method=structural;motif=TGTG;tsd=AACAC
Hic_asm_0	LTR_retriever	target_site_duplication	21390602	21390606	.	-	.	ID=rTSD_62;Parent=repeat_region_62;Name=Hic_asm_0:21382671..21390601;Classification=LTR/Gypsy;Sequence_ontology=SO:0000434;ltr_identity=0.9903;Method=structural;motif=TGTG;tsd=AACAC
###
Hic_asm_0	LTR_retriever	repeat_region	21491574	21498224	.	+	.	ID=repeat_region_63;Name=Hic_asm_0:21491579..21498219;Classification=LTR/Gypsy;Sequence_ontology=SO:0000657;ltr_identity=1.0000;Method=structural;motif=TGCA;tsd=GATAC
Hic_asm_0	LTR_retriever	target_site_duplication	21491574	21491578	.	+	.	ID=lTSD_63;Parent=repeat_region_63;Name=Hic_asm_0:21491579..21498219;Classification=LTR/Gypsy;Sequence_ontology=SO:0000434;ltr_identity=1.0000;Method=structural;motif=TGCA;tsd=GATAC
Hic_asm_0	LTR_retriever	long_terminal_repeat	21491579	21491851	.	+	.	ID=lLTR_63;Parent=repeat_region_63;Name=Hic_asm_0:21491579..21498219;Classification=LTR/Gypsy;Sequence_ontology=SO:0000286;ltr_identity=1.0000;Method=structural;motif=TGCA;tsd=GATAC
Hic_asm_0	LTR_retriever	Gypsy_LTR_retrotransposon	21491579	21498219	.	+	.	ID=LTRRT_63;Parent=repeat_region_63;Name=Hic_asm_0:21491579..21498219;Classification=LTR/Gypsy;Sequence_ontology=SO:0002265;ltr_identity=1.0000;Method=structural;motif=TGCA;tsd=GATAC
Hic_asm_0	LTR_retriever	long_terminal_repeat	21497947	21498219	.	+	.	ID=rLTR_63;Parent=repeat_region_63;Name=Hic_asm_0:21491579..21498219;Classification=LTR/Gypsy;Sequence_ontology=SO:0000286;ltr_identity=1.0000;Method=structural;motif=TGCA;tsd=GATAC
Hic_asm_0	LTR_retriever	target_site_duplication	21498220	21498224	.	+	.	ID=rTSD_63;Parent=repeat_region_63;Name=Hic_asm_0:21491579..21498219;Classification=LTR/Gypsy;Sequence_ontology=SO:0000434;ltr_identity=1.0000;Method=structural;motif=TGCA;tsd=GATAC
###
Hic_asm_0	LTR_retriever	repeat_region	21716363	21718605	.	?	.	ID=repeat_region_64;Name=Hic_asm_0:21716367..21718601;Classification=LTR/unknown;Sequence_ontology=SO:0000657;ltr_identity=0.9740;Method=structural;motif=TGCA;tsd=ATAT
Hic_asm_0	LTR_retriever	target_site_duplication	21716363	21716366	.	?	.	ID=lTSD_64;Parent=repeat_region_64;Name=Hic_asm_0:21716367..21718601;Classification=LTR/unknown;Sequence_ontology=SO:0000434;ltr_identity=0.9740;Method=structural;motif=TGCA;tsd=ATAT
Hic_asm_0	LTR_retriever	long_terminal_repeat	21716367	21716750	.	?	.	ID=lLTR_64;Parent=repeat_region_64;Name=Hic_asm_0:21716367..21718601;Classification=LTR/unknown;Sequence_ontology=SO:0000286;ltr_identity=0.9740;Method=structural;motif=TGCA;tsd=ATAT
Hic_asm_0	LTR_retriever	LTR_retrotransposon	21716367	21718601	.	?	.	ID=LTRRT_64;Parent=repeat_region_64;Name=Hic_asm_0:21716367..21718601;Classification=LTR/unknown;Sequence_ontology=SO:0000186;ltr_identity=0.9740;Method=structural;motif=TGCA;tsd=ATAT
Hic_asm_0	LTR_retriever	long_terminal_repeat	21718218	21718601	.	?	.	ID=rLTR_64;Parent=repeat_region_64;Name=Hic_asm_0:21716367..21718601;Classification=LTR/unknown;Sequence_ontology=SO:0000286;ltr_identity=0.9740;Method=structural;motif=TGCA;tsd=ATAT
Hic_asm_0	LTR_retriever	target_site_duplication	21718602	21718605	.	?	.	ID=rTSD_64;Parent=repeat_region_64;Name=Hic_asm_0:21716367..21718601;Classification=LTR/unknown;Sequence_ontology=SO:0000434;ltr_identity=0.9740;Method=structural;motif=TGCA;tsd=ATAT
###
Hic_asm_0	LTR_retriever	repeat_region	21729270	21734237	.	?	.	ID=repeat_region_65;Name=Hic_asm_0:21729275..21734232;Classification=LTR/unknown;Sequence_ontology=SO:0000657;ltr_identity=1.0000;Method=structural;motif=TGCA;tsd=TAGGT
Hic_asm_0	LTR_retriever	target_site_duplication	21729270	21729274	.	?	.	ID=lTSD_65;Parent=repeat_region_65;Name=Hic_asm_0:21729275..21734232;Classification=LTR/unknown;Sequence_ontology=SO:0000434;ltr_identity=1.0000;Method=structural;motif=TGCA;tsd=TAGGT
Hic_asm_0	LTR_retriever	long_terminal_repeat	21729275	21730032	.	?	.	ID=lLTR_65;Parent=repeat_region_65;Name=Hic_asm_0:21729275..21734232;Classification=LTR/unknown;Sequence_ontology=SO:0000286;ltr_identity=1.0000;Method=structural;motif=TGCA;tsd=TAGGT
Hic_asm_0	LTR_retriever	LTR_retrotransposon	21729275	21734232	.	?	.	ID=LTRRT_65;Parent=repeat_region_65;Name=Hic_asm_0:21729275..21734232;Classification=LTR/unknown;Sequence_ontology=SO:0000186;ltr_identity=1.0000;Method=structural;motif=TGCA;tsd=TAGGT
Hic_asm_0	LTR_retriever	long_terminal_repeat	21733475	21734232	.	?	.	ID=rLTR_65;Parent=repeat_region_65;Name=Hic_asm_0:21729275..21734232;Classification=LTR/unknown;Sequence_ontology=SO:0000286;ltr_identity=1.0000;Method=structural;motif=TGCA;tsd=TAGGT
Hic_asm_0	LTR_retriever	target_site_duplication	21734233	21734237	.	?	.	ID=rTSD_65;Parent=repeat_region_65;Name=Hic_asm_0:21729275..21734232;Classification=LTR/unknown;Sequence_ontology=SO:0000434;ltr_identity=1.0000;Method=structural;motif=TGCA;tsd=TAGGT
###
Hic_asm_0	LTR_retriever	repeat_region	21978458	21983304	.	?	.	ID=repeat_region_66;Name=Hic_asm_0:21978463..21983299;Classification=LTR/unknown;Sequence_ontology=SO:0000657;ltr_identity=1.0000;Method=structural;motif=TGCA;tsd=GCGCA
Hic_asm_0	LTR_retriever	target_site_duplication	21978458	21978462	.	?	.	ID=lTSD_66;Parent=repeat_region_66;Name=Hic_asm_0:21978463..21983299;Classification=LTR/unknown;Sequence_ontology=SO:0000434;ltr_identity=1.0000;Method=structural;motif=TGCA;tsd=GCGCA
Hic_asm_0	LTR_retriever	long_terminal_repeat	21978463	21979215	.	?	.	ID=lLTR_66;Parent=repeat_region_66;Name=Hic_asm_0:21978463..21983299;Classification=LTR/unknown;Sequence_ontology=SO:0000286;ltr_identity=1.0000;Method=structural;motif=TGCA;tsd=GCGCA
Hic_asm_0	LTR_retriever	LTR_retrotransposon	21978463	21983299	.	?	.	ID=LTRRT_66;Parent=repeat_region_66;Name=Hic_asm_0:21978463..21983299;Classification=LTR/unknown;Sequence_ontology=SO:0000186;ltr_identity=1.0000;Method=structural;motif=TGCA;tsd=GCGCA
Hic_asm_0	LTR_retriever	long_terminal_repeat	21982547	21983299	.	?	.	ID=rLTR_66;Parent=repeat_region_66;Name=Hic_asm_0:21978463..21983299;Classification=LTR/unknown;Sequence_ontology=SO:0000286;ltr_identity=1.0000;Method=structural;motif=TGCA;tsd=GCGCA
Hic_asm_0	LTR_retriever	target_site_duplication	21983300	21983304	.	?	.	ID=rTSD_66;Parent=repeat_region_66;Name=Hic_asm_0:21978463..21983299;Classification=LTR/unknown;Sequence_ontology=SO:0000434;ltr_identity=1.0000;Method=structural;motif=TGCA;tsd=GCGCA
###
Hic_asm_0	LTR_retriever	repeat_region	22081684	22087074	.	-	.	ID=repeat_region_67;Name=Hic_asm_0:22081688..22087070;Classification=LTR/Gypsy;Sequence_ontology=SO:0000657;ltr_identity=0.9840;Method=structural;motif=TGCA;tsd=GTAC
Hic_asm_0	LTR_retriever	target_site_duplication	22081684	22081687	.	-	.	ID=lTSD_67;Parent=repeat_region_67;Name=Hic_asm_0:22081688..22087070;Classification=LTR/Gypsy;Sequence_ontology=SO:0000434;ltr_identity=0.9840;Method=structural;motif=TGCA;tsd=GTAC
Hic_asm_0	LTR_retriever	long_terminal_repeat	22081688	22082125	.	-	.	ID=lLTR_67;Parent=repeat_region_67;Name=Hic_asm_0:22081688..22087070;Classification=LTR/Gypsy;Sequence_ontology=SO:0000286;ltr_identity=0.9840;Method=structural;motif=TGCA;tsd=GTAC
Hic_asm_0	LTR_retriever	Gypsy_LTR_retrotransposon	22081688	22087070	.	-	.	ID=LTRRT_67;Parent=repeat_region_67;Name=Hic_asm_0:22081688..22087070;Classification=LTR/Gypsy;Sequence_ontology=SO:0002265;ltr_identity=0.9840;Method=structural;motif=TGCA;tsd=GTAC
Hic_asm_0	LTR_retriever	long_terminal_repeat	22086631	22087070	.	-	.	ID=rLTR_67;Parent=repeat_region_67;Name=Hic_asm_0:22081688..22087070;Classification=LTR/Gypsy;Sequence_ontology=SO:0000286;ltr_identity=0.9840;Method=structural;motif=TGCA;tsd=GTAC
Hic_asm_0	LTR_retriever	target_site_duplication	22087071	22087074	.	-	.	ID=rTSD_67;Parent=repeat_region_67;Name=Hic_asm_0:22081688..22087070;Classification=LTR/Gypsy;Sequence_ontology=SO:0000434;ltr_identity=0.9840;Method=structural;motif=TGCA;tsd=GTAC
###
Hic_asm_0	LTR_retriever	repeat_region	22146163	22151122	.	?	.	ID=repeat_region_68;Name=Hic_asm_0:22146168..22151117;Classification=LTR/unknown;Sequence_ontology=SO:0000657;ltr_identity=0.9947;Method=structural;motif=TGCA;tsd=GTCAC
Hic_asm_0	LTR_retriever	target_site_duplication	22146163	22146167	.	?	.	ID=lTSD_68;Parent=repeat_region_68;Name=Hic_asm_0:22146168..22151117;Classification=LTR/unknown;Sequence_ontology=SO:0000434;ltr_identity=0.9947;Method=structural;motif=TGCA;tsd=GTCAC
Hic_asm_0	LTR_retriever	long_terminal_repeat	22146168	22146924	.	?	.	ID=lLTR_68;Parent=repeat_region_68;Name=Hic_asm_0:22146168..22151117;Classification=LTR/unknown;Sequence_ontology=SO:0000286;ltr_identity=0.9947;Method=structural;motif=TGCA;tsd=GTCAC
Hic_asm_0	LTR_retriever	LTR_retrotransposon	22146168	22151117	.	?	.	ID=LTRRT_68;Parent=repeat_region_68;Name=Hic_asm_0:22146168..22151117;Classification=LTR/unknown;Sequence_ontology=SO:0000186;ltr_identity=0.9947;Method=structural;motif=TGCA;tsd=GTCAC
Hic_asm_0	LTR_retriever	long_terminal_repeat	22150361	22151117	.	?	.	ID=rLTR_68;Parent=repeat_region_68;Name=Hic_asm_0:22146168..22151117;Classification=LTR/unknown;Sequence_ontology=SO:0000286;ltr_identity=0.9947;Method=structural;motif=TGCA;tsd=GTCAC
Hic_asm_0	LTR_retriever	target_site_duplication	22151118	22151122	.	?	.	ID=rTSD_68;Parent=repeat_region_68;Name=Hic_asm_0:22146168..22151117;Classification=LTR/unknown;Sequence_ontology=SO:0000434;ltr_identity=0.9947;Method=structural;motif=TGCA;tsd=GTCAC
###
Hic_asm_0	LTR_retriever	repeat_region	24122215	24127170	.	?	.	ID=repeat_region_69;Name=Hic_asm_0:24122220..24127165;Classification=LTR/unknown;Sequence_ontology=SO:0000657;ltr_identity=1.0000;Method=structural;motif=TGCA;tsd=GGACG
Hic_asm_0	LTR_retriever	target_site_duplication	24122215	24122219	.	?	.	ID=lTSD_69;Parent=repeat_region_69;Name=Hic_asm_0:24122220..24127165;Classification=LTR/unknown;Sequence_ontology=SO:0000434;ltr_identity=1.0000;Method=structural;motif=TGCA;tsd=GGACG
Hic_asm_0	LTR_retriever	long_terminal_repeat	24122220	24122972	.	?	.	ID=lLTR_69;Parent=repeat_region_69;Name=Hic_asm_0:24122220..24127165;Classification=LTR/unknown;Sequence_ontology=SO:0000286;ltr_identity=1.0000;Method=structural;motif=TGCA;tsd=GGACG
Hic_asm_0	LTR_retriever	LTR_retrotransposon	24122220	24127165	.	?	.	ID=LTRRT_69;Parent=repeat_region_69;Name=Hic_asm_0:24122220..24127165;Classification=LTR/unknown;Sequence_ontology=SO:0000186;ltr_identity=1.0000;Method=structural;motif=TGCA;tsd=GGACG
Hic_asm_0	LTR_retriever	long_terminal_repeat	24126413	24127165	.	?	.	ID=rLTR_69;Parent=repeat_region_69;Name=Hic_asm_0:24122220..24127165;Classification=LTR/unknown;Sequence_ontology=SO:0000286;ltr_identity=1.0000;Method=structural;motif=TGCA;tsd=GGACG
Hic_asm_0	LTR_retriever	target_site_duplication	24127166	24127170	.	?	.	ID=rTSD_69;Parent=repeat_region_69;Name=Hic_asm_0:24122220..24127165;Classification=LTR/unknown;Sequence_ontology=SO:0000434;ltr_identity=1.0000;Method=structural;motif=TGCA;tsd=GGACG
###
Hic_asm_0	LTR_retriever	repeat_region	24256881	24263526	.	?	.	ID=repeat_region_70;Name=Hic_asm_0:24256885..24263522;Classification=LTR/unknown;Sequence_ontology=SO:0000657;ltr_identity=0.9832;Method=structural;motif=TGCA;tsd=GTAT
Hic_asm_0	LTR_retriever	target_site_duplication	24256881	24256884	.	?	.	ID=lTSD_70;Parent=repeat_region_70;Name=Hic_asm_0:24256885..24263522;Classification=LTR/unknown;Sequence_ontology=SO:0000434;ltr_identity=0.9832;Method=structural;motif=TGCA;tsd=GTAT
Hic_asm_0	LTR_retriever	long_terminal_repeat	24256885	24257182	.	?	.	ID=lLTR_70;Parent=repeat_region_70;Name=Hic_asm_0:24256885..24263522;Classification=LTR/unknown;Sequence_ontology=SO:0000286;ltr_identity=0.9832;Method=structural;motif=TGCA;tsd=GTAT
Hic_asm_0	LTR_retriever	LTR_retrotransposon	24256885	24263522	.	?	.	ID=LTRRT_70;Parent=repeat_region_70;Name=Hic_asm_0:24256885..24263522;Classification=LTR/unknown;Sequence_ontology=SO:0000186;ltr_identity=0.9832;Method=structural;motif=TGCA;tsd=GTAT
Hic_asm_0	LTR_retriever	long_terminal_repeat	24263225	24263522	.	?	.	ID=rLTR_70;Parent=repeat_region_70;Name=Hic_asm_0:24256885..24263522;Classification=LTR/unknown;Sequence_ontology=SO:0000286;ltr_identity=0.9832;Method=structural;motif=TGCA;tsd=GTAT
Hic_asm_0	LTR_retriever	target_site_duplication	24263523	24263526	.	?	.	ID=rTSD_70;Parent=repeat_region_70;Name=Hic_asm_0:24256885..24263522;Classification=LTR/unknown;Sequence_ontology=SO:0000434;ltr_identity=0.9832;Method=structural;motif=TGCA;tsd=GTAT
###
Hic_asm_0	LTR_retriever	repeat_region	24628960	24636293	.	-	.	ID=repeat_region_71;Name=Hic_asm_0:24628965..24636288;Classification=LTR/Gypsy;Sequence_ontology=SO:0000657;ltr_identity=1.0000;Method=structural;motif=TGTA;tsd=AATAC
Hic_asm_0	LTR_retriever	target_site_duplication	24628960	24628964	.	-	.	ID=lTSD_71;Parent=repeat_region_71;Name=Hic_asm_0:24628965..24636288;Classification=LTR/Gypsy;Sequence_ontology=SO:0000434;ltr_identity=1.0000;Method=structural;motif=TGTA;tsd=AATAC
Hic_asm_0	LTR_retriever	long_terminal_repeat	24628965	24629417	.	-	.	ID=lLTR_71;Parent=repeat_region_71;Name=Hic_asm_0:24628965..24636288;Classification=LTR/Gypsy;Sequence_ontology=SO:0000286;ltr_identity=1.0000;Method=structural;motif=TGTA;tsd=AATAC
Hic_asm_0	LTR_retriever	Gypsy_LTR_retrotransposon	24628965	24636288	.	-	.	ID=LTRRT_71;Parent=repeat_region_71;Name=Hic_asm_0:24628965..24636288;Classification=LTR/Gypsy;Sequence_ontology=SO:0002265;ltr_identity=1.0000;Method=structural;motif=TGTA;tsd=AATAC
Hic_asm_0	LTR_retriever	long_terminal_repeat	24635837	24636288	.	-	.	ID=rLTR_71;Parent=repeat_region_71;Name=Hic_asm_0:24628965..24636288;Classification=LTR/Gypsy;Sequence_ontology=SO:0000286;ltr_identity=1.0000;Method=structural;motif=TGTA;tsd=AATAC
Hic_asm_0	LTR_retriever	target_site_duplication	24636289	24636293	.	-	.	ID=rTSD_71;Parent=repeat_region_71;Name=Hic_asm_0:24628965..24636288;Classification=LTR/Gypsy;Sequence_ontology=SO:0000434;ltr_identity=1.0000;Method=structural;motif=TGTA;tsd=AATAC
###
Hic_asm_0	LTR_retriever	repeat_region	24628977	24636289	.	-	.	ID=repeat_region_72;Name=Hic_asm_0:24628981..24636285;Classification=LTR/Gypsy;Sequence_ontology=SO:0000657;ltr_identity=1.0000;Method=structural;motif=TGCA;tsd=CTGT
Hic_asm_0	LTR_retriever	target_site_duplication	24628977	24628980	.	-	.	ID=lTSD_72;Parent=repeat_region_72;Name=Hic_asm_0:24628981..24636285;Classification=LTR/Gypsy;Sequence_ontology=SO:0000434;ltr_identity=1.0000;Method=structural;motif=TGCA;tsd=CTGT
Hic_asm_0	LTR_retriever	long_terminal_repeat	24628981	24629414	.	-	.	ID=lLTR_72;Parent=repeat_region_72;Name=Hic_asm_0:24628981..24636285;Classification=LTR/Gypsy;Sequence_ontology=SO:0000286;ltr_identity=1.0000;Method=structural;motif=TGCA;tsd=CTGT
Hic_asm_0	LTR_retriever	Gypsy_LTR_retrotransposon	24628981	24636285	.	-	.	ID=LTRRT_72;Parent=repeat_region_72;Name=Hic_asm_0:24628981..24636285;Classification=LTR/Gypsy;Sequence_ontology=SO:0002265;ltr_identity=1.0000;Method=structural;motif=TGCA;tsd=CTGT
Hic_asm_0	LTR_retriever	long_terminal_repeat	24635853	24636285	.	-	.	ID=rLTR_72;Parent=repeat_region_72;Name=Hic_asm_0:24628981..24636285;Classification=LTR/Gypsy;Sequence_ontology=SO:0000286;ltr_identity=1.0000;Method=structural;motif=TGCA;tsd=CTGT
Hic_asm_0	LTR_retriever	target_site_duplication	24636286	24636289	.	-	.	ID=rTSD_72;Parent=repeat_region_72;Name=Hic_asm_0:24628981..24636285;Classification=LTR/Gypsy;Sequence_ontology=SO:0000434;ltr_identity=1.0000;Method=structural;motif=TGCA;tsd=CTGT
###
Hic_asm_0	LTR_retriever	repeat_region	25477216	25482420	.	-	.	ID=repeat_region_73;Name=Hic_asm_0:25477221..25482415;Classification=LTR/Gypsy;Sequence_ontology=SO:0000657;ltr_identity=0.9756;Method=structural;motif=TTTA;tsd=ATATA
Hic_asm_0	LTR_retriever	target_site_duplication	25477216	25477220	.	-	.	ID=lTSD_73;Parent=repeat_region_73;Name=Hic_asm_0:25477221..25482415;Classification=LTR/Gypsy;Sequence_ontology=SO:0000434;ltr_identity=0.9756;Method=structural;motif=TTTA;tsd=ATATA
Hic_asm_0	LTR_retriever	long_terminal_repeat	25477221	25477344	.	-	.	ID=lLTR_73;Parent=repeat_region_73;Name=Hic_asm_0:25477221..25482415;Classification=LTR/Gypsy;Sequence_ontology=SO:0000286;ltr_identity=0.9756;Method=structural;motif=TTTA;tsd=ATATA
Hic_asm_0	LTR_retriever	Gypsy_LTR_retrotransposon	25477221	25482415	.	-	.	ID=LTRRT_73;Parent=repeat_region_73;Name=Hic_asm_0:25477221..25482415;Classification=LTR/Gypsy;Sequence_ontology=SO:0002265;ltr_identity=0.9756;Method=structural;motif=TTTA;tsd=ATATA
Hic_asm_0	LTR_retriever	long_terminal_repeat	25482292	25482415	.	-	.	ID=rLTR_73;Parent=repeat_region_73;Name=Hic_asm_0:25477221..25482415;Classification=LTR/Gypsy;Sequence_ontology=SO:0000286;ltr_identity=0.9756;Method=structural;motif=TTTA;tsd=ATATA
Hic_asm_0	LTR_retriever	target_site_duplication	25482416	25482420	.	-	.	ID=rTSD_73;Parent=repeat_region_73;Name=Hic_asm_0:25477221..25482415;Classification=LTR/Gypsy;Sequence_ontology=SO:0000434;ltr_identity=0.9756;Method=structural;motif=TTTA;tsd=ATATA
###
Hic_asm_0	LTR_retriever	repeat_region	25741755	25745670	.	+	.	ID=repeat_region_74;Name=Hic_asm_0:25741760..25745665;Classification=LTR/Gypsy;Sequence_ontology=SO:0000657;ltr_identity=1.0000;Method=structural;motif=TGCA;tsd=GCACT
Hic_asm_0	LTR_retriever	target_site_duplication	25741755	25741759	.	+	.	ID=lTSD_74;Parent=repeat_region_74;Name=Hic_asm_0:25741760..25745665;Classification=LTR/Gypsy;Sequence_ontology=SO:0000434;ltr_identity=1.0000;Method=structural;motif=TGCA;tsd=GCACT
Hic_asm_0	LTR_retriever	long_terminal_repeat	25741760	25741890	.	+	.	ID=lLTR_74;Parent=repeat_region_74;Name=Hic_asm_0:25741760..25745665;Classification=LTR/Gypsy;Sequence_ontology=SO:0000286;ltr_identity=1.0000;Method=structural;motif=TGCA;tsd=GCACT
Hic_asm_0	LTR_retriever	Gypsy_LTR_retrotransposon	25741760	25745665	.	+	.	ID=LTRRT_74;Parent=repeat_region_74;Name=Hic_asm_0:25741760..25745665;Classification=LTR/Gypsy;Sequence_ontology=SO:0002265;ltr_identity=1.0000;Method=structural;motif=TGCA;tsd=GCACT
Hic_asm_0	LTR_retriever	long_terminal_repeat	25745535	25745665	.	+	.	ID=rLTR_74;Parent=repeat_region_74;Name=Hic_asm_0:25741760..25745665;Classification=LTR/Gypsy;Sequence_ontology=SO:0000286;ltr_identity=1.0000;Method=structural;motif=TGCA;tsd=GCACT
Hic_asm_0	LTR_retriever	target_site_duplication	25745666	25745670	.	+	.	ID=rTSD_74;Parent=repeat_region_74;Name=Hic_asm_0:25741760..25745665;Classification=LTR/Gypsy;Sequence_ontology=SO:0000434;ltr_identity=1.0000;Method=structural;motif=TGCA;tsd=GCACT
###
Hic_asm_0	LTR_retriever	repeat_region	25930447	25937153	.	+	.	ID=repeat_region_75;Name=Hic_asm_0:25930452..25937148;Classification=LTR/Gypsy;Sequence_ontology=SO:0000657;ltr_identity=1.0000;Method=structural;motif=TGCA;tsd=TTAAT
Hic_asm_0	LTR_retriever	target_site_duplication	25930447	25930451	.	+	.	ID=lTSD_75;Parent=repeat_region_75;Name=Hic_asm_0:25930452..25937148;Classification=LTR/Gypsy;Sequence_ontology=SO:0000434;ltr_identity=1.0000;Method=structural;motif=TGCA;tsd=TTAAT
Hic_asm_0	LTR_retriever	long_terminal_repeat	25930452	25930676	.	+	.	ID=lLTR_75;Parent=repeat_region_75;Name=Hic_asm_0:25930452..25937148;Classification=LTR/Gypsy;Sequence_ontology=SO:0000286;ltr_identity=1.0000;Method=structural;motif=TGCA;tsd=TTAAT
Hic_asm_0	LTR_retriever	Gypsy_LTR_retrotransposon	25930452	25937148	.	+	.	ID=LTRRT_75;Parent=repeat_region_75;Name=Hic_asm_0:25930452..25937148;Classification=LTR/Gypsy;Sequence_ontology=SO:0002265;ltr_identity=1.0000;Method=structural;motif=TGCA;tsd=TTAAT
Hic_asm_0	LTR_retriever	long_terminal_repeat	25936924	25937148	.	+	.	ID=rLTR_75;Parent=repeat_region_75;Name=Hic_asm_0:25930452..25937148;Classification=LTR/Gypsy;Sequence_ontology=SO:0000286;ltr_identity=1.0000;Method=structural;motif=TGCA;tsd=TTAAT
Hic_asm_0	LTR_retriever	target_site_duplication	25937149	25937153	.	+	.	ID=rTSD_75;Parent=repeat_region_75;Name=Hic_asm_0:25930452..25937148;Classification=LTR/Gypsy;Sequence_ontology=SO:0000434;ltr_identity=1.0000;Method=structural;motif=TGCA;tsd=TTAAT
###
Hic_asm_0	LTR_retriever	repeat_region	26370294	26373857	.	?	.	ID=repeat_region_76;Name=Hic_asm_0:26370298..26373853;Classification=LTR/unknown;Sequence_ontology=SO:0000657;ltr_identity=0.9898;Method=structural;motif=TGCA;tsd=ATGT
Hic_asm_0	LTR_retriever	target_site_duplication	26370294	26370297	.	?	.	ID=lTSD_76;Parent=repeat_region_76;Name=Hic_asm_0:26370298..26373853;Classification=LTR/unknown;Sequence_ontology=SO:0000434;ltr_identity=0.9898;Method=structural;motif=TGCA;tsd=ATGT
Hic_asm_0	LTR_retriever	long_terminal_repeat	26370298	26371576	.	?	.	ID=lLTR_76;Parent=repeat_region_76;Name=Hic_asm_0:26370298..26373853;Classification=LTR/unknown;Sequence_ontology=SO:0000286;ltr_identity=0.9898;Method=structural;motif=TGCA;tsd=ATGT
Hic_asm_0	LTR_retriever	LTR_retrotransposon	26370298	26373853	.	?	.	ID=LTRRT_76;Parent=repeat_region_76;Name=Hic_asm_0:26370298..26373853;Classification=LTR/unknown;Sequence_ontology=SO:0000186;ltr_identity=0.9898;Method=structural;motif=TGCA;tsd=ATGT
Hic_asm_0	LTR_retriever	long_terminal_repeat	26372575	26373853	.	?	.	ID=rLTR_76;Parent=repeat_region_76;Name=Hic_asm_0:26370298..26373853;Classification=LTR/unknown;Sequence_ontology=SO:0000286;ltr_identity=0.9898;Method=structural;motif=TGCA;tsd=ATGT
Hic_asm_0	LTR_retriever	target_site_duplication	26373854	26373857	.	?	.	ID=rTSD_76;Parent=repeat_region_76;Name=Hic_asm_0:26370298..26373853;Classification=LTR/unknown;Sequence_ontology=SO:0000434;ltr_identity=0.9898;Method=structural;motif=TGCA;tsd=ATGT
###
Hic_asm_0	LTR_retriever	repeat_region	27149729	27162465	.	-	.	ID=repeat_region_77;Name=Hic_asm_0:27149734..27162460;Classification=LTR/Gypsy;Sequence_ontology=SO:0000657;ltr_identity=0.9628;Method=structural;motif=TGCA;tsd=CCTCA
Hic_asm_0	LTR_retriever	target_site_duplication	27149729	27149733	.	-	.	ID=lTSD_77;Parent=repeat_region_77;Name=Hic_asm_0:27149734..27162460;Classification=LTR/Gypsy;Sequence_ontology=SO:0000434;ltr_identity=0.9628;Method=structural;motif=TGCA;tsd=CCTCA
Hic_asm_0	LTR_retriever	long_terminal_repeat	27149734	27149948	.	-	.	ID=lLTR_77;Parent=repeat_region_77;Name=Hic_asm_0:27149734..27162460;Classification=LTR/Gypsy;Sequence_ontology=SO:0000286;ltr_identity=0.9628;Method=structural;motif=TGCA;tsd=CCTCA
Hic_asm_0	LTR_retriever	Gypsy_LTR_retrotransposon	27149734	27162460	.	-	.	ID=LTRRT_77;Parent=repeat_region_77;Name=Hic_asm_0:27149734..27162460;Classification=LTR/Gypsy;Sequence_ontology=SO:0002265;ltr_identity=0.9628;Method=structural;motif=TGCA;tsd=CCTCA
Hic_asm_0	LTR_retriever	long_terminal_repeat	27162246	27162460	.	-	.	ID=rLTR_77;Parent=repeat_region_77;Name=Hic_asm_0:27149734..27162460;Classification=LTR/Gypsy;Sequence_ontology=SO:0000286;ltr_identity=0.9628;Method=structural;motif=TGCA;tsd=CCTCA
Hic_asm_0	LTR_retriever	target_site_duplication	27162461	27162465	.	-	.	ID=rTSD_77;Parent=repeat_region_77;Name=Hic_asm_0:27149734..27162460;Classification=LTR/Gypsy;Sequence_ontology=SO:0000434;ltr_identity=0.9628;Method=structural;motif=TGCA;tsd=CCTCA
###
Hic_asm_0	LTR_retriever	repeat_region	27338606	27343677	.	+	.	ID=repeat_region_78;Name=Hic_asm_0:27338610..27343673;Classification=LTR/Gypsy;Sequence_ontology=SO:0000657;ltr_identity=0.9944;Method=structural;motif=TGCA;tsd=CAGC
Hic_asm_0	LTR_retriever	target_site_duplication	27338606	27338609	.	+	.	ID=lTSD_78;Parent=repeat_region_78;Name=Hic_asm_0:27338610..27343673;Classification=LTR/Gypsy;Sequence_ontology=SO:0000434;ltr_identity=0.9944;Method=structural;motif=TGCA;tsd=CAGC
Hic_asm_0	LTR_retriever	long_terminal_repeat	27338610	27339146	.	+	.	ID=lLTR_78;Parent=repeat_region_78;Name=Hic_asm_0:27338610..27343673;Classification=LTR/Gypsy;Sequence_ontology=SO:0000286;ltr_identity=0.9944;Method=structural;motif=TGCA;tsd=CAGC
Hic_asm_0	LTR_retriever	Gypsy_LTR_retrotransposon	27338610	27343673	.	+	.	ID=LTRRT_78;Parent=repeat_region_78;Name=Hic_asm_0:27338610..27343673;Classification=LTR/Gypsy;Sequence_ontology=SO:0002265;ltr_identity=0.9944;Method=structural;motif=TGCA;tsd=CAGC
Hic_asm_0	LTR_retriever	long_terminal_repeat	27343137	27343673	.	+	.	ID=rLTR_78;Parent=repeat_region_78;Name=Hic_asm_0:27338610..27343673;Classification=LTR/Gypsy;Sequence_ontology=SO:0000286;ltr_identity=0.9944;Method=structural;motif=TGCA;tsd=CAGC
Hic_asm_0	LTR_retriever	target_site_duplication	27343674	27343677	.	+	.	ID=rTSD_78;Parent=repeat_region_78;Name=Hic_asm_0:27338610..27343673;Classification=LTR/Gypsy;Sequence_ontology=SO:0000434;ltr_identity=0.9944;Method=structural;motif=TGCA;tsd=CAGC
###
Hic_asm_0	LTR_retriever	repeat_region	27488652	27496009	.	-	.	ID=repeat_region_79;Name=Hic_asm_0:27488657..27496004;Classification=LTR/Gypsy;Sequence_ontology=SO:0000657;ltr_identity=0.9956;Method=structural;motif=TGTA;tsd=ATAAT
Hic_asm_0	LTR_retriever	target_site_duplication	27488652	27488656	.	-	.	ID=lTSD_79;Parent=repeat_region_79;Name=Hic_asm_0:27488657..27496004;Classification=LTR/Gypsy;Sequence_ontology=SO:0000434;ltr_identity=0.9956;Method=structural;motif=TGTA;tsd=ATAAT
Hic_asm_0	LTR_retriever	long_terminal_repeat	27488657	27489109	.	-	.	ID=lLTR_79;Parent=repeat_region_79;Name=Hic_asm_0:27488657..27496004;Classification=LTR/Gypsy;Sequence_ontology=SO:0000286;ltr_identity=0.9956;Method=structural;motif=TGTA;tsd=ATAAT
Hic_asm_0	LTR_retriever	Gypsy_LTR_retrotransposon	27488657	27496004	.	-	.	ID=LTRRT_79;Parent=repeat_region_79;Name=Hic_asm_0:27488657..27496004;Classification=LTR/Gypsy;Sequence_ontology=SO:0002265;ltr_identity=0.9956;Method=structural;motif=TGTA;tsd=ATAAT
Hic_asm_0	LTR_retriever	long_terminal_repeat	27495552	27496004	.	-	.	ID=rLTR_79;Parent=repeat_region_79;Name=Hic_asm_0:27488657..27496004;Classification=LTR/Gypsy;Sequence_ontology=SO:0000286;ltr_identity=0.9956;Method=structural;motif=TGTA;tsd=ATAAT
Hic_asm_0	LTR_retriever	target_site_duplication	27496005	27496009	.	-	.	ID=rTSD_79;Parent=repeat_region_79;Name=Hic_asm_0:27488657..27496004;Classification=LTR/Gypsy;Sequence_ontology=SO:0000434;ltr_identity=0.9956;Method=structural;motif=TGTA;tsd=ATAAT
###
Hic_asm_0	LTR_retriever	repeat_region	27622966	27628090	.	?	.	ID=repeat_region_80;Name=Hic_asm_0:27622971..27628085;Classification=LTR/unknown;Sequence_ontology=SO:0000657;ltr_identity=0.9698;Method=structural;motif=TGCA;tsd=GTTAT
Hic_asm_0	LTR_retriever	target_site_duplication	27622966	27622970	.	?	.	ID=lTSD_80;Parent=repeat_region_80;Name=Hic_asm_0:27622971..27628085;Classification=LTR/unknown;Sequence_ontology=SO:0000434;ltr_identity=0.9698;Method=structural;motif=TGCA;tsd=GTTAT
Hic_asm_0	LTR_retriever	long_terminal_repeat	27622971	27623799	.	?	.	ID=lLTR_80;Parent=repeat_region_80;Name=Hic_asm_0:27622971..27628085;Classification=LTR/unknown;Sequence_ontology=SO:0000286;ltr_identity=0.9698;Method=structural;motif=TGCA;tsd=GTTAT
Hic_asm_0	LTR_retriever	LTR_retrotransposon	27622971	27628085	.	?	.	ID=LTRRT_80;Parent=repeat_region_80;Name=Hic_asm_0:27622971..27628085;Classification=LTR/unknown;Sequence_ontology=SO:0000186;ltr_identity=0.9698;Method=structural;motif=TGCA;tsd=GTTAT
Hic_asm_0	LTR_retriever	long_terminal_repeat	27627253	27628085	.	?	.	ID=rLTR_80;Parent=repeat_region_80;Name=Hic_asm_0:27622971..27628085;Classification=LTR/unknown;Sequence_ontology=SO:0000286;ltr_identity=0.9698;Method=structural;motif=TGCA;tsd=GTTAT
Hic_asm_0	LTR_retriever	target_site_duplication	27628086	27628090	.	?	.	ID=rTSD_80;Parent=repeat_region_80;Name=Hic_asm_0:27622971..27628085;Classification=LTR/unknown;Sequence_ontology=SO:0000434;ltr_identity=0.9698;Method=structural;motif=TGCA;tsd=GTTAT
###
Hic_asm_0	LTR_retriever	repeat_region	27729982	27732311	.	?	.	ID=repeat_region_81;Name=Hic_asm_0:27729986..27732307;Classification=LTR/unknown;Sequence_ontology=SO:0000657;ltr_identity=0.9676;Method=structural;motif=TGCA;tsd=TATT
Hic_asm_0	LTR_retriever	target_site_duplication	27729982	27729985	.	?	.	ID=lTSD_81;Parent=repeat_region_81;Name=Hic_asm_0:27729986..27732307;Classification=LTR/unknown;Sequence_ontology=SO:0000434;ltr_identity=0.9676;Method=structural;motif=TGCA;tsd=TATT
Hic_asm_0	LTR_retriever	long_terminal_repeat	27729986	27730294	.	?	.	ID=lLTR_81;Parent=repeat_region_81;Name=Hic_asm_0:27729986..27732307;Classification=LTR/unknown;Sequence_ontology=SO:0000286;ltr_identity=0.9676;Method=structural;motif=TGCA;tsd=TATT
Hic_asm_0	LTR_retriever	LTR_retrotransposon	27729986	27732307	.	?	.	ID=LTRRT_81;Parent=repeat_region_81;Name=Hic_asm_0:27729986..27732307;Classification=LTR/unknown;Sequence_ontology=SO:0000186;ltr_identity=0.9676;Method=structural;motif=TGCA;tsd=TATT
Hic_asm_0	LTR_retriever	long_terminal_repeat	27731999	27732307	.	?	.	ID=rLTR_81;Parent=repeat_region_81;Name=Hic_asm_0:27729986..27732307;Classification=LTR/unknown;Sequence_ontology=SO:0000286;ltr_identity=0.9676;Method=structural;motif=TGCA;tsd=TATT
Hic_asm_0	LTR_retriever	target_site_duplication	27732308	27732311	.	?	.	ID=rTSD_81;Parent=repeat_region_81;Name=Hic_asm_0:27729986..27732307;Classification=LTR/unknown;Sequence_ontology=SO:0000434;ltr_identity=0.9676;Method=structural;motif=TGCA;tsd=TATT
###
Hic_asm_0	LTR_retriever	repeat_region	27845132	27848800	.	-	.	ID=repeat_region_82;Name=Hic_asm_0:27845137..27848795;Classification=LTR/Gypsy;Sequence_ontology=SO:0000657;ltr_identity=0.9906;Method=structural;motif=TGCA;tsd=AAAAC
Hic_asm_0	LTR_retriever	target_site_duplication	27845132	27845136	.	-	.	ID=lTSD_82;Parent=repeat_region_82;Name=Hic_asm_0:27845137..27848795;Classification=LTR/Gypsy;Sequence_ontology=SO:0000434;ltr_identity=0.9906;Method=structural;motif=TGCA;tsd=AAAAC
Hic_asm_0	LTR_retriever	long_terminal_repeat	27845137	27845242	.	-	.	ID=lLTR_82;Parent=repeat_region_82;Name=Hic_asm_0:27845137..27848795;Classification=LTR/Gypsy;Sequence_ontology=SO:0000286;ltr_identity=0.9906;Method=structural;motif=TGCA;tsd=AAAAC
Hic_asm_0	LTR_retriever	Gypsy_LTR_retrotransposon	27845137	27848795	.	-	.	ID=LTRRT_82;Parent=repeat_region_82;Name=Hic_asm_0:27845137..27848795;Classification=LTR/Gypsy;Sequence_ontology=SO:0002265;ltr_identity=0.9906;Method=structural;motif=TGCA;tsd=AAAAC
Hic_asm_0	LTR_retriever	long_terminal_repeat	27848690	27848795	.	-	.	ID=rLTR_82;Parent=repeat_region_82;Name=Hic_asm_0:27845137..27848795;Classification=LTR/Gypsy;Sequence_ontology=SO:0000286;ltr_identity=0.9906;Method=structural;motif=TGCA;tsd=AAAAC
Hic_asm_0	LTR_retriever	target_site_duplication	27848796	27848800	.	-	.	ID=rTSD_82;Parent=repeat_region_82;Name=Hic_asm_0:27845137..27848795;Classification=LTR/Gypsy;Sequence_ontology=SO:0000434;ltr_identity=0.9906;Method=structural;motif=TGCA;tsd=AAAAC
###
Hic_asm_0	LTR_retriever	repeat_region	27868359	27875302	.	-	.	ID=repeat_region_83;Name=Hic_asm_0:27868364..27875297;Classification=LTR/Gypsy;Sequence_ontology=SO:0000657;ltr_identity=0.9903;Method=structural;motif=TGCA;tsd=TTCCT
Hic_asm_0	LTR_retriever	target_site_duplication	27868359	27868363	.	-	.	ID=lTSD_83;Parent=repeat_region_83;Name=Hic_asm_0:27868364..27875297;Classification=LTR/Gypsy;Sequence_ontology=SO:0000434;ltr_identity=0.9903;Method=structural;motif=TGCA;tsd=TTCCT
Hic_asm_0	LTR_retriever	long_terminal_repeat	27868364	27868570	.	-	.	ID=lLTR_83;Parent=repeat_region_83;Name=Hic_asm_0:27868364..27875297;Classification=LTR/Gypsy;Sequence_ontology=SO:0000286;ltr_identity=0.9903;Method=structural;motif=TGCA;tsd=TTCCT
Hic_asm_0	LTR_retriever	Gypsy_LTR_retrotransposon	27868364	27875297	.	-	.	ID=LTRRT_83;Parent=repeat_region_83;Name=Hic_asm_0:27868364..27875297;Classification=LTR/Gypsy;Sequence_ontology=SO:0002265;ltr_identity=0.9903;Method=structural;motif=TGCA;tsd=TTCCT
Hic_asm_0	LTR_retriever	long_terminal_repeat	27875091	27875297	.	-	.	ID=rLTR_83;Parent=repeat_region_83;Name=Hic_asm_0:27868364..27875297;Classification=LTR/Gypsy;Sequence_ontology=SO:0000286;ltr_identity=0.9903;Method=structural;motif=TGCA;tsd=TTCCT
Hic_asm_0	LTR_retriever	target_site_duplication	27875298	27875302	.	-	.	ID=rTSD_83;Parent=repeat_region_83;Name=Hic_asm_0:27868364..27875297;Classification=LTR/Gypsy;Sequence_ontology=SO:0000434;ltr_identity=0.9903;Method=structural;motif=TGCA;tsd=TTCCT
###
Hic_asm_0	LTR_retriever	repeat_region	28527626	28534409	.	+	.	ID=repeat_region_84;Name=Hic_asm_0:28527631..28534404;Classification=LTR/Gypsy;Sequence_ontology=SO:0000657;ltr_identity=0.9511;Method=structural;motif=TGCA;tsd=ATTGT
Hic_asm_0	LTR_retriever	target_site_duplication	28527626	28527630	.	+	.	ID=lTSD_84;Parent=repeat_region_84;Name=Hic_asm_0:28527631..28534404;Classification=LTR/Gypsy;Sequence_ontology=SO:0000434;ltr_identity=0.9511;Method=structural;motif=TGCA;tsd=ATTGT
Hic_asm_0	LTR_retriever	long_terminal_repeat	28527631	28527904	.	+	.	ID=lLTR_84;Parent=repeat_region_84;Name=Hic_asm_0:28527631..28534404;Classification=LTR/Gypsy;Sequence_ontology=SO:0000286;ltr_identity=0.9511;Method=structural;motif=TGCA;tsd=ATTGT
Hic_asm_0	LTR_retriever	Gypsy_LTR_retrotransposon	28527631	28534404	.	+	.	ID=LTRRT_84;Parent=repeat_region_84;Name=Hic_asm_0:28527631..28534404;Classification=LTR/Gypsy;Sequence_ontology=SO:0002265;ltr_identity=0.9511;Method=structural;motif=TGCA;tsd=ATTGT
Hic_asm_0	LTR_retriever	long_terminal_repeat	28534137	28534404	.	+	.	ID=rLTR_84;Parent=repeat_region_84;Name=Hic_asm_0:28527631..28534404;Classification=LTR/Gypsy;Sequence_ontology=SO:0000286;ltr_identity=0.9511;Method=structural;motif=TGCA;tsd=ATTGT
Hic_asm_0	LTR_retriever	target_site_duplication	28534405	28534409	.	+	.	ID=rTSD_84;Parent=repeat_region_84;Name=Hic_asm_0:28527631..28534404;Classification=LTR/Gypsy;Sequence_ontology=SO:0000434;ltr_identity=0.9511;Method=structural;motif=TGCA;tsd=ATTGT
###
Hic_asm_0	LTR_retriever	repeat_region	28601521	28609645	.	+	.	ID=repeat_region_85;Name=Hic_asm_0:28601525..28609641;Classification=LTR/Gypsy;Sequence_ontology=SO:0000657;ltr_identity=0.9926;Method=structural;motif=TGCA;tsd=AGAC
Hic_asm_0	LTR_retriever	target_site_duplication	28601521	28601524	.	+	.	ID=lTSD_85;Parent=repeat_region_85;Name=Hic_asm_0:28601525..28609641;Classification=LTR/Gypsy;Sequence_ontology=SO:0000434;ltr_identity=0.9926;Method=structural;motif=TGCA;tsd=AGAC
Hic_asm_0	LTR_retriever	long_terminal_repeat	28601525	28602735	.	+	.	ID=lLTR_85;Parent=repeat_region_85;Name=Hic_asm_0:28601525..28609641;Classification=LTR/Gypsy;Sequence_ontology=SO:0000286;ltr_identity=0.9926;Method=structural;motif=TGCA;tsd=AGAC
Hic_asm_0	LTR_retriever	Gypsy_LTR_retrotransposon	28601525	28609641	.	+	.	ID=LTRRT_85;Parent=repeat_region_85;Name=Hic_asm_0:28601525..28609641;Classification=LTR/Gypsy;Sequence_ontology=SO:0002265;ltr_identity=0.9926;Method=structural;motif=TGCA;tsd=AGAC
Hic_asm_0	LTR_retriever	long_terminal_repeat	28608430	28609641	.	+	.	ID=rLTR_85;Parent=repeat_region_85;Name=Hic_asm_0:28601525..28609641;Classification=LTR/Gypsy;Sequence_ontology=SO:0000286;ltr_identity=0.9926;Method=structural;motif=TGCA;tsd=AGAC
Hic_asm_0	LTR_retriever	target_site_duplication	28609642	28609645	.	+	.	ID=rTSD_85;Parent=repeat_region_85;Name=Hic_asm_0:28601525..28609641;Classification=LTR/Gypsy;Sequence_ontology=SO:0000434;ltr_identity=0.9926;Method=structural;motif=TGCA;tsd=AGAC
###
Hic_asm_0	LTR_retriever	repeat_region	29177071	29184237	.	-	.	ID=repeat_region_86;Name=Hic_asm_0:29177076..29184232;Classification=LTR/Gypsy;Sequence_ontology=SO:0000657;ltr_identity=0.9774;Method=structural;motif=TGTA;tsd=AGATG
Hic_asm_0	LTR_retriever	target_site_duplication	29177071	29177075	.	-	.	ID=lTSD_86;Parent=repeat_region_86;Name=Hic_asm_0:29177076..29184232;Classification=LTR/Gypsy;Sequence_ontology=SO:0000434;ltr_identity=0.9774;Method=structural;motif=TGTA;tsd=AGATG
Hic_asm_0	LTR_retriever	long_terminal_repeat	29177076	29177517	.	-	.	ID=lLTR_86;Parent=repeat_region_86;Name=Hic_asm_0:29177076..29184232;Classification=LTR/Gypsy;Sequence_ontology=SO:0000286;ltr_identity=0.9774;Method=structural;motif=TGTA;tsd=AGATG
Hic_asm_0	LTR_retriever	Gypsy_LTR_retrotransposon	29177076	29184232	.	-	.	ID=LTRRT_86;Parent=repeat_region_86;Name=Hic_asm_0:29177076..29184232;Classification=LTR/Gypsy;Sequence_ontology=SO:0002265;ltr_identity=0.9774;Method=structural;motif=TGTA;tsd=AGATG
Hic_asm_0	LTR_retriever	long_terminal_repeat	29183791	29184232	.	-	.	ID=rLTR_86;Parent=repeat_region_86;Name=Hic_asm_0:29177076..29184232;Classification=LTR/Gypsy;Sequence_ontology=SO:0000286;ltr_identity=0.9774;Method=structural;motif=TGTA;tsd=AGATG
Hic_asm_0	LTR_retriever	target_site_duplication	29184233	29184237	.	-	.	ID=rTSD_86;Parent=repeat_region_86;Name=Hic_asm_0:29177076..29184232;Classification=LTR/Gypsy;Sequence_ontology=SO:0000434;ltr_identity=0.9774;Method=structural;motif=TGTA;tsd=AGATG
###
Hic_asm_0	LTR_retriever	repeat_region	29819120	29822934	.	-	.	ID=repeat_region_87;Name=Hic_asm_0:29819125..29822929;Classification=LTR/Gypsy;Sequence_ontology=SO:0000657;ltr_identity=1.0000;Method=structural;motif=TGTA;tsd=GAAAC
Hic_asm_0	LTR_retriever	target_site_duplication	29819120	29819124	.	-	.	ID=lTSD_87;Parent=repeat_region_87;Name=Hic_asm_0:29819125..29822929;Classification=LTR/Gypsy;Sequence_ontology=SO:0000434;ltr_identity=1.0000;Method=structural;motif=TGTA;tsd=GAAAC
Hic_asm_0	LTR_retriever	long_terminal_repeat	29819125	29819226	.	-	.	ID=lLTR_87;Parent=repeat_region_87;Name=Hic_asm_0:29819125..29822929;Classification=LTR/Gypsy;Sequence_ontology=SO:0000286;ltr_identity=1.0000;Method=structural;motif=TGTA;tsd=GAAAC
Hic_asm_0	LTR_retriever	Gypsy_LTR_retrotransposon	29819125	29822929	.	-	.	ID=LTRRT_87;Parent=repeat_region_87;Name=Hic_asm_0:29819125..29822929;Classification=LTR/Gypsy;Sequence_ontology=SO:0002265;ltr_identity=1.0000;Method=structural;motif=TGTA;tsd=GAAAC
Hic_asm_0	LTR_retriever	long_terminal_repeat	29822828	29822929	.	-	.	ID=rLTR_87;Parent=repeat_region_87;Name=Hic_asm_0:29819125..29822929;Classification=LTR/Gypsy;Sequence_ontology=SO:0000286;ltr_identity=1.0000;Method=structural;motif=TGTA;tsd=GAAAC
Hic_asm_0	LTR_retriever	target_site_duplication	29822930	29822934	.	-	.	ID=rTSD_87;Parent=repeat_region_87;Name=Hic_asm_0:29819125..29822929;Classification=LTR/Gypsy;Sequence_ontology=SO:0000434;ltr_identity=1.0000;Method=structural;motif=TGTA;tsd=GAAAC
###
Hic_asm_0	LTR_retriever	repeat_region	30030946	30038278	.	-	.	ID=repeat_region_88;Name=Hic_asm_0:30030951..30038273;Classification=LTR/Gypsy;Sequence_ontology=SO:0000657;ltr_identity=1.0000;Method=structural;motif=TGTA;tsd=GATAC
Hic_asm_0	LTR_retriever	target_site_duplication	30030946	30030950	.	-	.	ID=lTSD_88;Parent=repeat_region_88;Name=Hic_asm_0:30030951..30038273;Classification=LTR/Gypsy;Sequence_ontology=SO:0000434;ltr_identity=1.0000;Method=structural;motif=TGTA;tsd=GATAC
Hic_asm_0	LTR_retriever	long_terminal_repeat	30030951	30031402	.	-	.	ID=lLTR_88;Parent=repeat_region_88;Name=Hic_asm_0:30030951..30038273;Classification=LTR/Gypsy;Sequence_ontology=SO:0000286;ltr_identity=1.0000;Method=structural;motif=TGTA;tsd=GATAC
Hic_asm_0	LTR_retriever	Gypsy_LTR_retrotransposon	30030951	30038273	.	-	.	ID=LTRRT_88;Parent=repeat_region_88;Name=Hic_asm_0:30030951..30038273;Classification=LTR/Gypsy;Sequence_ontology=SO:0002265;ltr_identity=1.0000;Method=structural;motif=TGTA;tsd=GATAC
Hic_asm_0	LTR_retriever	long_terminal_repeat	30037822	30038273	.	-	.	ID=rLTR_88;Parent=repeat_region_88;Name=Hic_asm_0:30030951..30038273;Classification=LTR/Gypsy;Sequence_ontology=SO:0000286;ltr_identity=1.0000;Method=structural;motif=TGTA;tsd=GATAC
Hic_asm_0	LTR_retriever	target_site_duplication	30038274	30038278	.	-	.	ID=rTSD_88;Parent=repeat_region_88;Name=Hic_asm_0:30030951..30038273;Classification=LTR/Gypsy;Sequence_ontology=SO:0000434;ltr_identity=1.0000;Method=structural;motif=TGTA;tsd=GATAC
###
Hic_asm_0	LTR_retriever	repeat_region	30030963	30038274	.	-	.	ID=repeat_region_89;Name=Hic_asm_0:30030967..30038270;Classification=LTR/Gypsy;Sequence_ontology=SO:0000657;ltr_identity=1.0000;Method=structural;motif=TGCA;tsd=CTGT
Hic_asm_0	LTR_retriever	target_site_duplication	30030963	30030966	.	-	.	ID=lTSD_89;Parent=repeat_region_89;Name=Hic_asm_0:30030967..30038270;Classification=LTR/Gypsy;Sequence_ontology=SO:0000434;ltr_identity=1.0000;Method=structural;motif=TGCA;tsd=CTGT
Hic_asm_0	LTR_retriever	long_terminal_repeat	30030967	30031399	.	-	.	ID=lLTR_89;Parent=repeat_region_89;Name=Hic_asm_0:30030967..30038270;Classification=LTR/Gypsy;Sequence_ontology=SO:0000286;ltr_identity=1.0000;Method=structural;motif=TGCA;tsd=CTGT
Hic_asm_0	LTR_retriever	Gypsy_LTR_retrotransposon	30030967	30038270	.	-	.	ID=LTRRT_89;Parent=repeat_region_89;Name=Hic_asm_0:30030967..30038270;Classification=LTR/Gypsy;Sequence_ontology=SO:0002265;ltr_identity=1.0000;Method=structural;motif=TGCA;tsd=CTGT
Hic_asm_0	LTR_retriever	long_terminal_repeat	30037838	30038270	.	-	.	ID=rLTR_89;Parent=repeat_region_89;Name=Hic_asm_0:30030967..30038270;Classification=LTR/Gypsy;Sequence_ontology=SO:0000286;ltr_identity=1.0000;Method=structural;motif=TGCA;tsd=CTGT
Hic_asm_0	LTR_retriever	target_site_duplication	30038271	30038274	.	-	.	ID=rTSD_89;Parent=repeat_region_89;Name=Hic_asm_0:30030967..30038270;Classification=LTR/Gypsy;Sequence_ontology=SO:0000434;ltr_identity=1.0000;Method=structural;motif=TGCA;tsd=CTGT
###
Hic_asm_0	LTR_retriever	repeat_region	30066675	30069569	.	?	.	ID=repeat_region_90;Name=Hic_asm_0:30066679..30069565;Classification=LTR/unknown;Sequence_ontology=SO:0000657;ltr_identity=0.9769;Method=structural;motif=TGCA;tsd=TATG
Hic_asm_0	LTR_retriever	target_site_duplication	30066675	30066678	.	?	.	ID=lTSD_90;Parent=repeat_region_90;Name=Hic_asm_0:30066679..30069565;Classification=LTR/unknown;Sequence_ontology=SO:0000434;ltr_identity=0.9769;Method=structural;motif=TGCA;tsd=TATG
Hic_asm_0	LTR_retriever	long_terminal_repeat	30066679	30066981	.	?	.	ID=lLTR_90;Parent=repeat_region_90;Name=Hic_asm_0:30066679..30069565;Classification=LTR/unknown;Sequence_ontology=SO:0000286;ltr_identity=0.9769;Method=structural;motif=TGCA;tsd=TATG
Hic_asm_0	LTR_retriever	LTR_retrotransposon	30066679	30069565	.	?	.	ID=LTRRT_90;Parent=repeat_region_90;Name=Hic_asm_0:30066679..30069565;Classification=LTR/unknown;Sequence_ontology=SO:0000186;ltr_identity=0.9769;Method=structural;motif=TGCA;tsd=TATG
Hic_asm_0	LTR_retriever	long_terminal_repeat	30069260	30069565	.	?	.	ID=rLTR_90;Parent=repeat_region_90;Name=Hic_asm_0:30066679..30069565;Classification=LTR/unknown;Sequence_ontology=SO:0000286;ltr_identity=0.9769;Method=structural;motif=TGCA;tsd=TATG
Hic_asm_0	LTR_retriever	target_site_duplication	30069566	30069569	.	?	.	ID=rTSD_90;Parent=repeat_region_90;Name=Hic_asm_0:30066679..30069565;Classification=LTR/unknown;Sequence_ontology=SO:0000434;ltr_identity=0.9769;Method=structural;motif=TGCA;tsd=TATG
###
Hic_asm_0	LTR_retriever	repeat_region	30195838	30204019	.	-	.	ID=repeat_region_91;Name=Hic_asm_0:30195842..30204015;Classification=LTR/Gypsy;Sequence_ontology=SO:0000657;ltr_identity=0.9984;Method=structural;motif=TGCA;tsd=AGTT
Hic_asm_0	LTR_retriever	target_site_duplication	30195838	30195841	.	-	.	ID=lTSD_91;Parent=repeat_region_91;Name=Hic_asm_0:30195842..30204015;Classification=LTR/Gypsy;Sequence_ontology=SO:0000434;ltr_identity=0.9984;Method=structural;motif=TGCA;tsd=AGTT
Hic_asm_0	LTR_retriever	long_terminal_repeat	30195842	30197107	.	-	.	ID=lLTR_91;Parent=repeat_region_91;Name=Hic_asm_0:30195842..30204015;Classification=LTR/Gypsy;Sequence_ontology=SO:0000286;ltr_identity=0.9984;Method=structural;motif=TGCA;tsd=AGTT
Hic_asm_0	LTR_retriever	Gypsy_LTR_retrotransposon	30195842	30204015	.	-	.	ID=LTRRT_91;Parent=repeat_region_91;Name=Hic_asm_0:30195842..30204015;Classification=LTR/Gypsy;Sequence_ontology=SO:0002265;ltr_identity=0.9984;Method=structural;motif=TGCA;tsd=AGTT
Hic_asm_0	LTR_retriever	long_terminal_repeat	30202751	30204015	.	-	.	ID=rLTR_91;Parent=repeat_region_91;Name=Hic_asm_0:30195842..30204015;Classification=LTR/Gypsy;Sequence_ontology=SO:0000286;ltr_identity=0.9984;Method=structural;motif=TGCA;tsd=AGTT
Hic_asm_0	LTR_retriever	target_site_duplication	30204016	30204019	.	-	.	ID=rTSD_91;Parent=repeat_region_91;Name=Hic_asm_0:30195842..30204015;Classification=LTR/Gypsy;Sequence_ontology=SO:0000434;ltr_identity=0.9984;Method=structural;motif=TGCA;tsd=AGTT
###
Hic_asm_0	LTR_retriever	repeat_region	30371037	30374561	.	?	.	ID=repeat_region_92;Name=Hic_asm_0:30371041..30374557;Classification=LTR/unknown;Sequence_ontology=SO:0000657;ltr_identity=0.9976;Method=structural;motif=TGCA;tsd=TTGT
Hic_asm_0	LTR_retriever	target_site_duplication	30371037	30371040	.	?	.	ID=lTSD_92;Parent=repeat_region_92;Name=Hic_asm_0:30371041..30374557;Classification=LTR/unknown;Sequence_ontology=SO:0000434;ltr_identity=0.9976;Method=structural;motif=TGCA;tsd=TTGT
Hic_asm_0	LTR_retriever	long_terminal_repeat	30371041	30372311	.	?	.	ID=lLTR_92;Parent=repeat_region_92;Name=Hic_asm_0:30371041..30374557;Classification=LTR/unknown;Sequence_ontology=SO:0000286;ltr_identity=0.9976;Method=structural;motif=TGCA;tsd=TTGT
Hic_asm_0	LTR_retriever	LTR_retrotransposon	30371041	30374557	.	?	.	ID=LTRRT_92;Parent=repeat_region_92;Name=Hic_asm_0:30371041..30374557;Classification=LTR/unknown;Sequence_ontology=SO:0000186;ltr_identity=0.9976;Method=structural;motif=TGCA;tsd=TTGT
Hic_asm_0	LTR_retriever	long_terminal_repeat	30373287	30374557	.	?	.	ID=rLTR_92;Parent=repeat_region_92;Name=Hic_asm_0:30371041..30374557;Classification=LTR/unknown;Sequence_ontology=SO:0000286;ltr_identity=0.9976;Method=structural;motif=TGCA;tsd=TTGT
Hic_asm_0	LTR_retriever	target_site_duplication	30374558	30374561	.	?	.	ID=rTSD_92;Parent=repeat_region_92;Name=Hic_asm_0:30371041..30374557;Classification=LTR/unknown;Sequence_ontology=SO:0000434;ltr_identity=0.9976;Method=structural;motif=TGCA;tsd=TTGT
###
Hic_asm_0	LTR_retriever	repeat_region	30993379	30998927	.	-	.	ID=repeat_region_93;Name=Hic_asm_0:30993383..30998923;Classification=LTR/Gypsy;Sequence_ontology=SO:0000657;ltr_identity=0.9895;Method=structural;motif=TGCA;tsd=TTAG
Hic_asm_0	LTR_retriever	target_site_duplication	30993379	30993382	.	-	.	ID=lTSD_93;Parent=repeat_region_93;Name=Hic_asm_0:30993383..30998923;Classification=LTR/Gypsy;Sequence_ontology=SO:0000434;ltr_identity=0.9895;Method=structural;motif=TGCA;tsd=TTAG
Hic_asm_0	LTR_retriever	long_terminal_repeat	30993383	30993765	.	-	.	ID=lLTR_93;Parent=repeat_region_93;Name=Hic_asm_0:30993383..30998923;Classification=LTR/Gypsy;Sequence_ontology=SO:0000286;ltr_identity=0.9895;Method=structural;motif=TGCA;tsd=TTAG
Hic_asm_0	LTR_retriever	Gypsy_LTR_retrotransposon	30993383	30998923	.	-	.	ID=LTRRT_93;Parent=repeat_region_93;Name=Hic_asm_0:30993383..30998923;Classification=LTR/Gypsy;Sequence_ontology=SO:0002265;ltr_identity=0.9895;Method=structural;motif=TGCA;tsd=TTAG
Hic_asm_0	LTR_retriever	long_terminal_repeat	30998543	30998923	.	-	.	ID=rLTR_93;Parent=repeat_region_93;Name=Hic_asm_0:30993383..30998923;Classification=LTR/Gypsy;Sequence_ontology=SO:0000286;ltr_identity=0.9895;Method=structural;motif=TGCA;tsd=TTAG
Hic_asm_0	LTR_retriever	target_site_duplication	30998924	30998927	.	-	.	ID=rTSD_93;Parent=repeat_region_93;Name=Hic_asm_0:30993383..30998923;Classification=LTR/Gypsy;Sequence_ontology=SO:0000434;ltr_identity=0.9895;Method=structural;motif=TGCA;tsd=TTAG
###
Hic_asm_0	LTR_retriever	repeat_region	31421560	31429568	.	-	.	ID=repeat_region_94;Name=Hic_asm_0:31421564..31429564;Classification=LTR/Gypsy;Sequence_ontology=SO:0000657;ltr_identity=0.9942;Method=structural;motif=TGCA;tsd=ACAT
Hic_asm_0	LTR_retriever	target_site_duplication	31421560	31421563	.	-	.	ID=lTSD_94;Parent=repeat_region_94;Name=Hic_asm_0:31421564..31429564;Classification=LTR/Gypsy;Sequence_ontology=SO:0000434;ltr_identity=0.9942;Method=structural;motif=TGCA;tsd=ACAT
Hic_asm_0	LTR_retriever	long_terminal_repeat	31421564	31422775	.	-	.	ID=lLTR_94;Parent=repeat_region_94;Name=Hic_asm_0:31421564..31429564;Classification=LTR/Gypsy;Sequence_ontology=SO:0000286;ltr_identity=0.9942;Method=structural;motif=TGCA;tsd=ACAT
Hic_asm_0	LTR_retriever	Gypsy_LTR_retrotransposon	31421564	31429564	.	-	.	ID=LTRRT_94;Parent=repeat_region_94;Name=Hic_asm_0:31421564..31429564;Classification=LTR/Gypsy;Sequence_ontology=SO:0002265;ltr_identity=0.9942;Method=structural;motif=TGCA;tsd=ACAT
Hic_asm_0	LTR_retriever	long_terminal_repeat	31428351	31429564	.	-	.	ID=rLTR_94;Parent=repeat_region_94;Name=Hic_asm_0:31421564..31429564;Classification=LTR/Gypsy;Sequence_ontology=SO:0000286;ltr_identity=0.9942;Method=structural;motif=TGCA;tsd=ACAT
Hic_asm_0	LTR_retriever	target_site_duplication	31429565	31429568	.	-	.	ID=rTSD_94;Parent=repeat_region_94;Name=Hic_asm_0:31421564..31429564;Classification=LTR/Gypsy;Sequence_ontology=SO:0000434;ltr_identity=0.9942;Method=structural;motif=TGCA;tsd=ACAT
###
Hic_asm_0	LTR_retriever	repeat_region	32250129	32252996	.	?	.	ID=repeat_region_95;Name=Hic_asm_0:32250133..32252992;Classification=LTR/unknown;Sequence_ontology=SO:0000657;ltr_identity=0.9754;Method=structural;motif=TGCA;tsd=AAAT
Hic_asm_0	LTR_retriever	target_site_duplication	32250129	32250132	.	?	.	ID=lTSD_95;Parent=repeat_region_95;Name=Hic_asm_0:32250133..32252992;Classification=LTR/unknown;Sequence_ontology=SO:0000434;ltr_identity=0.9754;Method=structural;motif=TGCA;tsd=AAAT
Hic_asm_0	LTR_retriever	long_terminal_repeat	32250133	32250254	.	?	.	ID=lLTR_95;Parent=repeat_region_95;Name=Hic_asm_0:32250133..32252992;Classification=LTR/unknown;Sequence_ontology=SO:0000286;ltr_identity=0.9754;Method=structural;motif=TGCA;tsd=AAAT
Hic_asm_0	LTR_retriever	LTR_retrotransposon	32250133	32252992	.	?	.	ID=LTRRT_95;Parent=repeat_region_95;Name=Hic_asm_0:32250133..32252992;Classification=LTR/unknown;Sequence_ontology=SO:0000186;ltr_identity=0.9754;Method=structural;motif=TGCA;tsd=AAAT
Hic_asm_0	LTR_retriever	long_terminal_repeat	32252871	32252992	.	?	.	ID=rLTR_95;Parent=repeat_region_95;Name=Hic_asm_0:32250133..32252992;Classification=LTR/unknown;Sequence_ontology=SO:0000286;ltr_identity=0.9754;Method=structural;motif=TGCA;tsd=AAAT
Hic_asm_0	LTR_retriever	target_site_duplication	32252993	32252996	.	?	.	ID=rTSD_95;Parent=repeat_region_95;Name=Hic_asm_0:32250133..32252992;Classification=LTR/unknown;Sequence_ontology=SO:0000434;ltr_identity=0.9754;Method=structural;motif=TGCA;tsd=AAAT
###
Hic_asm_0	LTR_retriever	repeat_region	32459318	32467683	.	-	.	ID=repeat_region_96;Name=Hic_asm_0:32459323..32467678;Classification=LTR/Gypsy;Sequence_ontology=SO:0000657;ltr_identity=0.9510;Method=structural;motif=TGCA;tsd=GTACT
Hic_asm_0	LTR_retriever	target_site_duplication	32459318	32459322	.	-	.	ID=lTSD_96;Parent=repeat_region_96;Name=Hic_asm_0:32459323..32467678;Classification=LTR/Gypsy;Sequence_ontology=SO:0000434;ltr_identity=0.9510;Method=structural;motif=TGCA;tsd=GTACT
Hic_asm_0	LTR_retriever	long_terminal_repeat	32459323	32459529	.	-	.	ID=lLTR_96;Parent=repeat_region_96;Name=Hic_asm_0:32459323..32467678;Classification=LTR/Gypsy;Sequence_ontology=SO:0000286;ltr_identity=0.9510;Method=structural;motif=TGCA;tsd=GTACT
Hic_asm_0	LTR_retriever	Gypsy_LTR_retrotransposon	32459323	32467678	.	-	.	ID=LTRRT_96;Parent=repeat_region_96;Name=Hic_asm_0:32459323..32467678;Classification=LTR/Gypsy;Sequence_ontology=SO:0002265;ltr_identity=0.9510;Method=structural;motif=TGCA;tsd=GTACT
Hic_asm_0	LTR_retriever	long_terminal_repeat	32467473	32467678	.	-	.	ID=rLTR_96;Parent=repeat_region_96;Name=Hic_asm_0:32459323..32467678;Classification=LTR/Gypsy;Sequence_ontology=SO:0000286;ltr_identity=0.9510;Method=structural;motif=TGCA;tsd=GTACT
Hic_asm_0	LTR_retriever	target_site_duplication	32467679	32467683	.	-	.	ID=rTSD_96;Parent=repeat_region_96;Name=Hic_asm_0:32459323..32467678;Classification=LTR/Gypsy;Sequence_ontology=SO:0000434;ltr_identity=0.9510;Method=structural;motif=TGCA;tsd=GTACT
###
Hic_asm_0	LTR_retriever	repeat_region	32499254	32506494	.	+	.	ID=repeat_region_97;Name=Hic_asm_0:32499259..32506489;Classification=LTR/Gypsy;Sequence_ontology=SO:0000657;ltr_identity=0.9886;Method=structural;motif=TGTA;tsd=AAAAT
Hic_asm_0	LTR_retriever	target_site_duplication	32499254	32499258	.	+	.	ID=lTSD_97;Parent=repeat_region_97;Name=Hic_asm_0:32499259..32506489;Classification=LTR/Gypsy;Sequence_ontology=SO:0000434;ltr_identity=0.9886;Method=structural;motif=TGTA;tsd=AAAAT
Hic_asm_0	LTR_retriever	long_terminal_repeat	32499259	32499698	.	+	.	ID=lLTR_97;Parent=repeat_region_97;Name=Hic_asm_0:32499259..32506489;Classification=LTR/Gypsy;Sequence_ontology=SO:0000286;ltr_identity=0.9886;Method=structural;motif=TGTA;tsd=AAAAT
Hic_asm_0	LTR_retriever	Gypsy_LTR_retrotransposon	32499259	32506489	.	+	.	ID=LTRRT_97;Parent=repeat_region_97;Name=Hic_asm_0:32499259..32506489;Classification=LTR/Gypsy;Sequence_ontology=SO:0002265;ltr_identity=0.9886;Method=structural;motif=TGTA;tsd=AAAAT
Hic_asm_0	LTR_retriever	long_terminal_repeat	32506050	32506489	.	+	.	ID=rLTR_97;Parent=repeat_region_97;Name=Hic_asm_0:32499259..32506489;Classification=LTR/Gypsy;Sequence_ontology=SO:0000286;ltr_identity=0.9886;Method=structural;motif=TGTA;tsd=AAAAT
Hic_asm_0	LTR_retriever	target_site_duplication	32506490	32506494	.	+	.	ID=rTSD_97;Parent=repeat_region_97;Name=Hic_asm_0:32499259..32506489;Classification=LTR/Gypsy;Sequence_ontology=SO:0000434;ltr_identity=0.9886;Method=structural;motif=TGTA;tsd=AAAAT
###
Hic_asm_0	LTR_retriever	repeat_region	32629802	32632282	.	?	.	ID=repeat_region_98;Name=Hic_asm_0:32629806..32632278;Classification=LTR/unknown;Sequence_ontology=SO:0000657;ltr_identity=0.9901;Method=structural;motif=TGCA;tsd=TATA
Hic_asm_0	LTR_retriever	target_site_duplication	32629802	32629805	.	?	.	ID=lTSD_98;Parent=repeat_region_98;Name=Hic_asm_0:32629806..32632278;Classification=LTR/unknown;Sequence_ontology=SO:0000434;ltr_identity=0.9901;Method=structural;motif=TGCA;tsd=TATA
Hic_asm_0	LTR_retriever	long_terminal_repeat	32629806	32630108	.	?	.	ID=lLTR_98;Parent=repeat_region_98;Name=Hic_asm_0:32629806..32632278;Classification=LTR/unknown;Sequence_ontology=SO:0000286;ltr_identity=0.9901;Method=structural;motif=TGCA;tsd=TATA
Hic_asm_0	LTR_retriever	LTR_retrotransposon	32629806	32632278	.	?	.	ID=LTRRT_98;Parent=repeat_region_98;Name=Hic_asm_0:32629806..32632278;Classification=LTR/unknown;Sequence_ontology=SO:0000186;ltr_identity=0.9901;Method=structural;motif=TGCA;tsd=TATA
Hic_asm_0	LTR_retriever	long_terminal_repeat	32631976	32632278	.	?	.	ID=rLTR_98;Parent=repeat_region_98;Name=Hic_asm_0:32629806..32632278;Classification=LTR/unknown;Sequence_ontology=SO:0000286;ltr_identity=0.9901;Method=structural;motif=TGCA;tsd=TATA
Hic_asm_0	LTR_retriever	target_site_duplication	32632279	32632282	.	?	.	ID=rTSD_98;Parent=repeat_region_98;Name=Hic_asm_0:32629806..32632278;Classification=LTR/unknown;Sequence_ontology=SO:0000434;ltr_identity=0.9901;Method=structural;motif=TGCA;tsd=TATA
###
Hic_asm_0	LTR_retriever	repeat_region	32674842	32680161	.	+	.	ID=repeat_region_99;Name=Hic_asm_0:32674846..32680157;Classification=LTR/Gypsy;Sequence_ontology=SO:0000657;ltr_identity=0.9894;Method=structural;motif=TGCA;tsd=AAAT
Hic_asm_0	LTR_retriever	target_site_duplication	32674842	32674845	.	+	.	ID=lTSD_99;Parent=repeat_region_99;Name=Hic_asm_0:32674846..32680157;Classification=LTR/Gypsy;Sequence_ontology=SO:0000434;ltr_identity=0.9894;Method=structural;motif=TGCA;tsd=AAAT
Hic_asm_0	LTR_retriever	long_terminal_repeat	32674846	32675221	.	+	.	ID=lLTR_99;Parent=repeat_region_99;Name=Hic_asm_0:32674846..32680157;Classification=LTR/Gypsy;Sequence_ontology=SO:0000286;ltr_identity=0.9894;Method=structural;motif=TGCA;tsd=AAAT
Hic_asm_0	LTR_retriever	Gypsy_LTR_retrotransposon	32674846	32680157	.	+	.	ID=LTRRT_99;Parent=repeat_region_99;Name=Hic_asm_0:32674846..32680157;Classification=LTR/Gypsy;Sequence_ontology=SO:0002265;ltr_identity=0.9894;Method=structural;motif=TGCA;tsd=AAAT
Hic_asm_0	LTR_retriever	long_terminal_repeat	32679782	32680157	.	+	.	ID=rLTR_99;Parent=repeat_region_99;Name=Hic_asm_0:32674846..32680157;Classification=LTR/Gypsy;Sequence_ontology=SO:0000286;ltr_identity=0.9894;Method=structural;motif=TGCA;tsd=AAAT
Hic_asm_0	LTR_retriever	target_site_duplication	32680158	32680161	.	+	.	ID=rTSD_99;Parent=repeat_region_99;Name=Hic_asm_0:32674846..32680157;Classification=LTR/Gypsy;Sequence_ontology=SO:0000434;ltr_identity=0.9894;Method=structural;motif=TGCA;tsd=AAAT
###
Hic_asm_0	LTR_retriever	repeat_region	32708171	32713490	.	+	.	ID=repeat_region_100;Name=Hic_asm_0:32708175..32713486;Classification=LTR/Gypsy;Sequence_ontology=SO:0000657;ltr_identity=0.9894;Method=structural;motif=TGCA;tsd=AAAT
Hic_asm_0	LTR_retriever	target_site_duplication	32708171	32708174	.	+	.	ID=lTSD_100;Parent=repeat_region_100;Name=Hic_asm_0:32708175..32713486;Classification=LTR/Gypsy;Sequence_ontology=SO:0000434;ltr_identity=0.9894;Method=structural;motif=TGCA;tsd=AAAT
Hic_asm_0	LTR_retriever	long_terminal_repeat	32708175	32708550	.	+	.	ID=lLTR_100;Parent=repeat_region_100;Name=Hic_asm_0:32708175..32713486;Classification=LTR/Gypsy;Sequence_ontology=SO:0000286;ltr_identity=0.9894;Method=structural;motif=TGCA;tsd=AAAT
Hic_asm_0	LTR_retriever	Gypsy_LTR_retrotransposon	32708175	32713486	.	+	.	ID=LTRRT_100;Parent=repeat_region_100;Name=Hic_asm_0:32708175..32713486;Classification=LTR/Gypsy;Sequence_ontology=SO:0002265;ltr_identity=0.9894;Method=structural;motif=TGCA;tsd=AAAT
Hic_asm_0	LTR_retriever	long_terminal_repeat	32713111	32713486	.	+	.	ID=rLTR_100;Parent=repeat_region_100;Name=Hic_asm_0:32708175..32713486;Classification=LTR/Gypsy;Sequence_ontology=SO:0000286;ltr_identity=0.9894;Method=structural;motif=TGCA;tsd=AAAT
Hic_asm_0	LTR_retriever	target_site_duplication	32713487	32713490	.	+	.	ID=rTSD_100;Parent=repeat_region_100;Name=Hic_asm_0:32708175..32713486;Classification=LTR/Gypsy;Sequence_ontology=SO:0000434;ltr_identity=0.9894;Method=structural;motif=TGCA;tsd=AAAT
###
Hic_asm_0	LTR_retriever	repeat_region	33353752	33358297	.	-	.	ID=repeat_region_101;Name=Hic_asm_0:33353757..33358292;Classification=LTR/Gypsy;Sequence_ontology=SO:0000657;ltr_identity=1.0000;Method=structural;motif=TGCA;tsd=ATTAG
Hic_asm_0	LTR_retriever	target_site_duplication	33353752	33353756	.	-	.	ID=lTSD_101;Parent=repeat_region_101;Name=Hic_asm_0:33353757..33358292;Classification=LTR/Gypsy;Sequence_ontology=SO:0000434;ltr_identity=1.0000;Method=structural;motif=TGCA;tsd=ATTAG
Hic_asm_0	LTR_retriever	long_terminal_repeat	33353757	33353878	.	-	.	ID=lLTR_101;Parent=repeat_region_101;Name=Hic_asm_0:33353757..33358292;Classification=LTR/Gypsy;Sequence_ontology=SO:0000286;ltr_identity=1.0000;Method=structural;motif=TGCA;tsd=ATTAG
Hic_asm_0	LTR_retriever	Gypsy_LTR_retrotransposon	33353757	33358292	.	-	.	ID=LTRRT_101;Parent=repeat_region_101;Name=Hic_asm_0:33353757..33358292;Classification=LTR/Gypsy;Sequence_ontology=SO:0002265;ltr_identity=1.0000;Method=structural;motif=TGCA;tsd=ATTAG
Hic_asm_0	LTR_retriever	long_terminal_repeat	33358171	33358292	.	-	.	ID=rLTR_101;Parent=repeat_region_101;Name=Hic_asm_0:33353757..33358292;Classification=LTR/Gypsy;Sequence_ontology=SO:0000286;ltr_identity=1.0000;Method=structural;motif=TGCA;tsd=ATTAG
Hic_asm_0	LTR_retriever	target_site_duplication	33358293	33358297	.	-	.	ID=rTSD_101;Parent=repeat_region_101;Name=Hic_asm_0:33353757..33358292;Classification=LTR/Gypsy;Sequence_ontology=SO:0000434;ltr_identity=1.0000;Method=structural;motif=TGCA;tsd=ATTAG
###
Hic_asm_0	LTR_retriever	repeat_region	33941969	33944165	.	?	.	ID=repeat_region_102;Name=Hic_asm_0:33941973..33944161;Classification=LTR/unknown;Sequence_ontology=SO:0000657;ltr_identity=0.9973;Method=structural;motif=TGCA;tsd=ATAT
Hic_asm_0	LTR_retriever	target_site_duplication	33941969	33941972	.	?	.	ID=lTSD_102;Parent=repeat_region_102;Name=Hic_asm_0:33941973..33944161;Classification=LTR/unknown;Sequence_ontology=SO:0000434;ltr_identity=0.9973;Method=structural;motif=TGCA;tsd=ATAT
Hic_asm_0	LTR_retriever	long_terminal_repeat	33941973	33942345	.	?	.	ID=lLTR_102;Parent=repeat_region_102;Name=Hic_asm_0:33941973..33944161;Classification=LTR/unknown;Sequence_ontology=SO:0000286;ltr_identity=0.9973;Method=structural;motif=TGCA;tsd=ATAT
Hic_asm_0	LTR_retriever	LTR_retrotransposon	33941973	33944161	.	?	.	ID=LTRRT_102;Parent=repeat_region_102;Name=Hic_asm_0:33941973..33944161;Classification=LTR/unknown;Sequence_ontology=SO:0000186;ltr_identity=0.9973;Method=structural;motif=TGCA;tsd=ATAT
Hic_asm_0	LTR_retriever	long_terminal_repeat	33943789	33944161	.	?	.	ID=rLTR_102;Parent=repeat_region_102;Name=Hic_asm_0:33941973..33944161;Classification=LTR/unknown;Sequence_ontology=SO:0000286;ltr_identity=0.9973;Method=structural;motif=TGCA;tsd=ATAT
Hic_asm_0	LTR_retriever	target_site_duplication	33944162	33944165	.	?	.	ID=rTSD_102;Parent=repeat_region_102;Name=Hic_asm_0:33941973..33944161;Classification=LTR/unknown;Sequence_ontology=SO:0000434;ltr_identity=0.9973;Method=structural;motif=TGCA;tsd=ATAT
###
Hic_asm_0	LTR_retriever	repeat_region	34831631	34840150	.	+	.	ID=repeat_region_103;Name=Hic_asm_0:34831636..34840145;Classification=LTR/Gypsy;Sequence_ontology=SO:0000657;ltr_identity=0.9951;Method=structural;motif=TGCA;tsd=CTTAC
Hic_asm_0	LTR_retriever	target_site_duplication	34831631	34831635	.	+	.	ID=lTSD_103;Parent=repeat_region_103;Name=Hic_asm_0:34831636..34840145;Classification=LTR/Gypsy;Sequence_ontology=SO:0000434;ltr_identity=0.9951;Method=structural;motif=TGCA;tsd=CTTAC
Hic_asm_0	LTR_retriever	long_terminal_repeat	34831636	34831841	.	+	.	ID=lLTR_103;Parent=repeat_region_103;Name=Hic_asm_0:34831636..34840145;Classification=LTR/Gypsy;Sequence_ontology=SO:0000286;ltr_identity=0.9951;Method=structural;motif=TGCA;tsd=CTTAC
Hic_asm_0	LTR_retriever	Gypsy_LTR_retrotransposon	34831636	34840145	.	+	.	ID=LTRRT_103;Parent=repeat_region_103;Name=Hic_asm_0:34831636..34840145;Classification=LTR/Gypsy;Sequence_ontology=SO:0002265;ltr_identity=0.9951;Method=structural;motif=TGCA;tsd=CTTAC
Hic_asm_0	LTR_retriever	long_terminal_repeat	34839940	34840145	.	+	.	ID=rLTR_103;Parent=repeat_region_103;Name=Hic_asm_0:34831636..34840145;Classification=LTR/Gypsy;Sequence_ontology=SO:0000286;ltr_identity=0.9951;Method=structural;motif=TGCA;tsd=CTTAC
Hic_asm_0	LTR_retriever	target_site_duplication	34840146	34840150	.	+	.	ID=rTSD_103;Parent=repeat_region_103;Name=Hic_asm_0:34831636..34840145;Classification=LTR/Gypsy;Sequence_ontology=SO:0000434;ltr_identity=0.9951;Method=structural;motif=TGCA;tsd=CTTAC
###
Hic_asm_0	LTR_retriever	repeat_region	35103303	35111583	.	+	.	ID=repeat_region_104;Name=Hic_asm_0:35103307..35111579;Classification=LTR/Gypsy;Sequence_ontology=SO:0000657;ltr_identity=0.9935;Method=structural;motif=TGCA;tsd=TCTA
Hic_asm_0	LTR_retriever	target_site_duplication	35103303	35103306	.	+	.	ID=lTSD_104;Parent=repeat_region_104;Name=Hic_asm_0:35103307..35111579;Classification=LTR/Gypsy;Sequence_ontology=SO:0000434;ltr_identity=0.9935;Method=structural;motif=TGCA;tsd=TCTA
Hic_asm_0	LTR_retriever	long_terminal_repeat	35103307	35104543	.	+	.	ID=lLTR_104;Parent=repeat_region_104;Name=Hic_asm_0:35103307..35111579;Classification=LTR/Gypsy;Sequence_ontology=SO:0000286;ltr_identity=0.9935;Method=structural;motif=TGCA;tsd=TCTA
Hic_asm_0	LTR_retriever	Gypsy_LTR_retrotransposon	35103307	35111579	.	+	.	ID=LTRRT_104;Parent=repeat_region_104;Name=Hic_asm_0:35103307..35111579;Classification=LTR/Gypsy;Sequence_ontology=SO:0002265;ltr_identity=0.9935;Method=structural;motif=TGCA;tsd=TCTA
Hic_asm_0	LTR_retriever	long_terminal_repeat	35110337	35111579	.	+	.	ID=rLTR_104;Parent=repeat_region_104;Name=Hic_asm_0:35103307..35111579;Classification=LTR/Gypsy;Sequence_ontology=SO:0000286;ltr_identity=0.9935;Method=structural;motif=TGCA;tsd=TCTA
Hic_asm_0	LTR_retriever	target_site_duplication	35111580	35111583	.	+	.	ID=rTSD_104;Parent=repeat_region_104;Name=Hic_asm_0:35103307..35111579;Classification=LTR/Gypsy;Sequence_ontology=SO:0000434;ltr_identity=0.9935;Method=structural;motif=TGCA;tsd=TCTA
###
Hic_asm_0	LTR_retriever	repeat_region	35473696	35478428	.	+	.	ID=repeat_region_105;Name=Hic_asm_0:35473700..35478424;Classification=LTR/Gypsy;Sequence_ontology=SO:0000657;ltr_identity=0.9823;Method=structural;motif=TGCA;tsd=AGGT
Hic_asm_0	LTR_retriever	target_site_duplication	35473696	35473699	.	+	.	ID=lTSD_105;Parent=repeat_region_105;Name=Hic_asm_0:35473700..35478424;Classification=LTR/Gypsy;Sequence_ontology=SO:0000434;ltr_identity=0.9823;Method=structural;motif=TGCA;tsd=AGGT
Hic_asm_0	LTR_retriever	long_terminal_repeat	35473700	35474095	.	+	.	ID=lLTR_105;Parent=repeat_region_105;Name=Hic_asm_0:35473700..35478424;Classification=LTR/Gypsy;Sequence_ontology=SO:0000286;ltr_identity=0.9823;Method=structural;motif=TGCA;tsd=AGGT
Hic_asm_0	LTR_retriever	Gypsy_LTR_retrotransposon	35473700	35478424	.	+	.	ID=LTRRT_105;Parent=repeat_region_105;Name=Hic_asm_0:35473700..35478424;Classification=LTR/Gypsy;Sequence_ontology=SO:0002265;ltr_identity=0.9823;Method=structural;motif=TGCA;tsd=AGGT
Hic_asm_0	LTR_retriever	long_terminal_repeat	35478029	35478424	.	+	.	ID=rLTR_105;Parent=repeat_region_105;Name=Hic_asm_0:35473700..35478424;Classification=LTR/Gypsy;Sequence_ontology=SO:0000286;ltr_identity=0.9823;Method=structural;motif=TGCA;tsd=AGGT
Hic_asm_0	LTR_retriever	target_site_duplication	35478425	35478428	.	+	.	ID=rTSD_105;Parent=repeat_region_105;Name=Hic_asm_0:35473700..35478424;Classification=LTR/Gypsy;Sequence_ontology=SO:0000434;ltr_identity=0.9823;Method=structural;motif=TGCA;tsd=AGGT
###
Hic_asm_0	LTR_retriever	repeat_region	36510274	36524487	.	?	.	ID=repeat_region_106;Name=Hic_asm_0:36510278..36524483;Classification=LTR/unknown;Sequence_ontology=SO:0000657;ltr_identity=0.9986;Method=structural;motif=TGCA;tsd=TTAA
Hic_asm_0	LTR_retriever	target_site_duplication	36510274	36510277	.	?	.	ID=lTSD_106;Parent=repeat_region_106;Name=Hic_asm_0:36510278..36524483;Classification=LTR/unknown;Sequence_ontology=SO:0000434;ltr_identity=0.9986;Method=structural;motif=TGCA;tsd=TTAA
Hic_asm_0	LTR_retriever	long_terminal_repeat	36510278	36512416	.	?	.	ID=lLTR_106;Parent=repeat_region_106;Name=Hic_asm_0:36510278..36524483;Classification=LTR/unknown;Sequence_ontology=SO:0000286;ltr_identity=0.9986;Method=structural;motif=TGCA;tsd=TTAA
Hic_asm_0	LTR_retriever	LTR_retrotransposon	36510278	36524483	.	?	.	ID=LTRRT_106;Parent=repeat_region_106;Name=Hic_asm_0:36510278..36524483;Classification=LTR/unknown;Sequence_ontology=SO:0000186;ltr_identity=0.9986;Method=structural;motif=TGCA;tsd=TTAA
Hic_asm_0	LTR_retriever	long_terminal_repeat	36522344	36524483	.	?	.	ID=rLTR_106;Parent=repeat_region_106;Name=Hic_asm_0:36510278..36524483;Classification=LTR/unknown;Sequence_ontology=SO:0000286;ltr_identity=0.9986;Method=structural;motif=TGCA;tsd=TTAA
Hic_asm_0	LTR_retriever	target_site_duplication	36524484	36524487	.	?	.	ID=rTSD_106;Parent=repeat_region_106;Name=Hic_asm_0:36510278..36524483;Classification=LTR/unknown;Sequence_ontology=SO:0000434;ltr_identity=0.9986;Method=structural;motif=TGCA;tsd=TTAA
###
Hic_asm_0	LTR_retriever	repeat_region	37109592	37113181	.	?	.	ID=repeat_region_107;Name=Hic_asm_0:37109596..37113177;Classification=LTR/unknown;Sequence_ontology=SO:0000657;ltr_identity=0.9859;Method=structural;motif=TGCA;tsd=AGCT
Hic_asm_0	LTR_retriever	target_site_duplication	37109592	37109595	.	?	.	ID=lTSD_107;Parent=repeat_region_107;Name=Hic_asm_0:37109596..37113177;Classification=LTR/unknown;Sequence_ontology=SO:0000434;ltr_identity=0.9859;Method=structural;motif=TGCA;tsd=AGCT
Hic_asm_0	LTR_retriever	long_terminal_repeat	37109596	37110869	.	?	.	ID=lLTR_107;Parent=repeat_region_107;Name=Hic_asm_0:37109596..37113177;Classification=LTR/unknown;Sequence_ontology=SO:0000286;ltr_identity=0.9859;Method=structural;motif=TGCA;tsd=AGCT
Hic_asm_0	LTR_retriever	LTR_retrotransposon	37109596	37113177	.	?	.	ID=LTRRT_107;Parent=repeat_region_107;Name=Hic_asm_0:37109596..37113177;Classification=LTR/unknown;Sequence_ontology=SO:0000186;ltr_identity=0.9859;Method=structural;motif=TGCA;tsd=AGCT
Hic_asm_0	LTR_retriever	long_terminal_repeat	37111893	37113177	.	?	.	ID=rLTR_107;Parent=repeat_region_107;Name=Hic_asm_0:37109596..37113177;Classification=LTR/unknown;Sequence_ontology=SO:0000286;ltr_identity=0.9859;Method=structural;motif=TGCA;tsd=AGCT
Hic_asm_0	LTR_retriever	target_site_duplication	37113178	37113181	.	?	.	ID=rTSD_107;Parent=repeat_region_107;Name=Hic_asm_0:37109596..37113177;Classification=LTR/unknown;Sequence_ontology=SO:0000434;ltr_identity=0.9859;Method=structural;motif=TGCA;tsd=AGCT
###
Hic_asm_0	LTR_retriever	repeat_region	37647964	37654012	.	+	.	ID=repeat_region_108;Name=Hic_asm_0:37647969..37654007;Classification=LTR/Gypsy;Sequence_ontology=SO:0000657;ltr_identity=0.9978;Method=structural;motif=TGTA;tsd=GATAC
Hic_asm_0	LTR_retriever	target_site_duplication	37647964	37647968	.	+	.	ID=lTSD_108;Parent=repeat_region_108;Name=Hic_asm_0:37647969..37654007;Classification=LTR/Gypsy;Sequence_ontology=SO:0000434;ltr_identity=0.9978;Method=structural;motif=TGTA;tsd=GATAC
Hic_asm_0	LTR_retriever	long_terminal_repeat	37647969	37648420	.	+	.	ID=lLTR_108;Parent=repeat_region_108;Name=Hic_asm_0:37647969..37654007;Classification=LTR/Gypsy;Sequence_ontology=SO:0000286;ltr_identity=0.9978;Method=structural;motif=TGTA;tsd=GATAC
Hic_asm_0	LTR_retriever	Gypsy_LTR_retrotransposon	37647969	37654007	.	+	.	ID=LTRRT_108;Parent=repeat_region_108;Name=Hic_asm_0:37647969..37654007;Classification=LTR/Gypsy;Sequence_ontology=SO:0002265;ltr_identity=0.9978;Method=structural;motif=TGTA;tsd=GATAC
Hic_asm_0	LTR_retriever	long_terminal_repeat	37653556	37654007	.	+	.	ID=rLTR_108;Parent=repeat_region_108;Name=Hic_asm_0:37647969..37654007;Classification=LTR/Gypsy;Sequence_ontology=SO:0000286;ltr_identity=0.9978;Method=structural;motif=TGTA;tsd=GATAC
Hic_asm_0	LTR_retriever	target_site_duplication	37654008	37654012	.	+	.	ID=rTSD_108;Parent=repeat_region_108;Name=Hic_asm_0:37647969..37654007;Classification=LTR/Gypsy;Sequence_ontology=SO:0000434;ltr_identity=0.9978;Method=structural;motif=TGTA;tsd=GATAC
###
Hic_asm_0	LTR_retriever	repeat_region	37647968	37653995	.	+	.	ID=repeat_region_109;Name=Hic_asm_0:37647972..37653991;Classification=LTR/Gypsy;Sequence_ontology=SO:0000657;ltr_identity=0.9977;Method=structural;motif=TGCA;tsd=CTGT
Hic_asm_0	LTR_retriever	target_site_duplication	37647968	37647971	.	+	.	ID=lTSD_109;Parent=repeat_region_109;Name=Hic_asm_0:37647972..37653991;Classification=LTR/Gypsy;Sequence_ontology=SO:0000434;ltr_identity=0.9977;Method=structural;motif=TGCA;tsd=CTGT
Hic_asm_0	LTR_retriever	long_terminal_repeat	37647972	37648404	.	+	.	ID=lLTR_109;Parent=repeat_region_109;Name=Hic_asm_0:37647972..37653991;Classification=LTR/Gypsy;Sequence_ontology=SO:0000286;ltr_identity=0.9977;Method=structural;motif=TGCA;tsd=CTGT
Hic_asm_0	LTR_retriever	Gypsy_LTR_retrotransposon	37647972	37653991	.	+	.	ID=LTRRT_109;Parent=repeat_region_109;Name=Hic_asm_0:37647972..37653991;Classification=LTR/Gypsy;Sequence_ontology=SO:0002265;ltr_identity=0.9977;Method=structural;motif=TGCA;tsd=CTGT
Hic_asm_0	LTR_retriever	long_terminal_repeat	37653559	37653991	.	+	.	ID=rLTR_109;Parent=repeat_region_109;Name=Hic_asm_0:37647972..37653991;Classification=LTR/Gypsy;Sequence_ontology=SO:0000286;ltr_identity=0.9977;Method=structural;motif=TGCA;tsd=CTGT
Hic_asm_0	LTR_retriever	target_site_duplication	37653992	37653995	.	+	.	ID=rTSD_109;Parent=repeat_region_109;Name=Hic_asm_0:37647972..37653991;Classification=LTR/Gypsy;Sequence_ontology=SO:0000434;ltr_identity=0.9977;Method=structural;motif=TGCA;tsd=CTGT
###
Hic_asm_0	LTR_retriever	repeat_region	42737804	42740162	.	?	.	ID=repeat_region_110;Name=Hic_asm_0:42737808..42740158;Classification=LTR/unknown;Sequence_ontology=SO:0000657;ltr_identity=0.9932;Method=structural;motif=TGCA;tsd=ATAC
Hic_asm_0	LTR_retriever	target_site_duplication	42737804	42737807	.	?	.	ID=lTSD_110;Parent=repeat_region_110;Name=Hic_asm_0:42737808..42740158;Classification=LTR/unknown;Sequence_ontology=SO:0000434;ltr_identity=0.9932;Method=structural;motif=TGCA;tsd=ATAC
Hic_asm_0	LTR_retriever	long_terminal_repeat	42737808	42738247	.	?	.	ID=lLTR_110;Parent=repeat_region_110;Name=Hic_asm_0:42737808..42740158;Classification=LTR/unknown;Sequence_ontology=SO:0000286;ltr_identity=0.9932;Method=structural;motif=TGCA;tsd=ATAC
Hic_asm_0	LTR_retriever	LTR_retrotransposon	42737808	42740158	.	?	.	ID=LTRRT_110;Parent=repeat_region_110;Name=Hic_asm_0:42737808..42740158;Classification=LTR/unknown;Sequence_ontology=SO:0000186;ltr_identity=0.9932;Method=structural;motif=TGCA;tsd=ATAC
Hic_asm_0	LTR_retriever	long_terminal_repeat	42739719	42740158	.	?	.	ID=rLTR_110;Parent=repeat_region_110;Name=Hic_asm_0:42737808..42740158;Classification=LTR/unknown;Sequence_ontology=SO:0000286;ltr_identity=0.9932;Method=structural;motif=TGCA;tsd=ATAC
Hic_asm_0	LTR_retriever	target_site_duplication	42740159	42740162	.	?	.	ID=rTSD_110;Parent=repeat_region_110;Name=Hic_asm_0:42737808..42740158;Classification=LTR/unknown;Sequence_ontology=SO:0000434;ltr_identity=0.9932;Method=structural;motif=TGCA;tsd=ATAC
###
Hic_asm_0	LTR_retriever	repeat_region	42819994	42825388	.	-	.	ID=repeat_region_111;Name=Hic_asm_0:42819998..42825384;Classification=LTR/Gypsy;Sequence_ontology=SO:0000657;ltr_identity=0.9930;Method=structural;motif=TGCA;tsd=AAGT
Hic_asm_0	LTR_retriever	target_site_duplication	42819994	42819997	.	-	.	ID=lTSD_111;Parent=repeat_region_111;Name=Hic_asm_0:42819998..42825384;Classification=LTR/Gypsy;Sequence_ontology=SO:0000434;ltr_identity=0.9930;Method=structural;motif=TGCA;tsd=AAGT
Hic_asm_0	LTR_retriever	long_terminal_repeat	42819998	42821282	.	-	.	ID=lLTR_111;Parent=repeat_region_111;Name=Hic_asm_0:42819998..42825384;Classification=LTR/Gypsy;Sequence_ontology=SO:0000286;ltr_identity=0.9930;Method=structural;motif=TGCA;tsd=AAGT
Hic_asm_0	LTR_retriever	Gypsy_LTR_retrotransposon	42819998	42825384	.	-	.	ID=LTRRT_111;Parent=repeat_region_111;Name=Hic_asm_0:42819998..42825384;Classification=LTR/Gypsy;Sequence_ontology=SO:0002265;ltr_identity=0.9930;Method=structural;motif=TGCA;tsd=AAGT
Hic_asm_0	LTR_retriever	long_terminal_repeat	42824099	42825384	.	-	.	ID=rLTR_111;Parent=repeat_region_111;Name=Hic_asm_0:42819998..42825384;Classification=LTR/Gypsy;Sequence_ontology=SO:0000286;ltr_identity=0.9930;Method=structural;motif=TGCA;tsd=AAGT
Hic_asm_0	LTR_retriever	target_site_duplication	42825385	42825388	.	-	.	ID=rTSD_111;Parent=repeat_region_111;Name=Hic_asm_0:42819998..42825384;Classification=LTR/Gypsy;Sequence_ontology=SO:0000434;ltr_identity=0.9930;Method=structural;motif=TGCA;tsd=AAGT
###
Hic_asm_0	LTR_retriever	repeat_region	44345329	44348200	.	?	.	ID=repeat_region_112;Name=Hic_asm_0:44345333..44348196;Classification=LTR/unknown;Sequence_ontology=SO:0000657;ltr_identity=0.9919;Method=structural;motif=TGCA;tsd=CGAT
Hic_asm_0	LTR_retriever	target_site_duplication	44345329	44345332	.	?	.	ID=lTSD_112;Parent=repeat_region_112;Name=Hic_asm_0:44345333..44348196;Classification=LTR/unknown;Sequence_ontology=SO:0000434;ltr_identity=0.9919;Method=structural;motif=TGCA;tsd=CGAT
Hic_asm_0	LTR_retriever	long_terminal_repeat	44345333	44345455	.	?	.	ID=lLTR_112;Parent=repeat_region_112;Name=Hic_asm_0:44345333..44348196;Classification=LTR/unknown;Sequence_ontology=SO:0000286;ltr_identity=0.9919;Method=structural;motif=TGCA;tsd=CGAT
Hic_asm_0	LTR_retriever	LTR_retrotransposon	44345333	44348196	.	?	.	ID=LTRRT_112;Parent=repeat_region_112;Name=Hic_asm_0:44345333..44348196;Classification=LTR/unknown;Sequence_ontology=SO:0000186;ltr_identity=0.9919;Method=structural;motif=TGCA;tsd=CGAT
Hic_asm_0	LTR_retriever	long_terminal_repeat	44348074	44348196	.	?	.	ID=rLTR_112;Parent=repeat_region_112;Name=Hic_asm_0:44345333..44348196;Classification=LTR/unknown;Sequence_ontology=SO:0000286;ltr_identity=0.9919;Method=structural;motif=TGCA;tsd=CGAT
Hic_asm_0	LTR_retriever	target_site_duplication	44348197	44348200	.	?	.	ID=rTSD_112;Parent=repeat_region_112;Name=Hic_asm_0:44345333..44348196;Classification=LTR/unknown;Sequence_ontology=SO:0000434;ltr_identity=0.9919;Method=structural;motif=TGCA;tsd=CGAT
###
Hic_asm_0	LTR_retriever	repeat_region	44842120	44847216	.	+	.	ID=repeat_region_113;Name=Hic_asm_0:44842125..44847211;Classification=LTR/Gypsy;Sequence_ontology=SO:0000657;ltr_identity=0.9827;Method=structural;motif=TGTA;tsd=ACAAT
Hic_asm_0	LTR_retriever	target_site_duplication	44842120	44842124	.	+	.	ID=lTSD_113;Parent=repeat_region_113;Name=Hic_asm_0:44842125..44847211;Classification=LTR/Gypsy;Sequence_ontology=SO:0000434;ltr_identity=0.9827;Method=structural;motif=TGTA;tsd=ACAAT
Hic_asm_0	LTR_retriever	long_terminal_repeat	44842125	44842587	.	+	.	ID=lLTR_113;Parent=repeat_region_113;Name=Hic_asm_0:44842125..44847211;Classification=LTR/Gypsy;Sequence_ontology=SO:0000286;ltr_identity=0.9827;Method=structural;motif=TGTA;tsd=ACAAT
Hic_asm_0	LTR_retriever	Gypsy_LTR_retrotransposon	44842125	44847211	.	+	.	ID=LTRRT_113;Parent=repeat_region_113;Name=Hic_asm_0:44842125..44847211;Classification=LTR/Gypsy;Sequence_ontology=SO:0002265;ltr_identity=0.9827;Method=structural;motif=TGTA;tsd=ACAAT
Hic_asm_0	LTR_retriever	long_terminal_repeat	44846749	44847211	.	+	.	ID=rLTR_113;Parent=repeat_region_113;Name=Hic_asm_0:44842125..44847211;Classification=LTR/Gypsy;Sequence_ontology=SO:0000286;ltr_identity=0.9827;Method=structural;motif=TGTA;tsd=ACAAT
Hic_asm_0	LTR_retriever	target_site_duplication	44847212	44847216	.	+	.	ID=rTSD_113;Parent=repeat_region_113;Name=Hic_asm_0:44842125..44847211;Classification=LTR/Gypsy;Sequence_ontology=SO:0000434;ltr_identity=0.9827;Method=structural;motif=TGTA;tsd=ACAAT
###
Hic_asm_0	LTR_retriever	repeat_region	44852918	44855249	.	?	.	ID=repeat_region_114;Name=Hic_asm_0:44852922..44855245;Classification=LTR/unknown;Sequence_ontology=SO:0000657;ltr_identity=0.9677;Method=structural;motif=TGCA;tsd=ACGG
Hic_asm_0	LTR_retriever	target_site_duplication	44852918	44852921	.	?	.	ID=lTSD_114;Parent=repeat_region_114;Name=Hic_asm_0:44852922..44855245;Classification=LTR/unknown;Sequence_ontology=SO:0000434;ltr_identity=0.9677;Method=structural;motif=TGCA;tsd=ACGG
Hic_asm_0	LTR_retriever	long_terminal_repeat	44852922	44853045	.	?	.	ID=lLTR_114;Parent=repeat_region_114;Name=Hic_asm_0:44852922..44855245;Classification=LTR/unknown;Sequence_ontology=SO:0000286;ltr_identity=0.9677;Method=structural;motif=TGCA;tsd=ACGG
Hic_asm_0	LTR_retriever	LTR_retrotransposon	44852922	44855245	.	?	.	ID=LTRRT_114;Parent=repeat_region_114;Name=Hic_asm_0:44852922..44855245;Classification=LTR/unknown;Sequence_ontology=SO:0000186;ltr_identity=0.9677;Method=structural;motif=TGCA;tsd=ACGG
Hic_asm_0	LTR_retriever	long_terminal_repeat	44855122	44855245	.	?	.	ID=rLTR_114;Parent=repeat_region_114;Name=Hic_asm_0:44852922..44855245;Classification=LTR/unknown;Sequence_ontology=SO:0000286;ltr_identity=0.9677;Method=structural;motif=TGCA;tsd=ACGG
Hic_asm_0	LTR_retriever	target_site_duplication	44855246	44855249	.	?	.	ID=rTSD_114;Parent=repeat_region_114;Name=Hic_asm_0:44852922..44855245;Classification=LTR/unknown;Sequence_ontology=SO:0000434;ltr_identity=0.9677;Method=structural;motif=TGCA;tsd=ACGG
###
Hic_asm_0	LTR_retriever	repeat_region	44983085	44987945	.	?	.	ID=repeat_region_115;Name=Hic_asm_0:44983090..44987940;Classification=LTR/unknown;Sequence_ontology=SO:0000657;ltr_identity=0.9974;Method=structural;motif=TGCA;tsd=ATACG
Hic_asm_0	LTR_retriever	target_site_duplication	44983085	44983089	.	?	.	ID=lTSD_115;Parent=repeat_region_115;Name=Hic_asm_0:44983090..44987940;Classification=LTR/unknown;Sequence_ontology=SO:0000434;ltr_identity=0.9974;Method=structural;motif=TGCA;tsd=ATACG
Hic_asm_0	LTR_retriever	long_terminal_repeat	44983090	44983848	.	?	.	ID=lLTR_115;Parent=repeat_region_115;Name=Hic_asm_0:44983090..44987940;Classification=LTR/unknown;Sequence_ontology=SO:0000286;ltr_identity=0.9974;Method=structural;motif=TGCA;tsd=ATACG
Hic_asm_0	LTR_retriever	LTR_retrotransposon	44983090	44987940	.	?	.	ID=LTRRT_115;Parent=repeat_region_115;Name=Hic_asm_0:44983090..44987940;Classification=LTR/unknown;Sequence_ontology=SO:0000186;ltr_identity=0.9974;Method=structural;motif=TGCA;tsd=ATACG
Hic_asm_0	LTR_retriever	long_terminal_repeat	44987182	44987940	.	?	.	ID=rLTR_115;Parent=repeat_region_115;Name=Hic_asm_0:44983090..44987940;Classification=LTR/unknown;Sequence_ontology=SO:0000286;ltr_identity=0.9974;Method=structural;motif=TGCA;tsd=ATACG
Hic_asm_0	LTR_retriever	target_site_duplication	44987941	44987945	.	?	.	ID=rTSD_115;Parent=repeat_region_115;Name=Hic_asm_0:44983090..44987940;Classification=LTR/unknown;Sequence_ontology=SO:0000434;ltr_identity=0.9974;Method=structural;motif=TGCA;tsd=ATACG
###
Hic_asm_0	LTR_retriever	repeat_region	45598541	45603760	.	?	.	ID=repeat_region_116;Name=Hic_asm_0:45598545..45603756;Classification=LTR/unknown;Sequence_ontology=SO:0000657;ltr_identity=0.9932;Method=structural;motif=TGCA;tsd=GAAG
Hic_asm_0	LTR_retriever	target_site_duplication	45598541	45598544	.	?	.	ID=lTSD_116;Parent=repeat_region_116;Name=Hic_asm_0:45598545..45603756;Classification=LTR/unknown;Sequence_ontology=SO:0000434;ltr_identity=0.9932;Method=structural;motif=TGCA;tsd=GAAG
Hic_asm_0	LTR_retriever	long_terminal_repeat	45598545	45598690	.	?	.	ID=lLTR_116;Parent=repeat_region_116;Name=Hic_asm_0:45598545..45603756;Classification=LTR/unknown;Sequence_ontology=SO:0000286;ltr_identity=0.9932;Method=structural;motif=TGCA;tsd=GAAG
Hic_asm_0	LTR_retriever	LTR_retrotransposon	45598545	45603756	.	?	.	ID=LTRRT_116;Parent=repeat_region_116;Name=Hic_asm_0:45598545..45603756;Classification=LTR/unknown;Sequence_ontology=SO:0000186;ltr_identity=0.9932;Method=structural;motif=TGCA;tsd=GAAG
Hic_asm_0	LTR_retriever	long_terminal_repeat	45603611	45603756	.	?	.	ID=rLTR_116;Parent=repeat_region_116;Name=Hic_asm_0:45598545..45603756;Classification=LTR/unknown;Sequence_ontology=SO:0000286;ltr_identity=0.9932;Method=structural;motif=TGCA;tsd=GAAG
Hic_asm_0	LTR_retriever	target_site_duplication	45603757	45603760	.	?	.	ID=rTSD_116;Parent=repeat_region_116;Name=Hic_asm_0:45598545..45603756;Classification=LTR/unknown;Sequence_ontology=SO:0000434;ltr_identity=0.9932;Method=structural;motif=TGCA;tsd=GAAG
###
Hic_asm_0	LTR_retriever	repeat_region	45729703	45737888	.	-	.	ID=repeat_region_117;Name=Hic_asm_0:45729707..45737884;Classification=LTR/Gypsy;Sequence_ontology=SO:0000657;ltr_identity=0.9617;Method=structural;motif=TGCA;tsd=AAAT
Hic_asm_0	LTR_retriever	target_site_duplication	45729703	45729706	.	-	.	ID=lTSD_117;Parent=repeat_region_117;Name=Hic_asm_0:45729707..45737884;Classification=LTR/Gypsy;Sequence_ontology=SO:0000434;ltr_identity=0.9617;Method=structural;motif=TGCA;tsd=AAAT
Hic_asm_0	LTR_retriever	long_terminal_repeat	45729707	45729968	.	-	.	ID=lLTR_117;Parent=repeat_region_117;Name=Hic_asm_0:45729707..45737884;Classification=LTR/Gypsy;Sequence_ontology=SO:0000286;ltr_identity=0.9617;Method=structural;motif=TGCA;tsd=AAAT
Hic_asm_0	LTR_retriever	Gypsy_LTR_retrotransposon	45729707	45737884	.	-	.	ID=LTRRT_117;Parent=repeat_region_117;Name=Hic_asm_0:45729707..45737884;Classification=LTR/Gypsy;Sequence_ontology=SO:0002265;ltr_identity=0.9617;Method=structural;motif=TGCA;tsd=AAAT
Hic_asm_0	LTR_retriever	long_terminal_repeat	45737624	45737884	.	-	.	ID=rLTR_117;Parent=repeat_region_117;Name=Hic_asm_0:45729707..45737884;Classification=LTR/Gypsy;Sequence_ontology=SO:0000286;ltr_identity=0.9617;Method=structural;motif=TGCA;tsd=AAAT
Hic_asm_0	LTR_retriever	target_site_duplication	45737885	45737888	.	-	.	ID=rTSD_117;Parent=repeat_region_117;Name=Hic_asm_0:45729707..45737884;Classification=LTR/Gypsy;Sequence_ontology=SO:0000434;ltr_identity=0.9617;Method=structural;motif=TGCA;tsd=AAAT
###
Hic_asm_0	LTR_retriever	repeat_region	46393975	46398939	.	?	.	ID=repeat_region_118;Name=Hic_asm_0:46393980..46398934;Classification=LTR/unknown;Sequence_ontology=SO:0000657;ltr_identity=0.9934;Method=structural;motif=TGCA;tsd=GTAGT
Hic_asm_0	LTR_retriever	target_site_duplication	46393975	46393979	.	?	.	ID=lTSD_118;Parent=repeat_region_118;Name=Hic_asm_0:46393980..46398934;Classification=LTR/unknown;Sequence_ontology=SO:0000434;ltr_identity=0.9934;Method=structural;motif=TGCA;tsd=GTAGT
Hic_asm_0	LTR_retriever	long_terminal_repeat	46393980	46394736	.	?	.	ID=lLTR_118;Parent=repeat_region_118;Name=Hic_asm_0:46393980..46398934;Classification=LTR/unknown;Sequence_ontology=SO:0000286;ltr_identity=0.9934;Method=structural;motif=TGCA;tsd=GTAGT
Hic_asm_0	LTR_retriever	LTR_retrotransposon	46393980	46398934	.	?	.	ID=LTRRT_118;Parent=repeat_region_118;Name=Hic_asm_0:46393980..46398934;Classification=LTR/unknown;Sequence_ontology=SO:0000186;ltr_identity=0.9934;Method=structural;motif=TGCA;tsd=GTAGT
Hic_asm_0	LTR_retriever	long_terminal_repeat	46398178	46398934	.	?	.	ID=rLTR_118;Parent=repeat_region_118;Name=Hic_asm_0:46393980..46398934;Classification=LTR/unknown;Sequence_ontology=SO:0000286;ltr_identity=0.9934;Method=structural;motif=TGCA;tsd=GTAGT
Hic_asm_0	LTR_retriever	target_site_duplication	46398935	46398939	.	?	.	ID=rTSD_118;Parent=repeat_region_118;Name=Hic_asm_0:46393980..46398934;Classification=LTR/unknown;Sequence_ontology=SO:0000434;ltr_identity=0.9934;Method=structural;motif=TGCA;tsd=GTAGT
###
Hic_asm_0	LTR_retriever	repeat_region	46680037	46688226	.	-	.	ID=repeat_region_119;Name=Hic_asm_0:46680041..46688222;Classification=LTR/Gypsy;Sequence_ontology=SO:0000657;ltr_identity=0.9953;Method=structural;motif=TGCA;tsd=ATCA
Hic_asm_0	LTR_retriever	target_site_duplication	46680037	46680040	.	-	.	ID=lTSD_119;Parent=repeat_region_119;Name=Hic_asm_0:46680041..46688222;Classification=LTR/Gypsy;Sequence_ontology=SO:0000434;ltr_identity=0.9953;Method=structural;motif=TGCA;tsd=ATCA
Hic_asm_0	LTR_retriever	long_terminal_repeat	46680041	46681309	.	-	.	ID=lLTR_119;Parent=repeat_region_119;Name=Hic_asm_0:46680041..46688222;Classification=LTR/Gypsy;Sequence_ontology=SO:0000286;ltr_identity=0.9953;Method=structural;motif=TGCA;tsd=ATCA
Hic_asm_0	LTR_retriever	Gypsy_LTR_retrotransposon	46680041	46688222	.	-	.	ID=LTRRT_119;Parent=repeat_region_119;Name=Hic_asm_0:46680041..46688222;Classification=LTR/Gypsy;Sequence_ontology=SO:0002265;ltr_identity=0.9953;Method=structural;motif=TGCA;tsd=ATCA
Hic_asm_0	LTR_retriever	long_terminal_repeat	46686954	46688222	.	-	.	ID=rLTR_119;Parent=repeat_region_119;Name=Hic_asm_0:46680041..46688222;Classification=LTR/Gypsy;Sequence_ontology=SO:0000286;ltr_identity=0.9953;Method=structural;motif=TGCA;tsd=ATCA
Hic_asm_0	LTR_retriever	target_site_duplication	46688223	46688226	.	-	.	ID=rTSD_119;Parent=repeat_region_119;Name=Hic_asm_0:46680041..46688222;Classification=LTR/Gypsy;Sequence_ontology=SO:0000434;ltr_identity=0.9953;Method=structural;motif=TGCA;tsd=ATCA
###
Hic_asm_0	LTR_retriever	repeat_region	47088749	47099412	.	+	.	ID=repeat_region_120;Name=Hic_asm_0:47088753..47099408;Classification=LTR/Gypsy;Sequence_ontology=SO:0000657;ltr_identity=0.9935;Method=structural;motif=TGCA;tsd=CCTT
Hic_asm_0	LTR_retriever	target_site_duplication	47088749	47088752	.	+	.	ID=lTSD_120;Parent=repeat_region_120;Name=Hic_asm_0:47088753..47099408;Classification=LTR/Gypsy;Sequence_ontology=SO:0000434;ltr_identity=0.9935;Method=structural;motif=TGCA;tsd=CCTT
Hic_asm_0	LTR_retriever	long_terminal_repeat	47088753	47089985	.	+	.	ID=lLTR_120;Parent=repeat_region_120;Name=Hic_asm_0:47088753..47099408;Classification=LTR/Gypsy;Sequence_ontology=SO:0000286;ltr_identity=0.9935;Method=structural;motif=TGCA;tsd=CCTT
Hic_asm_0	LTR_retriever	Gypsy_LTR_retrotransposon	47088753	47099408	.	+	.	ID=LTRRT_120;Parent=repeat_region_120;Name=Hic_asm_0:47088753..47099408;Classification=LTR/Gypsy;Sequence_ontology=SO:0002265;ltr_identity=0.9935;Method=structural;motif=TGCA;tsd=CCTT
Hic_asm_0	LTR_retriever	long_terminal_repeat	47098174	47099408	.	+	.	ID=rLTR_120;Parent=repeat_region_120;Name=Hic_asm_0:47088753..47099408;Classification=LTR/Gypsy;Sequence_ontology=SO:0000286;ltr_identity=0.9935;Method=structural;motif=TGCA;tsd=CCTT
Hic_asm_0	LTR_retriever	target_site_duplication	47099409	47099412	.	+	.	ID=rTSD_120;Parent=repeat_region_120;Name=Hic_asm_0:47088753..47099408;Classification=LTR/Gypsy;Sequence_ontology=SO:0000434;ltr_identity=0.9935;Method=structural;motif=TGCA;tsd=CCTT
###
Hic_asm_0	LTR_retriever	repeat_region	47128335	47133001	.	+	.	ID=repeat_region_121;Name=Hic_asm_0:47128340..47132996;Classification=LTR/Gypsy;Sequence_ontology=SO:0000657;ltr_identity=0.9940;Method=structural;motif=TGCA;tsd=ATTAT
Hic_asm_0	LTR_retriever	target_site_duplication	47128335	47128339	.	+	.	ID=lTSD_121;Parent=repeat_region_121;Name=Hic_asm_0:47128340..47132996;Classification=LTR/Gypsy;Sequence_ontology=SO:0000434;ltr_identity=0.9940;Method=structural;motif=TGCA;tsd=ATTAT
Hic_asm_0	LTR_retriever	long_terminal_repeat	47128340	47128505	.	+	.	ID=lLTR_121;Parent=repeat_region_121;Name=Hic_asm_0:47128340..47132996;Classification=LTR/Gypsy;Sequence_ontology=SO:0000286;ltr_identity=0.9940;Method=structural;motif=TGCA;tsd=ATTAT
Hic_asm_0	LTR_retriever	Gypsy_LTR_retrotransposon	47128340	47132996	.	+	.	ID=LTRRT_121;Parent=repeat_region_121;Name=Hic_asm_0:47128340..47132996;Classification=LTR/Gypsy;Sequence_ontology=SO:0002265;ltr_identity=0.9940;Method=structural;motif=TGCA;tsd=ATTAT
Hic_asm_0	LTR_retriever	long_terminal_repeat	47132831	47132996	.	+	.	ID=rLTR_121;Parent=repeat_region_121;Name=Hic_asm_0:47128340..47132996;Classification=LTR/Gypsy;Sequence_ontology=SO:0000286;ltr_identity=0.9940;Method=structural;motif=TGCA;tsd=ATTAT
Hic_asm_0	LTR_retriever	target_site_duplication	47132997	47133001	.	+	.	ID=rTSD_121;Parent=repeat_region_121;Name=Hic_asm_0:47128340..47132996;Classification=LTR/Gypsy;Sequence_ontology=SO:0000434;ltr_identity=0.9940;Method=structural;motif=TGCA;tsd=ATTAT
###
Hic_asm_0	LTR_retriever	repeat_region	47393857	47399612	.	-	.	ID=repeat_region_122;Name=Hic_asm_0:47393861..47399608;Classification=LTR/Gypsy;Sequence_ontology=SO:0000657;ltr_identity=0.9718;Method=structural;motif=TGCA;tsd=ATAT
Hic_asm_0	LTR_retriever	target_site_duplication	47393857	47393860	.	-	.	ID=lTSD_122;Parent=repeat_region_122;Name=Hic_asm_0:47393861..47399608;Classification=LTR/Gypsy;Sequence_ontology=SO:0000434;ltr_identity=0.9718;Method=structural;motif=TGCA;tsd=ATAT
Hic_asm_0	LTR_retriever	long_terminal_repeat	47393861	47394285	.	-	.	ID=lLTR_122;Parent=repeat_region_122;Name=Hic_asm_0:47393861..47399608;Classification=LTR/Gypsy;Sequence_ontology=SO:0000286;ltr_identity=0.9718;Method=structural;motif=TGCA;tsd=ATAT
Hic_asm_0	LTR_retriever	Gypsy_LTR_retrotransposon	47393861	47399608	.	-	.	ID=LTRRT_122;Parent=repeat_region_122;Name=Hic_asm_0:47393861..47399608;Classification=LTR/Gypsy;Sequence_ontology=SO:0002265;ltr_identity=0.9718;Method=structural;motif=TGCA;tsd=ATAT
Hic_asm_0	LTR_retriever	long_terminal_repeat	47399169	47399608	.	-	.	ID=rLTR_122;Parent=repeat_region_122;Name=Hic_asm_0:47393861..47399608;Classification=LTR/Gypsy;Sequence_ontology=SO:0000286;ltr_identity=0.9718;Method=structural;motif=TGCA;tsd=ATAT
Hic_asm_0	LTR_retriever	target_site_duplication	47399609	47399612	.	-	.	ID=rTSD_122;Parent=repeat_region_122;Name=Hic_asm_0:47393861..47399608;Classification=LTR/Gypsy;Sequence_ontology=SO:0000434;ltr_identity=0.9718;Method=structural;motif=TGCA;tsd=ATAT
###
Hic_asm_0	LTR_retriever	repeat_region	47605381	47610197	.	-	.	ID=repeat_region_123;Name=Hic_asm_0:47605385..47610193;Classification=LTR/Gypsy;Sequence_ontology=SO:0000657;ltr_identity=1.0000;Method=structural;motif=TGCA;tsd=AAAT
Hic_asm_0	LTR_retriever	target_site_duplication	47605381	47605384	.	-	.	ID=lTSD_123;Parent=repeat_region_123;Name=Hic_asm_0:47605385..47610193;Classification=LTR/Gypsy;Sequence_ontology=SO:0000434;ltr_identity=1.0000;Method=structural;motif=TGCA;tsd=AAAT
Hic_asm_0	LTR_retriever	long_terminal_repeat	47605385	47605514	.	-	.	ID=lLTR_123;Parent=repeat_region_123;Name=Hic_asm_0:47605385..47610193;Classification=LTR/Gypsy;Sequence_ontology=SO:0000286;ltr_identity=1.0000;Method=structural;motif=TGCA;tsd=AAAT
Hic_asm_0	LTR_retriever	Gypsy_LTR_retrotransposon	47605385	47610193	.	-	.	ID=LTRRT_123;Parent=repeat_region_123;Name=Hic_asm_0:47605385..47610193;Classification=LTR/Gypsy;Sequence_ontology=SO:0002265;ltr_identity=1.0000;Method=structural;motif=TGCA;tsd=AAAT
Hic_asm_0	LTR_retriever	long_terminal_repeat	47610064	47610193	.	-	.	ID=rLTR_123;Parent=repeat_region_123;Name=Hic_asm_0:47605385..47610193;Classification=LTR/Gypsy;Sequence_ontology=SO:0000286;ltr_identity=1.0000;Method=structural;motif=TGCA;tsd=AAAT
Hic_asm_0	LTR_retriever	target_site_duplication	47610194	47610197	.	-	.	ID=rTSD_123;Parent=repeat_region_123;Name=Hic_asm_0:47605385..47610193;Classification=LTR/Gypsy;Sequence_ontology=SO:0000434;ltr_identity=1.0000;Method=structural;motif=TGCA;tsd=AAAT
###
Hic_asm_0	LTR_retriever	repeat_region	47948640	47954824	.	+	.	ID=repeat_region_124;Name=Hic_asm_0:47948645..47954819;Classification=LTR/Gypsy;Sequence_ontology=SO:0000657;ltr_identity=0.9912;Method=structural;motif=TGTA;tsd=CATAC
Hic_asm_0	LTR_retriever	target_site_duplication	47948640	47948644	.	+	.	ID=lTSD_124;Parent=repeat_region_124;Name=Hic_asm_0:47948645..47954819;Classification=LTR/Gypsy;Sequence_ontology=SO:0000434;ltr_identity=0.9912;Method=structural;motif=TGTA;tsd=CATAC
Hic_asm_0	LTR_retriever	long_terminal_repeat	47948645	47948873	.	+	.	ID=lLTR_124;Parent=repeat_region_124;Name=Hic_asm_0:47948645..47954819;Classification=LTR/Gypsy;Sequence_ontology=SO:0000286;ltr_identity=0.9912;Method=structural;motif=TGTA;tsd=CATAC
Hic_asm_0	LTR_retriever	Gypsy_LTR_retrotransposon	47948645	47954819	.	+	.	ID=LTRRT_124;Parent=repeat_region_124;Name=Hic_asm_0:47948645..47954819;Classification=LTR/Gypsy;Sequence_ontology=SO:0002265;ltr_identity=0.9912;Method=structural;motif=TGTA;tsd=CATAC
Hic_asm_0	LTR_retriever	long_terminal_repeat	47954591	47954819	.	+	.	ID=rLTR_124;Parent=repeat_region_124;Name=Hic_asm_0:47948645..47954819;Classification=LTR/Gypsy;Sequence_ontology=SO:0000286;ltr_identity=0.9912;Method=structural;motif=TGTA;tsd=CATAC
Hic_asm_0	LTR_retriever	target_site_duplication	47954820	47954824	.	+	.	ID=rTSD_124;Parent=repeat_region_124;Name=Hic_asm_0:47948645..47954819;Classification=LTR/Gypsy;Sequence_ontology=SO:0000434;ltr_identity=0.9912;Method=structural;motif=TGTA;tsd=CATAC
###
Hic_asm_0	LTR_retriever	repeat_region	48007225	48012168	.	-	.	ID=repeat_region_125;Name=Hic_asm_0:48007232..48012163;Classification=LTR/Gypsy;Sequence_ontology=SO:0000657;ltr_identity=0.9771;Method=structural;motif=TGCA;tsd=ATATA
Hic_asm_0	LTR_retriever	target_site_duplication	48007225	48007229	.	-	.	ID=lTSD_125;Parent=repeat_region_125;Name=Hic_asm_0:48007232..48012163;Classification=LTR/Gypsy;Sequence_ontology=SO:0000434;ltr_identity=0.9771;Method=structural;motif=TGCA;tsd=ATATA
Hic_asm_0	LTR_retriever	long_terminal_repeat	48007232	48007539	.	-	.	ID=lLTR_125;Parent=repeat_region_125;Name=Hic_asm_0:48007232..48012163;Classification=LTR/Gypsy;Sequence_ontology=SO:0000286;ltr_identity=0.9771;Method=structural;motif=TGCA;tsd=ATATA
Hic_asm_0	LTR_retriever	Gypsy_LTR_retrotransposon	48007232	48012163	.	-	.	ID=LTRRT_125;Parent=repeat_region_125;Name=Hic_asm_0:48007232..48012163;Classification=LTR/Gypsy;Sequence_ontology=SO:0002265;ltr_identity=0.9771;Method=structural;motif=TGCA;tsd=ATATA
Hic_asm_0	LTR_retriever	long_terminal_repeat	48011856	48012163	.	-	.	ID=rLTR_125;Parent=repeat_region_125;Name=Hic_asm_0:48007232..48012163;Classification=LTR/Gypsy;Sequence_ontology=SO:0000286;ltr_identity=0.9771;Method=structural;motif=TGCA;tsd=ATATA
Hic_asm_0	LTR_retriever	target_site_duplication	48012164	48012168	.	-	.	ID=rTSD_125;Parent=repeat_region_125;Name=Hic_asm_0:48007232..48012163;Classification=LTR/Gypsy;Sequence_ontology=SO:0000434;ltr_identity=0.9771;Method=structural;motif=TGCA;tsd=ATATA
###
Hic_asm_0	LTR_retriever	repeat_region	48247648	48254982	.	-	.	ID=repeat_region_126;Name=Hic_asm_0:48247653..48254977;Classification=LTR/Gypsy;Sequence_ontology=SO:0000657;ltr_identity=1.0000;Method=structural;motif=TGTA;tsd=CTTGG
Hic_asm_0	LTR_retriever	target_site_duplication	48247648	48247652	.	-	.	ID=lTSD_126;Parent=repeat_region_126;Name=Hic_asm_0:48247653..48254977;Classification=LTR/Gypsy;Sequence_ontology=SO:0000434;ltr_identity=1.0000;Method=structural;motif=TGTA;tsd=CTTGG
Hic_asm_0	LTR_retriever	long_terminal_repeat	48247653	48248105	.	-	.	ID=lLTR_126;Parent=repeat_region_126;Name=Hic_asm_0:48247653..48254977;Classification=LTR/Gypsy;Sequence_ontology=SO:0000286;ltr_identity=1.0000;Method=structural;motif=TGTA;tsd=CTTGG
Hic_asm_0	LTR_retriever	Gypsy_LTR_retrotransposon	48247653	48254977	.	-	.	ID=LTRRT_126;Parent=repeat_region_126;Name=Hic_asm_0:48247653..48254977;Classification=LTR/Gypsy;Sequence_ontology=SO:0002265;ltr_identity=1.0000;Method=structural;motif=TGTA;tsd=CTTGG
Hic_asm_0	LTR_retriever	long_terminal_repeat	48254525	48254977	.	-	.	ID=rLTR_126;Parent=repeat_region_126;Name=Hic_asm_0:48247653..48254977;Classification=LTR/Gypsy;Sequence_ontology=SO:0000286;ltr_identity=1.0000;Method=structural;motif=TGTA;tsd=CTTGG
Hic_asm_0	LTR_retriever	target_site_duplication	48254978	48254982	.	-	.	ID=rTSD_126;Parent=repeat_region_126;Name=Hic_asm_0:48247653..48254977;Classification=LTR/Gypsy;Sequence_ontology=SO:0000434;ltr_identity=1.0000;Method=structural;motif=TGTA;tsd=CTTGG
###
Hic_asm_0	LTR_retriever	repeat_region	48796734	48805031	.	+	.	ID=repeat_region_127;Name=Hic_asm_0:48796738..48805027;Classification=LTR/Gypsy;Sequence_ontology=SO:0000657;ltr_identity=0.9925;Method=structural;motif=TGCA;tsd=GGTC
Hic_asm_0	LTR_retriever	target_site_duplication	48796734	48796737	.	+	.	ID=lTSD_127;Parent=repeat_region_127;Name=Hic_asm_0:48796738..48805027;Classification=LTR/Gypsy;Sequence_ontology=SO:0000434;ltr_identity=0.9925;Method=structural;motif=TGCA;tsd=GGTC
Hic_asm_0	LTR_retriever	long_terminal_repeat	48796738	48797144	.	+	.	ID=lLTR_127;Parent=repeat_region_127;Name=Hic_asm_0:48796738..48805027;Classification=LTR/Gypsy;Sequence_ontology=SO:0000286;ltr_identity=0.9925;Method=structural;motif=TGCA;tsd=GGTC
Hic_asm_0	LTR_retriever	Gypsy_LTR_retrotransposon	48796738	48805027	.	+	.	ID=LTRRT_127;Parent=repeat_region_127;Name=Hic_asm_0:48796738..48805027;Classification=LTR/Gypsy;Sequence_ontology=SO:0002265;ltr_identity=0.9925;Method=structural;motif=TGCA;tsd=GGTC
Hic_asm_0	LTR_retriever	long_terminal_repeat	48804626	48805027	.	+	.	ID=rLTR_127;Parent=repeat_region_127;Name=Hic_asm_0:48796738..48805027;Classification=LTR/Gypsy;Sequence_ontology=SO:0000286;ltr_identity=0.9925;Method=structural;motif=TGCA;tsd=GGTC
Hic_asm_0	LTR_retriever	target_site_duplication	48805028	48805031	.	+	.	ID=rTSD_127;Parent=repeat_region_127;Name=Hic_asm_0:48796738..48805027;Classification=LTR/Gypsy;Sequence_ontology=SO:0000434;ltr_identity=0.9925;Method=structural;motif=TGCA;tsd=GGTC
###
Hic_asm_0	LTR_retriever	repeat_region	48978930	48983291	.	?	.	ID=repeat_region_128;Name=Hic_asm_0:48978935..48983286;Classification=LTR/unknown;Sequence_ontology=SO:0000657;ltr_identity=0.9126;Method=structural;motif=TGCA;tsd=AGTTA
Hic_asm_0	LTR_retriever	target_site_duplication	48978930	48978934	.	?	.	ID=lTSD_128;Parent=repeat_region_128;Name=Hic_asm_0:48978935..48983286;Classification=LTR/unknown;Sequence_ontology=SO:0000434;ltr_identity=0.9126;Method=structural;motif=TGCA;tsd=AGTTA
Hic_asm_0	LTR_retriever	long_terminal_repeat	48978935	48979406	.	?	.	ID=lLTR_128;Parent=repeat_region_128;Name=Hic_asm_0:48978935..48983286;Classification=LTR/unknown;Sequence_ontology=SO:0000286;ltr_identity=0.9126;Method=structural;motif=TGCA;tsd=AGTTA
Hic_asm_0	LTR_retriever	LTR_retrotransposon	48978935	48983286	.	?	.	ID=LTRRT_128;Parent=repeat_region_128;Name=Hic_asm_0:48978935..48983286;Classification=LTR/unknown;Sequence_ontology=SO:0000186;ltr_identity=0.9126;Method=structural;motif=TGCA;tsd=AGTTA
Hic_asm_0	LTR_retriever	long_terminal_repeat	48982818	48983286	.	?	.	ID=rLTR_128;Parent=repeat_region_128;Name=Hic_asm_0:48978935..48983286;Classification=LTR/unknown;Sequence_ontology=SO:0000286;ltr_identity=0.9126;Method=structural;motif=TGCA;tsd=AGTTA
Hic_asm_0	LTR_retriever	target_site_duplication	48983287	48983291	.	?	.	ID=rTSD_128;Parent=repeat_region_128;Name=Hic_asm_0:48978935..48983286;Classification=LTR/unknown;Sequence_ontology=SO:0000434;ltr_identity=0.9126;Method=structural;motif=TGCA;tsd=AGTTA
###
Hic_asm_0	LTR_retriever	repeat_region	49109785	49114138	.	+	.	ID=repeat_region_129;Name=Hic_asm_0:49109790..49114133;Classification=LTR/Copia;Sequence_ontology=SO:0000657;ltr_identity=0.9777;Method=structural;motif=TGCA;tsd=AAACA
Hic_asm_0	LTR_retriever	target_site_duplication	49109785	49109789	.	+	.	ID=lTSD_129;Parent=repeat_region_129;Name=Hic_asm_0:49109790..49114133;Classification=LTR/Copia;Sequence_ontology=SO:0000434;ltr_identity=0.9777;Method=structural;motif=TGCA;tsd=AAACA
Hic_asm_0	LTR_retriever	long_terminal_repeat	49109790	49109968	.	+	.	ID=lLTR_129;Parent=repeat_region_129;Name=Hic_asm_0:49109790..49114133;Classification=LTR/Copia;Sequence_ontology=SO:0000286;ltr_identity=0.9777;Method=structural;motif=TGCA;tsd=AAACA
Hic_asm_0	LTR_retriever	Copia_LTR_retrotransposon	49109790	49114133	.	+	.	ID=LTRRT_129;Parent=repeat_region_129;Name=Hic_asm_0:49109790..49114133;Classification=LTR/Copia;Sequence_ontology=SO:0002264;ltr_identity=0.9777;Method=structural;motif=TGCA;tsd=AAACA
Hic_asm_0	LTR_retriever	long_terminal_repeat	49113955	49114133	.	+	.	ID=rLTR_129;Parent=repeat_region_129;Name=Hic_asm_0:49109790..49114133;Classification=LTR/Copia;Sequence_ontology=SO:0000286;ltr_identity=0.9777;Method=structural;motif=TGCA;tsd=AAACA
Hic_asm_0	LTR_retriever	target_site_duplication	49114134	49114138	.	+	.	ID=rTSD_129;Parent=repeat_region_129;Name=Hic_asm_0:49109790..49114133;Classification=LTR/Copia;Sequence_ontology=SO:0000434;ltr_identity=0.9777;Method=structural;motif=TGCA;tsd=AAACA
###
Hic_asm_0	LTR_retriever	repeat_region	49821500	49823901	.	?	.	ID=repeat_region_130;Name=Hic_asm_0:49821504..49823897;Classification=LTR/unknown;Sequence_ontology=SO:0000657;ltr_identity=0.9871;Method=structural;motif=TGCA;tsd=TAGT
Hic_asm_0	LTR_retriever	target_site_duplication	49821500	49821503	.	?	.	ID=lTSD_130;Parent=repeat_region_130;Name=Hic_asm_0:49821504..49823897;Classification=LTR/unknown;Sequence_ontology=SO:0000434;ltr_identity=0.9871;Method=structural;motif=TGCA;tsd=TAGT
Hic_asm_0	LTR_retriever	long_terminal_repeat	49821504	49821812	.	?	.	ID=lLTR_130;Parent=repeat_region_130;Name=Hic_asm_0:49821504..49823897;Classification=LTR/unknown;Sequence_ontology=SO:0000286;ltr_identity=0.9871;Method=structural;motif=TGCA;tsd=TAGT
Hic_asm_0	LTR_retriever	LTR_retrotransposon	49821504	49823897	.	?	.	ID=LTRRT_130;Parent=repeat_region_130;Name=Hic_asm_0:49821504..49823897;Classification=LTR/unknown;Sequence_ontology=SO:0000186;ltr_identity=0.9871;Method=structural;motif=TGCA;tsd=TAGT
Hic_asm_0	LTR_retriever	long_terminal_repeat	49823589	49823897	.	?	.	ID=rLTR_130;Parent=repeat_region_130;Name=Hic_asm_0:49821504..49823897;Classification=LTR/unknown;Sequence_ontology=SO:0000286;ltr_identity=0.9871;Method=structural;motif=TGCA;tsd=TAGT
Hic_asm_0	LTR_retriever	target_site_duplication	49823898	49823901	.	?	.	ID=rTSD_130;Parent=repeat_region_130;Name=Hic_asm_0:49821504..49823897;Classification=LTR/unknown;Sequence_ontology=SO:0000434;ltr_identity=0.9871;Method=structural;motif=TGCA;tsd=TAGT
###
Hic_asm_0	LTR_retriever	repeat_region	49869250	49876238	.	+	.	ID=repeat_region_131;Name=Hic_asm_0:49869254..49876234;Classification=LTR/Gypsy;Sequence_ontology=SO:0000657;ltr_identity=0.9935;Method=structural;motif=TGCA;tsd=AATC
Hic_asm_0	LTR_retriever	target_site_duplication	49869250	49869253	.	+	.	ID=lTSD_131;Parent=repeat_region_131;Name=Hic_asm_0:49869254..49876234;Classification=LTR/Gypsy;Sequence_ontology=SO:0000434;ltr_identity=0.9935;Method=structural;motif=TGCA;tsd=AATC
Hic_asm_0	LTR_retriever	long_terminal_repeat	49869254	49869717	.	+	.	ID=lLTR_131;Parent=repeat_region_131;Name=Hic_asm_0:49869254..49876234;Classification=LTR/Gypsy;Sequence_ontology=SO:0000286;ltr_identity=0.9935;Method=structural;motif=TGCA;tsd=AATC
Hic_asm_0	LTR_retriever	Gypsy_LTR_retrotransposon	49869254	49876234	.	+	.	ID=LTRRT_131;Parent=repeat_region_131;Name=Hic_asm_0:49869254..49876234;Classification=LTR/Gypsy;Sequence_ontology=SO:0002265;ltr_identity=0.9935;Method=structural;motif=TGCA;tsd=AATC
Hic_asm_0	LTR_retriever	long_terminal_repeat	49875771	49876234	.	+	.	ID=rLTR_131;Parent=repeat_region_131;Name=Hic_asm_0:49869254..49876234;Classification=LTR/Gypsy;Sequence_ontology=SO:0000286;ltr_identity=0.9935;Method=structural;motif=TGCA;tsd=AATC
Hic_asm_0	LTR_retriever	target_site_duplication	49876235	49876238	.	+	.	ID=rTSD_131;Parent=repeat_region_131;Name=Hic_asm_0:49869254..49876234;Classification=LTR/Gypsy;Sequence_ontology=SO:0000434;ltr_identity=0.9935;Method=structural;motif=TGCA;tsd=AATC
###
Hic_asm_0	LTR_retriever	repeat_region	50464231	50470082	.	-	.	ID=repeat_region_132;Name=Hic_asm_0:50464235..50470078;Classification=LTR/Gypsy;Sequence_ontology=SO:0000657;ltr_identity=1.0000;Method=structural;motif=TGCA;tsd=ATAT
Hic_asm_0	LTR_retriever	target_site_duplication	50464231	50464234	.	-	.	ID=lTSD_132;Parent=repeat_region_132;Name=Hic_asm_0:50464235..50470078;Classification=LTR/Gypsy;Sequence_ontology=SO:0000434;ltr_identity=1.0000;Method=structural;motif=TGCA;tsd=ATAT
Hic_asm_0	LTR_retriever	long_terminal_repeat	50464235	50464674	.	-	.	ID=lLTR_132;Parent=repeat_region_132;Name=Hic_asm_0:50464235..50470078;Classification=LTR/Gypsy;Sequence_ontology=SO:0000286;ltr_identity=1.0000;Method=structural;motif=TGCA;tsd=ATAT
Hic_asm_0	LTR_retriever	Gypsy_LTR_retrotransposon	50464235	50470078	.	-	.	ID=LTRRT_132;Parent=repeat_region_132;Name=Hic_asm_0:50464235..50470078;Classification=LTR/Gypsy;Sequence_ontology=SO:0002265;ltr_identity=1.0000;Method=structural;motif=TGCA;tsd=ATAT
Hic_asm_0	LTR_retriever	long_terminal_repeat	50469639	50470078	.	-	.	ID=rLTR_132;Parent=repeat_region_132;Name=Hic_asm_0:50464235..50470078;Classification=LTR/Gypsy;Sequence_ontology=SO:0000286;ltr_identity=1.0000;Method=structural;motif=TGCA;tsd=ATAT
Hic_asm_0	LTR_retriever	target_site_duplication	50470079	50470082	.	-	.	ID=rTSD_132;Parent=repeat_region_132;Name=Hic_asm_0:50464235..50470078;Classification=LTR/Gypsy;Sequence_ontology=SO:0000434;ltr_identity=1.0000;Method=structural;motif=TGCA;tsd=ATAT
###
Hic_asm_0	LTR_retriever	repeat_region	50611453	50616410	.	?	.	ID=repeat_region_133;Name=Hic_asm_0:50611458..50616405;Classification=LTR/unknown;Sequence_ontology=SO:0000657;ltr_identity=0.9987;Method=structural;motif=TGCA;tsd=GCTAG
Hic_asm_0	LTR_retriever	target_site_duplication	50611453	50611457	.	?	.	ID=lTSD_133;Parent=repeat_region_133;Name=Hic_asm_0:50611458..50616405;Classification=LTR/unknown;Sequence_ontology=SO:0000434;ltr_identity=0.9987;Method=structural;motif=TGCA;tsd=GCTAG
Hic_asm_0	LTR_retriever	long_terminal_repeat	50611458	50612211	.	?	.	ID=lLTR_133;Parent=repeat_region_133;Name=Hic_asm_0:50611458..50616405;Classification=LTR/unknown;Sequence_ontology=SO:0000286;ltr_identity=0.9987;Method=structural;motif=TGCA;tsd=GCTAG
Hic_asm_0	LTR_retriever	LTR_retrotransposon	50611458	50616405	.	?	.	ID=LTRRT_133;Parent=repeat_region_133;Name=Hic_asm_0:50611458..50616405;Classification=LTR/unknown;Sequence_ontology=SO:0000186;ltr_identity=0.9987;Method=structural;motif=TGCA;tsd=GCTAG
Hic_asm_0	LTR_retriever	long_terminal_repeat	50615652	50616405	.	?	.	ID=rLTR_133;Parent=repeat_region_133;Name=Hic_asm_0:50611458..50616405;Classification=LTR/unknown;Sequence_ontology=SO:0000286;ltr_identity=0.9987;Method=structural;motif=TGCA;tsd=GCTAG
Hic_asm_0	LTR_retriever	target_site_duplication	50616406	50616410	.	?	.	ID=rTSD_133;Parent=repeat_region_133;Name=Hic_asm_0:50611458..50616405;Classification=LTR/unknown;Sequence_ontology=SO:0000434;ltr_identity=0.9987;Method=structural;motif=TGCA;tsd=GCTAG
###
Hic_asm_0	LTR_retriever	repeat_region	51947798	51952613	.	+	.	ID=repeat_region_134;Name=Hic_asm_0:51947803..51952608;Classification=LTR/Gypsy;Sequence_ontology=SO:0000657;ltr_identity=1.0000;Method=structural;motif=TGCA;tsd=GGTGG
Hic_asm_0	LTR_retriever	target_site_duplication	51947798	51947802	.	+	.	ID=lTSD_134;Parent=repeat_region_134;Name=Hic_asm_0:51947803..51952608;Classification=LTR/Gypsy;Sequence_ontology=SO:0000434;ltr_identity=1.0000;Method=structural;motif=TGCA;tsd=GGTGG
Hic_asm_0	LTR_retriever	long_terminal_repeat	51947803	51947936	.	+	.	ID=lLTR_134;Parent=repeat_region_134;Name=Hic_asm_0:51947803..51952608;Classification=LTR/Gypsy;Sequence_ontology=SO:0000286;ltr_identity=1.0000;Method=structural;motif=TGCA;tsd=GGTGG
Hic_asm_0	LTR_retriever	Gypsy_LTR_retrotransposon	51947803	51952608	.	+	.	ID=LTRRT_134;Parent=repeat_region_134;Name=Hic_asm_0:51947803..51952608;Classification=LTR/Gypsy;Sequence_ontology=SO:0002265;ltr_identity=1.0000;Method=structural;motif=TGCA;tsd=GGTGG
Hic_asm_0	LTR_retriever	long_terminal_repeat	51952475	51952608	.	+	.	ID=rLTR_134;Parent=repeat_region_134;Name=Hic_asm_0:51947803..51952608;Classification=LTR/Gypsy;Sequence_ontology=SO:0000286;ltr_identity=1.0000;Method=structural;motif=TGCA;tsd=GGTGG
Hic_asm_0	LTR_retriever	target_site_duplication	51952609	51952613	.	+	.	ID=rTSD_134;Parent=repeat_region_134;Name=Hic_asm_0:51947803..51952608;Classification=LTR/Gypsy;Sequence_ontology=SO:0000434;ltr_identity=1.0000;Method=structural;motif=TGCA;tsd=GGTGG
###
Hic_asm_0	LTR_retriever	repeat_region	52474014	52481530	.	+	.	ID=repeat_region_135;Name=Hic_asm_0:52474019..52481525;Classification=LTR/Gypsy;Sequence_ontology=SO:0000657;ltr_identity=0.9986;Method=structural;motif=TGCA;tsd=CAACT
Hic_asm_0	LTR_retriever	target_site_duplication	52474014	52474018	.	+	.	ID=lTSD_135;Parent=repeat_region_135;Name=Hic_asm_0:52474019..52481525;Classification=LTR/Gypsy;Sequence_ontology=SO:0000434;ltr_identity=0.9986;Method=structural;motif=TGCA;tsd=CAACT
Hic_asm_0	LTR_retriever	long_terminal_repeat	52474019	52475443	.	+	.	ID=lLTR_135;Parent=repeat_region_135;Name=Hic_asm_0:52474019..52481525;Classification=LTR/Gypsy;Sequence_ontology=SO:0000286;ltr_identity=0.9986;Method=structural;motif=TGCA;tsd=CAACT
Hic_asm_0	LTR_retriever	Gypsy_LTR_retrotransposon	52474019	52481525	.	+	.	ID=LTRRT_135;Parent=repeat_region_135;Name=Hic_asm_0:52474019..52481525;Classification=LTR/Gypsy;Sequence_ontology=SO:0002265;ltr_identity=0.9986;Method=structural;motif=TGCA;tsd=CAACT
Hic_asm_0	LTR_retriever	long_terminal_repeat	52480101	52481525	.	+	.	ID=rLTR_135;Parent=repeat_region_135;Name=Hic_asm_0:52474019..52481525;Classification=LTR/Gypsy;Sequence_ontology=SO:0000286;ltr_identity=0.9986;Method=structural;motif=TGCA;tsd=CAACT
Hic_asm_0	LTR_retriever	target_site_duplication	52481526	52481530	.	+	.	ID=rTSD_135;Parent=repeat_region_135;Name=Hic_asm_0:52474019..52481525;Classification=LTR/Gypsy;Sequence_ontology=SO:0000434;ltr_identity=0.9986;Method=structural;motif=TGCA;tsd=CAACT
###
Hic_asm_0	LTR_retriever	repeat_region	52786268	52793602	.	+	.	ID=repeat_region_136;Name=Hic_asm_0:52786273..52793597;Classification=LTR/Gypsy;Sequence_ontology=SO:0000657;ltr_identity=0.9978;Method=structural;motif=TGTA;tsd=CATAT
Hic_asm_0	LTR_retriever	target_site_duplication	52786268	52786272	.	+	.	ID=lTSD_136;Parent=repeat_region_136;Name=Hic_asm_0:52786273..52793597;Classification=LTR/Gypsy;Sequence_ontology=SO:0000434;ltr_identity=0.9978;Method=structural;motif=TGTA;tsd=CATAT
Hic_asm_0	LTR_retriever	long_terminal_repeat	52786273	52786725	.	+	.	ID=lLTR_136;Parent=repeat_region_136;Name=Hic_asm_0:52786273..52793597;Classification=LTR/Gypsy;Sequence_ontology=SO:0000286;ltr_identity=0.9978;Method=structural;motif=TGTA;tsd=CATAT
Hic_asm_0	LTR_retriever	Gypsy_LTR_retrotransposon	52786273	52793597	.	+	.	ID=LTRRT_136;Parent=repeat_region_136;Name=Hic_asm_0:52786273..52793597;Classification=LTR/Gypsy;Sequence_ontology=SO:0002265;ltr_identity=0.9978;Method=structural;motif=TGTA;tsd=CATAT
Hic_asm_0	LTR_retriever	long_terminal_repeat	52793145	52793597	.	+	.	ID=rLTR_136;Parent=repeat_region_136;Name=Hic_asm_0:52786273..52793597;Classification=LTR/Gypsy;Sequence_ontology=SO:0000286;ltr_identity=0.9978;Method=structural;motif=TGTA;tsd=CATAT
Hic_asm_0	LTR_retriever	target_site_duplication	52793598	52793602	.	+	.	ID=rTSD_136;Parent=repeat_region_136;Name=Hic_asm_0:52786273..52793597;Classification=LTR/Gypsy;Sequence_ontology=SO:0000434;ltr_identity=0.9978;Method=structural;motif=TGTA;tsd=CATAT
###
Hic_asm_0	LTR_retriever	repeat_region	52966107	52970891	.	?	.	ID=repeat_region_137;Name=Hic_asm_0:52966111..52970887;Classification=LTR/unknown;Sequence_ontology=SO:0000657;ltr_identity=0.9910;Method=structural;motif=TGCA;tsd=CCAG
Hic_asm_0	LTR_retriever	target_site_duplication	52966107	52966110	.	?	.	ID=lTSD_137;Parent=repeat_region_137;Name=Hic_asm_0:52966111..52970887;Classification=LTR/unknown;Sequence_ontology=SO:0000434;ltr_identity=0.9910;Method=structural;motif=TGCA;tsd=CCAG
Hic_asm_0	LTR_retriever	long_terminal_repeat	52966111	52966221	.	?	.	ID=lLTR_137;Parent=repeat_region_137;Name=Hic_asm_0:52966111..52970887;Classification=LTR/unknown;Sequence_ontology=SO:0000286;ltr_identity=0.9910;Method=structural;motif=TGCA;tsd=CCAG
Hic_asm_0	LTR_retriever	LTR_retrotransposon	52966111	52970887	.	?	.	ID=LTRRT_137;Parent=repeat_region_137;Name=Hic_asm_0:52966111..52970887;Classification=LTR/unknown;Sequence_ontology=SO:0000186;ltr_identity=0.9910;Method=structural;motif=TGCA;tsd=CCAG
Hic_asm_0	LTR_retriever	long_terminal_repeat	52970777	52970887	.	?	.	ID=rLTR_137;Parent=repeat_region_137;Name=Hic_asm_0:52966111..52970887;Classification=LTR/unknown;Sequence_ontology=SO:0000286;ltr_identity=0.9910;Method=structural;motif=TGCA;tsd=CCAG
Hic_asm_0	LTR_retriever	target_site_duplication	52970888	52970891	.	?	.	ID=rTSD_137;Parent=repeat_region_137;Name=Hic_asm_0:52966111..52970887;Classification=LTR/unknown;Sequence_ontology=SO:0000434;ltr_identity=0.9910;Method=structural;motif=TGCA;tsd=CCAG
###
Hic_asm_0	LTR_retriever	repeat_region	53081813	53085254	.	?	.	ID=repeat_region_138;Name=Hic_asm_0:53081817..53085250;Classification=LTR/unknown;Sequence_ontology=SO:0000657;ltr_identity=1.0000;Method=structural;motif=TGCA;tsd=GAGT
Hic_asm_0	LTR_retriever	target_site_duplication	53081813	53081816	.	?	.	ID=lTSD_138;Parent=repeat_region_138;Name=Hic_asm_0:53081817..53085250;Classification=LTR/unknown;Sequence_ontology=SO:0000434;ltr_identity=1.0000;Method=structural;motif=TGCA;tsd=GAGT
Hic_asm_0	LTR_retriever	long_terminal_repeat	53081817	53081949	.	?	.	ID=lLTR_138;Parent=repeat_region_138;Name=Hic_asm_0:53081817..53085250;Classification=LTR/unknown;Sequence_ontology=SO:0000286;ltr_identity=1.0000;Method=structural;motif=TGCA;tsd=GAGT
Hic_asm_0	LTR_retriever	LTR_retrotransposon	53081817	53085250	.	?	.	ID=LTRRT_138;Parent=repeat_region_138;Name=Hic_asm_0:53081817..53085250;Classification=LTR/unknown;Sequence_ontology=SO:0000186;ltr_identity=1.0000;Method=structural;motif=TGCA;tsd=GAGT
Hic_asm_0	LTR_retriever	long_terminal_repeat	53085126	53085250	.	?	.	ID=rLTR_138;Parent=repeat_region_138;Name=Hic_asm_0:53081817..53085250;Classification=LTR/unknown;Sequence_ontology=SO:0000286;ltr_identity=1.0000;Method=structural;motif=TGCA;tsd=GAGT
Hic_asm_0	LTR_retriever	target_site_duplication	53085251	53085254	.	?	.	ID=rTSD_138;Parent=repeat_region_138;Name=Hic_asm_0:53081817..53085250;Classification=LTR/unknown;Sequence_ontology=SO:0000434;ltr_identity=1.0000;Method=structural;motif=TGCA;tsd=GAGT
###
Hic_asm_0	LTR_retriever	repeat_region	53342402	53349062	.	-	.	ID=repeat_region_139;Name=Hic_asm_0:53342409..53349057;Classification=LTR/Gypsy;Sequence_ontology=SO:0000657;ltr_identity=1.0000;Method=structural;motif=TGCA;tsd=ATATA
Hic_asm_0	LTR_retriever	target_site_duplication	53342402	53342406	.	-	.	ID=lTSD_139;Parent=repeat_region_139;Name=Hic_asm_0:53342409..53349057;Classification=LTR/Gypsy;Sequence_ontology=SO:0000434;ltr_identity=1.0000;Method=structural;motif=TGCA;tsd=ATATA
Hic_asm_0	LTR_retriever	long_terminal_repeat	53342409	53342867	.	-	.	ID=lLTR_139;Parent=repeat_region_139;Name=Hic_asm_0:53342409..53349057;Classification=LTR/Gypsy;Sequence_ontology=SO:0000286;ltr_identity=1.0000;Method=structural;motif=TGCA;tsd=ATATA
Hic_asm_0	LTR_retriever	Gypsy_LTR_retrotransposon	53342409	53349057	.	-	.	ID=LTRRT_139;Parent=repeat_region_139;Name=Hic_asm_0:53342409..53349057;Classification=LTR/Gypsy;Sequence_ontology=SO:0002265;ltr_identity=1.0000;Method=structural;motif=TGCA;tsd=ATATA
Hic_asm_0	LTR_retriever	long_terminal_repeat	53348600	53349057	.	-	.	ID=rLTR_139;Parent=repeat_region_139;Name=Hic_asm_0:53342409..53349057;Classification=LTR/Gypsy;Sequence_ontology=SO:0000286;ltr_identity=1.0000;Method=structural;motif=TGCA;tsd=ATATA
Hic_asm_0	LTR_retriever	target_site_duplication	53349058	53349062	.	-	.	ID=rTSD_139;Parent=repeat_region_139;Name=Hic_asm_0:53342409..53349057;Classification=LTR/Gypsy;Sequence_ontology=SO:0000434;ltr_identity=1.0000;Method=structural;motif=TGCA;tsd=ATATA
###
Hic_asm_0	LTR_retriever	repeat_region	53678142	53680700	.	?	.	ID=repeat_region_140;Name=Hic_asm_0:53678146..53680696;Classification=LTR/unknown;Sequence_ontology=SO:0000657;ltr_identity=0.9903;Method=structural;motif=TGCA;tsd=AGTA
Hic_asm_0	LTR_retriever	target_site_duplication	53678142	53678145	.	?	.	ID=lTSD_140;Parent=repeat_region_140;Name=Hic_asm_0:53678146..53680696;Classification=LTR/unknown;Sequence_ontology=SO:0000434;ltr_identity=0.9903;Method=structural;motif=TGCA;tsd=AGTA
Hic_asm_0	LTR_retriever	long_terminal_repeat	53678146	53678453	.	?	.	ID=lLTR_140;Parent=repeat_region_140;Name=Hic_asm_0:53678146..53680696;Classification=LTR/unknown;Sequence_ontology=SO:0000286;ltr_identity=0.9903;Method=structural;motif=TGCA;tsd=AGTA
Hic_asm_0	LTR_retriever	LTR_retrotransposon	53678146	53680696	.	?	.	ID=LTRRT_140;Parent=repeat_region_140;Name=Hic_asm_0:53678146..53680696;Classification=LTR/unknown;Sequence_ontology=SO:0000186;ltr_identity=0.9903;Method=structural;motif=TGCA;tsd=AGTA
Hic_asm_0	LTR_retriever	long_terminal_repeat	53680389	53680696	.	?	.	ID=rLTR_140;Parent=repeat_region_140;Name=Hic_asm_0:53678146..53680696;Classification=LTR/unknown;Sequence_ontology=SO:0000286;ltr_identity=0.9903;Method=structural;motif=TGCA;tsd=AGTA
Hic_asm_0	LTR_retriever	target_site_duplication	53680697	53680700	.	?	.	ID=rTSD_140;Parent=repeat_region_140;Name=Hic_asm_0:53678146..53680696;Classification=LTR/unknown;Sequence_ontology=SO:0000434;ltr_identity=0.9903;Method=structural;motif=TGCA;tsd=AGTA
###
Hic_asm_0	LTR_retriever	repeat_region	53733144	53737873	.	+	.	ID=repeat_region_141;Name=Hic_asm_0:53733149..53737868;Classification=LTR/Gypsy;Sequence_ontology=SO:0000657;ltr_identity=1.0000;Method=structural;motif=TGCA;tsd=CCCCC
Hic_asm_0	LTR_retriever	target_site_duplication	53733144	53733148	.	+	.	ID=lTSD_141;Parent=repeat_region_141;Name=Hic_asm_0:53733149..53737868;Classification=LTR/Gypsy;Sequence_ontology=SO:0000434;ltr_identity=1.0000;Method=structural;motif=TGCA;tsd=CCCCC
Hic_asm_0	LTR_retriever	long_terminal_repeat	53733149	53733259	.	+	.	ID=lLTR_141;Parent=repeat_region_141;Name=Hic_asm_0:53733149..53737868;Classification=LTR/Gypsy;Sequence_ontology=SO:0000286;ltr_identity=1.0000;Method=structural;motif=TGCA;tsd=CCCCC
Hic_asm_0	LTR_retriever	Gypsy_LTR_retrotransposon	53733149	53737868	.	+	.	ID=LTRRT_141;Parent=repeat_region_141;Name=Hic_asm_0:53733149..53737868;Classification=LTR/Gypsy;Sequence_ontology=SO:0002265;ltr_identity=1.0000;Method=structural;motif=TGCA;tsd=CCCCC
Hic_asm_0	LTR_retriever	long_terminal_repeat	53737758	53737868	.	+	.	ID=rLTR_141;Parent=repeat_region_141;Name=Hic_asm_0:53733149..53737868;Classification=LTR/Gypsy;Sequence_ontology=SO:0000286;ltr_identity=1.0000;Method=structural;motif=TGCA;tsd=CCCCC
Hic_asm_0	LTR_retriever	target_site_duplication	53737869	53737873	.	+	.	ID=rTSD_141;Parent=repeat_region_141;Name=Hic_asm_0:53733149..53737868;Classification=LTR/Gypsy;Sequence_ontology=SO:0000434;ltr_identity=1.0000;Method=structural;motif=TGCA;tsd=CCCCC
###
Hic_asm_0	LTR_retriever	repeat_region	53743019	53745542	.	?	.	ID=repeat_region_142;Name=Hic_asm_0:53743023..53745538;Classification=LTR/unknown;Sequence_ontology=SO:0000657;ltr_identity=0.9625;Method=structural;motif=TGCA;tsd=TATA
Hic_asm_0	LTR_retriever	target_site_duplication	53743019	53743022	.	?	.	ID=lTSD_142;Parent=repeat_region_142;Name=Hic_asm_0:53743023..53745538;Classification=LTR/unknown;Sequence_ontology=SO:0000434;ltr_identity=0.9625;Method=structural;motif=TGCA;tsd=TATA
Hic_asm_0	LTR_retriever	long_terminal_repeat	53743023	53743315	.	?	.	ID=lLTR_142;Parent=repeat_region_142;Name=Hic_asm_0:53743023..53745538;Classification=LTR/unknown;Sequence_ontology=SO:0000286;ltr_identity=0.9625;Method=structural;motif=TGCA;tsd=TATA
Hic_asm_0	LTR_retriever	LTR_retrotransposon	53743023	53745538	.	?	.	ID=LTRRT_142;Parent=repeat_region_142;Name=Hic_asm_0:53743023..53745538;Classification=LTR/unknown;Sequence_ontology=SO:0000186;ltr_identity=0.9625;Method=structural;motif=TGCA;tsd=TATA
Hic_asm_0	LTR_retriever	long_terminal_repeat	53745230	53745538	.	?	.	ID=rLTR_142;Parent=repeat_region_142;Name=Hic_asm_0:53743023..53745538;Classification=LTR/unknown;Sequence_ontology=SO:0000286;ltr_identity=0.9625;Method=structural;motif=TGCA;tsd=TATA
Hic_asm_0	LTR_retriever	target_site_duplication	53745539	53745542	.	?	.	ID=rTSD_142;Parent=repeat_region_142;Name=Hic_asm_0:53743023..53745538;Classification=LTR/unknown;Sequence_ontology=SO:0000434;ltr_identity=0.9625;Method=structural;motif=TGCA;tsd=TATA
###
Hic_asm_0	LTR_retriever	repeat_region	53833625	53836064	.	?	.	ID=repeat_region_143;Name=Hic_asm_0:53833629..53836060;Classification=LTR/unknown;Sequence_ontology=SO:0000657;ltr_identity=0.9935;Method=structural;motif=TGCA;tsd=TATT
Hic_asm_0	LTR_retriever	target_site_duplication	53833625	53833628	.	?	.	ID=lTSD_143;Parent=repeat_region_143;Name=Hic_asm_0:53833629..53836060;Classification=LTR/unknown;Sequence_ontology=SO:0000434;ltr_identity=0.9935;Method=structural;motif=TGCA;tsd=TATT
Hic_asm_0	LTR_retriever	long_terminal_repeat	53833629	53833936	.	?	.	ID=lLTR_143;Parent=repeat_region_143;Name=Hic_asm_0:53833629..53836060;Classification=LTR/unknown;Sequence_ontology=SO:0000286;ltr_identity=0.9935;Method=structural;motif=TGCA;tsd=TATT
Hic_asm_0	LTR_retriever	LTR_retrotransposon	53833629	53836060	.	?	.	ID=LTRRT_143;Parent=repeat_region_143;Name=Hic_asm_0:53833629..53836060;Classification=LTR/unknown;Sequence_ontology=SO:0000186;ltr_identity=0.9935;Method=structural;motif=TGCA;tsd=TATT
Hic_asm_0	LTR_retriever	long_terminal_repeat	53835753	53836060	.	?	.	ID=rLTR_143;Parent=repeat_region_143;Name=Hic_asm_0:53833629..53836060;Classification=LTR/unknown;Sequence_ontology=SO:0000286;ltr_identity=0.9935;Method=structural;motif=TGCA;tsd=TATT
Hic_asm_0	LTR_retriever	target_site_duplication	53836061	53836064	.	?	.	ID=rTSD_143;Parent=repeat_region_143;Name=Hic_asm_0:53833629..53836060;Classification=LTR/unknown;Sequence_ontology=SO:0000434;ltr_identity=0.9935;Method=structural;motif=TGCA;tsd=TATT
###
Hic_asm_0	LTR_retriever	repeat_region	53850113	53853847	.	-	.	ID=repeat_region_144;Name=Hic_asm_0:53850118..53853842;Classification=LTR/Gypsy;Sequence_ontology=SO:0000657;ltr_identity=0.9756;Method=structural;motif=TGCA;tsd=AGTTC
Hic_asm_0	LTR_retriever	target_site_duplication	53850113	53850117	.	-	.	ID=lTSD_144;Parent=repeat_region_144;Name=Hic_asm_0:53850118..53853842;Classification=LTR/Gypsy;Sequence_ontology=SO:0000434;ltr_identity=0.9756;Method=structural;motif=TGCA;tsd=AGTTC
Hic_asm_0	LTR_retriever	long_terminal_repeat	53850118	53850240	.	-	.	ID=lLTR_144;Parent=repeat_region_144;Name=Hic_asm_0:53850118..53853842;Classification=LTR/Gypsy;Sequence_ontology=SO:0000286;ltr_identity=0.9756;Method=structural;motif=TGCA;tsd=AGTTC
Hic_asm_0	LTR_retriever	Gypsy_LTR_retrotransposon	53850118	53853842	.	-	.	ID=LTRRT_144;Parent=repeat_region_144;Name=Hic_asm_0:53850118..53853842;Classification=LTR/Gypsy;Sequence_ontology=SO:0002265;ltr_identity=0.9756;Method=structural;motif=TGCA;tsd=AGTTC
Hic_asm_0	LTR_retriever	long_terminal_repeat	53853717	53853842	.	-	.	ID=rLTR_144;Parent=repeat_region_144;Name=Hic_asm_0:53850118..53853842;Classification=LTR/Gypsy;Sequence_ontology=SO:0000286;ltr_identity=0.9756;Method=structural;motif=TGCA;tsd=AGTTC
Hic_asm_0	LTR_retriever	target_site_duplication	53853843	53853847	.	-	.	ID=rTSD_144;Parent=repeat_region_144;Name=Hic_asm_0:53850118..53853842;Classification=LTR/Gypsy;Sequence_ontology=SO:0000434;ltr_identity=0.9756;Method=structural;motif=TGCA;tsd=AGTTC
###
Hic_asm_0	LTR_retriever	repeat_region	53881783	53887637	.	-	.	ID=repeat_region_145;Name=Hic_asm_0:53881788..53887632;Classification=LTR/Copia;Sequence_ontology=SO:0000657;ltr_identity=0.9709;Method=structural;motif=TGTA;tsd=TGTCC
Hic_asm_0	LTR_retriever	target_site_duplication	53881783	53881787	.	-	.	ID=lTSD_145;Parent=repeat_region_145;Name=Hic_asm_0:53881788..53887632;Classification=LTR/Copia;Sequence_ontology=SO:0000434;ltr_identity=0.9709;Method=structural;motif=TGTA;tsd=TGTCC
Hic_asm_0	LTR_retriever	long_terminal_repeat	53881788	53881993	.	-	.	ID=lLTR_145;Parent=repeat_region_145;Name=Hic_asm_0:53881788..53887632;Classification=LTR/Copia;Sequence_ontology=SO:0000286;ltr_identity=0.9709;Method=structural;motif=TGTA;tsd=TGTCC
Hic_asm_0	LTR_retriever	Copia_LTR_retrotransposon	53881788	53887632	.	-	.	ID=LTRRT_145;Parent=repeat_region_145;Name=Hic_asm_0:53881788..53887632;Classification=LTR/Copia;Sequence_ontology=SO:0002264;ltr_identity=0.9709;Method=structural;motif=TGTA;tsd=TGTCC
Hic_asm_0	LTR_retriever	long_terminal_repeat	53887426	53887632	.	-	.	ID=rLTR_145;Parent=repeat_region_145;Name=Hic_asm_0:53881788..53887632;Classification=LTR/Copia;Sequence_ontology=SO:0000286;ltr_identity=0.9709;Method=structural;motif=TGTA;tsd=TGTCC
Hic_asm_0	LTR_retriever	target_site_duplication	53887633	53887637	.	-	.	ID=rTSD_145;Parent=repeat_region_145;Name=Hic_asm_0:53881788..53887632;Classification=LTR/Copia;Sequence_ontology=SO:0000434;ltr_identity=0.9709;Method=structural;motif=TGTA;tsd=TGTCC
###
Hic_asm_0	LTR_retriever	repeat_region	54282855	54290595	.	-	.	ID=repeat_region_146;Name=Hic_asm_0:54282860..54290590;Classification=LTR/Gypsy;Sequence_ontology=SO:0000657;ltr_identity=0.9985;Method=structural;motif=TTTA;tsd=ACTGT
Hic_asm_0	LTR_retriever	target_site_duplication	54282855	54282859	.	-	.	ID=lTSD_146;Parent=repeat_region_146;Name=Hic_asm_0:54282860..54290590;Classification=LTR/Gypsy;Sequence_ontology=SO:0000434;ltr_identity=0.9985;Method=structural;motif=TTTA;tsd=ACTGT
Hic_asm_0	LTR_retriever	long_terminal_repeat	54282860	54283524	.	-	.	ID=lLTR_146;Parent=repeat_region_146;Name=Hic_asm_0:54282860..54290590;Classification=LTR/Gypsy;Sequence_ontology=SO:0000286;ltr_identity=0.9985;Method=structural;motif=TTTA;tsd=ACTGT
Hic_asm_0	LTR_retriever	Gypsy_LTR_retrotransposon	54282860	54290590	.	-	.	ID=LTRRT_146;Parent=repeat_region_146;Name=Hic_asm_0:54282860..54290590;Classification=LTR/Gypsy;Sequence_ontology=SO:0002265;ltr_identity=0.9985;Method=structural;motif=TTTA;tsd=ACTGT
Hic_asm_0	LTR_retriever	long_terminal_repeat	54289928	54290590	.	-	.	ID=rLTR_146;Parent=repeat_region_146;Name=Hic_asm_0:54282860..54290590;Classification=LTR/Gypsy;Sequence_ontology=SO:0000286;ltr_identity=0.9985;Method=structural;motif=TTTA;tsd=ACTGT
Hic_asm_0	LTR_retriever	target_site_duplication	54290591	54290595	.	-	.	ID=rTSD_146;Parent=repeat_region_146;Name=Hic_asm_0:54282860..54290590;Classification=LTR/Gypsy;Sequence_ontology=SO:0000434;ltr_identity=0.9985;Method=structural;motif=TTTA;tsd=ACTGT
###
Hic_asm_0	LTR_retriever	repeat_region	54651463	54657882	.	-	.	ID=repeat_region_147;Name=Hic_asm_0:54651468..54657877;Classification=LTR/Gypsy;Sequence_ontology=SO:0000657;ltr_identity=0.9944;Method=structural;motif=TGCA;tsd=CCGGT
Hic_asm_0	LTR_retriever	target_site_duplication	54651463	54651467	.	-	.	ID=lTSD_147;Parent=repeat_region_147;Name=Hic_asm_0:54651468..54657877;Classification=LTR/Gypsy;Sequence_ontology=SO:0000434;ltr_identity=0.9944;Method=structural;motif=TGCA;tsd=CCGGT
Hic_asm_0	LTR_retriever	long_terminal_repeat	54651468	54651645	.	-	.	ID=lLTR_147;Parent=repeat_region_147;Name=Hic_asm_0:54651468..54657877;Classification=LTR/Gypsy;Sequence_ontology=SO:0000286;ltr_identity=0.9944;Method=structural;motif=TGCA;tsd=CCGGT
Hic_asm_0	LTR_retriever	Gypsy_LTR_retrotransposon	54651468	54657877	.	-	.	ID=LTRRT_147;Parent=repeat_region_147;Name=Hic_asm_0:54651468..54657877;Classification=LTR/Gypsy;Sequence_ontology=SO:0002265;ltr_identity=0.9944;Method=structural;motif=TGCA;tsd=CCGGT
Hic_asm_0	LTR_retriever	long_terminal_repeat	54657700	54657877	.	-	.	ID=rLTR_147;Parent=repeat_region_147;Name=Hic_asm_0:54651468..54657877;Classification=LTR/Gypsy;Sequence_ontology=SO:0000286;ltr_identity=0.9944;Method=structural;motif=TGCA;tsd=CCGGT
Hic_asm_0	LTR_retriever	target_site_duplication	54657878	54657882	.	-	.	ID=rTSD_147;Parent=repeat_region_147;Name=Hic_asm_0:54651468..54657877;Classification=LTR/Gypsy;Sequence_ontology=SO:0000434;ltr_identity=0.9944;Method=structural;motif=TGCA;tsd=CCGGT
###
Hic_asm_0	LTR_retriever	repeat_region	54838949	54843916	.	-	.	ID=repeat_region_148;Name=Hic_asm_0:54838953..54843912;Classification=LTR/Gypsy;Sequence_ontology=SO:0000657;ltr_identity=0.9959;Method=structural;motif=TGCA;tsd=ATAC
Hic_asm_0	LTR_retriever	target_site_duplication	54838949	54838952	.	-	.	ID=lTSD_148;Parent=repeat_region_148;Name=Hic_asm_0:54838953..54843912;Classification=LTR/Gypsy;Sequence_ontology=SO:0000434;ltr_identity=0.9959;Method=structural;motif=TGCA;tsd=ATAC
Hic_asm_0	LTR_retriever	long_terminal_repeat	54838953	54839438	.	-	.	ID=lLTR_148;Parent=repeat_region_148;Name=Hic_asm_0:54838953..54843912;Classification=LTR/Gypsy;Sequence_ontology=SO:0000286;ltr_identity=0.9959;Method=structural;motif=TGCA;tsd=ATAC
Hic_asm_0	LTR_retriever	Gypsy_LTR_retrotransposon	54838953	54843912	.	-	.	ID=LTRRT_148;Parent=repeat_region_148;Name=Hic_asm_0:54838953..54843912;Classification=LTR/Gypsy;Sequence_ontology=SO:0002265;ltr_identity=0.9959;Method=structural;motif=TGCA;tsd=ATAC
Hic_asm_0	LTR_retriever	long_terminal_repeat	54843427	54843912	.	-	.	ID=rLTR_148;Parent=repeat_region_148;Name=Hic_asm_0:54838953..54843912;Classification=LTR/Gypsy;Sequence_ontology=SO:0000286;ltr_identity=0.9959;Method=structural;motif=TGCA;tsd=ATAC
Hic_asm_0	LTR_retriever	target_site_duplication	54843913	54843916	.	-	.	ID=rTSD_148;Parent=repeat_region_148;Name=Hic_asm_0:54838953..54843912;Classification=LTR/Gypsy;Sequence_ontology=SO:0000434;ltr_identity=0.9959;Method=structural;motif=TGCA;tsd=ATAC
###
Hic_asm_0	LTR_retriever	repeat_region	55272828	55279256	.	-	.	ID=repeat_region_149;Name=Hic_asm_0:55272833..55279251;Classification=LTR/Gypsy;Sequence_ontology=SO:0000657;ltr_identity=0.9888;Method=structural;motif=TGCA;tsd=GTGAT
Hic_asm_0	LTR_retriever	target_site_duplication	55272828	55272832	.	-	.	ID=lTSD_149;Parent=repeat_region_149;Name=Hic_asm_0:55272833..55279251;Classification=LTR/Gypsy;Sequence_ontology=SO:0000434;ltr_identity=0.9888;Method=structural;motif=TGCA;tsd=GTGAT
Hic_asm_0	LTR_retriever	long_terminal_repeat	55272833	55273010	.	-	.	ID=lLTR_149;Parent=repeat_region_149;Name=Hic_asm_0:55272833..55279251;Classification=LTR/Gypsy;Sequence_ontology=SO:0000286;ltr_identity=0.9888;Method=structural;motif=TGCA;tsd=GTGAT
Hic_asm_0	LTR_retriever	Gypsy_LTR_retrotransposon	55272833	55279251	.	-	.	ID=LTRRT_149;Parent=repeat_region_149;Name=Hic_asm_0:55272833..55279251;Classification=LTR/Gypsy;Sequence_ontology=SO:0002265;ltr_identity=0.9888;Method=structural;motif=TGCA;tsd=GTGAT
Hic_asm_0	LTR_retriever	long_terminal_repeat	55279074	55279251	.	-	.	ID=rLTR_149;Parent=repeat_region_149;Name=Hic_asm_0:55272833..55279251;Classification=LTR/Gypsy;Sequence_ontology=SO:0000286;ltr_identity=0.9888;Method=structural;motif=TGCA;tsd=GTGAT
Hic_asm_0	LTR_retriever	target_site_duplication	55279252	55279256	.	-	.	ID=rTSD_149;Parent=repeat_region_149;Name=Hic_asm_0:55272833..55279251;Classification=LTR/Gypsy;Sequence_ontology=SO:0000434;ltr_identity=0.9888;Method=structural;motif=TGCA;tsd=GTGAT
###
Hic_asm_0	LTR_retriever	repeat_region	55384981	55387181	.	?	.	ID=repeat_region_150;Name=Hic_asm_0:55384985..55387177;Classification=LTR/unknown;Sequence_ontology=SO:0000657;ltr_identity=0.9947;Method=structural;motif=TGCA;tsd=ATAT
Hic_asm_0	LTR_retriever	target_site_duplication	55384981	55384984	.	?	.	ID=lTSD_150;Parent=repeat_region_150;Name=Hic_asm_0:55384985..55387177;Classification=LTR/unknown;Sequence_ontology=SO:0000434;ltr_identity=0.9947;Method=structural;motif=TGCA;tsd=ATAT
Hic_asm_0	LTR_retriever	long_terminal_repeat	55384985	55385358	.	?	.	ID=lLTR_150;Parent=repeat_region_150;Name=Hic_asm_0:55384985..55387177;Classification=LTR/unknown;Sequence_ontology=SO:0000286;ltr_identity=0.9947;Method=structural;motif=TGCA;tsd=ATAT
Hic_asm_0	LTR_retriever	LTR_retrotransposon	55384985	55387177	.	?	.	ID=LTRRT_150;Parent=repeat_region_150;Name=Hic_asm_0:55384985..55387177;Classification=LTR/unknown;Sequence_ontology=SO:0000186;ltr_identity=0.9947;Method=structural;motif=TGCA;tsd=ATAT
Hic_asm_0	LTR_retriever	long_terminal_repeat	55386804	55387177	.	?	.	ID=rLTR_150;Parent=repeat_region_150;Name=Hic_asm_0:55384985..55387177;Classification=LTR/unknown;Sequence_ontology=SO:0000286;ltr_identity=0.9947;Method=structural;motif=TGCA;tsd=ATAT
Hic_asm_0	LTR_retriever	target_site_duplication	55387178	55387181	.	?	.	ID=rTSD_150;Parent=repeat_region_150;Name=Hic_asm_0:55384985..55387177;Classification=LTR/unknown;Sequence_ontology=SO:0000434;ltr_identity=0.9947;Method=structural;motif=TGCA;tsd=ATAT
###
Hic_asm_0	LTR_retriever	repeat_region	56876366	56878923	.	?	.	ID=repeat_region_151;Name=Hic_asm_0:56876370..56878919;Classification=LTR/unknown;Sequence_ontology=SO:0000657;ltr_identity=0.9607;Method=structural;motif=TGCA;tsd=CATA
Hic_asm_0	LTR_retriever	target_site_duplication	56876366	56876369	.	?	.	ID=lTSD_151;Parent=repeat_region_151;Name=Hic_asm_0:56876370..56878919;Classification=LTR/unknown;Sequence_ontology=SO:0000434;ltr_identity=0.9607;Method=structural;motif=TGCA;tsd=CATA
Hic_asm_0	LTR_retriever	long_terminal_repeat	56876370	56876676	.	?	.	ID=lLTR_151;Parent=repeat_region_151;Name=Hic_asm_0:56876370..56878919;Classification=LTR/unknown;Sequence_ontology=SO:0000286;ltr_identity=0.9607;Method=structural;motif=TGCA;tsd=CATA
Hic_asm_0	LTR_retriever	LTR_retrotransposon	56876370	56878919	.	?	.	ID=LTRRT_151;Parent=repeat_region_151;Name=Hic_asm_0:56876370..56878919;Classification=LTR/unknown;Sequence_ontology=SO:0000186;ltr_identity=0.9607;Method=structural;motif=TGCA;tsd=CATA
Hic_asm_0	LTR_retriever	long_terminal_repeat	56878611	56878919	.	?	.	ID=rLTR_151;Parent=repeat_region_151;Name=Hic_asm_0:56876370..56878919;Classification=LTR/unknown;Sequence_ontology=SO:0000286;ltr_identity=0.9607;Method=structural;motif=TGCA;tsd=CATA
Hic_asm_0	LTR_retriever	target_site_duplication	56878920	56878923	.	?	.	ID=rTSD_151;Parent=repeat_region_151;Name=Hic_asm_0:56876370..56878919;Classification=LTR/unknown;Sequence_ontology=SO:0000434;ltr_identity=0.9607;Method=structural;motif=TGCA;tsd=CATA
###
Hic_asm_0	LTR_retriever	repeat_region	57511330	57516177	.	?	.	ID=repeat_region_152;Name=Hic_asm_0:57511335..57516172;Classification=LTR/unknown;Sequence_ontology=SO:0000657;ltr_identity=0.9947;Method=structural;motif=TGCA;tsd=CAAGG
Hic_asm_0	LTR_retriever	target_site_duplication	57511330	57511334	.	?	.	ID=lTSD_152;Parent=repeat_region_152;Name=Hic_asm_0:57511335..57516172;Classification=LTR/unknown;Sequence_ontology=SO:0000434;ltr_identity=0.9947;Method=structural;motif=TGCA;tsd=CAAGG
Hic_asm_0	LTR_retriever	long_terminal_repeat	57511335	57512091	.	?	.	ID=lLTR_152;Parent=repeat_region_152;Name=Hic_asm_0:57511335..57516172;Classification=LTR/unknown;Sequence_ontology=SO:0000286;ltr_identity=0.9947;Method=structural;motif=TGCA;tsd=CAAGG
Hic_asm_0	LTR_retriever	LTR_retrotransposon	57511335	57516172	.	?	.	ID=LTRRT_152;Parent=repeat_region_152;Name=Hic_asm_0:57511335..57516172;Classification=LTR/unknown;Sequence_ontology=SO:0000186;ltr_identity=0.9947;Method=structural;motif=TGCA;tsd=CAAGG
Hic_asm_0	LTR_retriever	long_terminal_repeat	57515416	57516172	.	?	.	ID=rLTR_152;Parent=repeat_region_152;Name=Hic_asm_0:57511335..57516172;Classification=LTR/unknown;Sequence_ontology=SO:0000286;ltr_identity=0.9947;Method=structural;motif=TGCA;tsd=CAAGG
Hic_asm_0	LTR_retriever	target_site_duplication	57516173	57516177	.	?	.	ID=rTSD_152;Parent=repeat_region_152;Name=Hic_asm_0:57511335..57516172;Classification=LTR/unknown;Sequence_ontology=SO:0000434;ltr_identity=0.9947;Method=structural;motif=TGCA;tsd=CAAGG
###
Hic_asm_0	LTR_retriever	repeat_region	57779369	57785928	.	+	.	ID=repeat_region_153;Name=Hic_asm_0:57779374..57785923;Classification=LTR/Gypsy;Sequence_ontology=SO:0000657;ltr_identity=1.0000;Method=structural;motif=TGCA;tsd=ACCTA
Hic_asm_0	LTR_retriever	target_site_duplication	57779369	57779373	.	+	.	ID=lTSD_153;Parent=repeat_region_153;Name=Hic_asm_0:57779374..57785923;Classification=LTR/Gypsy;Sequence_ontology=SO:0000434;ltr_identity=1.0000;Method=structural;motif=TGCA;tsd=ACCTA
Hic_asm_0	LTR_retriever	long_terminal_repeat	57779374	57779664	.	+	.	ID=lLTR_153;Parent=repeat_region_153;Name=Hic_asm_0:57779374..57785923;Classification=LTR/Gypsy;Sequence_ontology=SO:0000286;ltr_identity=1.0000;Method=structural;motif=TGCA;tsd=ACCTA
Hic_asm_0	LTR_retriever	Gypsy_LTR_retrotransposon	57779374	57785923	.	+	.	ID=LTRRT_153;Parent=repeat_region_153;Name=Hic_asm_0:57779374..57785923;Classification=LTR/Gypsy;Sequence_ontology=SO:0002265;ltr_identity=1.0000;Method=structural;motif=TGCA;tsd=ACCTA
Hic_asm_0	LTR_retriever	long_terminal_repeat	57785633	57785923	.	+	.	ID=rLTR_153;Parent=repeat_region_153;Name=Hic_asm_0:57779374..57785923;Classification=LTR/Gypsy;Sequence_ontology=SO:0000286;ltr_identity=1.0000;Method=structural;motif=TGCA;tsd=ACCTA
Hic_asm_0	LTR_retriever	target_site_duplication	57785924	57785928	.	+	.	ID=rTSD_153;Parent=repeat_region_153;Name=Hic_asm_0:57779374..57785923;Classification=LTR/Gypsy;Sequence_ontology=SO:0000434;ltr_identity=1.0000;Method=structural;motif=TGCA;tsd=ACCTA
###
Hic_asm_0	LTR_retriever	repeat_region	57959476	57962027	.	?	.	ID=repeat_region_154;Name=Hic_asm_0:57959480..57962023;Classification=LTR/unknown;Sequence_ontology=SO:0000657;ltr_identity=0.9802;Method=structural;motif=TGCA;tsd=TATA
Hic_asm_0	LTR_retriever	target_site_duplication	57959476	57959479	.	?	.	ID=lTSD_154;Parent=repeat_region_154;Name=Hic_asm_0:57959480..57962023;Classification=LTR/unknown;Sequence_ontology=SO:0000434;ltr_identity=0.9802;Method=structural;motif=TGCA;tsd=TATA
Hic_asm_0	LTR_retriever	long_terminal_repeat	57959480	57959782	.	?	.	ID=lLTR_154;Parent=repeat_region_154;Name=Hic_asm_0:57959480..57962023;Classification=LTR/unknown;Sequence_ontology=SO:0000286;ltr_identity=0.9802;Method=structural;motif=TGCA;tsd=TATA
Hic_asm_0	LTR_retriever	LTR_retrotransposon	57959480	57962023	.	?	.	ID=LTRRT_154;Parent=repeat_region_154;Name=Hic_asm_0:57959480..57962023;Classification=LTR/unknown;Sequence_ontology=SO:0000186;ltr_identity=0.9802;Method=structural;motif=TGCA;tsd=TATA
Hic_asm_0	LTR_retriever	long_terminal_repeat	57961721	57962023	.	?	.	ID=rLTR_154;Parent=repeat_region_154;Name=Hic_asm_0:57959480..57962023;Classification=LTR/unknown;Sequence_ontology=SO:0000286;ltr_identity=0.9802;Method=structural;motif=TGCA;tsd=TATA
Hic_asm_0	LTR_retriever	target_site_duplication	57962024	57962027	.	?	.	ID=rTSD_154;Parent=repeat_region_154;Name=Hic_asm_0:57959480..57962023;Classification=LTR/unknown;Sequence_ontology=SO:0000434;ltr_identity=0.9802;Method=structural;motif=TGCA;tsd=TATA
###
Hic_asm_0	LTR_retriever	repeat_region	58859383	58864456	.	?	.	ID=repeat_region_155;Name=Hic_asm_0:58859388..58864451;Classification=LTR/unknown;Sequence_ontology=SO:0000657;ltr_identity=0.9934;Method=structural;motif=TGCA;tsd=ACTGC
Hic_asm_0	LTR_retriever	target_site_duplication	58859383	58859387	.	?	.	ID=lTSD_155;Parent=repeat_region_155;Name=Hic_asm_0:58859388..58864451;Classification=LTR/unknown;Sequence_ontology=SO:0000434;ltr_identity=0.9934;Method=structural;motif=TGCA;tsd=ACTGC
Hic_asm_0	LTR_retriever	long_terminal_repeat	58859388	58860146	.	?	.	ID=lLTR_155;Parent=repeat_region_155;Name=Hic_asm_0:58859388..58864451;Classification=LTR/unknown;Sequence_ontology=SO:0000286;ltr_identity=0.9934;Method=structural;motif=TGCA;tsd=ACTGC
Hic_asm_0	LTR_retriever	LTR_retrotransposon	58859388	58864451	.	?	.	ID=LTRRT_155;Parent=repeat_region_155;Name=Hic_asm_0:58859388..58864451;Classification=LTR/unknown;Sequence_ontology=SO:0000186;ltr_identity=0.9934;Method=structural;motif=TGCA;tsd=ACTGC
Hic_asm_0	LTR_retriever	long_terminal_repeat	58863693	58864451	.	?	.	ID=rLTR_155;Parent=repeat_region_155;Name=Hic_asm_0:58859388..58864451;Classification=LTR/unknown;Sequence_ontology=SO:0000286;ltr_identity=0.9934;Method=structural;motif=TGCA;tsd=ACTGC
Hic_asm_0	LTR_retriever	target_site_duplication	58864452	58864456	.	?	.	ID=rTSD_155;Parent=repeat_region_155;Name=Hic_asm_0:58859388..58864451;Classification=LTR/unknown;Sequence_ontology=SO:0000434;ltr_identity=0.9934;Method=structural;motif=TGCA;tsd=ACTGC
###
Hic_asm_0	LTR_retriever	repeat_region	58960673	58964516	.	?	.	ID=repeat_region_156;Name=Hic_asm_0:58960677..58964512;Classification=LTR/unknown;Sequence_ontology=SO:0000657;ltr_identity=0.9984;Method=structural;motif=TGCA;tsd=AATC
Hic_asm_0	LTR_retriever	target_site_duplication	58960673	58960676	.	?	.	ID=lTSD_156;Parent=repeat_region_156;Name=Hic_asm_0:58960677..58964512;Classification=LTR/unknown;Sequence_ontology=SO:0000434;ltr_identity=0.9984;Method=structural;motif=TGCA;tsd=AATC
Hic_asm_0	LTR_retriever	long_terminal_repeat	58960677	58961943	.	?	.	ID=lLTR_156;Parent=repeat_region_156;Name=Hic_asm_0:58960677..58964512;Classification=LTR/unknown;Sequence_ontology=SO:0000286;ltr_identity=0.9984;Method=structural;motif=TGCA;tsd=AATC
Hic_asm_0	LTR_retriever	LTR_retrotransposon	58960677	58964512	.	?	.	ID=LTRRT_156;Parent=repeat_region_156;Name=Hic_asm_0:58960677..58964512;Classification=LTR/unknown;Sequence_ontology=SO:0000186;ltr_identity=0.9984;Method=structural;motif=TGCA;tsd=AATC
Hic_asm_0	LTR_retriever	long_terminal_repeat	58963247	58964512	.	?	.	ID=rLTR_156;Parent=repeat_region_156;Name=Hic_asm_0:58960677..58964512;Classification=LTR/unknown;Sequence_ontology=SO:0000286;ltr_identity=0.9984;Method=structural;motif=TGCA;tsd=AATC
Hic_asm_0	LTR_retriever	target_site_duplication	58964513	58964516	.	?	.	ID=rTSD_156;Parent=repeat_region_156;Name=Hic_asm_0:58960677..58964512;Classification=LTR/unknown;Sequence_ontology=SO:0000434;ltr_identity=0.9984;Method=structural;motif=TGCA;tsd=AATC
###
Hic_asm_0	LTR_retriever	repeat_region	59009913	59016209	.	+	.	ID=repeat_region_157;Name=Hic_asm_0:59009918..59016204;Classification=LTR/Gypsy;Sequence_ontology=SO:0000657;ltr_identity=0.9389;Method=structural;motif=TGCA;tsd=GATGG
Hic_asm_0	LTR_retriever	target_site_duplication	59009913	59009917	.	+	.	ID=lTSD_157;Parent=repeat_region_157;Name=Hic_asm_0:59009918..59016204;Classification=LTR/Gypsy;Sequence_ontology=SO:0000434;ltr_identity=0.9389;Method=structural;motif=TGCA;tsd=GATGG
Hic_asm_0	LTR_retriever	long_terminal_repeat	59009918	59010049	.	+	.	ID=lLTR_157;Parent=repeat_region_157;Name=Hic_asm_0:59009918..59016204;Classification=LTR/Gypsy;Sequence_ontology=SO:0000286;ltr_identity=0.9389;Method=structural;motif=TGCA;tsd=GATGG
Hic_asm_0	LTR_retriever	Gypsy_LTR_retrotransposon	59009918	59016204	.	+	.	ID=LTRRT_157;Parent=repeat_region_157;Name=Hic_asm_0:59009918..59016204;Classification=LTR/Gypsy;Sequence_ontology=SO:0002265;ltr_identity=0.9389;Method=structural;motif=TGCA;tsd=GATGG
Hic_asm_0	LTR_retriever	long_terminal_repeat	59016074	59016204	.	+	.	ID=rLTR_157;Parent=repeat_region_157;Name=Hic_asm_0:59009918..59016204;Classification=LTR/Gypsy;Sequence_ontology=SO:0000286;ltr_identity=0.9389;Method=structural;motif=TGCA;tsd=GATGG
Hic_asm_0	LTR_retriever	target_site_duplication	59016205	59016209	.	+	.	ID=rTSD_157;Parent=repeat_region_157;Name=Hic_asm_0:59009918..59016204;Classification=LTR/Gypsy;Sequence_ontology=SO:0000434;ltr_identity=0.9389;Method=structural;motif=TGCA;tsd=GATGG
###
Hic_asm_0	LTR_retriever	repeat_region	59344366	59348864	.	+	.	ID=repeat_region_158;Name=Hic_asm_0:59344371..59348859;Classification=LTR/Copia;Sequence_ontology=SO:0000657;ltr_identity=0.9956;Method=structural;motif=TGCA;tsd=GATGT
Hic_asm_0	LTR_retriever	target_site_duplication	59344366	59344370	.	+	.	ID=lTSD_158;Parent=repeat_region_158;Name=Hic_asm_0:59344371..59348859;Classification=LTR/Copia;Sequence_ontology=SO:0000434;ltr_identity=0.9956;Method=structural;motif=TGCA;tsd=GATGT
Hic_asm_0	LTR_retriever	long_terminal_repeat	59344371	59344596	.	+	.	ID=lLTR_158;Parent=repeat_region_158;Name=Hic_asm_0:59344371..59348859;Classification=LTR/Copia;Sequence_ontology=SO:0000286;ltr_identity=0.9956;Method=structural;motif=TGCA;tsd=GATGT
Hic_asm_0	LTR_retriever	Copia_LTR_retrotransposon	59344371	59348859	.	+	.	ID=LTRRT_158;Parent=repeat_region_158;Name=Hic_asm_0:59344371..59348859;Classification=LTR/Copia;Sequence_ontology=SO:0002264;ltr_identity=0.9956;Method=structural;motif=TGCA;tsd=GATGT
Hic_asm_0	LTR_retriever	long_terminal_repeat	59348634	59348859	.	+	.	ID=rLTR_158;Parent=repeat_region_158;Name=Hic_asm_0:59344371..59348859;Classification=LTR/Copia;Sequence_ontology=SO:0000286;ltr_identity=0.9956;Method=structural;motif=TGCA;tsd=GATGT
Hic_asm_0	LTR_retriever	target_site_duplication	59348860	59348864	.	+	.	ID=rTSD_158;Parent=repeat_region_158;Name=Hic_asm_0:59344371..59348859;Classification=LTR/Copia;Sequence_ontology=SO:0000434;ltr_identity=0.9956;Method=structural;motif=TGCA;tsd=GATGT
###
Hic_asm_0	LTR_retriever	repeat_region	59624573	59628437	.	?	.	ID=repeat_region_159;Name=Hic_asm_0:59624577..59628433;Classification=LTR/unknown;Sequence_ontology=SO:0000657;ltr_identity=1.0000;Method=structural;motif=TGCA;tsd=AACG
Hic_asm_0	LTR_retriever	target_site_duplication	59624573	59624576	.	?	.	ID=lTSD_159;Parent=repeat_region_159;Name=Hic_asm_0:59624577..59628433;Classification=LTR/unknown;Sequence_ontology=SO:0000434;ltr_identity=1.0000;Method=structural;motif=TGCA;tsd=AACG
Hic_asm_0	LTR_retriever	long_terminal_repeat	59624577	59625936	.	?	.	ID=lLTR_159;Parent=repeat_region_159;Name=Hic_asm_0:59624577..59628433;Classification=LTR/unknown;Sequence_ontology=SO:0000286;ltr_identity=1.0000;Method=structural;motif=TGCA;tsd=AACG
Hic_asm_0	LTR_retriever	LTR_retrotransposon	59624577	59628433	.	?	.	ID=LTRRT_159;Parent=repeat_region_159;Name=Hic_asm_0:59624577..59628433;Classification=LTR/unknown;Sequence_ontology=SO:0000186;ltr_identity=1.0000;Method=structural;motif=TGCA;tsd=AACG
Hic_asm_0	LTR_retriever	long_terminal_repeat	59627077	59628433	.	?	.	ID=rLTR_159;Parent=repeat_region_159;Name=Hic_asm_0:59624577..59628433;Classification=LTR/unknown;Sequence_ontology=SO:0000286;ltr_identity=1.0000;Method=structural;motif=TGCA;tsd=AACG
Hic_asm_0	LTR_retriever	target_site_duplication	59628434	59628437	.	?	.	ID=rTSD_159;Parent=repeat_region_159;Name=Hic_asm_0:59624577..59628433;Classification=LTR/unknown;Sequence_ontology=SO:0000434;ltr_identity=1.0000;Method=structural;motif=TGCA;tsd=AACG
###
Hic_asm_0	LTR_retriever	repeat_region	59774086	59780518	.	+	.	ID=repeat_region_160;Name=Hic_asm_0:59774091..59780513;Classification=LTR/Gypsy;Sequence_ontology=SO:0000657;ltr_identity=1.0000;Method=structural;motif=TGCA;tsd=GATAT
Hic_asm_0	LTR_retriever	target_site_duplication	59774086	59774090	.	+	.	ID=lTSD_160;Parent=repeat_region_160;Name=Hic_asm_0:59774091..59780513;Classification=LTR/Gypsy;Sequence_ontology=SO:0000434;ltr_identity=1.0000;Method=structural;motif=TGCA;tsd=GATAT
Hic_asm_0	LTR_retriever	long_terminal_repeat	59774091	59774268	.	+	.	ID=lLTR_160;Parent=repeat_region_160;Name=Hic_asm_0:59774091..59780513;Classification=LTR/Gypsy;Sequence_ontology=SO:0000286;ltr_identity=1.0000;Method=structural;motif=TGCA;tsd=GATAT
Hic_asm_0	LTR_retriever	Gypsy_LTR_retrotransposon	59774091	59780513	.	+	.	ID=LTRRT_160;Parent=repeat_region_160;Name=Hic_asm_0:59774091..59780513;Classification=LTR/Gypsy;Sequence_ontology=SO:0002265;ltr_identity=1.0000;Method=structural;motif=TGCA;tsd=GATAT
Hic_asm_0	LTR_retriever	long_terminal_repeat	59780336	59780513	.	+	.	ID=rLTR_160;Parent=repeat_region_160;Name=Hic_asm_0:59774091..59780513;Classification=LTR/Gypsy;Sequence_ontology=SO:0000286;ltr_identity=1.0000;Method=structural;motif=TGCA;tsd=GATAT
Hic_asm_0	LTR_retriever	target_site_duplication	59780514	59780518	.	+	.	ID=rTSD_160;Parent=repeat_region_160;Name=Hic_asm_0:59774091..59780513;Classification=LTR/Gypsy;Sequence_ontology=SO:0000434;ltr_identity=1.0000;Method=structural;motif=TGCA;tsd=GATAT
###
Hic_asm_0	LTR_retriever	repeat_region	60144035	60150595	.	+	.	ID=repeat_region_161;Name=Hic_asm_0:60144040..60150590;Classification=LTR/Gypsy;Sequence_ontology=SO:0000657;ltr_identity=0.9966;Method=structural;motif=TGCA;tsd=CACAG
Hic_asm_0	LTR_retriever	target_site_duplication	60144035	60144039	.	+	.	ID=lTSD_161;Parent=repeat_region_161;Name=Hic_asm_0:60144040..60150590;Classification=LTR/Gypsy;Sequence_ontology=SO:0000434;ltr_identity=0.9966;Method=structural;motif=TGCA;tsd=CACAG
Hic_asm_0	LTR_retriever	long_terminal_repeat	60144040	60144330	.	+	.	ID=lLTR_161;Parent=repeat_region_161;Name=Hic_asm_0:60144040..60150590;Classification=LTR/Gypsy;Sequence_ontology=SO:0000286;ltr_identity=0.9966;Method=structural;motif=TGCA;tsd=CACAG
Hic_asm_0	LTR_retriever	Gypsy_LTR_retrotransposon	60144040	60150590	.	+	.	ID=LTRRT_161;Parent=repeat_region_161;Name=Hic_asm_0:60144040..60150590;Classification=LTR/Gypsy;Sequence_ontology=SO:0002265;ltr_identity=0.9966;Method=structural;motif=TGCA;tsd=CACAG
Hic_asm_0	LTR_retriever	long_terminal_repeat	60150300	60150590	.	+	.	ID=rLTR_161;Parent=repeat_region_161;Name=Hic_asm_0:60144040..60150590;Classification=LTR/Gypsy;Sequence_ontology=SO:0000286;ltr_identity=0.9966;Method=structural;motif=TGCA;tsd=CACAG
Hic_asm_0	LTR_retriever	target_site_duplication	60150591	60150595	.	+	.	ID=rTSD_161;Parent=repeat_region_161;Name=Hic_asm_0:60144040..60150590;Classification=LTR/Gypsy;Sequence_ontology=SO:0000434;ltr_identity=0.9966;Method=structural;motif=TGCA;tsd=CACAG
###
Hic_asm_0	LTR_retriever	repeat_region	60324712	60331043	.	-	.	ID=repeat_region_162;Name=Hic_asm_0:60324716..60331039;Classification=LTR/Gypsy;Sequence_ontology=SO:0000657;ltr_identity=1.0000;Method=structural;motif=TGCA;tsd=ATTC
Hic_asm_0	LTR_retriever	target_site_duplication	60324712	60324715	.	-	.	ID=lTSD_162;Parent=repeat_region_162;Name=Hic_asm_0:60324716..60331039;Classification=LTR/Gypsy;Sequence_ontology=SO:0000434;ltr_identity=1.0000;Method=structural;motif=TGCA;tsd=ATTC
Hic_asm_0	LTR_retriever	long_terminal_repeat	60324716	60324931	.	-	.	ID=lLTR_162;Parent=repeat_region_162;Name=Hic_asm_0:60324716..60331039;Classification=LTR/Gypsy;Sequence_ontology=SO:0000286;ltr_identity=1.0000;Method=structural;motif=TGCA;tsd=ATTC
Hic_asm_0	LTR_retriever	Gypsy_LTR_retrotransposon	60324716	60331039	.	-	.	ID=LTRRT_162;Parent=repeat_region_162;Name=Hic_asm_0:60324716..60331039;Classification=LTR/Gypsy;Sequence_ontology=SO:0002265;ltr_identity=1.0000;Method=structural;motif=TGCA;tsd=ATTC
Hic_asm_0	LTR_retriever	long_terminal_repeat	60330824	60331039	.	-	.	ID=rLTR_162;Parent=repeat_region_162;Name=Hic_asm_0:60324716..60331039;Classification=LTR/Gypsy;Sequence_ontology=SO:0000286;ltr_identity=1.0000;Method=structural;motif=TGCA;tsd=ATTC
Hic_asm_0	LTR_retriever	target_site_duplication	60331040	60331043	.	-	.	ID=rTSD_162;Parent=repeat_region_162;Name=Hic_asm_0:60324716..60331039;Classification=LTR/Gypsy;Sequence_ontology=SO:0000434;ltr_identity=1.0000;Method=structural;motif=TGCA;tsd=ATTC
###
Hic_asm_0	LTR_retriever	repeat_region	60456563	60463120	.	-	.	ID=repeat_region_163;Name=Hic_asm_0:60456568..60463115;Classification=LTR/Gypsy;Sequence_ontology=SO:0000657;ltr_identity=1.0000;Method=structural;motif=TGCA;tsd=GGTGT
Hic_asm_0	LTR_retriever	target_site_duplication	60456563	60456567	.	-	.	ID=lTSD_163;Parent=repeat_region_163;Name=Hic_asm_0:60456568..60463115;Classification=LTR/Gypsy;Sequence_ontology=SO:0000434;ltr_identity=1.0000;Method=structural;motif=TGCA;tsd=GGTGT
Hic_asm_0	LTR_retriever	long_terminal_repeat	60456568	60457022	.	-	.	ID=lLTR_163;Parent=repeat_region_163;Name=Hic_asm_0:60456568..60463115;Classification=LTR/Gypsy;Sequence_ontology=SO:0000286;ltr_identity=1.0000;Method=structural;motif=TGCA;tsd=GGTGT
Hic_asm_0	LTR_retriever	Gypsy_LTR_retrotransposon	60456568	60463115	.	-	.	ID=LTRRT_163;Parent=repeat_region_163;Name=Hic_asm_0:60456568..60463115;Classification=LTR/Gypsy;Sequence_ontology=SO:0002265;ltr_identity=1.0000;Method=structural;motif=TGCA;tsd=GGTGT
Hic_asm_0	LTR_retriever	long_terminal_repeat	60462661	60463115	.	-	.	ID=rLTR_163;Parent=repeat_region_163;Name=Hic_asm_0:60456568..60463115;Classification=LTR/Gypsy;Sequence_ontology=SO:0000286;ltr_identity=1.0000;Method=structural;motif=TGCA;tsd=GGTGT
Hic_asm_0	LTR_retriever	target_site_duplication	60463116	60463120	.	-	.	ID=rTSD_163;Parent=repeat_region_163;Name=Hic_asm_0:60456568..60463115;Classification=LTR/Gypsy;Sequence_ontology=SO:0000434;ltr_identity=1.0000;Method=structural;motif=TGCA;tsd=GGTGT
###
Hic_asm_0	LTR_retriever	repeat_region	60607054	60612712	.	-	.	ID=repeat_region_164;Name=Hic_asm_0:60607059..60612707;Classification=LTR/Gypsy;Sequence_ontology=SO:0000657;ltr_identity=0.9981;Method=structural;motif=TGCA;tsd=TATAT
Hic_asm_0	LTR_retriever	target_site_duplication	60607054	60607058	.	-	.	ID=lTSD_164;Parent=repeat_region_164;Name=Hic_asm_0:60607059..60612707;Classification=LTR/Gypsy;Sequence_ontology=SO:0000434;ltr_identity=0.9981;Method=structural;motif=TGCA;tsd=TATAT
Hic_asm_0	LTR_retriever	long_terminal_repeat	60607059	60607584	.	-	.	ID=lLTR_164;Parent=repeat_region_164;Name=Hic_asm_0:60607059..60612707;Classification=LTR/Gypsy;Sequence_ontology=SO:0000286;ltr_identity=0.9981;Method=structural;motif=TGCA;tsd=TATAT
Hic_asm_0	LTR_retriever	Gypsy_LTR_retrotransposon	60607059	60612707	.	-	.	ID=LTRRT_164;Parent=repeat_region_164;Name=Hic_asm_0:60607059..60612707;Classification=LTR/Gypsy;Sequence_ontology=SO:0002265;ltr_identity=0.9981;Method=structural;motif=TGCA;tsd=TATAT
Hic_asm_0	LTR_retriever	long_terminal_repeat	60612182	60612707	.	-	.	ID=rLTR_164;Parent=repeat_region_164;Name=Hic_asm_0:60607059..60612707;Classification=LTR/Gypsy;Sequence_ontology=SO:0000286;ltr_identity=0.9981;Method=structural;motif=TGCA;tsd=TATAT
Hic_asm_0	LTR_retriever	target_site_duplication	60612708	60612712	.	-	.	ID=rTSD_164;Parent=repeat_region_164;Name=Hic_asm_0:60607059..60612707;Classification=LTR/Gypsy;Sequence_ontology=SO:0000434;ltr_identity=0.9981;Method=structural;motif=TGCA;tsd=TATAT
###
Hic_asm_0	LTR_retriever	repeat_region	60756395	60759828	.	?	.	ID=repeat_region_165;Name=Hic_asm_0:60756399..60759824;Classification=LTR/unknown;Sequence_ontology=SO:0000657;ltr_identity=0.9919;Method=structural;motif=TGCA;tsd=ATTC
Hic_asm_0	LTR_retriever	target_site_duplication	60756395	60756398	.	?	.	ID=lTSD_165;Parent=repeat_region_165;Name=Hic_asm_0:60756399..60759824;Classification=LTR/unknown;Sequence_ontology=SO:0000434;ltr_identity=0.9919;Method=structural;motif=TGCA;tsd=ATTC
Hic_asm_0	LTR_retriever	long_terminal_repeat	60756399	60756521	.	?	.	ID=lLTR_165;Parent=repeat_region_165;Name=Hic_asm_0:60756399..60759824;Classification=LTR/unknown;Sequence_ontology=SO:0000286;ltr_identity=0.9919;Method=structural;motif=TGCA;tsd=ATTC
Hic_asm_0	LTR_retriever	LTR_retrotransposon	60756399	60759824	.	?	.	ID=LTRRT_165;Parent=repeat_region_165;Name=Hic_asm_0:60756399..60759824;Classification=LTR/unknown;Sequence_ontology=SO:0000186;ltr_identity=0.9919;Method=structural;motif=TGCA;tsd=ATTC
Hic_asm_0	LTR_retriever	long_terminal_repeat	60759702	60759824	.	?	.	ID=rLTR_165;Parent=repeat_region_165;Name=Hic_asm_0:60756399..60759824;Classification=LTR/unknown;Sequence_ontology=SO:0000286;ltr_identity=0.9919;Method=structural;motif=TGCA;tsd=ATTC
Hic_asm_0	LTR_retriever	target_site_duplication	60759825	60759828	.	?	.	ID=rTSD_165;Parent=repeat_region_165;Name=Hic_asm_0:60756399..60759824;Classification=LTR/unknown;Sequence_ontology=SO:0000434;ltr_identity=0.9919;Method=structural;motif=TGCA;tsd=ATTC
###
Hic_asm_0	LTR_retriever	repeat_region	61553053	61560741	.	+	.	ID=repeat_region_166;Name=Hic_asm_0:61553058..61560736;Classification=LTR/Gypsy;Sequence_ontology=SO:0000657;ltr_identity=0.9487;Method=structural;motif=TGCA;tsd=GATGT
Hic_asm_0	LTR_retriever	target_site_duplication	61553053	61553057	.	+	.	ID=lTSD_166;Parent=repeat_region_166;Name=Hic_asm_0:61553058..61560736;Classification=LTR/Gypsy;Sequence_ontology=SO:0000434;ltr_identity=0.9487;Method=structural;motif=TGCA;tsd=GATGT
Hic_asm_0	LTR_retriever	long_terminal_repeat	61553058	61553895	.	+	.	ID=lLTR_166;Parent=repeat_region_166;Name=Hic_asm_0:61553058..61560736;Classification=LTR/Gypsy;Sequence_ontology=SO:0000286;ltr_identity=0.9487;Method=structural;motif=TGCA;tsd=GATGT
Hic_asm_0	LTR_retriever	Gypsy_LTR_retrotransposon	61553058	61560736	.	+	.	ID=LTRRT_166;Parent=repeat_region_166;Name=Hic_asm_0:61553058..61560736;Classification=LTR/Gypsy;Sequence_ontology=SO:0002265;ltr_identity=0.9487;Method=structural;motif=TGCA;tsd=GATGT
Hic_asm_0	LTR_retriever	long_terminal_repeat	61559900	61560736	.	+	.	ID=rLTR_166;Parent=repeat_region_166;Name=Hic_asm_0:61553058..61560736;Classification=LTR/Gypsy;Sequence_ontology=SO:0000286;ltr_identity=0.9487;Method=structural;motif=TGCA;tsd=GATGT
Hic_asm_0	LTR_retriever	target_site_duplication	61560737	61560741	.	+	.	ID=rTSD_166;Parent=repeat_region_166;Name=Hic_asm_0:61553058..61560736;Classification=LTR/Gypsy;Sequence_ontology=SO:0000434;ltr_identity=0.9487;Method=structural;motif=TGCA;tsd=GATGT
###
Hic_asm_0	LTR_retriever	repeat_region	61853369	61862312	.	+	.	ID=repeat_region_167;Name=Hic_asm_0:61853374..61862307;Classification=LTR/Gypsy;Sequence_ontology=SO:0000657;ltr_identity=1.0000;Method=structural;motif=TGCA;tsd=CTCAT
Hic_asm_0	LTR_retriever	target_site_duplication	61853369	61853373	.	+	.	ID=lTSD_167;Parent=repeat_region_167;Name=Hic_asm_0:61853374..61862307;Classification=LTR/Gypsy;Sequence_ontology=SO:0000434;ltr_identity=1.0000;Method=structural;motif=TGCA;tsd=CTCAT
Hic_asm_0	LTR_retriever	long_terminal_repeat	61853374	61854799	.	+	.	ID=lLTR_167;Parent=repeat_region_167;Name=Hic_asm_0:61853374..61862307;Classification=LTR/Gypsy;Sequence_ontology=SO:0000286;ltr_identity=1.0000;Method=structural;motif=TGCA;tsd=CTCAT
Hic_asm_0	LTR_retriever	Gypsy_LTR_retrotransposon	61853374	61862307	.	+	.	ID=LTRRT_167;Parent=repeat_region_167;Name=Hic_asm_0:61853374..61862307;Classification=LTR/Gypsy;Sequence_ontology=SO:0002265;ltr_identity=1.0000;Method=structural;motif=TGCA;tsd=CTCAT
Hic_asm_0	LTR_retriever	long_terminal_repeat	61860882	61862307	.	+	.	ID=rLTR_167;Parent=repeat_region_167;Name=Hic_asm_0:61853374..61862307;Classification=LTR/Gypsy;Sequence_ontology=SO:0000286;ltr_identity=1.0000;Method=structural;motif=TGCA;tsd=CTCAT
Hic_asm_0	LTR_retriever	target_site_duplication	61862308	61862312	.	+	.	ID=rTSD_167;Parent=repeat_region_167;Name=Hic_asm_0:61853374..61862307;Classification=LTR/Gypsy;Sequence_ontology=SO:0000434;ltr_identity=1.0000;Method=structural;motif=TGCA;tsd=CTCAT
###
Hic_asm_0	LTR_retriever	repeat_region	62133399	62135679	.	?	.	ID=repeat_region_168;Name=Hic_asm_0:62133403..62135675;Classification=LTR/unknown;Sequence_ontology=SO:0000657;ltr_identity=0.9946;Method=structural;motif=TGCA;tsd=CTAT
Hic_asm_0	LTR_retriever	target_site_duplication	62133399	62133402	.	?	.	ID=lTSD_168;Parent=repeat_region_168;Name=Hic_asm_0:62133403..62135675;Classification=LTR/unknown;Sequence_ontology=SO:0000434;ltr_identity=0.9946;Method=structural;motif=TGCA;tsd=CTAT
Hic_asm_0	LTR_retriever	long_terminal_repeat	62133403	62133775	.	?	.	ID=lLTR_168;Parent=repeat_region_168;Name=Hic_asm_0:62133403..62135675;Classification=LTR/unknown;Sequence_ontology=SO:0000286;ltr_identity=0.9946;Method=structural;motif=TGCA;tsd=CTAT
Hic_asm_0	LTR_retriever	LTR_retrotransposon	62133403	62135675	.	?	.	ID=LTRRT_168;Parent=repeat_region_168;Name=Hic_asm_0:62133403..62135675;Classification=LTR/unknown;Sequence_ontology=SO:0000186;ltr_identity=0.9946;Method=structural;motif=TGCA;tsd=CTAT
Hic_asm_0	LTR_retriever	long_terminal_repeat	62135303	62135675	.	?	.	ID=rLTR_168;Parent=repeat_region_168;Name=Hic_asm_0:62133403..62135675;Classification=LTR/unknown;Sequence_ontology=SO:0000286;ltr_identity=0.9946;Method=structural;motif=TGCA;tsd=CTAT
Hic_asm_0	LTR_retriever	target_site_duplication	62135676	62135679	.	?	.	ID=rTSD_168;Parent=repeat_region_168;Name=Hic_asm_0:62133403..62135675;Classification=LTR/unknown;Sequence_ontology=SO:0000434;ltr_identity=0.9946;Method=structural;motif=TGCA;tsd=CTAT
###
Hic_asm_0	LTR_retriever	repeat_region	62394428	62396578	.	?	.	ID=repeat_region_169;Name=Hic_asm_0:62394432..62396574;Classification=LTR/unknown;Sequence_ontology=SO:0000657;ltr_identity=0.9805;Method=structural;motif=TGCA;tsd=TACA
Hic_asm_0	LTR_retriever	target_site_duplication	62394428	62394431	.	?	.	ID=lTSD_169;Parent=repeat_region_169;Name=Hic_asm_0:62394432..62396574;Classification=LTR/unknown;Sequence_ontology=SO:0000434;ltr_identity=0.9805;Method=structural;motif=TGCA;tsd=TACA
Hic_asm_0	LTR_retriever	long_terminal_repeat	62394432	62394739	.	?	.	ID=lLTR_169;Parent=repeat_region_169;Name=Hic_asm_0:62394432..62396574;Classification=LTR/unknown;Sequence_ontology=SO:0000286;ltr_identity=0.9805;Method=structural;motif=TGCA;tsd=TACA
Hic_asm_0	LTR_retriever	LTR_retrotransposon	62394432	62396574	.	?	.	ID=LTRRT_169;Parent=repeat_region_169;Name=Hic_asm_0:62394432..62396574;Classification=LTR/unknown;Sequence_ontology=SO:0000186;ltr_identity=0.9805;Method=structural;motif=TGCA;tsd=TACA
Hic_asm_0	LTR_retriever	long_terminal_repeat	62396267	62396574	.	?	.	ID=rLTR_169;Parent=repeat_region_169;Name=Hic_asm_0:62394432..62396574;Classification=LTR/unknown;Sequence_ontology=SO:0000286;ltr_identity=0.9805;Method=structural;motif=TGCA;tsd=TACA
Hic_asm_0	LTR_retriever	target_site_duplication	62396575	62396578	.	?	.	ID=rTSD_169;Parent=repeat_region_169;Name=Hic_asm_0:62394432..62396574;Classification=LTR/unknown;Sequence_ontology=SO:0000434;ltr_identity=0.9805;Method=structural;motif=TGCA;tsd=TACA
###
Hic_asm_0	LTR_retriever	repeat_region	62394428	62403075	.	?	.	ID=repeat_region_170;Name=Hic_asm_0:62394432..62403071;Classification=LTR/unknown;Sequence_ontology=SO:0000657;ltr_identity=0.9805;Method=structural;motif=TGCA;tsd=TACA
Hic_asm_0	LTR_retriever	target_site_duplication	62394428	62394431	.	?	.	ID=lTSD_170;Parent=repeat_region_170;Name=Hic_asm_0:62394432..62403071;Classification=LTR/unknown;Sequence_ontology=SO:0000434;ltr_identity=0.9805;Method=structural;motif=TGCA;tsd=TACA
Hic_asm_0	LTR_retriever	long_terminal_repeat	62394432	62394739	.	?	.	ID=lLTR_170;Parent=repeat_region_170;Name=Hic_asm_0:62394432..62403071;Classification=LTR/unknown;Sequence_ontology=SO:0000286;ltr_identity=0.9805;Method=structural;motif=TGCA;tsd=TACA
Hic_asm_0	LTR_retriever	LTR_retrotransposon	62394432	62403071	.	?	.	ID=LTRRT_170;Parent=repeat_region_170;Name=Hic_asm_0:62394432..62403071;Classification=LTR/unknown;Sequence_ontology=SO:0000186;ltr_identity=0.9805;Method=structural;motif=TGCA;tsd=TACA
Hic_asm_0	LTR_retriever	long_terminal_repeat	62402764	62403071	.	?	.	ID=rLTR_170;Parent=repeat_region_170;Name=Hic_asm_0:62394432..62403071;Classification=LTR/unknown;Sequence_ontology=SO:0000286;ltr_identity=0.9805;Method=structural;motif=TGCA;tsd=TACA
Hic_asm_0	LTR_retriever	target_site_duplication	62403072	62403075	.	?	.	ID=rTSD_170;Parent=repeat_region_170;Name=Hic_asm_0:62394432..62403071;Classification=LTR/unknown;Sequence_ontology=SO:0000434;ltr_identity=0.9805;Method=structural;motif=TGCA;tsd=TACA
###
Hic_asm_0	LTR_retriever	repeat_region	62396016	62407459	.	?	.	ID=repeat_region_171;Name=Hic_asm_0:62396020..62407455;Classification=LTR/unknown;Sequence_ontology=SO:0000657;ltr_identity=0.9992;Method=structural;motif=TGCA;tsd=ATAT
Hic_asm_0	LTR_retriever	target_site_duplication	62396016	62396019	.	?	.	ID=lTSD_171;Parent=repeat_region_171;Name=Hic_asm_0:62396020..62407455;Classification=LTR/unknown;Sequence_ontology=SO:0000434;ltr_identity=0.9992;Method=structural;motif=TGCA;tsd=ATAT
Hic_asm_0	LTR_retriever	long_terminal_repeat	62396020	62400957	.	?	.	ID=lLTR_171;Parent=repeat_region_171;Name=Hic_asm_0:62396020..62407455;Classification=LTR/unknown;Sequence_ontology=SO:0000286;ltr_identity=0.9992;Method=structural;motif=TGCA;tsd=ATAT
Hic_asm_0	LTR_retriever	LTR_retrotransposon	62396020	62407455	.	?	.	ID=LTRRT_171;Parent=repeat_region_171;Name=Hic_asm_0:62396020..62407455;Classification=LTR/unknown;Sequence_ontology=SO:0000186;ltr_identity=0.9992;Method=structural;motif=TGCA;tsd=ATAT
Hic_asm_0	LTR_retriever	long_terminal_repeat	62402517	62407455	.	?	.	ID=rLTR_171;Parent=repeat_region_171;Name=Hic_asm_0:62396020..62407455;Classification=LTR/unknown;Sequence_ontology=SO:0000286;ltr_identity=0.9992;Method=structural;motif=TGCA;tsd=ATAT
Hic_asm_0	LTR_retriever	target_site_duplication	62407456	62407459	.	?	.	ID=rTSD_171;Parent=repeat_region_171;Name=Hic_asm_0:62396020..62407455;Classification=LTR/unknown;Sequence_ontology=SO:0000434;ltr_identity=0.9992;Method=structural;motif=TGCA;tsd=ATAT
###
Hic_asm_0	LTR_retriever	repeat_region	63362427	63367483	.	?	.	ID=repeat_region_172;Name=Hic_asm_0:63362431..63367479;Classification=LTR/unknown;Sequence_ontology=SO:0000657;ltr_identity=1.0000;Method=structural;motif=TGCA;tsd=ATTT
Hic_asm_0	LTR_retriever	target_site_duplication	63362427	63362430	.	?	.	ID=lTSD_172;Parent=repeat_region_172;Name=Hic_asm_0:63362431..63367479;Classification=LTR/unknown;Sequence_ontology=SO:0000434;ltr_identity=1.0000;Method=structural;motif=TGCA;tsd=ATTT
Hic_asm_0	LTR_retriever	long_terminal_repeat	63362431	63362624	.	?	.	ID=lLTR_172;Parent=repeat_region_172;Name=Hic_asm_0:63362431..63367479;Classification=LTR/unknown;Sequence_ontology=SO:0000286;ltr_identity=1.0000;Method=structural;motif=TGCA;tsd=ATTT
Hic_asm_0	LTR_retriever	LTR_retrotransposon	63362431	63367479	.	?	.	ID=LTRRT_172;Parent=repeat_region_172;Name=Hic_asm_0:63362431..63367479;Classification=LTR/unknown;Sequence_ontology=SO:0000186;ltr_identity=1.0000;Method=structural;motif=TGCA;tsd=ATTT
Hic_asm_0	LTR_retriever	long_terminal_repeat	63367286	63367479	.	?	.	ID=rLTR_172;Parent=repeat_region_172;Name=Hic_asm_0:63362431..63367479;Classification=LTR/unknown;Sequence_ontology=SO:0000286;ltr_identity=1.0000;Method=structural;motif=TGCA;tsd=ATTT
Hic_asm_0	LTR_retriever	target_site_duplication	63367480	63367483	.	?	.	ID=rTSD_172;Parent=repeat_region_172;Name=Hic_asm_0:63362431..63367479;Classification=LTR/unknown;Sequence_ontology=SO:0000434;ltr_identity=1.0000;Method=structural;motif=TGCA;tsd=ATTT
###
Hic_asm_0	LTR_retriever	repeat_region	63387742	63395916	.	+	.	ID=repeat_region_173;Name=Hic_asm_0:63387746..63395912;Classification=LTR/Gypsy;Sequence_ontology=SO:0000657;ltr_identity=0.9806;Method=structural;motif=TGCA;tsd=ATTT
Hic_asm_0	LTR_retriever	target_site_duplication	63387742	63387745	.	+	.	ID=lTSD_173;Parent=repeat_region_173;Name=Hic_asm_0:63387746..63395912;Classification=LTR/Gypsy;Sequence_ontology=SO:0000434;ltr_identity=0.9806;Method=structural;motif=TGCA;tsd=ATTT
Hic_asm_0	LTR_retriever	long_terminal_repeat	63387746	63389035	.	+	.	ID=lLTR_173;Parent=repeat_region_173;Name=Hic_asm_0:63387746..63395912;Classification=LTR/Gypsy;Sequence_ontology=SO:0000286;ltr_identity=0.9806;Method=structural;motif=TGCA;tsd=ATTT
Hic_asm_0	LTR_retriever	Gypsy_LTR_retrotransposon	63387746	63395912	.	+	.	ID=LTRRT_173;Parent=repeat_region_173;Name=Hic_asm_0:63387746..63395912;Classification=LTR/Gypsy;Sequence_ontology=SO:0002265;ltr_identity=0.9806;Method=structural;motif=TGCA;tsd=ATTT
Hic_asm_0	LTR_retriever	long_terminal_repeat	63394624	63395912	.	+	.	ID=rLTR_173;Parent=repeat_region_173;Name=Hic_asm_0:63387746..63395912;Classification=LTR/Gypsy;Sequence_ontology=SO:0000286;ltr_identity=0.9806;Method=structural;motif=TGCA;tsd=ATTT
Hic_asm_0	LTR_retriever	target_site_duplication	63395913	63395916	.	+	.	ID=rTSD_173;Parent=repeat_region_173;Name=Hic_asm_0:63387746..63395912;Classification=LTR/Gypsy;Sequence_ontology=SO:0000434;ltr_identity=0.9806;Method=structural;motif=TGCA;tsd=ATTT
###
Hic_asm_0	LTR_retriever	repeat_region	63414807	63421558	.	+	.	ID=repeat_region_174;Name=Hic_asm_0:63414811..63421554;Classification=LTR/Gypsy;Sequence_ontology=SO:0000657;ltr_identity=0.9664;Method=structural;motif=TGCA;tsd=GTTT
Hic_asm_0	LTR_retriever	target_site_duplication	63414807	63414810	.	+	.	ID=lTSD_174;Parent=repeat_region_174;Name=Hic_asm_0:63414811..63421554;Classification=LTR/Gypsy;Sequence_ontology=SO:0000434;ltr_identity=0.9664;Method=structural;motif=TGCA;tsd=GTTT
Hic_asm_0	LTR_retriever	long_terminal_repeat	63414811	63415227	.	+	.	ID=lLTR_174;Parent=repeat_region_174;Name=Hic_asm_0:63414811..63421554;Classification=LTR/Gypsy;Sequence_ontology=SO:0000286;ltr_identity=0.9664;Method=structural;motif=TGCA;tsd=GTTT
Hic_asm_0	LTR_retriever	Gypsy_LTR_retrotransposon	63414811	63421554	.	+	.	ID=LTRRT_174;Parent=repeat_region_174;Name=Hic_asm_0:63414811..63421554;Classification=LTR/Gypsy;Sequence_ontology=SO:0002265;ltr_identity=0.9664;Method=structural;motif=TGCA;tsd=GTTT
Hic_asm_0	LTR_retriever	long_terminal_repeat	63421138	63421554	.	+	.	ID=rLTR_174;Parent=repeat_region_174;Name=Hic_asm_0:63414811..63421554;Classification=LTR/Gypsy;Sequence_ontology=SO:0000286;ltr_identity=0.9664;Method=structural;motif=TGCA;tsd=GTTT
Hic_asm_0	LTR_retriever	target_site_duplication	63421555	63421558	.	+	.	ID=rTSD_174;Parent=repeat_region_174;Name=Hic_asm_0:63414811..63421554;Classification=LTR/Gypsy;Sequence_ontology=SO:0000434;ltr_identity=0.9664;Method=structural;motif=TGCA;tsd=GTTT
###
Hic_asm_0	LTR_retriever	repeat_region	63838842	63841679	.	?	.	ID=repeat_region_175;Name=Hic_asm_0:63838846..63841675;Classification=LTR/unknown;Sequence_ontology=SO:0000657;ltr_identity=0.9903;Method=structural;motif=TGCA;tsd=TATA
Hic_asm_0	LTR_retriever	target_site_duplication	63838842	63838845	.	?	.	ID=lTSD_175;Parent=repeat_region_175;Name=Hic_asm_0:63838846..63841675;Classification=LTR/unknown;Sequence_ontology=SO:0000434;ltr_identity=0.9903;Method=structural;motif=TGCA;tsd=TATA
Hic_asm_0	LTR_retriever	long_terminal_repeat	63838846	63839154	.	?	.	ID=lLTR_175;Parent=repeat_region_175;Name=Hic_asm_0:63838846..63841675;Classification=LTR/unknown;Sequence_ontology=SO:0000286;ltr_identity=0.9903;Method=structural;motif=TGCA;tsd=TATA
Hic_asm_0	LTR_retriever	LTR_retrotransposon	63838846	63841675	.	?	.	ID=LTRRT_175;Parent=repeat_region_175;Name=Hic_asm_0:63838846..63841675;Classification=LTR/unknown;Sequence_ontology=SO:0000186;ltr_identity=0.9903;Method=structural;motif=TGCA;tsd=TATA
Hic_asm_0	LTR_retriever	long_terminal_repeat	63841367	63841675	.	?	.	ID=rLTR_175;Parent=repeat_region_175;Name=Hic_asm_0:63838846..63841675;Classification=LTR/unknown;Sequence_ontology=SO:0000286;ltr_identity=0.9903;Method=structural;motif=TGCA;tsd=TATA
Hic_asm_0	LTR_retriever	target_site_duplication	63841676	63841679	.	?	.	ID=rTSD_175;Parent=repeat_region_175;Name=Hic_asm_0:63838846..63841675;Classification=LTR/unknown;Sequence_ontology=SO:0000434;ltr_identity=0.9903;Method=structural;motif=TGCA;tsd=TATA
###
Hic_asm_0	LTR_retriever	repeat_region	63996370	64002478	.	+	.	ID=repeat_region_176;Name=Hic_asm_0:63996375..64002473;Classification=LTR/Gypsy;Sequence_ontology=SO:0000657;ltr_identity=0.9935;Method=structural;motif=TGCA;tsd=GTTTA
Hic_asm_0	LTR_retriever	target_site_duplication	63996370	63996374	.	+	.	ID=lTSD_176;Parent=repeat_region_176;Name=Hic_asm_0:63996375..64002473;Classification=LTR/Gypsy;Sequence_ontology=SO:0000434;ltr_identity=0.9935;Method=structural;motif=TGCA;tsd=GTTTA
Hic_asm_0	LTR_retriever	long_terminal_repeat	63996375	63996837	.	+	.	ID=lLTR_176;Parent=repeat_region_176;Name=Hic_asm_0:63996375..64002473;Classification=LTR/Gypsy;Sequence_ontology=SO:0000286;ltr_identity=0.9935;Method=structural;motif=TGCA;tsd=GTTTA
Hic_asm_0	LTR_retriever	Gypsy_LTR_retrotransposon	63996375	64002473	.	+	.	ID=LTRRT_176;Parent=repeat_region_176;Name=Hic_asm_0:63996375..64002473;Classification=LTR/Gypsy;Sequence_ontology=SO:0002265;ltr_identity=0.9935;Method=structural;motif=TGCA;tsd=GTTTA
Hic_asm_0	LTR_retriever	long_terminal_repeat	64002010	64002473	.	+	.	ID=rLTR_176;Parent=repeat_region_176;Name=Hic_asm_0:63996375..64002473;Classification=LTR/Gypsy;Sequence_ontology=SO:0000286;ltr_identity=0.9935;Method=structural;motif=TGCA;tsd=GTTTA
Hic_asm_0	LTR_retriever	target_site_duplication	64002474	64002478	.	+	.	ID=rTSD_176;Parent=repeat_region_176;Name=Hic_asm_0:63996375..64002473;Classification=LTR/Gypsy;Sequence_ontology=SO:0000434;ltr_identity=0.9935;Method=structural;motif=TGCA;tsd=GTTTA
###
Hic_asm_0	LTR_retriever	repeat_region	64142446	64145639	.	?	.	ID=repeat_region_177;Name=Hic_asm_0:64142450..64145635;Classification=LTR/unknown;Sequence_ontology=SO:0000657;ltr_identity=0.9918;Method=structural;motif=TGCA;tsd=CTAA
Hic_asm_0	LTR_retriever	target_site_duplication	64142446	64142449	.	?	.	ID=lTSD_177;Parent=repeat_region_177;Name=Hic_asm_0:64142450..64145635;Classification=LTR/unknown;Sequence_ontology=SO:0000434;ltr_identity=0.9918;Method=structural;motif=TGCA;tsd=CTAA
Hic_asm_0	LTR_retriever	long_terminal_repeat	64142450	64142571	.	?	.	ID=lLTR_177;Parent=repeat_region_177;Name=Hic_asm_0:64142450..64145635;Classification=LTR/unknown;Sequence_ontology=SO:0000286;ltr_identity=0.9918;Method=structural;motif=TGCA;tsd=CTAA
Hic_asm_0	LTR_retriever	LTR_retrotransposon	64142450	64145635	.	?	.	ID=LTRRT_177;Parent=repeat_region_177;Name=Hic_asm_0:64142450..64145635;Classification=LTR/unknown;Sequence_ontology=SO:0000186;ltr_identity=0.9918;Method=structural;motif=TGCA;tsd=CTAA
Hic_asm_0	LTR_retriever	long_terminal_repeat	64145514	64145635	.	?	.	ID=rLTR_177;Parent=repeat_region_177;Name=Hic_asm_0:64142450..64145635;Classification=LTR/unknown;Sequence_ontology=SO:0000286;ltr_identity=0.9918;Method=structural;motif=TGCA;tsd=CTAA
Hic_asm_0	LTR_retriever	target_site_duplication	64145636	64145639	.	?	.	ID=rTSD_177;Parent=repeat_region_177;Name=Hic_asm_0:64142450..64145635;Classification=LTR/unknown;Sequence_ontology=SO:0000434;ltr_identity=0.9918;Method=structural;motif=TGCA;tsd=CTAA
###
Hic_asm_0	LTR_retriever	repeat_region	64284970	64287739	.	?	.	ID=repeat_region_178;Name=Hic_asm_0:64284974..64287735;Classification=LTR/unknown;Sequence_ontology=SO:0000657;ltr_identity=0.9871;Method=structural;motif=TGCA;tsd=TATG
Hic_asm_0	LTR_retriever	target_site_duplication	64284970	64284973	.	?	.	ID=lTSD_178;Parent=repeat_region_178;Name=Hic_asm_0:64284974..64287735;Classification=LTR/unknown;Sequence_ontology=SO:0000434;ltr_identity=0.9871;Method=structural;motif=TGCA;tsd=TATG
Hic_asm_0	LTR_retriever	long_terminal_repeat	64284974	64285282	.	?	.	ID=lLTR_178;Parent=repeat_region_178;Name=Hic_asm_0:64284974..64287735;Classification=LTR/unknown;Sequence_ontology=SO:0000286;ltr_identity=0.9871;Method=structural;motif=TGCA;tsd=TATG
Hic_asm_0	LTR_retriever	LTR_retrotransposon	64284974	64287735	.	?	.	ID=LTRRT_178;Parent=repeat_region_178;Name=Hic_asm_0:64284974..64287735;Classification=LTR/unknown;Sequence_ontology=SO:0000186;ltr_identity=0.9871;Method=structural;motif=TGCA;tsd=TATG
Hic_asm_0	LTR_retriever	long_terminal_repeat	64287426	64287735	.	?	.	ID=rLTR_178;Parent=repeat_region_178;Name=Hic_asm_0:64284974..64287735;Classification=LTR/unknown;Sequence_ontology=SO:0000286;ltr_identity=0.9871;Method=structural;motif=TGCA;tsd=TATG
Hic_asm_0	LTR_retriever	target_site_duplication	64287736	64287739	.	?	.	ID=rTSD_178;Parent=repeat_region_178;Name=Hic_asm_0:64284974..64287735;Classification=LTR/unknown;Sequence_ontology=SO:0000434;ltr_identity=0.9871;Method=structural;motif=TGCA;tsd=TATG
###
Hic_asm_0	LTR_retriever	repeat_region	64573166	64583197	.	?	.	ID=repeat_region_179;Name=Hic_asm_0:64573171..64583192;Classification=LTR/unknown;Sequence_ontology=SO:0000657;ltr_identity=0.9895;Method=structural;motif=TGCA;tsd=ATACT
Hic_asm_0	LTR_retriever	target_site_duplication	64573166	64573170	.	?	.	ID=lTSD_179;Parent=repeat_region_179;Name=Hic_asm_0:64573171..64583192;Classification=LTR/unknown;Sequence_ontology=SO:0000434;ltr_identity=0.9895;Method=structural;motif=TGCA;tsd=ATACT
Hic_asm_0	LTR_retriever	long_terminal_repeat	64573171	64573929	.	?	.	ID=lLTR_179;Parent=repeat_region_179;Name=Hic_asm_0:64573171..64583192;Classification=LTR/unknown;Sequence_ontology=SO:0000286;ltr_identity=0.9895;Method=structural;motif=TGCA;tsd=ATACT
Hic_asm_0	LTR_retriever	LTR_retrotransposon	64573171	64583192	.	?	.	ID=LTRRT_179;Parent=repeat_region_179;Name=Hic_asm_0:64573171..64583192;Classification=LTR/unknown;Sequence_ontology=SO:0000186;ltr_identity=0.9895;Method=structural;motif=TGCA;tsd=ATACT
Hic_asm_0	LTR_retriever	long_terminal_repeat	64582434	64583192	.	?	.	ID=rLTR_179;Parent=repeat_region_179;Name=Hic_asm_0:64573171..64583192;Classification=LTR/unknown;Sequence_ontology=SO:0000286;ltr_identity=0.9895;Method=structural;motif=TGCA;tsd=ATACT
Hic_asm_0	LTR_retriever	target_site_duplication	64583193	64583197	.	?	.	ID=rTSD_179;Parent=repeat_region_179;Name=Hic_asm_0:64573171..64583192;Classification=LTR/unknown;Sequence_ontology=SO:0000434;ltr_identity=0.9895;Method=structural;motif=TGCA;tsd=ATACT
###
Hic_asm_0	LTR_retriever	repeat_region	64687898	64690458	.	?	.	ID=repeat_region_180;Name=Hic_asm_0:64687902..64690454;Classification=LTR/unknown;Sequence_ontology=SO:0000657;ltr_identity=0.9773;Method=structural;motif=TGCA;tsd=TATC
Hic_asm_0	LTR_retriever	target_site_duplication	64687898	64687901	.	?	.	ID=lTSD_180;Parent=repeat_region_180;Name=Hic_asm_0:64687902..64690454;Classification=LTR/unknown;Sequence_ontology=SO:0000434;ltr_identity=0.9773;Method=structural;motif=TGCA;tsd=TATC
Hic_asm_0	LTR_retriever	long_terminal_repeat	64687902	64688218	.	?	.	ID=lLTR_180;Parent=repeat_region_180;Name=Hic_asm_0:64687902..64690454;Classification=LTR/unknown;Sequence_ontology=SO:0000286;ltr_identity=0.9773;Method=structural;motif=TGCA;tsd=TATC
Hic_asm_0	LTR_retriever	LTR_retrotransposon	64687902	64690454	.	?	.	ID=LTRRT_180;Parent=repeat_region_180;Name=Hic_asm_0:64687902..64690454;Classification=LTR/unknown;Sequence_ontology=SO:0000186;ltr_identity=0.9773;Method=structural;motif=TGCA;tsd=TATC
Hic_asm_0	LTR_retriever	long_terminal_repeat	64690146	64690454	.	?	.	ID=rLTR_180;Parent=repeat_region_180;Name=Hic_asm_0:64687902..64690454;Classification=LTR/unknown;Sequence_ontology=SO:0000286;ltr_identity=0.9773;Method=structural;motif=TGCA;tsd=TATC
Hic_asm_0	LTR_retriever	target_site_duplication	64690455	64690458	.	?	.	ID=rTSD_180;Parent=repeat_region_180;Name=Hic_asm_0:64687902..64690454;Classification=LTR/unknown;Sequence_ontology=SO:0000434;ltr_identity=0.9773;Method=structural;motif=TGCA;tsd=TATC
###
Hic_asm_0	LTR_retriever	repeat_region	64786370	64794925	.	-	.	ID=repeat_region_181;Name=Hic_asm_0:64786374..64794921;Classification=LTR/Gypsy;Sequence_ontology=SO:0000657;ltr_identity=0.9831;Method=structural;motif=TGCA;tsd=CTAT
Hic_asm_0	LTR_retriever	target_site_duplication	64786370	64786373	.	-	.	ID=lTSD_181;Parent=repeat_region_181;Name=Hic_asm_0:64786374..64794921;Classification=LTR/Gypsy;Sequence_ontology=SO:0000434;ltr_identity=0.9831;Method=structural;motif=TGCA;tsd=CTAT
Hic_asm_0	LTR_retriever	long_terminal_repeat	64786374	64786788	.	-	.	ID=lLTR_181;Parent=repeat_region_181;Name=Hic_asm_0:64786374..64794921;Classification=LTR/Gypsy;Sequence_ontology=SO:0000286;ltr_identity=0.9831;Method=structural;motif=TGCA;tsd=CTAT
Hic_asm_0	LTR_retriever	Gypsy_LTR_retrotransposon	64786374	64794921	.	-	.	ID=LTRRT_181;Parent=repeat_region_181;Name=Hic_asm_0:64786374..64794921;Classification=LTR/Gypsy;Sequence_ontology=SO:0002265;ltr_identity=0.9831;Method=structural;motif=TGCA;tsd=CTAT
Hic_asm_0	LTR_retriever	long_terminal_repeat	64794507	64794921	.	-	.	ID=rLTR_181;Parent=repeat_region_181;Name=Hic_asm_0:64786374..64794921;Classification=LTR/Gypsy;Sequence_ontology=SO:0000286;ltr_identity=0.9831;Method=structural;motif=TGCA;tsd=CTAT
Hic_asm_0	LTR_retriever	target_site_duplication	64794922	64794925	.	-	.	ID=rTSD_181;Parent=repeat_region_181;Name=Hic_asm_0:64786374..64794921;Classification=LTR/Gypsy;Sequence_ontology=SO:0000434;ltr_identity=0.9831;Method=structural;motif=TGCA;tsd=CTAT
###
Hic_asm_0	LTR_retriever	repeat_region	65230840	65236079	.	-	.	ID=repeat_region_182;Name=Hic_asm_0:65230845..65236074;Classification=LTR/Gypsy;Sequence_ontology=SO:0000657;ltr_identity=1.0000;Method=structural;motif=TGCA;tsd=TCAAT
Hic_asm_0	LTR_retriever	target_site_duplication	65230840	65230844	.	-	.	ID=lTSD_182;Parent=repeat_region_182;Name=Hic_asm_0:65230845..65236074;Classification=LTR/Gypsy;Sequence_ontology=SO:0000434;ltr_identity=1.0000;Method=structural;motif=TGCA;tsd=TCAAT
Hic_asm_0	LTR_retriever	long_terminal_repeat	65230845	65231004	.	-	.	ID=lLTR_182;Parent=repeat_region_182;Name=Hic_asm_0:65230845..65236074;Classification=LTR/Gypsy;Sequence_ontology=SO:0000286;ltr_identity=1.0000;Method=structural;motif=TGCA;tsd=TCAAT
Hic_asm_0	LTR_retriever	Gypsy_LTR_retrotransposon	65230845	65236074	.	-	.	ID=LTRRT_182;Parent=repeat_region_182;Name=Hic_asm_0:65230845..65236074;Classification=LTR/Gypsy;Sequence_ontology=SO:0002265;ltr_identity=1.0000;Method=structural;motif=TGCA;tsd=TCAAT
Hic_asm_0	LTR_retriever	long_terminal_repeat	65235915	65236074	.	-	.	ID=rLTR_182;Parent=repeat_region_182;Name=Hic_asm_0:65230845..65236074;Classification=LTR/Gypsy;Sequence_ontology=SO:0000286;ltr_identity=1.0000;Method=structural;motif=TGCA;tsd=TCAAT
Hic_asm_0	LTR_retriever	target_site_duplication	65236075	65236079	.	-	.	ID=rTSD_182;Parent=repeat_region_182;Name=Hic_asm_0:65230845..65236074;Classification=LTR/Gypsy;Sequence_ontology=SO:0000434;ltr_identity=1.0000;Method=structural;motif=TGCA;tsd=TCAAT
###
##sequence-region   Hic_asm_1 1 37992809
Hic_asm_1	LTR_retriever	repeat_region	133832	138845	.	+	.	ID=repeat_region_183;Name=Hic_asm_1:133836..138841;Classification=LTR/Gypsy;Sequence_ontology=SO:0000657;ltr_identity=0.9919;Method=structural;motif=TGCA;tsd=ACTG
Hic_asm_1	LTR_retriever	target_site_duplication	133832	133835	.	+	.	ID=lTSD_183;Parent=repeat_region_183;Name=Hic_asm_1:133836..138841;Classification=LTR/Gypsy;Sequence_ontology=SO:0000434;ltr_identity=0.9919;Method=structural;motif=TGCA;tsd=ACTG
Hic_asm_1	LTR_retriever	long_terminal_repeat	133836	134331	.	+	.	ID=lLTR_183;Parent=repeat_region_183;Name=Hic_asm_1:133836..138841;Classification=LTR/Gypsy;Sequence_ontology=SO:0000286;ltr_identity=0.9919;Method=structural;motif=TGCA;tsd=ACTG
Hic_asm_1	LTR_retriever	Gypsy_LTR_retrotransposon	133836	138841	.	+	.	ID=LTRRT_183;Parent=repeat_region_183;Name=Hic_asm_1:133836..138841;Classification=LTR/Gypsy;Sequence_ontology=SO:0002265;ltr_identity=0.9919;Method=structural;motif=TGCA;tsd=ACTG
Hic_asm_1	LTR_retriever	long_terminal_repeat	138346	138841	.	+	.	ID=rLTR_183;Parent=repeat_region_183;Name=Hic_asm_1:133836..138841;Classification=LTR/Gypsy;Sequence_ontology=SO:0000286;ltr_identity=0.9919;Method=structural;motif=TGCA;tsd=ACTG
Hic_asm_1	LTR_retriever	target_site_duplication	138842	138845	.	+	.	ID=rTSD_183;Parent=repeat_region_183;Name=Hic_asm_1:133836..138841;Classification=LTR/Gypsy;Sequence_ontology=SO:0000434;ltr_identity=0.9919;Method=structural;motif=TGCA;tsd=ACTG
###
Hic_asm_1	LTR_retriever	repeat_region	179368	184337	.	?	.	ID=repeat_region_184;Name=Hic_asm_1:179373..184332;Classification=LTR/unknown;Sequence_ontology=SO:0000657;ltr_identity=1.0000;Method=structural;motif=TGCA;tsd=CTTAC
Hic_asm_1	LTR_retriever	target_site_duplication	179368	179372	.	?	.	ID=lTSD_184;Parent=repeat_region_184;Name=Hic_asm_1:179373..184332;Classification=LTR/unknown;Sequence_ontology=SO:0000434;ltr_identity=1.0000;Method=structural;motif=TGCA;tsd=CTTAC
Hic_asm_1	LTR_retriever	long_terminal_repeat	179373	180132	.	?	.	ID=lLTR_184;Parent=repeat_region_184;Name=Hic_asm_1:179373..184332;Classification=LTR/unknown;Sequence_ontology=SO:0000286;ltr_identity=1.0000;Method=structural;motif=TGCA;tsd=CTTAC
Hic_asm_1	LTR_retriever	LTR_retrotransposon	179373	184332	.	?	.	ID=LTRRT_184;Parent=repeat_region_184;Name=Hic_asm_1:179373..184332;Classification=LTR/unknown;Sequence_ontology=SO:0000186;ltr_identity=1.0000;Method=structural;motif=TGCA;tsd=CTTAC
Hic_asm_1	LTR_retriever	long_terminal_repeat	183573	184332	.	?	.	ID=rLTR_184;Parent=repeat_region_184;Name=Hic_asm_1:179373..184332;Classification=LTR/unknown;Sequence_ontology=SO:0000286;ltr_identity=1.0000;Method=structural;motif=TGCA;tsd=CTTAC
Hic_asm_1	LTR_retriever	target_site_duplication	184333	184337	.	?	.	ID=rTSD_184;Parent=repeat_region_184;Name=Hic_asm_1:179373..184332;Classification=LTR/unknown;Sequence_ontology=SO:0000434;ltr_identity=1.0000;Method=structural;motif=TGCA;tsd=CTTAC
###
Hic_asm_1	LTR_retriever	repeat_region	1454592	1459678	.	?	.	ID=repeat_region_185;Name=Hic_asm_1:1454596..1459674;Classification=LTR/unknown;Sequence_ontology=SO:0000657;ltr_identity=1.0000;Method=structural;motif=TGCA;tsd=GTAA
Hic_asm_1	LTR_retriever	target_site_duplication	1454592	1454595	.	?	.	ID=lTSD_185;Parent=repeat_region_185;Name=Hic_asm_1:1454596..1459674;Classification=LTR/unknown;Sequence_ontology=SO:0000434;ltr_identity=1.0000;Method=structural;motif=TGCA;tsd=GTAA
Hic_asm_1	LTR_retriever	long_terminal_repeat	1454596	1454789	.	?	.	ID=lLTR_185;Parent=repeat_region_185;Name=Hic_asm_1:1454596..1459674;Classification=LTR/unknown;Sequence_ontology=SO:0000286;ltr_identity=1.0000;Method=structural;motif=TGCA;tsd=GTAA
Hic_asm_1	LTR_retriever	LTR_retrotransposon	1454596	1459674	.	?	.	ID=LTRRT_185;Parent=repeat_region_185;Name=Hic_asm_1:1454596..1459674;Classification=LTR/unknown;Sequence_ontology=SO:0000186;ltr_identity=1.0000;Method=structural;motif=TGCA;tsd=GTAA
Hic_asm_1	LTR_retriever	long_terminal_repeat	1459481	1459674	.	?	.	ID=rLTR_185;Parent=repeat_region_185;Name=Hic_asm_1:1454596..1459674;Classification=LTR/unknown;Sequence_ontology=SO:0000286;ltr_identity=1.0000;Method=structural;motif=TGCA;tsd=GTAA
Hic_asm_1	LTR_retriever	target_site_duplication	1459675	1459678	.	?	.	ID=rTSD_185;Parent=repeat_region_185;Name=Hic_asm_1:1454596..1459674;Classification=LTR/unknown;Sequence_ontology=SO:0000434;ltr_identity=1.0000;Method=structural;motif=TGCA;tsd=GTAA
###
Hic_asm_1	LTR_retriever	repeat_region	1649982	1660027	.	+	.	ID=repeat_region_186;Name=Hic_asm_1:1649987..1660022;Classification=LTR/Gypsy;Sequence_ontology=SO:0000657;ltr_identity=0.9956;Method=structural;motif=TACA;tsd=ATATA
Hic_asm_1	LTR_retriever	target_site_duplication	1649982	1649986	.	+	.	ID=lTSD_186;Parent=repeat_region_186;Name=Hic_asm_1:1649987..1660022;Classification=LTR/Gypsy;Sequence_ontology=SO:0000434;ltr_identity=0.9956;Method=structural;motif=TACA;tsd=ATATA
Hic_asm_1	LTR_retriever	long_terminal_repeat	1649987	1650216	.	+	.	ID=lLTR_186;Parent=repeat_region_186;Name=Hic_asm_1:1649987..1660022;Classification=LTR/Gypsy;Sequence_ontology=SO:0000286;ltr_identity=0.9956;Method=structural;motif=TACA;tsd=ATATA
Hic_asm_1	LTR_retriever	Gypsy_LTR_retrotransposon	1649987	1660022	.	+	.	ID=LTRRT_186;Parent=repeat_region_186;Name=Hic_asm_1:1649987..1660022;Classification=LTR/Gypsy;Sequence_ontology=SO:0002265;ltr_identity=0.9956;Method=structural;motif=TACA;tsd=ATATA
Hic_asm_1	LTR_retriever	long_terminal_repeat	1659793	1660022	.	+	.	ID=rLTR_186;Parent=repeat_region_186;Name=Hic_asm_1:1649987..1660022;Classification=LTR/Gypsy;Sequence_ontology=SO:0000286;ltr_identity=0.9956;Method=structural;motif=TACA;tsd=ATATA
Hic_asm_1	LTR_retriever	target_site_duplication	1660023	1660027	.	+	.	ID=rTSD_186;Parent=repeat_region_186;Name=Hic_asm_1:1649987..1660022;Classification=LTR/Gypsy;Sequence_ontology=SO:0000434;ltr_identity=0.9956;Method=structural;motif=TACA;tsd=ATATA
###
Hic_asm_1	LTR_retriever	repeat_region	2291386	2299759	.	-	.	ID=repeat_region_187;Name=Hic_asm_1:2291390..2299755;Classification=LTR/Gypsy;Sequence_ontology=SO:0000657;ltr_identity=1.0000;Method=structural;motif=TGCA;tsd=GTAC
Hic_asm_1	LTR_retriever	target_site_duplication	2291386	2291389	.	-	.	ID=lTSD_187;Parent=repeat_region_187;Name=Hic_asm_1:2291390..2299755;Classification=LTR/Gypsy;Sequence_ontology=SO:0000434;ltr_identity=1.0000;Method=structural;motif=TGCA;tsd=GTAC
Hic_asm_1	LTR_retriever	long_terminal_repeat	2291390	2291796	.	-	.	ID=lLTR_187;Parent=repeat_region_187;Name=Hic_asm_1:2291390..2299755;Classification=LTR/Gypsy;Sequence_ontology=SO:0000286;ltr_identity=1.0000;Method=structural;motif=TGCA;tsd=GTAC
Hic_asm_1	LTR_retriever	Gypsy_LTR_retrotransposon	2291390	2299755	.	-	.	ID=LTRRT_187;Parent=repeat_region_187;Name=Hic_asm_1:2291390..2299755;Classification=LTR/Gypsy;Sequence_ontology=SO:0002265;ltr_identity=1.0000;Method=structural;motif=TGCA;tsd=GTAC
Hic_asm_1	LTR_retriever	long_terminal_repeat	2299349	2299755	.	-	.	ID=rLTR_187;Parent=repeat_region_187;Name=Hic_asm_1:2291390..2299755;Classification=LTR/Gypsy;Sequence_ontology=SO:0000286;ltr_identity=1.0000;Method=structural;motif=TGCA;tsd=GTAC
Hic_asm_1	LTR_retriever	target_site_duplication	2299756	2299759	.	-	.	ID=rTSD_187;Parent=repeat_region_187;Name=Hic_asm_1:2291390..2299755;Classification=LTR/Gypsy;Sequence_ontology=SO:0000434;ltr_identity=1.0000;Method=structural;motif=TGCA;tsd=GTAC
###
Hic_asm_1	LTR_retriever	repeat_region	2897087	2903865	.	+	.	ID=repeat_region_188;Name=Hic_asm_1:2897092..2903860;Classification=LTR/Gypsy;Sequence_ontology=SO:0000657;ltr_identity=1.0000;Method=structural;motif=TGCA;tsd=ACGGG
Hic_asm_1	LTR_retriever	target_site_duplication	2897087	2897091	.	+	.	ID=lTSD_188;Parent=repeat_region_188;Name=Hic_asm_1:2897092..2903860;Classification=LTR/Gypsy;Sequence_ontology=SO:0000434;ltr_identity=1.0000;Method=structural;motif=TGCA;tsd=ACGGG
Hic_asm_1	LTR_retriever	long_terminal_repeat	2897092	2897330	.	+	.	ID=lLTR_188;Parent=repeat_region_188;Name=Hic_asm_1:2897092..2903860;Classification=LTR/Gypsy;Sequence_ontology=SO:0000286;ltr_identity=1.0000;Method=structural;motif=TGCA;tsd=ACGGG
Hic_asm_1	LTR_retriever	Gypsy_LTR_retrotransposon	2897092	2903860	.	+	.	ID=LTRRT_188;Parent=repeat_region_188;Name=Hic_asm_1:2897092..2903860;Classification=LTR/Gypsy;Sequence_ontology=SO:0002265;ltr_identity=1.0000;Method=structural;motif=TGCA;tsd=ACGGG
Hic_asm_1	LTR_retriever	long_terminal_repeat	2903622	2903860	.	+	.	ID=rLTR_188;Parent=repeat_region_188;Name=Hic_asm_1:2897092..2903860;Classification=LTR/Gypsy;Sequence_ontology=SO:0000286;ltr_identity=1.0000;Method=structural;motif=TGCA;tsd=ACGGG
Hic_asm_1	LTR_retriever	target_site_duplication	2903861	2903865	.	+	.	ID=rTSD_188;Parent=repeat_region_188;Name=Hic_asm_1:2897092..2903860;Classification=LTR/Gypsy;Sequence_ontology=SO:0000434;ltr_identity=1.0000;Method=structural;motif=TGCA;tsd=ACGGG
###
Hic_asm_1	LTR_retriever	repeat_region	3671626	3678984	.	+	.	ID=repeat_region_189;Name=Hic_asm_1:3671630..3678980;Classification=LTR/Gypsy;Sequence_ontology=SO:0000657;ltr_identity=0.9975;Method=structural;motif=TGCA;tsd=CTTT
Hic_asm_1	LTR_retriever	target_site_duplication	3671626	3671629	.	+	.	ID=lTSD_189;Parent=repeat_region_189;Name=Hic_asm_1:3671630..3678980;Classification=LTR/Gypsy;Sequence_ontology=SO:0000434;ltr_identity=0.9975;Method=structural;motif=TGCA;tsd=CTTT
Hic_asm_1	LTR_retriever	long_terminal_repeat	3671630	3672023	.	+	.	ID=lLTR_189;Parent=repeat_region_189;Name=Hic_asm_1:3671630..3678980;Classification=LTR/Gypsy;Sequence_ontology=SO:0000286;ltr_identity=0.9975;Method=structural;motif=TGCA;tsd=CTTT
Hic_asm_1	LTR_retriever	Gypsy_LTR_retrotransposon	3671630	3678980	.	+	.	ID=LTRRT_189;Parent=repeat_region_189;Name=Hic_asm_1:3671630..3678980;Classification=LTR/Gypsy;Sequence_ontology=SO:0002265;ltr_identity=0.9975;Method=structural;motif=TGCA;tsd=CTTT
Hic_asm_1	LTR_retriever	long_terminal_repeat	3678587	3678980	.	+	.	ID=rLTR_189;Parent=repeat_region_189;Name=Hic_asm_1:3671630..3678980;Classification=LTR/Gypsy;Sequence_ontology=SO:0000286;ltr_identity=0.9975;Method=structural;motif=TGCA;tsd=CTTT
Hic_asm_1	LTR_retriever	target_site_duplication	3678981	3678984	.	+	.	ID=rTSD_189;Parent=repeat_region_189;Name=Hic_asm_1:3671630..3678980;Classification=LTR/Gypsy;Sequence_ontology=SO:0000434;ltr_identity=0.9975;Method=structural;motif=TGCA;tsd=CTTT
###
Hic_asm_1	LTR_retriever	repeat_region	3738802	3748243	.	-	.	ID=repeat_region_190;Name=Hic_asm_1:3738806..3748239;Classification=LTR/Gypsy;Sequence_ontology=SO:0000657;ltr_identity=0.9838;Method=structural;motif=TGCA;tsd=GTAC
Hic_asm_1	LTR_retriever	target_site_duplication	3738802	3738805	.	-	.	ID=lTSD_190;Parent=repeat_region_190;Name=Hic_asm_1:3738806..3748239;Classification=LTR/Gypsy;Sequence_ontology=SO:0000434;ltr_identity=0.9838;Method=structural;motif=TGCA;tsd=GTAC
Hic_asm_1	LTR_retriever	long_terminal_repeat	3738806	3739053	.	-	.	ID=lLTR_190;Parent=repeat_region_190;Name=Hic_asm_1:3738806..3748239;Classification=LTR/Gypsy;Sequence_ontology=SO:0000286;ltr_identity=0.9838;Method=structural;motif=TGCA;tsd=GTAC
Hic_asm_1	LTR_retriever	Gypsy_LTR_retrotransposon	3738806	3748239	.	-	.	ID=LTRRT_190;Parent=repeat_region_190;Name=Hic_asm_1:3738806..3748239;Classification=LTR/Gypsy;Sequence_ontology=SO:0002265;ltr_identity=0.9838;Method=structural;motif=TGCA;tsd=GTAC
Hic_asm_1	LTR_retriever	long_terminal_repeat	3747993	3748239	.	-	.	ID=rLTR_190;Parent=repeat_region_190;Name=Hic_asm_1:3738806..3748239;Classification=LTR/Gypsy;Sequence_ontology=SO:0000286;ltr_identity=0.9838;Method=structural;motif=TGCA;tsd=GTAC
Hic_asm_1	LTR_retriever	target_site_duplication	3748240	3748243	.	-	.	ID=rTSD_190;Parent=repeat_region_190;Name=Hic_asm_1:3738806..3748239;Classification=LTR/Gypsy;Sequence_ontology=SO:0000434;ltr_identity=0.9838;Method=structural;motif=TGCA;tsd=GTAC
###
Hic_asm_1	LTR_retriever	repeat_region	4845903	4852447	.	?	.	ID=repeat_region_191;Name=Hic_asm_1:4845907..4852443;Classification=LTR/unknown;Sequence_ontology=SO:0000657;ltr_identity=1.0000;Method=structural;motif=TGCA;tsd=GTTG
Hic_asm_1	LTR_retriever	target_site_duplication	4845903	4845906	.	?	.	ID=lTSD_191;Parent=repeat_region_191;Name=Hic_asm_1:4845907..4852443;Classification=LTR/unknown;Sequence_ontology=SO:0000434;ltr_identity=1.0000;Method=structural;motif=TGCA;tsd=GTTG
Hic_asm_1	LTR_retriever	long_terminal_repeat	4845907	4846452	.	?	.	ID=lLTR_191;Parent=repeat_region_191;Name=Hic_asm_1:4845907..4852443;Classification=LTR/unknown;Sequence_ontology=SO:0000286;ltr_identity=1.0000;Method=structural;motif=TGCA;tsd=GTTG
Hic_asm_1	LTR_retriever	LTR_retrotransposon	4845907	4852443	.	?	.	ID=LTRRT_191;Parent=repeat_region_191;Name=Hic_asm_1:4845907..4852443;Classification=LTR/unknown;Sequence_ontology=SO:0000186;ltr_identity=1.0000;Method=structural;motif=TGCA;tsd=GTTG
Hic_asm_1	LTR_retriever	long_terminal_repeat	4851898	4852443	.	?	.	ID=rLTR_191;Parent=repeat_region_191;Name=Hic_asm_1:4845907..4852443;Classification=LTR/unknown;Sequence_ontology=SO:0000286;ltr_identity=1.0000;Method=structural;motif=TGCA;tsd=GTTG
Hic_asm_1	LTR_retriever	target_site_duplication	4852444	4852447	.	?	.	ID=rTSD_191;Parent=repeat_region_191;Name=Hic_asm_1:4845907..4852443;Classification=LTR/unknown;Sequence_ontology=SO:0000434;ltr_identity=1.0000;Method=structural;motif=TGCA;tsd=GTTG
###
Hic_asm_1	LTR_retriever	repeat_region	5618831	5623161	.	-	.	ID=repeat_region_192;Name=Hic_asm_1:5618836..5623156;Classification=LTR/Gypsy;Sequence_ontology=SO:0000657;ltr_identity=1.0000;Method=structural;motif=TGCA;tsd=GATGT
Hic_asm_1	LTR_retriever	target_site_duplication	5618831	5618835	.	-	.	ID=lTSD_192;Parent=repeat_region_192;Name=Hic_asm_1:5618836..5623156;Classification=LTR/Gypsy;Sequence_ontology=SO:0000434;ltr_identity=1.0000;Method=structural;motif=TGCA;tsd=GATGT
Hic_asm_1	LTR_retriever	long_terminal_repeat	5618836	5618966	.	-	.	ID=lLTR_192;Parent=repeat_region_192;Name=Hic_asm_1:5618836..5623156;Classification=LTR/Gypsy;Sequence_ontology=SO:0000286;ltr_identity=1.0000;Method=structural;motif=TGCA;tsd=GATGT
Hic_asm_1	LTR_retriever	Gypsy_LTR_retrotransposon	5618836	5623156	.	-	.	ID=LTRRT_192;Parent=repeat_region_192;Name=Hic_asm_1:5618836..5623156;Classification=LTR/Gypsy;Sequence_ontology=SO:0002265;ltr_identity=1.0000;Method=structural;motif=TGCA;tsd=GATGT
Hic_asm_1	LTR_retriever	long_terminal_repeat	5623026	5623156	.	-	.	ID=rLTR_192;Parent=repeat_region_192;Name=Hic_asm_1:5618836..5623156;Classification=LTR/Gypsy;Sequence_ontology=SO:0000286;ltr_identity=1.0000;Method=structural;motif=TGCA;tsd=GATGT
Hic_asm_1	LTR_retriever	target_site_duplication	5623157	5623161	.	-	.	ID=rTSD_192;Parent=repeat_region_192;Name=Hic_asm_1:5618836..5623156;Classification=LTR/Gypsy;Sequence_ontology=SO:0000434;ltr_identity=1.0000;Method=structural;motif=TGCA;tsd=GATGT
###
Hic_asm_1	LTR_retriever	repeat_region	6089558	6096916	.	+	.	ID=repeat_region_193;Name=Hic_asm_1:6089563..6096911;Classification=LTR/Gypsy;Sequence_ontology=SO:0000657;ltr_identity=0.9978;Method=structural;motif=TGTA;tsd=AAAGT
Hic_asm_1	LTR_retriever	target_site_duplication	6089558	6089562	.	+	.	ID=lTSD_193;Parent=repeat_region_193;Name=Hic_asm_1:6089563..6096911;Classification=LTR/Gypsy;Sequence_ontology=SO:0000434;ltr_identity=0.9978;Method=structural;motif=TGTA;tsd=AAAGT
Hic_asm_1	LTR_retriever	long_terminal_repeat	6089563	6090015	.	+	.	ID=lLTR_193;Parent=repeat_region_193;Name=Hic_asm_1:6089563..6096911;Classification=LTR/Gypsy;Sequence_ontology=SO:0000286;ltr_identity=0.9978;Method=structural;motif=TGTA;tsd=AAAGT
Hic_asm_1	LTR_retriever	Gypsy_LTR_retrotransposon	6089563	6096911	.	+	.	ID=LTRRT_193;Parent=repeat_region_193;Name=Hic_asm_1:6089563..6096911;Classification=LTR/Gypsy;Sequence_ontology=SO:0002265;ltr_identity=0.9978;Method=structural;motif=TGTA;tsd=AAAGT
Hic_asm_1	LTR_retriever	long_terminal_repeat	6096459	6096911	.	+	.	ID=rLTR_193;Parent=repeat_region_193;Name=Hic_asm_1:6089563..6096911;Classification=LTR/Gypsy;Sequence_ontology=SO:0000286;ltr_identity=0.9978;Method=structural;motif=TGTA;tsd=AAAGT
Hic_asm_1	LTR_retriever	target_site_duplication	6096912	6096916	.	+	.	ID=rTSD_193;Parent=repeat_region_193;Name=Hic_asm_1:6089563..6096911;Classification=LTR/Gypsy;Sequence_ontology=SO:0000434;ltr_identity=0.9978;Method=structural;motif=TGTA;tsd=AAAGT
###
Hic_asm_1	LTR_retriever	repeat_region	6538833	6544820	.	-	.	ID=repeat_region_194;Name=Hic_asm_1:6538838..6544815;Classification=LTR/Gypsy;Sequence_ontology=SO:0000657;ltr_identity=0.9935;Method=structural;motif=TGCA;tsd=TATTA
Hic_asm_1	LTR_retriever	target_site_duplication	6538833	6538837	.	-	.	ID=lTSD_194;Parent=repeat_region_194;Name=Hic_asm_1:6538838..6544815;Classification=LTR/Gypsy;Sequence_ontology=SO:0000434;ltr_identity=0.9935;Method=structural;motif=TGCA;tsd=TATTA
Hic_asm_1	LTR_retriever	long_terminal_repeat	6538838	6538991	.	-	.	ID=lLTR_194;Parent=repeat_region_194;Name=Hic_asm_1:6538838..6544815;Classification=LTR/Gypsy;Sequence_ontology=SO:0000286;ltr_identity=0.9935;Method=structural;motif=TGCA;tsd=TATTA
Hic_asm_1	LTR_retriever	Gypsy_LTR_retrotransposon	6538838	6544815	.	-	.	ID=LTRRT_194;Parent=repeat_region_194;Name=Hic_asm_1:6538838..6544815;Classification=LTR/Gypsy;Sequence_ontology=SO:0002265;ltr_identity=0.9935;Method=structural;motif=TGCA;tsd=TATTA
Hic_asm_1	LTR_retriever	long_terminal_repeat	6544662	6544815	.	-	.	ID=rLTR_194;Parent=repeat_region_194;Name=Hic_asm_1:6538838..6544815;Classification=LTR/Gypsy;Sequence_ontology=SO:0000286;ltr_identity=0.9935;Method=structural;motif=TGCA;tsd=TATTA
Hic_asm_1	LTR_retriever	target_site_duplication	6544816	6544820	.	-	.	ID=rTSD_194;Parent=repeat_region_194;Name=Hic_asm_1:6538838..6544815;Classification=LTR/Gypsy;Sequence_ontology=SO:0000434;ltr_identity=0.9935;Method=structural;motif=TGCA;tsd=TATTA
###
Hic_asm_1	LTR_retriever	repeat_region	7197230	7208663	.	-	.	ID=repeat_region_195;Name=Hic_asm_1:7197235..7208658;Classification=LTR/Gypsy;Sequence_ontology=SO:0000657;ltr_identity=0.9970;Method=structural;motif=TCTG;tsd=AAATG
Hic_asm_1	LTR_retriever	target_site_duplication	7197230	7197234	.	-	.	ID=lTSD_195;Parent=repeat_region_195;Name=Hic_asm_1:7197235..7208658;Classification=LTR/Gypsy;Sequence_ontology=SO:0000434;ltr_identity=0.9970;Method=structural;motif=TCTG;tsd=AAATG
Hic_asm_1	LTR_retriever	long_terminal_repeat	7197235	7197563	.	-	.	ID=lLTR_195;Parent=repeat_region_195;Name=Hic_asm_1:7197235..7208658;Classification=LTR/Gypsy;Sequence_ontology=SO:0000286;ltr_identity=0.9970;Method=structural;motif=TCTG;tsd=AAATG
Hic_asm_1	LTR_retriever	Gypsy_LTR_retrotransposon	7197235	7208658	.	-	.	ID=LTRRT_195;Parent=repeat_region_195;Name=Hic_asm_1:7197235..7208658;Classification=LTR/Gypsy;Sequence_ontology=SO:0002265;ltr_identity=0.9970;Method=structural;motif=TCTG;tsd=AAATG
Hic_asm_1	LTR_retriever	long_terminal_repeat	7208330	7208658	.	-	.	ID=rLTR_195;Parent=repeat_region_195;Name=Hic_asm_1:7197235..7208658;Classification=LTR/Gypsy;Sequence_ontology=SO:0000286;ltr_identity=0.9970;Method=structural;motif=TCTG;tsd=AAATG
Hic_asm_1	LTR_retriever	target_site_duplication	7208659	7208663	.	-	.	ID=rTSD_195;Parent=repeat_region_195;Name=Hic_asm_1:7197235..7208658;Classification=LTR/Gypsy;Sequence_ontology=SO:0000434;ltr_identity=0.9970;Method=structural;motif=TCTG;tsd=AAATG
###
Hic_asm_1	LTR_retriever	repeat_region	7875181	7882464	.	-	.	ID=repeat_region_196;Name=Hic_asm_1:7875186..7882459;Classification=LTR/Gypsy;Sequence_ontology=SO:0000657;ltr_identity=0.9956;Method=structural;motif=TGTA;tsd=GTAAT
Hic_asm_1	LTR_retriever	target_site_duplication	7875181	7875185	.	-	.	ID=lTSD_196;Parent=repeat_region_196;Name=Hic_asm_1:7875186..7882459;Classification=LTR/Gypsy;Sequence_ontology=SO:0000434;ltr_identity=0.9956;Method=structural;motif=TGTA;tsd=GTAAT
Hic_asm_1	LTR_retriever	long_terminal_repeat	7875186	7875637	.	-	.	ID=lLTR_196;Parent=repeat_region_196;Name=Hic_asm_1:7875186..7882459;Classification=LTR/Gypsy;Sequence_ontology=SO:0000286;ltr_identity=0.9956;Method=structural;motif=TGTA;tsd=GTAAT
Hic_asm_1	LTR_retriever	Gypsy_LTR_retrotransposon	7875186	7882459	.	-	.	ID=LTRRT_196;Parent=repeat_region_196;Name=Hic_asm_1:7875186..7882459;Classification=LTR/Gypsy;Sequence_ontology=SO:0002265;ltr_identity=0.9956;Method=structural;motif=TGTA;tsd=GTAAT
Hic_asm_1	LTR_retriever	long_terminal_repeat	7882008	7882459	.	-	.	ID=rLTR_196;Parent=repeat_region_196;Name=Hic_asm_1:7875186..7882459;Classification=LTR/Gypsy;Sequence_ontology=SO:0000286;ltr_identity=0.9956;Method=structural;motif=TGTA;tsd=GTAAT
Hic_asm_1	LTR_retriever	target_site_duplication	7882460	7882464	.	-	.	ID=rTSD_196;Parent=repeat_region_196;Name=Hic_asm_1:7875186..7882459;Classification=LTR/Gypsy;Sequence_ontology=SO:0000434;ltr_identity=0.9956;Method=structural;motif=TGTA;tsd=GTAAT
###
Hic_asm_1	LTR_retriever	repeat_region	8266267	8273686	.	-	.	ID=repeat_region_197;Name=Hic_asm_1:8266272..8273681;Classification=LTR/Gypsy;Sequence_ontology=SO:0000657;ltr_identity=0.9706;Method=structural;motif=TGCA;tsd=ATAGT
Hic_asm_1	LTR_retriever	target_site_duplication	8266267	8266271	.	-	.	ID=lTSD_197;Parent=repeat_region_197;Name=Hic_asm_1:8266272..8273681;Classification=LTR/Gypsy;Sequence_ontology=SO:0000434;ltr_identity=0.9706;Method=structural;motif=TGCA;tsd=ATAGT
Hic_asm_1	LTR_retriever	long_terminal_repeat	8266272	8266952	.	-	.	ID=lLTR_197;Parent=repeat_region_197;Name=Hic_asm_1:8266272..8273681;Classification=LTR/Gypsy;Sequence_ontology=SO:0000286;ltr_identity=0.9706;Method=structural;motif=TGCA;tsd=ATAGT
Hic_asm_1	LTR_retriever	Gypsy_LTR_retrotransposon	8266272	8273681	.	-	.	ID=LTRRT_197;Parent=repeat_region_197;Name=Hic_asm_1:8266272..8273681;Classification=LTR/Gypsy;Sequence_ontology=SO:0002265;ltr_identity=0.9706;Method=structural;motif=TGCA;tsd=ATAGT
Hic_asm_1	LTR_retriever	long_terminal_repeat	8273002	8273681	.	-	.	ID=rLTR_197;Parent=repeat_region_197;Name=Hic_asm_1:8266272..8273681;Classification=LTR/Gypsy;Sequence_ontology=SO:0000286;ltr_identity=0.9706;Method=structural;motif=TGCA;tsd=ATAGT
Hic_asm_1	LTR_retriever	target_site_duplication	8273682	8273686	.	-	.	ID=rTSD_197;Parent=repeat_region_197;Name=Hic_asm_1:8266272..8273681;Classification=LTR/Gypsy;Sequence_ontology=SO:0000434;ltr_identity=0.9706;Method=structural;motif=TGCA;tsd=ATAGT
###
Hic_asm_1	LTR_retriever	repeat_region	8339051	8344006	.	?	.	ID=repeat_region_198;Name=Hic_asm_1:8339056..8344001;Classification=LTR/unknown;Sequence_ontology=SO:0000657;ltr_identity=0.9987;Method=structural;motif=TGCA;tsd=CTACT
Hic_asm_1	LTR_retriever	target_site_duplication	8339051	8339055	.	?	.	ID=lTSD_198;Parent=repeat_region_198;Name=Hic_asm_1:8339056..8344001;Classification=LTR/unknown;Sequence_ontology=SO:0000434;ltr_identity=0.9987;Method=structural;motif=TGCA;tsd=CTACT
Hic_asm_1	LTR_retriever	long_terminal_repeat	8339056	8339809	.	?	.	ID=lLTR_198;Parent=repeat_region_198;Name=Hic_asm_1:8339056..8344001;Classification=LTR/unknown;Sequence_ontology=SO:0000286;ltr_identity=0.9987;Method=structural;motif=TGCA;tsd=CTACT
Hic_asm_1	LTR_retriever	LTR_retrotransposon	8339056	8344001	.	?	.	ID=LTRRT_198;Parent=repeat_region_198;Name=Hic_asm_1:8339056..8344001;Classification=LTR/unknown;Sequence_ontology=SO:0000186;ltr_identity=0.9987;Method=structural;motif=TGCA;tsd=CTACT
Hic_asm_1	LTR_retriever	long_terminal_repeat	8343248	8344001	.	?	.	ID=rLTR_198;Parent=repeat_region_198;Name=Hic_asm_1:8339056..8344001;Classification=LTR/unknown;Sequence_ontology=SO:0000286;ltr_identity=0.9987;Method=structural;motif=TGCA;tsd=CTACT
Hic_asm_1	LTR_retriever	target_site_duplication	8344002	8344006	.	?	.	ID=rTSD_198;Parent=repeat_region_198;Name=Hic_asm_1:8339056..8344001;Classification=LTR/unknown;Sequence_ontology=SO:0000434;ltr_identity=0.9987;Method=structural;motif=TGCA;tsd=CTACT
###
Hic_asm_1	LTR_retriever	repeat_region	9861620	9868924	.	-	.	ID=repeat_region_199;Name=Hic_asm_1:9861624..9868920;Classification=LTR/Gypsy;Sequence_ontology=SO:0000657;ltr_identity=1.0000;Method=structural;motif=TGCA;tsd=CTGT
Hic_asm_1	LTR_retriever	target_site_duplication	9861620	9861623	.	-	.	ID=lTSD_199;Parent=repeat_region_199;Name=Hic_asm_1:9861624..9868920;Classification=LTR/Gypsy;Sequence_ontology=SO:0000434;ltr_identity=1.0000;Method=structural;motif=TGCA;tsd=CTGT
Hic_asm_1	LTR_retriever	long_terminal_repeat	9861624	9862056	.	-	.	ID=lLTR_199;Parent=repeat_region_199;Name=Hic_asm_1:9861624..9868920;Classification=LTR/Gypsy;Sequence_ontology=SO:0000286;ltr_identity=1.0000;Method=structural;motif=TGCA;tsd=CTGT
Hic_asm_1	LTR_retriever	Gypsy_LTR_retrotransposon	9861624	9868920	.	-	.	ID=LTRRT_199;Parent=repeat_region_199;Name=Hic_asm_1:9861624..9868920;Classification=LTR/Gypsy;Sequence_ontology=SO:0002265;ltr_identity=1.0000;Method=structural;motif=TGCA;tsd=CTGT
Hic_asm_1	LTR_retriever	long_terminal_repeat	9868488	9868920	.	-	.	ID=rLTR_199;Parent=repeat_region_199;Name=Hic_asm_1:9861624..9868920;Classification=LTR/Gypsy;Sequence_ontology=SO:0000286;ltr_identity=1.0000;Method=structural;motif=TGCA;tsd=CTGT
Hic_asm_1	LTR_retriever	target_site_duplication	9868921	9868924	.	-	.	ID=rTSD_199;Parent=repeat_region_199;Name=Hic_asm_1:9861624..9868920;Classification=LTR/Gypsy;Sequence_ontology=SO:0000434;ltr_identity=1.0000;Method=structural;motif=TGCA;tsd=CTGT
###
Hic_asm_1	LTR_retriever	repeat_region	10105792	10110763	.	?	.	ID=repeat_region_200;Name=Hic_asm_1:10105797..10110758;Classification=LTR/unknown;Sequence_ontology=SO:0000657;ltr_identity=0.9961;Method=structural;motif=TGCA;tsd=CGCGG
Hic_asm_1	LTR_retriever	target_site_duplication	10105792	10105796	.	?	.	ID=lTSD_200;Parent=repeat_region_200;Name=Hic_asm_1:10105797..10110758;Classification=LTR/unknown;Sequence_ontology=SO:0000434;ltr_identity=0.9961;Method=structural;motif=TGCA;tsd=CGCGG
Hic_asm_1	LTR_retriever	long_terminal_repeat	10105797	10106556	.	?	.	ID=lLTR_200;Parent=repeat_region_200;Name=Hic_asm_1:10105797..10110758;Classification=LTR/unknown;Sequence_ontology=SO:0000286;ltr_identity=0.9961;Method=structural;motif=TGCA;tsd=CGCGG
Hic_asm_1	LTR_retriever	LTR_retrotransposon	10105797	10110758	.	?	.	ID=LTRRT_200;Parent=repeat_region_200;Name=Hic_asm_1:10105797..10110758;Classification=LTR/unknown;Sequence_ontology=SO:0000186;ltr_identity=0.9961;Method=structural;motif=TGCA;tsd=CGCGG
Hic_asm_1	LTR_retriever	long_terminal_repeat	10109999	10110758	.	?	.	ID=rLTR_200;Parent=repeat_region_200;Name=Hic_asm_1:10105797..10110758;Classification=LTR/unknown;Sequence_ontology=SO:0000286;ltr_identity=0.9961;Method=structural;motif=TGCA;tsd=CGCGG
Hic_asm_1	LTR_retriever	target_site_duplication	10110759	10110763	.	?	.	ID=rTSD_200;Parent=repeat_region_200;Name=Hic_asm_1:10105797..10110758;Classification=LTR/unknown;Sequence_ontology=SO:0000434;ltr_identity=0.9961;Method=structural;motif=TGCA;tsd=CGCGG
###
Hic_asm_1	LTR_retriever	repeat_region	10220706	10228250	.	-	.	ID=repeat_region_201;Name=Hic_asm_1:10220711..10228245;Classification=LTR/Gypsy;Sequence_ontology=SO:0000657;ltr_identity=0.9989;Method=structural;motif=TGTA;tsd=GGTAA
Hic_asm_1	LTR_retriever	target_site_duplication	10220706	10220710	.	-	.	ID=lTSD_201;Parent=repeat_region_201;Name=Hic_asm_1:10220711..10228245;Classification=LTR/Gypsy;Sequence_ontology=SO:0000434;ltr_identity=0.9989;Method=structural;motif=TGTA;tsd=GGTAA
Hic_asm_1	LTR_retriever	long_terminal_repeat	10220711	10221584	.	-	.	ID=lLTR_201;Parent=repeat_region_201;Name=Hic_asm_1:10220711..10228245;Classification=LTR/Gypsy;Sequence_ontology=SO:0000286;ltr_identity=0.9989;Method=structural;motif=TGTA;tsd=GGTAA
Hic_asm_1	LTR_retriever	Gypsy_LTR_retrotransposon	10220711	10228245	.	-	.	ID=LTRRT_201;Parent=repeat_region_201;Name=Hic_asm_1:10220711..10228245;Classification=LTR/Gypsy;Sequence_ontology=SO:0002265;ltr_identity=0.9989;Method=structural;motif=TGTA;tsd=GGTAA
Hic_asm_1	LTR_retriever	long_terminal_repeat	10227372	10228245	.	-	.	ID=rLTR_201;Parent=repeat_region_201;Name=Hic_asm_1:10220711..10228245;Classification=LTR/Gypsy;Sequence_ontology=SO:0000286;ltr_identity=0.9989;Method=structural;motif=TGTA;tsd=GGTAA
Hic_asm_1	LTR_retriever	target_site_duplication	10228246	10228250	.	-	.	ID=rTSD_201;Parent=repeat_region_201;Name=Hic_asm_1:10220711..10228245;Classification=LTR/Gypsy;Sequence_ontology=SO:0000434;ltr_identity=0.9989;Method=structural;motif=TGTA;tsd=GGTAA
###
Hic_asm_1	LTR_retriever	repeat_region	10711801	10716763	.	?	.	ID=repeat_region_202;Name=Hic_asm_1:10711806..10716758;Classification=LTR/unknown;Sequence_ontology=SO:0000657;ltr_identity=1.0000;Method=structural;motif=TGCA;tsd=CAATC
Hic_asm_1	LTR_retriever	target_site_duplication	10711801	10711805	.	?	.	ID=lTSD_202;Parent=repeat_region_202;Name=Hic_asm_1:10711806..10716758;Classification=LTR/unknown;Sequence_ontology=SO:0000434;ltr_identity=1.0000;Method=structural;motif=TGCA;tsd=CAATC
Hic_asm_1	LTR_retriever	long_terminal_repeat	10711806	10712562	.	?	.	ID=lLTR_202;Parent=repeat_region_202;Name=Hic_asm_1:10711806..10716758;Classification=LTR/unknown;Sequence_ontology=SO:0000286;ltr_identity=1.0000;Method=structural;motif=TGCA;tsd=CAATC
Hic_asm_1	LTR_retriever	LTR_retrotransposon	10711806	10716758	.	?	.	ID=LTRRT_202;Parent=repeat_region_202;Name=Hic_asm_1:10711806..10716758;Classification=LTR/unknown;Sequence_ontology=SO:0000186;ltr_identity=1.0000;Method=structural;motif=TGCA;tsd=CAATC
Hic_asm_1	LTR_retriever	long_terminal_repeat	10716002	10716758	.	?	.	ID=rLTR_202;Parent=repeat_region_202;Name=Hic_asm_1:10711806..10716758;Classification=LTR/unknown;Sequence_ontology=SO:0000286;ltr_identity=1.0000;Method=structural;motif=TGCA;tsd=CAATC
Hic_asm_1	LTR_retriever	target_site_duplication	10716759	10716763	.	?	.	ID=rTSD_202;Parent=repeat_region_202;Name=Hic_asm_1:10711806..10716758;Classification=LTR/unknown;Sequence_ontology=SO:0000434;ltr_identity=1.0000;Method=structural;motif=TGCA;tsd=CAATC
###
Hic_asm_1	LTR_retriever	repeat_region	10820767	10828119	.	+	.	ID=repeat_region_203;Name=Hic_asm_1:10820772..10828114;Classification=LTR/Gypsy;Sequence_ontology=SO:0000657;ltr_identity=1.0000;Method=structural;motif=TGTA;tsd=ACTAT
Hic_asm_1	LTR_retriever	target_site_duplication	10820767	10820771	.	+	.	ID=lTSD_203;Parent=repeat_region_203;Name=Hic_asm_1:10820772..10828114;Classification=LTR/Gypsy;Sequence_ontology=SO:0000434;ltr_identity=1.0000;Method=structural;motif=TGTA;tsd=ACTAT
Hic_asm_1	LTR_retriever	long_terminal_repeat	10820772	10821223	.	+	.	ID=lLTR_203;Parent=repeat_region_203;Name=Hic_asm_1:10820772..10828114;Classification=LTR/Gypsy;Sequence_ontology=SO:0000286;ltr_identity=1.0000;Method=structural;motif=TGTA;tsd=ACTAT
Hic_asm_1	LTR_retriever	Gypsy_LTR_retrotransposon	10820772	10828114	.	+	.	ID=LTRRT_203;Parent=repeat_region_203;Name=Hic_asm_1:10820772..10828114;Classification=LTR/Gypsy;Sequence_ontology=SO:0002265;ltr_identity=1.0000;Method=structural;motif=TGTA;tsd=ACTAT
Hic_asm_1	LTR_retriever	long_terminal_repeat	10827663	10828114	.	+	.	ID=rLTR_203;Parent=repeat_region_203;Name=Hic_asm_1:10820772..10828114;Classification=LTR/Gypsy;Sequence_ontology=SO:0000286;ltr_identity=1.0000;Method=structural;motif=TGTA;tsd=ACTAT
Hic_asm_1	LTR_retriever	target_site_duplication	10828115	10828119	.	+	.	ID=rTSD_203;Parent=repeat_region_203;Name=Hic_asm_1:10820772..10828114;Classification=LTR/Gypsy;Sequence_ontology=SO:0000434;ltr_identity=1.0000;Method=structural;motif=TGTA;tsd=ACTAT
###
Hic_asm_1	LTR_retriever	repeat_region	12043292	12051386	.	-	.	ID=repeat_region_204;Name=Hic_asm_1:12043296..12051382;Classification=LTR/Gypsy;Sequence_ontology=SO:0000657;ltr_identity=0.9861;Method=structural;motif=TGCA;tsd=AGGC
Hic_asm_1	LTR_retriever	target_site_duplication	12043292	12043295	.	-	.	ID=lTSD_204;Parent=repeat_region_204;Name=Hic_asm_1:12043296..12051382;Classification=LTR/Gypsy;Sequence_ontology=SO:0000434;ltr_identity=0.9861;Method=structural;motif=TGCA;tsd=AGGC
Hic_asm_1	LTR_retriever	long_terminal_repeat	12043296	12044515	.	-	.	ID=lLTR_204;Parent=repeat_region_204;Name=Hic_asm_1:12043296..12051382;Classification=LTR/Gypsy;Sequence_ontology=SO:0000286;ltr_identity=0.9861;Method=structural;motif=TGCA;tsd=AGGC
Hic_asm_1	LTR_retriever	Gypsy_LTR_retrotransposon	12043296	12051382	.	-	.	ID=LTRRT_204;Parent=repeat_region_204;Name=Hic_asm_1:12043296..12051382;Classification=LTR/Gypsy;Sequence_ontology=SO:0002265;ltr_identity=0.9861;Method=structural;motif=TGCA;tsd=AGGC
Hic_asm_1	LTR_retriever	long_terminal_repeat	12050161	12051382	.	-	.	ID=rLTR_204;Parent=repeat_region_204;Name=Hic_asm_1:12043296..12051382;Classification=LTR/Gypsy;Sequence_ontology=SO:0000286;ltr_identity=0.9861;Method=structural;motif=TGCA;tsd=AGGC
Hic_asm_1	LTR_retriever	target_site_duplication	12051383	12051386	.	-	.	ID=rTSD_204;Parent=repeat_region_204;Name=Hic_asm_1:12043296..12051382;Classification=LTR/Gypsy;Sequence_ontology=SO:0000434;ltr_identity=0.9861;Method=structural;motif=TGCA;tsd=AGGC
###
Hic_asm_1	LTR_retriever	repeat_region	13149472	13153373	.	?	.	ID=repeat_region_205;Name=Hic_asm_1:13149476..13153369;Classification=LTR/unknown;Sequence_ontology=SO:0000657;ltr_identity=1.0000;Method=structural;motif=TGCA;tsd=TAGT
Hic_asm_1	LTR_retriever	target_site_duplication	13149472	13149475	.	?	.	ID=lTSD_205;Parent=repeat_region_205;Name=Hic_asm_1:13149476..13153369;Classification=LTR/unknown;Sequence_ontology=SO:0000434;ltr_identity=1.0000;Method=structural;motif=TGCA;tsd=TAGT
Hic_asm_1	LTR_retriever	long_terminal_repeat	13149476	13150745	.	?	.	ID=lLTR_205;Parent=repeat_region_205;Name=Hic_asm_1:13149476..13153369;Classification=LTR/unknown;Sequence_ontology=SO:0000286;ltr_identity=1.0000;Method=structural;motif=TGCA;tsd=TAGT
Hic_asm_1	LTR_retriever	LTR_retrotransposon	13149476	13153369	.	?	.	ID=LTRRT_205;Parent=repeat_region_205;Name=Hic_asm_1:13149476..13153369;Classification=LTR/unknown;Sequence_ontology=SO:0000186;ltr_identity=1.0000;Method=structural;motif=TGCA;tsd=TAGT
Hic_asm_1	LTR_retriever	long_terminal_repeat	13152100	13153369	.	?	.	ID=rLTR_205;Parent=repeat_region_205;Name=Hic_asm_1:13149476..13153369;Classification=LTR/unknown;Sequence_ontology=SO:0000286;ltr_identity=1.0000;Method=structural;motif=TGCA;tsd=TAGT
Hic_asm_1	LTR_retriever	target_site_duplication	13153370	13153373	.	?	.	ID=rTSD_205;Parent=repeat_region_205;Name=Hic_asm_1:13149476..13153369;Classification=LTR/unknown;Sequence_ontology=SO:0000434;ltr_identity=1.0000;Method=structural;motif=TGCA;tsd=TAGT
###
Hic_asm_1	LTR_retriever	repeat_region	13545632	13548144	.	?	.	ID=repeat_region_206;Name=Hic_asm_1:13545636..13548140;Classification=LTR/unknown;Sequence_ontology=SO:0000657;ltr_identity=1.0000;Method=structural;motif=TGCA;tsd=TATA
Hic_asm_1	LTR_retriever	target_site_duplication	13545632	13545635	.	?	.	ID=lTSD_206;Parent=repeat_region_206;Name=Hic_asm_1:13545636..13548140;Classification=LTR/unknown;Sequence_ontology=SO:0000434;ltr_identity=1.0000;Method=structural;motif=TGCA;tsd=TATA
Hic_asm_1	LTR_retriever	long_terminal_repeat	13545636	13545944	.	?	.	ID=lLTR_206;Parent=repeat_region_206;Name=Hic_asm_1:13545636..13548140;Classification=LTR/unknown;Sequence_ontology=SO:0000286;ltr_identity=1.0000;Method=structural;motif=TGCA;tsd=TATA
Hic_asm_1	LTR_retriever	LTR_retrotransposon	13545636	13548140	.	?	.	ID=LTRRT_206;Parent=repeat_region_206;Name=Hic_asm_1:13545636..13548140;Classification=LTR/unknown;Sequence_ontology=SO:0000186;ltr_identity=1.0000;Method=structural;motif=TGCA;tsd=TATA
Hic_asm_1	LTR_retriever	long_terminal_repeat	13547832	13548140	.	?	.	ID=rLTR_206;Parent=repeat_region_206;Name=Hic_asm_1:13545636..13548140;Classification=LTR/unknown;Sequence_ontology=SO:0000286;ltr_identity=1.0000;Method=structural;motif=TGCA;tsd=TATA
Hic_asm_1	LTR_retriever	target_site_duplication	13548141	13548144	.	?	.	ID=rTSD_206;Parent=repeat_region_206;Name=Hic_asm_1:13545636..13548140;Classification=LTR/unknown;Sequence_ontology=SO:0000434;ltr_identity=1.0000;Method=structural;motif=TGCA;tsd=TATA
###
Hic_asm_1	LTR_retriever	repeat_region	14239560	14244328	.	+	.	ID=repeat_region_207;Name=Hic_asm_1:14239564..14244324;Classification=LTR/Gypsy;Sequence_ontology=SO:0000657;ltr_identity=1.0000;Method=structural;motif=TGCA;tsd=AAAT
Hic_asm_1	LTR_retriever	target_site_duplication	14239560	14239563	.	+	.	ID=lTSD_207;Parent=repeat_region_207;Name=Hic_asm_1:14239564..14244324;Classification=LTR/Gypsy;Sequence_ontology=SO:0000434;ltr_identity=1.0000;Method=structural;motif=TGCA;tsd=AAAT
Hic_asm_1	LTR_retriever	long_terminal_repeat	14239564	14239808	.	+	.	ID=lLTR_207;Parent=repeat_region_207;Name=Hic_asm_1:14239564..14244324;Classification=LTR/Gypsy;Sequence_ontology=SO:0000286;ltr_identity=1.0000;Method=structural;motif=TGCA;tsd=AAAT
Hic_asm_1	LTR_retriever	Gypsy_LTR_retrotransposon	14239564	14244324	.	+	.	ID=LTRRT_207;Parent=repeat_region_207;Name=Hic_asm_1:14239564..14244324;Classification=LTR/Gypsy;Sequence_ontology=SO:0002265;ltr_identity=1.0000;Method=structural;motif=TGCA;tsd=AAAT
Hic_asm_1	LTR_retriever	long_terminal_repeat	14244080	14244324	.	+	.	ID=rLTR_207;Parent=repeat_region_207;Name=Hic_asm_1:14239564..14244324;Classification=LTR/Gypsy;Sequence_ontology=SO:0000286;ltr_identity=1.0000;Method=structural;motif=TGCA;tsd=AAAT
Hic_asm_1	LTR_retriever	target_site_duplication	14244325	14244328	.	+	.	ID=rTSD_207;Parent=repeat_region_207;Name=Hic_asm_1:14239564..14244324;Classification=LTR/Gypsy;Sequence_ontology=SO:0000434;ltr_identity=1.0000;Method=structural;motif=TGCA;tsd=AAAT
###
Hic_asm_1	LTR_retriever	repeat_region	14365636	14371698	.	-	.	ID=repeat_region_208;Name=Hic_asm_1:14365641..14371693;Classification=LTR/Gypsy;Sequence_ontology=SO:0000657;ltr_identity=0.9978;Method=structural;motif=TGTA;tsd=AATAT
Hic_asm_1	LTR_retriever	target_site_duplication	14365636	14365640	.	-	.	ID=lTSD_208;Parent=repeat_region_208;Name=Hic_asm_1:14365641..14371693;Classification=LTR/Gypsy;Sequence_ontology=SO:0000434;ltr_identity=0.9978;Method=structural;motif=TGTA;tsd=AATAT
Hic_asm_1	LTR_retriever	long_terminal_repeat	14365641	14366087	.	-	.	ID=lLTR_208;Parent=repeat_region_208;Name=Hic_asm_1:14365641..14371693;Classification=LTR/Gypsy;Sequence_ontology=SO:0000286;ltr_identity=0.9978;Method=structural;motif=TGTA;tsd=AATAT
Hic_asm_1	LTR_retriever	Gypsy_LTR_retrotransposon	14365641	14371693	.	-	.	ID=LTRRT_208;Parent=repeat_region_208;Name=Hic_asm_1:14365641..14371693;Classification=LTR/Gypsy;Sequence_ontology=SO:0002265;ltr_identity=0.9978;Method=structural;motif=TGTA;tsd=AATAT
Hic_asm_1	LTR_retriever	long_terminal_repeat	14371247	14371693	.	-	.	ID=rLTR_208;Parent=repeat_region_208;Name=Hic_asm_1:14365641..14371693;Classification=LTR/Gypsy;Sequence_ontology=SO:0000286;ltr_identity=0.9978;Method=structural;motif=TGTA;tsd=AATAT
Hic_asm_1	LTR_retriever	target_site_duplication	14371694	14371698	.	-	.	ID=rTSD_208;Parent=repeat_region_208;Name=Hic_asm_1:14365641..14371693;Classification=LTR/Gypsy;Sequence_ontology=SO:0000434;ltr_identity=0.9978;Method=structural;motif=TGTA;tsd=AATAT
###
Hic_asm_1	LTR_retriever	repeat_region	15453910	15464240	.	-	.	ID=repeat_region_209;Name=Hic_asm_1:15453914..15464236;Classification=LTR/Gypsy;Sequence_ontology=SO:0000657;ltr_identity=0.9824;Method=structural;motif=TGCA;tsd=AGCC
Hic_asm_1	LTR_retriever	target_site_duplication	15453910	15453913	.	-	.	ID=lTSD_209;Parent=repeat_region_209;Name=Hic_asm_1:15453914..15464236;Classification=LTR/Gypsy;Sequence_ontology=SO:0000434;ltr_identity=0.9824;Method=structural;motif=TGCA;tsd=AGCC
Hic_asm_1	LTR_retriever	long_terminal_repeat	15453914	15455119	.	-	.	ID=lLTR_209;Parent=repeat_region_209;Name=Hic_asm_1:15453914..15464236;Classification=LTR/Gypsy;Sequence_ontology=SO:0000286;ltr_identity=0.9824;Method=structural;motif=TGCA;tsd=AGCC
Hic_asm_1	LTR_retriever	Gypsy_LTR_retrotransposon	15453914	15464236	.	-	.	ID=LTRRT_209;Parent=repeat_region_209;Name=Hic_asm_1:15453914..15464236;Classification=LTR/Gypsy;Sequence_ontology=SO:0002265;ltr_identity=0.9824;Method=structural;motif=TGCA;tsd=AGCC
Hic_asm_1	LTR_retriever	long_terminal_repeat	15463041	15464236	.	-	.	ID=rLTR_209;Parent=repeat_region_209;Name=Hic_asm_1:15453914..15464236;Classification=LTR/Gypsy;Sequence_ontology=SO:0000286;ltr_identity=0.9824;Method=structural;motif=TGCA;tsd=AGCC
Hic_asm_1	LTR_retriever	target_site_duplication	15464237	15464240	.	-	.	ID=rTSD_209;Parent=repeat_region_209;Name=Hic_asm_1:15453914..15464236;Classification=LTR/Gypsy;Sequence_ontology=SO:0000434;ltr_identity=0.9824;Method=structural;motif=TGCA;tsd=AGCC
###
Hic_asm_1	LTR_retriever	repeat_region	16174742	16178397	.	?	.	ID=repeat_region_210;Name=Hic_asm_1:16174746..16178393;Classification=LTR/unknown;Sequence_ontology=SO:0000657;ltr_identity=0.9976;Method=structural;motif=TGCA;tsd=AGGA
Hic_asm_1	LTR_retriever	target_site_duplication	16174742	16174745	.	?	.	ID=lTSD_210;Parent=repeat_region_210;Name=Hic_asm_1:16174746..16178393;Classification=LTR/unknown;Sequence_ontology=SO:0000434;ltr_identity=0.9976;Method=structural;motif=TGCA;tsd=AGGA
Hic_asm_1	LTR_retriever	long_terminal_repeat	16174746	16175996	.	?	.	ID=lLTR_210;Parent=repeat_region_210;Name=Hic_asm_1:16174746..16178393;Classification=LTR/unknown;Sequence_ontology=SO:0000286;ltr_identity=0.9976;Method=structural;motif=TGCA;tsd=AGGA
Hic_asm_1	LTR_retriever	LTR_retrotransposon	16174746	16178393	.	?	.	ID=LTRRT_210;Parent=repeat_region_210;Name=Hic_asm_1:16174746..16178393;Classification=LTR/unknown;Sequence_ontology=SO:0000186;ltr_identity=0.9976;Method=structural;motif=TGCA;tsd=AGGA
Hic_asm_1	LTR_retriever	long_terminal_repeat	16177142	16178393	.	?	.	ID=rLTR_210;Parent=repeat_region_210;Name=Hic_asm_1:16174746..16178393;Classification=LTR/unknown;Sequence_ontology=SO:0000286;ltr_identity=0.9976;Method=structural;motif=TGCA;tsd=AGGA
Hic_asm_1	LTR_retriever	target_site_duplication	16178394	16178397	.	?	.	ID=rTSD_210;Parent=repeat_region_210;Name=Hic_asm_1:16174746..16178393;Classification=LTR/unknown;Sequence_ontology=SO:0000434;ltr_identity=0.9976;Method=structural;motif=TGCA;tsd=AGGA
###
Hic_asm_1	LTR_retriever	repeat_region	16385746	16393928	.	+	.	ID=repeat_region_211;Name=Hic_asm_1:16385750..16393924;Classification=LTR/Gypsy;Sequence_ontology=SO:0000657;ltr_identity=0.9936;Method=structural;motif=TGCA;tsd=AGGA
Hic_asm_1	LTR_retriever	target_site_duplication	16385746	16385749	.	+	.	ID=lTSD_211;Parent=repeat_region_211;Name=Hic_asm_1:16385750..16393924;Classification=LTR/Gypsy;Sequence_ontology=SO:0000434;ltr_identity=0.9936;Method=structural;motif=TGCA;tsd=AGGA
Hic_asm_1	LTR_retriever	long_terminal_repeat	16385750	16386991	.	+	.	ID=lLTR_211;Parent=repeat_region_211;Name=Hic_asm_1:16385750..16393924;Classification=LTR/Gypsy;Sequence_ontology=SO:0000286;ltr_identity=0.9936;Method=structural;motif=TGCA;tsd=AGGA
Hic_asm_1	LTR_retriever	Gypsy_LTR_retrotransposon	16385750	16393924	.	+	.	ID=LTRRT_211;Parent=repeat_region_211;Name=Hic_asm_1:16385750..16393924;Classification=LTR/Gypsy;Sequence_ontology=SO:0002265;ltr_identity=0.9936;Method=structural;motif=TGCA;tsd=AGGA
Hic_asm_1	LTR_retriever	long_terminal_repeat	16392683	16393924	.	+	.	ID=rLTR_211;Parent=repeat_region_211;Name=Hic_asm_1:16385750..16393924;Classification=LTR/Gypsy;Sequence_ontology=SO:0000286;ltr_identity=0.9936;Method=structural;motif=TGCA;tsd=AGGA
Hic_asm_1	LTR_retriever	target_site_duplication	16393925	16393928	.	+	.	ID=rTSD_211;Parent=repeat_region_211;Name=Hic_asm_1:16385750..16393924;Classification=LTR/Gypsy;Sequence_ontology=SO:0000434;ltr_identity=0.9936;Method=structural;motif=TGCA;tsd=AGGA
###
Hic_asm_1	LTR_retriever	repeat_region	16493665	16498661	.	?	.	ID=repeat_region_212;Name=Hic_asm_1:16493670..16498656;Classification=LTR/unknown;Sequence_ontology=SO:0000657;ltr_identity=0.9820;Method=structural;motif=TGCA;tsd=CAGCG
Hic_asm_1	LTR_retriever	target_site_duplication	16493665	16493669	.	?	.	ID=lTSD_212;Parent=repeat_region_212;Name=Hic_asm_1:16493670..16498656;Classification=LTR/unknown;Sequence_ontology=SO:0000434;ltr_identity=0.9820;Method=structural;motif=TGCA;tsd=CAGCG
Hic_asm_1	LTR_retriever	long_terminal_repeat	16493670	16494448	.	?	.	ID=lLTR_212;Parent=repeat_region_212;Name=Hic_asm_1:16493670..16498656;Classification=LTR/unknown;Sequence_ontology=SO:0000286;ltr_identity=0.9820;Method=structural;motif=TGCA;tsd=CAGCG
Hic_asm_1	LTR_retriever	LTR_retrotransposon	16493670	16498656	.	?	.	ID=LTRRT_212;Parent=repeat_region_212;Name=Hic_asm_1:16493670..16498656;Classification=LTR/unknown;Sequence_ontology=SO:0000186;ltr_identity=0.9820;Method=structural;motif=TGCA;tsd=CAGCG
Hic_asm_1	LTR_retriever	long_terminal_repeat	16497879	16498656	.	?	.	ID=rLTR_212;Parent=repeat_region_212;Name=Hic_asm_1:16493670..16498656;Classification=LTR/unknown;Sequence_ontology=SO:0000286;ltr_identity=0.9820;Method=structural;motif=TGCA;tsd=CAGCG
Hic_asm_1	LTR_retriever	target_site_duplication	16498657	16498661	.	?	.	ID=rTSD_212;Parent=repeat_region_212;Name=Hic_asm_1:16493670..16498656;Classification=LTR/unknown;Sequence_ontology=SO:0000434;ltr_identity=0.9820;Method=structural;motif=TGCA;tsd=CAGCG
###
Hic_asm_1	LTR_retriever	repeat_region	16580679	16588377	.	+	.	ID=repeat_region_213;Name=Hic_asm_1:16580683..16588373;Classification=LTR/Gypsy;Sequence_ontology=SO:0000657;ltr_identity=0.9628;Method=structural;motif=TGCA;tsd=GAAC
Hic_asm_1	LTR_retriever	target_site_duplication	16580679	16580682	.	+	.	ID=lTSD_213;Parent=repeat_region_213;Name=Hic_asm_1:16580683..16588373;Classification=LTR/Gypsy;Sequence_ontology=SO:0000434;ltr_identity=0.9628;Method=structural;motif=TGCA;tsd=GAAC
Hic_asm_1	LTR_retriever	long_terminal_repeat	16580683	16581058	.	+	.	ID=lLTR_213;Parent=repeat_region_213;Name=Hic_asm_1:16580683..16588373;Classification=LTR/Gypsy;Sequence_ontology=SO:0000286;ltr_identity=0.9628;Method=structural;motif=TGCA;tsd=GAAC
Hic_asm_1	LTR_retriever	Gypsy_LTR_retrotransposon	16580683	16588373	.	+	.	ID=LTRRT_213;Parent=repeat_region_213;Name=Hic_asm_1:16580683..16588373;Classification=LTR/Gypsy;Sequence_ontology=SO:0002265;ltr_identity=0.9628;Method=structural;motif=TGCA;tsd=GAAC
Hic_asm_1	LTR_retriever	long_terminal_repeat	16587998	16588373	.	+	.	ID=rLTR_213;Parent=repeat_region_213;Name=Hic_asm_1:16580683..16588373;Classification=LTR/Gypsy;Sequence_ontology=SO:0000286;ltr_identity=0.9628;Method=structural;motif=TGCA;tsd=GAAC
Hic_asm_1	LTR_retriever	target_site_duplication	16588374	16588377	.	+	.	ID=rTSD_213;Parent=repeat_region_213;Name=Hic_asm_1:16580683..16588373;Classification=LTR/Gypsy;Sequence_ontology=SO:0000434;ltr_identity=0.9628;Method=structural;motif=TGCA;tsd=GAAC
###
Hic_asm_1	LTR_retriever	repeat_region	16979251	16982813	.	?	.	ID=repeat_region_214;Name=Hic_asm_1:16979255..16982809;Classification=LTR/unknown;Sequence_ontology=SO:0000657;ltr_identity=0.9942;Method=structural;motif=TGCA;tsd=ATCG
Hic_asm_1	LTR_retriever	target_site_duplication	16979251	16979254	.	?	.	ID=lTSD_214;Parent=repeat_region_214;Name=Hic_asm_1:16979255..16982809;Classification=LTR/unknown;Sequence_ontology=SO:0000434;ltr_identity=0.9942;Method=structural;motif=TGCA;tsd=ATCG
Hic_asm_1	LTR_retriever	long_terminal_repeat	16979255	16980467	.	?	.	ID=lLTR_214;Parent=repeat_region_214;Name=Hic_asm_1:16979255..16982809;Classification=LTR/unknown;Sequence_ontology=SO:0000286;ltr_identity=0.9942;Method=structural;motif=TGCA;tsd=ATCG
Hic_asm_1	LTR_retriever	LTR_retrotransposon	16979255	16982809	.	?	.	ID=LTRRT_214;Parent=repeat_region_214;Name=Hic_asm_1:16979255..16982809;Classification=LTR/unknown;Sequence_ontology=SO:0000186;ltr_identity=0.9942;Method=structural;motif=TGCA;tsd=ATCG
Hic_asm_1	LTR_retriever	long_terminal_repeat	16981597	16982809	.	?	.	ID=rLTR_214;Parent=repeat_region_214;Name=Hic_asm_1:16979255..16982809;Classification=LTR/unknown;Sequence_ontology=SO:0000286;ltr_identity=0.9942;Method=structural;motif=TGCA;tsd=ATCG
Hic_asm_1	LTR_retriever	target_site_duplication	16982810	16982813	.	?	.	ID=rTSD_214;Parent=repeat_region_214;Name=Hic_asm_1:16979255..16982809;Classification=LTR/unknown;Sequence_ontology=SO:0000434;ltr_identity=0.9942;Method=structural;motif=TGCA;tsd=ATCG
###
Hic_asm_1	LTR_retriever	repeat_region	17105047	17107001	.	?	.	ID=repeat_region_215;Name=Hic_asm_1:17105051..17106997;Classification=LTR/unknown;Sequence_ontology=SO:0000657;ltr_identity=0.9492;Method=structural;motif=TGCA;tsd=TGTT
Hic_asm_1	LTR_retriever	target_site_duplication	17105047	17105050	.	?	.	ID=lTSD_215;Parent=repeat_region_215;Name=Hic_asm_1:17105051..17106997;Classification=LTR/unknown;Sequence_ontology=SO:0000434;ltr_identity=0.9492;Method=structural;motif=TGCA;tsd=TGTT
Hic_asm_1	LTR_retriever	long_terminal_repeat	17105051	17105365	.	?	.	ID=lLTR_215;Parent=repeat_region_215;Name=Hic_asm_1:17105051..17106997;Classification=LTR/unknown;Sequence_ontology=SO:0000286;ltr_identity=0.9492;Method=structural;motif=TGCA;tsd=TGTT
Hic_asm_1	LTR_retriever	LTR_retrotransposon	17105051	17106997	.	?	.	ID=LTRRT_215;Parent=repeat_region_215;Name=Hic_asm_1:17105051..17106997;Classification=LTR/unknown;Sequence_ontology=SO:0000186;ltr_identity=0.9492;Method=structural;motif=TGCA;tsd=TGTT
Hic_asm_1	LTR_retriever	long_terminal_repeat	17106665	17106997	.	?	.	ID=rLTR_215;Parent=repeat_region_215;Name=Hic_asm_1:17105051..17106997;Classification=LTR/unknown;Sequence_ontology=SO:0000286;ltr_identity=0.9492;Method=structural;motif=TGCA;tsd=TGTT
Hic_asm_1	LTR_retriever	target_site_duplication	17106998	17107001	.	?	.	ID=rTSD_215;Parent=repeat_region_215;Name=Hic_asm_1:17105051..17106997;Classification=LTR/unknown;Sequence_ontology=SO:0000434;ltr_identity=0.9492;Method=structural;motif=TGCA;tsd=TGTT
###
Hic_asm_1	LTR_retriever	repeat_region	17164381	17169235	.	?	.	ID=repeat_region_216;Name=Hic_asm_1:17164386..17169230;Classification=LTR/unknown;Sequence_ontology=SO:0000657;ltr_identity=0.9987;Method=structural;motif=TGCA;tsd=AACTT
Hic_asm_1	LTR_retriever	target_site_duplication	17164381	17164385	.	?	.	ID=lTSD_216;Parent=repeat_region_216;Name=Hic_asm_1:17164386..17169230;Classification=LTR/unknown;Sequence_ontology=SO:0000434;ltr_identity=0.9987;Method=structural;motif=TGCA;tsd=AACTT
Hic_asm_1	LTR_retriever	long_terminal_repeat	17164386	17165142	.	?	.	ID=lLTR_216;Parent=repeat_region_216;Name=Hic_asm_1:17164386..17169230;Classification=LTR/unknown;Sequence_ontology=SO:0000286;ltr_identity=0.9987;Method=structural;motif=TGCA;tsd=AACTT
Hic_asm_1	LTR_retriever	LTR_retrotransposon	17164386	17169230	.	?	.	ID=LTRRT_216;Parent=repeat_region_216;Name=Hic_asm_1:17164386..17169230;Classification=LTR/unknown;Sequence_ontology=SO:0000186;ltr_identity=0.9987;Method=structural;motif=TGCA;tsd=AACTT
Hic_asm_1	LTR_retriever	long_terminal_repeat	17168474	17169230	.	?	.	ID=rLTR_216;Parent=repeat_region_216;Name=Hic_asm_1:17164386..17169230;Classification=LTR/unknown;Sequence_ontology=SO:0000286;ltr_identity=0.9987;Method=structural;motif=TGCA;tsd=AACTT
Hic_asm_1	LTR_retriever	target_site_duplication	17169231	17169235	.	?	.	ID=rTSD_216;Parent=repeat_region_216;Name=Hic_asm_1:17164386..17169230;Classification=LTR/unknown;Sequence_ontology=SO:0000434;ltr_identity=0.9987;Method=structural;motif=TGCA;tsd=AACTT
###
Hic_asm_1	LTR_retriever	repeat_region	17292959	17299533	.	-	.	ID=repeat_region_217;Name=Hic_asm_1:17292964..17299528;Classification=LTR/Gypsy;Sequence_ontology=SO:0000657;ltr_identity=0.9769;Method=structural;motif=TGCA;tsd=CTGTC
Hic_asm_1	LTR_retriever	target_site_duplication	17292959	17292963	.	-	.	ID=lTSD_217;Parent=repeat_region_217;Name=Hic_asm_1:17292964..17299528;Classification=LTR/Gypsy;Sequence_ontology=SO:0000434;ltr_identity=0.9769;Method=structural;motif=TGCA;tsd=CTGTC
Hic_asm_1	LTR_retriever	long_terminal_repeat	17292964	17293439	.	-	.	ID=lLTR_217;Parent=repeat_region_217;Name=Hic_asm_1:17292964..17299528;Classification=LTR/Gypsy;Sequence_ontology=SO:0000286;ltr_identity=0.9769;Method=structural;motif=TGCA;tsd=CTGTC
Hic_asm_1	LTR_retriever	Gypsy_LTR_retrotransposon	17292964	17299528	.	-	.	ID=LTRRT_217;Parent=repeat_region_217;Name=Hic_asm_1:17292964..17299528;Classification=LTR/Gypsy;Sequence_ontology=SO:0002265;ltr_identity=0.9769;Method=structural;motif=TGCA;tsd=CTGTC
Hic_asm_1	LTR_retriever	long_terminal_repeat	17299046	17299528	.	-	.	ID=rLTR_217;Parent=repeat_region_217;Name=Hic_asm_1:17292964..17299528;Classification=LTR/Gypsy;Sequence_ontology=SO:0000286;ltr_identity=0.9769;Method=structural;motif=TGCA;tsd=CTGTC
Hic_asm_1	LTR_retriever	target_site_duplication	17299529	17299533	.	-	.	ID=rTSD_217;Parent=repeat_region_217;Name=Hic_asm_1:17292964..17299528;Classification=LTR/Gypsy;Sequence_ontology=SO:0000434;ltr_identity=0.9769;Method=structural;motif=TGCA;tsd=CTGTC
###
Hic_asm_1	LTR_retriever	repeat_region	17505059	17514568	.	+	.	ID=repeat_region_218;Name=Hic_asm_1:17505064..17514563;Classification=LTR/Gypsy;Sequence_ontology=SO:0000657;ltr_identity=0.9645;Method=structural;motif=TGCA;tsd=GTCAT
Hic_asm_1	LTR_retriever	target_site_duplication	17505059	17505063	.	+	.	ID=lTSD_218;Parent=repeat_region_218;Name=Hic_asm_1:17505064..17514563;Classification=LTR/Gypsy;Sequence_ontology=SO:0000434;ltr_identity=0.9645;Method=structural;motif=TGCA;tsd=GTCAT
Hic_asm_1	LTR_retriever	long_terminal_repeat	17505064	17505824	.	+	.	ID=lLTR_218;Parent=repeat_region_218;Name=Hic_asm_1:17505064..17514563;Classification=LTR/Gypsy;Sequence_ontology=SO:0000286;ltr_identity=0.9645;Method=structural;motif=TGCA;tsd=GTCAT
Hic_asm_1	LTR_retriever	Gypsy_LTR_retrotransposon	17505064	17514563	.	+	.	ID=LTRRT_218;Parent=repeat_region_218;Name=Hic_asm_1:17505064..17514563;Classification=LTR/Gypsy;Sequence_ontology=SO:0002265;ltr_identity=0.9645;Method=structural;motif=TGCA;tsd=GTCAT
Hic_asm_1	LTR_retriever	long_terminal_repeat	17513802	17514563	.	+	.	ID=rLTR_218;Parent=repeat_region_218;Name=Hic_asm_1:17505064..17514563;Classification=LTR/Gypsy;Sequence_ontology=SO:0000286;ltr_identity=0.9645;Method=structural;motif=TGCA;tsd=GTCAT
Hic_asm_1	LTR_retriever	target_site_duplication	17514564	17514568	.	+	.	ID=rTSD_218;Parent=repeat_region_218;Name=Hic_asm_1:17505064..17514563;Classification=LTR/Gypsy;Sequence_ontology=SO:0000434;ltr_identity=0.9645;Method=structural;motif=TGCA;tsd=GTCAT
###
Hic_asm_1	LTR_retriever	repeat_region	17598703	17602173	.	-	.	ID=repeat_region_219;Name=Hic_asm_1:17598707..17602169;Classification=LTR/Gypsy;Sequence_ontology=SO:0000657;ltr_identity=0.9855;Method=structural;motif=TGCA;tsd=GTAC
Hic_asm_1	LTR_retriever	target_site_duplication	17598703	17598706	.	-	.	ID=lTSD_219;Parent=repeat_region_219;Name=Hic_asm_1:17598707..17602169;Classification=LTR/Gypsy;Sequence_ontology=SO:0000434;ltr_identity=0.9855;Method=structural;motif=TGCA;tsd=GTAC
Hic_asm_1	LTR_retriever	long_terminal_repeat	17598707	17599131	.	-	.	ID=lLTR_219;Parent=repeat_region_219;Name=Hic_asm_1:17598707..17602169;Classification=LTR/Gypsy;Sequence_ontology=SO:0000286;ltr_identity=0.9855;Method=structural;motif=TGCA;tsd=GTAC
Hic_asm_1	LTR_retriever	Gypsy_LTR_retrotransposon	17598707	17602169	.	-	.	ID=LTRRT_219;Parent=repeat_region_219;Name=Hic_asm_1:17598707..17602169;Classification=LTR/Gypsy;Sequence_ontology=SO:0002265;ltr_identity=0.9855;Method=structural;motif=TGCA;tsd=GTAC
Hic_asm_1	LTR_retriever	long_terminal_repeat	17601740	17602169	.	-	.	ID=rLTR_219;Parent=repeat_region_219;Name=Hic_asm_1:17598707..17602169;Classification=LTR/Gypsy;Sequence_ontology=SO:0000286;ltr_identity=0.9855;Method=structural;motif=TGCA;tsd=GTAC
Hic_asm_1	LTR_retriever	target_site_duplication	17602170	17602173	.	-	.	ID=rTSD_219;Parent=repeat_region_219;Name=Hic_asm_1:17598707..17602169;Classification=LTR/Gypsy;Sequence_ontology=SO:0000434;ltr_identity=0.9855;Method=structural;motif=TGCA;tsd=GTAC
###
Hic_asm_1	LTR_retriever	repeat_region	17755331	17762625	.	+	.	ID=repeat_region_220;Name=Hic_asm_1:17755335..17762621;Classification=LTR/Gypsy;Sequence_ontology=SO:0000657;ltr_identity=0.9814;Method=structural;motif=TGCA;tsd=CTGT
Hic_asm_1	LTR_retriever	target_site_duplication	17755331	17755334	.	+	.	ID=lTSD_220;Parent=repeat_region_220;Name=Hic_asm_1:17755335..17762621;Classification=LTR/Gypsy;Sequence_ontology=SO:0000434;ltr_identity=0.9814;Method=structural;motif=TGCA;tsd=CTGT
Hic_asm_1	LTR_retriever	long_terminal_repeat	17755335	17755763	.	+	.	ID=lLTR_220;Parent=repeat_region_220;Name=Hic_asm_1:17755335..17762621;Classification=LTR/Gypsy;Sequence_ontology=SO:0000286;ltr_identity=0.9814;Method=structural;motif=TGCA;tsd=CTGT
Hic_asm_1	LTR_retriever	Gypsy_LTR_retrotransposon	17755335	17762621	.	+	.	ID=LTRRT_220;Parent=repeat_region_220;Name=Hic_asm_1:17755335..17762621;Classification=LTR/Gypsy;Sequence_ontology=SO:0002265;ltr_identity=0.9814;Method=structural;motif=TGCA;tsd=CTGT
Hic_asm_1	LTR_retriever	long_terminal_repeat	17762193	17762621	.	+	.	ID=rLTR_220;Parent=repeat_region_220;Name=Hic_asm_1:17755335..17762621;Classification=LTR/Gypsy;Sequence_ontology=SO:0000286;ltr_identity=0.9814;Method=structural;motif=TGCA;tsd=CTGT
Hic_asm_1	LTR_retriever	target_site_duplication	17762622	17762625	.	+	.	ID=rTSD_220;Parent=repeat_region_220;Name=Hic_asm_1:17755335..17762621;Classification=LTR/Gypsy;Sequence_ontology=SO:0000434;ltr_identity=0.9814;Method=structural;motif=TGCA;tsd=CTGT
###
Hic_asm_1	LTR_retriever	repeat_region	17801492	17804066	.	?	.	ID=repeat_region_221;Name=Hic_asm_1:17801496..17804062;Classification=LTR/unknown;Sequence_ontology=SO:0000657;ltr_identity=0.9968;Method=structural;motif=TGCA;tsd=TATC
Hic_asm_1	LTR_retriever	target_site_duplication	17801492	17801495	.	?	.	ID=lTSD_221;Parent=repeat_region_221;Name=Hic_asm_1:17801496..17804062;Classification=LTR/unknown;Sequence_ontology=SO:0000434;ltr_identity=0.9968;Method=structural;motif=TGCA;tsd=TATC
Hic_asm_1	LTR_retriever	long_terminal_repeat	17801496	17801805	.	?	.	ID=lLTR_221;Parent=repeat_region_221;Name=Hic_asm_1:17801496..17804062;Classification=LTR/unknown;Sequence_ontology=SO:0000286;ltr_identity=0.9968;Method=structural;motif=TGCA;tsd=TATC
Hic_asm_1	LTR_retriever	LTR_retrotransposon	17801496	17804062	.	?	.	ID=LTRRT_221;Parent=repeat_region_221;Name=Hic_asm_1:17801496..17804062;Classification=LTR/unknown;Sequence_ontology=SO:0000186;ltr_identity=0.9968;Method=structural;motif=TGCA;tsd=TATC
Hic_asm_1	LTR_retriever	long_terminal_repeat	17803753	17804062	.	?	.	ID=rLTR_221;Parent=repeat_region_221;Name=Hic_asm_1:17801496..17804062;Classification=LTR/unknown;Sequence_ontology=SO:0000286;ltr_identity=0.9968;Method=structural;motif=TGCA;tsd=TATC
Hic_asm_1	LTR_retriever	target_site_duplication	17804063	17804066	.	?	.	ID=rTSD_221;Parent=repeat_region_221;Name=Hic_asm_1:17801496..17804062;Classification=LTR/unknown;Sequence_ontology=SO:0000434;ltr_identity=0.9968;Method=structural;motif=TGCA;tsd=TATC
###
Hic_asm_1	LTR_retriever	repeat_region	17887778	17892633	.	?	.	ID=repeat_region_222;Name=Hic_asm_1:17887783..17892628;Classification=LTR/unknown;Sequence_ontology=SO:0000657;ltr_identity=0.9921;Method=structural;motif=TGCA;tsd=CTACT
Hic_asm_1	LTR_retriever	target_site_duplication	17887778	17887782	.	?	.	ID=lTSD_222;Parent=repeat_region_222;Name=Hic_asm_1:17887783..17892628;Classification=LTR/unknown;Sequence_ontology=SO:0000434;ltr_identity=0.9921;Method=structural;motif=TGCA;tsd=CTACT
Hic_asm_1	LTR_retriever	long_terminal_repeat	17887783	17888539	.	?	.	ID=lLTR_222;Parent=repeat_region_222;Name=Hic_asm_1:17887783..17892628;Classification=LTR/unknown;Sequence_ontology=SO:0000286;ltr_identity=0.9921;Method=structural;motif=TGCA;tsd=CTACT
Hic_asm_1	LTR_retriever	LTR_retrotransposon	17887783	17892628	.	?	.	ID=LTRRT_222;Parent=repeat_region_222;Name=Hic_asm_1:17887783..17892628;Classification=LTR/unknown;Sequence_ontology=SO:0000186;ltr_identity=0.9921;Method=structural;motif=TGCA;tsd=CTACT
Hic_asm_1	LTR_retriever	long_terminal_repeat	17891872	17892628	.	?	.	ID=rLTR_222;Parent=repeat_region_222;Name=Hic_asm_1:17887783..17892628;Classification=LTR/unknown;Sequence_ontology=SO:0000286;ltr_identity=0.9921;Method=structural;motif=TGCA;tsd=CTACT
Hic_asm_1	LTR_retriever	target_site_duplication	17892629	17892633	.	?	.	ID=rTSD_222;Parent=repeat_region_222;Name=Hic_asm_1:17887783..17892628;Classification=LTR/unknown;Sequence_ontology=SO:0000434;ltr_identity=0.9921;Method=structural;motif=TGCA;tsd=CTACT
###
Hic_asm_1	LTR_retriever	repeat_region	18033644	18037616	.	-	.	ID=repeat_region_223;Name=Hic_asm_1:18033649..18037611;Classification=LTR/Copia;Sequence_ontology=SO:0000657;ltr_identity=0.9950;Method=structural;motif=TGCA;tsd=ATACT
Hic_asm_1	LTR_retriever	target_site_duplication	18033644	18033648	.	-	.	ID=lTSD_223;Parent=repeat_region_223;Name=Hic_asm_1:18033649..18037611;Classification=LTR/Copia;Sequence_ontology=SO:0000434;ltr_identity=0.9950;Method=structural;motif=TGCA;tsd=ATACT
Hic_asm_1	LTR_retriever	long_terminal_repeat	18033649	18034051	.	-	.	ID=lLTR_223;Parent=repeat_region_223;Name=Hic_asm_1:18033649..18037611;Classification=LTR/Copia;Sequence_ontology=SO:0000286;ltr_identity=0.9950;Method=structural;motif=TGCA;tsd=ATACT
Hic_asm_1	LTR_retriever	Copia_LTR_retrotransposon	18033649	18037611	.	-	.	ID=LTRRT_223;Parent=repeat_region_223;Name=Hic_asm_1:18033649..18037611;Classification=LTR/Copia;Sequence_ontology=SO:0002264;ltr_identity=0.9950;Method=structural;motif=TGCA;tsd=ATACT
Hic_asm_1	LTR_retriever	long_terminal_repeat	18037214	18037611	.	-	.	ID=rLTR_223;Parent=repeat_region_223;Name=Hic_asm_1:18033649..18037611;Classification=LTR/Copia;Sequence_ontology=SO:0000286;ltr_identity=0.9950;Method=structural;motif=TGCA;tsd=ATACT
Hic_asm_1	LTR_retriever	target_site_duplication	18037612	18037616	.	-	.	ID=rTSD_223;Parent=repeat_region_223;Name=Hic_asm_1:18033649..18037611;Classification=LTR/Copia;Sequence_ontology=SO:0000434;ltr_identity=0.9950;Method=structural;motif=TGCA;tsd=ATACT
###
Hic_asm_1	LTR_retriever	repeat_region	18047760	18055068	.	-	.	ID=repeat_region_224;Name=Hic_asm_1:18047765..18055063;Classification=LTR/Gypsy;Sequence_ontology=SO:0000657;ltr_identity=1.0000;Method=structural;motif=TGTA;tsd=GACAC
Hic_asm_1	LTR_retriever	target_site_duplication	18047760	18047764	.	-	.	ID=lTSD_224;Parent=repeat_region_224;Name=Hic_asm_1:18047765..18055063;Classification=LTR/Gypsy;Sequence_ontology=SO:0000434;ltr_identity=1.0000;Method=structural;motif=TGTA;tsd=GACAC
Hic_asm_1	LTR_retriever	long_terminal_repeat	18047765	18048216	.	-	.	ID=lLTR_224;Parent=repeat_region_224;Name=Hic_asm_1:18047765..18055063;Classification=LTR/Gypsy;Sequence_ontology=SO:0000286;ltr_identity=1.0000;Method=structural;motif=TGTA;tsd=GACAC
Hic_asm_1	LTR_retriever	Gypsy_LTR_retrotransposon	18047765	18055063	.	-	.	ID=LTRRT_224;Parent=repeat_region_224;Name=Hic_asm_1:18047765..18055063;Classification=LTR/Gypsy;Sequence_ontology=SO:0002265;ltr_identity=1.0000;Method=structural;motif=TGTA;tsd=GACAC
Hic_asm_1	LTR_retriever	long_terminal_repeat	18054612	18055063	.	-	.	ID=rLTR_224;Parent=repeat_region_224;Name=Hic_asm_1:18047765..18055063;Classification=LTR/Gypsy;Sequence_ontology=SO:0000286;ltr_identity=1.0000;Method=structural;motif=TGTA;tsd=GACAC
Hic_asm_1	LTR_retriever	target_site_duplication	18055064	18055068	.	-	.	ID=rTSD_224;Parent=repeat_region_224;Name=Hic_asm_1:18047765..18055063;Classification=LTR/Gypsy;Sequence_ontology=SO:0000434;ltr_identity=1.0000;Method=structural;motif=TGTA;tsd=GACAC
###
Hic_asm_1	LTR_retriever	repeat_region	18047777	18055064	.	-	.	ID=repeat_region_225;Name=Hic_asm_1:18047781..18055060;Classification=LTR/Gypsy;Sequence_ontology=SO:0000657;ltr_identity=1.0000;Method=structural;motif=TGCA;tsd=CTGT
Hic_asm_1	LTR_retriever	target_site_duplication	18047777	18047780	.	-	.	ID=lTSD_225;Parent=repeat_region_225;Name=Hic_asm_1:18047781..18055060;Classification=LTR/Gypsy;Sequence_ontology=SO:0000434;ltr_identity=1.0000;Method=structural;motif=TGCA;tsd=CTGT
Hic_asm_1	LTR_retriever	long_terminal_repeat	18047781	18048213	.	-	.	ID=lLTR_225;Parent=repeat_region_225;Name=Hic_asm_1:18047781..18055060;Classification=LTR/Gypsy;Sequence_ontology=SO:0000286;ltr_identity=1.0000;Method=structural;motif=TGCA;tsd=CTGT
Hic_asm_1	LTR_retriever	Gypsy_LTR_retrotransposon	18047781	18055060	.	-	.	ID=LTRRT_225;Parent=repeat_region_225;Name=Hic_asm_1:18047781..18055060;Classification=LTR/Gypsy;Sequence_ontology=SO:0002265;ltr_identity=1.0000;Method=structural;motif=TGCA;tsd=CTGT
Hic_asm_1	LTR_retriever	long_terminal_repeat	18054628	18055060	.	-	.	ID=rLTR_225;Parent=repeat_region_225;Name=Hic_asm_1:18047781..18055060;Classification=LTR/Gypsy;Sequence_ontology=SO:0000286;ltr_identity=1.0000;Method=structural;motif=TGCA;tsd=CTGT
Hic_asm_1	LTR_retriever	target_site_duplication	18055061	18055064	.	-	.	ID=rTSD_225;Parent=repeat_region_225;Name=Hic_asm_1:18047781..18055060;Classification=LTR/Gypsy;Sequence_ontology=SO:0000434;ltr_identity=1.0000;Method=structural;motif=TGCA;tsd=CTGT
###
Hic_asm_1	LTR_retriever	repeat_region	18099456	18105800	.	?	.	ID=repeat_region_226;Name=Hic_asm_1:18099461..18105795;Classification=LTR/unknown;Sequence_ontology=SO:0000657;ltr_identity=0.9888;Method=structural;motif=TACA;tsd=ACTGC
Hic_asm_1	LTR_retriever	target_site_duplication	18099456	18099460	.	?	.	ID=lTSD_226;Parent=repeat_region_226;Name=Hic_asm_1:18099461..18105795;Classification=LTR/unknown;Sequence_ontology=SO:0000434;ltr_identity=0.9888;Method=structural;motif=TACA;tsd=ACTGC
Hic_asm_1	LTR_retriever	long_terminal_repeat	18099461	18099908	.	?	.	ID=lLTR_226;Parent=repeat_region_226;Name=Hic_asm_1:18099461..18105795;Classification=LTR/unknown;Sequence_ontology=SO:0000286;ltr_identity=0.9888;Method=structural;motif=TACA;tsd=ACTGC
Hic_asm_1	LTR_retriever	LTR_retrotransposon	18099461	18105795	.	?	.	ID=LTRRT_226;Parent=repeat_region_226;Name=Hic_asm_1:18099461..18105795;Classification=LTR/unknown;Sequence_ontology=SO:0000186;ltr_identity=0.9888;Method=structural;motif=TACA;tsd=ACTGC
Hic_asm_1	LTR_retriever	long_terminal_repeat	18105348	18105795	.	?	.	ID=rLTR_226;Parent=repeat_region_226;Name=Hic_asm_1:18099461..18105795;Classification=LTR/unknown;Sequence_ontology=SO:0000286;ltr_identity=0.9888;Method=structural;motif=TACA;tsd=ACTGC
Hic_asm_1	LTR_retriever	target_site_duplication	18105796	18105800	.	?	.	ID=rTSD_226;Parent=repeat_region_226;Name=Hic_asm_1:18099461..18105795;Classification=LTR/unknown;Sequence_ontology=SO:0000434;ltr_identity=0.9888;Method=structural;motif=TACA;tsd=ACTGC
###
Hic_asm_1	LTR_retriever	repeat_region	18248135	18250331	.	?	.	ID=repeat_region_227;Name=Hic_asm_1:18248139..18250327;Classification=LTR/unknown;Sequence_ontology=SO:0000657;ltr_identity=1.0000;Method=structural;motif=TGCA;tsd=ATAT
Hic_asm_1	LTR_retriever	target_site_duplication	18248135	18248138	.	?	.	ID=lTSD_227;Parent=repeat_region_227;Name=Hic_asm_1:18248139..18250327;Classification=LTR/unknown;Sequence_ontology=SO:0000434;ltr_identity=1.0000;Method=structural;motif=TGCA;tsd=ATAT
Hic_asm_1	LTR_retriever	long_terminal_repeat	18248139	18248511	.	?	.	ID=lLTR_227;Parent=repeat_region_227;Name=Hic_asm_1:18248139..18250327;Classification=LTR/unknown;Sequence_ontology=SO:0000286;ltr_identity=1.0000;Method=structural;motif=TGCA;tsd=ATAT
Hic_asm_1	LTR_retriever	LTR_retrotransposon	18248139	18250327	.	?	.	ID=LTRRT_227;Parent=repeat_region_227;Name=Hic_asm_1:18248139..18250327;Classification=LTR/unknown;Sequence_ontology=SO:0000186;ltr_identity=1.0000;Method=structural;motif=TGCA;tsd=ATAT
Hic_asm_1	LTR_retriever	long_terminal_repeat	18249955	18250327	.	?	.	ID=rLTR_227;Parent=repeat_region_227;Name=Hic_asm_1:18248139..18250327;Classification=LTR/unknown;Sequence_ontology=SO:0000286;ltr_identity=1.0000;Method=structural;motif=TGCA;tsd=ATAT
Hic_asm_1	LTR_retriever	target_site_duplication	18250328	18250331	.	?	.	ID=rTSD_227;Parent=repeat_region_227;Name=Hic_asm_1:18248139..18250327;Classification=LTR/unknown;Sequence_ontology=SO:0000434;ltr_identity=1.0000;Method=structural;motif=TGCA;tsd=ATAT
###
Hic_asm_1	LTR_retriever	repeat_region	18942880	18958473	.	?	.	ID=repeat_region_228;Name=Hic_asm_1:18942884..18958469;Classification=LTR/unknown;Sequence_ontology=SO:0000657;ltr_identity=0.9630;Method=structural;motif=TGCA;tsd=ATGC
Hic_asm_1	LTR_retriever	target_site_duplication	18942880	18942883	.	?	.	ID=lTSD_228;Parent=repeat_region_228;Name=Hic_asm_1:18942884..18958469;Classification=LTR/unknown;Sequence_ontology=SO:0000434;ltr_identity=0.9630;Method=structural;motif=TGCA;tsd=ATGC
Hic_asm_1	LTR_retriever	long_terminal_repeat	18942884	18943075	.	?	.	ID=lLTR_228;Parent=repeat_region_228;Name=Hic_asm_1:18942884..18958469;Classification=LTR/unknown;Sequence_ontology=SO:0000286;ltr_identity=0.9630;Method=structural;motif=TGCA;tsd=ATGC
Hic_asm_1	LTR_retriever	LTR_retrotransposon	18942884	18958469	.	?	.	ID=LTRRT_228;Parent=repeat_region_228;Name=Hic_asm_1:18942884..18958469;Classification=LTR/unknown;Sequence_ontology=SO:0000186;ltr_identity=0.9630;Method=structural;motif=TGCA;tsd=ATGC
Hic_asm_1	LTR_retriever	long_terminal_repeat	18958281	18958469	.	?	.	ID=rLTR_228;Parent=repeat_region_228;Name=Hic_asm_1:18942884..18958469;Classification=LTR/unknown;Sequence_ontology=SO:0000286;ltr_identity=0.9630;Method=structural;motif=TGCA;tsd=ATGC
Hic_asm_1	LTR_retriever	target_site_duplication	18958470	18958473	.	?	.	ID=rTSD_228;Parent=repeat_region_228;Name=Hic_asm_1:18942884..18958469;Classification=LTR/unknown;Sequence_ontology=SO:0000434;ltr_identity=0.9630;Method=structural;motif=TGCA;tsd=ATGC
###
Hic_asm_1	LTR_retriever	repeat_region	19348827	19352311	.	?	.	ID=repeat_region_229;Name=Hic_asm_1:19348831..19352307;Classification=LTR/unknown;Sequence_ontology=SO:0000657;ltr_identity=1.0000;Method=structural;motif=TGCA;tsd=CCTG
Hic_asm_1	LTR_retriever	target_site_duplication	19348827	19348830	.	?	.	ID=lTSD_229;Parent=repeat_region_229;Name=Hic_asm_1:19348831..19352307;Classification=LTR/unknown;Sequence_ontology=SO:0000434;ltr_identity=1.0000;Method=structural;motif=TGCA;tsd=CCTG
Hic_asm_1	LTR_retriever	long_terminal_repeat	19348831	19350070	.	?	.	ID=lLTR_229;Parent=repeat_region_229;Name=Hic_asm_1:19348831..19352307;Classification=LTR/unknown;Sequence_ontology=SO:0000286;ltr_identity=1.0000;Method=structural;motif=TGCA;tsd=CCTG
Hic_asm_1	LTR_retriever	LTR_retrotransposon	19348831	19352307	.	?	.	ID=LTRRT_229;Parent=repeat_region_229;Name=Hic_asm_1:19348831..19352307;Classification=LTR/unknown;Sequence_ontology=SO:0000186;ltr_identity=1.0000;Method=structural;motif=TGCA;tsd=CCTG
Hic_asm_1	LTR_retriever	long_terminal_repeat	19351068	19352307	.	?	.	ID=rLTR_229;Parent=repeat_region_229;Name=Hic_asm_1:19348831..19352307;Classification=LTR/unknown;Sequence_ontology=SO:0000286;ltr_identity=1.0000;Method=structural;motif=TGCA;tsd=CCTG
Hic_asm_1	LTR_retriever	target_site_duplication	19352308	19352311	.	?	.	ID=rTSD_229;Parent=repeat_region_229;Name=Hic_asm_1:19348831..19352307;Classification=LTR/unknown;Sequence_ontology=SO:0000434;ltr_identity=1.0000;Method=structural;motif=TGCA;tsd=CCTG
###
Hic_asm_1	LTR_retriever	repeat_region	20097481	20102447	.	?	.	ID=repeat_region_230;Name=Hic_asm_1:20097485..20102443;Classification=LTR/unknown;Sequence_ontology=SO:0000657;ltr_identity=0.9974;Method=structural;motif=TGCA;tsd=TACC
Hic_asm_1	LTR_retriever	target_site_duplication	20097481	20097484	.	?	.	ID=lTSD_230;Parent=repeat_region_230;Name=Hic_asm_1:20097485..20102443;Classification=LTR/unknown;Sequence_ontology=SO:0000434;ltr_identity=0.9974;Method=structural;motif=TGCA;tsd=TACC
Hic_asm_1	LTR_retriever	long_terminal_repeat	20097485	20098242	.	?	.	ID=lLTR_230;Parent=repeat_region_230;Name=Hic_asm_1:20097485..20102443;Classification=LTR/unknown;Sequence_ontology=SO:0000286;ltr_identity=0.9974;Method=structural;motif=TGCA;tsd=TACC
Hic_asm_1	LTR_retriever	LTR_retrotransposon	20097485	20102443	.	?	.	ID=LTRRT_230;Parent=repeat_region_230;Name=Hic_asm_1:20097485..20102443;Classification=LTR/unknown;Sequence_ontology=SO:0000186;ltr_identity=0.9974;Method=structural;motif=TGCA;tsd=TACC
Hic_asm_1	LTR_retriever	long_terminal_repeat	20101686	20102443	.	?	.	ID=rLTR_230;Parent=repeat_region_230;Name=Hic_asm_1:20097485..20102443;Classification=LTR/unknown;Sequence_ontology=SO:0000286;ltr_identity=0.9974;Method=structural;motif=TGCA;tsd=TACC
Hic_asm_1	LTR_retriever	target_site_duplication	20102444	20102447	.	?	.	ID=rTSD_230;Parent=repeat_region_230;Name=Hic_asm_1:20097485..20102443;Classification=LTR/unknown;Sequence_ontology=SO:0000434;ltr_identity=0.9974;Method=structural;motif=TGCA;tsd=TACC
###
Hic_asm_1	LTR_retriever	repeat_region	20121370	20125597	.	+	.	ID=repeat_region_231;Name=Hic_asm_1:20121375..20125592;Classification=LTR/Gypsy;Sequence_ontology=SO:0000657;ltr_identity=0.9940;Method=structural;motif=TGCA;tsd=ATTAT
Hic_asm_1	LTR_retriever	target_site_duplication	20121370	20121374	.	+	.	ID=lTSD_231;Parent=repeat_region_231;Name=Hic_asm_1:20121375..20125592;Classification=LTR/Gypsy;Sequence_ontology=SO:0000434;ltr_identity=0.9940;Method=structural;motif=TGCA;tsd=ATTAT
Hic_asm_1	LTR_retriever	long_terminal_repeat	20121375	20121540	.	+	.	ID=lLTR_231;Parent=repeat_region_231;Name=Hic_asm_1:20121375..20125592;Classification=LTR/Gypsy;Sequence_ontology=SO:0000286;ltr_identity=0.9940;Method=structural;motif=TGCA;tsd=ATTAT
Hic_asm_1	LTR_retriever	Gypsy_LTR_retrotransposon	20121375	20125592	.	+	.	ID=LTRRT_231;Parent=repeat_region_231;Name=Hic_asm_1:20121375..20125592;Classification=LTR/Gypsy;Sequence_ontology=SO:0002265;ltr_identity=0.9940;Method=structural;motif=TGCA;tsd=ATTAT
Hic_asm_1	LTR_retriever	long_terminal_repeat	20125427	20125592	.	+	.	ID=rLTR_231;Parent=repeat_region_231;Name=Hic_asm_1:20121375..20125592;Classification=LTR/Gypsy;Sequence_ontology=SO:0000286;ltr_identity=0.9940;Method=structural;motif=TGCA;tsd=ATTAT
Hic_asm_1	LTR_retriever	target_site_duplication	20125593	20125597	.	+	.	ID=rTSD_231;Parent=repeat_region_231;Name=Hic_asm_1:20121375..20125592;Classification=LTR/Gypsy;Sequence_ontology=SO:0000434;ltr_identity=0.9940;Method=structural;motif=TGCA;tsd=ATTAT
###
Hic_asm_1	LTR_retriever	repeat_region	20441780	20446726	.	?	.	ID=repeat_region_232;Name=Hic_asm_1:20441785..20446721;Classification=LTR/unknown;Sequence_ontology=SO:0000657;ltr_identity=0.9987;Method=structural;motif=TGCA;tsd=ATTTT
Hic_asm_1	LTR_retriever	target_site_duplication	20441780	20441784	.	?	.	ID=lTSD_232;Parent=repeat_region_232;Name=Hic_asm_1:20441785..20446721;Classification=LTR/unknown;Sequence_ontology=SO:0000434;ltr_identity=0.9987;Method=structural;motif=TGCA;tsd=ATTTT
Hic_asm_1	LTR_retriever	long_terminal_repeat	20441785	20442538	.	?	.	ID=lLTR_232;Parent=repeat_region_232;Name=Hic_asm_1:20441785..20446721;Classification=LTR/unknown;Sequence_ontology=SO:0000286;ltr_identity=0.9987;Method=structural;motif=TGCA;tsd=ATTTT
Hic_asm_1	LTR_retriever	LTR_retrotransposon	20441785	20446721	.	?	.	ID=LTRRT_232;Parent=repeat_region_232;Name=Hic_asm_1:20441785..20446721;Classification=LTR/unknown;Sequence_ontology=SO:0000186;ltr_identity=0.9987;Method=structural;motif=TGCA;tsd=ATTTT
Hic_asm_1	LTR_retriever	long_terminal_repeat	20445968	20446721	.	?	.	ID=rLTR_232;Parent=repeat_region_232;Name=Hic_asm_1:20441785..20446721;Classification=LTR/unknown;Sequence_ontology=SO:0000286;ltr_identity=0.9987;Method=structural;motif=TGCA;tsd=ATTTT
Hic_asm_1	LTR_retriever	target_site_duplication	20446722	20446726	.	?	.	ID=rTSD_232;Parent=repeat_region_232;Name=Hic_asm_1:20441785..20446721;Classification=LTR/unknown;Sequence_ontology=SO:0000434;ltr_identity=0.9987;Method=structural;motif=TGCA;tsd=ATTTT
###
Hic_asm_1	LTR_retriever	repeat_region	21748221	21751999	.	+	.	ID=repeat_region_233;Name=Hic_asm_1:21748226..21751994;Classification=LTR/Gypsy;Sequence_ontology=SO:0000657;ltr_identity=1.0000;Method=structural;motif=TGCA;tsd=GTATT
Hic_asm_1	LTR_retriever	target_site_duplication	21748221	21748225	.	+	.	ID=lTSD_233;Parent=repeat_region_233;Name=Hic_asm_1:21748226..21751994;Classification=LTR/Gypsy;Sequence_ontology=SO:0000434;ltr_identity=1.0000;Method=structural;motif=TGCA;tsd=GTATT
Hic_asm_1	LTR_retriever	long_terminal_repeat	21748226	21748331	.	+	.	ID=lLTR_233;Parent=repeat_region_233;Name=Hic_asm_1:21748226..21751994;Classification=LTR/Gypsy;Sequence_ontology=SO:0000286;ltr_identity=1.0000;Method=structural;motif=TGCA;tsd=GTATT
Hic_asm_1	LTR_retriever	Gypsy_LTR_retrotransposon	21748226	21751994	.	+	.	ID=LTRRT_233;Parent=repeat_region_233;Name=Hic_asm_1:21748226..21751994;Classification=LTR/Gypsy;Sequence_ontology=SO:0002265;ltr_identity=1.0000;Method=structural;motif=TGCA;tsd=GTATT
Hic_asm_1	LTR_retriever	long_terminal_repeat	21751889	21751994	.	+	.	ID=rLTR_233;Parent=repeat_region_233;Name=Hic_asm_1:21748226..21751994;Classification=LTR/Gypsy;Sequence_ontology=SO:0000286;ltr_identity=1.0000;Method=structural;motif=TGCA;tsd=GTATT
Hic_asm_1	LTR_retriever	target_site_duplication	21751995	21751999	.	+	.	ID=rTSD_233;Parent=repeat_region_233;Name=Hic_asm_1:21748226..21751994;Classification=LTR/Gypsy;Sequence_ontology=SO:0000434;ltr_identity=1.0000;Method=structural;motif=TGCA;tsd=GTATT
###
Hic_asm_1	LTR_retriever	repeat_region	22897609	22904141	.	+	.	ID=repeat_region_234;Name=Hic_asm_1:22897613..22904137;Classification=LTR/Gypsy;Sequence_ontology=SO:0000657;ltr_identity=0.9833;Method=structural;motif=TGCA;tsd=AGGC
Hic_asm_1	LTR_retriever	target_site_duplication	22897609	22897612	.	+	.	ID=lTSD_234;Parent=repeat_region_234;Name=Hic_asm_1:22897613..22904137;Classification=LTR/Gypsy;Sequence_ontology=SO:0000434;ltr_identity=0.9833;Method=structural;motif=TGCA;tsd=AGGC
Hic_asm_1	LTR_retriever	long_terminal_repeat	22897613	22897732	.	+	.	ID=lLTR_234;Parent=repeat_region_234;Name=Hic_asm_1:22897613..22904137;Classification=LTR/Gypsy;Sequence_ontology=SO:0000286;ltr_identity=0.9833;Method=structural;motif=TGCA;tsd=AGGC
Hic_asm_1	LTR_retriever	Gypsy_LTR_retrotransposon	22897613	22904137	.	+	.	ID=LTRRT_234;Parent=repeat_region_234;Name=Hic_asm_1:22897613..22904137;Classification=LTR/Gypsy;Sequence_ontology=SO:0002265;ltr_identity=0.9833;Method=structural;motif=TGCA;tsd=AGGC
Hic_asm_1	LTR_retriever	long_terminal_repeat	22904018	22904137	.	+	.	ID=rLTR_234;Parent=repeat_region_234;Name=Hic_asm_1:22897613..22904137;Classification=LTR/Gypsy;Sequence_ontology=SO:0000286;ltr_identity=0.9833;Method=structural;motif=TGCA;tsd=AGGC
Hic_asm_1	LTR_retriever	target_site_duplication	22904138	22904141	.	+	.	ID=rTSD_234;Parent=repeat_region_234;Name=Hic_asm_1:22897613..22904137;Classification=LTR/Gypsy;Sequence_ontology=SO:0000434;ltr_identity=0.9833;Method=structural;motif=TGCA;tsd=AGGC
###
Hic_asm_1	LTR_retriever	repeat_region	23034195	23036729	.	?	.	ID=repeat_region_235;Name=Hic_asm_1:23034199..23036725;Classification=LTR/unknown;Sequence_ontology=SO:0000657;ltr_identity=1.0000;Method=structural;motif=TGCA;tsd=CATA
Hic_asm_1	LTR_retriever	target_site_duplication	23034195	23034198	.	?	.	ID=lTSD_235;Parent=repeat_region_235;Name=Hic_asm_1:23034199..23036725;Classification=LTR/unknown;Sequence_ontology=SO:0000434;ltr_identity=1.0000;Method=structural;motif=TGCA;tsd=CATA
Hic_asm_1	LTR_retriever	long_terminal_repeat	23034199	23034507	.	?	.	ID=lLTR_235;Parent=repeat_region_235;Name=Hic_asm_1:23034199..23036725;Classification=LTR/unknown;Sequence_ontology=SO:0000286;ltr_identity=1.0000;Method=structural;motif=TGCA;tsd=CATA
Hic_asm_1	LTR_retriever	LTR_retrotransposon	23034199	23036725	.	?	.	ID=LTRRT_235;Parent=repeat_region_235;Name=Hic_asm_1:23034199..23036725;Classification=LTR/unknown;Sequence_ontology=SO:0000186;ltr_identity=1.0000;Method=structural;motif=TGCA;tsd=CATA
Hic_asm_1	LTR_retriever	long_terminal_repeat	23036417	23036725	.	?	.	ID=rLTR_235;Parent=repeat_region_235;Name=Hic_asm_1:23034199..23036725;Classification=LTR/unknown;Sequence_ontology=SO:0000286;ltr_identity=1.0000;Method=structural;motif=TGCA;tsd=CATA
Hic_asm_1	LTR_retriever	target_site_duplication	23036726	23036729	.	?	.	ID=rTSD_235;Parent=repeat_region_235;Name=Hic_asm_1:23034199..23036725;Classification=LTR/unknown;Sequence_ontology=SO:0000434;ltr_identity=1.0000;Method=structural;motif=TGCA;tsd=CATA
###
Hic_asm_1	LTR_retriever	repeat_region	23549104	23557307	.	+	.	ID=repeat_region_236;Name=Hic_asm_1:23549108..23557303;Classification=LTR/Gypsy;Sequence_ontology=SO:0000657;ltr_identity=0.9944;Method=structural;motif=TGCA;tsd=ACTT
Hic_asm_1	LTR_retriever	target_site_duplication	23549104	23549107	.	+	.	ID=lTSD_236;Parent=repeat_region_236;Name=Hic_asm_1:23549108..23557303;Classification=LTR/Gypsy;Sequence_ontology=SO:0000434;ltr_identity=0.9944;Method=structural;motif=TGCA;tsd=ACTT
Hic_asm_1	LTR_retriever	long_terminal_repeat	23549108	23550347	.	+	.	ID=lLTR_236;Parent=repeat_region_236;Name=Hic_asm_1:23549108..23557303;Classification=LTR/Gypsy;Sequence_ontology=SO:0000286;ltr_identity=0.9944;Method=structural;motif=TGCA;tsd=ACTT
Hic_asm_1	LTR_retriever	Gypsy_LTR_retrotransposon	23549108	23557303	.	+	.	ID=LTRRT_236;Parent=repeat_region_236;Name=Hic_asm_1:23549108..23557303;Classification=LTR/Gypsy;Sequence_ontology=SO:0002265;ltr_identity=0.9944;Method=structural;motif=TGCA;tsd=ACTT
Hic_asm_1	LTR_retriever	long_terminal_repeat	23556064	23557303	.	+	.	ID=rLTR_236;Parent=repeat_region_236;Name=Hic_asm_1:23549108..23557303;Classification=LTR/Gypsy;Sequence_ontology=SO:0000286;ltr_identity=0.9944;Method=structural;motif=TGCA;tsd=ACTT
Hic_asm_1	LTR_retriever	target_site_duplication	23557304	23557307	.	+	.	ID=rTSD_236;Parent=repeat_region_236;Name=Hic_asm_1:23549108..23557303;Classification=LTR/Gypsy;Sequence_ontology=SO:0000434;ltr_identity=0.9944;Method=structural;motif=TGCA;tsd=ACTT
###
Hic_asm_1	LTR_retriever	repeat_region	23838292	23844314	.	+	.	ID=repeat_region_237;Name=Hic_asm_1:23838296..23844310;Classification=LTR/Gypsy;Sequence_ontology=SO:0000657;ltr_identity=0.9931;Method=structural;motif=TGCA;tsd=CTTT
Hic_asm_1	LTR_retriever	target_site_duplication	23838292	23838295	.	+	.	ID=lTSD_237;Parent=repeat_region_237;Name=Hic_asm_1:23838296..23844310;Classification=LTR/Gypsy;Sequence_ontology=SO:0000434;ltr_identity=0.9931;Method=structural;motif=TGCA;tsd=CTTT
Hic_asm_1	LTR_retriever	long_terminal_repeat	23838296	23838731	.	+	.	ID=lLTR_237;Parent=repeat_region_237;Name=Hic_asm_1:23838296..23844310;Classification=LTR/Gypsy;Sequence_ontology=SO:0000286;ltr_identity=0.9931;Method=structural;motif=TGCA;tsd=CTTT
Hic_asm_1	LTR_retriever	Gypsy_LTR_retrotransposon	23838296	23844310	.	+	.	ID=LTRRT_237;Parent=repeat_region_237;Name=Hic_asm_1:23838296..23844310;Classification=LTR/Gypsy;Sequence_ontology=SO:0002265;ltr_identity=0.9931;Method=structural;motif=TGCA;tsd=CTTT
Hic_asm_1	LTR_retriever	long_terminal_repeat	23843875	23844310	.	+	.	ID=rLTR_237;Parent=repeat_region_237;Name=Hic_asm_1:23838296..23844310;Classification=LTR/Gypsy;Sequence_ontology=SO:0000286;ltr_identity=0.9931;Method=structural;motif=TGCA;tsd=CTTT
Hic_asm_1	LTR_retriever	target_site_duplication	23844311	23844314	.	+	.	ID=rTSD_237;Parent=repeat_region_237;Name=Hic_asm_1:23838296..23844310;Classification=LTR/Gypsy;Sequence_ontology=SO:0000434;ltr_identity=0.9931;Method=structural;motif=TGCA;tsd=CTTT
###
Hic_asm_1	LTR_retriever	repeat_region	23940893	23943233	.	?	.	ID=repeat_region_238;Name=Hic_asm_1:23940897..23943229;Classification=LTR/unknown;Sequence_ontology=SO:0000657;ltr_identity=0.9806;Method=structural;motif=TGCA;tsd=TATA
Hic_asm_1	LTR_retriever	target_site_duplication	23940893	23940896	.	?	.	ID=lTSD_238;Parent=repeat_region_238;Name=Hic_asm_1:23940897..23943229;Classification=LTR/unknown;Sequence_ontology=SO:0000434;ltr_identity=0.9806;Method=structural;motif=TGCA;tsd=TATA
Hic_asm_1	LTR_retriever	long_terminal_repeat	23940897	23941205	.	?	.	ID=lLTR_238;Parent=repeat_region_238;Name=Hic_asm_1:23940897..23943229;Classification=LTR/unknown;Sequence_ontology=SO:0000286;ltr_identity=0.9806;Method=structural;motif=TGCA;tsd=TATA
Hic_asm_1	LTR_retriever	LTR_retrotransposon	23940897	23943229	.	?	.	ID=LTRRT_238;Parent=repeat_region_238;Name=Hic_asm_1:23940897..23943229;Classification=LTR/unknown;Sequence_ontology=SO:0000186;ltr_identity=0.9806;Method=structural;motif=TGCA;tsd=TATA
Hic_asm_1	LTR_retriever	long_terminal_repeat	23942921	23943229	.	?	.	ID=rLTR_238;Parent=repeat_region_238;Name=Hic_asm_1:23940897..23943229;Classification=LTR/unknown;Sequence_ontology=SO:0000286;ltr_identity=0.9806;Method=structural;motif=TGCA;tsd=TATA
Hic_asm_1	LTR_retriever	target_site_duplication	23943230	23943233	.	?	.	ID=rTSD_238;Parent=repeat_region_238;Name=Hic_asm_1:23940897..23943229;Classification=LTR/unknown;Sequence_ontology=SO:0000434;ltr_identity=0.9806;Method=structural;motif=TGCA;tsd=TATA
###
Hic_asm_1	LTR_retriever	repeat_region	24122116	24130384	.	+	.	ID=repeat_region_239;Name=Hic_asm_1:24122120..24130380;Classification=LTR/Gypsy;Sequence_ontology=SO:0000657;ltr_identity=0.9962;Method=structural;motif=TGCA;tsd=ATGT
Hic_asm_1	LTR_retriever	target_site_duplication	24122116	24122119	.	+	.	ID=lTSD_239;Parent=repeat_region_239;Name=Hic_asm_1:24122120..24130380;Classification=LTR/Gypsy;Sequence_ontology=SO:0000434;ltr_identity=0.9962;Method=structural;motif=TGCA;tsd=ATGT
Hic_asm_1	LTR_retriever	long_terminal_repeat	24122120	24123429	.	+	.	ID=lLTR_239;Parent=repeat_region_239;Name=Hic_asm_1:24122120..24130380;Classification=LTR/Gypsy;Sequence_ontology=SO:0000286;ltr_identity=0.9962;Method=structural;motif=TGCA;tsd=ATGT
Hic_asm_1	LTR_retriever	Gypsy_LTR_retrotransposon	24122120	24130380	.	+	.	ID=LTRRT_239;Parent=repeat_region_239;Name=Hic_asm_1:24122120..24130380;Classification=LTR/Gypsy;Sequence_ontology=SO:0002265;ltr_identity=0.9962;Method=structural;motif=TGCA;tsd=ATGT
Hic_asm_1	LTR_retriever	long_terminal_repeat	24129074	24130380	.	+	.	ID=rLTR_239;Parent=repeat_region_239;Name=Hic_asm_1:24122120..24130380;Classification=LTR/Gypsy;Sequence_ontology=SO:0000286;ltr_identity=0.9962;Method=structural;motif=TGCA;tsd=ATGT
Hic_asm_1	LTR_retriever	target_site_duplication	24130381	24130384	.	+	.	ID=rTSD_239;Parent=repeat_region_239;Name=Hic_asm_1:24122120..24130380;Classification=LTR/Gypsy;Sequence_ontology=SO:0000434;ltr_identity=0.9962;Method=structural;motif=TGCA;tsd=ATGT
###
Hic_asm_1	LTR_retriever	repeat_region	24134857	24138774	.	-	.	ID=repeat_region_240;Name=Hic_asm_1:24134862..24138769;Classification=LTR/Gypsy;Sequence_ontology=SO:0000657;ltr_identity=0.9952;Method=structural;motif=TGCA;tsd=TAGCC
Hic_asm_1	LTR_retriever	target_site_duplication	24134857	24134861	.	-	.	ID=lTSD_240;Parent=repeat_region_240;Name=Hic_asm_1:24134862..24138769;Classification=LTR/Gypsy;Sequence_ontology=SO:0000434;ltr_identity=0.9952;Method=structural;motif=TGCA;tsd=TAGCC
Hic_asm_1	LTR_retriever	long_terminal_repeat	24134862	24135068	.	-	.	ID=lLTR_240;Parent=repeat_region_240;Name=Hic_asm_1:24134862..24138769;Classification=LTR/Gypsy;Sequence_ontology=SO:0000286;ltr_identity=0.9952;Method=structural;motif=TGCA;tsd=TAGCC
Hic_asm_1	LTR_retriever	Gypsy_LTR_retrotransposon	24134862	24138769	.	-	.	ID=LTRRT_240;Parent=repeat_region_240;Name=Hic_asm_1:24134862..24138769;Classification=LTR/Gypsy;Sequence_ontology=SO:0002265;ltr_identity=0.9952;Method=structural;motif=TGCA;tsd=TAGCC
Hic_asm_1	LTR_retriever	long_terminal_repeat	24138563	24138769	.	-	.	ID=rLTR_240;Parent=repeat_region_240;Name=Hic_asm_1:24134862..24138769;Classification=LTR/Gypsy;Sequence_ontology=SO:0000286;ltr_identity=0.9952;Method=structural;motif=TGCA;tsd=TAGCC
Hic_asm_1	LTR_retriever	target_site_duplication	24138770	24138774	.	-	.	ID=rTSD_240;Parent=repeat_region_240;Name=Hic_asm_1:24134862..24138769;Classification=LTR/Gypsy;Sequence_ontology=SO:0000434;ltr_identity=0.9952;Method=structural;motif=TGCA;tsd=TAGCC
###
Hic_asm_1	LTR_retriever	repeat_region	24177687	24180307	.	?	.	ID=repeat_region_241;Name=Hic_asm_1:24177691..24180303;Classification=LTR/unknown;Sequence_ontology=SO:0000657;ltr_identity=0.9814;Method=structural;motif=TGCA;tsd=CTGG
Hic_asm_1	LTR_retriever	target_site_duplication	24177687	24177690	.	?	.	ID=lTSD_241;Parent=repeat_region_241;Name=Hic_asm_1:24177691..24180303;Classification=LTR/unknown;Sequence_ontology=SO:0000434;ltr_identity=0.9814;Method=structural;motif=TGCA;tsd=CTGG
Hic_asm_1	LTR_retriever	long_terminal_repeat	24177691	24178280	.	?	.	ID=lLTR_241;Parent=repeat_region_241;Name=Hic_asm_1:24177691..24180303;Classification=LTR/unknown;Sequence_ontology=SO:0000286;ltr_identity=0.9814;Method=structural;motif=TGCA;tsd=CTGG
Hic_asm_1	LTR_retriever	LTR_retrotransposon	24177691	24180303	.	?	.	ID=LTRRT_241;Parent=repeat_region_241;Name=Hic_asm_1:24177691..24180303;Classification=LTR/unknown;Sequence_ontology=SO:0000186;ltr_identity=0.9814;Method=structural;motif=TGCA;tsd=CTGG
Hic_asm_1	LTR_retriever	long_terminal_repeat	24179714	24180303	.	?	.	ID=rLTR_241;Parent=repeat_region_241;Name=Hic_asm_1:24177691..24180303;Classification=LTR/unknown;Sequence_ontology=SO:0000286;ltr_identity=0.9814;Method=structural;motif=TGCA;tsd=CTGG
Hic_asm_1	LTR_retriever	target_site_duplication	24180304	24180307	.	?	.	ID=rTSD_241;Parent=repeat_region_241;Name=Hic_asm_1:24177691..24180303;Classification=LTR/unknown;Sequence_ontology=SO:0000434;ltr_identity=0.9814;Method=structural;motif=TGCA;tsd=CTGG
###
Hic_asm_1	LTR_retriever	repeat_region	24556558	24562023	.	-	.	ID=repeat_region_242;Name=Hic_asm_1:24556563..24562018;Classification=LTR/Gypsy;Sequence_ontology=SO:0000657;ltr_identity=0.9606;Method=structural;motif=TGCA;tsd=ACGTG
Hic_asm_1	LTR_retriever	target_site_duplication	24556558	24556562	.	-	.	ID=lTSD_242;Parent=repeat_region_242;Name=Hic_asm_1:24556563..24562018;Classification=LTR/Gypsy;Sequence_ontology=SO:0000434;ltr_identity=0.9606;Method=structural;motif=TGCA;tsd=ACGTG
Hic_asm_1	LTR_retriever	long_terminal_repeat	24556563	24556848	.	-	.	ID=lLTR_242;Parent=repeat_region_242;Name=Hic_asm_1:24556563..24562018;Classification=LTR/Gypsy;Sequence_ontology=SO:0000286;ltr_identity=0.9606;Method=structural;motif=TGCA;tsd=ACGTG
Hic_asm_1	LTR_retriever	Gypsy_LTR_retrotransposon	24556563	24562018	.	-	.	ID=LTRRT_242;Parent=repeat_region_242;Name=Hic_asm_1:24556563..24562018;Classification=LTR/Gypsy;Sequence_ontology=SO:0002265;ltr_identity=0.9606;Method=structural;motif=TGCA;tsd=ACGTG
Hic_asm_1	LTR_retriever	long_terminal_repeat	24561740	24562018	.	-	.	ID=rLTR_242;Parent=repeat_region_242;Name=Hic_asm_1:24556563..24562018;Classification=LTR/Gypsy;Sequence_ontology=SO:0000286;ltr_identity=0.9606;Method=structural;motif=TGCA;tsd=ACGTG
Hic_asm_1	LTR_retriever	target_site_duplication	24562019	24562023	.	-	.	ID=rTSD_242;Parent=repeat_region_242;Name=Hic_asm_1:24556563..24562018;Classification=LTR/Gypsy;Sequence_ontology=SO:0000434;ltr_identity=0.9606;Method=structural;motif=TGCA;tsd=ACGTG
###
Hic_asm_1	LTR_retriever	repeat_region	24848048	24855223	.	-	.	ID=repeat_region_243;Name=Hic_asm_1:24848052..24855219;Classification=LTR/Gypsy;Sequence_ontology=SO:0000657;ltr_identity=0.9640;Method=structural;motif=TGCA;tsd=ATAT
Hic_asm_1	LTR_retriever	target_site_duplication	24848048	24848051	.	-	.	ID=lTSD_243;Parent=repeat_region_243;Name=Hic_asm_1:24848052..24855219;Classification=LTR/Gypsy;Sequence_ontology=SO:0000434;ltr_identity=0.9640;Method=structural;motif=TGCA;tsd=ATAT
Hic_asm_1	LTR_retriever	long_terminal_repeat	24848052	24848301	.	-	.	ID=lLTR_243;Parent=repeat_region_243;Name=Hic_asm_1:24848052..24855219;Classification=LTR/Gypsy;Sequence_ontology=SO:0000286;ltr_identity=0.9640;Method=structural;motif=TGCA;tsd=ATAT
Hic_asm_1	LTR_retriever	Gypsy_LTR_retrotransposon	24848052	24855219	.	-	.	ID=LTRRT_243;Parent=repeat_region_243;Name=Hic_asm_1:24848052..24855219;Classification=LTR/Gypsy;Sequence_ontology=SO:0002265;ltr_identity=0.9640;Method=structural;motif=TGCA;tsd=ATAT
Hic_asm_1	LTR_retriever	long_terminal_repeat	24854970	24855219	.	-	.	ID=rLTR_243;Parent=repeat_region_243;Name=Hic_asm_1:24848052..24855219;Classification=LTR/Gypsy;Sequence_ontology=SO:0000286;ltr_identity=0.9640;Method=structural;motif=TGCA;tsd=ATAT
Hic_asm_1	LTR_retriever	target_site_duplication	24855220	24855223	.	-	.	ID=rTSD_243;Parent=repeat_region_243;Name=Hic_asm_1:24848052..24855219;Classification=LTR/Gypsy;Sequence_ontology=SO:0000434;ltr_identity=0.9640;Method=structural;motif=TGCA;tsd=ATAT
###
Hic_asm_1	LTR_retriever	repeat_region	24923831	24930383	.	+	.	ID=repeat_region_244;Name=Hic_asm_1:24923836..24930378;Classification=LTR/Gypsy;Sequence_ontology=SO:0000657;ltr_identity=1.0000;Method=structural;motif=TGCA;tsd=CTACC
Hic_asm_1	LTR_retriever	target_site_duplication	24923831	24923835	.	+	.	ID=lTSD_244;Parent=repeat_region_244;Name=Hic_asm_1:24923836..24930378;Classification=LTR/Gypsy;Sequence_ontology=SO:0000434;ltr_identity=1.0000;Method=structural;motif=TGCA;tsd=CTACC
Hic_asm_1	LTR_retriever	long_terminal_repeat	24923836	24924126	.	+	.	ID=lLTR_244;Parent=repeat_region_244;Name=Hic_asm_1:24923836..24930378;Classification=LTR/Gypsy;Sequence_ontology=SO:0000286;ltr_identity=1.0000;Method=structural;motif=TGCA;tsd=CTACC
Hic_asm_1	LTR_retriever	Gypsy_LTR_retrotransposon	24923836	24930378	.	+	.	ID=LTRRT_244;Parent=repeat_region_244;Name=Hic_asm_1:24923836..24930378;Classification=LTR/Gypsy;Sequence_ontology=SO:0002265;ltr_identity=1.0000;Method=structural;motif=TGCA;tsd=CTACC
Hic_asm_1	LTR_retriever	long_terminal_repeat	24930088	24930378	.	+	.	ID=rLTR_244;Parent=repeat_region_244;Name=Hic_asm_1:24923836..24930378;Classification=LTR/Gypsy;Sequence_ontology=SO:0000286;ltr_identity=1.0000;Method=structural;motif=TGCA;tsd=CTACC
Hic_asm_1	LTR_retriever	target_site_duplication	24930379	24930383	.	+	.	ID=rTSD_244;Parent=repeat_region_244;Name=Hic_asm_1:24923836..24930378;Classification=LTR/Gypsy;Sequence_ontology=SO:0000434;ltr_identity=1.0000;Method=structural;motif=TGCA;tsd=CTACC
###
Hic_asm_1	LTR_retriever	repeat_region	24972403	24977601	.	-	.	ID=repeat_region_245;Name=Hic_asm_1:24972408..24977596;Classification=LTR/Gypsy;Sequence_ontology=SO:0000657;ltr_identity=1.0000;Method=structural;motif=TGTA;tsd=CGTAC
Hic_asm_1	LTR_retriever	target_site_duplication	24972403	24972407	.	-	.	ID=lTSD_245;Parent=repeat_region_245;Name=Hic_asm_1:24972408..24977596;Classification=LTR/Gypsy;Sequence_ontology=SO:0000434;ltr_identity=1.0000;Method=structural;motif=TGTA;tsd=CGTAC
Hic_asm_1	LTR_retriever	long_terminal_repeat	24972408	24972982	.	-	.	ID=lLTR_245;Parent=repeat_region_245;Name=Hic_asm_1:24972408..24977596;Classification=LTR/Gypsy;Sequence_ontology=SO:0000286;ltr_identity=1.0000;Method=structural;motif=TGTA;tsd=CGTAC
Hic_asm_1	LTR_retriever	Gypsy_LTR_retrotransposon	24972408	24977596	.	-	.	ID=LTRRT_245;Parent=repeat_region_245;Name=Hic_asm_1:24972408..24977596;Classification=LTR/Gypsy;Sequence_ontology=SO:0002265;ltr_identity=1.0000;Method=structural;motif=TGTA;tsd=CGTAC
Hic_asm_1	LTR_retriever	long_terminal_repeat	24977022	24977596	.	-	.	ID=rLTR_245;Parent=repeat_region_245;Name=Hic_asm_1:24972408..24977596;Classification=LTR/Gypsy;Sequence_ontology=SO:0000286;ltr_identity=1.0000;Method=structural;motif=TGTA;tsd=CGTAC
Hic_asm_1	LTR_retriever	target_site_duplication	24977597	24977601	.	-	.	ID=rTSD_245;Parent=repeat_region_245;Name=Hic_asm_1:24972408..24977596;Classification=LTR/Gypsy;Sequence_ontology=SO:0000434;ltr_identity=1.0000;Method=structural;motif=TGTA;tsd=CGTAC
###
Hic_asm_1	LTR_retriever	repeat_region	25398851	25405289	.	+	.	ID=repeat_region_246;Name=Hic_asm_1:25398856..25405284;Classification=LTR/Gypsy;Sequence_ontology=SO:0000657;ltr_identity=0.9944;Method=structural;motif=TGCA;tsd=CCGTT
Hic_asm_1	LTR_retriever	target_site_duplication	25398851	25398855	.	+	.	ID=lTSD_246;Parent=repeat_region_246;Name=Hic_asm_1:25398856..25405284;Classification=LTR/Gypsy;Sequence_ontology=SO:0000434;ltr_identity=0.9944;Method=structural;motif=TGCA;tsd=CCGTT
Hic_asm_1	LTR_retriever	long_terminal_repeat	25398856	25399033	.	+	.	ID=lLTR_246;Parent=repeat_region_246;Name=Hic_asm_1:25398856..25405284;Classification=LTR/Gypsy;Sequence_ontology=SO:0000286;ltr_identity=0.9944;Method=structural;motif=TGCA;tsd=CCGTT
Hic_asm_1	LTR_retriever	Gypsy_LTR_retrotransposon	25398856	25405284	.	+	.	ID=LTRRT_246;Parent=repeat_region_246;Name=Hic_asm_1:25398856..25405284;Classification=LTR/Gypsy;Sequence_ontology=SO:0002265;ltr_identity=0.9944;Method=structural;motif=TGCA;tsd=CCGTT
Hic_asm_1	LTR_retriever	long_terminal_repeat	25405107	25405284	.	+	.	ID=rLTR_246;Parent=repeat_region_246;Name=Hic_asm_1:25398856..25405284;Classification=LTR/Gypsy;Sequence_ontology=SO:0000286;ltr_identity=0.9944;Method=structural;motif=TGCA;tsd=CCGTT
Hic_asm_1	LTR_retriever	target_site_duplication	25405285	25405289	.	+	.	ID=rTSD_246;Parent=repeat_region_246;Name=Hic_asm_1:25398856..25405284;Classification=LTR/Gypsy;Sequence_ontology=SO:0000434;ltr_identity=0.9944;Method=structural;motif=TGCA;tsd=CCGTT
###
Hic_asm_1	LTR_retriever	repeat_region	25586362	25589859	.	?	.	ID=repeat_region_247;Name=Hic_asm_1:25586366..25589855;Classification=LTR/unknown;Sequence_ontology=SO:0000657;ltr_identity=0.9968;Method=structural;motif=TGCA;tsd=TTAT
Hic_asm_1	LTR_retriever	target_site_duplication	25586362	25586365	.	?	.	ID=lTSD_247;Parent=repeat_region_247;Name=Hic_asm_1:25586366..25589855;Classification=LTR/unknown;Sequence_ontology=SO:0000434;ltr_identity=0.9968;Method=structural;motif=TGCA;tsd=TTAT
Hic_asm_1	LTR_retriever	long_terminal_repeat	25586366	25587607	.	?	.	ID=lLTR_247;Parent=repeat_region_247;Name=Hic_asm_1:25586366..25589855;Classification=LTR/unknown;Sequence_ontology=SO:0000286;ltr_identity=0.9968;Method=structural;motif=TGCA;tsd=TTAT
Hic_asm_1	LTR_retriever	LTR_retrotransposon	25586366	25589855	.	?	.	ID=LTRRT_247;Parent=repeat_region_247;Name=Hic_asm_1:25586366..25589855;Classification=LTR/unknown;Sequence_ontology=SO:0000186;ltr_identity=0.9968;Method=structural;motif=TGCA;tsd=TTAT
Hic_asm_1	LTR_retriever	long_terminal_repeat	25588613	25589855	.	?	.	ID=rLTR_247;Parent=repeat_region_247;Name=Hic_asm_1:25586366..25589855;Classification=LTR/unknown;Sequence_ontology=SO:0000286;ltr_identity=0.9968;Method=structural;motif=TGCA;tsd=TTAT
Hic_asm_1	LTR_retriever	target_site_duplication	25589856	25589859	.	?	.	ID=rTSD_247;Parent=repeat_region_247;Name=Hic_asm_1:25586366..25589855;Classification=LTR/unknown;Sequence_ontology=SO:0000434;ltr_identity=0.9968;Method=structural;motif=TGCA;tsd=TTAT
###
Hic_asm_1	LTR_retriever	repeat_region	26661192	26666239	.	?	.	ID=repeat_region_248;Name=Hic_asm_1:26661197..26666234;Classification=LTR/unknown;Sequence_ontology=SO:0000657;ltr_identity=0.9934;Method=structural;motif=TGCA;tsd=CAGCC
Hic_asm_1	LTR_retriever	target_site_duplication	26661192	26661196	.	?	.	ID=lTSD_248;Parent=repeat_region_248;Name=Hic_asm_1:26661197..26666234;Classification=LTR/unknown;Sequence_ontology=SO:0000434;ltr_identity=0.9934;Method=structural;motif=TGCA;tsd=CAGCC
Hic_asm_1	LTR_retriever	long_terminal_repeat	26661197	26661953	.	?	.	ID=lLTR_248;Parent=repeat_region_248;Name=Hic_asm_1:26661197..26666234;Classification=LTR/unknown;Sequence_ontology=SO:0000286;ltr_identity=0.9934;Method=structural;motif=TGCA;tsd=CAGCC
Hic_asm_1	LTR_retriever	LTR_retrotransposon	26661197	26666234	.	?	.	ID=LTRRT_248;Parent=repeat_region_248;Name=Hic_asm_1:26661197..26666234;Classification=LTR/unknown;Sequence_ontology=SO:0000186;ltr_identity=0.9934;Method=structural;motif=TGCA;tsd=CAGCC
Hic_asm_1	LTR_retriever	long_terminal_repeat	26665478	26666234	.	?	.	ID=rLTR_248;Parent=repeat_region_248;Name=Hic_asm_1:26661197..26666234;Classification=LTR/unknown;Sequence_ontology=SO:0000286;ltr_identity=0.9934;Method=structural;motif=TGCA;tsd=CAGCC
Hic_asm_1	LTR_retriever	target_site_duplication	26666235	26666239	.	?	.	ID=rTSD_248;Parent=repeat_region_248;Name=Hic_asm_1:26661197..26666234;Classification=LTR/unknown;Sequence_ontology=SO:0000434;ltr_identity=0.9934;Method=structural;motif=TGCA;tsd=CAGCC
###
Hic_asm_1	LTR_retriever	repeat_region	27448928	27456264	.	+	.	ID=repeat_region_249;Name=Hic_asm_1:27448933..27456259;Classification=LTR/Gypsy;Sequence_ontology=SO:0000657;ltr_identity=0.9843;Method=structural;motif=TGTA;tsd=CCTAT
Hic_asm_1	LTR_retriever	target_site_duplication	27448928	27448932	.	+	.	ID=lTSD_249;Parent=repeat_region_249;Name=Hic_asm_1:27448933..27456259;Classification=LTR/Gypsy;Sequence_ontology=SO:0000434;ltr_identity=0.9843;Method=structural;motif=TGTA;tsd=CCTAT
Hic_asm_1	LTR_retriever	long_terminal_repeat	27448933	27449377	.	+	.	ID=lLTR_249;Parent=repeat_region_249;Name=Hic_asm_1:27448933..27456259;Classification=LTR/Gypsy;Sequence_ontology=SO:0000286;ltr_identity=0.9843;Method=structural;motif=TGTA;tsd=CCTAT
Hic_asm_1	LTR_retriever	Gypsy_LTR_retrotransposon	27448933	27456259	.	+	.	ID=LTRRT_249;Parent=repeat_region_249;Name=Hic_asm_1:27448933..27456259;Classification=LTR/Gypsy;Sequence_ontology=SO:0002265;ltr_identity=0.9843;Method=structural;motif=TGTA;tsd=CCTAT
Hic_asm_1	LTR_retriever	long_terminal_repeat	27455815	27456259	.	+	.	ID=rLTR_249;Parent=repeat_region_249;Name=Hic_asm_1:27448933..27456259;Classification=LTR/Gypsy;Sequence_ontology=SO:0000286;ltr_identity=0.9843;Method=structural;motif=TGTA;tsd=CCTAT
Hic_asm_1	LTR_retriever	target_site_duplication	27456260	27456264	.	+	.	ID=rTSD_249;Parent=repeat_region_249;Name=Hic_asm_1:27448933..27456259;Classification=LTR/Gypsy;Sequence_ontology=SO:0000434;ltr_identity=0.9843;Method=structural;motif=TGTA;tsd=CCTAT
###
Hic_asm_1	LTR_retriever	repeat_region	28029037	28037327	.	+	.	ID=repeat_region_250;Name=Hic_asm_1:28029041..28037323;Classification=LTR/Gypsy;Sequence_ontology=SO:0000657;ltr_identity=0.9970;Method=structural;motif=TGCA;tsd=GCTT
Hic_asm_1	LTR_retriever	target_site_duplication	28029037	28029040	.	+	.	ID=lTSD_250;Parent=repeat_region_250;Name=Hic_asm_1:28029041..28037323;Classification=LTR/Gypsy;Sequence_ontology=SO:0000434;ltr_identity=0.9970;Method=structural;motif=TGCA;tsd=GCTT
Hic_asm_1	LTR_retriever	long_terminal_repeat	28029041	28030359	.	+	.	ID=lLTR_250;Parent=repeat_region_250;Name=Hic_asm_1:28029041..28037323;Classification=LTR/Gypsy;Sequence_ontology=SO:0000286;ltr_identity=0.9970;Method=structural;motif=TGCA;tsd=GCTT
Hic_asm_1	LTR_retriever	Gypsy_LTR_retrotransposon	28029041	28037323	.	+	.	ID=LTRRT_250;Parent=repeat_region_250;Name=Hic_asm_1:28029041..28037323;Classification=LTR/Gypsy;Sequence_ontology=SO:0002265;ltr_identity=0.9970;Method=structural;motif=TGCA;tsd=GCTT
Hic_asm_1	LTR_retriever	long_terminal_repeat	28036006	28037323	.	+	.	ID=rLTR_250;Parent=repeat_region_250;Name=Hic_asm_1:28029041..28037323;Classification=LTR/Gypsy;Sequence_ontology=SO:0000286;ltr_identity=0.9970;Method=structural;motif=TGCA;tsd=GCTT
Hic_asm_1	LTR_retriever	target_site_duplication	28037324	28037327	.	+	.	ID=rTSD_250;Parent=repeat_region_250;Name=Hic_asm_1:28029041..28037323;Classification=LTR/Gypsy;Sequence_ontology=SO:0000434;ltr_identity=0.9970;Method=structural;motif=TGCA;tsd=GCTT
###
Hic_asm_1	LTR_retriever	repeat_region	28059378	28064827	.	-	.	ID=repeat_region_251;Name=Hic_asm_1:28059383..28064822;Classification=LTR/Gypsy;Sequence_ontology=SO:0000657;ltr_identity=0.9870;Method=structural;motif=TGCA;tsd=CGTCA
Hic_asm_1	LTR_retriever	target_site_duplication	28059378	28059382	.	-	.	ID=lTSD_251;Parent=repeat_region_251;Name=Hic_asm_1:28059383..28064822;Classification=LTR/Gypsy;Sequence_ontology=SO:0000434;ltr_identity=0.9870;Method=structural;motif=TGCA;tsd=CGTCA
Hic_asm_1	LTR_retriever	long_terminal_repeat	28059383	28059847	.	-	.	ID=lLTR_251;Parent=repeat_region_251;Name=Hic_asm_1:28059383..28064822;Classification=LTR/Gypsy;Sequence_ontology=SO:0000286;ltr_identity=0.9870;Method=structural;motif=TGCA;tsd=CGTCA
Hic_asm_1	LTR_retriever	Gypsy_LTR_retrotransposon	28059383	28064822	.	-	.	ID=LTRRT_251;Parent=repeat_region_251;Name=Hic_asm_1:28059383..28064822;Classification=LTR/Gypsy;Sequence_ontology=SO:0002265;ltr_identity=0.9870;Method=structural;motif=TGCA;tsd=CGTCA
Hic_asm_1	LTR_retriever	long_terminal_repeat	28064360	28064822	.	-	.	ID=rLTR_251;Parent=repeat_region_251;Name=Hic_asm_1:28059383..28064822;Classification=LTR/Gypsy;Sequence_ontology=SO:0000286;ltr_identity=0.9870;Method=structural;motif=TGCA;tsd=CGTCA
Hic_asm_1	LTR_retriever	target_site_duplication	28064823	28064827	.	-	.	ID=rTSD_251;Parent=repeat_region_251;Name=Hic_asm_1:28059383..28064822;Classification=LTR/Gypsy;Sequence_ontology=SO:0000434;ltr_identity=0.9870;Method=structural;motif=TGCA;tsd=CGTCA
###
Hic_asm_1	LTR_retriever	repeat_region	28185099	28189920	.	-	.	ID=repeat_region_252;Name=Hic_asm_1:28185103..28189916;Classification=LTR/Gypsy;Sequence_ontology=SO:0000657;ltr_identity=1.0000;Method=structural;motif=TGCA;tsd=CCAT
Hic_asm_1	LTR_retriever	target_site_duplication	28185099	28185102	.	-	.	ID=lTSD_252;Parent=repeat_region_252;Name=Hic_asm_1:28185103..28189916;Classification=LTR/Gypsy;Sequence_ontology=SO:0000434;ltr_identity=1.0000;Method=structural;motif=TGCA;tsd=CCAT
Hic_asm_1	LTR_retriever	long_terminal_repeat	28185103	28185232	.	-	.	ID=lLTR_252;Parent=repeat_region_252;Name=Hic_asm_1:28185103..28189916;Classification=LTR/Gypsy;Sequence_ontology=SO:0000286;ltr_identity=1.0000;Method=structural;motif=TGCA;tsd=CCAT
Hic_asm_1	LTR_retriever	Gypsy_LTR_retrotransposon	28185103	28189916	.	-	.	ID=LTRRT_252;Parent=repeat_region_252;Name=Hic_asm_1:28185103..28189916;Classification=LTR/Gypsy;Sequence_ontology=SO:0002265;ltr_identity=1.0000;Method=structural;motif=TGCA;tsd=CCAT
Hic_asm_1	LTR_retriever	long_terminal_repeat	28189787	28189916	.	-	.	ID=rLTR_252;Parent=repeat_region_252;Name=Hic_asm_1:28185103..28189916;Classification=LTR/Gypsy;Sequence_ontology=SO:0000286;ltr_identity=1.0000;Method=structural;motif=TGCA;tsd=CCAT
Hic_asm_1	LTR_retriever	target_site_duplication	28189917	28189920	.	-	.	ID=rTSD_252;Parent=repeat_region_252;Name=Hic_asm_1:28185103..28189916;Classification=LTR/Gypsy;Sequence_ontology=SO:0000434;ltr_identity=1.0000;Method=structural;motif=TGCA;tsd=CCAT
###
Hic_asm_1	LTR_retriever	repeat_region	28199138	28205217	.	-	.	ID=repeat_region_253;Name=Hic_asm_1:28199143..28205212;Classification=LTR/Gypsy;Sequence_ontology=SO:0000657;ltr_identity=0.9912;Method=structural;motif=TGTA;tsd=ACAGT
Hic_asm_1	LTR_retriever	target_site_duplication	28199138	28199142	.	-	.	ID=lTSD_253;Parent=repeat_region_253;Name=Hic_asm_1:28199143..28205212;Classification=LTR/Gypsy;Sequence_ontology=SO:0000434;ltr_identity=0.9912;Method=structural;motif=TGTA;tsd=ACAGT
Hic_asm_1	LTR_retriever	long_terminal_repeat	28199143	28199594	.	-	.	ID=lLTR_253;Parent=repeat_region_253;Name=Hic_asm_1:28199143..28205212;Classification=LTR/Gypsy;Sequence_ontology=SO:0000286;ltr_identity=0.9912;Method=structural;motif=TGTA;tsd=ACAGT
Hic_asm_1	LTR_retriever	Gypsy_LTR_retrotransposon	28199143	28205212	.	-	.	ID=LTRRT_253;Parent=repeat_region_253;Name=Hic_asm_1:28199143..28205212;Classification=LTR/Gypsy;Sequence_ontology=SO:0002265;ltr_identity=0.9912;Method=structural;motif=TGTA;tsd=ACAGT
Hic_asm_1	LTR_retriever	long_terminal_repeat	28204758	28205212	.	-	.	ID=rLTR_253;Parent=repeat_region_253;Name=Hic_asm_1:28199143..28205212;Classification=LTR/Gypsy;Sequence_ontology=SO:0000286;ltr_identity=0.9912;Method=structural;motif=TGTA;tsd=ACAGT
Hic_asm_1	LTR_retriever	target_site_duplication	28205213	28205217	.	-	.	ID=rTSD_253;Parent=repeat_region_253;Name=Hic_asm_1:28199143..28205212;Classification=LTR/Gypsy;Sequence_ontology=SO:0000434;ltr_identity=0.9912;Method=structural;motif=TGTA;tsd=ACAGT
###
Hic_asm_1	LTR_retriever	repeat_region	28258946	28264342	.	-	.	ID=repeat_region_254;Name=Hic_asm_1:28258950..28264338;Classification=LTR/Gypsy;Sequence_ontology=SO:0000657;ltr_identity=0.9608;Method=structural;motif=TGCA;tsd=CTAG
Hic_asm_1	LTR_retriever	target_site_duplication	28258946	28258949	.	-	.	ID=lTSD_254;Parent=repeat_region_254;Name=Hic_asm_1:28258950..28264338;Classification=LTR/Gypsy;Sequence_ontology=SO:0000434;ltr_identity=0.9608;Method=structural;motif=TGCA;tsd=CTAG
Hic_asm_1	LTR_retriever	long_terminal_repeat	28258950	28259651	.	-	.	ID=lLTR_254;Parent=repeat_region_254;Name=Hic_asm_1:28258950..28264338;Classification=LTR/Gypsy;Sequence_ontology=SO:0000286;ltr_identity=0.9608;Method=structural;motif=TGCA;tsd=CTAG
Hic_asm_1	LTR_retriever	Gypsy_LTR_retrotransposon	28258950	28264338	.	-	.	ID=LTRRT_254;Parent=repeat_region_254;Name=Hic_asm_1:28258950..28264338;Classification=LTR/Gypsy;Sequence_ontology=SO:0002265;ltr_identity=0.9608;Method=structural;motif=TGCA;tsd=CTAG
Hic_asm_1	LTR_retriever	long_terminal_repeat	28263634	28264338	.	-	.	ID=rLTR_254;Parent=repeat_region_254;Name=Hic_asm_1:28258950..28264338;Classification=LTR/Gypsy;Sequence_ontology=SO:0000286;ltr_identity=0.9608;Method=structural;motif=TGCA;tsd=CTAG
Hic_asm_1	LTR_retriever	target_site_duplication	28264339	28264342	.	-	.	ID=rTSD_254;Parent=repeat_region_254;Name=Hic_asm_1:28258950..28264338;Classification=LTR/Gypsy;Sequence_ontology=SO:0000434;ltr_identity=0.9608;Method=structural;motif=TGCA;tsd=CTAG
###
Hic_asm_1	LTR_retriever	repeat_region	28358746	28364879	.	-	.	ID=repeat_region_255;Name=Hic_asm_1:28358751..28364874;Classification=LTR/Gypsy;Sequence_ontology=SO:0000657;ltr_identity=0.9890;Method=structural;motif=TGCA;tsd=GGTAA
Hic_asm_1	LTR_retriever	target_site_duplication	28358746	28358750	.	-	.	ID=lTSD_255;Parent=repeat_region_255;Name=Hic_asm_1:28358751..28364874;Classification=LTR/Gypsy;Sequence_ontology=SO:0000434;ltr_identity=0.9890;Method=structural;motif=TGCA;tsd=GGTAA
Hic_asm_1	LTR_retriever	long_terminal_repeat	28358751	28358932	.	-	.	ID=lLTR_255;Parent=repeat_region_255;Name=Hic_asm_1:28358751..28364874;Classification=LTR/Gypsy;Sequence_ontology=SO:0000286;ltr_identity=0.9890;Method=structural;motif=TGCA;tsd=GGTAA
Hic_asm_1	LTR_retriever	Gypsy_LTR_retrotransposon	28358751	28364874	.	-	.	ID=LTRRT_255;Parent=repeat_region_255;Name=Hic_asm_1:28358751..28364874;Classification=LTR/Gypsy;Sequence_ontology=SO:0002265;ltr_identity=0.9890;Method=structural;motif=TGCA;tsd=GGTAA
Hic_asm_1	LTR_retriever	long_terminal_repeat	28364693	28364874	.	-	.	ID=rLTR_255;Parent=repeat_region_255;Name=Hic_asm_1:28358751..28364874;Classification=LTR/Gypsy;Sequence_ontology=SO:0000286;ltr_identity=0.9890;Method=structural;motif=TGCA;tsd=GGTAA
Hic_asm_1	LTR_retriever	target_site_duplication	28364875	28364879	.	-	.	ID=rTSD_255;Parent=repeat_region_255;Name=Hic_asm_1:28358751..28364874;Classification=LTR/Gypsy;Sequence_ontology=SO:0000434;ltr_identity=0.9890;Method=structural;motif=TGCA;tsd=GGTAA
###
Hic_asm_1	LTR_retriever	repeat_region	28412962	28415451	.	?	.	ID=repeat_region_256;Name=Hic_asm_1:28412966..28415447;Classification=LTR/unknown;Sequence_ontology=SO:0000657;ltr_identity=0.9859;Method=structural;motif=TGCA;tsd=TATA
Hic_asm_1	LTR_retriever	target_site_duplication	28412962	28412965	.	?	.	ID=lTSD_256;Parent=repeat_region_256;Name=Hic_asm_1:28412966..28415447;Classification=LTR/unknown;Sequence_ontology=SO:0000434;ltr_identity=0.9859;Method=structural;motif=TGCA;tsd=TATA
Hic_asm_1	LTR_retriever	long_terminal_repeat	28412966	28413249	.	?	.	ID=lLTR_256;Parent=repeat_region_256;Name=Hic_asm_1:28412966..28415447;Classification=LTR/unknown;Sequence_ontology=SO:0000286;ltr_identity=0.9859;Method=structural;motif=TGCA;tsd=TATA
Hic_asm_1	LTR_retriever	LTR_retrotransposon	28412966	28415447	.	?	.	ID=LTRRT_256;Parent=repeat_region_256;Name=Hic_asm_1:28412966..28415447;Classification=LTR/unknown;Sequence_ontology=SO:0000186;ltr_identity=0.9859;Method=structural;motif=TGCA;tsd=TATA
Hic_asm_1	LTR_retriever	long_terminal_repeat	28415164	28415447	.	?	.	ID=rLTR_256;Parent=repeat_region_256;Name=Hic_asm_1:28412966..28415447;Classification=LTR/unknown;Sequence_ontology=SO:0000286;ltr_identity=0.9859;Method=structural;motif=TGCA;tsd=TATA
Hic_asm_1	LTR_retriever	target_site_duplication	28415448	28415451	.	?	.	ID=rTSD_256;Parent=repeat_region_256;Name=Hic_asm_1:28412966..28415447;Classification=LTR/unknown;Sequence_ontology=SO:0000434;ltr_identity=0.9859;Method=structural;motif=TGCA;tsd=TATA
###
Hic_asm_1	LTR_retriever	repeat_region	28441321	28448696	.	-	.	ID=repeat_region_257;Name=Hic_asm_1:28441326..28448691;Classification=LTR/Gypsy;Sequence_ontology=SO:0000657;ltr_identity=0.9876;Method=structural;motif=TGCA;tsd=GATAC
Hic_asm_1	LTR_retriever	target_site_duplication	28441321	28441325	.	-	.	ID=lTSD_257;Parent=repeat_region_257;Name=Hic_asm_1:28441326..28448691;Classification=LTR/Gypsy;Sequence_ontology=SO:0000434;ltr_identity=0.9876;Method=structural;motif=TGCA;tsd=GATAC
Hic_asm_1	LTR_retriever	long_terminal_repeat	28441326	28441972	.	-	.	ID=lLTR_257;Parent=repeat_region_257;Name=Hic_asm_1:28441326..28448691;Classification=LTR/Gypsy;Sequence_ontology=SO:0000286;ltr_identity=0.9876;Method=structural;motif=TGCA;tsd=GATAC
Hic_asm_1	LTR_retriever	Gypsy_LTR_retrotransposon	28441326	28448691	.	-	.	ID=LTRRT_257;Parent=repeat_region_257;Name=Hic_asm_1:28441326..28448691;Classification=LTR/Gypsy;Sequence_ontology=SO:0002265;ltr_identity=0.9876;Method=structural;motif=TGCA;tsd=GATAC
Hic_asm_1	LTR_retriever	long_terminal_repeat	28448046	28448691	.	-	.	ID=rLTR_257;Parent=repeat_region_257;Name=Hic_asm_1:28441326..28448691;Classification=LTR/Gypsy;Sequence_ontology=SO:0000286;ltr_identity=0.9876;Method=structural;motif=TGCA;tsd=GATAC
Hic_asm_1	LTR_retriever	target_site_duplication	28448692	28448696	.	-	.	ID=rTSD_257;Parent=repeat_region_257;Name=Hic_asm_1:28441326..28448691;Classification=LTR/Gypsy;Sequence_ontology=SO:0000434;ltr_identity=0.9876;Method=structural;motif=TGCA;tsd=GATAC
###
Hic_asm_1	LTR_retriever	repeat_region	28449075	28455471	.	-	.	ID=repeat_region_258;Name=Hic_asm_1:28449079..28455467;Classification=LTR/Gypsy;Sequence_ontology=SO:0000657;ltr_identity=0.9956;Method=structural;motif=TGCA;tsd=GTTT
Hic_asm_1	LTR_retriever	target_site_duplication	28449075	28449078	.	-	.	ID=lTSD_258;Parent=repeat_region_258;Name=Hic_asm_1:28449079..28455467;Classification=LTR/Gypsy;Sequence_ontology=SO:0000434;ltr_identity=0.9956;Method=structural;motif=TGCA;tsd=GTTT
Hic_asm_1	LTR_retriever	long_terminal_repeat	28449079	28449304	.	-	.	ID=lLTR_258;Parent=repeat_region_258;Name=Hic_asm_1:28449079..28455467;Classification=LTR/Gypsy;Sequence_ontology=SO:0000286;ltr_identity=0.9956;Method=structural;motif=TGCA;tsd=GTTT
Hic_asm_1	LTR_retriever	Gypsy_LTR_retrotransposon	28449079	28455467	.	-	.	ID=LTRRT_258;Parent=repeat_region_258;Name=Hic_asm_1:28449079..28455467;Classification=LTR/Gypsy;Sequence_ontology=SO:0002265;ltr_identity=0.9956;Method=structural;motif=TGCA;tsd=GTTT
Hic_asm_1	LTR_retriever	long_terminal_repeat	28455242	28455467	.	-	.	ID=rLTR_258;Parent=repeat_region_258;Name=Hic_asm_1:28449079..28455467;Classification=LTR/Gypsy;Sequence_ontology=SO:0000286;ltr_identity=0.9956;Method=structural;motif=TGCA;tsd=GTTT
Hic_asm_1	LTR_retriever	target_site_duplication	28455468	28455471	.	-	.	ID=rTSD_258;Parent=repeat_region_258;Name=Hic_asm_1:28449079..28455467;Classification=LTR/Gypsy;Sequence_ontology=SO:0000434;ltr_identity=0.9956;Method=structural;motif=TGCA;tsd=GTTT
###
Hic_asm_1	LTR_retriever	repeat_region	28517998	28525371	.	-	.	ID=repeat_region_259;Name=Hic_asm_1:28518003..28525366;Classification=LTR/Gypsy;Sequence_ontology=SO:0000657;ltr_identity=0.9892;Method=structural;motif=TGCA;tsd=GATAC
Hic_asm_1	LTR_retriever	target_site_duplication	28517998	28518002	.	-	.	ID=lTSD_259;Parent=repeat_region_259;Name=Hic_asm_1:28518003..28525366;Classification=LTR/Gypsy;Sequence_ontology=SO:0000434;ltr_identity=0.9892;Method=structural;motif=TGCA;tsd=GATAC
Hic_asm_1	LTR_retriever	long_terminal_repeat	28518003	28518649	.	-	.	ID=lLTR_259;Parent=repeat_region_259;Name=Hic_asm_1:28518003..28525366;Classification=LTR/Gypsy;Sequence_ontology=SO:0000286;ltr_identity=0.9892;Method=structural;motif=TGCA;tsd=GATAC
Hic_asm_1	LTR_retriever	Gypsy_LTR_retrotransposon	28518003	28525366	.	-	.	ID=LTRRT_259;Parent=repeat_region_259;Name=Hic_asm_1:28518003..28525366;Classification=LTR/Gypsy;Sequence_ontology=SO:0002265;ltr_identity=0.9892;Method=structural;motif=TGCA;tsd=GATAC
Hic_asm_1	LTR_retriever	long_terminal_repeat	28524721	28525366	.	-	.	ID=rLTR_259;Parent=repeat_region_259;Name=Hic_asm_1:28518003..28525366;Classification=LTR/Gypsy;Sequence_ontology=SO:0000286;ltr_identity=0.9892;Method=structural;motif=TGCA;tsd=GATAC
Hic_asm_1	LTR_retriever	target_site_duplication	28525367	28525371	.	-	.	ID=rTSD_259;Parent=repeat_region_259;Name=Hic_asm_1:28518003..28525366;Classification=LTR/Gypsy;Sequence_ontology=SO:0000434;ltr_identity=0.9892;Method=structural;motif=TGCA;tsd=GATAC
###
Hic_asm_1	LTR_retriever	repeat_region	28525750	28532146	.	-	.	ID=repeat_region_260;Name=Hic_asm_1:28525754..28532142;Classification=LTR/Gypsy;Sequence_ontology=SO:0000657;ltr_identity=0.9956;Method=structural;motif=TGCA;tsd=GTTT
Hic_asm_1	LTR_retriever	target_site_duplication	28525750	28525753	.	-	.	ID=lTSD_260;Parent=repeat_region_260;Name=Hic_asm_1:28525754..28532142;Classification=LTR/Gypsy;Sequence_ontology=SO:0000434;ltr_identity=0.9956;Method=structural;motif=TGCA;tsd=GTTT
Hic_asm_1	LTR_retriever	long_terminal_repeat	28525754	28525979	.	-	.	ID=lLTR_260;Parent=repeat_region_260;Name=Hic_asm_1:28525754..28532142;Classification=LTR/Gypsy;Sequence_ontology=SO:0000286;ltr_identity=0.9956;Method=structural;motif=TGCA;tsd=GTTT
Hic_asm_1	LTR_retriever	Gypsy_LTR_retrotransposon	28525754	28532142	.	-	.	ID=LTRRT_260;Parent=repeat_region_260;Name=Hic_asm_1:28525754..28532142;Classification=LTR/Gypsy;Sequence_ontology=SO:0002265;ltr_identity=0.9956;Method=structural;motif=TGCA;tsd=GTTT
Hic_asm_1	LTR_retriever	long_terminal_repeat	28531917	28532142	.	-	.	ID=rLTR_260;Parent=repeat_region_260;Name=Hic_asm_1:28525754..28532142;Classification=LTR/Gypsy;Sequence_ontology=SO:0000286;ltr_identity=0.9956;Method=structural;motif=TGCA;tsd=GTTT
Hic_asm_1	LTR_retriever	target_site_duplication	28532143	28532146	.	-	.	ID=rTSD_260;Parent=repeat_region_260;Name=Hic_asm_1:28525754..28532142;Classification=LTR/Gypsy;Sequence_ontology=SO:0000434;ltr_identity=0.9956;Method=structural;motif=TGCA;tsd=GTTT
###
Hic_asm_1	LTR_retriever	repeat_region	28594600	28601974	.	-	.	ID=repeat_region_261;Name=Hic_asm_1:28594605..28601969;Classification=LTR/Gypsy;Sequence_ontology=SO:0000657;ltr_identity=0.9892;Method=structural;motif=TGCA;tsd=GATAC
Hic_asm_1	LTR_retriever	target_site_duplication	28594600	28594604	.	-	.	ID=lTSD_261;Parent=repeat_region_261;Name=Hic_asm_1:28594605..28601969;Classification=LTR/Gypsy;Sequence_ontology=SO:0000434;ltr_identity=0.9892;Method=structural;motif=TGCA;tsd=GATAC
Hic_asm_1	LTR_retriever	long_terminal_repeat	28594605	28595251	.	-	.	ID=lLTR_261;Parent=repeat_region_261;Name=Hic_asm_1:28594605..28601969;Classification=LTR/Gypsy;Sequence_ontology=SO:0000286;ltr_identity=0.9892;Method=structural;motif=TGCA;tsd=GATAC
Hic_asm_1	LTR_retriever	Gypsy_LTR_retrotransposon	28594605	28601969	.	-	.	ID=LTRRT_261;Parent=repeat_region_261;Name=Hic_asm_1:28594605..28601969;Classification=LTR/Gypsy;Sequence_ontology=SO:0002265;ltr_identity=0.9892;Method=structural;motif=TGCA;tsd=GATAC
Hic_asm_1	LTR_retriever	long_terminal_repeat	28601324	28601969	.	-	.	ID=rLTR_261;Parent=repeat_region_261;Name=Hic_asm_1:28594605..28601969;Classification=LTR/Gypsy;Sequence_ontology=SO:0000286;ltr_identity=0.9892;Method=structural;motif=TGCA;tsd=GATAC
Hic_asm_1	LTR_retriever	target_site_duplication	28601970	28601974	.	-	.	ID=rTSD_261;Parent=repeat_region_261;Name=Hic_asm_1:28594605..28601969;Classification=LTR/Gypsy;Sequence_ontology=SO:0000434;ltr_identity=0.9892;Method=structural;motif=TGCA;tsd=GATAC
###
Hic_asm_1	LTR_retriever	repeat_region	28602353	28608749	.	-	.	ID=repeat_region_262;Name=Hic_asm_1:28602357..28608745;Classification=LTR/Gypsy;Sequence_ontology=SO:0000657;ltr_identity=0.9956;Method=structural;motif=TGCA;tsd=GTTT
Hic_asm_1	LTR_retriever	target_site_duplication	28602353	28602356	.	-	.	ID=lTSD_262;Parent=repeat_region_262;Name=Hic_asm_1:28602357..28608745;Classification=LTR/Gypsy;Sequence_ontology=SO:0000434;ltr_identity=0.9956;Method=structural;motif=TGCA;tsd=GTTT
Hic_asm_1	LTR_retriever	long_terminal_repeat	28602357	28602582	.	-	.	ID=lLTR_262;Parent=repeat_region_262;Name=Hic_asm_1:28602357..28608745;Classification=LTR/Gypsy;Sequence_ontology=SO:0000286;ltr_identity=0.9956;Method=structural;motif=TGCA;tsd=GTTT
Hic_asm_1	LTR_retriever	Gypsy_LTR_retrotransposon	28602357	28608745	.	-	.	ID=LTRRT_262;Parent=repeat_region_262;Name=Hic_asm_1:28602357..28608745;Classification=LTR/Gypsy;Sequence_ontology=SO:0002265;ltr_identity=0.9956;Method=structural;motif=TGCA;tsd=GTTT
Hic_asm_1	LTR_retriever	long_terminal_repeat	28608520	28608745	.	-	.	ID=rLTR_262;Parent=repeat_region_262;Name=Hic_asm_1:28602357..28608745;Classification=LTR/Gypsy;Sequence_ontology=SO:0000286;ltr_identity=0.9956;Method=structural;motif=TGCA;tsd=GTTT
Hic_asm_1	LTR_retriever	target_site_duplication	28608746	28608749	.	-	.	ID=rTSD_262;Parent=repeat_region_262;Name=Hic_asm_1:28602357..28608745;Classification=LTR/Gypsy;Sequence_ontology=SO:0000434;ltr_identity=0.9956;Method=structural;motif=TGCA;tsd=GTTT
###
Hic_asm_1	LTR_retriever	repeat_region	29139073	29143931	.	?	.	ID=repeat_region_263;Name=Hic_asm_1:29139078..29143926;Classification=LTR/unknown;Sequence_ontology=SO:0000657;ltr_identity=0.9960;Method=structural;motif=TGCA;tsd=GTACT
Hic_asm_1	LTR_retriever	target_site_duplication	29139073	29139077	.	?	.	ID=lTSD_263;Parent=repeat_region_263;Name=Hic_asm_1:29139078..29143926;Classification=LTR/unknown;Sequence_ontology=SO:0000434;ltr_identity=0.9960;Method=structural;motif=TGCA;tsd=GTACT
Hic_asm_1	LTR_retriever	long_terminal_repeat	29139078	29139835	.	?	.	ID=lLTR_263;Parent=repeat_region_263;Name=Hic_asm_1:29139078..29143926;Classification=LTR/unknown;Sequence_ontology=SO:0000286;ltr_identity=0.9960;Method=structural;motif=TGCA;tsd=GTACT
Hic_asm_1	LTR_retriever	LTR_retrotransposon	29139078	29143926	.	?	.	ID=LTRRT_263;Parent=repeat_region_263;Name=Hic_asm_1:29139078..29143926;Classification=LTR/unknown;Sequence_ontology=SO:0000186;ltr_identity=0.9960;Method=structural;motif=TGCA;tsd=GTACT
Hic_asm_1	LTR_retriever	long_terminal_repeat	29143169	29143926	.	?	.	ID=rLTR_263;Parent=repeat_region_263;Name=Hic_asm_1:29139078..29143926;Classification=LTR/unknown;Sequence_ontology=SO:0000286;ltr_identity=0.9960;Method=structural;motif=TGCA;tsd=GTACT
Hic_asm_1	LTR_retriever	target_site_duplication	29143927	29143931	.	?	.	ID=rTSD_263;Parent=repeat_region_263;Name=Hic_asm_1:29139078..29143926;Classification=LTR/unknown;Sequence_ontology=SO:0000434;ltr_identity=0.9960;Method=structural;motif=TGCA;tsd=GTACT
###
Hic_asm_1	LTR_retriever	repeat_region	29863626	29869153	.	-	.	ID=repeat_region_264;Name=Hic_asm_1:29863630..29869149;Classification=LTR/Gypsy;Sequence_ontology=SO:0000657;ltr_identity=0.9730;Method=structural;motif=TGCA;tsd=ATAT
Hic_asm_1	LTR_retriever	target_site_duplication	29863626	29863629	.	-	.	ID=lTSD_264;Parent=repeat_region_264;Name=Hic_asm_1:29863630..29869149;Classification=LTR/Gypsy;Sequence_ontology=SO:0000434;ltr_identity=0.9730;Method=structural;motif=TGCA;tsd=ATAT
Hic_asm_1	LTR_retriever	long_terminal_repeat	29863630	29863999	.	-	.	ID=lLTR_264;Parent=repeat_region_264;Name=Hic_asm_1:29863630..29869149;Classification=LTR/Gypsy;Sequence_ontology=SO:0000286;ltr_identity=0.9730;Method=structural;motif=TGCA;tsd=ATAT
Hic_asm_1	LTR_retriever	Gypsy_LTR_retrotransposon	29863630	29869149	.	-	.	ID=LTRRT_264;Parent=repeat_region_264;Name=Hic_asm_1:29863630..29869149;Classification=LTR/Gypsy;Sequence_ontology=SO:0002265;ltr_identity=0.9730;Method=structural;motif=TGCA;tsd=ATAT
Hic_asm_1	LTR_retriever	long_terminal_repeat	29868775	29869149	.	-	.	ID=rLTR_264;Parent=repeat_region_264;Name=Hic_asm_1:29863630..29869149;Classification=LTR/Gypsy;Sequence_ontology=SO:0000286;ltr_identity=0.9730;Method=structural;motif=TGCA;tsd=ATAT
Hic_asm_1	LTR_retriever	target_site_duplication	29869150	29869153	.	-	.	ID=rTSD_264;Parent=repeat_region_264;Name=Hic_asm_1:29863630..29869149;Classification=LTR/Gypsy;Sequence_ontology=SO:0000434;ltr_identity=0.9730;Method=structural;motif=TGCA;tsd=ATAT
###
Hic_asm_1	LTR_retriever	repeat_region	29905538	29908065	.	?	.	ID=repeat_region_265;Name=Hic_asm_1:29905542..29908061;Classification=LTR/unknown;Sequence_ontology=SO:0000657;ltr_identity=0.9675;Method=structural;motif=TGCA;tsd=TATG
Hic_asm_1	LTR_retriever	target_site_duplication	29905538	29905541	.	?	.	ID=lTSD_265;Parent=repeat_region_265;Name=Hic_asm_1:29905542..29908061;Classification=LTR/unknown;Sequence_ontology=SO:0000434;ltr_identity=0.9675;Method=structural;motif=TGCA;tsd=TATG
Hic_asm_1	LTR_retriever	long_terminal_repeat	29905542	29905850	.	?	.	ID=lLTR_265;Parent=repeat_region_265;Name=Hic_asm_1:29905542..29908061;Classification=LTR/unknown;Sequence_ontology=SO:0000286;ltr_identity=0.9675;Method=structural;motif=TGCA;tsd=TATG
Hic_asm_1	LTR_retriever	LTR_retrotransposon	29905542	29908061	.	?	.	ID=LTRRT_265;Parent=repeat_region_265;Name=Hic_asm_1:29905542..29908061;Classification=LTR/unknown;Sequence_ontology=SO:0000186;ltr_identity=0.9675;Method=structural;motif=TGCA;tsd=TATG
Hic_asm_1	LTR_retriever	long_terminal_repeat	29907754	29908061	.	?	.	ID=rLTR_265;Parent=repeat_region_265;Name=Hic_asm_1:29905542..29908061;Classification=LTR/unknown;Sequence_ontology=SO:0000286;ltr_identity=0.9675;Method=structural;motif=TGCA;tsd=TATG
Hic_asm_1	LTR_retriever	target_site_duplication	29908062	29908065	.	?	.	ID=rTSD_265;Parent=repeat_region_265;Name=Hic_asm_1:29905542..29908061;Classification=LTR/unknown;Sequence_ontology=SO:0000434;ltr_identity=0.9675;Method=structural;motif=TGCA;tsd=TATG
###
Hic_asm_1	LTR_retriever	repeat_region	29950606	29958733	.	+	.	ID=repeat_region_266;Name=Hic_asm_1:29950610..29958729;Classification=LTR/Gypsy;Sequence_ontology=SO:0000657;ltr_identity=0.9984;Method=structural;motif=TGCA;tsd=AACT
Hic_asm_1	LTR_retriever	target_site_duplication	29950606	29950609	.	+	.	ID=lTSD_266;Parent=repeat_region_266;Name=Hic_asm_1:29950610..29958729;Classification=LTR/Gypsy;Sequence_ontology=SO:0000434;ltr_identity=0.9984;Method=structural;motif=TGCA;tsd=AACT
Hic_asm_1	LTR_retriever	long_terminal_repeat	29950610	29951850	.	+	.	ID=lLTR_266;Parent=repeat_region_266;Name=Hic_asm_1:29950610..29958729;Classification=LTR/Gypsy;Sequence_ontology=SO:0000286;ltr_identity=0.9984;Method=structural;motif=TGCA;tsd=AACT
Hic_asm_1	LTR_retriever	Gypsy_LTR_retrotransposon	29950610	29958729	.	+	.	ID=LTRRT_266;Parent=repeat_region_266;Name=Hic_asm_1:29950610..29958729;Classification=LTR/Gypsy;Sequence_ontology=SO:0002265;ltr_identity=0.9984;Method=structural;motif=TGCA;tsd=AACT
Hic_asm_1	LTR_retriever	long_terminal_repeat	29957489	29958729	.	+	.	ID=rLTR_266;Parent=repeat_region_266;Name=Hic_asm_1:29950610..29958729;Classification=LTR/Gypsy;Sequence_ontology=SO:0000286;ltr_identity=0.9984;Method=structural;motif=TGCA;tsd=AACT
Hic_asm_1	LTR_retriever	target_site_duplication	29958730	29958733	.	+	.	ID=rTSD_266;Parent=repeat_region_266;Name=Hic_asm_1:29950610..29958729;Classification=LTR/Gypsy;Sequence_ontology=SO:0000434;ltr_identity=0.9984;Method=structural;motif=TGCA;tsd=AACT
###
Hic_asm_1	LTR_retriever	repeat_region	30383022	30390782	.	+	.	ID=repeat_region_267;Name=Hic_asm_1:30383027..30390777;Classification=LTR/Gypsy;Sequence_ontology=SO:0000657;ltr_identity=1.0000;Method=structural;motif=TGCA;tsd=GTAGG
Hic_asm_1	LTR_retriever	target_site_duplication	30383022	30383026	.	+	.	ID=lTSD_267;Parent=repeat_region_267;Name=Hic_asm_1:30383027..30390777;Classification=LTR/Gypsy;Sequence_ontology=SO:0000434;ltr_identity=1.0000;Method=structural;motif=TGCA;tsd=GTAGG
[truncated: 5,775,674 more chars]
