# Supplementary material for: Dispersal from the Qinghai-Tibet plateau by a high-altitude butterfly is associated with rapid expansion and reorganization of its genome
Source: Nat Commun. 2023 Dec 11;14:8190. doi: 10.1038/s41467-023-44023-2 (PMC10713551; doi:10.1038/s41467-023-44023-2)
Supplement: Supplementary file 8 — Supplementary Data 5 [file 41467_2023_44023_MOESM8_ESM.txt]

  score  div.  del.  ins. query   q_begin   q_end  q_left  strand matching_repeat   matching_repeat_families  s_start s_end s_left  TG  CA  TSD1  TSD2  
  1772    1.9  0.0  1.4  CTG_1418                           4611     4820    (26761) + Hic_asm_5-Gypsy-44625854-209-6533_LTR      Unspecified       1    207     (0)      35   TG CA ATAAC ATAAC
  3902    0.0  0.0  0.2  CTG_3943                          10185    10672    (47724) C CTG_3943-Gypsy-10672-488-5755_LTR          Unspecified     (0)    487       1     324   TG CA GTATG GTACC
  5862    7.6  0.4  3.6  Hic_asm_0                        303088   303909 (65112764) + Hic_asm_1-unknown-33696189-839-3544_LTR    Unspecified       1    796     (0)    1299   TG CA ACTAT ACTAT
  4654    8.7  0.4  7.0  Hic_asm_0                        554101   554913 (64861760) + Hic_asm_21-unknown-33071632-849-3566_LTR   Unspecified       1    763     (0)    1786   TG CA ATTAC ATTAC
  1510    4.1  5.6  1.0  Hic_asm_0                       1115315  1115512 (64301161) + Hic_asm_5-Gypsy-44625854-209-6533_LTR      Unspecified       1    207     (0)    2756   TG CA AAGAC TAGAC
  2152   24.8  9.0  3.3  Hic_asm_0                       1808284  1809170 (63607503) C Hic_asm_11-unknown-24538805-936-3530_LTR   Unspecified     (0)    936       1    3811   TG CA ACCAT ACCAT
  1203    6.8 10.0  9.2  Hic_asm_0                       1854845  1855104 (63561569) C Hic_asm_3-unknown-52579044-262-2558_LTR    Unspecified     (0)    262       1    3866   TG CA TTGCT TTGCT
  5464    4.5  6.3  0.8  Hic_asm_0                       2740448  2741162 (62675511) + Hic_asm_6-Gypsy-27017714-758-7423_LTR      Unspecified       1    754     (0)    5297   TG CA AGTTT AGTTT
  1879   11.7  4.3 10.5  Hic_asm_0                       2774411  2774802 (62641871) C Hic_asm_14-unknown-21786294-370-4293_LTR   Unspecified     (0)    370       1    5340   TG CA GATAG GTTGG
  2717   15.1  8.4 12.0  Hic_asm_0                       3032190  3032799 (62383874) C Hic_asm_1-unknown-24178280-590-1433_LTR    Unspecified     (0)    590       1    5836   TG CA GCAAC CCAGC
  1638   24.4  5.1  5.3  Hic_asm_0                       3191522  3192204 (62224469) C Hic_asm_17-Gypsy-261277-685-5939_LTR       Unspecified     (0)    682       1    6051   TG CA CCTTT CCTTT
  2082    5.8  0.0  0.8  Hic_asm_0                       3212645  3212904 (62203769) C Hic_asm_12-Gypsy-44909896-262-4172_LTR     Unspecified     (0)    258       1    6105   TG CA GTCAG GTCAG
 10001    1.5  0.0  1.9  Hic_asm_0                       3314012  3315229 (62101444) C Hic_asm_20-Gypsy-49103178-1214-5710_LTR    Unspecified     (0)   1195       1    6248   TG CA AAACT AACTT
  6593    1.9  0.0  0.5  Hic_asm_0                       4516895  4517652 (60899021) + Hic_asm_6-Gypsy-27017714-758-7423_LTR      Unspecified       1    754     (0)    8743   TG CA GTTAC GTTAC
   916   19.9  7.8  0.0  Hic_asm_0                       4871090  4871280 (60545393) C Hic_asm_15-unknown-4401777-206-4002_LTR    Unspecified     (0)    206       1    9306   TG CA CAAGG AAGGG
  6338    8.6  0.9  4.7  Hic_asm_0                       5059477  5060454 (60356219) C Hic_asm_4-unknown-47713947-943-2349_LTR    Unspecified     (0)    943       1    9532   TG CA GGTAT AGTAT
  1409    5.0  0.0  0.6  Hic_asm_0                       5935648  5935830 (59480843) + Hic_asm_13-unknown-12039853-183-1162_LTR   Unspecified       1    182     (0)   10911   TG CA TTATT TTACC
  2196    0.0  0.0  0.0  Hic_asm_0                       6121116  6121360 (59295313) C Hic_asm_18-unknown-33037154-245-4375_LTR   Unspecified     (0)    245       1   11234   TG CA GATGC GATGC
  1645    8.7  2.0  0.8  Hic_asm_0                       6169398  6169641 (59247032) C Hic_asm_12-Gypsy-7167040-247-6257_LTR      Unspecified     (0)    247       1   11340   TG CA CGATC TGATA
  1202   13.9  0.0  0.0  Hic_asm_0                       6422019  6422205 (58994468) + Hic_asm_5-unknown-39384843-544-13902_LTR   Unspecified       1    187     (0)   11738   TG CA CATGT CATCT
  1738    2.0  1.0  0.5  Hic_asm_0                       6815812  6816016 (58600657) C Hic_asm_15-unknown-4401777-206-4002_LTR    Unspecified     (0)    206       1   12649   TG CA TAAGG AAGGG
  1222   15.1  0.0  0.0  Hic_asm_0                       7523440  7523645 (57893028) C Hic_asm_15-unknown-4401777-206-4002_LTR    Unspecified     (0)    206       1   13658   TG CA TAAGG AAGGG
  4904   10.3  3.3  1.7  Hic_asm_0                       7766702  7767462 (57649211) C Hic_asm_12-unknown-33846763-788-3597_LTR   Unspecified     (0)    773       1   14030   TG CA ATAAT ATAAT
   976    1.7  0.0  3.3  Hic_asm_0                       7825639  7825762 (57590911) + Hic_asm_25-unknown-47513530-124-3255_LTR   Unspecified       1    120     (0)   14119   TG CA CGGGG TGGCG
  9525    8.5  1.3  3.5  Hic_asm_0                       8074554  8076008 (57340665) C Hic_asm_9-Gypsy-15819784-1435-4648_LTR     Unspecified     (0)   1424       1   14448   TG CA ATTAT ATTAT
  6427    3.0  0.0  0.5  Hic_asm_0                       8302297  8303054 (57113619) C Hic_asm_6-Gypsy-27017714-758-7423_LTR      Unspecified     (0)    754       1   14791   TG CA ACTAT ACTAT
  1227   15.1  0.0  0.0  Hic_asm_0                       8475193  8475398 (56941275) + Hic_asm_15-unknown-4401777-206-4002_LTR    Unspecified       1    206     (0)   15013   TG CA CCCTT CCTTA
  1341    5.3  2.9  0.6  Hic_asm_0                       8510739  8510910 (56905763) + Hic_asm_11-Gypsy-6416101-177-5941_LTR      Unspecified       1    176     (0)   15055   TG CA TGGGA GGGTA
  7784   10.3  1.2 13.3  Hic_asm_0                       8597574  8599168 (56817505) + Hic_asm_9-Gypsy-15819784-1435-4648_LTR     Unspecified       1   1424     (0)   15211   TG CA TATAT AATAT
  6403    5.9  0.0  2.5  Hic_asm_0                       8772969  8773805 (56642868) C Hic_asm_15-Gypsy-29848677-824-8386_LTR     Unspecified     (0)    817       1   15571   TG CA ATTAT ATTAT
  3048    8.2  4.3  3.2  Hic_asm_0                       9295605  9296069 (56120604) C Hic_asm_16-unknown-19303262-470-7557_LTR   Unspecified     (0)    470       1   16306   TG CA CTAGT CTAGT
  1065   17.0  0.0  1.5  Hic_asm_0                       9297043  9297251 (56119422) + Hic_asm_15-unknown-4401777-206-4002_LTR    Unspecified       1    206     (0)   16311   TG CA CCCTT CCTTA
  2968    8.8  4.2  3.2  Hic_asm_0                       9626448  9626905 (55789768) C Hic_asm_3-Gypsy-51490652-468-6247_LTR      Unspecified     (0)    462       1   16810   TG CA CGTAC CGTAC
  1509    8.9  0.5  0.5  Hic_asm_0                       9918184  9918387 (55498286) C Hic_asm_21-unknown-31862140-204-1278_LTR   Unspecified     (0)    204       1   17281   TG CA CAACC CAACC
  8570    5.5  0.4  2.2  Hic_asm_0                      10556824 10557931 (54858742) C Hic_asm_5-unknown-7184952-1088-2285_LTR    Unspecified     (0)   1088       1   18344   TG CA ACAGC ACAGC
  4942   12.0 12.8  1.4  Hic_asm_0                      10744019 10744946 (54671727) C Hic_asm_10-unknown-36538732-1032-2639_LTR  Unspecified     (0)   1032       1   18665   TG CA ATAAT ATAAT
  8817    2.7  0.8  9.7  Hic_asm_0                      11226786 11228064 (54188609) + Hic_asm_3-Gypsy-37149774-1200-5962_LTR     Unspecified       1   1175     (0)   19472   TG CA AAAAT AAATA
  1423    9.2  0.0  1.5  Hic_asm_0                      11410975 11411183 (54005490) C Hic_asm_15-unknown-4401777-206-4002_LTR    Unspecified     (0)    206       1   19740   TG CA TAAGG ACAGG
  4877    9.2  0.5  9.2  Hic_asm_0                      12092053 12092892 (53323781) C Hic_asm_12-unknown-33846763-788-3597_LTR   Unspecified     (0)    773       1   20841   TG CA AATAA AATAG
  2021   15.6  0.3  2.3  Hic_asm_0                      12418756 12419104 (52997569) + Hic_asm_23-unknown-18999290-342-14991_LTR  Unspecified       1    342     (0)   21286   TG CA TCTTC CTTTC
  1367    6.6  0.0  0.6  Hic_asm_0                      12554812 12554994 (52861679) C Hic_asm_13-unknown-12039853-183-1162_LTR   Unspecified     (0)    182       1   21489   TG CA GAGGT GTGGT
 10709    2.1  1.0  0.5  Hic_asm_0                      12961395 12962681 (52453992) + Hic_asm_22-unknown-21866349-1298-1136_LTR  Unspecified       1   1293     (0)   22083   TG CA AAAAG AAAGA
  9578    8.8  1.4  1.3  Hic_asm_0                      13391584 13393005 (52023668) C Hic_asm_9-Gypsy-15819784-1435-4648_LTR     Unspecified     (0)   1424       1   22853   TG CA CTAAT CTAAT
  1743    3.4  0.0  0.0  Hic_asm_0                      13764054 13764259 (51652414) C Hic_asm_15-unknown-4401777-206-4002_LTR    Unspecified     (0)    206       1   23284   TG CA TAAGG AAAGG
  3356    8.2  0.2  0.2  Hic_asm_0                      14080326 14080803 (51335870) C Hic_asm_5-Gypsy-31337672-479-5591_LTR      Unspecified     (0)    478       1   23757   TG CA TGGTA TGGTA
  1078   14.8  0.0  1.1  Hic_asm_0                      14208760 14208943 (51207730) + Hic_asm_13-unknown-12039853-183-1162_LTR   Unspecified       1    182     (0)   23984   TG CA ACTAC ACTAT
  1008   14.0  0.5 11.0  Hic_asm_0                      14336753 14336953 (51079720) C Hic_asm_13-unknown-12039853-183-1162_LTR   Unspecified     (0)    182       1   24174   TG CA GGTGA AGTAA
  5550   11.7  3.9  0.7  Hic_asm_0                      14350220 14351096 (51065577) C Hic_asm_23-unknown-1610309-905-9690_LTR    Unspecified     (0)    905       1   24205   TG CA CCAAC CCAAC
  5378   13.4  3.4  0.6  Hic_asm_0                      14393751 14394630 (51022043) C Hic_asm_23-unknown-1610309-905-9690_LTR    Unspecified     (0)    905       1   24265   TG CA CATTA CATTA
  4801   11.0  0.6  3.9  Hic_asm_0                      14421458 14422235 (50994438) C Hic_asm_6-Gypsy-27017714-758-7423_LTR      Unspecified     (0)    754       1   24302   TG CA CTATT CTATT
  2517   18.7  9.4  2.2  Hic_asm_0                      14558840 14559512 (50857161) C Hic_asm_2-unknown-34370034-720-3549_LTR    Unspecified     (0)    720       1   24436   TG CA GGGTT GCTTT
  1466    5.5  2.9  2.9  Hic_asm_0                      15373981 15374186 (50042487) + Hic_asm_15-unknown-4401777-206-4002_LTR    Unspecified       1    206     (0)   25618   TG CA CCCTT CCTTA
  3257    3.1  1.4  0.9  Hic_asm_0                      15526029 15526453 (49890220) + Hic_asm_17-Gypsy-586065-428-6133_LTR       Unspecified       1    427     (0)   25827   TG CA CCTGT CTTTT
  5386    8.9  2.0  3.4  Hic_asm_0                      16331919 16332762 (49083911) + Hic_asm_15-unknown-52525073-865-3425_LTR   Unspecified       1    833     (0)   27014   TG CA CTAGT CTAGT
   645   14.9  0.0 43.4  Hic_asm_0                      16388761 16389021 (49027652) + Hic_asm_13-unknown-12039853-183-1162_LTR   Unspecified       1    182     (0)   27119   TG CA AAGAA AAAAC
  1386    7.1  0.0  0.6  Hic_asm_0                      16793407 16793589 (48623084) C Hic_asm_13-unknown-12039853-183-1162_LTR   Unspecified     (0)    182       1   27685   TG CA GTCAT GTGGT
  1537    5.6  1.5  0.5  Hic_asm_0                      17171354 17171552 (48245121) C Hic_asm_20-Gypsy-31437517-203-4666_LTR     Unspecified     (0)    201       1   28178   TG CA CGTCT CGTCT
  1405    9.1  0.0  1.0  Hic_asm_0                      17426012 17426212 (47990461) + Hic_asm_5-Gypsy-30924242-202-7283_LTR      Unspecified       1    199     (0)   28550   TG CA CAGTT CAGTT
  9427    1.4  0.0  3.8  Hic_asm_0                      17589012 17590252 (47826421) C Hic_asm_26-unknown-12379141-1244-1141_LTR  Unspecified     (0)   1196       1   28850   TG CA GAGGG AGGGG
  2478    5.3  0.0  1.9  Hic_asm_0                      17657724 17658051 (47758622) + Hic_asm_17-unknown-3713878-322-32687_LTR   Unspecified       1    322     (0)   28941   TG CA TTATA TAAAA
  2803   15.8  1.0  3.2  Hic_asm_0                      17754837 17755346 (47661327) + Hic_asm_4-Gypsy-46198007-507-4682_LTR      Unspecified       1    499     (0)   29096   TG CA ATCAC ACCAC
  1784   15.9  0.9  2.3  Hic_asm_0                      17886219 17886565 (47530108) C Hic_asm_23-unknown-18999290-342-14991_LTR  Unspecified     (0)    342       1   29283   TG CA GAAAG GAAGA
  2382    7.9  0.3  2.6  Hic_asm_0                      18731096 18731445 (46685228) + Hic_asm_23-unknown-18999290-342-14991_LTR  Unspecified       1    342     (0)   30255   TG CA TTTTC CTTCC
  2563   14.8 14.7  0.8  Hic_asm_0                      18760069 18760701 (46655972) + Hic_asm_2-unknown-34370034-720-3549_LTR    Unspecified       1    720     (0)   30300   TG CA AATAT AATAT
  1087    9.9  1.6  1.1  Hic_asm_0                      19236283 19236466 (46180207) + Hic_asm_12-Gypsy-26679111-185-5812_LTR     Unspecified       1    185     (0)   30976   TG CA ATGAC ATGAC
  6093    3.9  0.0  0.3  Hic_asm_0                      19595986 19596741 (45819932) + Hic_asm_6-Gypsy-27017714-758-7423_LTR      Unspecified       1    754     (0)   31546   TG CA ATACC AACCC
  2085    7.1  1.1  0.0  Hic_asm_0                      19816403 19816684 (45599989) + Hic_asm_15-Gypsy-31869691-285-8763_LTR     Unspecified       1    285     (0)   31907   TG CA TTAAT TTAAT
  2218   13.2  0.6  2.3  Hic_asm_0                      19829224 19829571 (45587102) C Hic_asm_23-unknown-18999290-342-14991_LTR  Unspecified     (0)    342       1   31933   TG CA GGAAG GGAGA
  2654   14.4  3.2  2.4  Hic_asm_0                      20165375 20165872 (45250801) C Hic_asm_26-Gypsy-35845304-502-13031_LTR    Unspecified     (0)    502       1   32413   TG CA AATAT AATAT
  4919   13.0  1.8  3.5  Hic_asm_0                      20166246 20167092 (45249581) + Hic_asm_15-unknown-52525073-865-3425_LTR   Unspecified       1    833     (0)   32414   TG CA GTCAC GTCAC
  4838   10.1  7.3  0.6  Hic_asm_0                      21221790 21222595 (44194078) + Hic_asm_20-unknown-5721520-860-5288_LTR    Unspecified       1    860     (0)   33834   TG CA GTGTG GTGTG
  5165    4.7  0.1  1.2  Hic_asm_0                      21893050 21893699 (43522974) C Hic_asm_0-Gypsy-16826156-651-10169_LTR     Unspecified     (0)    643       1   34827   TG CA CTTAC CTTAC
  8943    5.6  1.0  5.9  Hic_asm_0                      22463760 22465114 (42951559) + Hic_asm_22-unknown-21866349-1298-1136_LTR  Unspecified       1   1293     (0)   35597   TG CA GAACC AACCC
  1146   17.0  0.0  0.0  Hic_asm_0                      22776094 22776299 (42640374) C Hic_asm_15-unknown-4401777-206-4002_LTR    Unspecified     (0)    206       1   36039   TG CA TAAGG AAGGG
  6538    2.1  0.0  0.5  Hic_asm_0                      23261896 23262653 (42154020) C Hic_asm_6-Gypsy-27017714-758-7423_LTR      Unspecified     (0)    754       1   36745   TG CA CATAC CATAC
  4803    8.7  6.4  7.1  Hic_asm_0                      23805662 23806507 (41610166) C Hic_asm_13-unknown-27566070-840-3568_LTR   Unspecified     (0)    840       1   37423   TG CA ACTAT ACTAT
  5323   10.8  0.4  2.6  Hic_asm_0                      23951978 23952812 (41463861) C Hic_asm_15-Gypsy-29848677-824-8386_LTR     Unspecified     (0)    817       1   37647   TG CA GATAT GATAT
  2032    1.2  2.3  0.0  Hic_asm_0                      24212592 24212847 (41203826) C Hic_asm_3-unknown-52579044-262-2558_LTR    Unspecified     (0)    262       1   37988   TG CA AGCTC AGCTC
  1490    6.4  1.0  0.5  Hic_asm_0                      24327461 24327665 (41089008) + Hic_asm_15-unknown-4401777-206-4002_LTR    Unspecified       1    206     (0)   38196   TG CA CCCTT CCTTA
  7206    7.3  0.2  0.3  Hic_asm_0                      24797799 24798742 (40617931) C Hic_asm_4-unknown-47713947-943-2349_LTR    Unspecified     (0)    943       1   38859   TG CA ATTAT ATTAT
  3582    3.8  0.2  0.4  Hic_asm_0                      24829840 24830293 (40586380) + Hic_asm_0-Gypsy-5568832-462-4567_LTR       Unspecified       1    453     (0)   38914   TG CA AATAC AATAC
  9682    1.4  6.5  0.5  Hic_asm_0                      25120139 25121398 (40295275) + Hic_asm_15-Gypsy-8551066-1339-5650_LTR     Unspecified       1   1336     (0)   39321   TG CA AAACC AACCT
  5626    5.7  6.5  3.5  Hic_asm_0                      25675563 25676378 (39740295) + Hic_asm_13-unknown-27566070-840-3568_LTR   Unspecified       1    840     (0)   40172   TG CA ATATT ATATT
   752   13.8 13.8  0.0  Hic_asm_0                      25962667 25962818 (39453855) + Hic_asm_15-unknown-27537812-173-4645_LTR   Unspecified       1    173     (0)   40545   TG CA ATTTA ATTTC
   884    4.5  0.0  0.9  Hic_asm_0                      26523892 26524002 (38892671) C Hic_asm_16-Gypsy-55990390-111-4793_LTR     Unspecified     (0)    110       1   41408   TG CA CATAC CATAC
   884    4.5  0.0  0.9  Hic_asm_0                      26535660 26535770 (38880903) C Hic_asm_16-Gypsy-55990390-111-4793_LTR     Unspecified     (0)    110       1   41415   TG CA CATAC CATAC
   884    4.5  0.0  0.9  Hic_asm_0                      26546339 26546449 (38870224) C Hic_asm_16-Gypsy-55990390-111-4793_LTR     Unspecified     (0)    110       1   41422   TG CA CATAC CATAC
   884    4.5  0.0  0.9  Hic_asm_0                      26552872 26552982 (38863691) C Hic_asm_16-Gypsy-55990390-111-4793_LTR     Unspecified     (0)    110       1   41426   TG CA CATAC CATAC
   864    4.5  0.0  0.9  Hic_asm_0                      26564647 26564757 (38851916) C Hic_asm_16-Gypsy-55990390-111-4793_LTR     Unspecified     (0)    110       1   41433   TG CA CATAC CATAC
   864    4.5  0.0  0.9  Hic_asm_0                      26571182 26571292 (38845381) C Hic_asm_16-Gypsy-55990390-111-4793_LTR     Unspecified     (0)    110       1   41437   TG CA CATAC CATAC
  5387    6.1  6.8  4.4  Hic_asm_0                      26970806 26971626 (38445047) C Hic_asm_13-unknown-27566070-840-3568_LTR   Unspecified     (0)    840       1   42041   TG CA ATTAT ATTAT
  3834    3.3  0.0  0.4  Hic_asm_0                      27387199 27387653 (38029020) C Hic_asm_0-Gypsy-5568832-462-4567_LTR       Unspecified     (0)    453       1   42549   TG CA TGGTT TGGTT
  3854    2.9  0.0  1.8  Hic_asm_0                      27409053 27409513 (38007160) C Hic_asm_0-Gypsy-5568832-462-4567_LTR       Unspecified     (0)    453       1   42582   TG CA TATGT TATCA
  1049    7.1  0.0  6.5  Hic_asm_0                      27698063 27698242 (37718431) + Hic_asm_25-Copia-30200164-170-4919_LTR     Unspecified       1    169     (0)   42937   TG CA GTTTA GTTTA
  2189    8.9 10.4  0.3  Hic_asm_0                      27728140 27728475 (37688198) C Hic_asm_14-unknown-21786294-370-4293_LTR   Unspecified     (0)    370       1   42978   TG CA GATAG GGTGG
   888   19.4  5.1  0.5  Hic_asm_0                      27743917 27744113 (37672560) + Hic_asm_15-unknown-4401777-206-4002_LTR    Unspecified       1    206     (0)   42999   TG CA CCCTT CCTTA
  5040    2.4  0.0  0.0  Hic_asm_0                      27956698 27957287 (37459386) + Hic_asm_13-unknown-33597542-590-17362_LTR  Unspecified       1    590     (0)   43232   TG CA CGGGA CGGAT
  5359   10.3  0.8  3.8  Hic_asm_0                      29185522 29186340 (36230333) + Hic_asm_1-unknown-33696189-839-3544_LTR    Unspecified       1    796     (0)   44931   TG CA GTATT GTATT
  1124   18.4  0.0  0.0  Hic_asm_0                      29191735 29191940 (36224733) + Hic_asm_15-unknown-4401777-206-4002_LTR    Unspecified       1    206     (0)   44937   TG CA CCCTT CCTTA
  2015   10.6  1.9  3.6  Hic_asm_0                      30304718 30305030 (35111643) C Hic_asm_14-Gypsy-5962482-309-8866_LTR      Unspecified     (0)    308       1   46508   TG CA AAACG GAACT
 10013    3.7  0.2  3.3  Hic_asm_0                      30371041 30372311 (35044362) + Hic_asm_9-unknown-42916178-1235-1143_LTR   Unspecified       1   1232     (0)   46606   TG CA TTTGT TTTTC
  2173    0.4  0.0  0.0  Hic_asm_0                      30912570 30912814 (34503859) C Hic_asm_18-unknown-33037154-245-4375_LTR   Unspecified     (0)    245       1   48573   TG CA GTTAC GTTAC
  2655    7.0  0.5  2.7  Hic_asm_0                      30998543 30998923 (34417750) + Hic_asm_5-unknown-34081726-374-1334_LTR    Unspecified       1    373     (0)   48693   TG CA CCAAT CTAAT
  3293   24.7  2.9  5.6  Hic_asm_0                      31274755 31275871 (34140802) + Hic_asm_5-unknown-7184952-1088-2285_LTR    Unspecified       1   1088     (0)   49059   TG CA ATAAT ATAAT
  4274    4.6  0.0  0.4  Hic_asm_0                      31586008 31586528 (33830145) C Hic_asm_4-unknown-50901359-519-5889_LTR    Unspecified     (0)    519       1   49556   TG CA GGAGT GGAGT
  5663    5.8  0.1  5.4  Hic_asm_0                      32453252 32454089 (32962584) C Hic_asm_1-unknown-33696189-839-3544_LTR    Unspecified     (0)    796       1   50695   TG CA CTGGA CTGGA
  1475    5.5  2.9  2.9  Hic_asm_0                      33358497 33358702 (32057971) + Hic_asm_15-unknown-4401777-206-4002_LTR    Unspecified       1    206     (0)   52002   TG CA CCCTT CCTTA
  1380    7.2  0.0  1.1  Hic_asm_0                      33839075 33839258 (31577415) + Hic_asm_13-unknown-12039853-183-1162_LTR   Unspecified       1    182     (0)   52707   TG CA ACGGC CCGCC
  6312    6.4  0.0  2.6  Hic_asm_0                      34661397 34662234 (30754439) + Hic_asm_15-Gypsy-29848677-824-8386_LTR     Unspecified       1    817     (0)   53926   TG CA CTTAA CTTAA
  5055   11.5  1.2  3.0  Hic_asm_0                      35019969 35020778 (30395895) C Hic_asm_1-unknown-33696189-839-3544_LTR    Unspecified     (0)    796       1   54477   TG CA ATAAG ATAAG
  1336    6.6  0.0  3.3  Hic_asm_0                      35072687 35072874 (30343799) + Hic_asm_13-unknown-12039853-183-1162_LTR   Unspecified       1    182     (0)   54544   TG CA CAATT AATTT
 10426    1.4  0.5  0.9  Hic_asm_0                      35103307 35104543 (30312130) C Hic_asm_16-unknown-53533923-1244-1000_LTR  Unspecified     (0)   1232       1   54580   TG CA GTCTA GTTTG
  1110   10.6  1.8  0.6  Hic_asm_0                      35280052 35280222 (30136451) C Hic_asm_15-unknown-27537812-173-4645_LTR   Unspecified     (0)    173       1   54826   TG CA GAAAT GAAAC
  2199   12.1  1.2  2.3  Hic_asm_0                      35363492 35363837 (30052836) C Hic_asm_23-unknown-18999290-342-14991_LTR  Unspecified     (0)    342       1   54984   TG CA GGAAG GAAAT
  3522   13.7 15.6  1.7  Hic_asm_0                      35550431 35551149 (29865524) + Hic_asm_21-Gypsy-11759552-817-5603_LTR     Unspecified       1    817     (0)   55262   TG CA GTAAT GTAAT
  1913   22.3  2.0 21.9  Hic_asm_0                      36649315 36650428 (28766245) C Hic_asm_22-unknown-11500737-932-3231_LTR   Unspecified     (0)    932       1   56731   TG CA AGCTA AGCTA
  6473   14.2  0.5  2.3  Hic_asm_0                      36830708 36831814 (28584859) C Hic_asm_5-unknown-7184952-1088-2285_LTR    Unspecified     (0)   1088       1   56932   TG CA GTATT GTATT
  1018   11.4  3.4 17.0  Hic_asm_0                      37182557 37182789 (28233884) + Hic_asm_15-unknown-4401777-206-4002_LTR    Unspecified       1    206     (0)   57385   TG CA CCTAT CCTAA
  1674    3.9  0.5  0.0  Hic_asm_0                      37580632 37580836 (27835837) + Hic_asm_15-unknown-4401777-206-4002_LTR    Unspecified       1    206     (0)   57961   TG CA CCCTT CCTTA
  1392   12.1  0.0  0.0  Hic_asm_0                      37604244 37604449 (27812224) + Hic_asm_15-unknown-4401777-206-4002_LTR    Unspecified       1    206     (0)   57992   TG CA CCTAT CCTTA
  5098    1.9  0.0  0.0  Hic_asm_0                      37627784 37628373 (27788300) + Hic_asm_13-unknown-33597542-590-17362_LTR  Unspecified       1    590     (0)   58018   TG CA CGGAA GGGAT
  1332    9.3  0.0  1.1  Hic_asm_0                      37639818 37640001 (27776672) C Hic_asm_13-unknown-12039853-183-1162_LTR   Unspecified     (0)    182       1   58031   TG CA GTCAC GTCAC
  1789    1.9  0.5  0.0  Hic_asm_0                      37674554 37674758 (27741915) C Hic_asm_15-unknown-4401777-206-4002_LTR    Unspecified     (0)    206       1   58080   TG CA TAAGG AAGGG
  1429    8.8  1.0  1.5  Hic_asm_0                      37674729 37674935 (27741738) + Hic_asm_15-unknown-4401777-206-4002_LTR    Unspecified       1    206     (0)   58081   TG CA CCCTT CCTTA
  5432    8.1  2.0  4.4  Hic_asm_0                      37699128 37699980 (27716693) C Hic_asm_15-unknown-52525073-865-3425_LTR   Unspecified     (0)    833       1   58123   TG CA CTATC CCATC
  4673   12.0  1.6  3.3  Hic_asm_0                      38068286 38069094 (27347579) C Hic_asm_1-unknown-33696189-839-3544_LTR    Unspecified     (0)    796       1   58589   TG CA GAGAC GAGAC
  1450    8.8  0.5  0.0  Hic_asm_0                      38116750 38116954 (27299719) C Hic_asm_15-unknown-4401777-206-4002_LTR    Unspecified     (0)    206       1   58664   TG CA TGAGG ATAGG
  7667    7.3  0.2  1.1  Hic_asm_0                      38698053 38699093 (26717580) + Hic_asm_10-unknown-36538732-1032-2639_LTR  Unspecified       1   1032     (0)   59593   TG CA TAATA TACTA
  1147   12.1  0.0  2.3  Hic_asm_0                      38794947 38795123 (26621550) C Hic_asm_15-unknown-27537812-173-4645_LTR   Unspecified     (0)    173       1   59717   TG CA AAAAT GAAGT
   889   19.8  4.5  1.0  Hic_asm_0                      39365697 39365895 (26050778) C Hic_asm_15-unknown-4401777-206-4002_LTR    Unspecified     (0)    206       1   60456   TG CA TAAGG AAGGG
  8409    3.9  1.8  4.3  Hic_asm_0                      39610674 39611876 (25804797) + Hic_asm_3-Gypsy-37149774-1200-5962_LTR     Unspecified       1   1175     (0)   60796   TG CA GAAAA CAATA
  3757   21.5  4.6  4.6  Hic_asm_0                      39694397 39695451 (25721222) C Hic_asm_7-unknown-9110001-1055-2935_LTR    Unspecified     (0)   1055       1   60915   TG CA CAATC CAACC
  1368    7.0  2.9  4.4  Hic_asm_0                      40037674 40037882 (25378791) + Hic_asm_15-unknown-4401777-206-4002_LTR    Unspecified       1    206     (0)   61408   TG CA TCTTT CCTTA
  5753    5.4  4.4  4.6  Hic_asm_0                      40189353 40190194 (25226479) C Hic_asm_13-unknown-27566070-840-3568_LTR   Unspecified     (0)    840       1   61637   TG CA TAGAT TAGAT
  1577    4.8  0.0  1.4  Hic_asm_0                      40194061 40194273 (25222400) C Hic_asm_13-Gypsy-22214656-212-6241_LTR     Unspecified     (0)    210       1   61647   TG CA ATCAG ATCAG
  1418    6.9  0.0  1.0  Hic_asm_0                      40284235 40284438 (25132235) C Hic_asm_12-Gypsy-25898599-202-7470_LTR     Unspecified     (0)    202       1   61763   TG CA ACAGC ACAGC
  1331    6.6  0.6  0.6  Hic_asm_0                      40627013 40627194 (24789479) + Hic_asm_13-unknown-12039853-183-1162_LTR   Unspecified       1    182     (0)   62210   TG CA CTATG CTGTA
  2139   13.5  0.3  2.3  Hic_asm_0                      40669560 40669908 (24746765) + Hic_asm_23-unknown-18999290-342-14991_LTR  Unspecified       1    342     (0)   62273   TG CA TCTTC CTTTC
  5614   16.0  0.7  1.6  Hic_asm_0                      40747311 40748408 (24668265) C Hic_asm_5-unknown-7184952-1088-2285_LTR    Unspecified     (0)   1088       1   62386   TG CA CATTC CATTC
  6366    1.3  0.0  0.5  Hic_asm_0                      40756294 40757051 (24659622) + Hic_asm_6-Gypsy-27017714-758-7423_LTR      Unspecified       1    754     (0)   62399   TG CA GTATG GTATG
  1402   10.2  0.5  0.0  Hic_asm_0                      41786994 41787198 (23629475) + Hic_asm_15-unknown-4401777-206-4002_LTR    Unspecified       1    206     (0)   64010   TG CA CCTAC CCTTA
  9535    4.2  0.1  1.6  Hic_asm_0                      42039823 42041045 (23375628) C Hic_asm_5-unknown-15982429-1224-1133_LTR   Unspecified     (0)   1205       1   64436   TG CA TGGTT GGTTT
  1927   24.0 13.4  2.9  Hic_asm_0                      42493252 42494100 (22922573) C Hic_asm_11-unknown-24538805-936-3530_LTR   Unspecified     (0)    936       1   65159   TG CA CTCTC CTCTC
  3269   16.6  2.5  2.1  Hic_asm_0                      42699364 42700017 (22716656) C Hic_asm_15-Gypsy-31786346-678-5854_LTR     Unspecified     (0)    656       1   65414   TG CA ACTTT ACTTT
  1496    7.9  0.5  0.5  Hic_asm_0                      43230831 43231034 (22185639) C Hic_asm_21-unknown-31862140-204-1278_LTR   Unspecified     (0)    204       1   66141   TG CA GTATT GTATT
  4025    5.2  0.0  0.0  Hic_asm_0                      43331027 43331550 (22085123) C Hic_asm_13-unknown-33597542-590-17362_LTR  Unspecified     (0)    590      67   66320   TG CA ATCCC TTACC
  2133   11.7  0.3  2.3  Hic_asm_0                      43518597 43518945 (21897728) + Hic_asm_23-unknown-18999290-342-14991_LTR  Unspecified       1    342     (0)   66614   TG CA TCTTC CTTTC
  1214    6.0  4.2  1.2  Hic_asm_0                      43811198 43811365 (21605308) + Hic_asm_15-unknown-27537812-173-4645_LTR   Unspecified       1    173     (0)   67161   TG CA ATTTC ATTTC
  1540    5.5  0.0  1.5  Hic_asm_0                      43989024 43989227 (21427446) C Hic_asm_20-Gypsy-31437517-203-4666_LTR     Unspecified     (0)    201       1   67531   TG CA TCAAC TAAAC
  4967   10.0  0.7  3.4  Hic_asm_0                      44672723 44673561 (20743112) + Hic_asm_15-Gypsy-29848677-824-8386_LTR     Unspecified       1    817     (0)   68355   TG CA AAGGG AAGGG
   757   18.9  1.0 13.3  Hic_asm_0                      44718171 44718372 (20698301) C Hic_asm_13-unknown-12039853-183-1162_LTR   Unspecified     (0)    182       3   68390   TG CA TAACA AAACA
  5139    7.9  0.1  6.8  Hic_asm_0                      44994848 44995661 (20421012) + Hic_asm_21-unknown-33071632-849-3566_LTR   Unspecified       1    763     (0)   68751   TG CA GGATT GGATT
  6017    7.8  0.0  9.7  Hic_asm_0                      45507541 45508524 (19908149) C Hic_asm_12-Gypsy-6276371-963-4479_LTR      Unspecified     (0)    963      67   69602   TG CA GGTTT GGGTG
  2287   10.5  0.2  6.2  Hic_asm_0                      45589650 45590044 (19826629) + Hic_asm_5-unknown-34081726-374-1334_LTR    Unspecified       1    373     (0)   69728   TG CA GGGAA GGAAT
  1456   10.2  0.0  0.0  Hic_asm_0                      45904799 45905004 (19511669) + Hic_asm_15-unknown-4401777-206-4002_LTR    Unspecified       1    206     (0)   70119   TG CA CCTAT CCTTA
  4069   12.8  1.8  1.2  Hic_asm_0                      46615971 46616648 (18800025) C Hic_asm_17-Gypsy-261277-685-5939_LTR       Unspecified     (0)    682       1   71255   TG CA AGCCC AACCC
  1830   14.1  4.5  2.6  Hic_asm_0                      46829324 46829659 (18587014) + Hic_asm_23-unknown-18999290-342-14991_LTR  Unspecified       1    342     (0)   71560   TG CA TCTCC TTTCC
  4233    6.8  9.1  0.5  Hic_asm_0                      46883931 46884522 (18532151) + Hic_asm_0-Gypsy-16826156-651-10169_LTR     Unspecified       1    643     (0)   71617   TG CA ATAAT ATAGT
  1864   13.8  4.5  2.9  Hic_asm_0                      46932610 46932946 (18483727) C Hic_asm_23-unknown-18999290-342-14991_LTR  Unspecified     (0)    342       1   71665   TG CA AGAAA GGAGA
  2479    4.0  0.3  0.6  Hic_asm_0                      47314737 47315059 (18101614) + Hic_asm_17-unknown-3713878-322-32687_LTR   Unspecified       1    322     (0)   72203   TG CA TATTA TATAA
  1104    3.5  0.0  3.5  Hic_asm_0                      47404041 47404187 (18012486) C Hic_asm_16-Gypsy-10074848-142-4605_LTR     Unspecified     (0)    142       1   72342   TG CA TTTAT TTTAT
  2439   11.3  0.0  5.9  Hic_asm_0                      47424001 47424395 (17992278) C Hic_asm_5-unknown-34081726-374-1334_LTR    Unspecified     (0)    373       1   72372   TG CA ATTCC TTCCC
  2505    8.6  0.0  6.7  Hic_asm_0                      47671492 47671889 (17744784) + Hic_asm_5-unknown-34081726-374-1334_LTR    Unspecified       1    373     (0)   72742   TG CA AATAG AAAGG
  2304   12.1  0.2  5.9  Hic_asm_0                      47841461 47841854 (17574819) + Hic_asm_5-unknown-34081726-374-1334_LTR    Unspecified       1    373     (0)   73018   TG CA GGGAA GGAAT
  1028   21.3 15.0  3.0  Hic_asm_0                      47999712 48000132 (17416541) + Hic_asm_16-unknown-19303262-470-7557_LTR   Unspecified       1    470     (0)   73274   TG CA GTGAT GTGAT
  9895    1.6  0.0  1.2  Hic_asm_0                      48120190 48121436 (17295237) C Hic_asm_16-unknown-53533923-1244-1000_LTR  Unspecified     (0)   1232       1   73446   TG CA CATTT ATTTT
  4636   11.6  1.7  3.5  Hic_asm_0                      48613588 48614397 (16802276) C Hic_asm_1-unknown-33696189-839-3544_LTR    Unspecified     (0)    796       1   74262   TG CA ACTAC ACTAC
  9424    3.2  0.0  6.5  Hic_asm_0                      49104365 49105647 (16311026) + Hic_asm_5-unknown-15982429-1224-1133_LTR   Unspecified       1   1205     (0)   74976   TG CA GCCTT CCTTT
  2274    9.7  0.3  2.3  Hic_asm_0                      49133830 49134178 (16282495) C Hic_asm_23-unknown-18999290-342-14991_LTR  Unspecified     (0)    342       1   75018   TG CA GAAAG GAAGA
  4984   10.0  4.0  3.7  Hic_asm_0                      49382996 49383826 (16032847) + Hic_asm_15-unknown-52525073-865-3425_LTR   Unspecified       1    833     (0)   75419   TG CA CTATA CTATA
  6484    2.9  0.0  0.4  Hic_asm_0                      49596625 49597381 (15819292) C Hic_asm_6-Gypsy-27017714-758-7423_LTR      Unspecified     (0)    754       1   75855   TG CA ACTAT ACTAT
   935   18.5  5.6  0.0  Hic_asm_0                      49958527 49958721 (15457952) + Hic_asm_15-unknown-4401777-206-4002_LTR    Unspecified       1    206     (0)   76362   TG CA CCCTT CCTTA
  2444    9.7  0.5  6.2  Hic_asm_0                      50481977 50482370 (14934303) C Hic_asm_5-unknown-34081726-374-1334_LTR    Unspecified     (0)    373       1   77222   TG CA ATTAT ATTGG
  2368   11.6  0.0  6.2  Hic_asm_0                      50970069 50970464 (14446209) C Hic_asm_5-unknown-34081726-374-1334_LTR    Unspecified     (0)    373       1   77905   TG CA ATTCC TTCCC
  3046   19.0  3.5  8.6  Hic_asm_0                      51414364 51415341 (14001332) + Hic_asm_22-unknown-11500737-932-3231_LTR   Unspecified       1    932     (0)   78528   TG CA ATTTC ATTTC
   900   18.0  1.1  6.1  Hic_asm_0                      51551475 51551663 (13865010) C Hic_asm_13-unknown-12039853-183-1162_LTR   Unspecified     (0)    182       3   78749   TG CA GAACC AACCC
  1218   15.1  0.0  0.0  Hic_asm_0                      51600701 51600906 (13815767) C Hic_asm_15-unknown-4401777-206-4002_LTR    Unspecified     (0)    206       1   78827   TG CA TAAGG AAAGA
  2236    7.8 10.4  0.0  Hic_asm_0                      51738395 51738729 (13677944) + Hic_asm_14-unknown-21786294-370-4293_LTR   Unspecified       1    370     (0)   79031   TG CA CTTAT CTAAA
  2479    9.9  0.0  6.2  Hic_asm_0                      52019617 52020012 (13396661) C Hic_asm_5-unknown-34081726-374-1334_LTR    Unspecified     (0)    373       1   79540   TG CA ATTCC TTCCC
  2229    9.7  6.5  0.0  Hic_asm_0                      52039131 52039451 (13377222) + Hic_asm_23-unknown-18999290-342-14991_LTR  Unspecified       1    342     (0)   79584   TG CA TCTTC CTTTC
  1194    1.4  0.0  0.0  Hic_asm_0                      53011881 53012022 (12404651) + Hic_asm_16-Gypsy-10074848-142-4605_LTR     Unspecified       1    142     (0)   81082   TG CA CTTGC CCTCC
  4779   10.8  0.5  6.3  Hic_asm_0                      53069393 53070234 (12346439) C Hic_asm_1-unknown-33696189-839-3544_LTR    Unspecified     (0)    796       1   81157   TG CA TAACC TAACC
 16010   13.0  0.3  0.3  Hic_asm_0                      54362521 54365121 (11051552) + Hic_asm_10-unknown-4872560-2602-1345_LTR   Unspecified       1   2602     (0)   82892   TG CA GTGTT GTGTT
 15988   13.1  0.2  0.1  Hic_asm_0                      54365127 54367726 (11048947) + Hic_asm_10-unknown-4872560-2602-1345_LTR   Unspecified       1   2602     (0)   82893   TG CA GTGTT GTGTT
 16000   13.1  0.2  0.1  Hic_asm_0                      54371071 54373670 (11043003) C Hic_asm_10-unknown-4872560-2602-1345_LTR   Unspecified     (0)   2602       1   82896   TG CA AACAC AACAC
 15957   13.1  0.3  0.2  Hic_asm_0                      54373676 54376275 (11040398) C Hic_asm_10-unknown-4872560-2602-1345_LTR   Unspecified     (0)   2602       1   82897   TG CA AACAC AACAC
 15969   13.2  0.1  0.2  Hic_asm_0                      54376281 54378883 (11037790) C Hic_asm_10-unknown-4872560-2602-1345_LTR   Unspecified     (0)   2602       1   82898   TG CA AACAC AACAC
 15944   13.2  0.1  0.2  Hic_asm_0                      54378889 54381491 (11035182) C Hic_asm_10-unknown-4872560-2602-1345_LTR   Unspecified     (0)   2602       1   82899   TG CA AACAC AACAC
 15977   13.1  0.2  0.1  Hic_asm_0                      54381497 54384096 (11032577) C Hic_asm_10-unknown-4872560-2602-1345_LTR   Unspecified     (0)   2602       1   82900   TG CA AACAC AACAC
 16030   13.1  0.2  0.1  Hic_asm_0                      54384102 54386700 (11029973) C Hic_asm_10-unknown-4872560-2602-1345_LTR   Unspecified     (0)   2602       1   82901   TG CA AACAC AACAC
 16000   13.1  0.2  0.1  Hic_asm_0                      54386706 54389305 (11027368) C Hic_asm_10-unknown-4872560-2602-1345_LTR   Unspecified     (0)   2602       1   82902   TG CA AACAC AACAC
 16000   13.1  0.2  0.1  Hic_asm_0                      54389311 54391910 (11024763) C Hic_asm_10-unknown-4872560-2602-1345_LTR   Unspecified     (0)   2602       1   82903   TG CA AACAC AACAC
 16000   13.1  0.2  0.1  Hic_asm_0                      54391916 54394515 (11022158) C Hic_asm_10-unknown-4872560-2602-1345_LTR   Unspecified     (0)   2602       1   82904   TG CA AACAC AACAC
 16000   13.1  0.2  0.1  Hic_asm_0                      54394521 54397120 (11019553) C Hic_asm_10-unknown-4872560-2602-1345_LTR   Unspecified     (0)   2602       1   82905   TG CA AACAC AACAC
  1890   12.5 10.4  0.5  Hic_asm_0                      55498569 55498905  (9917768) C Hic_asm_14-unknown-21786294-370-4293_LTR   Unspecified     (0)    370       1   84661   TG CA GATAG CATAA
  1947   18.2 12.0  1.0  Hic_asm_0                      55781922 55782371  (9634302) C Hic_asm_4-Gypsy-46198007-507-4682_LTR      Unspecified     (0)    499       1   85120   TG CA TGGAA TGGGA
   751   17.9  0.5 20.3  Hic_asm_0                      55816827 55817050  (9599623) + Hic_asm_7-unknown-12283-3741-26688_LTR     Unspecified       1    187     (6)   85180   TG CA CAAAA TAACA
  1777   18.9 14.8  1.0  Hic_asm_0                      55912252 55912690  (9503983) C Hic_asm_4-Gypsy-46198007-507-4682_LTR      Unspecified     (0)    499       1   85314   TG CA TGGAA TGGAA
  2949    8.2  0.7  0.5  Hic_asm_0                      56137404 56137831  (9278842) C Hic_asm_8-Gypsy-33863490-432-22905_LTR     Unspecified     (0)    429       1   85648   TG CA TTAAC GTAAC
   876   23.0  2.4  0.5  Hic_asm_0                      56550144 56550353  (8866320) + Hic_asm_9-unknown-50446900-214-14748_LTR   Unspecified       1    214     (0)   86307   TG CA CCTTG CGTGG
  2293    9.4  0.3  2.3  Hic_asm_0                      56635658 56636006  (8780667) + Hic_asm_23-unknown-18999290-342-14991_LTR  Unspecified       1    342     (0)   86391   TG CA TTTAC CTTCC
  3834    3.7  0.0  0.7  Hic_asm_0                      56769641 56770103  (8646570) C Hic_asm_6-unknown-2935550-460-2672_LTR     Unspecified     (0)    460       1   86647   TG CA AGTAC AGTAT
  6303    3.0  0.3  0.8  Hic_asm_0                      56804244 56805001  (8611672) C Hic_asm_6-Gypsy-27017714-758-7423_LTR      Unspecified     (0)    754       1   86702   TG CA CTAAT CTAAT
  1300   18.5  0.0  0.0  Hic_asm_0                      56853458 56853684  (8562989) + Hic_asm_15-unknown-43307771-227-1187_LTR   Unspecified       1    227     (0)   86768   TG CA ACGGG ATGAG
  1170   23.8 11.5 10.0  Hic_asm_0                      58187417 58188303  (7228370) C Hic_asm_25-unknown-22358606-899-3361_LTR   Unspecified     (0)    899       1   88635   TG CA GATGT GATGT
  4251   20.7  0.8 10.7  Hic_asm_0                      58497205 58498399  (6918274) C Hic_asm_5-unknown-7184952-1088-2285_LTR    Unspecified     (0)   1088       1   89216   TG CA TCTAT TCTAT
  1400   10.5  3.5  4.4  Hic_asm_0                      58759095 58759323  (6657350) C Hic_asm_15-unknown-43307771-227-1187_LTR   Unspecified     (0)    227       1   89657   TG CA CTCAC CTAGC
  4850   10.3  5.7  0.1  Hic_asm_0                      59111897 59112628  (6304045) C Hic_asm_12-unknown-33846763-788-3597_LTR   Unspecified     (0)    773       1   90273   TG CA GTATA GTATA
  5209    8.8  0.4  9.2  Hic_asm_0                      59633471 59634311  (5782362) C Hic_asm_12-unknown-33846763-788-3597_LTR   Unspecified     (0)    773       1   91044   TG CA CCGAG CCCAG
  9005    4.5  7.8  0.8  Hic_asm_0                      60375826 60377073  (5039600) + Hic_asm_15-Gypsy-8551066-1339-5650_LTR     Unspecified       1   1336     (0)   92215   TG CA AAACT AACTT
  1910   20.1  7.3 14.8  Hic_asm_0                      60745808 60746384  (4670289) C Hic_asm_1-unknown-24178280-590-1433_LTR    Unspecified     (0)    590      52   92760   TG CA GCCAG GGAAG
   892    4.2  0.0  2.5  Hic_asm_0                      60756399 60756521  (4660152) C Hic_asm_20-Gypsy-13220534-135-8231_LTR     Unspecified     (0)    120       1   92769   TG CA TATTC CCTTC
  2389    8.5  0.3  2.6  Hic_asm_0                      60783354 60783703  (4632970) C Hic_asm_23-unknown-18999290-342-14991_LTR  Unspecified     (0)    342       1   92819   TG CA GGAAG GTTAG
 10636    4.7  0.3  0.7  Hic_asm_0                      60840366 60841795  (4574878) C Hic_asm_9-Gypsy-15819784-1435-4648_LTR     Unspecified     (0)   1424       1   92896   TG CA GAACT GAACT
  1928   10.8 10.8  0.0  Hic_asm_0                      60869050 60869383  (4547290) C Hic_asm_14-unknown-21786294-370-4293_LTR   Unspecified     (0)    370       1   92950   TG CA GATAG ATTAG
  1024   16.1  0.0  2.1  Hic_asm_0                      61705648 61705838  (3710835) C Hic_asm_5-unknown-39384843-544-13902_LTR   Unspecified     (0)    187       1   94093   TG CA TGCGT TTCCT
  3258    3.5  0.0  0.0  Hic_asm_0                      62135303 62135675  (3280998) + Hic_asm_5-unknown-34081726-374-1334_LTR    Unspecified       1    373     (0)   94858   TG CA CCAAT CTATT
 10649    0.9  0.0  1.0  Hic_asm_0                      62533372 62534615  (2882058) + Hic_asm_16-unknown-53533923-1244-1000_LTR  Unspecified       1   1232     (0)   95676   TG CA TTTGT TTTTC
   716   24.0  2.8  1.1  Hic_asm_0                      63059043 63059219  (2357454) C Hic_asm_13-unknown-12039853-183-1162_LTR   Unspecified     (0)    182       3   96758   TG CA AAGTC AATTG
  2145    0.8  0.0  0.0  Hic_asm_0                      63169944 63170188  (2246485) C Hic_asm_18-unknown-33037154-245-4375_LTR   Unspecified     (0)    245       1   96937   TG CA CTTAA CTTAA
  5556    8.4 15.8  1.0  Hic_asm_0                      63230063 63231087  (2185586) C Hic_asm_3-Gypsy-37149774-1200-5962_LTR     Unspecified     (0)   1175       1   97038   TG CA AACCT ACCTT
  1211    4.9  2.5  0.0  Hic_asm_0                      63361709 63361870  (2054803) + Hic_asm_12-Gypsy-39438251-166-4089_LTR     Unspecified       1    166     (0)   97242   TG CA GAAAC GAAAC
  5375    9.8  0.6  7.5  Hic_asm_0                      63522785 63523666  (1893007) + Hic_asm_26-unknown-25412973-825-3635_LTR   Unspecified       1    825     (0)   97476   TG CA GGTAC GGTAC
  4784    3.3  1.9  0.5  Hic_asm_0                      64074364 64074945  (1341728) + Hic_asm_13-unknown-33597542-590-17362_LTR  Unspecified       1    590     (0)   98324   TG CA GGGGA GGGAT
  1313    7.7  0.0  4.4  Hic_asm_0                      64170134 64170323  (1246350) C Hic_asm_13-unknown-12039853-183-1162_LTR   Unspecified     (0)    182       1   98483   TG CA GGAAG GAAGG
  2399    9.7  0.3  2.3  Hic_asm_0                      64263739 64264087  (1152586) + Hic_asm_23-unknown-18999290-342-14991_LTR  Unspecified       1    342     (0)   98622   TG CA ACTTC CTTTC
  1812   23.0  2.2 15.9  Hic_asm_0                      64270848 64271711  (1144962) C Hic_asm_20-Gypsy-29410689-774-6191_LTR     Unspecified     (0)    762       1   98635   TG CA AGGCT AGGCT
  1387    7.0  3.4  2.4  Hic_asm_0                      64685687 64685890   (730783) + Hic_asm_15-unknown-4401777-206-4002_LTR    Unspecified       1    206     (0)   99268   TG CA TCTTT CCTTA
  1443    4.4  0.0  1.1  Hic_asm_0                      64805505 64805688   (610985) C Hic_asm_13-unknown-12039853-183-1162_LTR   Unspecified     (0)    182       1   99448   TG CA GGTGA GTTGG
  5052    5.5  1.3  0.2  Hic_asm_0                      64885200 64885835   (530838) + Hic_asm_0-Gypsy-16826156-651-10169_LTR     Unspecified       1    643     (0)   99541   TG CA GTCAA GTCAG
  5545   11.0  0.7  3.3  Hic_asm_1                         38162    38999 (37953810) C Hic_asm_15-Gypsy-29848677-824-8386_LTR     Unspecified     (0)    817       1  100369   TG CA AGCGT AGCGT
  1502   17.4  3.7  7.6  Hic_asm_1                       1390186  1390540 (36602269) C Hic_asm_23-unknown-18999290-342-14991_LTR  Unspecified     (0)    342       1  102741   TG CA GAAAG GAAGA
 10466    1.4  0.6  0.8  Hic_asm_1                       1655105  1656339 (36336470) + Hic_asm_16-unknown-53533923-1244-1000_LTR  Unspecified       1   1232     (0)  103184   TG CA TCTTT CTTTT
  5576    6.1  0.1  0.4  Hic_asm_1                       1674595  1675306 (36317503) + Hic_asm_21-Gypsy-40374118-723-3654_LTR     Unspecified       1    710     (0)  103205   TG CA GGTTT GTGTT
  1367    7.5  1.5  1.5  Hic_asm_1                       1928794  1928997 (36063812) C Hic_asm_21-unknown-31862140-204-1278_LTR   Unspecified     (0)    204       1  103684   TG CA TACAT TACAT
  5733    8.2  0.2  6.8  Hic_asm_1                       3091565  3092443 (34900366) C Hic_asm_26-unknown-25412973-825-3635_LTR   Unspecified     (0)    825       1  105940   TG CA ACTTT ACTTT
  1674   14.9  5.8  6.7  Hic_asm_1                       3539873  3540217 (34452592) + Hic_asm_23-unknown-18999290-342-14991_LTR  Unspecified       1    342     (0)  106899   TG CA CCTTC CGTCC
  7932    8.4  0.6  5.1  Hic_asm_1                       3547917  3549174 (34443635) + Hic_asm_5-unknown-15982429-1224-1133_LTR   Unspecified       1   1205     (0)  106912   TG CA AAAAT AAATA
  1669    2.9  0.0  0.0  Hic_asm_1                       3843217  3843422 (34149387) + Hic_asm_15-unknown-4401777-206-4002_LTR    Unspecified       1    206     (0)  107363   TG CA CCCTT CCTTA
  1323    7.1  0.0  0.6  Hic_asm_1                       4049290  4049472 (33943337) + Hic_asm_13-unknown-12039853-183-1162_LTR   Unspecified       1    182     (0)  107741   TG CA GCCAC GAGAC
  1158   17.5  0.0  0.5  Hic_asm_1                       4234158  4234364 (33758445) C Hic_asm_15-unknown-4401777-206-4002_LTR    Unspecified     (0)    206       1  108078   TG CA TAAGG AAGGG
  1480    9.2  0.0  2.4  Hic_asm_1                       4234335  4234545 (33758264) + Hic_asm_15-unknown-4401777-206-4002_LTR    Unspecified       1    206     (0)  108079   TG CA CCTAT CCTTA
  2948   10.4  1.6  3.1  Hic_asm_1                       4512853  4513337 (33479472) C Hic_asm_5-Gypsy-31337672-479-5591_LTR      Unspecified     (0)    478       1  108573   TG CA GCGTC GCGTT
  1131   11.7  1.2  0.0  Hic_asm_1                       4741470  4741640 (33251169) + Hic_asm_15-unknown-27537812-173-4645_LTR   Unspecified       1    173     (0)  109016   TG CA ATTTT ATTTC
   845   16.0  2.2  5.2  Hic_asm_1                       4755214  4755391 (33237418) C Hic_asm_15-unknown-27537812-173-4645_LTR   Unspecified     (0)    173       1  109053   TG CA GAATT GAATT
  1982    4.4  0.0  1.6  Hic_asm_1                       4830163  4830415 (33162394) C Hic_asm_2-Gypsy-1373412-249-7493_LTR       Unspecified     (0)    249       1  109178   TG CA CGATT CGATT
  1388    6.0  2.9  3.9  Hic_asm_1                       5273340  5273547 (32719262) + Hic_asm_15-unknown-4401777-206-4002_LTR    Unspecified       1    206     (0)  109934   TG CA CCCTT CCTTT
  1889    6.1  0.0  0.4  Hic_asm_1                       5290730  5290993 (32701816) C Hic_asm_24-Gypsy-10773384-263-5924_LTR     Unspecified     (0)    263       1  109963   TG CA GTTTG GTTTG
   882   22.4  0.0  4.8  Hic_asm_1                       5747839  5748054 (32244755) + Hic_asm_15-unknown-4401777-206-4002_LTR    Unspecified       1    206     (0)  110770   TG CA CCCTT CCTTA
  6295    4.6  7.9  0.6  Hic_asm_1                       5794171  5795043 (32197766) C Hic_asm_11-unknown-24538805-936-3530_LTR   Unspecified     (0)    936       1  110837   TG CA CTGAT CTGAT
  5228    8.7  0.2  5.2  Hic_asm_1                       5871556  5872390 (32120419) C Hic_asm_1-unknown-33696189-839-3544_LTR    Unspecified     (0)    796       1  110980   TG CA CAGAC CAGAC
  5482    7.7  4.3  4.6  Hic_asm_1                       7154491  7155333 (30837476) + Hic_asm_13-unknown-27566070-840-3568_LTR   Unspecified       1    840     (0)  113264   TG CA TATGT TTTGG
  6463    2.8  0.0  0.5  Hic_asm_1                       7769541  7770298 (30222511) + Hic_asm_6-Gypsy-27017714-758-7423_LTR      Unspecified       1    754     (0)  114351   TG CA CTCGG CTCGG
  5611   13.3  6.2  5.3  Hic_asm_1                       8362968  8364067 (29628742) + Hic_asm_9-unknown-24455171-1109-3397_LTR   Unspecified       1   1109     (0)  115250   TG CA CTACC CTACC
  3018   11.6  2.0  3.2  Hic_asm_1                       8596263  8596770 (29396039) C Hic_asm_26-Gypsy-35845304-502-13031_LTR    Unspecified     (0)    502       1  115611   TG CA AGTAG AGTAG
  6864    5.6  1.1  0.4  Hic_asm_1                       8765888  8766824 (29225985) + Hic_asm_4-unknown-47713947-943-2349_LTR    Unspecified       1    943     (0)  115924   TG CA ATTTG ACTTA
  4111   11.9  3.5  7.1  Hic_asm_1                       8862318  8863094 (29129715) C Hic_asm_21-unknown-16135050-751-3211_LTR   Unspecified     (0)    751       1  116082   TG CA CTACA CTACA
  5088   11.3  0.7  3.6  Hic_asm_1                       8960982  8961800 (29031009) + Hic_asm_1-unknown-33696189-839-3544_LTR    Unspecified       1    796     (0)  116210   TG CA CGTTT CGTTT
  1362    7.7  5.6  0.0  Hic_asm_1                       9010751  9010945 (28981864) C Hic_asm_15-unknown-4401777-206-4002_LTR    Unspecified     (0)    206       1  116274   TG CA TAAGG TTGGG
  1328    6.0  0.0  2.8  Hic_asm_1                       9476912  9477098 (28515711) C Hic_asm_13-unknown-12039853-183-1162_LTR   Unspecified     (0)    182       1  116952   TG CA AATTT ATTTA
  2111    3.5  0.4  0.0  Hic_asm_1                       9616914  9617173 (28375636) C Hic_asm_1-unknown-17105365-315-1299_LTR    Unspecified    (54)    261       1  117118   TG CA AAAAC AGCAC
   600   26.3  0.0  8.9  Hic_asm_1                       9731643  9731838 (28260971) C Hic_asm_13-unknown-12039853-183-1162_LTR   Unspecified     (0)    182       3  117275   TG CA CAATT AAATA
  2218    7.8 10.8  0.0  Hic_asm_1                      10090843 10091176 (27901633) + Hic_asm_14-unknown-21786294-370-4293_LTR   Unspecified       1    370     (0)  117811   TG CA CCACT CTATT
  9874    3.1  0.0  1.2  Hic_asm_1                      10434611 10435830 (27556979) C Hic_asm_5-unknown-15982429-1224-1133_LTR   Unspecified     (0)   1205       1  118290   TG CA AAAAT AAATA
  2285    7.2 10.4  0.0  Hic_asm_1                      11425409 11425743 (26567066) + Hic_asm_14-unknown-21786294-370-4293_LTR   Unspecified       1    370     (0)  119811   TG CA CTTTT CTATC
  2323    6.9 10.4  0.0  Hic_asm_1                      11425509 11425843 (26566966) + Hic_asm_14-unknown-21786294-370-4293_LTR   Unspecified       1    370     (0)  119812   TG CA CTTTT CTATC
  1377    7.2  0.0  1.1  Hic_asm_1                      12094372 12094555 (25898254) + Hic_asm_13-unknown-12039853-183-1162_LTR   Unspecified       1    182     (0)  120848   TG CA ATGAG ATGAG
  1528    8.7  0.0  0.0  Hic_asm_1                      12925664 12925869 (25066940) + Hic_asm_15-unknown-4401777-206-4002_LTR    Unspecified       1    206     (0)  122100   TG CA CCTAT CCTTA
  5267    8.1  0.8  2.2  Hic_asm_1                      13563535 13564318 (24428491) + Hic_asm_12-unknown-33846763-788-3597_LTR   Unspecified       1    773     (0)  123208   TG CA GGGAT GTTAT
  1349   10.3  1.0  1.0  Hic_asm_1                      13682870 13683075 (24309734) C Hic_asm_15-unknown-4401777-206-4002_LTR    Unspecified     (0)    206       1  123344   TG CA TAAGG ATAGG
  1110   18.0  0.0  0.0  Hic_asm_1                      13843163 13843368 (24149441) C Hic_asm_15-unknown-4401777-206-4002_LTR    Unspecified     (0)    206       1  123584   TG CA TAAGG AAGGG
  1728    2.9  0.0  0.0  Hic_asm_1                      13849281 13849486 (24143323) C Hic_asm_15-unknown-4401777-206-4002_LTR    Unspecified     (0)    206       1  123591   TG CA TAAGG AAGGG
  7710    5.0  1.7  8.8  Hic_asm_1                      13906684 13907940 (24084869) + Hic_asm_3-Gypsy-37149774-1200-5962_LTR     Unspecified       1   1175     (0)  123670   TG CA AAATT AATTT
  1394   11.2  0.0  0.0  Hic_asm_1                      14152086 14152291 (23840518) C Hic_asm_15-unknown-4401777-206-4002_LTR    Unspecified     (0)    206       1  124032   TG CA TAAGG TAGGA
   681   14.8  0.0  0.9  Hic_asm_1                      14602213 14602328 (23390481) C Hic_asm_19-unknown-38620097-115-5891_LTR   Unspecified     (0)    115       1  124639   TG CA AATAA ATAAA
  1669   24.6  4.8  4.8  Hic_asm_1                      14678401 14679082 (23313727) C Hic_asm_17-Gypsy-261277-685-5939_LTR       Unspecified     (0)    682       1  124745   TG CA AATAT AATAT
  1295    8.8  0.6  0.6  Hic_asm_1                      14828112 14828293 (23164516) C Hic_asm_13-unknown-12039853-183-1162_LTR   Unspecified     (0)    182       1  125043   TG CA GGTGA AGTGT
  1408   10.9 13.0  2.5  Hic_asm_1                      16410123 16410414 (21582395) + Hic_asm_17-unknown-3713878-322-32687_LTR   Unspecified       1    322     (0)  127662   TG CA TAATA TATAA
  6325    1.7  0.0  0.4  Hic_asm_1                      17164386 17165142 (20827667) + Hic_asm_6-Gypsy-27017714-758-7423_LTR      Unspecified       1    754     (0)  128944   TG CA AACTT AACCC
  1656    8.4  0.0  0.0  Hic_asm_1                      17894888 17895114 (20097695) C Hic_asm_15-unknown-43307771-227-1187_LTR   Unspecified     (0)    227       1  129939   TG CA CTCAC CTAGC
  4463   12.4  3.2  3.4  Hic_asm_1                      18807826 18808644 (19184165) C Hic_asm_15-Gypsy-29848677-824-8386_LTR     Unspecified     (0)    817       1  131353   TG CA AAAAT AAAAT
  1076   19.4  0.0  0.0  Hic_asm_1                      19069197 19069402 (18923407) C Hic_asm_15-unknown-4401777-206-4002_LTR    Unspecified     (0)    206       1  131776   TG CA TAAGG AAGGG
  2422    4.8  0.0  0.0  Hic_asm_1                      19085310 19085603 (18907206) C Hic_asm_14-Gypsy-5962482-309-8866_LTR      Unspecified     (0)    308      15  131786   TG CA ATATA ATATA
  1026   19.4  0.0  0.0  Hic_asm_1                      19577495 19577700 (18415109) C Hic_asm_15-unknown-4401777-206-4002_LTR    Unspecified     (0)    206       1  132640   TG CA TAAGG AAGGG
  1428   16.7  0.0  0.0  Hic_asm_1                      19668101 19668327 (18324482) + Hic_asm_15-unknown-43307771-227-1187_LTR   Unspecified       1    227     (0)  132776   TG CA GCTAG GTGAG
  4959   10.7  3.5  2.8  Hic_asm_1                      19725563 19726352 (18266457) + Hic_asm_1-unknown-33696189-839-3544_LTR    Unspecified       1    796     (0)  132894   TG CA ATAGA ATAGA
  6377    3.6  0.0  0.4  Hic_asm_1                      19871264 19872020 (18120789) + Hic_asm_6-Gypsy-27017714-758-7423_LTR      Unspecified       1    754     (0)  133143   TG CA CTATA CTATA
  2495    6.7  0.3  0.0  Hic_asm_1                      19921046 19921359 (18071450) C Hic_asm_1-unknown-17105365-315-1299_LTR    Unspecified     (0)    315       1  133257   TG CA AAACA AACTA
  6163    2.9  0.0  0.5  Hic_asm_1                      20097485 20098242 (17894567) + Hic_asm_6-Gypsy-27017714-758-7423_LTR      Unspecified       1    754     (0)  133553   TG CA ATACC AACCC
  1812    2.4  0.0  0.0  Hic_asm_1                      20436489 20436695 (17556114) + Hic_asm_5-Gypsy-44625854-209-6533_LTR      Unspecified       1    207     (0)  133982   TG CA GTATC GTATC
  1903   15.3  2.3  0.6  Hic_asm_1                      20672748 20673057 (17319752) C Hic_asm_1-unknown-17105365-315-1299_LTR    Unspecified     (0)    315       1  134408   TG CA ACATA ACAAC
  1352    9.3  0.0  0.0  Hic_asm_1                      20681099 20681280 (17311529) + Hic_asm_13-unknown-12039853-183-1162_LTR   Unspecified       1    182     (0)  134418   TG CA AAGGG AGGGA
  6599    6.1  0.1  0.8  Hic_asm_1                      20696788 20697631 (17295178) C Hic_asm_0-Gypsy-61553895-838-6004_LTR      Unspecified     (0)    838       1  134455   TG CA AATAG AATAG
  5665    7.7  0.2  2.9  Hic_asm_1                      21367076 21367914 (16624895) C Hic_asm_15-Gypsy-29848677-824-8386_LTR     Unspecified     (0)    817       1  135482   TG CA CTTGG TTTGG
  1090   25.6  4.9 15.7  Hic_asm_1                      21399765 21400792 (16592017) C Hic_asm_22-unknown-11500737-932-3231_LTR   Unspecified     (0)    932       1  135541   TG CA ATAGC ATAGC
  5005    2.2  0.2  0.0  Hic_asm_1                      21449833 21450421 (16542388) + Hic_asm_13-unknown-33597542-590-17362_LTR  Unspecified       1    590     (0)  135632   TG CA CGGAA GGGAT
  5005    2.2  0.2  0.0  Hic_asm_1                      21463599 21464187 (16528622) + Hic_asm_13-unknown-33597542-590-17362_LTR  Unspecified       1    590     (0)  135657   TG CA CGGAA GGGAT
  5005    2.2  0.2  0.0  Hic_asm_1                      21477365 21477953 (16514856) + Hic_asm_13-unknown-33597542-590-17362_LTR  Unspecified       1    590     (0)  135682   TG CA CGGAA GGGAT
  8125    5.1  6.9  4.9  Hic_asm_1                      21960239 21961549 (16031260) C Hic_asm_15-Gypsy-8551066-1339-5650_LTR     Unspecified     (0)   1336       1  136354   TG CA TATTG TTTTC
  1473    9.4  0.4  4.7  Hic_asm_1                      22081042 22081287 (15911522) C Hic_asm_18-unknown-4642993-236-10503_LTR   Unspecified     (0)    236       1  136540   TG CA GTTCA GTTCA
  2516    3.9 10.4  0.0  Hic_asm_1                      22496077 22496411 (15496398) + Hic_asm_14-unknown-21786294-370-4293_LTR   Unspecified       1    370     (0)  137261   TG CA CCTTT CTATT
  6151    3.0  0.0  0.5  Hic_asm_1                      22883771 22884528 (15108281) C Hic_asm_6-Gypsy-27017714-758-7423_LTR      Unspecified     (0)    754       1  137929   TG CA CCTTC CCTTC
  6170    2.8  0.0  0.5  Hic_asm_1                      22913210 22913967 (15078842) + Hic_asm_6-Gypsy-27017714-758-7423_LTR      Unspecified       1    754     (0)  137965   TG CA ATTCC ATTCC
  1275    8.1  0.0  0.6  Hic_asm_1                      23339143 23339316 (14653493) + Hic_asm_15-unknown-27537812-173-4645_LTR   Unspecified       1    173     (0)  138656   TG CA ATCTC ATTTC
  1753    2.9  0.0  0.5  Hic_asm_1                      23706253 23706460 (14286349) C Hic_asm_21-Gypsy-8508189-211-11940_LTR     Unspecified     (0)    207       1  139259   TG CA ACGTG ACGTG
  1971   11.0  4.8  2.3  Hic_asm_1                      24639065 24639398 (13353411) C Hic_asm_23-unknown-18999290-342-14991_LTR  Unspecified     (0)    342       1  140685   TG CA GGAAA GAAGA
  1439   23.8  4.8 14.5  Hic_asm_1                      24650345 24651362 (13341447) + Hic_asm_22-unknown-11500737-932-3231_LTR   Unspecified       1    932     (0)  140711   TG CA TAATA TAATA
  6065    4.9  0.0  2.1  Hic_asm_1                      24714531 24715300 (13277509) + Hic_asm_6-Gypsy-27017714-758-7423_LTR      Unspecified       1    754     (0)  140800   TG CA AAGGT AAGGT
  9094    4.2  0.3  1.4  Hic_asm_1                      24861725 24862942 (13129867) + Hic_asm_5-unknown-15982429-1224-1133_LTR   Unspecified       1   1205     (0)  140998   TG CA GGGTT GGTTT
  5050    8.8  4.8  2.0  Hic_asm_1                      24895188 24896021 (13096788) + Hic_asm_7-unknown-22773141-857-3748_LTR    Unspecified       1    857     (0)  141035   TG CA GCTAA CCTTA
  5013    9.1  4.8  2.0  Hic_asm_1                      25027257 25028090 (12964719) + Hic_asm_7-unknown-22773141-857-3748_LTR    Unspecified       1    857     (0)  141200   TG CA GCTAA CCTTA
  1419    6.0  3.4  2.9  Hic_asm_1                      25498984 25499188 (12493621) C Hic_asm_15-unknown-4401777-206-4002_LTR    Unspecified     (0)    206       1  141833   TG CA TAAGG AAGGG
  1262   10.4  0.0  0.6  Hic_asm_1                      25692838 25693020 (12299789) + Hic_asm_13-unknown-12039853-183-1162_LTR   Unspecified       1    182     (0)  142174   TG CA GCACT TCACC
  5324    4.0  8.4  4.5  Hic_asm_1                      26388768 26389577 (11603232) C Hic_asm_13-unknown-27566070-840-3568_LTR   Unspecified     (0)    840       1  143460   TG CA ATACG ATACG
  2662   20.1  8.0  6.1  Hic_asm_1                      26631613 26632495 (11360314) C Hic_asm_25-unknown-22358606-899-3361_LTR   Unspecified     (0)    899       1  143888   TG CA ATTAC ATTAC
  6410    3.6  0.0  0.4  Hic_asm_1                      26661197 26661953 (11330856) + Hic_asm_6-Gypsy-27017714-758-7423_LTR      Unspecified       1    754     (0)  143943   TG CA CAGCC AACCC
  1154   13.2  0.0  1.6  Hic_asm_1                      27397201 27397385 (10595424) + Hic_asm_13-unknown-12039853-183-1162_LTR   Unspecified       1    182     (0)  145273   TG CA AAACC AACCT
  1023    7.4  0.0  0.0  Hic_asm_1                      28373025 28373159  (9619650) + Hic_asm_14-Gypsy-1216105-138-4552_LTR      Unspecified       1    135     (0)  146580   TG CA GTTTC GTTTC
  2707   14.5  3.2  2.8  Hic_asm_1                      28701067 28701563  (9291246) + Hic_asm_4-Gypsy-46198007-507-4682_LTR      Unspecified       1    499     (0)  146969   TG CA ACCAG ACTAC
   800   12.2  1.7  6.0  Hic_asm_1                      28866726 28866900  (9125909) C Hic_asm_11-Copia-14747908-170-4033_LTR     Unspecified     (0)    168       1  147161   TG CA GAGTC GAGTC
   971   17.9  2.5  0.5  Hic_asm_1                      28883717 28883918  (9108891) C Hic_asm_15-unknown-4401777-206-4002_LTR    Unspecified     (0)    206       1  147175   TG CA TAAGG AAGGG
  1308    6.0  0.0  1.1  Hic_asm_1                      29293019 29293202  (8699607) + Hic_asm_13-unknown-12039853-183-1162_LTR   Unspecified       1    182     (0)  147817   TG CA TAACG TCACC
  1308    6.0  0.0  1.1  Hic_asm_1                      29300156 29300339  (8692470) + Hic_asm_13-unknown-12039853-183-1162_LTR   Unspecified       1    182     (0)  147830   TG CA TAACG TCACC
  1466    9.9  1.4  0.0  Hic_asm_1                      29645955 29646165  (8346644) + Hic_asm_18-unknown-46354835-214-6638_LTR   Unspecified       1    214     (0)  148412   TG CA CCAAG CAAAT
  2426    5.9  0.0  1.9  Hic_asm_1                      29819654 29819981  (8172828) + Hic_asm_17-unknown-3713878-322-32687_LTR   Unspecified       1    322     (0)  148715   TG CA TTATA TTAAC
  1458    6.0  2.9  2.9  Hic_asm_1                      30255146 30255351  (7737458) C Hic_asm_15-unknown-4401777-206-4002_LTR    Unspecified     (0)    206       1  149328   TG CA TAAGG AAGGG
  3584    4.0  0.9  2.4  Hic_asm_1                      30290341 30290800  (7702009) + Hic_asm_0-Gypsy-5568832-462-4567_LTR       Unspecified       1    453     (0)  149386   TG CA GTAGG GTAGG
  5046    3.5  0.0  3.0  Hic_asm_1                      30383027 30383702  (7609107) + Hic_asm_15-Gypsy-31786346-678-5854_LTR     Unspecified       1    656     (0)  149561   TG CA GTAGG TTTGG
  4001   12.6  3.6  1.3  Hic_asm_1                      30444699 30445365  (7547444) C Hic_asm_17-Gypsy-261277-685-5939_LTR       Unspecified     (0)    682       1  149636   TG CA AAGAG AAGAG
  2601    4.0  0.0  0.0  Hic_asm_1                      30449099 30449395  (7543414) + Hic_asm_1-unknown-17105365-315-1299_LTR    Unspecified       1    297    (18)  149649   TG CA GTGCT GTGGT
  5060   10.1  1.1  4.4  Hic_asm_1                      30668554 30669375  (7323434) + Hic_asm_1-unknown-33696189-839-3544_LTR    Unspecified       1    796     (0)  150010   TG CA CAGAG CAGAG
  2462   11.4 11.5  1.2  Hic_asm_1                      30724397 30724849  (7267960) + Hic_asm_4-Gypsy-46198007-507-4682_LTR      Unspecified       1    499     (0)  150110   TG CA CACAT CATAT
  1234    0.7  0.0  0.0  Hic_asm_1                      30936165 30936304  (7056505) + Hic_asm_26-Gypsy-39161025-140-6287_LTR     Unspecified       1    140     (0)  150499   TG CA AGTAA AGTAA
  1492    9.7  0.0  0.0  Hic_asm_1                      31198945 31199150  (6793659) + Hic_asm_15-unknown-4401777-206-4002_LTR    Unspecified       1    206     (0)  151047   TG CA CCTAA CCTTA
  1259    2.9 17.7  0.0  Hic_asm_1                      31281140 31281314  (6711495) C Hic_asm_15-unknown-4401777-206-4002_LTR    Unspecified     (0)    206       1  151237   TG CA TAAGG AAGGG
   812   14.3 13.7  1.0  Hic_asm_1                      31281285 31281467  (6711342) + Hic_asm_15-unknown-4401777-206-4002_LTR    Unspecified       1    206     (0)  151238   TG CA CCCTT CCTTA
  3300    8.0  0.2  7.0  Hic_asm_1                      32080253 32080789  (5912020) + Hic_asm_15-Gypsy-51255209-503-1104_LTR     Unspecified       1    503     (0)  152483   TG CA AACAA AATAA
  1362   10.2  0.0  0.0  Hic_asm_1                      32215401 32215606  (5777203) + Hic_asm_15-unknown-4401777-206-4002_LTR    Unspecified       1    206     (0)  152696   TG CA CCTAT CCTTA
  4751    2.9  0.0  0.0  Hic_asm_1                      32750683 32751272  (5241537) + Hic_asm_13-unknown-33597542-590-17362_LTR  Unspecified       1    590     (0)  153710   TG CA CGGGA GGGGT
  2951   19.2  3.6  4.6  Hic_asm_1                      34338471 34339239  (3653570) + Hic_asm_20-Gypsy-29410689-774-6191_LTR     Unspecified       1    762     (0)  156517   TG CA CAGAT CAGAT
  2859    1.2  0.3  0.0  Hic_asm_1                      34558506 34558827  (3433982) C Hic_asm_28-unknown-2478012-347-3169_LTR    Unspecified     (0)    323       1  156963   TG CA GTTAT GTTGT
  1217   23.4 12.4  9.7  Hic_asm_1                      34888333 34889209  (3103600) + Hic_asm_25-unknown-22358606-899-3361_LTR   Unspecified       1    899     (0)  157595   TG CA ATACC ATACC
  3218   10.8  2.0  2.0  Hic_asm_1                      34890489 34890990  (3101819) C Hic_asm_26-Gypsy-35845304-502-13031_LTR    Unspecified     (0)    502       1  157602   TG CA GGTAT GATAT
  6071    7.7  0.3  0.0  Hic_asm_1                      34894044 34894814  (3097995) C Hic_asm_12-unknown-33846763-788-3597_LTR   Unspecified     (0)    773       1  157612   TG CA ATATG ATATG
  6228   15.7  0.7  2.1  Hic_asm_1                      34899115 34900217  (3092592) + Hic_asm_5-unknown-7184952-1088-2285_LTR    Unspecified       1   1088     (0)  157619   TG CA ACTAT ACTAT
  2387    6.7  0.0  0.0  Hic_asm_1                      35475749 35476063  (2516746) + Hic_asm_1-unknown-17105365-315-1299_LTR    Unspecified       1    315     (0)  158584   TG CA TTGTT TGTTT
  3635    2.8  0.0  1.6  Hic_asm_1                      35766115 35766548  (2226261) + Hic_asm_17-Gypsy-586065-428-6133_LTR       Unspecified       1    427     (0)  159049   TG CA CTTGT CTGTT
  4886    9.6  0.0  6.8  Hic_asm_1                      35809082 35809896  (2182913) + Hic_asm_21-unknown-33071632-849-3566_LTR   Unspecified       1    763     (0)  159122   TG CA CCCCT CCCAT
  8425    4.9  0.9 11.2  Hic_asm_1                      36784623 36785917  (1206892) C Hic_asm_3-Gypsy-37149774-1200-5962_LTR     Unspecified     (0)   1175       1  161174   TG CA GCCTT CCTTT
  5139    9.0  2.9  6.3  Hic_asm_1                      37225400 37226251   (766558) + Hic_asm_26-unknown-25412973-825-3635_LTR   Unspecified       1    825     (0)  161858   TG CA AATTA AATTA
  1213   10.4  4.6  1.0  Hic_asm_1                      37322304 37322498   (670311) C Hic_asm_15-unknown-4401777-206-4002_LTR    Unspecified     (0)    206       5  162014   TG CA TAAGG GAAGA
  4646   11.8  0.7  3.8  Hic_asm_1                      37692165 37692984   (299825) + Hic_asm_1-unknown-33696189-839-3544_LTR    Unspecified       1    796     (0)  162551   TG CA GTTTC GTTTC
  9920    2.6  1.5  0.2  Hic_asm_10                       293825   295014 (44050207) + Hic_asm_0-Gypsy-28602735-1211-5694_LTR     Unspecified       1   1206     (0)  162716   TG CA AAACC AACCA
  5509   14.6  3.4  2.1  Hic_asm_10                       535504   536578 (43808643) C Hic_asm_5-unknown-7184952-1088-2285_LTR    Unspecified     (0)   1088       1  163007   TG CA GTAAA GTAAA
  2579   19.3  9.9  8.2  Hic_asm_10                       548057   549094 (43796127) C Hic_asm_7-unknown-9110001-1055-2935_LTR    Unspecified     (0)   1055       1  163024   TG CA CCAGC CCAGC
  4714    8.4  0.1  7.3  Hic_asm_10                       613069   613886 (43731335) + Hic_asm_21-unknown-33071632-849-3566_LTR   Unspecified       1    763     (0)  163121   TG CA GACAT GACAT
  6083    4.5  2.7  3.3  Hic_asm_10                       668372   669216 (43676005) C Hic_asm_13-unknown-27566070-840-3568_LTR   Unspecified     (0)    840       1  163192   TG CA CAACC AACCC
  5078   11.3  1.2  2.6  Hic_asm_10                       745030   745836 (43599385) + Hic_asm_1-unknown-33696189-839-3544_LTR    Unspecified       1    796     (0)  163315   TG CA CCTAT CCTAT
  2343   16.2 16.7  7.1  Hic_asm_10                       915164   915862 (43429359) + Hic_asm_20-Gypsy-29410689-774-6191_LTR     Unspecified       1    762     (0)  163587   TG CA AAATC AAATC
  6890    7.2  0.3  0.2  Hic_asm_10                       943025   943966 (43401255) C Hic_asm_4-unknown-47713947-943-2349_LTR    Unspecified     (0)    943       1  163634   TG CA CTAGC CTAGC
  5731    7.7  1.0  0.4  Hic_asm_10                      1185779  1186546 (43158675) C Hic_asm_12-unknown-33846763-788-3597_LTR   Unspecified     (0)    773       1  163813   TG CA GTAGT GTAGT
  5298    8.0  2.2  4.0  Hic_asm_10                      1391739  1392570 (42952651) + Hic_asm_15-Gypsy-29848677-824-8386_LTR     Unspecified       1    817     (0)  164164   TG CA GTTAT GTTAT
  2257   20.4  3.8  3.2  Hic_asm_10                      1430529  1431180 (42914041) C Hic_asm_15-Gypsy-31786346-678-5854_LTR     Unspecified     (0)    656       1  164245   TG CA ATGAT ATGAT
  3129   17.7  8.4  3.6  Hic_asm_10                      1697873  1698668 (42646553) + Hic_asm_15-unknown-52525073-865-3425_LTR   Unspecified       1    833     (0)  164650   TG CA TATTA ATTTA
  1086   11.4  0.6  2.3  Hic_asm_10                      1735995  1736174 (42609047) + Hic_asm_11-Copia-2365255-177-4163_LTR      Unspecified       1    177     (0)  164754   TG CA CTATG CTATG
  6124    2.8  0.3  0.5  Hic_asm_10                      1879699  1880454 (42464767) + Hic_asm_6-Gypsy-27017714-758-7423_LTR      Unspecified       1    754     (0)  165000   TG CA CCAAA CCCAT
  6300    1.9  0.0  0.5  Hic_asm_10                      2166887  2167644 (42177577) + Hic_asm_6-Gypsy-27017714-758-7423_LTR      Unspecified       1    754     (0)  165512   TG CA CCAAA CAAAT
  6818   12.3  3.0  2.9  Hic_asm_10                      2236943  2238116 (42107105) + Hic_asm_3-Gypsy-37149774-1200-5962_LTR     Unspecified       1   1175     (0)  165623   TG CA TTTAT TTATT
  6382    2.7  0.3  0.5  Hic_asm_10                      2352789  2353544 (41991677) + Hic_asm_6-Gypsy-27017714-758-7423_LTR      Unspecified       1    754     (0)  165856   TG CA GTGGC GTGGC
  1388   11.2  0.0  0.0  Hic_asm_10                      2959268  2959473 (41385748) + Hic_asm_15-unknown-4401777-206-4002_LTR    Unspecified       1    206     (0)  167137   TG CA CCCAA CCTTA
  6158    4.8  0.1  2.7  Hic_asm_10                      3077531  3078368 (41266853) + Hic_asm_15-Gypsy-29848677-824-8386_LTR     Unspecified       1    817     (0)  167308   TG CA GACAC GACAC
  5352    7.1  3.9  4.4  Hic_asm_10                      3285161  3286004 (41059217) C Hic_asm_13-unknown-27566070-840-3568_LTR   Unspecified     (0)    840       1  167611   TG CA CCAAA CCCAC
  1580    5.3  0.0  1.0  Hic_asm_10                      3713608  3713815 (40631406) + Hic_asm_13-Gypsy-3726874-207-6404_LTR      Unspecified       1    206     (0)  168423   TG CA CAAAT CAAAT
  6113    2.7  0.1  0.7  Hic_asm_10                      3878372  3879129 (40466092) + Hic_asm_6-Gypsy-27017714-758-7423_LTR      Unspecified       1    754     (0)  168620   TG CA TTTCT TTTCT
  9038    4.7  0.4  3.1  Hic_asm_10                      4006503  4007767 (40337454) C Hic_asm_9-unknown-42916178-1235-1143_LTR   Unspecified     (0)   1232       1  168939   TG CA TAATT AATTT
  5549    8.2  0.1  2.5  Hic_asm_10                      4725300  4726071 (39619150) C Hic_asm_6-Gypsy-27017714-758-7423_LTR      Unspecified     (0)    754       1  170141   TG CA TACGG TTTGG
  6968    5.7  0.2  2.1  Hic_asm_10                      4834302  4835262 (39509959) + Hic_asm_4-unknown-47713947-943-2349_LTR    Unspecified       1    943     (0)  170333   TG CA ATGTC ATGTC
 23730    0.0  0.0  0.0  Hic_asm_10                      4879121  4881722 (39463499) + Hic_asm_10-unknown-4872560-2602-1345_LTR   Unspecified       1   2602     (0)  170364   TG CA GAGTT GAGTT
 23682    0.0  0.0  0.1  Hic_asm_10                      4881728  4884333 (39460888) + Hic_asm_10-unknown-4872560-2602-1345_LTR   Unspecified       1   2602     (0)  170365   TG CA GAGTT GAGTT
 23705    0.1  0.0  0.0  Hic_asm_10                      4884339  4886940 (39458281) + Hic_asm_10-unknown-4872560-2602-1345_LTR   Unspecified       1   2602     (0)  170366   TG CA GAGTT GAGTT
 23700    0.0  0.0  0.0  Hic_asm_10                      4890833  4893435 (39451786) C Hic_asm_10-unknown-4872560-2602-1345_LTR   Unspecified     (0)   2602       1  170369   TG CA AACTC AACTC
  1358    5.5  0.0  1.1  Hic_asm_10                      4968795  4968978 (39376243) + Hic_asm_13-unknown-12039853-183-1162_LTR   Unspecified       1    182     (0)  170455   TG CA ACTAC AGTCC
  5705    5.2  0.4  5.3  Hic_asm_10                      5016986  5017820 (39327401) C Hic_asm_1-unknown-33696189-839-3544_LTR    Unspecified     (0)    796       1  170559   TG CA CTATC CTTTC
  1297    9.9  0.0  1.6  Hic_asm_10                      5405383  5405567 (38939654) + Hic_asm_13-unknown-12039853-183-1162_LTR   Unspecified       1    182     (0)  171167   TG CA GCAGC TCACC
  4742    9.1  0.1  8.4  Hic_asm_10                      5539891  5540716 (38804505) C Hic_asm_21-unknown-33071632-849-3566_LTR   Unspecified     (0)    763       1  171462   TG CA CACGT CACGT
 23358    1.7  0.0  0.0  Hic_asm_10                      5874510  5877111 (38468110) C Hic_asm_10-unknown-4872560-2602-1345_LTR   Unspecified     (0)   2602       1  172102   TG CA AACTC AACTC
  5873    4.4  0.0  0.7  Hic_asm_10                      5961105  5961863 (38383358) + Hic_asm_6-Gypsy-27017714-758-7423_LTR      Unspecified       1    754     (0)  172227   TG CA ACCAC ACCAC
  1079   16.0  0.6  0.0  Hic_asm_10                      6167625  6167805 (38177416) C Hic_asm_13-unknown-12039853-183-1162_LTR   Unspecified     (0)    182       1  172542   TG CA GTTTT TTTTT
  8284    3.3  3.5  4.7  Hic_asm_10                      6246853  6248062 (38097159) C Hic_asm_26-unknown-12379141-1244-1141_LTR  Unspecified     (0)   1196       1  172709   TG CA TAACC AACCC
  4857    5.1  0.0  0.0  Hic_asm_10                      6405074  6405663 (37939558) + Hic_asm_13-unknown-33597542-590-17362_LTR  Unspecified       1    590     (0)  172958   TG CA CGGGA CGGAT
  3142   22.0  1.9 10.7  Hic_asm_10                      6471162  6472343 (37872878) C Hic_asm_5-unknown-7184952-1088-2285_LTR    Unspecified     (0)   1088       1  173071   TG CA ATAGT ATAGT
  3189    5.8  0.0  0.7  Hic_asm_10                      6682362  6682793 (37662428) C Hic_asm_8-Gypsy-33863490-432-22905_LTR     Unspecified     (0)    429       1  173491   TG CA CATGG CATGG
  4550   10.5  2.9  7.5  Hic_asm_10                      7239274  7240057 (37105164) C Hic_asm_21-unknown-16135050-751-3211_LTR   Unspecified     (0)    751       1  174401   TG CA GTAAT GTAAT
  5042   10.4  0.8  4.4  Hic_asm_10                      8182869  8183731 (36161490) + Hic_asm_15-unknown-52525073-865-3425_LTR   Unspecified       1    833     (0)  175954   TG CA ACAGT ACGGT
  1108   12.7  0.6  0.0  Hic_asm_10                      8198332  8198512 (36146709) C Hic_asm_13-unknown-12039853-183-1162_LTR   Unspecified     (0)    182       1  175988   TG CA GGTGA GCTTA
  1859   22.1  4.7 13.7  Hic_asm_10                      8866135  8867150 (35478071) C Hic_asm_11-unknown-24538805-936-3530_LTR   Unspecified     (0)    936       1  176904   TG CA GATAT GATAT
  4634    8.7  0.1  8.0  Hic_asm_10                      8945540  8946362 (35398859) + Hic_asm_21-unknown-33071632-849-3566_LTR   Unspecified       1    763     (0)  176991   TG CA GTCCT GTCCT
  1272    7.5  0.0  3.5  Hic_asm_10                      9317391  9317569 (35027652) C Hic_asm_15-unknown-27537812-173-4645_LTR   Unspecified     (0)    173       1  177459   TG CA CATAT GAAAT
  4616   10.8  5.8  0.7  Hic_asm_10                      9385373  9386107 (34959114) C Hic_asm_12-unknown-33846763-788-3597_LTR   Unspecified     (0)    773       1  177530   TG CA CCCTG CCCTG
  7213    7.1  1.3  0.3  Hic_asm_10                      9393019  9394040 (34951181) C Hic_asm_10-unknown-36538732-1032-2639_LTR  Unspecified     (0)   1032       1  177541   TG CA ATAAT ATAAT
  1106   18.4  0.0  0.0  Hic_asm_10                      9529958  9530163 (34815058) + Hic_asm_15-unknown-4401777-206-4002_LTR    Unspecified       1    206     (0)  177733   TG CA CCCTT CCTTA
  1281   12.6  0.0  0.0  Hic_asm_10                      9923817  9924022 (34421199) C Hic_asm_15-unknown-4401777-206-4002_LTR    Unspecified     (0)    206       1  178449   TG CA TAAGG TAGGA
  1744    1.0  0.0  0.0  Hic_asm_10                      9951684  9951889 (34393332) C Hic_asm_15-unknown-4401777-206-4002_LTR    Unspecified     (0)    206       1  178479   TG CA TAAGG AAGGG
  1606    9.2  0.9  0.4  Hic_asm_10                      9961973  9962201 (34383020) C Hic_asm_2-Gypsy-26585995-240-5357_LTR      Unspecified     (0)    230       1  178492   TG CA AGATA AGCTG
  3644   15.4  3.1  2.5  Hic_asm_10                     10054750 10055496 (34289725) C Hic_asm_21-unknown-16135050-751-3211_LTR   Unspecified     (0)    751       1  178595   TG CA ACATG ACATG
  1319    7.2  0.6  0.6  Hic_asm_10                     10202303 10202484 (34142737) + Hic_asm_13-unknown-12039853-183-1162_LTR   Unspecified       1    182     (0)  178781   TG CA AGATG AGATG
  1643    2.9  0.0  0.0  Hic_asm_10                     10306114 10306319 (34038902) C Hic_asm_15-unknown-4401777-206-4002_LTR    Unspecified     (0)    206       1  178917   TG CA TAAGG AATGG
  4778   12.5  2.1  4.2  Hic_asm_10                     10437796 10438645 (33906576) C Hic_asm_15-unknown-52525073-865-3425_LTR   Unspecified     (0)    833       1  179132   TG CA CCAAA GTAAA
  1706   16.6  0.5 10.8  Hic_asm_10                     11326940 11327316 (33017905) + Hic_asm_23-unknown-18999290-342-14991_LTR  Unspecified       1    342     (0)  180551   TG CA TCTTC CTTTC
  4878   11.0  4.0  3.5  Hic_asm_10                     11336488 11337316 (33007905) + Hic_asm_15-unknown-52525073-865-3425_LTR   Unspecified       1    833     (0)  180558   TG CA ATGTT ATGTT
  5087    1.9  0.0  0.0  Hic_asm_10                     11401127 11401716 (32943505) + Hic_asm_13-unknown-33597542-590-17362_LTR  Unspecified       1    590     (0)  180645   TG CA CGGGA GGGTA
  1060   11.8  2.4  0.0  Hic_asm_10                     12722772 12722940 (31622281) C Hic_asm_15-unknown-27537812-173-4645_LTR   Unspecified     (0)    173       1  182850   TG CA TAAAT GAAAA
  7413    4.9  0.8 15.4  Hic_asm_10                     13220070 13221414 (31123807) C Hic_asm_3-Gypsy-37149774-1200-5962_LTR     Unspecified     (0)   1175       1  183765   TG CA AAAAA AAAAG
  4535    8.3  5.2  1.9  Hic_asm_10                     13721889 13722615 (30622606) C Hic_asm_21-unknown-16135050-751-3211_LTR   Unspecified     (0)    751       1  184499   TG CA GTACT GTAAT
  1562    4.0  0.0  9.8  Hic_asm_10                     14472527 14472750 (29872471) + Hic_asm_21-unknown-31862140-204-1278_LTR   Unspecified       1    204     (0)  185438   TG CA GACAC TACTC
  5756   13.5  2.3  3.0  Hic_asm_10                     14512581 14513676 (29831545) + Hic_asm_5-unknown-7184952-1088-2285_LTR    Unspecified       1   1088     (0)  185475   TG CA TCGAC TCGGC
  6164    4.4  0.0  0.8  Hic_asm_10                     14958716 14959475 (29385746) + Hic_asm_6-Gypsy-27017714-758-7423_LTR      Unspecified       1    754     (0)  186221   TG CA TATAT TATAT
  4937   11.1  5.5  1.0  Hic_asm_10                     15415127 15415908 (28929313) C Hic_asm_15-Gypsy-29848677-824-8386_LTR     Unspecified     (0)    817       1  187041   TG CA CTTAA CTTAA
  2140   10.8 10.5  0.0  Hic_asm_10                     15746512 15746843 (28598378) C Hic_asm_14-unknown-21786294-370-4293_LTR   Unspecified     (3)    367       1  187499   TG CA ACCGA ATAGA
  1647   16.4  5.9  0.0  Hic_asm_10                     15984428 15984750 (28360471) C Hic_asm_23-unknown-18999290-342-14991_LTR  Unspecified     (0)    342       1  187790   TG CA GAAAG GAAGA
 16856   13.2  0.1  0.1  Hic_asm_10                     16056515 16059115 (28286106) C Hic_asm_10-unknown-4872560-2602-1345_LTR   Unspecified     (0)   2602       1  187891   TG CA AACAC AACAC
  5565    5.8  6.2  4.4  Hic_asm_10                     16269410 16270235 (28074986) + Hic_asm_13-unknown-27566070-840-3568_LTR   Unspecified       1    840     (0)  188210   TG CA ATATA ATATA
  5265    6.0  6.2  4.4  Hic_asm_10                     16303407 16304232 (28040989) + Hic_asm_13-unknown-27566070-840-3568_LTR   Unspecified       1    840     (0)  188250   TG CA ATATA ATATA
  6437    1.7  0.9  0.9  Hic_asm_10                     16373000 16373753 (27971468) + Hic_asm_6-Gypsy-27017714-758-7423_LTR      Unspecified       1    754     (0)  188354   TG CA AAGAC AACCC
  1194   12.1  0.0  1.1  Hic_asm_10                     16647316 16647499 (27697722) C Hic_asm_13-unknown-12039853-183-1162_LTR   Unspecified     (0)    182       1  188806   TG CA AAGGT AGGTT
  4505   10.5  3.1  2.2  Hic_asm_10                     17405924 17406627 (26938594) + Hic_asm_21-Gypsy-40374118-723-3654_LTR     Unspecified       1    710     (0)  189907   TG CA GCCCT CCCTT
  1536    9.4  7.2  5.9  Hic_asm_10                     17560975 17561292 (26783929) + Hic_asm_17-unknown-3713878-322-32687_LTR   Unspecified       1    322     (0)  190106   TG CA TATAT TATAA
  5991    5.3  0.4  0.0  Hic_asm_10                     17633758 17634527 (26710694) + Hic_asm_12-unknown-33846763-788-3597_LTR   Unspecified       1    773     (0)  190230   TG CA GTGGC GTGGC
  5991    5.3  0.4  0.0  Hic_asm_10                     17667816 17668585 (26676636) + Hic_asm_12-unknown-33846763-788-3597_LTR   Unspecified       1    773     (0)  190297   TG CA GTGGC GTGGC
  1093   14.2  4.5  1.0  Hic_asm_10                     18050093 18050291 (26294930) C Hic_asm_15-unknown-4401777-206-4002_LTR    Unspecified     (0)    206       1  190916   TG CA TAAGG AAGGG
 10641    0.9  0.0  1.0  Hic_asm_10                     18219519 18220762 (26124459) C Hic_asm_16-unknown-53533923-1244-1000_LTR  Unspecified     (0)   1232       1  191189   TG CA GAAAA AAGAA
  1116   11.0  0.0  1.6  Hic_asm_10                     19177440 19177624 (25167597) + Hic_asm_13-unknown-12039853-183-1162_LTR   Unspecified       1    182     (0)  192605   TG CA ACCTA ACATA
  1772    1.9  0.0  0.0  Hic_asm_10                     19327658 19327863 (25017358) + Hic_asm_15-unknown-4401777-206-4002_LTR    Unspecified       1    206     (0)  192866   TG CA CCCTT CCTTA
  6369   13.5  1.8  1.8  Hic_asm_10                     19716528 19717614 (24627607) + Hic_asm_5-unknown-7184952-1088-2285_LTR    Unspecified       1   1088     (0)  193343   TG CA GTGGC GTGGC
  2310    4.2  4.1  1.6  Hic_asm_10                     20276621 20276934 (24068287) C Hic_asm_17-unknown-3713878-322-32687_LTR   Unspecified     (0)    322       1  194101   TG CA TTATA TTTAA
  5009    9.4  1.3  9.2  Hic_asm_10                     20338595 20339427 (24005794) + Hic_asm_12-unknown-33846763-788-3597_LTR   Unspecified       1    773     (0)  194189   TG CA GGGTT GGAAT
   741   22.0  7.3  1.9  Hic_asm_10                     20740401 20740604 (23604617) C Hic_asm_18-Gypsy-45016531-215-4009_LTR     Unspecified     (0)    215       1  194816   TG CA TCTTT TCCTT
  5715    7.3  0.7  4.8  Hic_asm_10                     21182115 21182942 (23162279) C Hic_asm_1-unknown-33696189-839-3544_LTR    Unspecified     (0)    796       1  195515   TG CA AATAC AACCC
  2535    3.1  8.0  0.0  Hic_asm_10                     21405379 21405703 (22939518) + Hic_asm_20-Gypsy-17924600-351-6092_LTR     Unspecified       1    351     (0)  195823   TG CA ACATT ACATT
  1184    5.3  8.2  1.6  Hic_asm_10                     21431995 21432165 (22913056) C Hic_asm_13-unknown-12039853-183-1162_LTR   Unspecified     (0)    182       1  195876   TG CA GGTGA GTAGA
  4837   10.1  6.6  1.5  Hic_asm_10                     22298749 22299526 (22045695) + Hic_asm_15-Gypsy-29848677-824-8386_LTR     Unspecified       1    817     (0)  197051   TG CA CAGAG CAGAG
  5211    4.7  0.0  1.2  Hic_asm_10                     22332362 22333012 (22012209) C Hic_asm_0-Gypsy-16826156-651-10169_LTR     Unspecified     (0)    643       1  197113   TG CA GATAT GATAT
  5026   11.1  2.1  4.2  Hic_asm_10                     22970234 22971083 (21374138) C Hic_asm_15-unknown-52525073-865-3425_LTR   Unspecified     (0)    833       1  198101   TG CA ATGCT ATGCT
  5727   10.7  1.1  0.7  Hic_asm_10                     23005062 23005918 (21339303) + Hic_asm_20-unknown-5721520-860-5288_LTR    Unspecified       1    860     (0)  198151   TG CA CCGGC CCGGC
  1869    5.8 10.1  1.6  Hic_asm_10                     23221875 23222171 (21123050) + Hic_asm_17-unknown-3713878-322-32687_LTR   Unspecified       1    322     (0)  198484   TG CA TTATA TAATA
  3162   16.0  1.0 22.2  Hic_asm_10                     23312781 23313778 (21031443) C Hic_asm_26-unknown-25412973-825-3635_LTR   Unspecified     (0)    825       1  198609   TG CA CACTG CACTG
   836   10.7  0.0  0.0  Hic_asm_10                     24154402 24154523 (20190698) + Hic_asm_0-Gypsy-25477344-124-4947_LTR      Unspecified       1    122     (0)  199624   TG CA TAAGG AAGGG
  3601    5.8  0.0  0.7  Hic_asm_10                     24157457 24157921 (20187300) C Hic_asm_3-Gypsy-51490652-468-6247_LTR      Unspecified     (0)    462       1  199629   TG CA GAGGT GAGGT
  9860    1.8  0.0  2.1  Hic_asm_10                     24348561 24349818 (19995403) + Hic_asm_16-unknown-53533923-1244-1000_LTR  Unspecified       1   1232     (0)  199889   TG CA CTTAC TTTTC
  2138    9.2 13.6  1.1  Hic_asm_10                     24374357 24374753 (19970468) C Hic_asm_2-Gypsy-9554190-446-4447_LTR       Unspecified     (0)    446       1  199915   TG CA GCTTT GCTTT
  5389   10.5  0.3  9.4  Hic_asm_10                     24376106 24377086 (19968135) C Hic_asm_25-unknown-22358606-899-3361_LTR   Unspecified     (0)    899       1  199918   TG CA AGGAC AGGAC
  5600    5.2  6.6  4.4  Hic_asm_10                     26506772 26507594 (17837627) C Hic_asm_13-unknown-27566070-840-3568_LTR   Unspecified     (0)    840       1  203182   TG CA TATAT TATAT
  7705    5.1  0.0  0.0  Hic_asm_10                     26510529 26511471 (17833750) C Hic_asm_4-unknown-47713947-943-2349_LTR    Unspecified     (0)    943       1  203190   TG CA CTAAC CTAAC
 12159    1.3  0.1  0.7  Hic_asm_10                     26548519 26549951 (17795270) + Hic_asm_9-Gypsy-15819784-1435-4648_LTR     Unspecified       1   1424     (0)  203230   TG CA TAAAT TAAAT
  4868    3.9  0.0  0.0  Hic_asm_10                     26862998 26863587 (17481634) C Hic_asm_13-unknown-33597542-590-17362_LTR  Unspecified     (0)    590       1  203692   TG CA ATCCC ACCCG
  1887    1.8  0.0  1.4  Hic_asm_10                     27031564 27031787 (17313434) C Hic_asm_16-unknown-52484881-221-3146_LTR   Unspecified     (0)    221       1  203910   TG CA GCTTG GCTTG
  3512    7.4  0.0  0.4  Hic_asm_10                     28082262 28082725 (16262496) + Hic_asm_3-Gypsy-51490652-468-6247_LTR      Unspecified       1    462     (0)  205685   TG CA ACAAT ACAAT
  7650    8.0  0.3  0.3  Hic_asm_10                     28409615 28410646 (15934575) + Hic_asm_10-unknown-36538732-1032-2639_LTR  Unspecified       1   1032     (0)  206230   TG CA ATTAC ATTAC
  3966    2.8  0.0  0.0  Hic_asm_10                     28888789 28889247 (15455974) + Hic_asm_24-Gypsy-6685922-459-6461_LTR      Unspecified       1    459     (0)  207001   TG CA CATAC CATAC
  3601   11.4  7.0 17.0  Hic_asm_10                     29370914 29371832 (14973389) C Hic_asm_13-unknown-27566070-840-3568_LTR   Unspecified     (0)    840       1  207706   TG CA ATTAC ATTAC
  5887   17.3  1.0  2.1  Hic_asm_10                     29424513 29425820 (14919401) + Hic_asm_11-Gypsy-22415405-1303-5724_LTR    Unspecified       1   1294     (0)  207795   TG CA GAACG GAACG
  7282    6.0  3.8  8.1  Hic_asm_10                     29445378 29446632 (14898589) C Hic_asm_5-unknown-15982429-1224-1133_LTR   Unspecified     (0)   1205       1  207807   TG CA GGGGT GGGTA
  4817   10.7  3.7  3.8  Hic_asm_10                     30698440 30699273 (13645948) + Hic_asm_15-unknown-52525073-865-3425_LTR   Unspecified       1    833     (0)  209769   TG CA GTATA GTATA
  5469    7.5  0.2  4.7  Hic_asm_10                     31103528 31104358 (13240863) + Hic_asm_1-unknown-33696189-839-3544_LTR    Unspecified       1    796     (0)  210441   TG CA GTTTT GTTTT
  8658    4.6  4.9  1.4  Hic_asm_10                     31180160 31181324 (13163897) C Hic_asm_5-unknown-15982429-1224-1133_LTR   Unspecified     (0)   1205       1  210536   TG CA AACCT ACCTT
  5524    8.7  0.1  4.0  Hic_asm_10                     31222005 31222853 (13122368) + Hic_asm_15-Gypsy-29848677-824-8386_LTR     Unspecified       1    817     (0)  210594   TG CA ATTAG ATTAG
  2027   14.1  0.3  2.3  Hic_asm_10                     31503663 31504011 (12841210) C Hic_asm_23-unknown-18999290-342-14991_LTR  Unspecified     (0)    342       1  211020   TG CA GGAAA GAAGA
  7017    6.3  2.3 16.2  Hic_asm_10                     31539972 31541305 (12803916) + Hic_asm_3-Gypsy-37149774-1200-5962_LTR     Unspecified       1   1175     (0)  211091   TG CA GAACC AACCC
   811   26.8  4.1 18.6  Hic_asm_10                     31742497 31743028 (12602193) + Hic_asm_1-unknown-24178280-590-1433_LTR    Unspecified     124    590     (0)  211399   TG CA CCGAC CAGAA
  5824    5.5  3.9  4.3  Hic_asm_10                     32080742 32081584 (12263637) C Hic_asm_13-unknown-27566070-840-3568_LTR   Unspecified     (0)    840       1  212064   TG CA TGGTG TGGTG
  5218    9.2  2.9  3.1  Hic_asm_10                     32123328 32124162 (12221059) + Hic_asm_15-unknown-52525073-865-3425_LTR   Unspecified       1    833     (0)  212132   TG CA CTGTA CTGTA
  5001   10.0  3.0  0.1  Hic_asm_10                     32218300 32219029 (12126192) C Hic_asm_21-unknown-16135050-751-3211_LTR   Unspecified     (0)    751       1  212264   TG CA TATAG TATAG
  2111   12.5  2.0  2.3  Hic_asm_10                     32368117 32368459 (11976762) C Hic_asm_23-unknown-18999290-342-14991_LTR  Unspecified     (0)    342       1  212475   TG CA GGAGG GAAGA
  1391    6.6  0.0  2.2  Hic_asm_10                     33201960 33202145 (11143076) C Hic_asm_13-unknown-12039853-183-1162_LTR   Unspecified     (0)    182       1  213767   TG CA AGGGG GGGGG
  1480    8.8  0.5  0.0  Hic_asm_10                     33222051 33222255 (11122966) + Hic_asm_15-unknown-4401777-206-4002_LTR    Unspecified       1    206     (0)  213822   TG CA CCTAT CCTTA
  1396    8.8  0.0  0.6  Hic_asm_10                     33433927 33434109 (10911112) C Hic_asm_13-unknown-12039853-183-1162_LTR   Unspecified     (0)    182       1  214131   TG CA CCTTT CTTTT
  8542    5.5  0.5  7.8  Hic_asm_10                     33927772 33929063 (10416158) + Hic_asm_5-unknown-15982429-1224-1133_LTR   Unspecified       1   1205     (0)  214936   TG CA AATTT ATTTC
  4596    7.6  8.2  4.6  Hic_asm_10                     35923611 35924422  (8420799) + Hic_asm_13-unknown-27566070-840-3568_LTR   Unspecified       1    840     (0)  218244   TG CA ATATT ATATT
  1465    4.4  0.0  0.6  Hic_asm_10                     36182682 36182864  (8162357) C Hic_asm_13-unknown-12039853-183-1162_LTR   Unspecified     (0)    182       1  218767   TG CA TAAAC AAACC
  5352    9.4  1.9  3.6  Hic_asm_10                     36334160 36335006  (8010215) + Hic_asm_15-unknown-52525073-865-3425_LTR   Unspecified       1    833     (0)  219101   TG CA CTGGC CTGGC
  3147   11.3  1.2  1.4  Hic_asm_10                     36622840 36623342  (7721879) C Hic_asm_26-Gypsy-35845304-502-13031_LTR    Unspecified     (0)    502       1  219576   TG CA ATACC ATACC
  3184   10.5  1.2  1.4  Hic_asm_10                     36721154 36721656  (7623565) C Hic_asm_26-Gypsy-35845304-502-13031_LTR    Unspecified     (0)    502       1  219697   TG CA ATACC ATAAC
  2070   12.1  0.8  5.0  Hic_asm_10                     36960952 36961307  (7383914) + Hic_asm_23-unknown-18999290-342-14991_LTR  Unspecified       1    342     (0)  220069   TG CA TCTTC ATTTC
  5074   10.4  0.1  7.0  Hic_asm_10                     37700825 37701706  (6643515) C Hic_asm_26-unknown-25412973-825-3635_LTR   Unspecified     (0)    825       1  221131   TG CA GTGAT GTGAT
  7531   10.0  0.6  1.1  Hic_asm_10                     37937273 37938366  (6406855) C Hic_asm_5-unknown-7184952-1088-2285_LTR    Unspecified     (0)   1088       1  221568   TG CA GAAGG GAAGG
  4845    9.9  0.7  6.4  Hic_asm_10                     38213352 38214157  (6131064) C Hic_asm_21-unknown-33071632-849-3566_LTR   Unspecified     (0)    763       1  221968   TG CA ACCTT ACCTT
  4356   11.2  8.5  2.4  Hic_asm_10                     38486009 38486759  (5858462) + Hic_asm_1-unknown-33696189-839-3544_LTR    Unspecified       1    796     (0)  222470   TG CA ACAGT ACAGT
  3184   10.7  2.8  1.8  Hic_asm_10                     38555404 38555900  (5789321) + Hic_asm_26-Gypsy-35845304-502-13031_LTR    Unspecified       1    502     (0)  222551   TG CA TATTG TATTG
  5940    3.7  0.1  0.9  Hic_asm_10                     38639312 38640071  (5705150) C Hic_asm_6-Gypsy-27017714-758-7423_LTR      Unspecified     (0)    754       1  222700   TG CA GGGTT GGCAT
  6063    2.4  0.9  0.9  Hic_asm_10                     38645181 38645934  (5699287) + Hic_asm_6-Gypsy-27017714-758-7423_LTR      Unspecified       1    754     (0)  222711   TG CA ATTTT ATTTT
   828    5.1  1.7  0.8  Hic_asm_10                     38687117 38687235  (5657986) C Hic_asm_20-Gypsy-13220534-135-8231_LTR     Unspecified     (0)    120       1  222761   TG CA CCTAC CCTCC
  3574   14.5  5.5  2.8  Hic_asm_10                     38695794 38696589  (5648632) C Hic_asm_21-Gypsy-11759552-817-5603_LTR     Unspecified     (0)    817       1  222770   TG CA CATTA CATTA
  1295    4.1  0.0  0.6  Hic_asm_10                     38709112 38709283  (5635938) + Hic_asm_13-unknown-12039853-183-1162_LTR   Unspecified       1    171    (11)  222777   TG CA GAATT CAAAT
  5433    8.6  0.2  5.4  Hic_asm_10                     39157614 39158450  (5186771) C Hic_asm_1-unknown-33696189-839-3544_LTR    Unspecified     (0)    796       1  223508   TG CA TCTAG TCTAG
  1106   13.3  0.0  0.6  Hic_asm_10                     39425535 39425708  (4919513) C Hic_asm_15-unknown-27537812-173-4645_LTR   Unspecified     (0)    173       1  224093   TG CA GAAAT GAAAT
  1913    5.7  0.0  0.0  Hic_asm_10                     39770344 39770606  (4574615) C Hic_asm_24-Gypsy-10773384-263-5924_LTR     Unspecified     (0)    263       1  224807   TG CA TAGGG TAGGG
  6705    0.9  0.0  0.5  Hic_asm_10                     39911872 39912629  (4432592) C Hic_asm_6-Gypsy-27017714-758-7423_LTR      Unspecified     (0)    754       1  225073   TG CA GGGTT GTTTT
  4766   11.1  1.1  3.5  Hic_asm_10                     40111947 40112761  (4232460) C Hic_asm_1-unknown-33696189-839-3544_LTR    Unspecified     (0)    796       1  225393   TG CA TGTAT TGTAT
  4867    9.6  0.8  7.7  Hic_asm_10                     40244633 40245482  (4099739) + Hic_asm_1-unknown-33696189-839-3544_LTR    Unspecified       1    796     (0)  225563   TG CA ACCTC ACCTC
  5068    3.1  0.0  1.7  Hic_asm_10                     40264479 40265126  (4080095) + Hic_asm_2-Gypsy-28533177-648-20119_LTR     Unspecified       1    637     (0)  225587   TG CA ACCAC AACCC
  1348    9.3  0.0  1.6  Hic_asm_10                     41101285 41101469  (3243752) C Hic_asm_13-unknown-12039853-183-1162_LTR   Unspecified     (0)    182       1  227008   TG CA GGTGA GGTTC
  5140    2.2  0.0  0.0  Hic_asm_10                     41136875 41137464  (3207757) C Hic_asm_13-unknown-33597542-590-17362_LTR  Unspecified     (0)    590       1  227120   TG CA ACCCC TCCCG
  3089   15.7 12.9  2.9  Hic_asm_10                     41244656 41245474  (3099747) + Hic_asm_25-unknown-22358606-899-3361_LTR   Unspecified       1    899     (0)  227308   TG CA ATGTA ATGTA
  6131    4.6  0.0  0.7  Hic_asm_10                     41445005 41445763  (2899458) C Hic_asm_6-Gypsy-27017714-758-7423_LTR      Unspecified     (0)    754       1  227594   TG CA GTATA GTATA
   849    7.8  0.0  4.7  Hic_asm_10                     42282232 42282366  (2062855) C Hic_asm_4-Gypsy-4854451-129-4606_LTR       Unspecified     (0)    129       1  229044   TG CA GGATT GGATT
  2707   11.1  8.7  1.6  Hic_asm_10                     42287635 42288103  (2057118) + Hic_asm_26-Gypsy-35845304-502-13031_LTR    Unspecified       1    502     (0)  229057   TG CA AGACG AGACG
  1151   10.9  9.6  5.0  Hic_asm_10                     42610322 42610572  (1734649) C Hic_asm_3-unknown-52579044-262-2558_LTR    Unspecified     (0)    262       1  229773   TG CA CATAT CATAT
  1015   14.9  0.6  1.7  Hic_asm_10                     43145468 43145644  (1199577) C Hic_asm_15-unknown-31446028-175-2507_LTR   Unspecified     (0)    175       1  230876   TG CA CGAGG CGAGG
   984    8.9 15.8  0.6  Hic_asm_10                     43149570 43149727  (1195494) + Hic_asm_13-unknown-12039853-183-1162_LTR   Unspecified       1    182     (0)  230882   TG CA GTTTC GTTTC
  3418    5.6  0.2  1.1  Hic_asm_10                     43633082 43633547   (711674) + Hic_asm_3-Gypsy-51490652-468-6247_LTR      Unspecified       1    462     (0)  231768   TG CA GTTAC GTTAC
  8160   11.0  1.9  2.2  Hic_asm_10                     43646818 43648246   (696975) C Hic_asm_9-Gypsy-15819784-1435-4648_LTR     Unspecified     (0)   1424       1  231784   TG CA ATTAC ATTAC
  2053    9.8  0.5 17.6  Hic_asm_11                       213111   213543 (43198761) C Hic_asm_14-unknown-21786294-370-4293_LTR   Unspecified     (0)    370       1  232879   TG CA AAAAG AAAGG
  8221    5.9  3.7  2.0  Hic_asm_11                       668611   669766 (42742538) + Hic_asm_3-Gypsy-37149774-1200-5962_LTR     Unspecified       1   1175     (0)  233821   TG CA AAAAT AATTT
  5492    9.8  0.7  2.8  Hic_asm_11                       831572   832383 (42579921) + Hic_asm_1-unknown-33696189-839-3544_LTR    Unspecified       1    796     (0)  234075   TG CA TGTAT CGTAT
  2478    4.0  0.0  3.1  Hic_asm_11                      1316997  1317328 (42094976) + Hic_asm_17-unknown-3713878-322-32687_LTR   Unspecified       1    322     (0)  234860   TG CA TTATA TATTA
   813   16.8  2.5  3.1  Hic_asm_11                      1806750  1806946 (41605358) C Hic_asm_24-Gypsy-25936498-196-6298_LTR     Unspecified     (0)    196       1  235692   TG CA TAGGC TGGCC
  5258   17.4  1.2  2.1  Hic_asm_11                      2174860  2175957 (41236347) + Hic_asm_5-unknown-7184952-1088-2285_LTR    Unspecified       1   1088     (0)  236358   TG CA ATTAT ATTAT
  1184    7.8  0.0 11.8  Hic_asm_11                      2267289  2267506 (41144798) + Hic_asm_6-Gypsy-1604421-195-8539_LTR       Unspecified       1    195     (0)  236574   TG CA ATGTT ATGTT
  1240    6.7  2.2  1.1  Hic_asm_11                      2411263  2411442 (41000862) + Hic_asm_13-unknown-12039853-183-1162_LTR   Unspecified       1    182     (0)  236822   TG CA ATATT ATATT
  1431   11.2  0.0  0.0  Hic_asm_11                      2623438  2623643 (40788661) C Hic_asm_15-unknown-4401777-206-4002_LTR    Unspecified     (0)    206       1  237168   TG CA TAAGG ATAGG
  4425   16.3  2.1  6.0  Hic_asm_11                      2847131  2848201 (40564103) C Hic_asm_10-unknown-36538732-1032-2639_LTR  Unspecified     (0)   1032       1  237469   TG CA AAGTG AAGGG
  4853   10.3  1.0  3.8  Hic_asm_11                      2982054  2982871 (40429433) C Hic_asm_1-unknown-33696189-839-3544_LTR    Unspecified     (0)    796       1  237680   TG CA ATATC ATATC
  1475    6.0  0.0  1.1  Hic_asm_11                      3138002  3138185 (40274119) C Hic_asm_13-unknown-12039853-183-1162_LTR   Unspecified     (0)    182       1  237923   TG CA CTTAT TTTAT
   908    5.6  0.0  0.0  Hic_asm_11                      3150619  3150725 (40261579) C Hic_asm_27-unknown-12207835-107-5603_LTR   Unspecified     (0)    107       1  237951   TG CA GAAGT GAAAT
  6283    2.0  0.0  0.5  Hic_asm_11                      3265773  3266530 (40145774) + Hic_asm_6-Gypsy-27017714-758-7423_LTR      Unspecified       1    754     (0)  238120   TG CA ATCTC AACCC
  1512    6.9  1.0  0.0  Hic_asm_11                      3405972  3406175 (40006129) + Hic_asm_15-unknown-4401777-206-4002_LTR    Unspecified       1    206     (0)  238460   TG CA CCCAA CCTTA
  6379    3.9  0.0  0.8  Hic_asm_11                      3483182  3483941 (39928363) + Hic_asm_6-Gypsy-27017714-758-7423_LTR      Unspecified       1    754     (0)  238588   TG CA AGCGT AGCGT
  2048    1.2  0.0  0.0  Hic_asm_11                      3575859  3576103 (39836201) C Hic_asm_18-unknown-33037154-245-4375_LTR   Unspecified     (0)    245       1  238749   TG CA GGTTG TTTTG
  8029    6.7  0.1  0.9  Hic_asm_11                      3649445  3650541 (39761763) + Hic_asm_5-unknown-7184952-1088-2285_LTR    Unspecified       1   1088     (0)  238837   TG CA GCAAC GCAAC
  2167    6.0  0.0  0.3  Hic_asm_11                      4136606  4136891 (39275413) C Hic_asm_15-Gypsy-31869691-285-8763_LTR     Unspecified     (0)    285       1  239647   TG CA GTGGT GTAGT
  2750   19.1  3.9  1.8  Hic_asm_11                      4228919  4229586 (39182718) + Hic_asm_17-Gypsy-261277-685-5939_LTR       Unspecified       1    682     (0)  239769   TG CA CCCTT CCCTT
  1387   10.7  0.0  0.5  Hic_asm_11                      4389494  4389700 (39022604) C Hic_asm_15-unknown-4401777-206-4002_LTR    Unspecified     (0)    206       1  240047   TG CA TAAGG ATAGG
  5505   17.7  1.1  2.5  Hic_asm_11                      4569235  4570337 (38841967) C Hic_asm_5-unknown-7184952-1088-2285_LTR    Unspecified     (0)   1088       1  240317   TG CA ATGAA ATGAA
  5959    8.1  0.2  3.4  Hic_asm_11                      5632777  5633619 (37778685) C Hic_asm_15-Gypsy-29848677-824-8386_LTR     Unspecified     (0)    817       1  242368   TG CA GTTAC GTTAC
  6123    3.5  0.0  0.3  Hic_asm_11                      5889311  5890066 (37522238) + Hic_asm_6-Gypsy-27017714-758-7423_LTR      Unspecified       1    754     (0)  242799   TG CA ACCAC ACCAC
   893   10.7  0.0  0.8  Hic_asm_11                      6758904  6759035 (36653269) + Hic_asm_0-Gypsy-59010049-132-6024_LTR      Unspecified       1    131     (0)  244102   TG CA GTATG GTATG
  3811    4.0  0.0  0.4  Hic_asm_11                      7287263  7287742 (36124562) C Hic_asm_5-Gypsy-31337672-479-5591_LTR      Unspecified     (0)    478       1  244850   TG CA GCTAA GCTAA
  5405    8.6  0.2 13.5  Hic_asm_11                      7433221  7434145 (35978159) C Hic_asm_15-Gypsy-29848677-824-8386_LTR     Unspecified     (0)    817       1  245038   TG CA ATTAC ATTAC
  1754    2.9  0.0  0.5  Hic_asm_11                      7442408  7442615 (35969689) + Hic_asm_5-Gypsy-44625854-209-6533_LTR      Unspecified       1    207     (0)  245049   TG CA GCGGT GCGGT
  1746   24.3  9.5  4.9  Hic_asm_11                      7979285  7980181 (35432123) + Hic_asm_11-unknown-24538805-936-3530_LTR   Unspecified       1    936     (0)  245821   TG CA GTTAC ATTAC
  1208   21.8 10.9 14.4  Hic_asm_11                      8300133  8301098 (35111206) + Hic_asm_11-unknown-24538805-936-3530_LTR   Unspecified       1    936     (0)  246322   TG CA CTTGG CTTGG
  3548   16.1  4.0  2.7  Hic_asm_11                      8471103  8471843 (34940461) + Hic_asm_21-unknown-16135050-751-3211_LTR   Unspecified       1    751     (0)  246563   TG CA TATCC TATCC
  1257    8.7  0.0  0.6  Hic_asm_11                      8674581  8674754 (34737550) + Hic_asm_15-unknown-27537812-173-4645_LTR   Unspecified       1    173     (0)  246897   TG CA ATTTC ATGTC
   676   18.7 11.5  0.6  Hic_asm_11                      8934278  8934433 (34477871) + Hic_asm_15-unknown-27537812-173-4645_LTR   Unspecified       1    173     (0)  247338   TG CA ATTTA GTTTC
  9170    2.4  0.0  4.3  Hic_asm_11                      9414941  9416188 (33996116) + Hic_asm_26-unknown-12379141-1244-1141_LTR  Unspecified       1   1196     (0)  248120   TG CA AGGGG GGGGA
  1255    7.8  0.6  0.0  Hic_asm_11                      9439673  9439851 (33972453) + Hic_asm_13-unknown-12039853-183-1162_LTR   Unspecified       3    182     (0)  248148   TG CA ATTGT ATATT
  1344    7.3  0.6  0.0  Hic_asm_11                      9452605  9452783 (33959521) + Hic_asm_13-unknown-12039853-183-1162_LTR   Unspecified       3    182     (0)  248174   TG CA ATTGT ATATT
  1344    7.3  0.6  0.0  Hic_asm_11                      9478747  9478925 (33933379) + Hic_asm_13-unknown-12039853-183-1162_LTR   Unspecified       3    182     (0)  248223   TG CA ATTGT ATATT
  5306   10.4  0.7  2.8  Hic_asm_11                     10523793 10524604 (32887700) C Hic_asm_1-unknown-33696189-839-3544_LTR    Unspecified     (0)    796       1  249711   TG CA CTGGG CTGGG
 11569    4.1  0.0  0.1  Hic_asm_11                     10573513 10574938 (32837366) C Hic_asm_9-Gypsy-15819784-1435-4648_LTR     Unspecified     (0)   1424       1  249810   TG CA GAAAC GAAAC
  3686   14.0  7.3  2.1  Hic_asm_11                     11156312 11157109 (32255195) C Hic_asm_0-Gypsy-61553895-838-6004_LTR      Unspecified     (0)    838       1  250756   TG CA ATACT ATACT
  1449    6.0  2.9  2.9  Hic_asm_11                     11238729 11238934 (32173370) + Hic_asm_15-unknown-4401777-206-4002_LTR    Unspecified       1    206     (0)  250858   TG CA CCCTT CCTTA
 11320    1.3  4.1  0.7  Hic_asm_11                     11438223 11439599 (31972705) C Hic_asm_9-Gypsy-15819784-1435-4648_LTR     Unspecified     (0)   1424       1  251094   TG CA ATTTT ATTTT
  1352    9.1 21.6  1.2  Hic_asm_11                     11500646 11500913 (31911391) + Hic_asm_17-unknown-3713878-322-32687_LTR   Unspecified       1    322     (0)  251161   TG CA TAATA TATAA
  4423   10.1  6.4  2.4  Hic_asm_11                     11598710 11599511 (31812793) + Hic_asm_15-unknown-52525073-865-3425_LTR   Unspecified       1    833     (0)  251321   TG CA ATCAC ATCAC
  8516    5.4  0.3  2.0  Hic_asm_11                     12871423 12872637 (30539667) C Hic_asm_20-Gypsy-49103178-1214-5710_LTR    Unspecified     (0)   1195       1  253187   TG CA AACCT ACCTT
  1153   13.9  6.5  0.4  Hic_asm_11                     13042373 13042603 (30369701) + Hic_asm_18-unknown-33037154-245-4375_LTR   Unspecified       1    245     (0)  253470   TG CA CAGTG CAGCA
 21967    1.3  0.0  0.9  Hic_asm_11                     13059138 13061762 (30350542) C Hic_asm_10-unknown-4872560-2602-1345_LTR   Unspecified     (0)   2602       1  253500   TG CA AACTC AACTC
 22053    1.2  0.1  0.1  Hic_asm_11                     13061768 13064369 (30347935) C Hic_asm_10-unknown-4872560-2602-1345_LTR   Unspecified     (0)   2602       1  253501   TG CA AACTC AACTC
  2248    8.9  0.0 17.6  Hic_asm_11                     13176437 13176871 (30235433) + Hic_asm_14-unknown-21786294-370-4293_LTR   Unspecified       1    370     (0)  253664   TG CA CCCTT CTATT
  5894    4.5  0.0  0.8  Hic_asm_11                     13372102 13372861 (30039443) + Hic_asm_6-Gypsy-27017714-758-7423_LTR      Unspecified       1    754     (0)  253955   TG CA CCAAA CCAGG
  4683   12.0  1.1  4.0  Hic_asm_11                     13763587 13764405 (29647899) C Hic_asm_1-unknown-33696189-839-3544_LTR    Unspecified     (0)    796       1  254558   TG CA ATTAT ATTAT
  2189   16.2  6.3  1.8  Hic_asm_11                     13887052 13887529 (29524775) + Hic_asm_4-Gypsy-46198007-507-4682_LTR      Unspecified       1    499     (0)  254695   TG CA ACTAG ATTAG
  6458    2.7  0.0  0.7  Hic_asm_11                     13946124 13946882 (29465422) C Hic_asm_6-Gypsy-27017714-758-7423_LTR      Unspecified     (0)    754       1  254798   TG CA TACTT TACTT
  2254    7.5 10.4  0.3  Hic_asm_11                     14103560 14103895 (29308409) + Hic_asm_14-unknown-21786294-370-4293_LTR   Unspecified       1    370     (0)  255055   TG CA ATATT CTATC
  1114   12.3  1.1  1.7  Hic_asm_11                     15087330 15087503 (28324801) + Hic_asm_15-unknown-27537812-173-4645_LTR   Unspecified       1    173     (0)  256578   TG CA ATACC ATTAC
  1579   23.3 15.7  5.6  Hic_asm_11                     15353933 15354786 (28057518) C Hic_asm_11-unknown-24538805-936-3530_LTR   Unspecified     (0)    936       1  256901   TG CA CCCAT CCCAT
  5745    4.4  0.1  7.3  Hic_asm_11                     16158416 16159268 (27253036) C Hic_asm_1-unknown-33696189-839-3544_LTR    Unspecified     (0)    796       1  258196   TG CA CTAAC CTAAC
  2589    7.8  0.3  2.7  Hic_asm_11                     16308578 16308959 (27103345) C Hic_asm_5-unknown-34081726-374-1334_LTR    Unspecified     (0)    373       1  258444   TG CA ATTAT ATTGG
  1392    9.8  0.5  0.5  Hic_asm_11                     16533253 16533456 (26878848) C Hic_asm_21-unknown-31862140-204-1278_LTR   Unspecified     (0)    204       1  258801   TG CA CCTAT CCCAT
  5362   10.0  0.4  6.4  Hic_asm_11                     16577432 16578275 (26834029) C Hic_asm_1-unknown-33696189-839-3544_LTR    Unspecified     (0)    796       1  258848   TG CA AGTAT AGTAT
  5413    3.7  0.1  1.1  Hic_asm_11                     16650070 16650718 (26761586) C Hic_asm_0-Gypsy-16826156-651-10169_LTR     Unspecified     (0)    643       1  258975   TG CA CCAAA CTAAG
  1436    8.7  0.0  0.0  Hic_asm_11                     16850747 16850952 (26561352) + Hic_asm_15-unknown-4401777-206-4002_LTR    Unspecified       1    206     (0)  259265   TG CA CCCAA CCTTA
  2441    7.4 16.0  3.2  Hic_asm_11                     16978580 16978997 (26433307) C Hic_asm_16-unknown-19303262-470-7557_LTR   Unspecified     (0)    470       1  259434   TG CA TTTTC TTTTC
  1152   17.5  0.0  0.0  Hic_asm_11                     17129572 17129777 (26282527) + Hic_asm_15-unknown-4401777-206-4002_LTR    Unspecified       1    206     (0)  259646   TG CA CCCTT CCTTA
  1031   17.6  0.5  0.5  Hic_asm_11                     17294859 17295064 (26117240) + Hic_asm_15-unknown-4401777-206-4002_LTR    Unspecified       1    206     (0)  259874   TG CA CCCTT CCGTT
  1442    8.9  1.5  0.0  Hic_asm_11                     17511611 17511813 (25900491) + Hic_asm_15-unknown-4401777-206-4002_LTR    Unspecified       1    206     (0)  260255   TG CA CCTTA CCTTA
  5381    7.4  1.1  3.5  Hic_asm_11                     17745641 17746455 (25665849) + Hic_asm_1-unknown-33696189-839-3544_LTR    Unspecified       1    796     (0)  260564   TG CA GTATG GTAGG
  3147    9.3  0.0  1.5  Hic_asm_11                     18075619 18076087 (25336217) C Hic_asm_3-Gypsy-51490652-468-6247_LTR      Unspecified     (0)    462       1  261064   TG CA GTTAG GTTAG
  4321   10.7  1.3  5.3  Hic_asm_11                     19264741 19265488 (24146816) C Hic_asm_2-unknown-34370034-720-3549_LTR    Unspecified     (0)    720       1  262735   TG CA ACTAC ACTAC
 10619    1.9  0.1  1.1  Hic_asm_11                     19653785 19655028 (23757276) C Hic_asm_16-unknown-53533923-1244-1000_LTR  Unspecified     (0)   1232       1  263320   TG CA GGTTT GTTTT
  5889    7.7  0.9  0.0  Hic_asm_11                     19846977 19847742 (23564562) + Hic_asm_12-unknown-33846763-788-3597_LTR   Unspecified       1    773     (0)  263691   TG CA ATATA ATATA
  1715    4.1  0.0  3.2  Hic_asm_11                     20115625 20115852 (23296452) C Hic_asm_16-unknown-52484881-221-3146_LTR   Unspecified     (0)    221       1  264157   TG CA ACAAA ACAAA
  5079   10.0  1.4  2.1  Hic_asm_11                     20165640 20166417 (23245887) C Hic_asm_12-unknown-33846763-788-3597_LTR   Unspecified     (0)    773       1  264233   TG CA ATATA ATTAA
  1055    7.3  0.0  1.3  Hic_asm_11                     20524177 20524329 (22887975) + Hic_asm_15-unknown-27537812-173-4645_LTR   Unspecified       1    151    (22)  264779   TG CA ATTTC AAATC
  2578   19.2  3.8  3.2  Hic_asm_11                     20804960 20805611 (22606693) C Hic_asm_15-Gypsy-31786346-678-5854_LTR     Unspecified     (0)    656       1  265211   TG CA CCTGG CCTGG
  1019   13.4  0.0 12.1  Hic_asm_11                     21172070 21172273 (22240031) C Hic_asm_13-unknown-12039853-183-1162_LTR   Unspecified     (0)    182       1  265792   TG CA GATGA GATAA
  6225   12.3  1.9  0.5  Hic_asm_11                     21309833 21310850 (22101454) C Hic_asm_10-unknown-36538732-1032-2639_LTR  Unspecified     (0)   1032       1  266002   TG CA TAGGC TAGGC
  4149    3.9  0.4  2.3  Hic_asm_11                     21695283 21695811 (21716493) C Hic_asm_4-unknown-50901359-519-5889_LTR    Unspecified     (0)    519       1  266301   TG CA GAGGA GAGGA
  1390   10.7  0.5  0.5  Hic_asm_11                     21725592 21725797 (21686507) + Hic_asm_15-unknown-4401777-206-4002_LTR    Unspecified       1    206     (0)  266338   TG CA CCTAT CCTTA
  1239   10.2  4.6  0.0  Hic_asm_11                     22016837 22017033 (21395271) + Hic_asm_15-unknown-4401777-206-4002_LTR    Unspecified       1    206     (0)  266764   TG CA TCCTA CCTTA
  5361   10.9  3.5  1.2  Hic_asm_11                     22209381 22210265 (21202039) + Hic_asm_23-unknown-1610309-905-9690_LTR    Unspecified       1    905     (0)  267062   TG CA CATAC AATCC
 11461    3.3  1.4  0.1  Hic_asm_11                     22978458 22979864 (20432440) C Hic_asm_9-Gypsy-15819784-1435-4648_LTR     Unspecified     (0)   1424       1  268169   TG CA CGCAA CGCAA
  5290    6.9  6.5  4.5  Hic_asm_11                     23597383 23598206 (19814098) + Hic_asm_13-unknown-27566070-840-3568_LTR   Unspecified       1    840     (0)  269026   TG CA CAATC CAATC
  9762    2.7  0.1  1.7  Hic_asm_11                     24178836 24180049 (19232255) C Hic_asm_20-Gypsy-49103178-1214-5710_LTR    Unspecified     (0)   1195       1  269846   TG CA AAATT ACTTT
  2304    7.2 10.4  0.0  Hic_asm_11                     24465071 24465405 (18946899) + Hic_asm_14-unknown-21786294-370-4293_LTR   Unspecified       1    370     (0)  270250   TG CA CCATT CTATC
  3155   21.5  7.7  7.1  Hic_asm_11                     24668574 24669655 (18742649) C Hic_asm_5-unknown-7184952-1088-2285_LTR    Unspecified     (0)   1088       1  270519   TG CA TCCAC TCCAC
  4908    8.3  0.6 15.7  Hic_asm_11                     24685565 24686453 (18725851) + Hic_asm_12-unknown-33846763-788-3597_LTR   Unspecified       1    773     (0)  270549   TG CA CATGG CATGG
  2390   10.6 12.6  0.6  Hic_asm_11                     24710448 24710867 (18701437) C Hic_asm_16-unknown-19303262-470-7557_LTR   Unspecified     (0)    470       1  270576   TG CA GTGAT GAGAT
  1262   15.1  0.0  0.5  Hic_asm_11                     25242467 25242673 (18169631) C Hic_asm_15-unknown-4401777-206-4002_LTR    Unspecified     (0)    206       1  271498   TG CA TAAGG AAGGG
  5030   11.5  0.4  5.5  Hic_asm_11                     25892782 25893618 (17518686) C Hic_asm_1-unknown-33696189-839-3544_LTR    Unspecified     (0)    796       1  272370   TG CA TTGGC TTGGC
  4778   11.1  1.8  4.1  Hic_asm_11                     25910761 25911612 (17500692) + Hic_asm_15-unknown-52525073-865-3425_LTR   Unspecified       1    833     (0)  272401   TG CA GTAAC GTAAC
  1829   20.0 19.9  3.0  Hic_asm_11                     25915464 25916370 (17495934) C Hic_asm_7-unknown-9110001-1055-2935_LTR    Unspecified     (0)   1055       1  272408   TG CA ATATG ATATG
  4813    8.7  0.5  7.1  Hic_asm_11                     26129406 26130218 (17282086) + Hic_asm_21-unknown-33071632-849-3566_LTR   Unspecified       1    763     (0)  272700   TG CA ATAGT ATAGT
  1834   22.4  2.1 20.1  Hic_asm_11                     26295764 26296859 (17115445) + Hic_asm_22-unknown-11500737-932-3231_LTR   Unspecified       1    932     (0)  272952   TG CA GTTTG TTTTG
  5476    7.7  0.1  5.0  Hic_asm_11                     27125901 27126735 (16285569) C Hic_asm_1-unknown-33696189-839-3544_LTR    Unspecified     (0)    796       1  274198   TG CA CATAT CGTAT
  2410   21.4  7.4 11.1  Hic_asm_11                     27973973 27974940 (15437364) + Hic_asm_11-unknown-24538805-936-3530_LTR   Unspecified       1    936     (0)  275578   TG CA ATACC ATACC
  5563    5.2  6.7  4.5  Hic_asm_11                     28456165 28456987 (14955317) + Hic_asm_13-unknown-27566070-840-3568_LTR   Unspecified       1    840     (0)  276400   TG CA ATATA ATATA
   901   30.2  6.7  7.1  Hic_asm_11                     28718758 28719704 (14692600) C Hic_asm_4-unknown-47713947-943-2349_LTR    Unspecified     (0)    943       1  276780   TG CA TCATT TTTTT
  5368   13.1  2.1  0.8  Hic_asm_11                     28792849 28793697 (14618607) C Hic_asm_20-unknown-5721520-860-5288_LTR    Unspecified     (0)    860       1  276884   TG CA AACTG AACCC
  5565   16.9  2.5  2.5  Hic_asm_11                     28845313 28846400 (14565904) + Hic_asm_5-unknown-7184952-1088-2285_LTR    Unspecified       1   1088     (0)  276954   TG CA CCTGC CCTAC
  5863    6.3  1.2  2.6  Hic_asm_11                     28919697 28920524 (14491780) + Hic_asm_15-Gypsy-29848677-824-8386_LTR     Unspecified       1    817     (0)  277031   TG CA AATAC AATAC
  5040   13.0  2.2  2.7  Hic_asm_11                     28923549 28924412 (14487892) C Hic_asm_20-unknown-5721520-860-5288_LTR    Unspecified     (0)    860       1  277038   TG CA ACCCG ACCCG
  5891    6.1  0.0  4.5  Hic_asm_11                     29066815 29067668 (14344636) + Hic_asm_15-Gypsy-29848677-824-8386_LTR     Unspecified       1    817     (0)  277217   TG CA GTCAC GTCAC
  1071    9.6  2.7  5.0  Hic_asm_11                     29161275 29161460 (14250844) C Hic_asm_13-unknown-12039853-183-1162_LTR   Unspecified     (0)    182       1  277367   TG CA GAAGT GTGGT
  3431   18.5 10.4  6.5  Hic_asm_11                     29266919 29267935 (14144369) C Hic_asm_7-unknown-9110001-1055-2935_LTR    Unspecified     (0)   1055       1  277516   TG CA GTGTG GTGTG
  1124   18.0  0.0  0.0  Hic_asm_11                     29320893 29321098 (14091206) + Hic_asm_15-unknown-4401777-206-4002_LTR    Unspecified       1    206     (0)  277584   TG CA CCCTT CCTTA
  4804   10.8  0.5  8.5  Hic_asm_11                     29383377 29384267 (14028037) + Hic_asm_26-unknown-25412973-825-3635_LTR   Unspecified       1    825     (0)  277665   TG CA ATAAC ATAAC
  1621    3.4  0.5  3.4  Hic_asm_11                     30199413 30199624 (13212680) C Hic_asm_15-unknown-4401777-206-4002_LTR    Unspecified     (0)    206       1  278827   TG CA TAAGG AAGGG
  6520    2.1  0.0  0.7  Hic_asm_11                     30378687 30379445 (13032859) C Hic_asm_6-Gypsy-27017714-758-7423_LTR      Unspecified     (0)    754       1  279148   TG CA GGGTT TAGTT
  2117   12.6 11.4  1.7  Hic_asm_11                     32270807 32271235 (11141069) + Hic_asm_16-unknown-19303262-470-7557_LTR   Unspecified       1    470     (0)  282155   TG CA TGATG ATATG
  4390    9.2  3.9  4.7  Hic_asm_11                     32407297 32408098 (11004206) C Hic_asm_1-unknown-33696189-839-3544_LTR    Unspecified     (0)    796       1  282348   TG CA AACAC AACAC
  1422    5.0  0.0  0.6  Hic_asm_11                     32640573 32640755 (10771549) C Hic_asm_13-unknown-12039853-183-1162_LTR   Unspecified     (0)    182       1  282749   TG CA GCAGT GTGGT
  1434   12.1  0.0  0.0  Hic_asm_11                     32840651 32840856 (10571448) C Hic_asm_15-unknown-4401777-206-4002_LTR    Unspecified     (0)    206       1  283032   TG CA TAAGG ATAGG
   725   21.9  4.2  8.2  Hic_asm_11                     32884385 32884598 (10527706) + Hic_asm_15-unknown-4401777-206-4002_LTR    Unspecified       1    206     (0)  283083   TG CA CCCTT CCTTA
  1381   12.1  0.0  0.0  Hic_asm_11                     33021813 33022018 (10390286) + Hic_asm_15-unknown-4401777-206-4002_LTR    Unspecified       1    206     (0)  283276   TG CA CCTAT CCTTA
  2098   11.3  2.0  2.9  Hic_asm_11                     33582171 33582515  (9829789) C Hic_asm_23-unknown-18999290-342-14991_LTR  Unspecified     (0)    342       1  284196   TG CA GAAAG GAAGA
  2075    8.6  4.0  0.3  Hic_asm_11                     33636436 33636739  (9775565) C Hic_asm_1-unknown-17105365-315-1299_LTR    Unspecified     (0)    315       1  284264   TG CA AAAAA AACAC
 10598    5.6  0.2  8.8  Hic_asm_11                     33880036 33881582  (9530722) + Hic_asm_9-Gypsy-15819784-1435-4648_LTR     Unspecified       1   1424     (0)  284643   TG CA AATTT AATTC
   922    4.2  0.0  1.7  Hic_asm_11                     34209108 34209229  (9203075) + Hic_asm_20-Gypsy-13220534-135-8231_LTR     Unspecified       1    120     (0)  285075   TG CA GGAGG GGATA
  2025   14.1  0.3  4.1  Hic_asm_11                     34688597 34688951  (8723353) + Hic_asm_23-unknown-18999290-342-14991_LTR  Unspecified       1    342     (0)  285919   TG CA TCTTC CTTTC
  8443    4.9  0.7  9.6  Hic_asm_11                     34709488 34710766  (8701538) C Hic_asm_3-Gypsy-37149774-1200-5962_LTR     Unspecified     (0)   1175       1  285953   TG CA AACCT ATCTT
  3159   12.1  1.6  1.6  Hic_asm_11                     35010002 35010503  (8401801) C Hic_asm_26-Gypsy-35845304-502-13031_LTR    Unspecified     (0)    502       1  286432   TG CA AGAAA AGAGT
  2529    7.3  0.3  2.3  Hic_asm_11                     35337328 35337676  (8074628) C Hic_asm_23-unknown-18999290-342-14991_LTR  Unspecified     (0)    342       1  286996   TG CA GGAAG GAAAA
  2916   12.3  4.7  1.8  Hic_asm_11                     35372359 35372846  (8039458) C Hic_asm_26-Gypsy-35845304-502-13031_LTR    Unspecified     (0)    502       1  287055   TG CA ACTTA ACTTA
  2183    9.0 10.5  0.0  Hic_asm_11                     35429352 35429683  (7982621) C Hic_asm_14-unknown-21786294-370-4293_LTR   Unspecified     (3)    367       1  287145   TG CA AGGGA ATAGA
  6767    6.8  2.3 21.4  Hic_asm_11                     35460222 35461615  (7950689) C Hic_asm_3-Gypsy-37149774-1200-5962_LTR     Unspecified     (0)   1175       1  287197   TG CA AACCT ACCTT
   723   29.7  6.6  8.8  Hic_asm_11                     35690900 35691733  (7720571) C Hic_asm_21-Gypsy-11759552-817-5603_LTR     Unspecified     (0)    817       1  287621   TG CA ATAGA GTAGC
  2593   18.0  0.6  5.0  Hic_asm_11                     36004740 36005260  (7407044) + Hic_asm_4-Gypsy-46198007-507-4682_LTR      Unspecified       1    499     (0)  288109   TG CA GTGAG GTGAG
  5037    9.2  0.8  8.2  Hic_asm_11                     36079507 36080360  (7331944) C Hic_asm_1-unknown-33696189-839-3544_LTR    Unspecified     (0)    796       1  288240   TG CA GTAAT GTAAT
  2172   10.0  0.6  2.9  Hic_asm_11                     36164584 36164933  (7247371) C Hic_asm_23-unknown-18999290-342-14991_LTR  Unspecified     (0)    342       1  288371   TG CA GGAAG GAAAA
  3864    4.8  0.2  0.2  Hic_asm_11                     36172479 36172956  (7239348) C Hic_asm_5-Gypsy-31337672-479-5591_LTR      Unspecified     (0)    478       1  288386   TG CA CCTAT CCTAT
  1463    5.5  0.0  1.1  Hic_asm_11                     36538697 36538880  (6873424) + Hic_asm_13-unknown-12039853-183-1162_LTR   Unspecified       1    182     (0)  289065   TG CA GCACA TCACC
  5355    0.8  0.0  0.0  Hic_asm_11                     36759661 36760295  (6652009) C Hic_asm_16-Gypsy-37153444-744-4780_LTR     Unspecified     (0)    744     110  289422   TG CA ATATA AAATA
   962   19.1  1.1  0.0  Hic_asm_11                     37313328 37313505  (6098799) C Hic_asm_13-unknown-12039853-183-1162_LTR   Unspecified     (0)    182       3  290342   TG CA GGTGA AATGA
 11274    4.6  0.2  0.3  Hic_asm_11                     37323564 37324989  (6087315) C Hic_asm_9-Gypsy-15819784-1435-4648_LTR     Unspecified     (0)   1424       1  290357   TG CA ATAGA ATAGA
  1369    8.2  0.0  0.6  Hic_asm_11                     37997706 37997888  (5414416) C Hic_asm_13-unknown-12039853-183-1162_LTR   Unspecified     (0)    182       1  291611   TG CA AGGGC GGGCC
  5968    6.5  0.5  0.0  Hic_asm_11                     38196560 38197328  (5214976) + Hic_asm_12-unknown-33846763-788-3597_LTR   Unspecified       1    773     (0)  291994   TG CA TTTCC TTTCC
  6046    8.2  0.5  1.0  Hic_asm_11                     38502218 38503038  (4909266) + Hic_asm_15-Gypsy-29848677-824-8386_LTR     Unspecified       1    817     (0)  292531   TG CA CATAC CATAC
  6206    7.9  5.0  0.2  Hic_asm_11                     38535160 38536023  (4876281) C Hic_asm_23-unknown-1610309-905-9690_LTR    Unspecified     (0)    905       1  292583   TG CA GTAGC GTAGC
  1336    4.4  0.0  1.1  Hic_asm_11                     39490188 39490371  (3921933) C Hic_asm_13-unknown-12039853-183-1162_LTR   Unspecified     (0)    182       1  294203   TG CA ATGTA ATGGT
  2431    4.2  0.0  0.3  Hic_asm_11                     40297272 40297580  (3114724) + Hic_asm_14-Gypsy-5962482-309-8866_LTR      Unspecified       1    308     (0)  295600   TG CA TCTGA TGTGC
  5054   14.1  0.6  2.7  Hic_asm_11                     41155398 41156275  (2256029) + Hic_asm_20-unknown-5721520-860-5288_LTR    Unspecified       1    860     (0)  297015   TG CA CATAT CATAT
  1966   10.7 10.9 15.6  Hic_asm_11                     41245668 41246154  (2166150) + Hic_asm_1-unknown-24178280-590-1433_LTR    Unspecified     124    590     (0)  297155   TG CA ATATA CAATA
  3477    2.3  0.0  1.4  Hic_asm_11                     41332685 41333117  (2079187) C Hic_asm_17-Gypsy-586065-428-6133_LTR       Unspecified     (0)    427       1  297302   TG CA AACAG ACAAG
  6281    2.1  0.0  0.4  Hic_asm_11                     41523207 41523963  (1888341) + Hic_asm_6-Gypsy-27017714-758-7423_LTR      Unspecified       1    754     (0)  297668   TG CA AATGT AATGT
  4695    1.2  0.0  0.0  Hic_asm_11                     41641761 41642325  (1769979) C Hic_asm_5-unknown-54183421-565-1046_LTR    Unspecified     (0)    565       1  297917   TG CA ATTTT TTTTA
  7175   16.4  1.8  1.3  Hic_asm_11                     41712767 41714182  (1698122) C Hic_asm_9-Gypsy-15819784-1435-4648_LTR     Unspecified     (0)   1424       1  298046   TG CA TATAG TGTAG
  4820    3.0  0.7  0.5  Hic_asm_11                     41888554 41889128  (1523176) C Hic_asm_13-unknown-33597542-590-17362_LTR  Unspecified     (0)    590      15  298366   TG CA ATCCC CTTCC
  3633    2.2  0.7  1.1  Hic_asm_11                     42073955 42074409  (1337895) + Hic_asm_0-Gypsy-5568832-462-4567_LTR       Unspecified       1    453     (0)  298701   TG CA ATATA ATATA
  5267   11.6  2.3  3.4  Hic_asm_11                     42188600 42189441  (1222863) C Hic_asm_15-unknown-52525073-865-3425_LTR   Unspecified     (0)    833       1  298849   TG CA CATAG CATAG
  3531   15.2  5.9  2.7  Hic_asm_11                     42296253 42296980  (1115324) C Hic_asm_21-unknown-16135050-751-3211_LTR   Unspecified     (0)    751       1  299015   TG CA ATATC ATATC
  5360   16.0  3.3  4.5  Hic_asm_11                     42317410 42318510  (1093794) C Hic_asm_5-unknown-7184952-1088-2285_LTR    Unspecified     (0)   1088       1  299058   TG CA CACAT CACAT
  5610   13.1  7.4  0.8  Hic_asm_11                     42330030 42330997  (1081307) C Hic_asm_10-unknown-36538732-1032-2639_LTR  Unspecified     (0)   1032       1  299079   TG CA TATAC TATAC
  3572   19.4 12.5  5.0  Hic_asm_11                     42339542 42340661  (1071643) C Hic_asm_9-unknown-11547729-1200-2229_LTR   Unspecified     (0)   1200       1  299094   TG CA AAAGT AAAGT
  5123    8.2  0.1  7.0  Hic_asm_11                     42959893 42960707   (451597) + Hic_asm_21-unknown-33071632-849-3566_LTR   Unspecified       1    763     (0)  300239   TG CA AGTGG AGTGG
  4809   12.2  0.8  4.2  Hic_asm_12                       255899   256720 (58480918) + Hic_asm_1-unknown-33696189-839-3544_LTR    Unspecified       1    796     (0)  301164   TG CA GCTCG GATCG
  2135    9.6 10.8  0.0  Hic_asm_12                       593632   593965 (58143673) + Hic_asm_14-unknown-21786294-370-4293_LTR   Unspecified       1    370     (0)  301794   TG CA GTTTT CTATT
  3464    5.2  0.2  0.4  Hic_asm_12                       826913   827375 (57910263) + Hic_asm_3-Gypsy-51490652-468-6247_LTR      Unspecified       1    462     (0)  302145   TG CA GAAAT GAAAT
  3485    5.0  0.2  0.4  Hic_asm_12                       923565   924027 (57813611) + Hic_asm_3-Gypsy-51490652-468-6247_LTR      Unspecified       1    462     (0)  302293   TG CA GAAAT GAAAT
  1132    9.9  0.0  7.5  Hic_asm_12                      1188907  1189092 (57548546) C Hic_asm_15-unknown-27537812-173-4645_LTR   Unspecified     (0)    173       1  302765   TG CA GAAAT GAAGA
  3656    5.0  0.0  0.9  Hic_asm_12                      1190445  1190910 (57546728) + Hic_asm_3-Gypsy-51490652-468-6247_LTR      Unspecified       1    462     (0)  302767   TG CA TATAT TATAT
   951   20.0  0.0  3.3  Hic_asm_12                      1416351  1416536 (57321102) C Hic_asm_13-unknown-12039853-183-1162_LTR   Unspecified     (0)    182       3  303137   TG CA AAAAT AAAAA
  5974    5.1  1.0  5.2  Hic_asm_12                      2053481  2054309 (56683329) C Hic_asm_1-unknown-33696189-839-3544_LTR    Unspecified     (0)    796       1  304311   TG CA ATGTG ATGTG
  2847    7.2  0.0  2.7  Hic_asm_12                      2104984  2105366 (56632272) + Hic_asm_5-unknown-34081726-374-1334_LTR    Unspecified       1    373     (0)  304393   TG CA CCAAT GTAAT
  1823   12.2  2.0  0.3  Hic_asm_12                      2432985  2433287 (56304351) + Hic_asm_14-Gypsy-5962482-309-8866_LTR      Unspecified       1    308     (0)  304890   TG CA AGTAT CGTTT
  2129    6.1  1.8  0.0  Hic_asm_12                      2523176  2523455 (56214183) C Hic_asm_15-Gypsy-31869691-285-8763_LTR     Unspecified     (0)    285       1  305083   TG CA TAAAA CAAAC
  4706   10.8  0.5  5.0  Hic_asm_12                      2587274  2588081 (56149557) + Hic_asm_12-unknown-33846763-788-3597_LTR   Unspecified       1    773     (0)  305199   TG CA GGTAA GGTAA
  2594   13.2  1.2  0.7  Hic_asm_12                      2680698  2681124 (56056514) + Hic_asm_8-Gypsy-33863490-432-22905_LTR     Unspecified       1    429     (0)  305390   TG CA GGTAG GTTAG
  3086    9.0  6.8 12.4  Hic_asm_12                      2838354  2838974 (55898664) + Hic_asm_1-unknown-24178280-590-1433_LTR    Unspecified       1    590     (0)  305649   TG CA CTGGG CTGGC
  2826   13.7  2.6  1.6  Hic_asm_12                      2902649  2903145 (55834493) C Hic_asm_26-Gypsy-35845304-502-13031_LTR    Unspecified     (0)    502       1  305767   TG CA GCCAT GCCAT
  2252   10.3  0.3  2.3  Hic_asm_12                      2999009  2999357 (55738281) C Hic_asm_23-unknown-18999290-342-14991_LTR  Unspecified     (0)    342       1  305964   TG CA GAAAG GAAGA
  5777   11.2  2.5  6.8  Hic_asm_12                      3394200  3395274 (55342364) + Hic_asm_10-unknown-36538732-1032-2639_LTR  Unspecified       1   1032     (0)  306640   TG CA ATTAC ATTAC
  1185   12.7  2.9  5.1  Hic_asm_12                      3441884  3442124 (55295514) + Hic_asm_18-unknown-4642993-236-10503_LTR   Unspecified       1    236     (0)  306715   TG CA ACAAT ACAAT
 22847    1.7  0.0  0.0  Hic_asm_12                      3574277  3576878 (55160760) C Hic_asm_10-unknown-4872560-2602-1345_LTR   Unspecified     (0)   2602       1  306939   TG CA AACCC AACTC
  4741   10.2  0.1  6.3  Hic_asm_12                      3582858  3583667 (55153971) + Hic_asm_21-unknown-33071632-849-3566_LTR   Unspecified       1    763     (0)  306942   TG CA TTTAT TTTGG
  6549    2.8  0.0  0.7  Hic_asm_12                      3804660  3805418 (54932220) C Hic_asm_6-Gypsy-27017714-758-7423_LTR      Unspecified     (0)    754       1  307334   TG CA CACCT CACCT
  1310   10.6  0.9  1.9  Hic_asm_12                      3948758  3948969 (54788669) + Hic_asm_13-Gypsy-22214656-212-6241_LTR     Unspecified       1    210     (0)  307556   TG CA CAAGT CAAGC
  1310   10.6  0.9  1.9  Hic_asm_12                      3953177  3953388 (54784250) + Hic_asm_13-Gypsy-22214656-212-6241_LTR     Unspecified       1    210     (0)  307561   TG CA CAAGT CAAGC
  5115    9.9  0.8  2.0  Hic_asm_12                      3990424  3991194 (54746444) + Hic_asm_20-Gypsy-29410689-774-6191_LTR     Unspecified       1    762     (0)  307601   TG CA CGCTG CGCTG
  3200    8.8  6.4 12.2  Hic_asm_12                      4017916  4018537 (54719101) C Hic_asm_1-unknown-24178280-590-1433_LTR    Unspecified     (0)    590       1  307646   TG CA GCCAG GCAGG
  4345   12.0  5.6  2.3  Hic_asm_12                      4768708  4769434 (53968204) + Hic_asm_21-unknown-16135050-751-3211_LTR   Unspecified       1    751     (0)  308948   TG CA ATATT AAATC
  1544    3.5  2.9  2.9  Hic_asm_12                      5714033  5714238 (53023400) + Hic_asm_15-unknown-4401777-206-4002_LTR    Unspecified       1    206     (0)  310508   TG CA CCCTT CCTTA
  2670    7.0  0.0  2.7  Hic_asm_12                      5811309  5811691 (52925947) + Hic_asm_5-unknown-34081726-374-1334_LTR    Unspecified       1    373     (0)  310666   TG CA CCAAT CTATT
  9900    1.5  0.2  3.1  Hic_asm_12                      5909249  5910516 (52827122) C Hic_asm_9-unknown-42916178-1235-1143_LTR   Unspecified     (0)   1232       1  310847   TG CA GAAAA GATAA
  1108   10.0 12.1  2.7  Hic_asm_12                      6024927  6025132 (52712506) C Hic_asm_4-Gypsy-11785631-230-6298_LTR      Unspecified     (0)    225       1  311130   TG CA GGGTA GTGTA
  1016   16.6  0.0  2.0  Hic_asm_12                      6092931  6093133 (52644505) + Hic_asm_5-Gypsy-30924242-202-7283_LTR      Unspecified       1    199     (0)  311236   TG CA CCTAT TCTAT
  1176    7.4  3.4  0.6  Hic_asm_12                      6124868  6125044 (52612594) C Hic_asm_13-unknown-12039853-183-1162_LTR   Unspecified     (0)    182       1  311281   TG CA CCATT CATTT
  3551    1.4  0.0  0.5  Hic_asm_12                      6325327  6325755 (52411883) C Hic_asm_17-Gypsy-586065-428-6133_LTR       Unspecified     (0)    427       1  311540   TG CA AACAG ACAAG
  1791   10.5  5.7  3.4  Hic_asm_12                      6572160  6572474 (52165164) + Hic_asm_17-unknown-3713878-322-32687_LTR   Unspecified       1    322     (0)  311820   TG CA TATTA TATAA
  2166    6.7  0.0  0.0  Hic_asm_12                      7431989  7432273 (51305365) C Hic_asm_15-Gypsy-31869691-285-8763_LTR     Unspecified     (0)    285       1  312973   TG CA CTTAT CTTAT
  5939    5.2  0.2  5.4  Hic_asm_12                      7781109  7781945 (50955693) C Hic_asm_1-unknown-33696189-839-3544_LTR    Unspecified     (0)    796       1  313495   TG CA GTTGC ATTGC
  1424    6.0  0.0  0.6  Hic_asm_12                      8342786  8342968 (50394670) + Hic_asm_13-unknown-12039853-183-1162_LTR   Unspecified       1    182     (0)  314371   TG CA GTGAG GTGAG
  4838   12.5  0.7  3.3  Hic_asm_12                      8623113  8623928 (50113710) + Hic_asm_1-unknown-33696189-839-3544_LTR    Unspecified       1    796     (0)  314855   TG CA CACAT CACAT
  4952    9.4  3.9  3.2  Hic_asm_12                      9019253  9020080 (49717558) C Hic_asm_15-unknown-52525073-865-3425_LTR   Unspecified     (0)    833       1  315482   TG CA ATCAT ATCAT
  3063   12.3  1.6  3.6  Hic_asm_12                      9212382  9212893 (49524745) C Hic_asm_26-Gypsy-35845304-502-13031_LTR    Unspecified     (0)    502       1  315785   TG CA ATGGT TTTGT
  6611    2.0  0.0  0.4  Hic_asm_12                     10494968 10495724 (48241914) + Hic_asm_6-Gypsy-27017714-758-7423_LTR      Unspecified       1    754     (0)  317876   TG CA AAGAC AAGAC
   855   18.6  1.1  6.7  Hic_asm_12                     11262317 11262506 (47475132) C Hic_asm_13-unknown-12039853-183-1162_LTR   Unspecified     (0)    182       3  319079   TG CA ATAAG ATCAG
  5636   13.5  5.3  0.9  Hic_asm_12                     11703199 11704209 (47033429) + Hic_asm_7-unknown-9110001-1055-2935_LTR    Unspecified       1   1055     (0)  319787   TG CA CTATA CTATA
  6223   14.9  1.0  1.9  Hic_asm_12                     11824663 11825760 (46911878) + Hic_asm_5-unknown-7184952-1088-2285_LTR    Unspecified       1   1088     (0)  319974   TG CA CCCTA CCCTA
  2111   14.2  1.4  2.3  Hic_asm_12                     11859181 11859525 (46878113) + Hic_asm_23-unknown-18999290-342-14991_LTR  Unspecified       1    342     (0)  320031   TG CA TTTTC CTTTT
  5291    8.4  0.7  8.2  Hic_asm_12                     12072994 12073848 (46663790) C Hic_asm_1-unknown-33696189-839-3544_LTR    Unspecified     (0)    796       1  320362   TG CA CTTAG CTTAG
  5055   11.5  1.9  3.0  Hic_asm_12                     12317120 12317961 (46419677) C Hic_asm_15-unknown-52525073-865-3425_LTR   Unspecified     (0)    833       1  320669   TG CA ATGAA ATGAA
  1024   12.2  4.5 14.1  Hic_asm_12                     13055159 13055445 (45682193) C Hic_asm_24-Gypsy-10773384-263-5924_LTR     Unspecified     (0)    263       1  321741   TG CA ATCTG ATCTG
  1259    9.1  0.0  5.5  Hic_asm_12                     14250042 14250251 (44487387) + Hic_asm_5-Gypsy-30924242-202-7283_LTR      Unspecified       1    199     (0)  323412   TG CA ATCAG ACCAG
  6133    3.5  0.0  0.5  Hic_asm_12                     14395229 14395986 (44341652) + Hic_asm_6-Gypsy-27017714-758-7423_LTR      Unspecified       1    754     (0)  323621   TG CA ATTGT ATTGT
  1998    9.4  7.0  3.2  Hic_asm_12                     14824306 14824635 (43913003) C Hic_asm_23-unknown-18999290-342-14991_LTR  Unspecified     (0)    342       1  324346   TG CA GAAAG GAAGA
   865   15.2  0.0  9.8  Hic_asm_12                     14973597 14973786 (43763852) C Hic_asm_15-unknown-27537812-173-4645_LTR   Unspecified     (0)    173       1  324602   TG CA GAAAT GAAAT
  1709    6.3  0.9  0.0  Hic_asm_12                     15255196 15255418 (43482220) + Hic_asm_4-Gypsy-11785631-230-6298_LTR      Unspecified       1    225     (0)  325025   TG CA CAATG CAATG
  7365    3.9  8.7  3.4  Hic_asm_12                     15621339 15622456 (43115182) C Hic_asm_3-Gypsy-37149774-1200-5962_LTR     Unspecified     (0)   1175       1  325518   TG CA AACTT ACTTT
  5115    8.4  1.2  9.1  Hic_asm_12                     15898873 15899705 (42837933) + Hic_asm_12-unknown-33846763-788-3597_LTR   Unspecified       1    773     (0)  325807   TG CA GTATG GTATG
  1578    5.8  0.0  1.9  Hic_asm_12                     16304212 16304422 (42433216) C Hic_asm_26-Gypsy-31853242-207-3362_LTR     Unspecified     (0)    207       1  326310   TG CA ATAAT ACAAT
  1392    5.0  0.5  1.6  Hic_asm_12                     18103467 18103650 (40633988) + Hic_asm_13-unknown-12039853-183-1162_LTR   Unspecified       1    182     (0)  329066   TG CA TCTAC TCACC
  1733    2.7  0.0  0.5  Hic_asm_12                     18267593 18267814 (40469824) + Hic_asm_16-unknown-52484881-221-3146_LTR   Unspecified       1    221     (0)  329355   TG CA CGTAC CGTAC
  6954    6.1  0.4  0.3  Hic_asm_12                     18497087 18498028 (40239610) + Hic_asm_4-unknown-47713947-943-2349_LTR    Unspecified       1    943     (0)  329644   TG CA TCGCT TCGCT
  1470    3.8  0.0  1.6  Hic_asm_12                     18774574 18774758 (39962880) C Hic_asm_13-unknown-12039853-183-1162_LTR   Unspecified     (0)    182       1  330006   TG CA GGGTT GTGGT
  2002    0.0  5.8  1.2  Hic_asm_12                     19002002 19002242 (39735396) C Hic_asm_0-Gypsy-20141813-256-6479_LTR      Unspecified     (0)    252       1  330266   TG CA TTCGC TTCGC
  1018    2.5  0.0  0.8  Hic_asm_12                     19408691 19408811 (39328827) C Hic_asm_18-Gypsy-8542470-120-4110_LTR      Unspecified     (0)    120       1  330837   TG CA CTCTA CTCTA
  1357    4.4  0.0  8.2  Hic_asm_12                     19893480 19893676 (38843962) C Hic_asm_13-unknown-12039853-183-1162_LTR   Unspecified     (0)    182       1  331567   TG CA GTAGG GTGGT
  6392   12.2  4.1  3.1  Hic_asm_12                     20370599 20371761 (38365877) + Hic_asm_3-Gypsy-37149774-1200-5962_LTR     Unspecified       1   1175     (0)  332164   TG CA TATTT TTTTT
  3528    4.7  0.7  0.5  Hic_asm_12                     20649539 20649983 (38087655) + Hic_asm_2-Gypsy-9554190-446-4447_LTR       Unspecified       1    446     (0)  332585   TG CA AGTAG AGTAG
  6264    3.6  0.0  0.7  Hic_asm_12                     20972482 20973240 (37764398) + Hic_asm_6-Gypsy-27017714-758-7423_LTR      Unspecified       1    754     (0)  333100   TG CA CCAAA CTTAA
  1480    5.0  2.9  2.9  Hic_asm_12                     20974694 20974899 (37762739) + Hic_asm_15-unknown-4401777-206-4002_LTR    Unspecified       1    206     (0)  333103   TG CA CCCTT CCTTA
  4860    3.8  0.7  0.0  Hic_asm_12                     21228881 21229466 (37508172) + Hic_asm_13-unknown-33597542-590-17362_LTR  Unspecified       1    590     (0)  333469   TG CA CGGAA GGGAT
  2311   10.8  0.3  2.3  Hic_asm_12                     21601354 21601702 (37135936) C Hic_asm_23-unknown-18999290-342-14991_LTR  Unspecified     (0)    342       1  334020   TG CA GGAAG GAAAA
  3073   11.9  0.6  2.0  Hic_asm_12                     22294600 22295105 (36442533) + Hic_asm_4-Gypsy-46198007-507-4682_LTR      Unspecified       1    499     (0)  334971   TG CA CTTTT TTTTT
  7095    9.3  5.0  4.7  Hic_asm_12                     22490858 22492059 (36245579) C Hic_asm_5-unknown-15982429-1224-1133_LTR   Unspecified     (0)   1205       1  335244   TG CA AAAAT AAATT
  1114   12.1  0.0  0.0  Hic_asm_12                     22571124 22571296 (36166342) C Hic_asm_15-unknown-27537812-173-4645_LTR   Unspecified     (0)    173       1  335367   TG CA AAAAT GAAAT
  7607    6.8  1.7  3.8  Hic_asm_12                     22756705 22757781 (35979857) C Hic_asm_7-unknown-9110001-1055-2935_LTR    Unspecified     (0)   1055       1  335624   TG CA GGGGT GGGCT
  2167    3.2  3.8  2.8  Hic_asm_12                     22942123 22942441 (35795197) C Hic_asm_17-unknown-3713878-322-32687_LTR   Unspecified     (0)    322       1  335868   TG CA TTATA TATTA
  4280   12.8  1.8  3.9  Hic_asm_12                     23130180 23130945 (35606693) + Hic_asm_21-unknown-16135050-751-3211_LTR   Unspecified       1    751     (0)  336097   TG CA ATTTT ATTTT
  1385    7.7  0.0  0.6  Hic_asm_12                     23313161 23313343 (35424295) + Hic_asm_13-unknown-12039853-183-1162_LTR   Unspecified       1    182     (0)  336324   TG CA ACACT TCACC
  2538   13.5  9.5 11.0  Hic_asm_12                     23459072 23459669 (35277969) C Hic_asm_1-unknown-24178280-590-1433_LTR    Unspecified     (0)    590       1  336555   TG CA GCAAG CCAAC
  4743    7.6  0.0  2.6  Hic_asm_12                     23496675 23497347 (35240291) C Hic_asm_15-Gypsy-31786346-678-5854_LTR     Unspecified     (0)    656       1  336601   TG CA AACAC AACCC
  5230    8.2  0.2  5.3  Hic_asm_12                     24059358 24060193 (34677445) C Hic_asm_1-unknown-33696189-839-3544_LTR    Unspecified     (0)    796       1  337321   TG CA CGCGT CGCGC
  7886    8.3  1.2  0.9  Hic_asm_12                     24434900 24435984 (34301654) C Hic_asm_5-unknown-7184952-1088-2285_LTR    Unspecified     (0)   1088       1  337824   TG CA ATTAA ATTAA
   714   20.9  6.1  1.2  Hic_asm_12                     24437805 24437969 (34299669) C Hic_asm_15-unknown-27537812-173-4645_LTR   Unspecified     (0)    173       1  337830   TG CA GAAAT GAAAT
  4934    3.6  0.0  0.0  Hic_asm_12                     24564464 24565053 (34172585) + Hic_asm_13-unknown-33597542-590-17362_LTR  Unspecified       1    590     (0)  338047   TG CA CGGAA GGGAT
  1514    8.7  0.0  0.0  Hic_asm_12                     25730678 25730883 (33006755) C Hic_asm_15-unknown-4401777-206-4002_LTR    Unspecified     (0)    206       1  339774   TG CA GAAGG ATAGG
  1489    9.2  0.0  0.0  Hic_asm_12                     25735925 25736130 (33001508) C Hic_asm_15-unknown-4401777-206-4002_LTR    Unspecified     (0)    206       1  339786   TG CA GAAGG ATAGG
  1489    9.2  0.0  0.0  Hic_asm_12                     25741155 25741360 (32996278) C Hic_asm_15-unknown-4401777-206-4002_LTR    Unspecified     (0)    206       1  339798   TG CA GAAGG ATAGG
  1461    9.7  0.0  0.0  Hic_asm_12                     25746259 25746464 (32991174) C Hic_asm_15-unknown-4401777-206-4002_LTR    Unspecified     (0)    206       1  339809   TG CA GAAGG ATAGG
  1472   19.1  3.8  4.1  Hic_asm_12                     26890350 26890692 (31846946) C Hic_asm_23-unknown-18999290-342-14991_LTR  Unspecified     (0)    342       1  341411   TG CA AAAAC GAAAA
  3153   18.6  8.3 13.2  Hic_asm_12                     26892913 26894071 (31843567) + Hic_asm_9-unknown-24455171-1109-3397_LTR   Unspecified       1   1109     (0)  341415   TG CA ACGCG ACGCG
  9635    2.1  0.0  4.3  Hic_asm_12                     26984210 26985457 (31752181) C Hic_asm_26-unknown-12379141-1244-1141_LTR  Unspecified     (0)   1196       1  341507   TG CA GAAAA GATGA
  3245    2.9  0.0  0.7  Hic_asm_12                     27594124 27594541 (31143097) C Hic_asm_27-Gypsy-23840207-437-16290_LTR    Unspecified     (0)    415       1  342371   TG CA TTAGG TAGGG
  6725    6.1  0.0  0.0  Hic_asm_12                     27888684 27889521 (30848117) + Hic_asm_0-Gypsy-61553895-838-6004_LTR      Unspecified       1    838     (0)  342798   TG CA AAGAT AAGGT
  1004   12.6  0.0  3.8  Hic_asm_12                     28676192 28676356 (30061282) C Hic_asm_7-unknown-12283-3741-26688_LTR     Unspecified    (34)    159       1  344047   TG CA GTTTT TTTTG
  5387    7.4  3.6  4.5  Hic_asm_12                     29232980 29233782 (29503856) C Hic_asm_1-unknown-33696189-839-3544_LTR    Unspecified     (0)    796       1  344788   TG CA TAGGG TAGGG
  1240   11.1  0.6  0.6  Hic_asm_12                     29323587 29323768 (29413870) + Hic_asm_13-unknown-12039853-183-1162_LTR   Unspecified       1    182     (0)  344916   TG CA GCTAC TCAAC
  1524    9.7  0.0  0.0  Hic_asm_12                     30068351 30068556 (28669082) + Hic_asm_15-unknown-4401777-206-4002_LTR    Unspecified       1    206     (0)  345899   TG CA TCTAT CCTTT
  2742    6.2  0.0  2.7  Hic_asm_12                     30163728 30164110 (28573528) C Hic_asm_5-unknown-34081726-374-1334_LTR    Unspecified     (0)    373       1  346022   TG CA AATAG ATTGG
  1408    7.5  2.5  0.0  Hic_asm_12                     30337271 30337471 (28400167) + Hic_asm_15-unknown-4401777-206-4002_LTR    Unspecified       1    206     (0)  346263   TG CA CCCAA CCTTA
  2631    9.8  7.2 13.6  Hic_asm_12                     30740655 30741209 (27996429) + Hic_asm_1-unknown-24178280-590-1433_LTR    Unspecified      67    590     (0)  346877   TG CA CTGTG CTGGC
  2459   22.9  6.9  5.0  Hic_asm_12                     30907992 30908874 (27828764) + Hic_asm_25-unknown-22358606-899-3361_LTR   Unspecified       1    899     (0)  347130   TG CA ATACC ATACC
  1470    5.5  2.9  2.4  Hic_asm_12                     31057502 31057706 (27679932) + Hic_asm_15-unknown-4401777-206-4002_LTR    Unspecified       1    206     (0)  347355   TG CA CCCTT CCTTA
  1339    6.6  0.0  2.8  Hic_asm_12                     31125081 31125267 (27612371) + Hic_asm_13-unknown-12039853-183-1162_LTR   Unspecified       1    182     (0)  347436   TG CA ACGGC TCGGT
  1488    5.0  2.9  2.9  Hic_asm_12                     31253361 31253566 (27484072) + Hic_asm_15-unknown-4401777-206-4002_LTR    Unspecified       1    206     (0)  347614   TG CA CCCTT CCTTA
  5949   11.0  1.3  6.9  Hic_asm_12                     31527044 31528132 (27209506) C Hic_asm_10-unknown-36538732-1032-2639_LTR  Unspecified     (0)   1032       1  347974   TG CA TACAT TACAT
  1852   14.7  2.3  3.8  Hic_asm_12                     31559928 31560274 (27177364) + Hic_asm_23-unknown-18999290-342-14991_LTR  Unspecified       1    342     (0)  348017   TG CA GCTTC CTTTC
  3768   10.7 11.4  0.6  Hic_asm_12                     33655896 33656545 (25081093) + Hic_asm_2-unknown-34370034-720-3549_LTR    Unspecified       1    720     (0)  351055   TG CA CTGAC CTGAC
  6242    3.4  2.7  3.2  Hic_asm_12                     33870340 33871183 (24866455) + Hic_asm_13-unknown-27566070-840-3568_LTR   Unspecified       1    840     (0)  351333   TG CA CCCTT CCCTT
  2853    9.9  2.2  1.8  Hic_asm_12                     34515770 34516213 (24221425) + Hic_asm_2-Gypsy-9554190-446-4447_LTR       Unspecified       1    446     (0)  352240   TG CA CTGCT CTGCT
  9282    9.4  2.1  1.0  Hic_asm_12                     34796997 34798404 (23939234) + Hic_asm_9-Gypsy-15819784-1435-4648_LTR     Unspecified       1   1424     (0)  352643   TG CA ATATT ATATT
   934   13.1  3.7  2.4  Hic_asm_12                     34842075 34842238 (23895400) C Hic_asm_5-unknown-39384843-544-13902_LTR   Unspecified    (21)    166       1  352713   TG CA GCTTT GCGTG
  1062   25.8  5.7  0.9  Hic_asm_12                     34925747 34926047 (23811591) C Hic_asm_1-unknown-17105365-315-1299_LTR    Unspecified     (0)    315       1  352820   TG CA ACATA AAATT
  2322   10.6  0.3  2.3  Hic_asm_12                     35798095 35798443 (22939195) C Hic_asm_23-unknown-18999290-342-14991_LTR  Unspecified     (0)    342       1  354023   TG CA GGAGG GAAGA
  1380   11.7  0.0  0.0  Hic_asm_12                     35926777 35926982 (22810656) C Hic_asm_15-unknown-4401777-206-4002_LTR    Unspecified     (0)    206       1  354223   TG CA TAAGG TAATA
  3232   16.1  3.3  9.6  Hic_asm_12                     35991944 35992751 (22744887) + Hic_asm_20-Gypsy-29410689-774-6191_LTR     Unspecified       1    762     (0)  354316   TG CA GTGGC GTGGC
  3693    5.8  0.0  1.3  Hic_asm_12                     36000366 36000833 (22736805) C Hic_asm_3-Gypsy-51490652-468-6247_LTR      Unspecified     (0)    462       1  354327   TG CA GGCAT GGTAT
  1346    8.8  0.6  0.6  Hic_asm_12                     36748893 36749074 (21988564) + Hic_asm_13-unknown-12039853-183-1162_LTR   Unspecified       1    182     (0)  355263   TG CA GCAAC TCACC
  6685    9.9  1.1  6.8  Hic_asm_12                     36754700 36755789 (21981849) + Hic_asm_10-unknown-36538732-1032-2639_LTR  Unspecified       1   1032     (0)  355277   TG CA AGTAC AGTAC
  5026   10.9  1.0  3.6  Hic_asm_12                     36789069 36789885 (21947753) + Hic_asm_1-unknown-33696189-839-3544_LTR    Unspecified       1    796     (0)  355316   TG CA CATGG CATGG
  1493    9.2  0.0  0.0  Hic_asm_12                     36830067 36830272 (21907366) C Hic_asm_15-unknown-4401777-206-4002_LTR    Unspecified     (0)    206       1  355362   TG CA TAAGG TAGGA
  4846    2.4  0.0  3.2  Hic_asm_12                     37056197 37056805 (21680833) + Hic_asm_13-unknown-33597542-590-17362_LTR  Unspecified       1    590     (0)  355589   TG CA CGGAA GGGAT
  1662    4.4  0.0  0.0  Hic_asm_12                     37269994 37270199 (21467439) C Hic_asm_15-unknown-4401777-206-4002_LTR    Unspecified     (0)    206       1  355925   TG CA TAAGG AAGGG
  5060    9.8  1.1  2.0  Hic_asm_12                     37283721 37284478 (21453160) C Hic_asm_21-unknown-16135050-751-3211_LTR   Unspecified     (0)    751       1  355951   TG CA GCGAC GCAAC
  2558   10.6  5.5  3.0  Hic_asm_12                     37369935 37370393 (21367245) + Hic_asm_16-unknown-19303262-470-7557_LTR   Unspecified       1    470     (0)  356092   TG CA CTAGA CTAGA
  1053   10.2  4.2  0.6  Hic_asm_12                     37613510 37613676 (21123962) C Hic_asm_15-unknown-27537812-173-4645_LTR   Unspecified     (0)    173       1  356470   TG CA GAAAT GAAAT
  2423    5.4  0.0  0.0  Hic_asm_12                     37884740 37885036 (20852602) C Hic_asm_1-unknown-17105365-315-1299_LTR    Unspecified     (0)    315      19  356878   TG CA AAACA AAAAT
  5388    9.2  2.0  3.0  Hic_asm_12                     38985535 38986375 (19751263) + Hic_asm_15-unknown-52525073-865-3425_LTR   Unspecified       1    833     (0)  358560   TG CA GTTTA GTTTA
  6428    2.8  0.1  0.4  Hic_asm_12                     39399581 39400336 (19337302) C Hic_asm_6-Gypsy-27017714-758-7423_LTR      Unspecified     (0)    754       1  359145   TG CA GGGTT ATGTT
  2283    9.2  0.5  6.7  Hic_asm_12                     39447194 39447589 (19290049) + Hic_asm_5-unknown-34081726-374-1334_LTR    Unspecified       1    373     (0)  359223   TG CA GGGAA GGAAT
  3624    3.7  0.4  0.0  Hic_asm_12                     39592119 39592576 (19145062) C Hic_asm_6-unknown-2935550-460-2672_LTR     Unspecified     (0)    460       1  359463   TG CA ATCTT ATCTT
  4917    9.7  1.4  9.2  Hic_asm_12                     39712010 39712841 (19024797) C Hic_asm_12-unknown-33846763-788-3597_LTR   Unspecified     (0)    773       1  359622   TG CA ACACC ACACC
  5393   13.5  7.3  0.7  Hic_asm_12                     39729248 39730215 (19007423) C Hic_asm_10-unknown-36538732-1032-2639_LTR  Unspecified     (0)   1032       1  359646   TG CA AACAC AACAA
  1383    5.0  1.1  0.6  Hic_asm_12                     39956584 39956764 (18780874) C Hic_asm_13-unknown-12039853-183-1162_LTR   Unspecified     (0)    182       1  359915   TG CA GTCGA GTGGT
  3138   10.4  0.0  2.8  Hic_asm_12                     40033460 40033972 (18703666) C Hic_asm_4-Gypsy-46198007-507-4682_LTR      Unspecified     (0)    499       1  360023   TG CA AAAAT AAAGT
  4117   10.9  6.6  6.0  Hic_asm_12                     40077357 40078115 (18659523) C Hic_asm_21-unknown-33071632-849-3566_LTR   Unspecified     (0)    763       1  360076   TG CA GTACT GTACT
  2055   10.8 10.8  0.0  Hic_asm_12                     40934630 40934963 (17802675) C Hic_asm_14-unknown-21786294-370-4293_LTR   Unspecified     (0)    370       1  361428   TG CA AGTAG ATTCG
  5624    6.0  6.6  4.3  Hic_asm_12                     41419786 41420607 (17317031) + Hic_asm_13-unknown-27566070-840-3568_LTR   Unspecified       1    840     (0)  362141   TG CA AAATA ATATA
  1422    6.6  0.0  0.6  Hic_asm_12                     41432005 41432187 (17305451) C Hic_asm_13-unknown-12039853-183-1162_LTR   Unspecified     (0)    182       1  362150   TG CA GTACT GTGGT
  1173    8.7  0.6  4.6  Hic_asm_12                     42006456 42006635 (16731003) C Hic_asm_15-unknown-27537812-173-4645_LTR   Unspecified     (0)    173       1  363024   TG CA AATAT TAAAT
  3356    9.9  1.0  1.4  Hic_asm_12                     42092220 42092723 (16644915) C Hic_asm_26-Gypsy-35845304-502-13031_LTR    Unspecified     (0)    502       1  363145   TG CA GCTCC GCTCC
  2217    8.1 10.4  0.0  Hic_asm_12                     42306883 42307217 (16430421) + Hic_asm_14-unknown-21786294-370-4293_LTR   Unspecified       1    370     (0)  363485   TG CA CCTAT CTAAT
  1427    6.0  0.0  0.6  Hic_asm_12                     42512331 42512513 (16225125) + Hic_asm_13-unknown-12039853-183-1162_LTR   Unspecified       1    182     (0)  363867   TG CA CGGCC ATGCC
 10373    1.1  6.2  0.3  Hic_asm_12                     43361413 43362674 (15374964) C Hic_asm_15-Gypsy-8551066-1339-5650_LTR     Unspecified     (0)   1336       1  365047   TG CA TATGC TTTTC
  1081   15.0  0.0  0.6  Hic_asm_12                     44018035 44018215 (14719423) + Hic_asm_13-unknown-12039853-183-1162_LTR   Unspecified       3    182     (0)  365984   TG CA AATTC AAATA
  1599   25.4  9.1  4.1  Hic_asm_12                     44436298 44437190 (14300448) + Hic_asm_11-unknown-24538805-936-3530_LTR   Unspecified       1    936     (0)  366657   TG CA CGAGG CGAGG
  6566    2.2  0.0  0.5  Hic_asm_12                     44811909 44812666 (13924972) C Hic_asm_6-Gypsy-27017714-758-7423_LTR      Unspecified     (0)    754       1  367241   TG CA ATGAT ATGAT
  9334    2.6  4.9  1.0  Hic_asm_12                     44835252 44836411 (13901227) C Hic_asm_5-unknown-15982429-1224-1133_LTR   Unspecified     (0)   1205       1  367283   TG CA TTTCA TTCAA
  6566    3.0  0.0  0.5  Hic_asm_12                     44853284 44854041 (13883597) + Hic_asm_6-Gypsy-27017714-758-7423_LTR      Unspecified       1    754     (0)  367318   TG CA AAGGT AACCT
  6106    3.2  0.0  0.5  Hic_asm_12                     44878451 44879208 (13858430) C Hic_asm_6-Gypsy-27017714-758-7423_LTR      Unspecified     (0)    754       1  367331   TG CA AGGTT ACCTT
  5194    9.9  0.5  5.3  Hic_asm_12                     45620487 45621320 (13116318) C Hic_asm_1-unknown-33696189-839-3544_LTR    Unspecified     (0)    796       1  368444   TG CA GCAAG CCAAG
  2336    9.7  0.3  3.8  Hic_asm_12                     46168461 46168814 (12568824) C Hic_asm_23-unknown-18999290-342-14991_LTR  Unspecified     (0)    342       1  369200   TG CA GGAAC GGAGA
  1454   13.5  2.2  0.0  Hic_asm_12                     46647704 46647925 (12089713) + Hic_asm_15-unknown-43307771-227-1187_LTR   Unspecified       1    227     (0)  369851   TG CA GTTGG GTGAG
  1566    7.3  0.0  0.0  Hic_asm_12                     46669358 46669563 (12068075) C Hic_asm_15-unknown-4401777-206-4002_LTR    Unspecified     (0)    206       1  369872   TG CA TAAGG ATAGG
  1406    0.6  0.0  0.6  Hic_asm_12                     46824934 46825105 (11912533) C Hic_asm_9-Copia-42170499-171-4078_LTR      Unspecified     (0)    171       1  370103   TG CA AGTAT AGTAT
  1354    7.7  0.0  0.6  Hic_asm_12                     47173751 47173933 (11563705) C Hic_asm_13-unknown-12039853-183-1162_LTR   Unspecified     (0)    182       1  370620   TG CA GGTGA GTAGA
   944   17.9  0.6  0.0  Hic_asm_12                     48359430 48359608 (10378030) + Hic_asm_13-unknown-12039853-183-1162_LTR   Unspecified       3    182     (0)  372406   TG CA CAGTT CAGTT
 11518    4.2  0.0  0.1  Hic_asm_12                     48489646 48491071 (10246567) + Hic_asm_9-Gypsy-15819784-1435-4648_LTR     Unspecified       1   1424     (0)  372665   TG CA GTACC GTACC
  5508    8.1  1.6  2.7  Hic_asm_12                     48572677 48573502 (10164136) + Hic_asm_15-Gypsy-29848677-824-8386_LTR     Unspecified       1    817     (0)  372821   TG CA TATAC TATTC
  1410    5.7  0.0  0.6  Hic_asm_12                     48976162 48976338  (9761300) C Hic_asm_11-Gypsy-6416101-177-5941_LTR      Unspecified     (0)    176       1  373489   TG CA GTCAT CTCAT
  1434   10.2  0.5  0.0  Hic_asm_12                     49198736 49198940  (9538698) C Hic_asm_15-unknown-4401777-206-4002_LTR    Unspecified     (0)    206       1  373780   TG CA TAAGG ATAGG
  5113    8.1  3.9  4.9  Hic_asm_12                     49258053 49258900  (9478738) + Hic_asm_13-unknown-27566070-840-3568_LTR   Unspecified       1    840     (0)  373839   TG CA GTTAT GTTAT
  1291    7.2  0.0  1.1  Hic_asm_12                     49543363 49543546  (9194092) C Hic_asm_13-unknown-12039853-183-1162_LTR   Unspecified     (0)    182       1  374227   TG CA AAAGT AAGTT
  1719    2.4  0.5  0.0  Hic_asm_12                     49808562 49808766  (8928872) C Hic_asm_15-unknown-4401777-206-4002_LTR    Unspecified     (0)    206       1  374599   TG CA TAAGG AAGGG
  1493    8.7  0.0  0.0  Hic_asm_12                     49808737 49808942  (8928696) + Hic_asm_15-unknown-4401777-206-4002_LTR    Unspecified       1    206     (0)  374600   TG CA CCCTT CCTTA
  1696    4.4  0.0  0.0  Hic_asm_12                     49828313 49828518  (8909120) C Hic_asm_15-unknown-4401777-206-4002_LTR    Unspecified     (0)    206       1  374642   TG CA TAAGG AAGGG
  1572    6.8  0.0  0.0  Hic_asm_12                     49828489 49828694  (8908944) + Hic_asm_15-unknown-4401777-206-4002_LTR    Unspecified       1    206     (0)  374643   TG CA CCCTT CCTTA
  9756    1.5  1.1  1.3  Hic_asm_12                     49959214 49960448  (8777190) C Hic_asm_16-unknown-53533923-1244-1000_LTR  Unspecified     (0)   1232       1  374874   TG CA CGGCC GGCCC
  3731   11.6 10.0  0.8  Hic_asm_12                     50114427 50115114  (8622524) C Hic_asm_21-unknown-16135050-751-3211_LTR   Unspecified     (0)    751       1  375104   TG CA GAAGT GAAGT
  1859   10.3  1.7  2.0  Hic_asm_12                     51047456 51047753  (7689885) + Hic_asm_25-Gypsy-53316632-299-7838_LTR     Unspecified       1    297     (0)  376533   TG CA GGAAC GAACC
   889   12.2  3.1 37.1  Hic_asm_12                     51075931 51076256  (7661382) C Hic_asm_18-unknown-33037154-245-4375_LTR   Unspecified     (0)    245       1  376562   TG CA ATATT ATATT
  4118   16.5  5.6  3.7  Hic_asm_12                     51134210 51135245  (7602393) + Hic_asm_7-unknown-9110001-1055-2935_LTR    Unspecified       1   1055     (0)  376655   TG CA ATATA ATATA
  1196   12.3  0.0  3.2  Hic_asm_12                     51246620 51246812  (7490826) + Hic_asm_7-unknown-12283-3741-26688_LTR     Unspecified       1    187     (6)  376794   TG CA CAAAA CTACA
  1947    8.9  0.2 20.5  Hic_asm_12                     51447750 51448160  (7289478) C Hic_asm_23-unknown-18999290-342-14991_LTR  Unspecified     (0)    342       1  377089   TG CA GGAAG GGAGA
  1266   11.7  4.6  0.0  Hic_asm_12                     51694557 51694753  (7042885) + Hic_asm_15-unknown-4401777-206-4002_LTR    Unspecified       1    206     (0)  377453   TG CA TCCAA CCTAA
  5215    8.1  0.2  5.4  Hic_asm_12                     52214945 52215781  (6521857) + Hic_asm_1-unknown-33696189-839-3544_LTR    Unspecified       1    796     (0)  378353   TG CA TTAAT TTAAT
  1765   16.8 11.1  2.3  Hic_asm_12                     52744455 52744887  (5992751) C Hic_asm_16-unknown-19303262-470-7557_LTR   Unspecified     (0)    470       1  379360   TG CA CTAAC CTAAC
  2063   14.1  0.3  3.8  Hic_asm_12                     53038900 53039253  (5698385) C Hic_asm_23-unknown-18999290-342-14991_LTR  Unspecified     (0)    342       1  379831   TG CA GGAAA GAAGA
  1445    7.8  1.0  1.0  Hic_asm_12                     53600361 53600566  (5137072) + Hic_asm_15-unknown-4401777-206-4002_LTR    Unspecified       1    206     (0)  380803   TG CA CCCTT CCTTA
  2514    9.7  0.0  6.2  Hic_asm_12                     54427103 54427498  (4310140) C Hic_asm_5-unknown-34081726-374-1334_LTR    Unspecified     (0)    373       1  382316   TG CA ATTCC CTCCC
  5156   10.3  0.1  4.9  Hic_asm_12                     54643063 54643918  (4093720) + Hic_asm_15-Gypsy-29848677-824-8386_LTR     Unspecified       1    817     (0)  382681   TG CA ATAAC ATAAC
  4500   13.2  3.9  2.3  Hic_asm_12                     54789698 54790517  (3947121) C Hic_asm_15-unknown-52525073-865-3425_LTR   Unspecified     (0)    833       1  382914   TG CA CGTAC CGTAC
  5158   10.5  5.0  7.8  Hic_asm_12                     54800252 54801181  (3936457) C Hic_asm_23-unknown-1610309-905-9690_LTR    Unspecified     (0)    905       1  382950   TG CA ATAAC ATAAC
  4870   10.7  4.8  7.7  Hic_asm_12                     54886898 54887827  (3849811) C Hic_asm_23-unknown-1610309-905-9690_LTR    Unspecified     (0)    905       1  383130   TG CA ATAAC ATAAC
  5213    9.0  2.2  4.1  Hic_asm_12                     55223982 55224829  (3512809) + Hic_asm_15-unknown-52525073-865-3425_LTR   Unspecified       1    833     (0)  383506   TG CA CCGTA CCGTA
  5035    2.4  0.0  0.0  Hic_asm_12                     55268261 55268850  (3468788) C Hic_asm_13-unknown-33597542-590-17362_LTR  Unspecified     (0)    590       1  383559   TG CA TTCCC TCCCG
  1265   14.6  0.0  0.0  Hic_asm_12                     55345922 55346127  (3391511) C Hic_asm_15-unknown-4401777-206-4002_LTR    Unspecified     (0)    206       1  383713   TG CA TAAGG AAGGG
  4627    4.1  0.0  0.0  Hic_asm_12                     55922631 55923220  (2814418) + Hic_asm_13-unknown-33597542-590-17362_LTR  Unspecified       1    590     (0)  384696   TG CA CGGAA GGGAT
   870    4.7  0.0  1.9  Hic_asm_12                     56162981 56163089  (2574549) C Hic_asm_27-unknown-12207835-107-5603_LTR   Unspecified     (0)    107       1  385141   TG CA GTTTA GTTTG
  3674    3.8  0.7  2.0  Hic_asm_12                     56461397 56461855  (2275783) + Hic_asm_0-Gypsy-5568832-462-4567_LTR       Unspecified       1    453     (0)  385727   TG CA CACCG CACCG
  1112    8.9  8.3  0.6  Hic_asm_12                     56572129 56572297  (2165341) + Hic_asm_13-unknown-12039853-183-1162_LTR   Unspecified       1    182     (0)  385940   TG CA AGCCG AGTAG
  1112    8.9  8.3  0.6  Hic_asm_12                     56579627 56579795  (2157843) + Hic_asm_13-unknown-12039853-183-1162_LTR   Unspecified       1    182     (0)  385952   TG CA AGCCG AGTAG
  6438    7.1  4.8  0.7  Hic_asm_12                     57458502 57459370  (1278268) C Hic_asm_23-unknown-1610309-905-9690_LTR    Unspecified     (0)    905       1  387110   TG CA ACTAA ACTAA
  5929    6.0  0.4  5.7  Hic_asm_12                     57459959 57460796  (1276842) + Hic_asm_1-unknown-33696189-839-3544_LTR    Unspecified       1    796     (0)  387111   TG CA CTACG CTACG
  2303    9.4  0.3  2.3  Hic_asm_12                     57730316 57730664  (1006974) + Hic_asm_23-unknown-18999290-342-14991_LTR  Unspecified       1    342     (0)  387549   TG CA TCTCC CTTCC
  3467   15.0 13.2  0.9  Hic_asm_12                     58107527 58108293   (629345) + Hic_asm_20-unknown-5721520-860-5288_LTR    Unspecified       1    860     (0)  388263   TG CA GTAAG GTAAG
  5298   10.9  2.2  2.4  Hic_asm_12                     58544724 58545558   (192080) C Hic_asm_15-unknown-52525073-865-3425_LTR   Unspecified     (0)    833       1  389048   TG CA ACCAG ACCAG
  1679    4.8  0.0  0.0  Hic_asm_12                     58549984 58550190   (187448) C Hic_asm_26-Gypsy-31853242-207-3362_LTR     Unspecified     (0)    207       1  389061   TG CA GGCGG GGCGG
  4301   20.1  0.3  7.0  Hic_asm_13                        59487    60646 (35547865) + Hic_asm_5-unknown-7184952-1088-2285_LTR    Unspecified       1   1088     (0)  389445   TG CA CCGAC CCGAC
  5141   10.4  0.4  6.4  Hic_asm_13                       168470   169313 (35439198) + Hic_asm_1-unknown-33696189-839-3544_LTR    Unspecified       1    796     (0)  389570   TG CA ATGTG ATGTG
  5055    2.2  0.0  0.0  Hic_asm_13                       211016   211605 (35396906) + Hic_asm_13-unknown-33597542-590-17362_LTR  Unspecified       1    590     (0)  389623   TG CA CGGGA GGGAA
  5002    2.9  0.0  0.0  Hic_asm_13                       296184   296773 (35311738) + Hic_asm_13-unknown-33597542-590-17362_LTR  Unspecified       1    590     (0)  389752   TG CA CGGAA GGGAT
  5082   10.6  0.4  6.4  Hic_asm_13                       456785   457628 (35150883) + Hic_asm_1-unknown-33696189-839-3544_LTR    Unspecified       1    796     (0)  389982   TG CA ATGTG ATGTG
  2253    7.9  0.0 17.7  Hic_asm_13                       858070   858501 (34750010) C Hic_asm_14-unknown-21786294-370-4293_LTR   Unspecified     (3)    367       1  390639   TG CA AGGAT AGGGG
  1421    8.3  1.0  0.0  Hic_asm_13                       941093   941296 (34667215) C Hic_asm_15-unknown-4401777-206-4002_LTR    Unspecified     (0)    206       1  390801   TG CA TAAGG ATAGG
  4728    8.1  0.1  7.3  Hic_asm_13                      1171011  1171828 (34436683) + Hic_asm_21-unknown-33071632-849-3566_LTR   Unspecified       1    763     (0)  391206   TG CA ATCTG ATTGG
  6048    3.0  3.8  4.2  Hic_asm_13                      1329434  1330276 (34278235) + Hic_asm_13-unknown-27566070-840-3568_LTR   Unspecified       1    840     (0)  391458   TG CA TATTA TATTA
  6606    2.6  0.1  0.5  Hic_asm_13                      2001200  2001956 (33606555) C Hic_asm_6-Gypsy-27017714-758-7423_LTR      Unspecified     (0)    754       1  392669   TG CA CTATG CTATG
  4806    8.3  0.0  6.7  Hic_asm_13                      2246308  2247121 (33361390) C Hic_asm_21-unknown-33071632-849-3566_LTR   Unspecified     (0)    763       1  393007   TG CA GTGGG GTGGG
  2048   10.3  0.0 17.3  Hic_asm_13                      2251452  2251885 (33356626) + Hic_asm_14-unknown-21786294-370-4293_LTR   Unspecified       1    370     (0)  393020   TG CA CTTAT CTATT
  3329   18.9  5.7  6.3  Hic_asm_13                      2410236  2411183 (33197328) + Hic_asm_4-unknown-47713947-943-2349_LTR    Unspecified       1    943     (0)  393298   TG CA ACTAT ACTAT
  3043   13.3  1.2  2.0  Hic_asm_13                      2465019  2465524 (33142987) C Hic_asm_26-Gypsy-35845304-502-13031_LTR    Unspecified     (0)    502       1  393409   TG CA CAGTT CAGTT
  1800    2.5  9.2  0.0  Hic_asm_13                      2776534  2776773 (32831738) C Hic_asm_3-unknown-52579044-262-2558_LTR    Unspecified     (0)    262       1  394107   TG CA GCAGC GCAGC
  2052   10.2 10.8  0.0  Hic_asm_13                      2894810  2895143 (32713368) + Hic_asm_14-unknown-21786294-370-4293_LTR   Unspecified       1    370     (0)  394363   TG CA TCTAT CGTAT
  1609    8.3  2.0  3.2  Hic_asm_13                      2976214  2976463 (32632048) + Hic_asm_12-Gypsy-7167040-247-6257_LTR      Unspecified       1    247     (0)  394510   TG CA GATGG GATGA
  3455    5.4  0.2  0.7  Hic_asm_13                      3517509  3517972 (32090539) C Hic_asm_3-Gypsy-51490652-468-6247_LTR      Unspecified     (0)    462       1  395651   TG CA GCCAC GCCAC
  9558    2.4  0.5  3.8  Hic_asm_13                      3586810  3588044 (32020467) + Hic_asm_26-unknown-12379141-1244-1141_LTR  Unspecified       1   1196     (0)  395790   TG CA CAAAC GAAAA
  3068   17.2  3.7  2.4  Hic_asm_13                      3625242  3625889 (31982622) + Hic_asm_21-unknown-16135050-751-3211_LTR   Unspecified      96    751     (0)  395841   TG CA TGTAT TATGT
  3611   18.4  2.3  2.1  Hic_asm_13                      3809393  3810142 (31798369) C Hic_asm_21-unknown-16135050-751-3211_LTR   Unspecified     (0)    751       1  396095   TG CA TAGTT TATAT
  1583    2.5  0.0  0.5  Hic_asm_13                      4162536  4162740 (31445771) C Hic_asm_11-unknown-28969265-204-2937_LTR   Unspecified     (0)    204       1  396578   TG CA CACCC CACCC
  6028   10.4  1.6  6.8  Hic_asm_13                      4553091  4554175 (31054336) C Hic_asm_10-unknown-36538732-1032-2639_LTR  Unspecified     (0)   1032       1  397319   TG CA CCAAT CCAAT
 10393    1.0  0.0  1.7  Hic_asm_13                      5172266  5173480 (30435031) + Hic_asm_20-Gypsy-49103178-1214-5710_LTR    Unspecified       1   1195     (0)  398346   TG CA GAAAA AAATA
   977    2.5  0.0  3.3  Hic_asm_13                      5239949  5240072 (30368439) C Hic_asm_25-unknown-47513530-124-3255_LTR   Unspecified     (0)    120       1  398470   TG CA CGCCA GGGCA
  4614    9.0  0.4  6.7  Hic_asm_13                      6304200  6305010 (29303501) C Hic_asm_21-unknown-33071632-849-3566_LTR   Unspecified     (0)    763       1  400417   TG CA AATAC AACCC
   924    1.7  0.0  2.5  Hic_asm_13                      6653015  6653137 (28955374) C Hic_asm_20-Gypsy-13220534-135-8231_LTR     Unspecified     (0)    120       1  400932   TG CA CTTCC CCTCC
 10358    2.1  0.1  1.0  Hic_asm_13                      7332360  7333602 (28274909) C Hic_asm_16-unknown-53533923-1244-1000_LTR  Unspecified     (0)   1232       1  402112   TG CA GGATG GTTTG
  3358   10.6  0.2  2.4  Hic_asm_13                      7511510  7512022 (28096489) + Hic_asm_26-Gypsy-35845304-502-13031_LTR    Unspecified       1    502     (0)  402293   TG CA CAAAA CAATC
  2252   11.6  0.0  5.6  Hic_asm_13                      7664476  7664869 (27943642) + Hic_asm_5-unknown-34081726-374-1334_LTR    Unspecified       1    373     (0)  402480   TG CA TCAAT ATAAT
  1376    6.0  0.0  0.6  Hic_asm_13                      7758429  7758611 (27849900) C Hic_asm_13-unknown-12039853-183-1162_LTR   Unspecified     (0)    182       1  402586   TG CA ACCTT CCTTT
  1361    7.0  3.4  2.9  Hic_asm_13                      7882330  7882534 (27725977) + Hic_asm_15-unknown-4401777-206-4002_LTR    Unspecified       1    206     (0)  402745   TG CA CCCTT CCTTA
  2147    2.2  7.2  1.0  Hic_asm_13                      8041758  8042035 (27566476) C Hic_asm_15-unknown-24794156-336-3170_LTR   Unspecified     (0)    321      27  403059   TG CA CAGTG CAGTG
  4155   17.6  1.2  8.6  Hic_asm_13                      8106850  8107861 (27500650) C Hic_asm_4-unknown-47713947-943-2349_LTR    Unspecified     (0)    943       1  403117   TG CA ATATA ATTTG
  6101    7.5  0.2  2.8  Hic_asm_13                      8199474  8200311 (27408200) C Hic_asm_15-Gypsy-29848677-824-8386_LTR     Unspecified     (0)    817       1  403193   TG CA TCGTC TCGTC
  5335    3.8  0.5  0.3  Hic_asm_13                      8858028  8858669 (26749842) + Hic_asm_0-Gypsy-16826156-651-10169_LTR     Unspecified       1    643     (0)  404210   TG CA GGCAG GGTAG
  3436    2.6  0.0  1.6  Hic_asm_13                     10346730 10347163 (25261348) C Hic_asm_17-Gypsy-586065-428-6133_LTR       Unspecified     (0)    427       1  406676   TG CA AACAG ACAAG
  6000    9.5  7.8  0.9  Hic_asm_13                     11031633 11032598 (24575913) + Hic_asm_10-unknown-36538732-1032-2639_LTR  Unspecified       1   1032     (0)  407763   TG CA TAGCT TAGCT
  1728    3.1  0.4  0.9  Hic_asm_13                     11703463 11703692 (23904819) C Hic_asm_7-Gypsy-11369182-231-5731_LTR      Unspecified     (0)    229       1  408870   TG CA ATCTA ATCTA
  1444   23.1 13.2  4.4  Hic_asm_13                     11909810 11910672 (23697839) C Hic_asm_11-unknown-24538805-936-3530_LTR   Unspecified     (0)    936       1  409206   TG CA GATAT GATAT
  4497    9.5  2.3  4.4  Hic_asm_13                     11913380 11914191 (23694320) + Hic_asm_1-unknown-33696189-839-3544_LTR    Unspecified       1    796     (0)  409211   TG CA ACCAT ACCAT
  2234    7.3  2.3  0.3  Hic_asm_13                     13213860 13214161 (22394350) + Hic_asm_14-Gypsy-5962482-309-8866_LTR      Unspecified       1    308     (0)  411300   TG CA TCTGA TATGT
  1205   14.1  0.0  0.0  Hic_asm_13                     13225197 13225402 (22383109) C Hic_asm_15-unknown-4401777-206-4002_LTR    Unspecified     (0)    206       1  411323   TG CA TTAGG TTGGA
  1460    5.0  0.0  0.6  Hic_asm_13                     14093806 14093988 (21514523) C Hic_asm_13-unknown-12039853-183-1162_LTR   Unspecified     (0)    182       1  412902   TG CA AAAAT AAATT
  1454    9.2  0.0  1.9  Hic_asm_13                     14292270 14292479 (21316032) C Hic_asm_15-unknown-4401777-206-4002_LTR    Unspecified     (0)    206       1  413183   TG CA TAAGG ATAGG
   738   15.0 26.4  5.6  Hic_asm_13                     14698198 14698466 (20910045) C Hic_asm_5-Gypsy-3236983-322-6706_LTR       Unspecified     (0)    322       1  414051   TG CA CGCCC GGTCC
  2196    0.0  0.0  0.0  Hic_asm_13                     14797313 14797557 (20810954) + Hic_asm_18-unknown-33037154-245-4375_LTR   Unspecified       1    245     (0)  414226   TG CA AGTGC AGTGC
  1378    8.7  0.9  2.4  Hic_asm_13                     15921482 15921692 (19686819) + Hic_asm_10-Gypsy-11309558-208-13576_LTR    Unspecified       1    208     (0)  415998   TG CA CCATC CCATC
   966   14.5  0.6  0.0  Hic_asm_13                     16426395 16426566 (19181945) C Hic_asm_15-unknown-27537812-173-4645_LTR   Unspecified     (0)    173       1  416791   TG CA CGAAT GAAAT
  8723    2.9  4.7  0.9  Hic_asm_13                     16427126 16428286 (19180225) + Hic_asm_5-unknown-15982429-1224-1133_LTR   Unspecified       1   1205     (0)  416794   TG CA AAAGG AAGGT
  1452    4.4  0.0  0.6  Hic_asm_13                     16712068 16712250 (18896261) C Hic_asm_13-unknown-12039853-183-1162_LTR   Unspecified     (0)    182       1  417288   TG CA GCTGT GTGGT
  1019   20.9  0.0  0.0  Hic_asm_13                     16733200 16733405 (18875106) C Hic_asm_15-unknown-4401777-206-4002_LTR    Unspecified     (0)    206       1  417326   TG CA TAAGG AAGGG
  5139    8.3  0.0  6.3  Hic_asm_13                     16749317 16750127 (18858384) + Hic_asm_21-unknown-33071632-849-3566_LTR   Unspecified       1    763     (0)  417351   TG CA GTCAG GTCAG
  6105    4.4  0.0  1.2  Hic_asm_13                     17039426 17040188 (18568323) C Hic_asm_6-Gypsy-27017714-758-7423_LTR      Unspecified     (0)    754       1  417576   TG CA AAAAC AAAAC
  1626    8.4  1.8  0.0  Hic_asm_13                     17921953 17922178 (17686333) C Hic_asm_2-Gypsy-26585995-240-5357_LTR      Unspecified     (0)    230       1  419004   TG CA AGTTA AGCTT
  1432   10.2  0.0  0.5  Hic_asm_13                     17997031 17997237 (17611274) C Hic_asm_15-unknown-4401777-206-4002_LTR    Unspecified     (0)    206       1  419157   TG CA TAAGG ATAGG
  1461   10.2  0.0  0.0  Hic_asm_13                     18211441 18211646 (17396865) C Hic_asm_15-unknown-4401777-206-4002_LTR    Unspecified     (0)    206       1  419585   TG CA TAAGG ATAGG
  2279    9.3  1.6  0.0  Hic_asm_13                     18370849 18371158 (17237353) C Hic_asm_1-unknown-17105365-315-1299_LTR    Unspecified     (0)    315       1  419861   TG CA ATATA CTTTA
  2279    9.3  1.6  0.0  Hic_asm_13                     18397814 18398123 (17210388) C Hic_asm_1-unknown-17105365-315-1299_LTR    Unspecified     (0)    315       1  419913   TG CA ATATA CTTTA
  2215    5.6  0.0  0.0  Hic_asm_13                     18971311 18971595 (16636916) C Hic_asm_15-Gypsy-31869691-285-8763_LTR     Unspecified     (0)    285       1  420845   TG CA TTTAA ATTAC
  1362    5.0  0.0  5.0  Hic_asm_13                     18996197 18996387 (16612124) + Hic_asm_13-unknown-12039853-183-1162_LTR   Unspecified       1    182     (0)  420891   TG CA ATAAC TTACC
   897   19.3 20.8  2.8  Hic_asm_13                     19680109 19680508 (15928003) + Hic_asm_16-unknown-19303262-470-7557_LTR   Unspecified       1    470     (0)  421954   TG CA TAAGT TAAGT
  1401    9.0  2.5  0.0  Hic_asm_13                     20139961 20140161 (15468350) + Hic_asm_15-unknown-4401777-206-4002_LTR    Unspecified       1    206     (0)  422678   TG CA CCTAT CCTTA
  5643   10.2  0.1  1.8  Hic_asm_13                     20755081 20755911 (14852600) + Hic_asm_15-Gypsy-29848677-824-8386_LTR     Unspecified       1    817     (0)  423647   TG CA GGTAC GGTAC
  1778    1.9  0.0  0.0  Hic_asm_13                     20893496 20893701 (14714810) + Hic_asm_15-unknown-4401777-206-4002_LTR    Unspecified       1    206     (0)  423813   TG CA CCCTT CCTTA
  2881    6.9  9.8  0.0  Hic_asm_13                     21395127 21395533 (14212978) + Hic_asm_22-Gypsy-5646954-447-5523_LTR      Unspecified       1    447     (0)  424364   TG CA GCCCT GAACT
  5426    8.6  2.0  3.2  Hic_asm_13                     21533012 21533854 (14074657) + Hic_asm_15-unknown-52525073-865-3425_LTR   Unspecified       1    833     (0)  424493   TG CA GTGTT GTGTT
  5308    8.8  2.1  4.4  Hic_asm_13                     21551157 21552008 (14056503) C Hic_asm_15-unknown-52525073-865-3425_LTR   Unspecified     (0)    833       1  424509   TG CA ATACC ATACC
   953   14.4 10.8  1.9  Hic_asm_13                     21883949 21884189 (13724322) + Hic_asm_3-unknown-52579044-262-2558_LTR    Unspecified       1    262     (0)  424870   TG CA CCCGG CCCGG
   840   18.1  9.6  0.0  Hic_asm_13                     21893928 21894115 (13714396) C Hic_asm_15-unknown-4401777-206-4002_LTR    Unspecified     (0)    206       1  424886   TG CA TAAGG AAGGG
  3210   18.1  5.3  7.7  Hic_asm_13                     22186099 22187017 (13421494) C Hic_asm_25-unknown-22358606-899-3361_LTR   Unspecified     (0)    899       1  425156   TG CA ATAGT AAAGT
  5530    5.9  7.2  3.5  Hic_asm_13                     22489734 22490544 (13117967) C Hic_asm_13-unknown-27566070-840-3568_LTR   Unspecified     (0)    840       1  425414   TG CA ATAAG ATAAG
  1822    5.8  1.9  0.0  Hic_asm_13                     23289737 23289994 (12318517) C Hic_asm_24-Gypsy-10773384-263-5924_LTR     Unspecified     (0)    263       1  426589   TG CA CAGTC CAGTC
  9356    8.7  1.6  2.7  Hic_asm_13                     23295504 23296942 (12311569) C Hic_asm_9-Gypsy-15819784-1435-4648_LTR     Unspecified     (0)   1424       1  426600   TG CA ACTAC ACTAC
  5072   10.1  0.2  7.3  Hic_asm_13                     24174730 24175612 (11432899) + Hic_asm_26-unknown-25412973-825-3635_LTR   Unspecified       1    825     (0)  428089   TG CA TACAG TACAG
  6567    2.6  0.0  0.5  Hic_asm_13                     24343956 24344713 (11263798) C Hic_asm_6-Gypsy-27017714-758-7423_LTR      Unspecified     (0)    754       1  428307   TG CA ATTAC ATTAC
  1376    5.2  6.2  0.0  Hic_asm_13                     24427258 24427451 (11181060) + Hic_asm_15-unknown-4401777-206-4002_LTR    Unspecified       1    206     (0)  428407   TG CA CCCTT CCTTA
  1358    5.5  3.4  2.4  Hic_asm_13                     24478634 24478837 (11129674) + Hic_asm_15-unknown-4401777-206-4002_LTR    Unspecified       1    206     (0)  428468   TG CA CCCTT CCTTA
  1649    5.3  0.0  0.0  Hic_asm_13                     24578404 24578609 (11029902) C Hic_asm_15-unknown-4401777-206-4002_LTR    Unspecified     (0)    206       1  428634   TG CA TAAGG AAGGG
  5286   17.0  0.9  2.9  Hic_asm_13                     24956686 24957794 (10650717) C Hic_asm_5-unknown-7184952-1088-2285_LTR    Unspecified     (0)   1088       1  429189   TG CA ATTAT ATAAT
  5434    2.7  0.6 13.9  Hic_asm_13                     25071103 25071917 (10536594) + Hic_asm_2-unknown-34370034-720-3549_LTR    Unspecified       1    720     (0)  429382   TG CA ACCAA ACCAA
  5923    6.0  3.8  4.3  Hic_asm_13                     25120253 25121096 (10487415) + Hic_asm_13-unknown-27566070-840-3568_LTR   Unspecified       1    840     (0)  429431   TG CA GATAA GATAA
  1377    6.0  0.0  0.6  Hic_asm_13                     25399798 25399980 (10208531) C Hic_asm_13-unknown-12039853-183-1162_LTR   Unspecified     (0)    182       1  429881   TG CA GGTGA GGTAT
 16670   13.7  0.1  0.1  Hic_asm_13                     25439903 25442502 (10166009) + Hic_asm_10-unknown-4872560-2602-1345_LTR   Unspecified       1   2602     (0)  429937   TG CA GTGTT GTGTT
 16638   13.8  0.1  0.1  Hic_asm_13                     25442508 25445107 (10163404) + Hic_asm_10-unknown-4872560-2602-1345_LTR   Unspecified       1   2602     (0)  429938   TG CA GTGTT GTGTT
 16706   13.7  0.1  0.1  Hic_asm_13                     25445113 25447712 (10160799) + Hic_asm_10-unknown-4872560-2602-1345_LTR   Unspecified       1   2602     (0)  429939   TG CA GTGTT GTGTT
 16457   13.9  0.5  0.1  Hic_asm_13                     25447718 25450309 (10158202) + Hic_asm_10-unknown-4872560-2602-1345_LTR   Unspecified       1   2602     (0)  429940   TG CA GTGTT GTGTT
 16723   13.6  0.1  0.1  Hic_asm_13                     25450315 25452914 (10155597) + Hic_asm_10-unknown-4872560-2602-1345_LTR   Unspecified       1   2602     (0)  429941   TG CA GTGTT GTGTT
 16706   13.7  0.1  0.1  Hic_asm_13                     25452920 25455519 (10152992) + Hic_asm_10-unknown-4872560-2602-1345_LTR   Unspecified       1   2602     (0)  429942   TG CA GTGTT GTGTT
 16502   13.8  0.5  0.1  Hic_asm_13                     25455525 25458116 (10150395) + Hic_asm_10-unknown-4872560-2602-1345_LTR   Unspecified       1   2602     (0)  429943   TG CA GTGTT GTGTT
 16782   13.4  0.1  0.1  Hic_asm_13                     25458122 25460721 (10147790) + Hic_asm_10-unknown-4872560-2602-1345_LTR   Unspecified       1   2602     (0)  429944   TG CA GTGTT GTGTT
 16505   13.7  0.5  0.1  Hic_asm_13                     25460727 25463318 (10145193) + Hic_asm_10-unknown-4872560-2602-1345_LTR   Unspecified       1   2602     (0)  429945   TG CA GTGTT GTGTT
 16475   13.8  0.5  0.1  Hic_asm_13                     25463324 25465916 (10142595) + Hic_asm_10-unknown-4872560-2602-1345_LTR   Unspecified       1   2602     (0)  429946   TG CA GTGTT GTGTT
 16502   13.8  0.5  0.1  Hic_asm_13                     25465922 25468513 (10139998) + Hic_asm_10-unknown-4872560-2602-1345_LTR   Unspecified       1   2602     (0)  429947   TG CA GTGTT GTGTT
 16782   13.4  0.1  0.1  Hic_asm_13                     25468519 25471118 (10137393) + Hic_asm_10-unknown-4872560-2602-1345_LTR   Unspecified       1   2602     (0)  429948   TG CA GTGTT GTGTT
 16637   13.8  0.1  0.1  Hic_asm_13                     25471124 25473724 (10134787) + Hic_asm_10-unknown-4872560-2602-1345_LTR   Unspecified       1   2602     (0)  429949   TG CA GTGTT GTGTT
 16427   13.7  0.5  0.2  Hic_asm_13                     25481245 25483839 (10124672) + Hic_asm_10-unknown-4872560-2602-1345_LTR   Unspecified       1   2602     (0)  429952   TG CA GTGTT GTGTT
 16697   13.5  0.1  0.2  Hic_asm_13                     25483845 25486448 (10122063) + Hic_asm_10-unknown-4872560-2602-1345_LTR   Unspecified       1   2602     (0)  429953   TG CA GTGTT GTGTT
  5288   11.2  2.5  0.9  Hic_asm_13                     25751139 25751942  (9856569) + Hic_asm_15-Gypsy-29848677-824-8386_LTR     Unspecified       1    817     (0)  430411   TG CA ACAAC ACAAC
  5073   11.2  0.7  3.5  Hic_asm_13                     25810873 25811690  (9796821) + Hic_asm_1-unknown-33696189-839-3544_LTR    Unspecified       1    796     (0)  430542   TG CA TGTTG TGTTG
  4523   10.8  0.8  4.0  Hic_asm_13                     26034121 26034898  (9573613) C Hic_asm_6-Gypsy-27017714-758-7423_LTR      Unspecified     (0)    754       1  430968   TG CA GTAGC GTAGC
  2336   19.6  8.7  3.4  Hic_asm_13                     26524035 26524595  (9083916) + Hic_asm_1-unknown-24178280-590-1433_LTR    Unspecified       1    590     (0)  431721   TG CA GTTGC CTGGC
  2395   15.9  3.7  1.2  Hic_asm_13                     26656231 26656720  (8951791) C Hic_asm_26-Gypsy-35845304-502-13031_LTR    Unspecified     (0)    502       1  431911   TG CA ATAAG ATAGG
  1747   14.8  3.2  4.1  Hic_asm_13                     27311875 27312219  (8296292) C Hic_asm_23-unknown-18999290-342-14991_LTR  Unspecified     (0)    342       1  432943   TG CA GAAAG GAAGA
  4634    8.7  0.2  6.7  Hic_asm_13                     27385775 27386586  (8221925) C Hic_asm_21-unknown-33071632-849-3566_LTR   Unspecified     (0)    763       1  433095   TG CA ACGCC ACGCC
   791   18.7  4.0  5.2  Hic_asm_13                     27953478 27953652  (7654859) + Hic_asm_15-unknown-27537812-173-4645_LTR   Unspecified       1    173     (0)  434126   TG CA ATTTC ATTTC
  5100   10.3  0.8  6.4  Hic_asm_13                     28243356 28244195  (7364316) C Hic_asm_1-unknown-33696189-839-3544_LTR    Unspecified     (0)    796       1  434659   TG CA CACAT CACAT
  5163   10.4  0.4  6.4  Hic_asm_13                     28298389 28299232  (7309279) + Hic_asm_1-unknown-33696189-839-3544_LTR    Unspecified       1    796     (0)  434716   TG CA ATGTG ATGTG
  2023    5.2  0.0  0.0  Hic_asm_13                     28347874 28348125  (7260386) C Hic_asm_16-unknown-22986744-1777-4194_LTR  Unspecified     (0)    252       1  434787   TG CA GGCCT GCCTT
  1465    6.0  0.0  0.0  Hic_asm_13                     28511337 28511518  (7096993) + Hic_asm_13-unknown-12039853-183-1162_LTR   Unspecified       1    182     (0)  435004   TG CA ACACG TCACC
  1912    9.2  1.1  0.0  Hic_asm_13                     28799909 28800190  (6808321) C Hic_asm_15-Gypsy-31869691-285-8763_LTR     Unspecified     (0)    285       1  435480   TG CA GTGAC CTGAC
   988   19.0  0.6  0.0  Hic_asm_13                     28872026 28872204  (6736307) C Hic_asm_13-unknown-12039853-183-1162_LTR   Unspecified     (0)    182       3  435593   TG CA AAGGG AATAG
  5662    9.7  0.1  3.4  Hic_asm_13                     29350293 29351136  (6257375) C Hic_asm_15-Gypsy-29848677-824-8386_LTR     Unspecified     (0)    817       1  436350   TG CA ATAAA ATAAA
  4736    9.3  0.0  6.4  Hic_asm_13                     29558525 29559336  (6049175) C Hic_asm_21-unknown-33071632-849-3566_LTR   Unspecified     (0)    763       1  436711   TG CA CCAAA ACAAT
  4243   19.5  5.2  4.4  Hic_asm_13                     29763302 29764381  (5844130) C Hic_asm_5-unknown-7184952-1088-2285_LTR    Unspecified     (0)   1088       1  437106   TG CA CAAAC CAAAC
  1939   21.3  2.0 20.6  Hic_asm_13                     30899325 30900318  (4708193) C Hic_asm_22-unknown-11500737-932-3231_LTR   Unspecified    (91)    841       1  439120   TG CA TAAAG CATAG
  5769    4.9  0.1  5.2  Hic_asm_13                     31350772 31351607  (4256904) C Hic_asm_1-unknown-33696189-839-3544_LTR    Unspecified     (0)    796       1  440114   TG CA AGTAT AGTAT
  9547    1.6  0.0  2.0  Hic_asm_13                     31508204 31509422  (4099089) + Hic_asm_20-Gypsy-49103178-1214-5710_LTR    Unspecified       1   1195     (0)  440391   TG CA ACCCT CCCTT
  1038   12.8  0.6  0.6  Hic_asm_13                     31850547 31850719  (3757792) C Hic_asm_15-unknown-27537812-173-4645_LTR   Unspecified     (0)    173       1  441067   TG CA GAAAT GAAAT
  1217    7.8  1.7  0.6  Hic_asm_13                     32038329 32038508  (3570003) C Hic_asm_13-unknown-12039853-183-1162_LTR   Unspecified     (0)    182       1  441469   TG CA CTCTT ATCTT
  1301    8.8  0.0  0.6  Hic_asm_13                     32045029 32045211  (3563300) + Hic_asm_13-unknown-12039853-183-1162_LTR   Unspecified       1    182     (0)  441485   TG CA TAACC TCACC
  5443    8.4  0.5  0.3  Hic_asm_13                     32176020 32176790  (3431721) C Hic_asm_12-unknown-33846763-788-3597_LTR   Unspecified     (0)    773       1  441712   TG CA ACACC ACACC
  2540    1.4  0.3  0.0  Hic_asm_13                     32381785 32382071  (3226440) C Hic_asm_14-Gypsy-6525664-288-11803_LTR     Unspecified     (0)    288       1  442168   TG CA GTTTG GTTTG
   999    8.0  0.0 33.0  Hic_asm_13                     32521654 32521895  (3086616) C Hic_asm_13-unknown-12039853-183-1162_LTR   Unspecified     (0)    182       1  442423   TG CA GATGA CATTA
  5351    9.8  1.2  0.1  Hic_asm_13                     32571387 32572129  (3036382) + Hic_asm_21-unknown-16135050-751-3211_LTR   Unspecified       1    751     (0)  442567   TG CA GAGAT GATGT
  1331    7.2  1.1  0.6  Hic_asm_13                     32774180 32774360  (2834151) + Hic_asm_13-unknown-12039853-183-1162_LTR   Unspecified       1    182     (0)  442920   TG CA CGGGG CGGGG
  1327   10.3  1.5  1.0  Hic_asm_13                     32787685 32787889  (2820622) + Hic_asm_15-unknown-4401777-206-4002_LTR    Unspecified       1    206     (0)  442949   TG CA CCCTT CCTTA
 23085    1.3  0.0  0.0  Hic_asm_13                     32872075 32874676  (2733835) C Hic_asm_10-unknown-4872560-2602-1345_LTR   Unspecified     (0)   2602       1  443085   TG CA AACTC AACTC
 23082    1.3  0.0  0.0  Hic_asm_13                     32874682 32877283  (2731228) C Hic_asm_10-unknown-4872560-2602-1345_LTR   Unspecified     (0)   2602       1  443086   TG CA AACTC AACTC
 23082    1.3  0.0  0.0  Hic_asm_13                     32877289 32879890  (2728621) C Hic_asm_10-unknown-4872560-2602-1345_LTR   Unspecified     (0)   2602       1  443087   TG CA AACTC AACTC
 23082    1.3  0.0  0.0  Hic_asm_13                     32879896 32882497  (2726014) C Hic_asm_10-unknown-4872560-2602-1345_LTR   Unspecified     (0)   2602       1  443088   TG CA AACTC AACTC
 22097    1.3  0.0  0.0  Hic_asm_13                     32882503 32885104  (2723407) C Hic_asm_10-unknown-4872560-2602-1345_LTR   Unspecified     (0)   2602       1  443089   TG CA AACTC AACTC
 10404    1.8  0.1  0.9  Hic_asm_13                     33714798 33716039  (1892472) C Hic_asm_16-unknown-53533923-1244-1000_LTR  Unspecified     (0)   1232       1  444815   TG CA AAAGT AAGTT
 22942    1.6  0.0  0.0  Hic_asm_13                     33771898 33774499  (1834012) C Hic_asm_10-unknown-4872560-2602-1345_LTR   Unspecified     (0)   2602       1  444898   TG CA AACTC AACTC
 23016    1.5  0.0  0.0  Hic_asm_13                     33777325 33779926  (1828585) C Hic_asm_10-unknown-4872560-2602-1345_LTR   Unspecified     (0)   2602       1  444901   TG CA AACTC AACTC
 23003    1.5  0.0  0.0  Hic_asm_13                     33779932 33782533  (1825978) C Hic_asm_10-unknown-4872560-2602-1345_LTR   Unspecified     (0)   2602       1  444902   TG CA AACTC AACTC
 22900    1.5  0.1  0.0  Hic_asm_13                     33793037 33795636  (1812875) C Hic_asm_10-unknown-4872560-2602-1345_LTR   Unspecified     (0)   2602       1  444909   TG CA AACTC AACTC
 22916    1.5  0.1  0.0  Hic_asm_13                     33795642 33798242  (1810269) C Hic_asm_10-unknown-4872560-2602-1345_LTR   Unspecified     (0)   2602       1  444910   TG CA AACTC AACTC
  3668   14.7 11.8  2.6  Hic_asm_13                     33926018 33926848  (1681663) C Hic_asm_23-unknown-1610309-905-9690_LTR    Unspecified     (0)    905       1  445170   TG CA ATAAC ATAAC
  2462   12.6  9.0  1.4  Hic_asm_13                     33953356 33953822  (1654689) C Hic_asm_26-Gypsy-35845304-502-13031_LTR    Unspecified     (0)    502       1  445219   TG CA CATAT CATAT
  4869    7.0  0.2  7.6  Hic_asm_13                     34153417 34154235  (1454276) C Hic_asm_21-unknown-33071632-849-3566_LTR   Unspecified     (0)    763       1  445537   TG CA GTTGT GTTGT
  3427   15.6  0.7 22.1  Hic_asm_13                     34866219 34867308   (741203) + Hic_asm_25-unknown-22358606-899-3361_LTR   Unspecified       1    899     (0)  446804   TG CA ACTAA ACTAA
  1309    7.7  0.0  0.6  Hic_asm_13                     34875655 34875837   (732674) + Hic_asm_13-unknown-12039853-183-1162_LTR   Unspecified       1    182     (0)  446816   TG CA AGCAG AGCAG
  5556    6.5  3.9  4.6  Hic_asm_13                     34954641 34955486   (653025) + Hic_asm_13-unknown-27566070-840-3568_LTR   Unspecified       1    840     (0)  446911   TG CA ATGCA ATGCA
  4958   11.0  0.6  3.6  Hic_asm_13                     34962069 34962888   (645623) + Hic_asm_1-unknown-33696189-839-3544_LTR    Unspecified       1    796     (0)  446930   TG CA ATATC ATATC
   799   24.0  0.6  0.6  Hic_asm_13                     34968799 34968978   (639533) C Hic_asm_13-unknown-12039853-183-1162_LTR   Unspecified     (0)    182       3  446939   TG CA ATTCT AACCT
  4837   11.2  2.2  4.0  Hic_asm_13                     34989125 34989934   (618577) + Hic_asm_1-unknown-33696189-839-3544_LTR    Unspecified       1    796     (0)  446969   TG CA GTATG GTATG
  1830   15.1  3.2  4.4  Hic_asm_13                     34995835 34996180   (612331) + Hic_asm_23-unknown-18999290-342-14991_LTR  Unspecified       1    342     (0)  446983   TG CA TCTTC TATCC
  5860    7.6  0.2  4.5  Hic_asm_13                     35201895 35202724   (405787) + Hic_asm_1-unknown-33696189-839-3544_LTR    Unspecified       1    796     (0)  447366   TG CA CTTAT CTTAT
  8195    9.9  0.6  3.6  Hic_asm_14                       320702   321970 (24604631) C Hic_asm_9-unknown-42916178-1235-1143_LTR   Unspecified     (0)   1232       1  448396   TG CA CAGAA GAGGA
  1319   11.2  0.5  0.0  Hic_asm_14                       516066   516270 (24410331) C Hic_asm_15-unknown-4401777-206-4002_LTR    Unspecified     (0)    206       1  448792   TG CA TAAGG ATAGG
  5228   12.8  4.2  1.6  Hic_asm_14                       749178   750059 (24176542) + Hic_asm_23-unknown-1610309-905-9690_LTR    Unspecified       1    905     (0)  449201   TG CA CTATA CTATA
  6556    2.1  0.0  0.5  Hic_asm_14                      1350637  1351394 (23575207) C Hic_asm_6-Gypsy-27017714-758-7423_LTR      Unspecified     (0)    754       1  449761   TG CA CGTTA CGTTA
  2911   17.9  3.6  2.4  Hic_asm_14                      1652897  1653570 (23273031) + Hic_asm_17-Gypsy-261277-685-5939_LTR       Unspecified       1    682     (0)  450014   TG CA GTGCT GTGCT
  5750    7.9  0.1  4.5  Hic_asm_14                      1654016  1654846 (23271755) C Hic_asm_1-unknown-33696189-839-3544_LTR    Unspecified     (0)    796       1  450015   TG CA CTAAG CTAAG
  1211   17.8  6.0  5.0  Hic_asm_14                      2255270  2255588 (22671013) C Hic_asm_5-Gypsy-3236983-322-6706_LTR       Unspecified     (0)    322       1  450730   TG CA CTTGG CTTGG
  1852   10.4  1.9  1.9  Hic_asm_14                      3517772  3518093 (21408508) C Hic_asm_5-Gypsy-3236983-322-6706_LTR       Unspecified     (0)    322       1  453503   TG CA GAGTT GGGTT
  5707    9.0  0.2  4.7  Hic_asm_14                      3659313  3660165 (21266436) + Hic_asm_15-Gypsy-29848677-824-8386_LTR     Unspecified       1    817     (0)  453711   TG CA ACTAC AATAC
  2834    7.0  0.0  2.4  Hic_asm_14                      3843865  3844246 (21082355) + Hic_asm_5-unknown-34081726-374-1334_LTR    Unspecified       1    373     (0)  454077   TG CA CCAAT CTATT
  2016    9.5  1.5  2.5  Hic_asm_14                      3862515  3862839 (21063762) + Hic_asm_17-unknown-3713878-322-32687_LTR   Unspecified       1    322     (0)  454122   TG CA TATTA TATAA
  1402    9.7  0.0  0.0  Hic_asm_14                      4224948  4225153 (20701448) + Hic_asm_15-unknown-4401777-206-4002_LTR    Unspecified       1    206     (0)  454893   TG CA CCTAT CCTTA
  4810    8.9  0.6  6.7  Hic_asm_14                      4438745  4439553 (20487048) C Hic_asm_21-unknown-33071632-849-3566_LTR   Unspecified     (0)    763       1  455331   TG CA CCTTA CCTTA
  2267   13.3  9.6 13.9  Hic_asm_14                      4565134  4565664 (20360937) C Hic_asm_1-unknown-24178280-590-1433_LTR    Unspecified     (0)    590      80  455470   TG CA GCCAA TCCAG
  1763    3.6  0.0  0.5  Hic_asm_14                      4616249  4616470 (20310131) C Hic_asm_16-unknown-52484881-221-3146_LTR   Unspecified     (0)    221       1  455510   TG CA GTGGG GTGGG
  3443   15.1  5.1  4.4  Hic_asm_14                      4952579  4953324 (19973277) C Hic_asm_21-unknown-16135050-751-3211_LTR   Unspecified     (0)    751       1  455764   TG CA GCTCG GCTCG
  2121    9.7  0.0  0.3  Hic_asm_14                      5267647  5267947 (19658654) C Hic_asm_23-unknown-18999290-342-14991_LTR  Unspecified    (42)    300       1  456199   TG CA AAAAA GAAGA
  2966   12.8  2.0  1.8  Hic_asm_14                      5704876  5705376 (19221225) + Hic_asm_26-Gypsy-35845304-502-13031_LTR    Unspecified       1    502     (0)  456851   TG CA TTCAC TTCAC
  2342   13.4  9.9  3.6  Hic_asm_14                      5715807  5716279 (19210322) C Hic_asm_26-Gypsy-35845304-502-13031_LTR    Unspecified     (0)    502       1  456869   TG CA ATAAT ATAAT
  2680   19.7  6.6  6.3  Hic_asm_14                      5751940  5752699 (19173902) + Hic_asm_20-Gypsy-29410689-774-6191_LTR     Unspecified       1    762     (0)  456925   TG CA GTGCC GTGCC
  4783   16.2  2.1  6.0  Hic_asm_14                      6493141  6494211 (18432390) C Hic_asm_10-unknown-36538732-1032-2639_LTR  Unspecified     (0)   1032       1  457992   TG CA GCCTC GCCTC
  2141    5.8  0.0  0.0  Hic_asm_14                      6603353  6603627 (18322974) C Hic_asm_25-Gypsy-16339609-275-1762_LTR     Unspecified     (0)    275       1  458088   TG CA CATTG CATTG
  4739    6.1  0.1  3.0  Hic_asm_14                      6896452  6897126 (18029475) + Hic_asm_15-Gypsy-31786346-678-5854_LTR     Unspecified       1    656     (0)  458354   TG CA ACAAC ACAAC
  1906    9.9  1.1  0.4  Hic_asm_14                      7390323  7390595 (17536006) + Hic_asm_25-Gypsy-16339609-275-1762_LTR     Unspecified       1    275     (0)  458753   TG CA GTAAT GTAAT
  1848   10.3  1.5  0.4  Hic_asm_14                      7397141  7397412 (17529189) + Hic_asm_25-Gypsy-16339609-275-1762_LTR     Unspecified       1    275     (0)  458761   TG CA GTAAT GTAAT
  4164   14.5  1.7  2.3  Hic_asm_14                      7684953  7685707 (17240894) C Hic_asm_21-unknown-16135050-751-3211_LTR   Unspecified     (0)    751       1  459185   TG CA GTAAT TTAAT
  3125    9.8  1.1  1.3  Hic_asm_14                      7874351  7874813 (17051788) + Hic_asm_3-Gypsy-51490652-468-6247_LTR      Unspecified       1    462     (0)  459548   TG CA CATAC CATAC
  3361    8.3  1.1  1.3  Hic_asm_14                      7923640  7924102 (17002499) C Hic_asm_3-Gypsy-51490652-468-6247_LTR      Unspecified     (0)    462       1  459647   TG CA ATCTG GTATG
  1753   10.5 12.4  3.5  Hic_asm_14                      8819166  8819529 (16107072) + Hic_asm_11-Gypsy-33945651-395-5062_LTR     Unspecified       1    395     (0)  461105   TG CA TTTTT TTTTA
  7950    5.0  1.3  5.6  Hic_asm_14                      8822496  8823699 (16102902) C Hic_asm_22-Gypsy-14189873-1155-7717_LTR    Unspecified     (0)   1155       1  461107   TG CA TTCTT TTTTC
  7089   10.1  0.6  6.4  Hic_asm_14                      8843391  8844664 (16081937) C Hic_asm_5-unknown-15982429-1224-1133_LTR   Unspecified     (0)   1205       1  461117   TG CA AGGTT GGTTT
 12318    0.9  0.0  0.6  Hic_asm_14                      9268104  9269536 (15657065) + Hic_asm_9-Gypsy-15819784-1435-4648_LTR     Unspecified       1   1424     (0)  461595   TG CA ACTAG ACTAG
  1839    3.3  0.0  0.0  Hic_asm_14                      9360742  9360955 (15565646) C Hic_asm_18-unknown-46354835-214-6638_LTR   Unspecified     (0)    214       1  461740   TG CA ATTTG CTTGG
  1286   25.8  3.5 13.8  Hic_asm_14                      9457267  9458291 (15468310) + Hic_asm_22-unknown-11500737-932-3231_LTR   Unspecified       1    932     (0)  461843   TG CA AACGT AAAGT
  4059   11.4  0.9  2.4  Hic_asm_14                      9487851  9488542 (15438059) + Hic_asm_17-Gypsy-261277-685-5939_LTR       Unspecified       1    682     (0)  461875   TG CA CTTAG CTTAG
  6119    4.0  0.1  6.8  Hic_asm_14                      9704230  9705078 (15221523) + Hic_asm_1-unknown-33696189-839-3544_LTR    Unspecified       1    796     (0)  462284   TG CA CCATA CCATA
  2206    2.2  0.0  0.4  Hic_asm_14                      9962004  9962271 (14964330) C Hic_asm_8-Gypsy-35519850-268-7682_LTR      Unspecified     (0)    267       1  462902   TG CA GTTAA GTTAA
  6465    2.9  0.0  0.5  Hic_asm_14                     10024424 10025181 (14901420) + Hic_asm_6-Gypsy-27017714-758-7423_LTR      Unspecified       1    754     (0)  463067   TG CA ATCGG ATCGG
  1390   11.2  0.0  0.0  Hic_asm_14                     10216464 10216669 (14709932) C Hic_asm_15-unknown-4401777-206-4002_LTR    Unspecified     (0)    206       1  463418   TG CA TAAGG TAGGA
  2053    9.4  0.9  7.5  Hic_asm_14                     10429567 10429909 (14496692) C Hic_asm_5-Gypsy-3236983-322-6706_LTR       Unspecified     (0)    322       1  463817   TG CA CCGTG CCGTG
  1397    6.0  0.0  0.0  Hic_asm_14                     10513829 10514010 (14412591) C Hic_asm_13-unknown-12039853-183-1162_LTR   Unspecified     (0)    182       1  463903   TG CA GGTGA GATGT
  6098    3.7  0.0  0.3  Hic_asm_14                     11458014 11458769 (13467832) C Hic_asm_6-Gypsy-27017714-758-7423_LTR      Unspecified     (0)    754       1  464811   TG CA GTAGG TTTGG
  1557    6.3  0.5  0.0  Hic_asm_14                     11685903 11686107 (13240494) C Hic_asm_15-unknown-4401777-206-4002_LTR    Unspecified     (0)    206       1  465181   TG CA TAGGG AAGGG
  5313    5.3  6.6  4.4  Hic_asm_14                     12048008 12048830 (12877771) + Hic_asm_13-unknown-27566070-840-3568_LTR   Unspecified       1    840     (0)  465833   TG CA ATATA ATATA
  5607    8.3  0.2  2.8  Hic_asm_14                     12051220 12052057 (12874544) + Hic_asm_15-Gypsy-29848677-824-8386_LTR     Unspecified       1    817     (0)  465835   TG CA AGGAC AGGAC
  1592    4.5  0.0  0.0  Hic_asm_14                     12204003 12204204 (12722397) + Hic_asm_12-Gypsy-25898599-202-7470_LTR     Unspecified       1    202     (0)  466113   TG CA ATAGA ATAGA
  5018    7.9  0.6  7.9  Hic_asm_14                     12306665 12307493 (12619108) C Hic_asm_12-unknown-33846763-788-3597_LTR   Unspecified     (0)    773       1  466345   TG CA ATACT ATACT
  1229   14.1  0.0  0.0  Hic_asm_14                     12642517 12642722 (12283879) + Hic_asm_15-unknown-4401777-206-4002_LTR    Unspecified       1    206     (0)  467025   TG CA TCCAA CCCAA
  1695    7.5  0.9  0.4  Hic_asm_14                     13073918 13074146 (11852455) + Hic_asm_2-Gypsy-26585995-240-5357_LTR      Unspecified       1    230     (0)  467861   TG CA TACAT TAACT
  7291    8.2  1.5  7.2  Hic_asm_14                     13255778 13257017 (11669584) + Hic_asm_3-Gypsy-37149774-1200-5962_LTR     Unspecified       1   1175     (0)  468108   TG CA AACCC ACCCA
  1244   24.2  4.2 21.1  Hic_asm_14                     13539865 13540948 (11385653) + Hic_asm_22-unknown-11500737-932-3231_LTR   Unspecified       1    932     (0)  468600   TG CA TAGAT TAGAT
  4606   11.9  1.5  3.5  Hic_asm_14                     13669849 13670660 (11255941) + Hic_asm_1-unknown-33696189-839-3544_LTR    Unspecified       1    796     (0)  468823   TG CA CGCTG CGCTG
  1512    4.5  2.9  2.9  Hic_asm_14                     13681051 13681256 (11245345) + Hic_asm_15-unknown-4401777-206-4002_LTR    Unspecified       1    206     (0)  468838   TG CA CCCTT CCTTA
  1456    8.7  0.0  0.0  Hic_asm_14                     14177601 14177806 (10748795) C Hic_asm_15-unknown-4401777-206-4002_LTR    Unspecified     (0)    206       1  469780   TG CA TAAGG ATAGG
  1785    8.5  0.0  0.8  Hic_asm_14                     14948878 14949137  (9977464) C Hic_asm_12-Gypsy-44909896-262-4172_LTR     Unspecified     (0)    258       1  471039   TG CA GTAGT GTAGT
  3183    7.5  0.5  0.5  Hic_asm_14                     14959846 14960274  (9966327) C Hic_asm_8-Gypsy-33863490-432-22905_LTR     Unspecified     (0)    429       1  471049   TG CA GTCAT GTCAT
  5434   10.7  1.2  1.2  Hic_asm_14                     15069261 15070077  (9856524) + Hic_asm_15-Gypsy-29848677-824-8386_LTR     Unspecified       1    817     (0)  471187   TG CA TGTTT TGTTT
  1386   15.1  4.3  0.0  Hic_asm_14                     15449752 15449983  (9476618) C Hic_asm_27-Gypsy-15579807-243-5650_LTR     Unspecified     (0)    242       1  471458   TG CA ACAAC ATAAC
  5258    7.5  7.0  3.5  Hic_asm_14                     15564467 15565278  (9361323) + Hic_asm_13-unknown-27566070-840-3568_LTR   Unspecified       1    840     (0)  471535   TG CA ATAGC ATAGC
  4546    9.6  5.3  8.2  Hic_asm_14                     15595270 15596117  (9330484) C Hic_asm_26-unknown-25412973-825-3635_LTR   Unspecified     (0)    825       1  471581   TG CA CTAAT CTAAT
  1844   10.6  0.0  0.0  Hic_asm_14                     16839821 16840095  (8086506) + Hic_asm_25-Gypsy-16339609-275-1762_LTR     Unspecified       1    275     (0)  472830   TG CA TGGTA TGGTA
  1844   10.6  0.0  0.0  Hic_asm_14                     16846443 16846717  (8079884) + Hic_asm_25-Gypsy-16339609-275-1762_LTR     Unspecified       1    275     (0)  472837   TG CA TGGTA TGGTA
  5193   11.0  2.0  1.4  Hic_asm_14                     16887507 16888297  (8038304) C Hic_asm_1-unknown-33696189-839-3544_LTR    Unspecified     (0)    796       1  472879   TG CA CTCCC CTCCC
  9990    1.5  0.1  0.9  Hic_asm_14                     17186418 17187659  (7738942) C Hic_asm_16-unknown-53533923-1244-1000_LTR  Unspecified     (0)   1232       1  473135   TG CA AAGTT AGTTT
   939    1.7  0.0  8.3  Hic_asm_14                     17401669 17401798  (7524803) C Hic_asm_25-unknown-47513530-124-3255_LTR   Unspecified     (0)    120       1  473326   TG CA CCTGC CCTCC
  1317    7.7  0.0  0.6  Hic_asm_14                     17478711 17478893  (7447708) C Hic_asm_13-unknown-12039853-183-1162_LTR   Unspecified     (0)    182       1  473384   TG CA CTTAC CTTAC
  1364    6.7  1.1  0.6  Hic_asm_14                     17599300 17599480  (7327121) C Hic_asm_13-unknown-12039853-183-1162_LTR   Unspecified     (0)    182       1  473460   TG CA GAAAC AAATC
  1835    7.4  0.0  3.5  Hic_asm_14                     17658001 17658267  (7268334) + Hic_asm_12-Gypsy-44909896-262-4172_LTR     Unspecified       1    258     (0)  473503   TG CA GATTA GATTA
  6188    2.6  0.0  0.4  Hic_asm_14                     17853248 17854004  (7072597) + Hic_asm_6-Gypsy-27017714-758-7423_LTR      Unspecified       1    754     (0)  473851   TG CA ATATA ATATA
  6582    2.3  0.0  0.3  Hic_asm_14                     17919185 17919940  (7006661) + Hic_asm_6-Gypsy-27017714-758-7423_LTR      Unspecified       1    754     (0)  473951   TG CA ATAGC ATAGC
   899   15.0 10.1  0.5  Hic_asm_14                     17995952 17996139  (6930462) + Hic_asm_15-unknown-4401777-206-4002_LTR    Unspecified       1    206     (0)  474067   TG CA CCCTT CCTTA
   987   15.8  5.1  0.5  Hic_asm_14                     18111232 18111428  (6815173) + Hic_asm_15-unknown-4401777-206-4002_LTR    Unspecified       1    206     (0)  474229   TG CA CCCTT CCTTA
   972   16.3  5.1  0.5  Hic_asm_14                     18217496 18217692  (6708909) + Hic_asm_15-unknown-4401777-206-4002_LTR    Unspecified       1    206     (0)  474389   TG CA CCCTT CCTTA
  1003   15.3  5.1  0.5  Hic_asm_14                     18260198 18260394  (6666207) + Hic_asm_15-unknown-4401777-206-4002_LTR    Unspecified       1    206     (0)  474434   TG CA CCCTT CCTTA
  1481    6.3  0.5  0.0  Hic_asm_14                     18871672 18871876  (6054725) C Hic_asm_15-unknown-4401777-206-4002_LTR    Unspecified     (0)    206       1  475479   TG CA TAAGG ATAGG
  6134    4.7  0.1  5.3  Hic_asm_14                     18908654 18909490  (6017111) C Hic_asm_1-unknown-33696189-839-3544_LTR    Unspecified     (0)    796       1  475534   TG CA ATTTC ATTTC
  5636    5.3  6.7  4.5  Hic_asm_14                     19011406 19012228  (5914373) + Hic_asm_13-unknown-27566070-840-3568_LTR   Unspecified       1    840     (0)  475827   TG CA ATATA ATATA
  6017    3.6  3.5  4.3  Hic_asm_14                     19075256 19076101  (5850500) + Hic_asm_13-unknown-27566070-840-3568_LTR   Unspecified       1    840     (0)  475947   TG CA CCACT CCACT
  1242    8.2  0.0  1.6  Hic_asm_14                     19093074 19093258  (5833343) + Hic_asm_13-unknown-12039853-183-1162_LTR   Unspecified       1    182     (0)  475984   TG CA AACAA AGCAA
  5162    9.9  2.1  3.7  Hic_asm_14                     20059004 20059849  (4866752) C Hic_asm_15-unknown-52525073-865-3425_LTR   Unspecified     (0)    833       1  477819   TG CA GTTAG GTTAG
  4752    9.2  7.2  3.6  Hic_asm_14                     20073353 20074157  (4852444) C Hic_asm_15-unknown-52525073-865-3425_LTR   Unspecified     (0)    833       1  477844   TG CA GTTAG GTTAG
  9977    1.5  0.0  2.0  Hic_asm_14                     21234275 21235493  (3691108) C Hic_asm_20-Gypsy-49103178-1214-5710_LTR    Unspecified     (0)   1195       1  479637   TG CA AAAAT AAATC
  3790   23.5  0.8  6.9  Hic_asm_14                     21490723 21491876  (3434725) C Hic_asm_5-unknown-7184952-1088-2285_LTR    Unspecified     (0)   1088       1  479923   TG CA ATTTT ATTGT
  1880    3.6  5.2  0.4  Hic_asm_14                     21973073 21973322  (2953279) + Hic_asm_3-unknown-52579044-262-2558_LTR    Unspecified       1    262     (0)  480522   TG CA CCACC CCACC
  1437    6.6  0.0  0.6  Hic_asm_14                     22026108 22026290  (2900311) + Hic_asm_13-unknown-12039853-183-1162_LTR   Unspecified       1    182     (0)  480594   TG CA CGGCC ATGCC
  2155   12.0 19.8  1.8  Hic_asm_14                     22227265 22227688  (2698913) + Hic_asm_4-Gypsy-46198007-507-4682_LTR      Unspecified       1    499     (0)  480845   TG CA CTAGA ATAGA
  4826    9.1  0.2  6.4  Hic_asm_14                     22648049 22648858  (2277743) C Hic_asm_21-unknown-33071632-849-3566_LTR   Unspecified     (0)    763       1  481370   TG CA TCGCC TCGCC
  6969    7.2  2.5  0.2  Hic_asm_14                     22657913 22658841  (2267760) C Hic_asm_16-unknown-55728087-950-3590_LTR   Unspecified     (0)    950       1  481388   TG CA CGTGG CGTTG
  6483    2.8  0.0  0.5  Hic_asm_14                     22858395 22859152  (2067449) C Hic_asm_6-Gypsy-27017714-758-7423_LTR      Unspecified     (0)    754       1  481640   TG CA GTATG GTATG
  3968    4.4  0.0  0.0  Hic_asm_14                     22974940 22975417  (1951184) C Hic_asm_5-Gypsy-31337672-479-5591_LTR      Unspecified     (0)    478       1  481763   TG CA GTCTT GTCTT
   918    4.2  0.0  3.3  Hic_asm_14                     23071793 23071916  (1854685) + Hic_asm_25-unknown-47513530-124-3255_LTR   Unspecified       1    120     (0)  481899   TG CA TACCG TGGCG
 22023    1.4  0.0  0.0  Hic_asm_14                     23702574 23705175  (1221426) + Hic_asm_10-unknown-4872560-2602-1345_LTR   Unspecified       1   2602     (0)  482874   TG CA GAGTT GAGTT
  2277   26.4  8.2  2.8  Hic_asm_14                     23722859 23723891  (1202710) C Hic_asm_5-unknown-7184952-1088-2285_LTR    Unspecified     (0)   1088       1  482889   TG CA ATATA ATATA
  3529    5.0  0.0  0.7  Hic_asm_14                     23889298 23889762  (1036839) + Hic_asm_3-Gypsy-51490652-468-6247_LTR      Unspecified       1    462     (0)  483170   TG CA CCGGT CCGGT
  1063   13.3  0.0  0.0  Hic_asm_14                     23964419 23964591   (962010) + Hic_asm_15-unknown-27537812-173-4645_LTR   Unspecified       1    173     (0)  483329   TG CA AATTC ATTTC
  3559   23.5  3.0  4.4  Hic_asm_14                     24005725 24006827   (919774) C Hic_asm_5-unknown-7184952-1088-2285_LTR    Unspecified     (0)   1088       1  483420   TG CA GTTTG GTTTT
  1371    5.0  0.0  0.6  Hic_asm_14                     24073811 24073993   (852608) C Hic_asm_13-unknown-12039853-183-1162_LTR   Unspecified     (0)    182       1  483503   TG CA GTTGA GTGGT
  6638    2.1  0.1  0.4  Hic_asm_14                     24341996 24342751   (583850) C Hic_asm_6-Gypsy-27017714-758-7423_LTR      Unspecified     (0)    754       1  483838   TG CA ATAGT ATAGT
  5089    8.8  0.2  6.8  Hic_asm_15                       104947   105759 (52764668) C Hic_asm_21-unknown-33071632-849-3566_LTR   Unspecified     (0)    763       1  484381   TG CA CCTAT CCTAT
  6271    2.0  0.0  0.4  Hic_asm_15                       155753   156509 (52713918) C Hic_asm_6-Gypsy-27017714-758-7423_LTR      Unspecified     (0)    754       1  484440   TG CA GGGTT GCCTT
  2301    9.1  0.3  2.3  Hic_asm_15                       642737   643085 (52227342) + Hic_asm_23-unknown-18999290-342-14991_LTR  Unspecified       1    342     (0)  485187   TG CA TCTTC CTTTC
  1028   18.9  0.0  1.0  Hic_asm_15                      1474333  1474540 (51395887) + Hic_asm_15-unknown-4401777-206-4002_LTR    Unspecified       1    206     (0)  486695   TG CA CCCTT CCTTA
  2899    6.7  0.0  2.7  Hic_asm_15                      1758155  1758537 (51111890) C Hic_asm_5-unknown-34081726-374-1334_LTR    Unspecified     (0)    373       1  487145   TG CA AATAG ATTGG
  1494    8.2  0.0  0.5  Hic_asm_15                      2018935  2019141 (50851286) C Hic_asm_15-unknown-4401777-206-4002_LTR    Unspecified     (0)    206       1  487536   TG CA TAAGG ATAGG
  1356   11.7  0.0  0.5  Hic_asm_15                      2489689  2489895 (50380532) + Hic_asm_15-unknown-4401777-206-4002_LTR    Unspecified       1    206     (0)  488305   TG CA TCCTA CCTTA
  1394    9.2  0.0  0.5  Hic_asm_15                      2578149  2578355 (50292072) C Hic_asm_15-unknown-4401777-206-4002_LTR    Unspecified     (0)    206       1  488462   TG CA TAAGG ATAGG
  1412    5.5  0.0  0.0  Hic_asm_15                      2584395  2584576 (50285851) C Hic_asm_13-unknown-12039853-183-1162_LTR   Unspecified     (0)    182       1  488473   TG CA GGTGA GATAA
  1817   24.6  9.3  3.4  Hic_asm_15                      2778252  2779137 (50091290) C Hic_asm_11-unknown-24538805-936-3530_LTR   Unspecified     (0)    936       1  488739   TG CA CTAAT CTAAT
  1196    8.7  0.0  4.0  Hic_asm_15                      2788407  2788586 (50081841) C Hic_asm_15-unknown-27537812-173-4645_LTR   Unspecified     (0)    173       1  488746   TG CA AAAAT GAAGT
  1317    6.7  6.0  2.9  Hic_asm_15                      2895445  2895644 (49974783) + Hic_asm_15-unknown-4401777-206-4002_LTR    Unspecified       1    206     (0)  488913   TG CA CCCTT CCTTA
  6585    1.9  0.0  0.5  Hic_asm_15                      3122069  3122826 (49747601) + Hic_asm_6-Gypsy-27017714-758-7423_LTR      Unspecified       1    754     (0)  489270   TG CA AAGAC AAGAC
  5841    6.8  0.0  0.8  Hic_asm_15                      3531117  3531876 (49338551) + Hic_asm_6-Gypsy-27017714-758-7423_LTR      Unspecified       1    754     (0)  490157   TG CA ATTCC ATTCC
   972    5.4 10.8  0.6  Hic_asm_15                      4554906  4555053 (48315374) C Hic_asm_14-Gypsy-4738696-163-4514_LTR      Unspecified     (0)    163       1  492268   TG CA ACGTG ACGTA
 10532    5.9  0.8  1.0  Hic_asm_15                      4613707  4615133 (48255294) C Hic_asm_9-Gypsy-15819784-1435-4648_LTR     Unspecified     (0)   1424       1  492390   TG CA GAAAT GAAAT
  1446    6.0  2.9  2.4  Hic_asm_15                      4731046  4731250 (48139177) C Hic_asm_15-unknown-4401777-206-4002_LTR    Unspecified     (0)    206       1  492589   TG CA AAAGT AAGGG
  2909   16.3 15.7  1.1  Hic_asm_15                      5322357  5323088 (47547339) C Hic_asm_0-Gypsy-61553895-838-6004_LTR      Unspecified     (0)    838       1  493638   TG CA CCTAT CCTAT
  2770    8.0  9.6  0.6  Hic_asm_15                      5454089  5454527 (47415900) + Hic_asm_5-Gypsy-31337672-479-5591_LTR      Unspecified       1    478     (0)  493830   TG CA TTAAT TTAAT
  4842    8.7  5.2  3.8  Hic_asm_15                      5596732  5597560 (47272867) C Hic_asm_13-unknown-27566070-840-3568_LTR   Unspecified     (0)    840       1  493997   TG CA TGCTG TGCTG
  5964    4.3  3.2  4.2  Hic_asm_15                      5624566  5625413 (47245014) + Hic_asm_13-unknown-27566070-840-3568_LTR   Unspecified       1    840     (0)  494043   TG CA TATAT TATTT
  5034   10.8  0.4  2.3  Hic_asm_15                      5865806  5866616 (47003811) C Hic_asm_1-unknown-33696189-839-3544_LTR    Unspecified     (0)    796       1  494362   TG CA ATTAC ATTAC
  7246    6.2  1.5 13.6  Hic_asm_15                      6135289  6136603 (46733824) C Hic_asm_3-Gypsy-37149774-1200-5962_LTR     Unspecified     (0)   1175       1  494806   TG CA TTCCT TCCTT
  7492    5.7  0.8 12.5  Hic_asm_15                      6147705  6149015 (46721412) C Hic_asm_3-Gypsy-37149774-1200-5962_LTR     Unspecified     (0)   1175       1  494820   TG CA TTCCT TCCTT
  4829   12.8  0.4 12.8  Hic_asm_15                      6261556  6262521 (46607906) C Hic_asm_20-unknown-5721520-860-5288_LTR    Unspecified     (0)    860       1  494998   TG CA TTAGT TTAGT
  2363    7.7  0.3  2.9  Hic_asm_15                      6267564  6267923 (46602504) C Hic_asm_4-Gypsy-8010144-365-4098_LTR       Unspecified     (0)    351       1  495004   TG CA TATCT TATAT
  1281   10.4 19.5  0.9  Hic_asm_15                      6683285  6683556 (46186871) + Hic_asm_17-unknown-3713878-322-32687_LTR   Unspecified       1    322     (0)  495588   TG CA TAATA TATAA
  5243    6.9  0.1  7.6  Hic_asm_15                      6924074  6924893 (45945534) + Hic_asm_21-unknown-33071632-849-3566_LTR   Unspecified       1    763     (0)  495987   TG CA ACGAG ACGAG
  6613    1.7  0.0  0.5  Hic_asm_15                      7131640  7132397 (45738030) C Hic_asm_6-Gypsy-27017714-758-7423_LTR      Unspecified     (0)    754       1  496326   TG CA GGGTT GTGCT
  5558    5.6  6.6  4.4  Hic_asm_15                      7230712  7231534 (45638893) + Hic_asm_13-unknown-27566070-840-3568_LTR   Unspecified       1    840     (0)  496446   TG CA ATATA ATATA
  3795    4.2  0.0  0.2  Hic_asm_15                      7346421  7346899 (45523528) + Hic_asm_5-Gypsy-31337672-479-5591_LTR      Unspecified       1    478     (0)  496603   TG CA GTGAC GTGAC
  1430    8.4  0.0  1.0  Hic_asm_15                      7376636  7376838 (45493589) + Hic_asm_20-Gypsy-31437517-203-4666_LTR     Unspecified       1    201     (0)  496653   TG CA ATCGC ATCGC
  1108   10.2  0.0 34.5  Hic_asm_15                      7482167  7482497 (45387930) C Hic_asm_12-Gypsy-54652422-246-11427_LTR    Unspecified     (0)    246       1  496756   TG CA CCTAC CCTAC
  3139   13.3  1.1  0.4  Hic_asm_15                      7525030  7525571 (45344856) + Hic_asm_25-unknown-36005049-556-4059_LTR   Unspecified       1    546    (10)  496788   TG CA AATCT AACTT
   698   11.5  0.9  2.6  Hic_asm_15                      7916480  7916595 (44953832) + Hic_asm_5-Gypsy-16148238-117-5313_LTR      Unspecified       1    114     (0)  497441   TG CA GCGCT GCGCT
  2318    4.8  2.9  0.3  Hic_asm_15                      8315148  8315461 (44554966) C Hic_asm_17-unknown-3713878-322-32687_LTR   Unspecified     (0)    322       1  498153   TG CA TATTA TATAA
  6401    1.9  0.9  0.8  Hic_asm_15                      9010134  9010886 (43859541) C Hic_asm_6-Gypsy-27017714-758-7423_LTR      Unspecified     (0)    754       1  499375   TG CA ATACT ATACT
  2196    0.0  0.0  0.0  Hic_asm_15                      9657881  9658125 (43212302) C Hic_asm_18-unknown-33037154-245-4375_LTR   Unspecified     (0)    245       1  500439   TG CA CCATC CCATC
  3521    1.9  0.0  1.4  Hic_asm_15                      9741537  9741969 (43128458) C Hic_asm_17-Gypsy-586065-428-6133_LTR       Unspecified     (0)    427       1  500549   TG CA AACAG ACAAG
  1134   12.8  0.9  4.4  Hic_asm_15                      9888699  9888911 (42981516) C Hic_asm_15-unknown-4401777-206-4002_LTR    Unspecified     (0)    206       1  500746   TG CA TAAGG AAGGG
  5284   10.2  0.6  3.6  Hic_asm_15                     10107763 10108582 (42761845) + Hic_asm_1-unknown-33696189-839-3544_LTR    Unspecified       1    796     (0)  501141   TG CA CTAAG CCAAG
  1506    9.2  0.0  0.0  Hic_asm_15                     10125197 10125402 (42745025) + Hic_asm_15-unknown-4401777-206-4002_LTR    Unspecified       1    206     (0)  501158   TG CA CCTAT CCTTA
  1581    3.9  0.0  2.9  Hic_asm_15                     11127506 11127717 (41742710) + Hic_asm_15-unknown-4401777-206-4002_LTR    Unspecified       1    206     (0)  502453   TG CA CCCTT CCTTA
  1909    5.0  0.0  0.8  Hic_asm_15                     11187526 11187769 (41682658) C Hic_asm_27-Gypsy-15579807-243-5650_LTR     Unspecified     (0)    242       1  502529   TG CA ATAAT ATAAT
  5504   10.1  1.4  1.2  Hic_asm_15                     11204042 11204857 (41665570) C Hic_asm_15-Gypsy-29848677-824-8386_LTR     Unspecified     (0)    817       1  502550   TG CA CTTAC CTTAC
  1851    4.9 12.2  2.5  Hic_asm_15                     11278428 11278721 (41591706) C Hic_asm_17-unknown-3713878-322-32687_LTR   Unspecified     (0)    322       1  502645   TG CA TATTA TATAA
  5211    9.8  2.3  2.8  Hic_asm_15                     11367729 11368565 (41501862) C Hic_asm_15-unknown-52525073-865-3425_LTR   Unspecified     (0)    833       1  502782   TG CA TACAA AACAA
   842   19.2  1.6  2.8  Hic_asm_15                     11683480 11683661 (41186766) + Hic_asm_13-unknown-12039853-183-1162_LTR   Unspecified       3    182     (0)  503281   TG CA AACTT ACTTT
  7327    6.1  1.2  0.4  Hic_asm_15                     12712433 12713368 (40157059) C Hic_asm_4-unknown-47713947-943-2349_LTR    Unspecified     (0)    943       1  504932   TG CA ATCAC TACAC
  1682   11.5 10.2  2.7  Hic_asm_15                     12791029 12791341 (40079086) + Hic_asm_23-unknown-18999290-342-14991_LTR  Unspecified       1    336     (6)  505063   TG CA TCTTC TCATA
 10148    1.1  0.0  0.9  Hic_asm_15                     13730489 13731731 (39138696) C Hic_asm_16-unknown-53533923-1244-1000_LTR  Unspecified     (0)   1232       1  506492   TG CA GAAAA ATAAA
  7397    5.3  1.0 18.8  Hic_asm_15                     14094777 14096158 (38774269) + Hic_asm_3-Gypsy-37149774-1200-5962_LTR     Unspecified       1   1175     (0)  506890   TG CA AAATG AATGG
  5844    8.1  0.5  3.2  Hic_asm_15                     14567622 14568460 (38301967) C Hic_asm_15-Gypsy-29848677-824-8386_LTR     Unspecified     (0)    817       1  507686   TG CA ACCAT ACCAT
  1306   12.1  0.0  0.0  Hic_asm_15                     14905587 14905792 (37964635) C Hic_asm_15-unknown-4401777-206-4002_LTR    Unspecified     (0)    206       1  508222   TG CA TAAGG ATAGG
  1921    7.8  0.7  3.9  Hic_asm_15                     14972589 14972882 (37897545) C Hic_asm_15-Gypsy-31869691-285-8763_LTR     Unspecified     (0)    285       1  508335   TG CA AAATG AAATG
  1382    5.2  0.0  1.1  Hic_asm_15                     15076379 15076554 (37793873) + Hic_asm_19-Gypsy-13088666-305-7656_LTR     Unspecified       1    174    (19)  508473   TG CA CAAAA TAATA
  5426    9.7  0.0  1.7  Hic_asm_15                     15747755 15748585 (37121842) + Hic_asm_15-Gypsy-29848677-824-8386_LTR     Unspecified       1    817     (0)  509464   TG CA GTTAT GTTAT
  5202    7.9  0.0  6.0  Hic_asm_15                     15847425 15848233 (37022194) C Hic_asm_21-unknown-33071632-849-3566_LTR   Unspecified     (0)    763       1  509586   TG CA GCATT GCATT
  5202    7.9  0.0  6.0  Hic_asm_15                     15873226 15874034 (36996393) C Hic_asm_21-unknown-33071632-849-3566_LTR   Unspecified     (0)    763       1  509621   TG CA GCATT GCATT
  5224    7.8  0.0  6.0  Hic_asm_15                     15898992 15899800 (36970627) C Hic_asm_21-unknown-33071632-849-3566_LTR   Unspecified     (0)    763       1  509656   TG CA GCATT GCATT
  5202    7.9  0.0  6.0  Hic_asm_15                     15925018 15925826 (36944601) C Hic_asm_21-unknown-33071632-849-3566_LTR   Unspecified     (0)    763       1  509692   TG CA GCATT GCATT
  5980    3.7  0.0  0.8  Hic_asm_15                     16400910 16401669 (36468758) C Hic_asm_6-Gypsy-27017714-758-7423_LTR      Unspecified     (0)    754       1  510418   TG CA CATAC CATAC
  1143   11.7  1.2  0.0  Hic_asm_15                     16481536 16481706 (36388721) + Hic_asm_15-unknown-27537812-173-4645_LTR   Unspecified       1    173     (0)  510537   TG CA ATTTC ATTTT
   822   15.2  0.0  9.2  Hic_asm_15                     16670942 16671130 (36199297) C Hic_asm_15-unknown-27537812-173-4645_LTR   Unspecified     (0)    173       1  510860   TG CA GAAAC GAAAT
  5218    9.5  2.9  2.8  Hic_asm_15                     17420629 17421460 (35448967) C Hic_asm_15-unknown-52525073-865-3425_LTR   Unspecified     (0)    833       1  512034   TG CA TATAT TGTAT
  1511    3.9  0.0  0.6  Hic_asm_15                     17554421 17554603 (35315824) + Hic_asm_13-unknown-12039853-183-1162_LTR   Unspecified       1    182     (0)  512218   TG CA ACCAG AGCAC
  2425    9.1  0.3  2.3  Hic_asm_15                     18065602 18065950 (34804477) + Hic_asm_23-unknown-18999290-342-14991_LTR  Unspecified       1    342     (0)  512896   TG CA CCTTC CTTCC
  1482    5.5  2.9  2.9  Hic_asm_15                     18419559 18419764 (34450663) + Hic_asm_15-unknown-4401777-206-4002_LTR    Unspecified       1    206     (0)  513482   TG CA CCCTT CCTTA
  7556   11.1  0.1  4.8  Hic_asm_15                     20085252 20086513 (32783914) C Hic_asm_5-unknown-15982429-1224-1133_LTR   Unspecified     (0)   1205       1  516056   TG CA AAAGG AAGGA
  2291    5.3  1.0  0.0  Hic_asm_15                     20641705 20642007 (32228420) C Hic_asm_16-Gypsy-53334906-312-3943_LTR     Unspecified     (0)    306       1  516869   TG CA AGCAG AGCAG
  1491   13.7  0.0  3.5  Hic_asm_15                     20767943 20768177 (32102250) + Hic_asm_15-unknown-43307771-227-1187_LTR   Unspecified       1    227     (0)  517051   TG CA GCTGG GTTAG
  6862    4.3  7.2  0.3  Hic_asm_15                     21142259 21143134 (31727293) C Hic_asm_11-unknown-24538805-936-3530_LTR   Unspecified     (0)    936       1  517598   TG CA ACCAT ACCAT
  1134   11.6  0.0  0.6  Hic_asm_15                     21850768 21850941 (31019486) + Hic_asm_15-unknown-27537812-173-4645_LTR   Unspecified       1    173     (0)  518597   TG CA ATTTC ATTTC
  4652   11.2  2.0  3.8  Hic_asm_15                     23277654 23278463 (29591964) + Hic_asm_1-unknown-33696189-839-3544_LTR    Unspecified       1    796     (0)  520673   TG CA GGCTC GGCTC
  1341   11.7  0.0  0.0  Hic_asm_15                     23435859 23436064 (29434363) + Hic_asm_15-unknown-4401777-206-4002_LTR    Unspecified       1    206     (0)  520892   TG CA CCTAT CCTTA
  1590    3.7  0.0  0.0  Hic_asm_15                     23496083 23496272 (29374155) + Hic_asm_19-Gypsy-1219597-190-10000_LTR     Unspecified       1    190     (0)  520960   TG CA ACAAT ACAAT
  1473    4.2  3.2  1.4  Hic_asm_15                     23721404 23721620 (29148807) + Hic_asm_26-Gypsy-7513232-237-7270_LTR      Unspecified       1    221     (0)  521190   TG CA CATAG CATAA
  5312   10.6  0.6  3.1  Hic_asm_15                     24122150 24122986 (28747441) C Hic_asm_15-Gypsy-29848677-824-8386_LTR     Unspecified     (0)    817       1  521716   TG CA AACGC AACGC
  2061    1.8  7.2  1.0  Hic_asm_15                     24218013 24218290 (28652137) + Hic_asm_15-unknown-24794156-336-3170_LTR   Unspecified      27    321     (0)  521836   TG CA CAAAG CAAAG
  1304   13.6  0.0  0.0  Hic_asm_15                     24331363 24331568 (28538859) C Hic_asm_15-unknown-4401777-206-4002_LTR    Unspecified     (0)    206       1  521972   TG CA TAAGG AAAGA
  5041    7.8  7.1  4.6  Hic_asm_15                     24339334 24340154 (28530273) + Hic_asm_13-unknown-27566070-840-3568_LTR   Unspecified       1    840     (0)  521981   TG CA TATAT TATAT
  1033    8.1 16.0  1.0  Hic_asm_15                     24704794 24704968 (28165459) C Hic_asm_20-Gypsy-31437517-203-4666_LTR     Unspecified     (0)    201       1  522472   TG CA ACAGA ACTTA
  6733    8.0  2.0  9.4  Hic_asm_15                     24867924 24869184 (28001243) + Hic_asm_3-Gypsy-37149774-1200-5962_LTR     Unspecified       1   1175     (0)  522682   TG CA GGGGT GGGTA
  2638   20.0  3.0 12.2  Hic_asm_15                     25639363 25640378 (27230049) + Hic_asm_22-unknown-11500737-932-3231_LTR   Unspecified       1    932     (0)  523781   TG CA TTCTC TTCTC
  6995   11.0  0.8  8.6  Hic_asm_15                     25709991 25711288 (27159139) + Hic_asm_5-unknown-15982429-1224-1133_LTR   Unspecified       1   1205     (0)  523874   TG CA AAACT AACTT
  1435    9.8  0.5  0.0  Hic_asm_15                     26428022 26428226 (26442201) C Hic_asm_15-unknown-4401777-206-4002_LTR    Unspecified     (0)    206       1  524825   TG CA TAAGG ATAGG
  4240    3.7  0.0  2.7  Hic_asm_15                     26945266 26945798 (25924629) + Hic_asm_4-unknown-50901359-519-5889_LTR    Unspecified       1    519     (0)  525446   TG CA GACGG GACGG
  1451    6.5  2.9  2.9  Hic_asm_15                     27022297 27022502 (25847925) + Hic_asm_15-unknown-4401777-206-4002_LTR    Unspecified       1    206     (0)  525552   TG CA CCCTT CCTTA
  1379    5.2  0.0  0.6  Hic_asm_15                     27784190 27784363 (25086064) C Hic_asm_15-unknown-27537812-173-4645_LTR   Unspecified     (0)    173       1  526489   TG CA GAAAT GAACC
   960   14.7  0.5  2.2  Hic_asm_15                     28297933 28298120 (24572307) C Hic_asm_12-Gypsy-26679111-185-5812_LTR     Unspecified     (0)    185       1  527294   TG CA AAGGG AAGGG
  1285    9.9  0.6  0.6  Hic_asm_15                     28368156 28368337 (24502090) C Hic_asm_13-unknown-12039853-183-1162_LTR   Unspecified     (0)    182       1  527389   TG CA GGTGA GGTGG
  1431   14.4 14.6  5.3  Hic_asm_15                     29513651 29514082 (23356345) C Hic_asm_16-unknown-19303262-470-7557_LTR   Unspecified     (0)    470       1  528806   TG CA AGTAT AGTAT
  1954   14.1  0.3  2.6  Hic_asm_15                     29677163 29677512 (23192915) + Hic_asm_23-unknown-18999290-342-14991_LTR  Unspecified       1    342     (0)  529041   TG CA TCTTC CTTTC
  4801    2.5  0.0  0.0  Hic_asm_15                     29733474 29734063 (23136364) + Hic_asm_13-unknown-33597542-590-17362_LTR  Unspecified       1    590     (0)  529122   TG CA CGGAA GGGAT
  4757   11.0  1.9  3.9  Hic_asm_15                     30176923 30177734 (22692693) + Hic_asm_1-unknown-33696189-839-3544_LTR    Unspecified       1    796     (0)  529728   TG CA CTTGC TTTGG
  1726   17.3  8.4  4.7  Hic_asm_15                     30749182 30749635 (22120792) C Hic_asm_16-unknown-19303262-470-7557_LTR   Unspecified     (0)    470       1  530484   TG CA ATTAA ATTAA
  4972    9.1  0.0  7.1  Hic_asm_15                     31420149 31420965 (21449462) + Hic_asm_21-unknown-33071632-849-3566_LTR   Unspecified       1    763     (0)  531555   TG CA AGAGT AGAGT
  6045    6.2  0.0  2.5  Hic_asm_15                     31487901 31488737 (21381690) C Hic_asm_15-Gypsy-29848677-824-8386_LTR     Unspecified     (0)    817       1  531651   TG CA TATGT TATGT
  1149   16.1  0.5  0.0  Hic_asm_15                     31647641 31647845 (21222582) C Hic_asm_15-unknown-4401777-206-4002_LTR    Unspecified     (0)    206       1  531928   TG CA TAAGG AATGG
  1646    4.4  0.0  0.5  Hic_asm_15                     31647816 31648022 (21222405) + Hic_asm_15-unknown-4401777-206-4002_LTR    Unspecified       1    206     (0)  531929   TG CA CCCTT CCTTA
   991   12.7  4.2  0.0  Hic_asm_15                     31712810 31712975 (21157452) C Hic_asm_15-unknown-27537812-173-4645_LTR   Unspecified     (0)    173       1  532009   TG CA GAAAT GAAAT
  4964    9.8  2.1  4.3  Hic_asm_15                     32120674 32121486 (20748941) C Hic_asm_1-unknown-33696189-839-3544_LTR    Unspecified     (0)    796       1  532579   TG CA TATGT TATGT
   905   12.7  4.3  7.7  Hic_asm_15                     32490264 32490451 (20379976) C Hic_asm_13-unknown-12039853-183-1162_LTR   Unspecified     (0)    182       1  533086   TG CA TATTT ATTTT
   916   12.1  4.3  7.7  Hic_asm_15                     32494789 32494976 (20375451) C Hic_asm_13-unknown-12039853-183-1162_LTR   Unspecified     (0)    182       1  533096   TG CA TATTT ATTTT
  1069   18.9  0.0  0.0  Hic_asm_15                     32599443 32599648 (20270779) + Hic_asm_15-unknown-4401777-206-4002_LTR    Unspecified       1    206     (0)  533301   TG CA CCTTT CCTTA
  1470   13.4  2.5  0.0  Hic_asm_15                     33793243 33793481 (19076946) + Hic_asm_18-unknown-33037154-245-4375_LTR   Unspecified       1    245     (0)  534999   TG CA ATCTT ATCTT
  1442   13.4  2.5  0.0  Hic_asm_15                     33802953 33803191 (19067236) + Hic_asm_18-unknown-33037154-245-4375_LTR   Unspecified       1    245     (0)  535006   TG CA ATCTT ATCTT
  1396   11.2  0.0  0.0  Hic_asm_15                     34213328 34213533 (18656894) + Hic_asm_15-unknown-4401777-206-4002_LTR    Unspecified       1    206     (0)  535626   TG CA TCCTA CCTTA
  5322    8.6  0.1  2.8  Hic_asm_15                     34219459 34220232 (18650195) + Hic_asm_6-Gypsy-27017714-758-7423_LTR      Unspecified       1    754     (0)  535642   TG CA GTATC GTATC
  3992    3.8  0.0  0.0  Hic_asm_15                     34933095 34933572 (17936855) C Hic_asm_5-Gypsy-31337672-479-5591_LTR      Unspecified     (0)    478       1  536941   TG CA AGCGT AGCGT
  1032    5.3  0.0  1.5  Hic_asm_15                     35088401 35088533 (17781894) + Hic_asm_0-unknown-3075103-131-3067_LTR     Unspecified       1    131     (0)  537221   TG CA GCCAC GTCAC
  1854   10.2  0.2 27.5  Hic_asm_15                     35359968 35360402 (17510025) + Hic_asm_23-unknown-18999290-342-14991_LTR  Unspecified       1    342     (0)  537628   TG CA TCTCC CTTCC
  2193    1.6  0.0  1.2  Hic_asm_15                     36086903 36087157 (16783270) + Hic_asm_0-Gypsy-20141813-256-6479_LTR      Unspecified       1    252     (0)  538680   TG CA AATAG AATAG
  4753    4.1  0.8  0.0  Hic_asm_15                     36115790 36116374 (16754053) + Hic_asm_13-unknown-33597542-590-17362_LTR  Unspecified       1    590     (0)  538713   TG CA CGGGT GGGAT
  1722   14.2  8.0  2.3  Hic_asm_15                     36455421 36455744 (16414683) + Hic_asm_23-unknown-18999290-342-14991_LTR  Unspecified       1    342     (0)  539133   TG CA ATTTC TTTTA
   974   19.0  0.6  1.7  Hic_asm_15                     36479148 36479329 (16391098) + Hic_asm_13-unknown-12039853-183-1162_LTR   Unspecified       3    182     (0)  539178   TG CA TTTTT GTTTC
  3347   18.3  2.5  9.2  Hic_asm_15                     36685684 36686676 (16183751) C Hic_asm_22-unknown-11500737-932-3231_LTR   Unspecified     (0)    932       1  539506   TG CA ACTTG GCTTG
  1439    8.7  0.0  0.0  Hic_asm_15                     36845536 36845741 (16024686) C Hic_asm_15-unknown-4401777-206-4002_LTR    Unspecified     (0)    206       1  539752   TG CA TAAGG ATAGG
  2093    6.6  9.0  0.0  Hic_asm_15                     36995253 36995541 (15874886) C Hic_asm_1-unknown-17105365-315-1299_LTR    Unspecified     (0)    315       1  540036   TG CA AAACA AAAAC
  1243   15.5  0.0  0.0  Hic_asm_15                     37306087 37306292 (15564135) C Hic_asm_15-unknown-4401777-206-4002_LTR    Unspecified     (0)    206       1  540466   TG CA TAAGG AAGGG
  1672    2.9  0.0  0.0  Hic_asm_15                     37917749 37917954 (14952473) + Hic_asm_15-unknown-4401777-206-4002_LTR    Unspecified       1    206     (0)  541267   TG CA CCCTT CCTTA
  1194    7.5  0.0  1.2  Hic_asm_15                     38357924 38358098 (14512329) C Hic_asm_15-unknown-27537812-173-4645_LTR   Unspecified     (0)    173       1  541988   TG CA GAAAT GAAAT
  1946   11.8  9.3  0.0  Hic_asm_15                     38695254 38695566 (14174861) C Hic_asm_23-unknown-18999290-342-14991_LTR  Unspecified     (0)    342       1  542531   TG CA GAAAG GAAGA
  6153    4.9  0.0  0.7  Hic_asm_15                     38838939 38839697 (14030730) + Hic_asm_6-Gypsy-27017714-758-7423_LTR      Unspecified       1    754     (0)  542766   TG CA GTAGT GTAGT
  1937   14.2  3.5  2.3  Hic_asm_15                     38844767 38845104 (14025323) + Hic_asm_23-unknown-18999290-342-14991_LTR  Unspecified       1    342     (0)  542778   TG CA TCTTC TATCC
  3209   10.3  7.3 12.2  Hic_asm_15                     39452716 39453332 (13417095) C Hic_asm_1-unknown-24178280-590-1433_LTR    Unspecified     (0)    590       1  543758   TG CA TCCAG TCAAC
  1267    7.8  0.5  4.4  Hic_asm_15                     39819201 39819389 (13051038) C Hic_asm_13-unknown-12039853-183-1162_LTR   Unspecified     (0)    182       1  544191   TG CA GCGGC GTGGT
  1703    2.9  0.5  0.0  Hic_asm_15                     39834231 39834435 (13035992) C Hic_asm_15-unknown-4401777-206-4002_LTR    Unspecified     (0)    206       1  544228   TG CA TAAGG AAGGG
  1644    3.4  1.0  0.0  Hic_asm_15                     39842653 39842856 (13027571) + Hic_asm_15-unknown-4401777-206-4002_LTR    Unspecified       1    206     (0)  544236   TG CA CCCTT CCTTA
  4696   11.4  1.6  0.9  Hic_asm_15                     40096917 40097684 (12772743) C Hic_asm_12-unknown-33846763-788-3597_LTR   Unspecified     (0)    773       1  544587   TG CA ATAAT ATAAT
  1106   12.1  0.0  6.0  Hic_asm_15                     40173654 40173846 (12696581) C Hic_asm_13-unknown-12039853-183-1162_LTR   Unspecified     (0)    182       1  544684   TG CA CTGCC CTGCC
 11010    4.2  0.0  0.1  Hic_asm_15                     40203052 40204477 (12665950) C Hic_asm_9-Gypsy-15819784-1435-4648_LTR     Unspecified     (0)   1424       1  544714   TG CA TTTCC TTTCT
  2120    8.1  0.3  0.3  Hic_asm_15                     40375418 40375739 (12494688) + Hic_asm_17-unknown-3713878-322-32687_LTR   Unspecified       1    322     (0)  544959   TG CA TATTA TATAA
  2476   19.5  3.8  3.4  Hic_asm_15                     40662354 40663006 (12207421) C Hic_asm_15-Gypsy-31786346-678-5854_LTR     Unspecified     (0)    656       1  545360   TG CA GACAG GACAG
  2034   23.1  4.3 13.3  Hic_asm_15                     40736397 40737413 (12133014) + Hic_asm_11-unknown-24538805-936-3530_LTR   Unspecified       1    936     (0)  545485   TG CA ACCTT ACCTT
 23049    1.3  0.0  0.0  Hic_asm_15                     40748959 40751560 (12118867) + Hic_asm_10-unknown-4872560-2602-1345_LTR   Unspecified       1   2602     (0)  545502   TG CA GAGTT GAGTT
 22967    1.4  0.0  0.0  Hic_asm_15                     40757504 40760105 (12110322) + Hic_asm_10-unknown-4872560-2602-1345_LTR   Unspecified       1   2602     (0)  545509   TG CA GAGTT GAGTT
 22982    1.3  0.0  0.0  Hic_asm_15                     40760111 40762712 (12107715) + Hic_asm_10-unknown-4872560-2602-1345_LTR   Unspecified       1   2602     (0)  545510   TG CA GAGTT GAGTT
 10118    1.8  1.6  0.9  Hic_asm_15                     40948281 40949503 (11920924) + Hic_asm_16-unknown-53533923-1244-1000_LTR  Unspecified       1   1232     (0)  545781   TG CA AAAAT AAATT
  5038    9.2  0.2  5.8  Hic_asm_15                     41469004 41469843 (11400584) C Hic_asm_1-unknown-33696189-839-3544_LTR    Unspecified     (0)    796       1  546540   TG CA GTAGC GTAGC
  3583    3.0  2.7  1.8  Hic_asm_15                     41591723 41592171 (11278256) C Hic_asm_0-Gypsy-5568832-462-4567_LTR       Unspecified     (0)    453       1  546721   TG CA CTCTC CTCTA
  1509    7.3  0.0  1.0  Hic_asm_15                     41739559 41739766 (11130661) C Hic_asm_15-unknown-4401777-206-4002_LTR    Unspecified     (0)    206       1  546955   TG CA TAAGG AAGGG
  2742   11.6  3.6  4.2  Hic_asm_15                     43175286 43175790  (9694637) + Hic_asm_26-Gypsy-35845304-502-13031_LTR    Unspecified       1    502     (0)  549005   TG CA CCGGG CCGAG
  3910    4.2  0.2  0.4  Hic_asm_15                     43350436 43350914  (9519513) C Hic_asm_5-Gypsy-31337672-479-5591_LTR      Unspecified     (0)    478       1  549276   TG CA GCACT GCACT
  3986    3.8  0.0  0.4  Hic_asm_15                     43355282 43355761  (9514666) + Hic_asm_5-Gypsy-31337672-479-5591_LTR      Unspecified       1    478     (0)  549281   TG CA AGTGC AGTGC
   885    4.2  0.0  5.0  Hic_asm_15                     43460551 43460676  (9409751) + Hic_asm_20-Gypsy-13220534-135-8231_LTR     Unspecified       1    120     (0)  549417   TG CA GGAGG GTAGA
  2706   18.6 10.4  6.6  Hic_asm_15                     43548759 43549626  (9320801) + Hic_asm_25-unknown-22358606-899-3361_LTR   Unspecified       1    899     (0)  549498   TG CA ATAAG ATAAG
  5198   10.5  0.8  0.5  Hic_asm_15                     43914738 43915486  (8954941) + Hic_asm_21-unknown-16135050-751-3211_LTR   Unspecified       1    751     (0)  550011   TG CA GACAC GACAC
  2114    7.8 10.5  0.0  Hic_asm_15                     44322506 44322837  (8547590) C Hic_asm_14-unknown-21786294-370-4293_LTR   Unspecified     (3)    367       1  550719   TG CA TAGGG ATGGG
  4006   10.8  0.1  1.8  Hic_asm_15                     44342390 44343056  (8527371) + Hic_asm_15-Gypsy-31786346-678-5854_LTR     Unspecified       1    656     (0)  550758   TG CA GAATA GAATA
  1542    3.5  2.9  2.9  Hic_asm_15                     44480595 44480800  (8389627) C Hic_asm_15-unknown-4401777-206-4002_LTR    Unspecified     (0)    206       1  550977   TG CA TAAGG AAGGG
  3945   11.4 12.7  0.5  Hic_asm_15                     44688379 44689048  (8181379) C Hic_asm_21-unknown-16135050-751-3211_LTR   Unspecified     (0)    751       1  551346   TG CA ACAGT ACAGT
  9879    1.8  0.0  1.9  Hic_asm_15                     44978930 44980147  (7890280) C Hic_asm_20-Gypsy-49103178-1214-5710_LTR    Unspecified     (0)   1195       1  551819   TG CA AACCT ACCTT
  5150    2.2  0.0  0.0  Hic_asm_15                     45555290 45555879  (7314548) C Hic_asm_13-unknown-33597542-590-17362_LTR  Unspecified     (0)    590       1  552597   TG CA ATCCC TTCCG
  2060   13.9  2.8  0.8  Hic_asm_15                     45645706 45646068  (7224359) C Hic_asm_14-unknown-21786294-370-4293_LTR   Unspecified     (0)    370       1  552745   TG CA GATAG GTAAG
  1656    3.9  0.5  0.0  Hic_asm_15                     45805879 45806083  (7064344) C Hic_asm_15-unknown-4401777-206-4002_LTR    Unspecified     (0)    206       1  552992   TG CA TAAGG AAGGG
  2017   13.3  3.5  3.5  Hic_asm_15                     45914814 45915155  (6955272) + Hic_asm_23-unknown-18999290-342-14991_LTR  Unspecified       1    342     (0)  553147   TG CA TCTTC CTTTC
   863   11.6 18.5  0.0  Hic_asm_15                     45951101 45951246  (6919181) + Hic_asm_15-unknown-27537812-173-4645_LTR   Unspecified       1    173     (0)  553212   TG CA ATTTC ATTTC
  1060   12.7  6.6  0.0  Hic_asm_15                     46020586 46020766  (6849661) + Hic_asm_18-unknown-46354835-214-6638_LTR   Unspecified       1    193    (21)  553348   TG CA CCAAG AAAAG
  6280    6.4  0.4  1.1  Hic_asm_15                     46658196 46659018  (6211409) + Hic_asm_15-Gypsy-29848677-824-8386_LTR     Unspecified       1    817     (0)  554132   TG CA AAAAC AACCC
  4726    3.6  0.0  0.0  Hic_asm_15                     47174189 47174778  (5695649) + Hic_asm_13-unknown-33597542-590-17362_LTR  Unspecified       1    590     (0)  554874   TG CA GGGAT GGGAT
  2720    7.3  0.0  5.9  Hic_asm_15                     47645736 47646130  (5224297) C Hic_asm_5-unknown-34081726-374-1334_LTR    Unspecified     (0)    373       1  555486   TG CA AATAA ATTAA
  3565    3.3  0.0  2.2  Hic_asm_15                     47832484 47832946  (5037481) C Hic_asm_0-Gypsy-5568832-462-4567_LTR       Unspecified     (0)    453       1  555732   TG CA AATGT AATGT
  1615    3.7  0.0  0.0  Hic_asm_15                     48139058 48139247  (4731180) C Hic_asm_19-Gypsy-1219597-190-10000_LTR     Unspecified     (0)    190       1  556096   TG CA AATAG AATAG
  3921    4.4  0.0  0.2  Hic_asm_15                     48410991 48411469  (4458958) C Hic_asm_5-Gypsy-31337672-479-5591_LTR      Unspecified     (0)    478       1  556511   TG CA GTCGG GTCGG
 11305    3.0  0.0  0.2  Hic_asm_15                     48791230 48792656  (4077771) + Hic_asm_9-Gypsy-15819784-1435-4648_LTR     Unspecified       1   1424     (0)  556971   TG CA CTTTC TTTTA
 16000   13.1  0.2  0.1  Hic_asm_15                     48828765 48831364  (4039063) C Hic_asm_10-unknown-4872560-2602-1345_LTR   Unspecified     (0)   2602       1  557014   TG CA AACAC AACAC
  1668    4.0  0.0  0.0  Hic_asm_15                     49172677 49172878  (3697549) C Hic_asm_15-unknown-4401777-206-4002_LTR    Unspecified     (0)    206       5  557472   TG CA TAAGG CAAGA
  3346   10.5  0.4  1.8  Hic_asm_15                     49392914 49393419  (3477008) + Hic_asm_4-Gypsy-46198007-507-4682_LTR      Unspecified       1    499     (0)  557881   TG CA AATAT AATAT
  3828    4.2  0.0  0.0  Hic_asm_15                     49694635 49695112  (3175315) C Hic_asm_5-Gypsy-31337672-479-5591_LTR      Unspecified     (0)    478       1  558343   TG CA CAAAC CAAGC
  1964    4.6  0.4  0.4  Hic_asm_15                     50002788 50003050  (2867377) + Hic_asm_24-Gypsy-10773384-263-5924_LTR     Unspecified       1    263     (0)  558912   TG CA CATAT TATAT
 22657    0.1  0.0  0.0  Hic_asm_15                     51142726 51145327  (1725100) + Hic_asm_10-unknown-4872560-2602-1345_LTR   Unspecified       1   2602     (0)  560878   TG CA GAGTT GAGTT
 22657    0.1  0.0  0.0  Hic_asm_15                     51145333 51147934  (1722493) + Hic_asm_10-unknown-4872560-2602-1345_LTR   Unspecified       1   2602     (0)  560879   TG CA GAGTT GAGTT
 22657    0.1  0.0  0.0  Hic_asm_15                     51147940 51150541  (1719886) + Hic_asm_10-unknown-4872560-2602-1345_LTR   Unspecified       1   2602     (0)  560880   TG CA GAGTT GAGTT
 22657    0.1  0.0  0.0  Hic_asm_15                     51150547 51153148  (1717279) + Hic_asm_10-unknown-4872560-2602-1345_LTR   Unspecified       1   2602     (0)  560881   TG CA GAGTT GAGTT
 22657    0.1  0.0  0.0  Hic_asm_15                     51157164 51159765  (1710662) C Hic_asm_10-unknown-4872560-2602-1345_LTR   Unspecified     (0)   2602       1  560884   TG CA AACTC AACTC
 22657    0.1  0.0  0.0  Hic_asm_15                     51159771 51162372  (1708055) C Hic_asm_10-unknown-4872560-2602-1345_LTR   Unspecified     (0)   2602       1  560885   TG CA AACTC AACTC
  6577    5.2  4.4 16.9  Hic_asm_15                     51389989 51391304  (1479123) C Hic_asm_3-Gypsy-37149774-1200-5962_LTR     Unspecified     (0)   1175       1  561294   TG CA GACTT GCTTT
  5612    5.1  6.6  4.4  Hic_asm_15                     51559384 51560206  (1310221) C Hic_asm_13-unknown-27566070-840-3568_LTR   Unspecified     (0)    840       1  561590   TG CA TATAT TATAT
  9835    1.4  0.0  3.9  Hic_asm_15                     51965367 51966608   (903819) C Hic_asm_26-unknown-12379141-1244-1141_LTR  Unspecified     (0)   1196       1  562282   TG CA TGGGG GGGGC
  5258    9.1  2.1  4.7  Hic_asm_15                     52676104 52676957   (193470) C Hic_asm_15-unknown-52525073-865-3425_LTR   Unspecified     (0)    833       1  563452   TG CA CTACC CTACC
  4066    8.3 11.4  5.7  Hic_asm_15                     52680571 52681325   (189102) + Hic_asm_1-unknown-33696189-839-3544_LTR    Unspecified       1    796     (0)  563462   TG CA TATAT TATAT
  6568    1.7  0.1  0.8  Hic_asm_16                       115138   115896 (55990320) C Hic_asm_6-Gypsy-27017714-758-7423_LTR      Unspecified     (0)    754       1  563990   TG CA GGGTT GGGCC
  6186    4.5  0.0  0.8  Hic_asm_16                       293439   294198 (55812018) + Hic_asm_6-Gypsy-27017714-758-7423_LTR      Unspecified       1    754     (0)  564346   TG CA ATTTT ATTTT
  2680   11.0  3.8  5.1  Hic_asm_16                       305490   305967 (55800249) + Hic_asm_0-unknown-48979406-472-3411_LTR    Unspecified       1    472     (0)  564367   TG CA GTGGT GTGGT
  5024    1.9  0.2  0.2  Hic_asm_16                       750071   750660 (55355556) C Hic_asm_13-unknown-33597542-590-17362_LTR  Unspecified     (0)    590       1  565105   TG CA ATCCC TCCCC
   955    3.3  0.0  1.7  Hic_asm_16                      2057267  2057388 (54048828) + Hic_asm_20-Gypsy-13220534-135-8231_LTR     Unspecified       1    120     (0)  567233   TG CA TATAT TATCG
  9752    1.8  0.0  4.3  Hic_asm_16                      2876308  2877555 (53228661) + Hic_asm_26-unknown-12379141-1244-1141_LTR  Unspecified       1   1196     (0)  568595   TG CA TTGTT TTTTC
  3647    7.2  1.1  0.0  Hic_asm_16                      3028760  3029232 (53076984) + Hic_asm_5-Gypsy-31337672-479-5591_LTR      Unspecified       1    478     (0)  568851   TG CA CAATA CTATA
  2031    8.7 11.4  0.5  Hic_asm_16                      3351685  3352018 (52754198) + Hic_asm_14-unknown-21786294-370-4293_LTR   Unspecified       1    370     (0)  569447   TG CA CTTAT CTATT
  2698   18.7 20.9  1.3  Hic_asm_16                      3652465  3653254 (52452962) + Hic_asm_4-unknown-47713947-943-2349_LTR    Unspecified       1    943     (0)  569978   TG CA GAGGT AAGGT
  2630    9.4  0.5  1.1  Hic_asm_16                      3763767  3764141 (52342075) C Hic_asm_5-unknown-34081726-374-1334_LTR    Unspecified     (0)    373       1  570187   TG CA AGTAG ATTTG
  5008    9.7  2.0  3.7  Hic_asm_16                      4391291  4392137 (51714079) + Hic_asm_15-unknown-52525073-865-3425_LTR   Unspecified       1    833     (0)  571154   TG CA ATACA ATACT
  2320    8.5  0.3  2.3  Hic_asm_16                      4398893  4399241 (51706975) + Hic_asm_23-unknown-18999290-342-14991_LTR  Unspecified       1    342     (0)  571176   TG CA TCTTC TTTCC
  1275   14.3 19.6  0.0  Hic_asm_16                      4409903  4410188 (51696028) C Hic_asm_23-unknown-18999290-342-14991_LTR  Unspecified     (0)    342       1  571203   TG CA GAAAG GAACA
  1578   12.1  2.6 11.1  Hic_asm_16                      4538339  4538718 (51567498) + Hic_asm_4-Gypsy-8010144-365-4098_LTR       Unspecified       1    351     (0)  571426   TG CA ATATA AGATA
  1774   10.8  1.3 11.4  Hic_asm_16                      4574101  4574486 (51531730) + Hic_asm_4-Gypsy-8010144-365-4098_LTR       Unspecified       1    351     (0)  571481   TG CA GTATA AAATA
  4565    8.2  3.2  1.1  Hic_asm_16                      4788529  4789158 (51317058) + Hic_asm_0-Gypsy-16826156-651-10169_LTR     Unspecified       1    643     (0)  571807   TG CA ATCCG ATCCG
  1728    7.1  0.0  0.0  Hic_asm_16                      5034399  5034623 (51071593) + Hic_asm_4-Gypsy-11785631-230-6298_LTR      Unspecified       1    225     (0)  572248   TG CA CTATA CTATA
  1375    4.9  0.0  1.1  Hic_asm_16                      5290896  5291079 (50815137) + Hic_asm_13-unknown-12039853-183-1162_LTR   Unspecified       1    182     (0)  572615   TG CA TCACG TCACC
  2154   15.8 14.6  0.8  Hic_asm_16                      5548164  5548602 (50557614) C Hic_asm_4-Gypsy-46198007-507-4682_LTR      Unspecified     (0)    499       1  573061   TG CA ACTAT ACTAT
  3067   12.5  1.4  2.2  Hic_asm_16                      6186976  6187481 (49918735) + Hic_asm_26-Gypsy-35845304-502-13031_LTR    Unspecified       1    502     (0)  574258   TG CA ATAAT ATAAT
  5855    9.2  0.0  3.2  Hic_asm_16                      6379968  6380810 (49725406) C Hic_asm_15-Gypsy-29848677-824-8386_LTR     Unspecified     (0)    817       1  574623   TG CA AGAAT AGAAT
  1080   11.1  1.2  0.6  Hic_asm_16                      6514568  6514739 (49591477) C Hic_asm_15-unknown-27537812-173-4645_LTR   Unspecified     (0)    173       1  574779   TG CA AAAAT GAAAT
  3571    1.2  0.2  0.2  Hic_asm_16                      6780469  6780895 (49325321) C Hic_asm_17-Gypsy-586065-428-6133_LTR       Unspecified     (0)    427       1  575170   TG CA AACAG ACAAG
  1360   11.2  1.6  9.2  Hic_asm_16                      6881339  6881594 (49224622) + Hic_asm_27-Gypsy-26619668-238-7223_LTR     Unspecified       1    238     (0)  575318   TG CA GTATC GTATC
  6391    1.9  1.1  0.9  Hic_asm_16                      7065112  7065864 (49040352) + Hic_asm_6-Gypsy-27017714-758-7423_LTR      Unspecified       1    754     (0)  575575   TG CA ACCCC AACCC
  1649    5.5  2.7  1.1  Hic_asm_16                      7319386  7319644 (48786572) + Hic_asm_24-Gypsy-10773384-263-5924_LTR     Unspecified       1    263     (0)  576009   TG CA ATACG ATACG
  6548    2.2  0.0  0.5  Hic_asm_16                      7938798  7939555 (48166661) + Hic_asm_6-Gypsy-27017714-758-7423_LTR      Unspecified       1    754     (0)  577054   TG CA ATAAG ATAAG
  3092    8.1  6.7 12.9  Hic_asm_16                      8187556  8188136 (47918080) + Hic_asm_1-unknown-24178280-590-1433_LTR    Unspecified      42    590     (0)  577321   TG CA CTGCG CTGGC
  8308    3.9  2.5  9.8  Hic_asm_16                      8351638  8352896 (47753320) C Hic_asm_3-Gypsy-37149774-1200-5962_LTR     Unspecified     (0)   1175       1  577561   TG CA AACCT ACCTT
  1797    1.5  0.0  0.0  Hic_asm_16                      8881891  8882096 (47224120) C Hic_asm_15-unknown-4401777-206-4002_LTR    Unspecified     (0)    206       1  578446   TG CA TAAGG AAGGG
  2273    7.8 10.4  0.0  Hic_asm_16                      8955873  8956207 (47150009) + Hic_asm_14-unknown-21786294-370-4293_LTR   Unspecified       1    370     (0)  578580   TG CA CTCCT CTATT
  9993    1.5  0.0  1.9  Hic_asm_16                      9246122  9247339 (46858877) C Hic_asm_20-Gypsy-49103178-1214-5710_LTR    Unspecified     (0)   1195       1  579007   TG CA GAATT AATTT
  1458    6.0  2.9  2.9  Hic_asm_16                     10263705 10263910 (45842306) + Hic_asm_15-unknown-4401777-206-4002_LTR    Unspecified       1    206     (0)  580533   TG CA CCCTT CCTTA
  7159    8.3  2.3  7.1  Hic_asm_16                     10548540 10549769 (45556447) + Hic_asm_3-Gypsy-37149774-1200-5962_LTR     Unspecified       1   1175     (0)  580976   TG CA TTTTC TTTTT
  1388    7.7  0.0  0.6  Hic_asm_16                     10551020 10551202 (45555014) C Hic_asm_13-unknown-12039853-183-1162_LTR   Unspecified     (0)    182       1  580982   TG CA GTAGT CTGGT
  1328    8.1  0.0  0.0  Hic_asm_16                     10719160 10719332 (45386884) C Hic_asm_15-unknown-27537812-173-4645_LTR   Unspecified     (0)    173       1  581242   TG CA GAAAT GAAAT
  9718    3.3  0.0  2.1  Hic_asm_16                     11584612 11585841 (44520375) C Hic_asm_5-unknown-15982429-1224-1133_LTR   Unspecified     (0)   1205       1  582511   TG CA TATTT ATTTT
  4587   10.6  0.3 14.7  Hic_asm_16                     13944863 13945814 (42160402) + Hic_asm_15-unknown-52525073-865-3425_LTR   Unspecified       1    833     (0)  586220   TG CA GGGTT GTGTG
  1821    4.3  0.4  3.0  Hic_asm_16                     14764092 14764333 (41341883) + Hic_asm_18-unknown-4642993-236-10503_LTR   Unspecified       1    236     (0)  587541   TG CA GTCGG ATCGG
  1718    8.4  0.9  0.0  Hic_asm_16                     15405095 15405319 (40700897) C Hic_asm_15-unknown-43307771-227-1187_LTR   Unspecified     (0)    227       1  588521   TG CA CTCAC CCAAC
  1402    7.1  0.0  0.6  Hic_asm_16                     16080657 16080839 (40025377) C Hic_asm_13-unknown-12039853-183-1162_LTR   Unspecified     (0)    182       1  589588   TG CA GAAGG AAAGT
  3584   13.1  7.4  1.9  Hic_asm_16                     16271131 16271777 (39834439) C Hic_asm_17-Gypsy-261277-685-5939_LTR       Unspecified     (0)    682       1  589894   TG CA AAGAG AAGAG
  1641    4.5  0.0  0.5  Hic_asm_16                     16342339 16342540 (39763676) C Hic_asm_20-Gypsy-31437517-203-4666_LTR     Unspecified     (0)    201       1  589965   TG CA CCAGA ACAGT
   972   13.9  4.2  0.0  Hic_asm_16                     17468406 17468571 (38637645) + Hic_asm_15-unknown-27537812-173-4645_LTR   Unspecified       1    173     (0)  591557   TG CA ACTTC ATTTC
  4996    2.4  0.0  0.0  Hic_asm_16                     18522355 18522944 (37583272) C Hic_asm_13-unknown-33597542-590-17362_LTR  Unspecified     (0)    590       1  593014   TG CA ATCCC ACCCG
  5322    9.0  0.1  4.1  Hic_asm_16                     19232417 19233200 (36873016) + Hic_asm_6-Gypsy-27017714-758-7423_LTR      Unspecified       1    754     (0)  594075   TG CA GTAAT GTAAT
  1694    1.9  0.0  0.0  Hic_asm_16                     19356854 19357059 (36749157) C Hic_asm_15-unknown-4401777-206-4002_LTR    Unspecified     (0)    206       1  594226   TG CA TAAGG AAGGG
  5848   14.2  0.9  2.4  Hic_asm_16                     19494739 19495842 (36610374) C Hic_asm_5-unknown-7184952-1088-2285_LTR    Unspecified     (0)   1088       1  594413   TG CA GACAC GGCAC
   943   11.2  8.0  1.2  Hic_asm_16                     19889208 19889369 (36216847) C Hic_asm_15-unknown-27537812-173-4645_LTR   Unspecified     (0)    173       1  595005   TG CA CACAT GAAAT
  2299   12.6  0.0  4.3  Hic_asm_16                     20400068 20400456 (35705760) + Hic_asm_5-unknown-34081726-374-1334_LTR    Unspecified       1    373     (0)  595696   TG CA AGGAA AGAAT
  1103    8.9  2.9  2.3  Hic_asm_16                     20840260 20840431 (35265785) C Hic_asm_15-unknown-27537812-173-4645_LTR   Unspecified     (0)    173       1  596401   TG CA TAAAT GAAAT
  1213    9.8  0.0  1.2  Hic_asm_16                     21274074 21274248 (34831968) + Hic_asm_15-unknown-27537812-173-4645_LTR   Unspecified       1    173     (0)  597003   TG CA ATTTC ATTTC
  2271   10.8  0.3  2.3  Hic_asm_16                     21323698 21324046 (34782170) + Hic_asm_23-unknown-18999290-342-14991_LTR  Unspecified       1    342     (0)  597068   TG CA TGTTC CTTTC
  6957    6.5  3.8  0.4  Hic_asm_16                     21641561 21642466 (34463750) + Hic_asm_11-unknown-24538805-936-3530_LTR   Unspecified       1    936     (0)  597520   TG CA ACCGT ACCGT
  1508    8.7  0.0  0.0  Hic_asm_16                     21730369 21730574 (34375642) C Hic_asm_15-unknown-4401777-206-4002_LTR    Unspecified     (0)    206       1  597611   TG CA TAAGG AAGGG
  2513    3.6 10.4  0.3  Hic_asm_16                     21800532 21800867 (34305349) C Hic_asm_14-unknown-21786294-370-4293_LTR   Unspecified     (0)    370       1  597737   TG CA AATAG AAAGG
  6242    3.6  1.1  0.3  Hic_asm_16                     22014233 22014980 (34091236) + Hic_asm_6-Gypsy-27017714-758-7423_LTR      Unspecified       1    754     (0)  598083   TG CA TATAG TATAG
  2028    5.8  0.0  0.8  Hic_asm_16                     22240032 22240291 (33865925) + Hic_asm_12-Gypsy-44909896-262-4172_LTR     Unspecified       1    258     (0)  598420   TG CA CTAAT CTAAT
  6371    4.4 14.0  1.6  Hic_asm_16                     22320976 22322004 (33784212) C Hic_asm_22-Gypsy-14189873-1155-7717_LTR    Unspecified     (0)   1155       1  598548   TG CA AAATT AATTG
  2313    9.3  1.3  0.0  Hic_asm_16                     22376693 22377003 (33729213) + Hic_asm_1-unknown-17105365-315-1299_LTR    Unspecified       1    315     (0)  598623   TG CA TTGTT TTTGT
  2108   12.1  0.6  3.5  Hic_asm_16                     22642271 22642622 (33463594) C Hic_asm_23-unknown-18999290-342-14991_LTR  Unspecified     (0)    342       1  598961   TG CA GAAAG GAAGA
  4002    3.5  0.0  0.4  Hic_asm_16                     22826228 22826707 (33279509) + Hic_asm_5-Gypsy-31337672-479-5591_LTR      Unspecified       1    478     (0)  599179   TG CA ATAAC ATAAC
  5438   10.5  0.7  2.8  Hic_asm_16                     23587199 23588010 (32518206) C Hic_asm_1-unknown-33696189-839-3544_LTR    Unspecified     (0)    796       1  600163   TG CA CACGG CACGG
  2311   12.6  0.0  4.3  Hic_asm_16                     23929604 23929992 (32176224) C Hic_asm_5-unknown-34081726-374-1334_LTR    Unspecified     (0)    373       1  600596   TG CA ATTCT TTCCT
  2029    9.1  0.6  3.4  Hic_asm_16                     23980328 23980658 (32125558) + Hic_asm_17-unknown-3713878-322-32687_LTR   Unspecified       1    322     (0)  600643   TG CA TAATA TAGAA
  4112   12.4  7.8  2.3  Hic_asm_16                     24348390 24349179 (31757037) C Hic_asm_15-unknown-52525073-865-3425_LTR   Unspecified     (0)    833       1  601146   TG CA CAAGC CAAGC
  5603    5.1  6.7  4.5  Hic_asm_16                     24922870 24923692 (31182524) + Hic_asm_13-unknown-27566070-840-3568_LTR   Unspecified       1    840     (0)  601931   TG CA ATATA ATATA
  5131    8.3  4.0  0.5  Hic_asm_16                     25132341 25133087 (30973129) C Hic_asm_12-unknown-33846763-788-3597_LTR   Unspecified     (0)    773       1  602280   TG CA TTAAT TTAAT
 13168   13.1  1.4  0.7  Hic_asm_16                     25250606 25252692 (30853524) C Hic_asm_10-unknown-4872560-2602-1345_LTR   Unspecified     (0)   2602     502  602426   TG CA AACAC AATAT
  6993    6.2  0.3  0.2  Hic_asm_16                     25427972 25428913 (30677303) + Hic_asm_4-unknown-47713947-943-2349_LTR    Unspecified       1    943     (0)  602681   TG CA ATCAT ATCAT
  5163    7.9  0.1  6.5  Hic_asm_16                     25587105 25587916 (30518300) C Hic_asm_21-unknown-33071632-849-3566_LTR   Unspecified     (0)    763       1  602928   TG CA AGTAA AGTAA
  1208    0.7  0.0  0.0  Hic_asm_16                     25698003 25698144 (30408072) C Hic_asm_16-Gypsy-10074848-142-4605_LTR     Unspecified     (0)    142       1  603096   TG CA GTATC GTGGC
  1858    7.8  0.0  1.9  Hic_asm_16                     26255366 26255628 (29850588) C Hic_asm_12-Gypsy-44909896-262-4172_LTR     Unspecified     (0)    258       1  603859   TG CA GGTGG GGTGA
  2773    4.6  0.8  1.6  Hic_asm_16                     26875763 26876140 (29230076) C Hic_asm_19-Gypsy-26875302-376-5744_LTR     Unspecified     (0)    375       1  604769   TG CA GTTAT GTTAT
  5248    8.7  3.8  4.3  Hic_asm_16                     27666128 27666964 (28439252) + Hic_asm_15-unknown-52525073-865-3425_LTR   Unspecified       1    833     (0)  605815   TG CA ACCGG CCCGG
  3110   17.9  2.6  8.0  Hic_asm_16                     27805432 27806233 (28299983) + Hic_asm_20-Gypsy-29410689-774-6191_LTR     Unspecified       1    762     (0)  605983   TG CA GGGTT GTGTT
  1634    5.3  0.0  0.0  Hic_asm_16                     27842082 27842287 (28263929) C Hic_asm_15-unknown-4401777-206-4002_LTR    Unspecified     (0)    206       1  606016   TG CA TAAGG AAGGG
  1541    7.8  0.0  0.0  Hic_asm_16                     27842258 27842463 (28263753) + Hic_asm_15-unknown-4401777-206-4002_LTR    Unspecified       1    206     (0)  606017   TG CA CCCTT CCTTA
  2774   10.8  5.7  1.5  Hic_asm_16                     28538748 28539200 (27567016) C Hic_asm_0-unknown-48979406-472-3411_LTR    Unspecified     (0)    472       1  607025   TG CA AAGGT AAGGT
  5855   14.3  4.3  2.4  Hic_asm_16                     30245084 30246151 (25860065) C Hic_asm_5-unknown-7184952-1088-2285_LTR    Unspecified     (0)   1088       1  609591   TG CA TTTAT TTTAT
  1437    7.5  3.5  0.0  Hic_asm_16                     30284611 30284809 (25821407) C Hic_asm_15-unknown-4401777-206-4002_LTR    Unspecified     (0)    206       1  609658   TG CA TAAGG ATAGG
  6995    8.8  0.6  6.6  Hic_asm_16                     30389955 30391048 (25715168) + Hic_asm_10-unknown-36538732-1032-2639_LTR  Unspecified       1   1032     (0)  609806   TG CA GATAC GATAC
  2146    9.6 10.4  0.0  Hic_asm_16                     30531387 30531721 (25574495) + Hic_asm_14-unknown-21786294-370-4293_LTR   Unspecified       1    370     (0)  609953   TG CA TCTAT CCTAT
 22036    1.4  0.0  0.0  Hic_asm_16                     31325396 31327997 (24778219) + Hic_asm_10-unknown-4872560-2602-1345_LTR   Unspecified       1   2602     (0)  611116   TG CA GAGTT GAGTT
 22021    1.4  0.0  0.0  Hic_asm_16                     31328003 31330604 (24775612) + Hic_asm_10-unknown-4872560-2602-1345_LTR   Unspecified       1   2602     (0)  611117   TG CA GAGTT GAGTT
 22048    1.4  0.0  0.0  Hic_asm_16                     31336406 31339007 (24767209) + Hic_asm_10-unknown-4872560-2602-1345_LTR   Unspecified       1   2602     (0)  611126   TG CA GAGTT GAGTT
 22025    1.4  0.0  0.0  Hic_asm_16                     31339013 31341614 (24764602) + Hic_asm_10-unknown-4872560-2602-1345_LTR   Unspecified       1   2602     (0)  611127   TG CA GAGTT GAGTT
 22033    1.4  0.0  0.0  Hic_asm_16                     31341620 31344221 (24761995) + Hic_asm_10-unknown-4872560-2602-1345_LTR   Unspecified       1   2602     (0)  611128   TG CA GAGTT GAGTT
 22036    1.4  0.0  0.0  Hic_asm_16                     31344227 31346828 (24759388) + Hic_asm_10-unknown-4872560-2602-1345_LTR   Unspecified       1   2602     (0)  611129   TG CA GAGTT GAGTT
 22048    1.4  0.0  0.0  Hic_asm_16                     31346834 31349435 (24756781) + Hic_asm_10-unknown-4872560-2602-1345_LTR   Unspecified       1   2602     (0)  611130   TG CA GAGTT GAGTT
 22036    1.4  0.0  0.0  Hic_asm_16                     31349441 31352042 (24754174) + Hic_asm_10-unknown-4872560-2602-1345_LTR   Unspecified       1   2602     (0)  611131   TG CA GAGTT GAGTT
 22011    1.4  0.0  0.0  Hic_asm_16                     31352048 31354649 (24751567) + Hic_asm_10-unknown-4872560-2602-1345_LTR   Unspecified       1   2602     (0)  611132   TG CA GAGTT GAGTT
 22048    1.4  0.0  0.0  Hic_asm_16                     31354655 31357256 (24748960) + Hic_asm_10-unknown-4872560-2602-1345_LTR   Unspecified       1   2602     (0)  611133   TG CA GAGTT GAGTT
 23035    1.4  0.0  0.0  Hic_asm_16                     31358870 31361471 (24744745) C Hic_asm_10-unknown-4872560-2602-1345_LTR   Unspecified     (0)   2602       1  611136   TG CA AACTC AACTC
 23022    1.4  0.0  0.0  Hic_asm_16                     31361477 31364078 (24742138) C Hic_asm_10-unknown-4872560-2602-1345_LTR   Unspecified     (0)   2602       1  611137   TG CA AACTC AACTC
 23035    1.4  0.0  0.0  Hic_asm_16                     31364084 31366685 (24739531) C Hic_asm_10-unknown-4872560-2602-1345_LTR   Unspecified     (0)   2602       1  611138   TG CA AACTC AACTC
 23020    1.4  0.0  0.0  Hic_asm_16                     31366691 31369292 (24736924) C Hic_asm_10-unknown-4872560-2602-1345_LTR   Unspecified     (0)   2602       1  611139   TG CA AACTC AACTC
  1443   10.7  0.0  0.0  Hic_asm_16                     31378232 31378437 (24727779) + Hic_asm_15-unknown-4401777-206-4002_LTR    Unspecified       1    206     (0)  611157   TG CA TCTAA CCTTA
  1327   23.1 11.3 10.3  Hic_asm_16                     31556259 31557149 (24549067) C Hic_asm_25-unknown-22358606-899-3361_LTR   Unspecified     (0)    899       1  611362   TG CA TTCCC TTCCC
  4875    8.5  0.4  7.1  Hic_asm_16                     31678836 31679649 (24426567) C Hic_asm_21-unknown-33071632-849-3566_LTR   Unspecified     (0)    763       1  611534   TG CA TTGAT TTGAT
  7818    8.6  0.4  6.9  Hic_asm_16                     31682270 31683552 (24422664) C Hic_asm_5-unknown-15982429-1224-1133_LTR   Unspecified     (0)   1205       1  611537   TG CA TCCTT CCTTT
  5115    9.5  1.6  6.9  Hic_asm_16                     31888745 31889582 (24216634) + Hic_asm_1-unknown-33696189-839-3544_LTR    Unspecified       1    796     (0)  611845   TG CA AATAT AATAT
  4515   11.1  9.2  0.7  Hic_asm_16                     31896349 31897121 (24209095) C Hic_asm_0-Gypsy-61553895-838-6004_LTR      Unspecified     (0)    838       1  611857   TG CA AATTA AGTTA
  1615   10.0  2.5  0.0  Hic_asm_16                     32005059 32005297 (24100919) C Hic_asm_18-unknown-33037154-245-4375_LTR   Unspecified     (0)    245       1  611964   TG CA TAATG TAATG
  1251   12.7  1.0  0.5  Hic_asm_16                     32077728 32077932 (24028284) C Hic_asm_15-unknown-4401777-206-4002_LTR    Unspecified     (0)    206       1  612040   TG CA TAAGG AAGGG
  5780    4.8  1.9  7.2  Hic_asm_16                     32095216 32096052 (24010164) + Hic_asm_1-unknown-33696189-839-3544_LTR    Unspecified       1    796     (0)  612057   TG CA CTACT CTACT
  4914    8.2  1.0  7.0  Hic_asm_16                     32760678 32761485 (23344731) C Hic_asm_21-unknown-33071632-849-3566_LTR   Unspecified     (0)    763       1  612943   TG CA GTCAT GTCAT
  1582    9.8  0.0  0.0  Hic_asm_16                     33313895 33314108 (22792108) + Hic_asm_18-unknown-46354835-214-6638_LTR   Unspecified       1    214     (0)  613719   TG CA CCAAT CAAGT
  5930    4.0  0.0  0.9  Hic_asm_16                     33343707 33344467 (22761749) + Hic_asm_6-Gypsy-27017714-758-7423_LTR      Unspecified       1    754     (0)  613771   TG CA GTCCC GTCCC
  1713   23.0 12.4  5.9  Hic_asm_16                     33581028 33581909 (22524307) + Hic_asm_11-unknown-24538805-936-3530_LTR   Unspecified       1    936     (0)  614119   TG CA GTATG GTATG
  9813    2.0  0.0  2.1  Hic_asm_16                     33601675 33602894 (22503322) C Hic_asm_20-Gypsy-49103178-1214-5710_LTR    Unspecified     (0)   1195       1  614168   TG CA GAATT AATTT
  2277   10.1  1.2  2.3  Hic_asm_16                     33694844 33695189 (22411027) + Hic_asm_23-unknown-18999290-342-14991_LTR  Unspecified       1    342     (0)  614319   TG CA TCTTC CTTTC
  1666    8.7 23.9  6.6  Hic_asm_16                     33949206 33949611 (22156605) C Hic_asm_0-unknown-48979406-472-3411_LTR    Unspecified     (0)    472       1  614673   TG CA AATAT AATAT
  6291    6.4  0.0  2.9  Hic_asm_16                     34055865 34056705 (22049511) + Hic_asm_15-Gypsy-29848677-824-8386_LTR     Unspecified       1    817     (0)  614824   TG CA TATAT TATAT
  1405    7.1  0.0  0.6  Hic_asm_16                     34224475 34224657 (21881559) C Hic_asm_13-unknown-12039853-183-1162_LTR   Unspecified     (0)    182       1  615076   TG CA GGTGA GGTGC
  4875    9.7  2.1  4.4  Hic_asm_16                     34324040 34324891 (21781325) C Hic_asm_15-unknown-52525073-865-3425_LTR   Unspecified     (0)    833       1  615177   TG CA GCCGG GCCGG
  8779    9.8  2.7  3.4  Hic_asm_16                     34428308 34429740 (21676476) C Hic_asm_9-Gypsy-15819784-1435-4648_LTR     Unspecified     (0)   1424       1  615322   TG CA CTTAA CTTAA
  2068   20.4  9.9  9.9  Hic_asm_16                     34491056 34491954 (21614262) C Hic_asm_25-unknown-22358606-899-3361_LTR   Unspecified     (0)    899       1  615400   TG CA CTTTT CATTT
  2207    2.9  1.4  0.4  Hic_asm_16                     34985259 34985536 (21120680) + Hic_asm_0-unknown-5687596-281-3029_LTR     Unspecified       1    281     (0)  616036   TG CA TTCTT GTATT
  2446    6.8  0.3  2.3  Hic_asm_16                     35131699 35132047 (20974169) C Hic_asm_23-unknown-18999290-342-14991_LTR  Unspecified     (0)    342       1  616227   TG CA GAAAG GAAGA
   959   18.8  4.6  0.0  Hic_asm_16                     35181550 35181746 (20924470) + Hic_asm_15-unknown-4401777-206-4002_LTR    Unspecified       1    206     (0)  616301   TG CA CCCTT CCTTA
   963   20.6  1.0  0.0  Hic_asm_16                     35307259 35307462 (20798754) C Hic_asm_15-unknown-4401777-206-4002_LTR    Unspecified     (0)    206       1  616482   TG CA TAAGG AAGGG
  1522    8.7  0.0  0.0  Hic_asm_16                     35307433 35307638 (20798578) + Hic_asm_15-unknown-4401777-206-4002_LTR    Unspecified       1    206     (0)  616483   TG CA CCTAA CCATA
  2718    4.1 16.4  1.8  Hic_asm_16                     35605291 35605686 (20500530) + Hic_asm_0-Gypsy-5568832-462-4567_LTR       Unspecified       1    453     (0)  616899   TG CA TGCAG TGCAG
  2182    8.7 10.5  0.0  Hic_asm_16                     35701304 35701635 (20404581) + Hic_asm_14-unknown-21786294-370-4293_LTR   Unspecified       1    367     (3)  617040   TG CA TCTAT TCCCT
  4492   11.6  3.4  7.2  Hic_asm_16                     36210344 36211190 (19895026) + Hic_asm_15-Gypsy-29848677-824-8386_LTR     Unspecified       1    817     (0)  617794   TG CA CTAGC CTAGC
   981   13.1  3.0  0.0  Hic_asm_16                     36866177 36866344 (19239872) + Hic_asm_15-unknown-27537812-173-4645_LTR   Unspecified       1    173     (0)  618725   TG CA ACTTC ATTTC
  3532    5.2  0.0  0.4  Hic_asm_16                     37541752 37542215 (18564001) C Hic_asm_3-Gypsy-51490652-468-6247_LTR      Unspecified     (0)    462       1  619717   TG CA ATATG ATATA
   649   12.8  2.6  0.0  Hic_asm_16                     37573440 37573556 (18532660) C Hic_asm_18-Gypsy-8542470-120-4110_LTR      Unspecified     (0)    120       1  619756   TG CA TTTAG TTAAG
  1574   10.7  2.5 13.0  Hic_asm_16                     37726704 37727058 (18379158) C Hic_asm_17-unknown-3713878-322-32687_LTR   Unspecified     (0)    322       1  619948   TG CA TTATA TAATA
   612   15.4  2.6  0.0  Hic_asm_16                     37805090 37805206 (18301010) C Hic_asm_18-Gypsy-8542470-120-4110_LTR      Unspecified     (0)    120       1  620026   TG CA TTAAG TTAAG
  1411    6.6  0.0  1.1  Hic_asm_16                     37843962 37844145 (18262071) + Hic_asm_13-unknown-12039853-183-1162_LTR   Unspecified       1    182     (0)  620086   TG CA ACCAT TCCTT
  1395    4.4  0.0  1.1  Hic_asm_16                     37987476 37987659 (18118557) + Hic_asm_13-unknown-12039853-183-1162_LTR   Unspecified       1    182     (0)  620254   TG CA ACCCT CCCTT
  1515    2.8  0.0  0.6  Hic_asm_16                     38138215 38138397 (17967819) + Hic_asm_13-unknown-12039853-183-1162_LTR   Unspecified       1    182     (0)  620438   TG CA ACCAC ACCTA
  9845    1.6  0.0  3.9  Hic_asm_16                     38680553 38681794 (17424422) + Hic_asm_26-unknown-12379141-1244-1141_LTR  Unspecified       1   1196     (0)  621307   TG CA TACTC TTTTC
  5211   11.0  8.3  3.7  Hic_asm_16                     38971786 38972795 (17133421) + Hic_asm_7-unknown-9110001-1055-2935_LTR    Unspecified       1   1055     (0)  621763   TG CA GGTCT GGTCT
  5953    6.7  0.6  1.0  Hic_asm_16                     39618057 39618876 (16487340) C Hic_asm_15-Gypsy-29848677-824-8386_LTR     Unspecified     (0)    817       1  622539   TG CA ATGTT ATGTT
  1329   11.2  0.0  0.0  Hic_asm_16                     39715200 39715405 (16390811) + Hic_asm_15-unknown-4401777-206-4002_LTR    Unspecified       1    206     (0)  622645   TG CA TCCTA CCTTA
  4938   10.7  1.1  2.6  Hic_asm_16                     39742382 39743189 (16363027) + Hic_asm_1-unknown-33696189-839-3544_LTR    Unspecified       1    796     (0)  622680   TG CA ACTAT ACTAT
  1719   12.8  3.7  6.4  Hic_asm_16                     39750237 39750587 (16355629) + Hic_asm_23-unknown-18999290-342-14991_LTR  Unspecified       1    342     (0)  622700   TG CA TTTAC CTTTC
  1314   11.7  0.5  0.5  Hic_asm_16                     39846209 39846414 (16259802) C Hic_asm_15-unknown-4401777-206-4002_LTR    Unspecified     (0)    206       1  622817   TG CA AAAGG TAATG
  1918    2.9  2.5  0.0  Hic_asm_16                     40241378 40241617 (15864599) C Hic_asm_12-Gypsy-54652422-246-11427_LTR    Unspecified     (0)    246       1  623426   TG CA AAATA AAATA
  1656   18.4  1.4  2.3  Hic_asm_16                     40617011 40617355 (15488861) C Hic_asm_23-unknown-18999290-342-14991_LTR  Unspecified     (0)    342       1  623910   TG CA GAAAG GAAGA
  1443    3.3  0.0  0.6  Hic_asm_16                     41317500 41317682 (14788534) + Hic_asm_13-unknown-12039853-183-1162_LTR   Unspecified       1    182     (0)  624901   TG CA ACCAC AACAT
  1428    9.2  0.0  0.0  Hic_asm_16                     42542628 42542833 (13563383) + Hic_asm_15-unknown-4401777-206-4002_LTR    Unspecified       1    206     (0)  626379   TG CA CCTAT CCTTA
   942   11.0 11.5  0.6  Hic_asm_16                     43362044 43362199 (12744017) C Hic_asm_15-unknown-27537812-173-4645_LTR   Unspecified     (0)    173       1  627512   TG CA GAAAT GAAGT
  1383    7.7  0.0  0.6  Hic_asm_16                     43699344 43699526 (12406690) C Hic_asm_13-unknown-12039853-183-1162_LTR   Unspecified     (0)    182       1  628043   TG CA CAGAA CAGAA
  1129   27.6 11.8  3.5  Hic_asm_16                     43935560 43936438 (12169778) + Hic_asm_16-unknown-55728087-950-3590_LTR   Unspecified       1    950     (0)  628317   TG CA AGTTC AGTTC
  1825    6.5  0.0  6.5  Hic_asm_16                     44461740 44462018 (11644198) C Hic_asm_3-unknown-52579044-262-2558_LTR    Unspecified     (0)    262       1  629134   TG CA GACCA GACCA
  1441    4.5  3.9  2.9  Hic_asm_16                     44476673 44476876 (11629340) + Hic_asm_15-unknown-4401777-206-4002_LTR    Unspecified       1    206     (0)  629153   TG CA CCCTT CCTTA
  6553    2.3  0.0  0.4  Hic_asm_16                     44551891 44552647 (11553569) + Hic_asm_6-Gypsy-27017714-758-7423_LTR      Unspecified       1    754     (0)  629266   TG CA CTAAA CTAAC
  5702    8.7  0.0  5.6  Hic_asm_16                     44800801 44801663 (11304553) + Hic_asm_15-Gypsy-29848677-824-8386_LTR     Unspecified       1    817     (0)  629636   TG CA ACATA ACATC
  5184   13.2  1.4  1.2  Hic_asm_16                     44929397 44930254 (11175962) C Hic_asm_20-unknown-5721520-860-5288_LTR    Unspecified     (0)    860       1  629798   TG CA CCAGT CGAGT
  5025   11.5  1.4  2.8  Hic_asm_16                     45193422 45194228 (10911988) C Hic_asm_1-unknown-33696189-839-3544_LTR    Unspecified     (0)    796       1  630092   TG CA TAAAT TAAAT
  1008   21.5  0.9  1.3  Hic_asm_16                     45304363 45304593 (10801623) C Hic_asm_2-Gypsy-26585995-240-5357_LTR      Unspecified     (0)    230       1  630308   TG CA AATTA ACTTT
  2348    7.6  0.0  0.0  Hic_asm_16                     46134533 46134847  (9971369) + Hic_asm_1-unknown-17105365-315-1299_LTR    Unspecified       1    315     (0)  631530   TG CA GTGTT TTTTT
   945    3.3  0.0  3.3  Hic_asm_16                     46591098 46591221  (9514995) + Hic_asm_25-unknown-47513530-124-3255_LTR   Unspecified       1    120     (0)  632292   TG CA GGAGG ACAGG
  4953    2.7  0.0  0.0  Hic_asm_16                     46649836 46650425  (9455791) C Hic_asm_13-unknown-33597542-590-17362_LTR  Unspecified     (0)    590       1  632353   TG CA TTCCC TCCCG
  5586    5.2  6.7  4.3  Hic_asm_16                     46813597 46814417  (9291799) C Hic_asm_13-unknown-27566070-840-3568_LTR   Unspecified     (0)    840       1  632592   TG CA GACGT GACGT
  1085   13.9  0.0  3.5  Hic_asm_16                     47387618 47387796  (8718420) C Hic_asm_15-unknown-27537812-173-4645_LTR   Unspecified     (0)    173       1  633516   TG CA GAAGT GAATG
  6542    2.8  0.1  0.7  Hic_asm_16                     47518231 47518988  (8587228) C Hic_asm_6-Gypsy-27017714-758-7423_LTR      Unspecified     (0)    754       1  633722   TG CA TTATC TTTTC
  4330   10.9  5.2  1.9  Hic_asm_16                     47917034 47917760  (8188456) + Hic_asm_21-unknown-16135050-751-3211_LTR   Unspecified       1    751     (0)  634306   TG CA GTATC GTATC
  1356   13.1  3.2  5.3  Hic_asm_16                     48379079 48379328  (7726888) C Hic_asm_18-unknown-33037154-245-4375_LTR   Unspecified     (0)    245       1  634927   TG CA TTCAC TTCAC
  1282    8.2  0.0  0.6  Hic_asm_16                     48539220 48539402  (7566814) + Hic_asm_13-unknown-12039853-183-1162_LTR   Unspecified       1    182     (0)  635140   TG CA TCATG TCACC
  2905    8.7  4.7  0.0  Hic_asm_16                     48778516 48778941  (7327275) C Hic_asm_2-Gypsy-9554190-446-4447_LTR       Unspecified     (0)    446       1  635553   TG CA ATTAC ATTAC
  6454    4.4  0.7  4.9  Hic_asm_16                     49208432 49209344  (6896872) + Hic_asm_24-Gypsy-25111967-876-2848_LTR     Unspecified       1    876     (0)  636238   TG CA GACGC GAAGG
  1810    3.0  0.0 14.3  Hic_asm_16                     49905707 49906017  (6200199) + Hic_asm_11-Gypsy-16937242-272-4972_LTR     Unspecified       1    272     (0)  637401   TG CA GAGGG GAGGG
  1166    4.8  0.7  0.0  Hic_asm_16                     50264170 50264314  (5841902) C Hic_asm_5-unknown-59360440-146-6557_LTR    Unspecified     (0)    146       1  638015   TG CA ATACC ATACC
  1615    8.9  0.0  3.8  Hic_asm_16                     50814238 50814482  (5291734) C Hic_asm_18-unknown-4642993-236-10503_LTR   Unspecified     (0)    236       1  638958   TG CA ATTGT ATTGT
  3991    3.4  0.0 15.4  Hic_asm_16                     51012912 51013579  (5092637) C Hic_asm_23-Gypsy-2531652-608-6346_LTR      Unspecified     (0)    579       1  639234   TG CA AAAAG AAAAG
  5482   11.2  0.1  8.3  Hic_asm_16                     51975497 51976426  (4129790) + Hic_asm_20-unknown-5721520-860-5288_LTR    Unspecified       1    860     (0)  640745   TG CA ATTAT ATTAT
  1467    7.1  0.0  0.0  Hic_asm_16                     52347111 52347292  (3758924) + Hic_asm_13-unknown-12039853-183-1162_LTR   Unspecified       1    182     (0)  641510   TG CA ATAAT ATAAT
  4862    9.4  1.6  3.6  Hic_asm_16                     52455442 52456210  (3650006) C Hic_asm_6-Gypsy-27017714-758-7423_LTR      Unspecified     (0)    754       1  641736   TG CA GTAGA GTAGA
  5989    5.6  0.0  1.1  Hic_asm_16                     52573690 52574451  (3531765) C Hic_asm_6-Gypsy-27017714-758-7423_LTR      Unspecified     (0)    754       1  641985   TG CA ATAAA ATAAA
  6631    9.8  6.8  1.3  Hic_asm_16                     53252616 53253667  (2852549) + Hic_asm_9-unknown-24455171-1109-3397_LTR   Unspecified       1   1109     (0)  643072   TG CA TCTGG TCTGG
   920   19.6  0.6  0.0  Hic_asm_16                     53316251 53316429  (2789787) C Hic_asm_13-unknown-12039853-183-1162_LTR   Unspecified     (0)    182       3  643185   TG CA AATAG AAAAA
  2707   15.1  1.2  2.2  Hic_asm_16                     53394295 53394801  (2711415) C Hic_asm_26-Gypsy-35845304-502-13031_LTR    Unspecified     (0)    502       1  643320   TG CA CATAC CATAC
   966   17.9  0.6  0.0  Hic_asm_16                     53495994 53496172  (2610044) C Hic_asm_13-unknown-12039853-183-1162_LTR   Unspecified     (0)    182       3  643474   TG CA AATAG AAAAA
  2824   13.6  1.3  5.4  Hic_asm_16                     53559523 53560044  (2546172) C Hic_asm_26-Gypsy-35845304-502-13031_LTR    Unspecified     (0)    502       1  643574   TG CA CATAC CATAC
  6116    3.3  0.0  0.5  Hic_asm_16                     54009855 54010612  (2095604) + Hic_asm_6-Gypsy-27017714-758-7423_LTR      Unspecified       1    754     (0)  644277   TG CA GTATT GTATT
  2822    0.3  0.0  3.7  Hic_asm_16                     54031105 54031439  (2074777) + Hic_asm_28-unknown-2478012-347-3169_LTR    Unspecified       1    323     (0)  644308   TG CA ATAGC ATAGC
  1678    3.5  0.0  0.4  Hic_asm_16                     54379265 54379491  (1726725) C Hic_asm_12-Copia-11066114-226-4039_LTR     Unspecified     (0)    226       1  644933   TG CA GTTTT GTTTT
  1885   13.9  0.6  5.6  Hic_asm_16                     54600467 54600825  (1505391) C Hic_asm_23-unknown-18999290-342-14991_LTR  Unspecified     (0)    342       1  645250   TG CA GAAAG GAAGA
  1318    6.6  0.0  0.6  Hic_asm_16                     54807654 54807836  (1298380) + Hic_asm_13-unknown-12039853-183-1162_LTR   Unspecified       1    182     (0)  645586   TG CA ACCAC GCTAC
  6292    2.0  0.0  0.5  Hic_asm_16                     54846315 54847072  (1259144) + Hic_asm_6-Gypsy-27017714-758-7423_LTR      Unspecified       1    754     (0)  645650   TG CA ACTCC AACCC
  2185   11.2  0.3  0.0  Hic_asm_16                     54915220 54915533  (1190683) + Hic_asm_1-unknown-17105365-315-1299_LTR    Unspecified       1    315     (0)  645768   TG CA GTGTT TTTTT
  4869    3.9  0.0  0.0  Hic_asm_16                     55370151 55370740   (735476) C Hic_asm_13-unknown-33597542-590-17362_LTR  Unspecified     (0)    590       1  646547   TG CA ATCCC TTCCG
   925   19.4  0.0  0.6  Hic_asm_16                     55453855 55454035   (652181) C Hic_asm_13-unknown-12039853-183-1162_LTR   Unspecified     (0)    182       3  646672   TG CA ATATG AAATG
  1958   14.4  0.6  2.3  Hic_asm_16                     55750471 55750818   (355398) C Hic_asm_23-unknown-18999290-342-14991_LTR  Unspecified     (0)    342       1  647184   TG CA AAAAA GAAGA
  3632   17.1  2.0  2.1  Hic_asm_16                     56028766 56029517    (76699) + Hic_asm_21-unknown-16135050-751-3211_LTR   Unspecified       1    751     (0)  647643   TG CA ACTTG ACATG
  3368    5.5  0.2  1.3  Hic_asm_17                       372567   373024 (45885153) + Hic_asm_0-Gypsy-5568832-462-4567_LTR       Unspecified       1    453     (0)  648039   TG CA GGTAC GGTAC
  1257    7.7  0.6  0.6  Hic_asm_17                       914325   914506 (45343671) C Hic_asm_13-unknown-12039853-183-1162_LTR   Unspecified     (0)    182       1  649015   TG CA GGTGA GTGGA
  1096   11.6 12.6  0.5  Hic_asm_17                      1120485  1120666 (45137511) C Hic_asm_21-unknown-31862140-204-1278_LTR   Unspecified     (0)    204       1  649331   TG CA CCCCA CCCCA
  1296   10.0  0.0  0.6  Hic_asm_17                      1305985  1306165 (44952012) C Hic_asm_13-unknown-12039853-183-1162_LTR   Unspecified     (0)    182       3  649694   TG CA AGCAT AGGCT
  7200   10.8  0.3  4.7  Hic_asm_17                      1365861  1367117 (44891060) C Hic_asm_5-unknown-15982429-1224-1133_LTR   Unspecified     (0)   1205       1  649833   TG CA GAGGG AAGGT
  5833    4.0  1.1  0.7  Hic_asm_17                      1619936  1620686 (44637491) + Hic_asm_6-Gypsy-27017714-758-7423_LTR      Unspecified       1    754     (0)  650330   TG CA TGGAC TGGAC
  6121    3.3  0.0  0.5  Hic_asm_17                      1691546  1692303 (44565874) C Hic_asm_6-Gypsy-27017714-758-7423_LTR      Unspecified     (0)    754       1  650512   TG CA CCTAC CCTAC
  2091   12.0  0.3  2.6  Hic_asm_17                      2685956  2686305 (43571872) + Hic_asm_23-unknown-18999290-342-14991_LTR  Unspecified       1    342     (0)  652252   TG CA TCTTC TTTCC
  2831    0.0  0.0  0.0  Hic_asm_17                      3713557  3713878 (42544299) + Hic_asm_17-unknown-3713878-322-32687_LTR   Unspecified       1    322     (0)  654216   TG CA TTATA TAATA
  2049   13.0  3.5  2.6  Hic_asm_17                      4188478  4188816 (42069361) + Hic_asm_23-unknown-18999290-342-14991_LTR  Unspecified       1    342     (0)  654976   TG CA TCTTC TTTCC
  2069    6.4  0.0  0.0  Hic_asm_17                      4533300  4533566 (41724611) + Hic_asm_11-unknown-36241113-267-2096_LTR   Unspecified       1    267     (0)  655602   TG CA TTTGA CTTGC
   969    4.7 21.9  1.1  Hic_asm_17                      5154470  5154620 (41103557) + Hic_asm_13-unknown-12039853-183-1162_LTR   Unspecified       1    182     (0)  656713   TG CA AAGAC AGGCC
  1482    9.2  0.0  0.0  Hic_asm_17                      5676828  5677033 (40581144) C Hic_asm_15-unknown-4401777-206-4002_LTR    Unspecified     (0)    206       1  657683   TG CA TAAGG ATAGG
  1235    7.6  8.4  0.9  Hic_asm_17                      6122240  6122452 (40135725) + Hic_asm_7-Gypsy-11369182-231-5731_LTR      Unspecified       1    229     (0)  658444   TG CA AATAT AATAT
 11145    1.6  1.0  2.7  Hic_asm_17                      6235921  6237368 (40020809) C Hic_asm_9-Gypsy-15819784-1435-4648_LTR     Unspecified     (0)   1424       1  658666   TG CA ACTAT ACTAT
 10023    1.3  0.0  1.9  Hic_asm_17                      7057040  7058257 (39199920) + Hic_asm_20-Gypsy-49103178-1214-5710_LTR    Unspecified       1   1195     (0)  660224   TG CA GAAAA GACTA
  3977    5.5  0.9  1.6  Hic_asm_17                      7096856  7097404 (39160773) C Hic_asm_17-Gypsy-261277-685-5939_LTR       Unspecified     (0)    682     138  660292   TG CA CCGGC CCGTG
  4646    8.8  0.0  7.5  Hic_asm_17                      7117914  7118733 (39139444) C Hic_asm_21-unknown-33071632-849-3566_LTR   Unspecified     (0)    763       1  660321   TG CA TTAAG TTAAG
  4666    8.3  0.1  7.1  Hic_asm_17                      7964954  7965769 (38292408) + Hic_asm_21-unknown-33071632-849-3566_LTR   Unspecified       1    763     (0)  661595   TG CA ATATG TTTTG
  2249   11.4  0.3  2.6  Hic_asm_17                      8325584  8325933 (37932244) + Hic_asm_23-unknown-18999290-342-14991_LTR  Unspecified       1    342     (0)  662227   TG CA TTTTC CTTCC
  9839    5.3  0.1  0.9  Hic_asm_17                      8540141  8541382 (37716795) C Hic_asm_16-unknown-53533923-1244-1000_LTR  Unspecified     (0)   1232       1  662609   TG CA AAAGT AAGTT
   707    9.7  1.1 26.0  Hic_asm_17                      9913217  9913398 (36344779) + Hic_asm_7-unknown-12283-3741-26688_LTR     Unspecified       1    146    (47)  664717   TG CA CAAAA AAAAT
  2085    9.0 11.1  0.0  Hic_asm_17                     10122988 10123320 (36134857) C Hic_asm_14-unknown-21786294-370-4293_LTR   Unspecified     (0)    370       1  665081   TG CA AATAG AGGAG
  5647   11.2  3.9  0.4  Hic_asm_17                     10239929 10240803 (36017374) C Hic_asm_23-unknown-1610309-905-9690_LTR    Unspecified     (0)    905       1  665259   TG CA CTATC CTATC
  4720   10.2  2.5  5.9  Hic_asm_17                     11118250 11119071 (35139106) + Hic_asm_1-unknown-33696189-839-3544_LTR    Unspecified       1    796     (0)  666621   TG CA ATCCT ATCCT
  4274   12.7 18.9  0.6  Hic_asm_17                     11220933 11221805 (35036372) + Hic_asm_10-unknown-36538732-1032-2639_LTR  Unspecified       1   1032     (0)  666780   TG CA GTGAG GTGAG
  9157    3.8  0.2  1.8  Hic_asm_17                     11435963 11437186 (34820991) C Hic_asm_5-unknown-15982429-1224-1133_LTR   Unspecified     (0)   1205       1  667055   TG CA GAATT AATTT
  6073    3.2  0.3  0.7  Hic_asm_17                     11976511 11977267 (34280910) + Hic_asm_6-Gypsy-27017714-758-7423_LTR      Unspecified       1    754     (0)  667789   TG CA TATAT TATAT
  3447    8.8  0.0  1.3  Hic_asm_17                     13062145 13062628 (33195549) + Hic_asm_5-Gypsy-31337672-479-5591_LTR      Unspecified       1    478     (0)  669520   TG CA GAAAT AAAAT
  6246    5.9  0.1  2.7  Hic_asm_17                     13653055 13653892 (32604285) C Hic_asm_15-Gypsy-29848677-824-8386_LTR     Unspecified     (0)    817       1  670382   TG CA CCCAT CCCAT
  2802   14.9  2.2  2.8  Hic_asm_17                     14296322 14296826 (31961351) C Hic_asm_26-Gypsy-35845304-502-13031_LTR    Unspecified     (0)    502       1  671233   TG CA ATAGC ACAGC
  2852   13.4  1.8  4.2  Hic_asm_17                     14580125 14580638 (31677539) C Hic_asm_26-Gypsy-35845304-502-13031_LTR    Unspecified     (0)    502       1  671631   TG CA CGAAA CGAGT
  4999   11.0  0.7  2.8  Hic_asm_17                     14907880 14908691 (31349486) C Hic_asm_1-unknown-33696189-839-3544_LTR    Unspecified     (0)    796       1  672075   TG CA AGGGC GGGGC
  2429    5.0  0.3  0.9  Hic_asm_17                     15344897 15345220 (30912957) + Hic_asm_17-unknown-3713878-322-32687_LTR   Unspecified       1    322     (0)  672742   TG CA TTATA TTTAA
  6895   10.8  1.0 11.0  Hic_asm_17                     15803356 15804680 (30453497) C Hic_asm_5-unknown-15982429-1224-1133_LTR   Unspecified     (0)   1205       1  673392   TG CA AAACT AACTT
  6832   11.0  1.0 11.0  Hic_asm_17                     15817712 15819036 (30439141) C Hic_asm_5-unknown-15982429-1224-1133_LTR   Unspecified     (0)   1205       1  673399   TG CA AAACT AACTT
  5542   10.9 10.6  0.5  Hic_asm_17                     16471849 16472786 (29785391) C Hic_asm_10-unknown-36538732-1032-2639_LTR  Unspecified     (0)   1032       1  674331   TG CA CAGGC CAGGC
  1146   10.5  1.2  0.0  Hic_asm_17                     16570024 16570194 (29687983) C Hic_asm_15-unknown-27537812-173-4645_LTR   Unspecified     (0)    173       1  674536   TG CA GAAAT GAAAT
  1270    8.9  1.7  0.6  Hic_asm_17                     18127017 18127196 (28130981) C Hic_asm_13-unknown-12039853-183-1162_LTR   Unspecified     (0)    182       1  676694   TG CA GATTT ATTTT
  2218    8.7 10.4  0.0  Hic_asm_17                     18344876 18345210 (27912967) + Hic_asm_14-unknown-21786294-370-4293_LTR   Unspecified       1    370     (0)  677020   TG CA TATTT CTTTT
   806   10.6  2.8  9.6  Hic_asm_17                     18349518 18349694 (27908483) C Hic_asm_12-Gypsy-39438251-166-4089_LTR     Unspecified     (0)    166       1  677032   TG CA AAAAG AAAGG
  2196    0.0  0.0  0.0  Hic_asm_17                     19593004 19593248 (26664929) + Hic_asm_18-unknown-33037154-245-4375_LTR   Unspecified       1    245     (0)  678795   TG CA ATTAC ATTAC
  1762    6.1  0.4  0.8  Hic_asm_17                     19631344 19631607 (26626570) C Hic_asm_24-Gypsy-10773384-263-5924_LTR     Unspecified     (0)    263       1  678853   TG CA TCCAA TCCGA
  2205    8.7 10.4  0.0  Hic_asm_17                     20231900 20232234 (26025943) C Hic_asm_14-unknown-21786294-370-4293_LTR   Unspecified     (0)    370       1  679670   TG CA AATAG ATAAG
  5830    8.3  1.0  3.2  Hic_asm_17                     21222331 21223165 (25035012) + Hic_asm_15-Gypsy-29848677-824-8386_LTR     Unspecified       1    817     (0)  680939   TG CA GCATT GTATT
  2964    8.0  2.5  2.0  Hic_asm_17                     21395722 21396165 (24862012) + Hic_asm_2-Gypsy-9554190-446-4447_LTR       Unspecified       1    446     (0)  681186   TG CA ATTGT ATTGT
  5417    8.6  0.2  5.7  Hic_asm_17                     21405533 21406371 (24851806) C Hic_asm_1-unknown-33696189-839-3544_LTR    Unspecified     (0)    796       1  681203   TG CA ATATA ATATA
  2727    8.8  0.0  2.4  Hic_asm_17                     21429579 21429960 (24828217) C Hic_asm_5-unknown-34081726-374-1334_LTR    Unspecified     (0)    373       1  681249   TG CA ATTAA ATAAT
  5985    5.0  0.1  5.3  Hic_asm_17                     21513173 21514009 (24744168) C Hic_asm_1-unknown-33696189-839-3544_LTR    Unspecified     (0)    796       1  681393   TG CA ACCTT ACCTT
  4310   11.0  0.1  1.8  Hic_asm_17                     21973084 21973750 (24284427) C Hic_asm_15-Gypsy-31786346-678-5854_LTR     Unspecified     (0)    656       1  682075   TG CA ACAGC ACCCC
  2986   18.7  3.7  1.8  Hic_asm_17                     22000324 22000992 (24257185) + Hic_asm_17-Gypsy-261277-685-5939_LTR       Unspecified       1    682     (0)  682119   TG CA CCGAC CGGAC
  4858   10.8  1.7  3.8  Hic_asm_17                     22566185 22566996 (23691181) + Hic_asm_1-unknown-33696189-839-3544_LTR    Unspecified       1    796     (0)  682932   TG CA ATAGT ATAGT
  1824    9.7 16.1  0.3  Hic_asm_17                     22985043 22985364 (23272813) + Hic_asm_5-unknown-34081726-374-1334_LTR    Unspecified       1    373     (0)  683602   TG CA ATTAT TTTTT
  4585   11.6  3.2  3.2  Hic_asm_17                     23869713 23870529 (22387648) + Hic_asm_15-Gypsy-29848677-824-8386_LTR     Unspecified       1    817     (0)  684981   TG CA ATGCT ATGCT
  4870    7.0  0.1  7.5  Hic_asm_17                     23987891 23988709 (22269468) + Hic_asm_21-unknown-33071632-849-3566_LTR   Unspecified       1    763     (0)  685160   TG CA GAAGG GAAGA
  7100    5.7  3.5  0.1  Hic_asm_17                     24927175 24928079 (21330098) C Hic_asm_11-unknown-24538805-936-3530_LTR   Unspecified     (0)    936       1  686605   TG CA ATCTG ATCTG
  3651   19.2  7.1  4.3  Hic_asm_17                     25250212 25251271 (21006906) C Hic_asm_5-unknown-7184952-1088-2285_LTR    Unspecified     (0)   1088       1  687047   TG CA CCAAA CCAAG
  2452    9.1  0.3  2.3  Hic_asm_17                     25482061 25482409 (20775768) + Hic_asm_23-unknown-18999290-342-14991_LTR  Unspecified       1    342     (0)  687272   TG CA TCTTC CTTTC
  2202   10.6  0.3  2.3  Hic_asm_17                     25617527 25617875 (20640302) C Hic_asm_23-unknown-18999290-342-14991_LTR  Unspecified     (0)    342       1  687468   TG CA GAAAG GAAGA
  2991    9.0  5.2  1.6  Hic_asm_17                     26128670 26129154 (20129023) C Hic_asm_26-Gypsy-35845304-502-13031_LTR    Unspecified     (0)    502       1  688142   TG CA TTATA TTATA
  1238    9.8  0.0  0.0  Hic_asm_17                     26182869 26183041 (20075136) + Hic_asm_15-unknown-27537812-173-4645_LTR   Unspecified       1    173     (0)  688245   TG CA CATTT GTTTT
   742   21.4  3.9  3.3  Hic_asm_17                     26587417 26587595 (19670582) + Hic_asm_13-unknown-12039853-183-1162_LTR   Unspecified       3    182     (0)  688752   TG CA ATTTT GTTTA
  5039   10.0  0.9  3.3  Hic_asm_17                     27796536 27797350 (18460827) C Hic_asm_1-unknown-33696189-839-3544_LTR    Unspecified     (0)    796       1  690398   TG CA CCAAA CATAA
  1149   11.1  0.0 19.4  Hic_asm_17                     28740555 28740800 (17517377) + Hic_asm_15-unknown-4401777-206-4002_LTR    Unspecified       1    206     (0)  691827   TG CA CCTAT CCTAT
  1403    9.7  0.0  1.0  Hic_asm_17                     29147582 29147789 (17110388) + Hic_asm_15-unknown-4401777-206-4002_LTR    Unspecified       1    206     (0)  692426   TG CA CCTAT CCTCT
  2504   15.0  2.0  2.2  Hic_asm_17                     29565922 29566424 (16691753) C Hic_asm_26-Gypsy-35845304-502-13031_LTR    Unspecified     (0)    502       1  693078   TG CA TTGTC GTGTC
  1272   11.1  0.0  0.0  Hic_asm_17                     29722297 29722476 (16535701) C Hic_asm_13-unknown-12039853-183-1162_LTR   Unspecified     (0)    182       3  693298   TG CA AAGCT AAGTG
  1251   14.1  0.0  1.0  Hic_asm_17                     29962833 29963040 (16295137) C Hic_asm_15-unknown-4401777-206-4002_LTR    Unspecified     (0)    206       1  693635   TG CA TAAGG TTGGG
  1518    8.2  0.0  0.0  Hic_asm_17                     30218670 30218875 (16039302) C Hic_asm_15-unknown-4401777-206-4002_LTR    Unspecified     (0)    206       1  694041   TG CA TAAGG AAGGG
  5174   11.4  1.3  0.8  Hic_asm_17                     30823706 30824474 (15433703) + Hic_asm_12-unknown-33846763-788-3597_LTR   Unspecified       1    773     (0)  695101   TG CA TCTGG TTTGG
  2291   10.9  0.5  9.9  Hic_asm_17                     30830899 30831306 (15426871) C Hic_asm_5-unknown-34081726-374-1334_LTR    Unspecified     (0)    373       1  695107   TG CA ACTAT ATTAG
  2665   11.1  4.3  3.8  Hic_asm_17                     32650271 32650740 (13607437) C Hic_asm_0-unknown-48979406-472-3411_LTR    Unspecified     (0)    472       1  697872   TG CA CTCCC CTCCC
  1165   13.3 14.3 11.3  Hic_asm_17                     33059238 33059600 (13198577) + Hic_asm_5-unknown-34081726-374-1334_LTR    Unspecified       1    373     (0)  698433   TG CA CCAGT CTATT
  2369   10.1  4.3 12.1  Hic_asm_17                     33604953 33605459 (12652718) + Hic_asm_0-unknown-48979406-472-3411_LTR    Unspecified       1    472     (0)  699165   TG CA AGTGT AGTGT
   864   15.4  6.6  2.3  Hic_asm_17                     33708468 33708633 (12549544) C Hic_asm_15-unknown-27537812-173-4645_LTR   Unspecified     (0)    173       1  699370   TG CA GAAAT GAAAT
  1024    3.9 18.1  0.6  Hic_asm_17                     33732157 33732311 (12525866) C Hic_asm_13-unknown-12039853-183-1162_LTR   Unspecified     (0)    182       1  699404   TG CA CTATG CAATA
  4188   10.2  5.9  6.2  Hic_asm_17                     33862592 33863356 (12394821) + Hic_asm_21-unknown-33071632-849-3566_LTR   Unspecified       1    763     (0)  699631   TG CA CTCAG CTCAG
  6354    8.3  6.6  0.4  Hic_asm_17                     34597643 34598614 (11659563) + Hic_asm_10-unknown-36538732-1032-2639_LTR  Unspecified       1   1032     (0)  700642   TG CA CTAGC CTAGC
  1410    6.6  0.0  2.2  Hic_asm_17                     34700536 34700721 (11557456) + Hic_asm_13-unknown-12039853-183-1162_LTR   Unspecified       1    182     (0)  700796   TG CA CCACA TCACC
  2851   21.2  1.4  4.2  Hic_asm_17                     34838788 34839570 (11418607) C Hic_asm_20-Gypsy-29410689-774-6191_LTR     Unspecified     (0)    762       1  700976   TG CA GTTAT GTGAT
  2798   13.1  2.4  2.0  Hic_asm_17                     34881075 34881574 (11376603) C Hic_asm_26-Gypsy-35845304-502-13031_LTR    Unspecified     (0)    502       1  701054   TG CA CTATA CTATA
  1157    8.1  5.1  2.2  Hic_asm_17                     35255507 35255683 (11002494) C Hic_asm_13-unknown-12039853-183-1162_LTR   Unspecified     (0)    182       1  701480   TG CA AAGGG AGGGT
  5073    9.4  0.2  9.2  Hic_asm_17                     35397821 35398662 (10859515) C Hic_asm_12-unknown-33846763-788-3597_LTR   Unspecified     (0)    773       1  701796   TG CA GGTTT GTATT
   835   18.0  3.6  0.6  Hic_asm_17                     35872603 35872770 (10385407) + Hic_asm_15-unknown-27537812-173-4645_LTR   Unspecified       1    173     (0)  702674   TG CA CTTTC ATTTC
  1413    9.2  0.0  4.8  Hic_asm_17                     36174491 36174706 (10083471) C Hic_asm_15-unknown-4401777-206-4002_LTR    Unspecified     (0)    206       1  703187   TG CA GAAGG ATAGG
  6065    4.8  0.2  5.3  Hic_asm_17                     36837922 36838757  (9419420) C Hic_asm_1-unknown-33696189-839-3544_LTR    Unspecified     (0)    796       1  704430   TG CA TGGTG TGGTG
  2855   12.0  2.4  3.2  Hic_asm_17                     37325029 37325534  (8932643) + Hic_asm_26-Gypsy-35845304-502-13031_LTR    Unspecified       1    502     (0)  705090   TG CA CCTAA CCTAA
  1345    8.8  0.0  0.6  Hic_asm_17                     37612280 37612462  (8645715) + Hic_asm_13-unknown-12039853-183-1162_LTR   Unspecified       1    182     (0)  705466   TG CA ACCAC AACAT
  1335   13.1  0.0  0.0  Hic_asm_17                     37896979 37897184  (8360993) + Hic_asm_15-unknown-4401777-206-4002_LTR    Unspecified       1    206     (0)  705995   TG CA CCTAG CCTTA
  2819    7.0  9.3  2.8  Hic_asm_17                     38017916 38018357  (8239820) + Hic_asm_16-unknown-19303262-470-7557_LTR   Unspecified       1    470     (0)  706223   TG CA CTACC CTGCC
  1630    4.9  0.0  1.5  Hic_asm_17                     38729727 38729933  (7528244) C Hic_asm_21-unknown-31862140-204-1278_LTR   Unspecified     (0)    204       1  707412   TG CA ATATC ATGTC
  2199   14.0  0.8  3.2  Hic_asm_17                     38892076 38892459  (7365718) + Hic_asm_19-Gypsy-26875302-376-5744_LTR     Unspecified       1    375     (0)  707652   TG CA GATGC GAGGC
  4857   11.4  4.5  8.8  Hic_asm_17                     39077568 39078463  (7179714) C Hic_asm_20-unknown-5721520-860-5288_LTR    Unspecified     (0)    860       1  707941   TG CA ACTAC ACTAC
  1761    2.4  0.0  0.0  Hic_asm_17                     39210820 39211026  (7047151) C Hic_asm_5-Gypsy-44625854-209-6533_LTR      Unspecified     (0)    207       1  708173   TG CA ACATT ACATT
  5416    8.3  2.2  1.6  Hic_asm_17                     39328240 39329051  (6929126) C Hic_asm_15-Gypsy-29848677-824-8386_LTR     Unspecified     (0)    817       1  708355   TG CA GAGTG GAGTG
  4903    6.3  1.9  0.4  Hic_asm_17                     39365251 39365922  (6892255) + Hic_asm_17-Gypsy-261277-685-5939_LTR       Unspecified       1    682     (0)  708425   TG CA GGTTA GGTTA
  4780    2.7  0.0  0.0  Hic_asm_17                     39685728 39686317  (6571860) + Hic_asm_13-unknown-33597542-590-17362_LTR  Unspecified       1    590     (0)  708898   TG CA CGGAA GGGAT
  1537    5.0  0.0  0.5  Hic_asm_17                     39871925 39872127  (6386050) C Hic_asm_12-Gypsy-25898599-202-7470_LTR     Unspecified     (0)    202       1  709187   TG CA ACTCT ACTCT
  1388    9.5  3.0  0.0  Hic_asm_17                     40262266 40262465  (5995712) C Hic_asm_15-unknown-4401777-206-4002_LTR    Unspecified     (0)    206       1  709893   TG CA TAAGG ATAGG
  1311    8.2  0.0  4.4  Hic_asm_17                     40294244 40294433  (5963744) C Hic_asm_13-unknown-12039853-183-1162_LTR   Unspecified     (0)    182       1  709946   TG CA GGTGA GATGA
  2654    9.4 10.1  1.9  Hic_asm_17                     40372601 40373035  (5885142) C Hic_asm_16-unknown-19303262-470-7557_LTR   Unspecified     (0)    470       1  710086   TG CA AATAT AATAT
  2519    9.1  9.9  1.9  Hic_asm_17                     40547554 40547989  (5710188) C Hic_asm_16-unknown-19303262-470-7557_LTR   Unspecified     (0)    470       1  710475   TG CA AATAT AATAT
  5220    9.7  0.6  8.1  Hic_asm_17                     40609425 40610311  (5647866) + Hic_asm_26-unknown-25412973-825-3635_LTR   Unspecified       1    825     (0)  710598   TG CA GCATC GCATC
  4996    7.8  0.1  7.6  Hic_asm_17                     41137766 41138585  (5119592) + Hic_asm_21-unknown-33071632-849-3566_LTR   Unspecified       1    763     (0)  711531   TG CA TTTTT TTTGG
   949    6.9  2.2 37.4  Hic_asm_17                     41285468 41285744  (4972433) C Hic_asm_15-unknown-4401777-206-4002_LTR    Unspecified     (0)    206       1  711768   TG CA TAAGG ATAGG
  6805   10.4  1.4  0.6  Hic_asm_17                     41488719 41489742  (4768435) + Hic_asm_10-unknown-36538732-1032-2639_LTR  Unspecified       1   1032     (0)  712170   TG CA CCACG CCACG
  1294    9.1  0.0  2.0  Hic_asm_17                     41650038 41650240  (4607937) C Hic_asm_5-Gypsy-30924242-202-7283_LTR      Unspecified     (0)    199       1  712445   TG CA TACGT TACGT
  2308    9.1  0.3  2.3  Hic_asm_17                     41731611 41731959  (4526218) + Hic_asm_23-unknown-18999290-342-14991_LTR  Unspecified       1    342     (0)  712622   TG CA TTTTC CTTTC
  1455    4.6  5.1  0.0  Hic_asm_17                     41792929 41793125  (4465052) C Hic_asm_26-Gypsy-31853242-207-3362_LTR     Unspecified     (0)    207       1  712766   TG CA ACTAT ACTAT
  3466    2.3  0.0  1.4  Hic_asm_17                     42432081 42432513  (3825664) + Hic_asm_17-Gypsy-586065-428-6133_LTR       Unspecified       1    427     (0)  714097   TG CA CTTGT CTGTT
  4107   12.1  6.8  2.0  Hic_asm_17                     42481189 42481984  (3776193) C Hic_asm_15-unknown-52525073-865-3425_LTR   Unspecified     (0)    833       1  714183   TG CA ATAAT ATAAT
  3042    3.0  0.2  0.0  Hic_asm_17                     42904855 42905249  (3352928) C Hic_asm_26-Gypsy-1525268-396-16004_LTR     Unspecified     (0)    396       1  714813   TG CA CGGTG CGGTG
   966    8.2  0.0  0.0  Hic_asm_17                     42971663 42971797  (3286380) + Hic_asm_14-Gypsy-1216105-138-4552_LTR      Unspecified       1    135     (0)  714962   TG CA GTTCC GTTCC
  4345   11.1  3.7  7.9  Hic_asm_17                     43078899 43079679  (3178498) + Hic_asm_21-unknown-16135050-751-3211_LTR   Unspecified       1    751     (0)  715109   TG CA AATAG AATAG
  1134    9.5  8.8  1.9  Hic_asm_17                     43160408 43160600  (3097577) C Hic_asm_15-unknown-4401777-206-4002_LTR    Unspecified     (0)    206       1  715233   TG CA TAAGG ATAGG
  1213    9.4  3.6  1.5  Hic_asm_17                     43334798 43334992  (2923185) + Hic_asm_5-Gypsy-30924242-202-7283_LTR      Unspecified       1    199     (0)  715534   TG CA GACTG GACTG
  1660   11.4 14.4  0.0  Hic_asm_17                     43476367 43476665  (2781512) C Hic_asm_23-unknown-18999290-342-14991_LTR  Unspecified     (0)    342       1  715743   TG CA GAAAG GAAGA
  2293    7.4  4.4  1.1  Hic_asm_17                     43494942 43495281  (2762896) + Hic_asm_20-Gypsy-17924600-351-6092_LTR     Unspecified       1    351     (0)  715788   TG CA GGAGG GGAGG
  3512    1.6  0.0  1.6  Hic_asm_17                     44166824 44167257  (2090920) C Hic_asm_17-Gypsy-586065-428-6133_LTR       Unspecified     (0)    427       1  717089   TG CA AACAG ACAAG
  4962   11.3  0.5  8.7  Hic_asm_17                     44344622 44345551  (1912626) + Hic_asm_20-unknown-5721520-860-5288_LTR    Unspecified       1    860     (0)  717387   TG CA GAAGT GAAGT
  1658    2.4  0.0  0.5  Hic_asm_17                     44586611 44586816  (1671361) + Hic_asm_5-Gypsy-44588776-207-5154_LTR      Unspecified       1    205     (0)  717781   TG CA GAGAG GAGAG
  5612    8.9  0.6  3.2  Hic_asm_17                     44846963 44847800  (1410377) C Hic_asm_15-Gypsy-29848677-824-8386_LTR     Unspecified     (0)    817       1  718203   TG CA GTAGG GTAGG
  6295    6.5  0.0  2.6  Hic_asm_17                     44856474 44857311  (1400866) C Hic_asm_15-Gypsy-29848677-824-8386_LTR     Unspecified     (0)    817       1  718219   TG CA ACTAC ACTAC
  1535   11.5  0.4  0.0  Hic_asm_17                     44993828 44994053  (1264124) C Hic_asm_15-unknown-43307771-227-1187_LTR   Unspecified     (0)    227       1  718460   TG CA CTTAC CCAAC
  6817    6.8  0.4  0.3  Hic_asm_17                     45010536 45011477  (1246700) + Hic_asm_4-unknown-47713947-943-2349_LTR    Unspecified       1    943     (0)  718501   TG CA AAATC AAATC
  1684    9.7  0.0  0.0  Hic_asm_17                     45095714 45095940  (1162237) + Hic_asm_15-unknown-43307771-227-1187_LTR   Unspecified       1    227     (0)  718637   TG CA GCTAG GTGAG
  2279   18.1  8.5  6.2  Hic_asm_17                     45156271 45156975  (1101202) C Hic_asm_2-unknown-34370034-720-3549_LTR    Unspecified     (0)    720       1  718702   TG CA ATAGG ATAGG
  6368    3.3  0.1  0.5  Hic_asm_17                     45347889 45348645   (909532) + Hic_asm_6-Gypsy-27017714-758-7423_LTR      Unspecified       1    754     (0)  719014   TG CA ATGTC ATGTC
  1999   10.1 10.4  0.5  Hic_asm_17                     45659702 45660038   (598139) + Hic_asm_14-unknown-21786294-370-4293_LTR   Unspecified       1    370     (0)  719553   TG CA CCCAC CCATC
  4716   12.3  2.7  2.0  Hic_asm_17                     45695418 45696228   (561949) C Hic_asm_21-Gypsy-11759552-817-5603_LTR     Unspecified     (0)    817       1  719618   TG CA GTATT GTATT
  4477   13.7  4.6  7.1  Hic_asm_17                     46059267 46060187   (197990) C Hic_asm_25-unknown-22358606-899-3361_LTR   Unspecified     (0)    899       1  720257   TG CA ACCAG ATCTG
  1442    7.7  0.0  0.6  Hic_asm_18                       617182   617364 (48632175) + Hic_asm_13-unknown-12039853-183-1162_LTR   Unspecified       1    182     (0)  721305   TG CA ACACA TCACC
  1392    6.6  0.0  0.0  Hic_asm_18                      1345546  1345727 (47903812) + Hic_asm_13-unknown-12039853-183-1162_LTR   Unspecified       1    182     (0)  722558   TG CA ACCAC ACGTC
  1469    5.5  2.9  2.9  Hic_asm_18                      1704011  1704216 (47545323) + Hic_asm_15-unknown-4401777-206-4002_LTR    Unspecified       1    206     (0)  723130   TG CA CCCTT CCTTA
  2201   12.6  0.3  2.3  Hic_asm_18                      1932369  1932717 (47316822) + Hic_asm_23-unknown-18999290-342-14991_LTR  Unspecified       1    342     (0)  723549   TG CA TCTTC CTTTC
  1362    8.8  0.0  0.6  Hic_asm_18                      2090017  2090199 (47159340) C Hic_asm_13-unknown-12039853-183-1162_LTR   Unspecified     (0)    182       1  723797   TG CA TTATA TTACA
  1408    9.3  1.0  0.5  Hic_asm_18                      2118777  2118981 (47130558) + Hic_asm_15-unknown-4401777-206-4002_LTR    Unspecified       1    206     (0)  723853   TG CA CCTAT CCTTA
   974   10.8  9.4  0.6  Hic_asm_18                      3852337  3852495 (45397044) + Hic_asm_15-unknown-27537812-173-4645_LTR   Unspecified       1    173     (0)  727699   TG CA GCCTC ATCTC
  1250    8.1  0.6  0.0  Hic_asm_18                      4080679  4080850 (45168689) C Hic_asm_15-unknown-27537812-173-4645_LTR   Unspecified     (0)    173       1  728092   TG CA GAAAT GGAAT
  1502    4.8  0.0  1.5  Hic_asm_18                      4342898  4343106 (44906433) C Hic_asm_0-Copia-53881993-206-5432_LTR      Unspecified     (0)    206       1  728677   TG CA GCATA GCATA
  1388    6.0  0.0  1.1  Hic_asm_18                      4347422  4347605 (44901934) + Hic_asm_13-unknown-12039853-183-1162_LTR   Unspecified       1    182     (0)  728687   TG CA ACCAC ATCAT
  2080   15.3  5.4  3.4  Hic_asm_18                      4511207  4511667 (44737872) + Hic_asm_16-unknown-19303262-470-7557_LTR   Unspecified       1    470     (0)  728878   TG CA ATGAC ATGAC
  1429   17.0  3.7  0.4  Hic_asm_18                      5399624  5399895 (43849644) + Hic_asm_7-unknown-2556178-313-4602_LTR     Unspecified       1    281    (32)  730524   TG CA ATAAC GAAAC
   770   15.4  6.6  2.9  Hic_asm_18                      5459002  5459168 (43790371) C Hic_asm_15-unknown-27537812-173-4645_LTR   Unspecified     (0)    173       1  730644   TG CA GAAAT GAGGT
  9731    1.2  2.0  0.9  Hic_asm_18                      5504213  5505431 (43744108) + Hic_asm_16-unknown-53533923-1244-1000_LTR  Unspecified       1   1232     (0)  730735   TG CA CAAAC AAATC
  6167    3.0  0.0  0.4  Hic_asm_18                      5542489  5543245 (43706294) C Hic_asm_6-Gypsy-27017714-758-7423_LTR      Unspecified     (0)    754       1  730803   TG CA ATACT ATACT
  1317    9.4  1.5  0.5  Hic_asm_18                      5643928  5644131 (43605408) + Hic_asm_15-unknown-4401777-206-4002_LTR    Unspecified       1    206     (0)  731007   TG CA TCCCA CCCTA
  2544    8.2  0.3  2.3  Hic_asm_18                      5684997  5685345 (43564194) C Hic_asm_23-unknown-18999290-342-14991_LTR  Unspecified     (0)    342       1  731091   TG CA GGAAG GAAAG
  1416    6.6  0.0  0.6  Hic_asm_18                      5783539  5783721 (43465818) C Hic_asm_13-unknown-12039853-183-1162_LTR   Unspecified     (0)    182       1  731314   TG CA GGAAC GAAAC
  6561    1.5  0.9  0.9  Hic_asm_18                      5873876  5874629 (43374910) C Hic_asm_6-Gypsy-27017714-758-7423_LTR      Unspecified     (0)    754       1  731473   TG CA TAAGG TTTGG
  1758    5.0  1.1  4.6  Hic_asm_18                      6114052  6114322 (43135217) + Hic_asm_3-unknown-52579044-262-2558_LTR    Unspecified       1    262     (0)  731860   TG CA GTCAA GTCAA
  1386    7.1  0.0  0.6  Hic_asm_18                      6235264  6235446 (43014093) C Hic_asm_13-unknown-12039853-183-1162_LTR   Unspecified     (0)    182       1  732083   TG CA AAATT AATTA
  5669    6.3  0.0  0.7  Hic_asm_18                      6388859  6389573 (42859966) + Hic_asm_21-Gypsy-40374118-723-3654_LTR     Unspecified       1    710     (0)  732320   TG CA TAAGT TTGGT
  1343    4.0  0.0  0.6  Hic_asm_18                      6813117  6813290 (42436249) + Hic_asm_15-unknown-27537812-173-4645_LTR   Unspecified       1    173     (0)  732934   TG CA ATTTC ATTTC
  1417    6.0  0.0  0.6  Hic_asm_18                      6958049  6958231 (42291308) + Hic_asm_13-unknown-12039853-183-1162_LTR   Unspecified       1    182     (0)  733229   TG CA ACCAC AAAAC
  4360   11.4  8.2  1.6  Hic_asm_18                      7124016  7124763 (42124776) C Hic_asm_1-unknown-33696189-839-3544_LTR    Unspecified     (0)    796       1  733541   TG CA AAAAC AAAAC
  2832   13.5  1.0  1.8  Hic_asm_18                      7281287  7281792 (41967747) + Hic_asm_26-Gypsy-35845304-502-13031_LTR    Unspecified       1    502     (0)  733809   TG CA CTTAG CGTAG
  2027    9.1  1.2  0.6  Hic_asm_18                      7635385  7635704 (41613835) + Hic_asm_5-Gypsy-3236983-322-6706_LTR       Unspecified       1    322     (0)  734351   TG CA AAAAC AAACA
  1414   14.2  0.4  1.8  Hic_asm_18                      8049085  8049314 (41200225) C Hic_asm_15-unknown-43307771-227-1187_LTR   Unspecified     (0)    227       1  734997   TG CA CTTGC CCAGC
  5633   11.3  4.0  0.8  Hic_asm_18                      8107804  8108680 (41140859) + Hic_asm_23-unknown-1610309-905-9690_LTR    Unspecified       1    905     (0)  735081   TG CA GGTGT GGTGT
  4798    3.4  2.2  0.0  Hic_asm_18                      8197443  8198039 (41051500) C Hic_asm_3-Gypsy-15901549-610-6498_LTR      Unspecified     (0)    610       1  735206   TG CA AACCT ACCTT
   664   21.4  2.9  2.3  Hic_asm_18                      8238661  8238832 (41010707) + Hic_asm_15-unknown-27537812-173-4645_LTR   Unspecified       1    173     (0)  735258   TG CA ATTTT TTTTC
  1160    7.2  9.6  0.6  Hic_asm_18                      8849161  8849327 (40400212) + Hic_asm_13-unknown-12039853-183-1162_LTR   Unspecified       1    182     (0)  736369   TG CA ACCAG AGCAC
  1246    8.7  0.6  0.0  Hic_asm_18                      8859379  8859550 (40389989) + Hic_asm_15-unknown-27537812-173-4645_LTR   Unspecified       1    173     (0)  736388   TG CA ATTTC ATTTC
  2140    9.1  3.2  4.4  Hic_asm_18                      9306545  9306890 (39942649) C Hic_asm_23-unknown-18999290-342-14991_LTR  Unspecified     (0)    342       1  737245   TG CA GAAAG GAAGA
  2023    9.6 10.4  0.0  Hic_asm_18                      9369289  9369623 (39879916) C Hic_asm_14-unknown-21786294-370-4293_LTR   Unspecified     (0)    370       1  737329   TG CA AATGG ATAGG
  2937    4.0  0.2  0.0  Hic_asm_18                     10110816 10111210 (39138329) C Hic_asm_26-Gypsy-1525268-396-16004_LTR     Unspecified     (0)    396       1  738392   TG CA CGGTG CGGTG
  3822    1.6  0.0  0.2  Hic_asm_18                     10543941 10544368 (38705171) C Hic_asm_17-Gypsy-586065-428-6133_LTR       Unspecified     (0)    427       1  738962   TG CA AACAG ACAAG
  1042   18.0 20.8  3.6  Hic_asm_18                     10791241 10791643 (38457896) C Hic_asm_16-unknown-19303262-470-7557_LTR   Unspecified     (0)    470       1  739361   TG CA ATAAC CTAAC
  2513    8.9  4.1  0.5  Hic_asm_18                     11000962 11001323 (38248216) C Hic_asm_19-Gypsy-26875302-376-5744_LTR     Unspecified     (0)    375       1  739614   TG CA ATCAC ATCAC
  1284   16.3  0.0  0.0  Hic_asm_18                     11371844 11372039 (37877500) C Hic_asm_18-unknown-46354835-214-6638_LTR   Unspecified    (18)    196       1  740087   TG CA GCTGA CCTGG
  6035    6.6  0.5  0.0  Hic_asm_18                     12035806 12036574 (37212965) + Hic_asm_12-unknown-33846763-788-3597_LTR   Unspecified       1    773     (0)  740986   TG CA CGTAT CGTAT
  9409    2.8  0.0  1.7  Hic_asm_18                     13458598 13459823 (35789716) + Hic_asm_5-unknown-15982429-1224-1133_LTR   Unspecified       1   1205     (0)  743109   TG CA GGGGT GGGTC
  2185    0.4  0.0  0.0  Hic_asm_18                     13667955 13668199 (35581340) + Hic_asm_18-unknown-33037154-245-4375_LTR   Unspecified       1    245     (0)  743362   TG CA GCAAT GCAAT
  2391    8.0  1.2  2.3  Hic_asm_18                     13707036 13707381 (35542158) C Hic_asm_23-unknown-18999290-342-14991_LTR  Unspecified     (0)    342       1  743433   TG CA GAAAG GAAGA
   940   10.8  0.0  2.2  Hic_asm_18                     14188697 14188838 (35060701) + Hic_asm_15-unknown-27537812-173-4645_LTR   Unspecified       1    139    (34)  744170   TG CA ATTTC GTTGC
  2945   12.0  2.0  2.0  Hic_asm_18                     14235861 14236362 (35013177) C Hic_asm_26-Gypsy-35845304-502-13031_LTR    Unspecified     (0)    502       1  744241   TG CA CACAG CACAG
  6634    2.5  0.0  0.7  Hic_asm_18                     14260958 14261716 (34987823) + Hic_asm_6-Gypsy-27017714-758-7423_LTR      Unspecified       1    754     (0)  744268   TG CA CCAAA CCAAC
  3288   11.7  1.6  2.0  Hic_asm_18                     14283284 14283787 (34965752) + Hic_asm_26-Gypsy-35845304-502-13031_LTR    Unspecified       1    502     (0)  744307   TG CA CTGTG CTGTG
  7141   11.2  0.7  6.6  Hic_asm_18                     14578390 14579664 (34669875) + Hic_asm_5-unknown-15982429-1224-1133_LTR   Unspecified       1   1205     (0)  744745   TG CA ATCTC TTTTC
  7040   11.6  1.4  4.2  Hic_asm_18                     14628442 14629648 (34619891) C Hic_asm_3-Gypsy-37149774-1200-5962_LTR     Unspecified     (0)   1175       1  744803   TG CA GGGGA GGGGC
  5998   16.6  0.5  1.9  Hic_asm_18                     14651801 14652903 (34596636) + Hic_asm_5-unknown-7184952-1088-2285_LTR    Unspecified       1   1088     (0)  744825   TG CA CCCCG CCCCG
  1349    7.5  3.4  2.9  Hic_asm_18                     15795408 15795612 (33453927) + Hic_asm_15-unknown-4401777-206-4002_LTR    Unspecified       1    206     (0)  746425   TG CA CCCTT CCTTA
  5836    7.2  0.7  0.3  Hic_asm_18                     15849954 15850723 (33398816) + Hic_asm_12-unknown-33846763-788-3597_LTR   Unspecified       1    773     (0)  746478   TG CA AATAT AATAT
  2028    5.0  2.1  0.0  Hic_asm_18                     16634776 16635054 (32614485) + Hic_asm_15-Gypsy-31869691-285-8763_LTR     Unspecified       1    285     (0)  747704   TG CA CTGTT CTGTT
  4686    2.4  0.3  1.0  Hic_asm_18                     16681566 16682159 (32567380) C Hic_asm_13-unknown-33597542-590-17362_LTR  Unspecified     (0)    590       1  747773   TG CA ATCCC ACCCG
  1426    6.5  2.9  2.9  Hic_asm_18                     17648874 17649079 (31600460) C Hic_asm_15-unknown-4401777-206-4002_LTR    Unspecified     (0)    206       1  748948   TG CA TAAGG AAGGG
  1358    8.2  0.0  2.2  Hic_asm_18                     17950461 17950646 (31298893) C Hic_asm_13-unknown-12039853-183-1162_LTR   Unspecified     (0)    182       1  749302   TG CA GGTGA GTGGA
  2380   11.3  0.0  5.9  Hic_asm_18                     18668792 18669186 (30580353) C Hic_asm_5-unknown-34081726-374-1334_LTR    Unspecified     (0)    373       1  750270   TG CA ATTCC TTCCC
  1211   10.7  0.0  5.3  Hic_asm_18                     18969989 18970205 (30279334) + Hic_asm_15-unknown-4401777-206-4002_LTR    Unspecified       1    206     (0)  750789   TG CA CCTAT CCTTA
  5053    9.1  1.7 15.5  Hic_asm_18                     19427111 19428047 (29821492) C Hic_asm_26-unknown-25412973-825-3635_LTR   Unspecified     (0)    825       1  751419   TG CA ATAAT ATAAT
  2517    6.1  4.0  6.8  Hic_asm_18                     19757193 19757617 (29491922) C Hic_asm_18-Gypsy-9528342-414-4790_LTR      Unspecified     (0)    414       1  751861   TG CA CCAAT ATAAT
  1874    4.9 14.2  0.6  Hic_asm_18                     20079579 20079887 (29169652) + Hic_asm_4-Gypsy-8010144-365-4098_LTR       Unspecified       1    351     (0)  752308   TG CA ATGTA ATATA
  2295   10.2  0.0  0.0  Hic_asm_18                     20405324 20405638 (28843901) + Hic_asm_1-unknown-17105365-315-1299_LTR    Unspecified       1    315     (0)  752776   TG CA GTTTT TGTTT
  2423    5.3  0.0  1.9  Hic_asm_18                     20485223 20485550 (28763989) + Hic_asm_17-unknown-3713878-322-32687_LTR   Unspecified       1    322     (0)  752885   TG CA TTATA TTTAA
  2352    6.2  0.0  2.2  Hic_asm_18                     20566113 20566441 (28683098) C Hic_asm_17-unknown-3713878-322-32687_LTR   Unspecified     (0)    322       1  753037   TG CA TTATG TAATA
  7106    7.2  0.3 10.0  Hic_asm_18                     20807097 20808227 (28441312) + Hic_asm_10-unknown-36538732-1032-2639_LTR  Unspecified       1   1032     (0)  753351   TG CA GAGGG GAGGG
  4692    8.7  0.1  7.1  Hic_asm_18                     21179431 21180246 (28069293) + Hic_asm_21-unknown-33071632-849-3566_LTR   Unspecified       1    763     (0)  753952   TG CA GTTGT TTTGG
  2352    4.5 10.4  0.0  Hic_asm_18                     21237890 21238224 (28011315) C Hic_asm_14-unknown-21786294-370-4293_LTR   Unspecified     (0)    370       1  754049   TG CA GATAG AATGG
  4601   19.9  9.1  3.8  Hic_asm_18                     21847891 21849245 (27400294) + Hic_asm_9-Gypsy-15819784-1435-4648_LTR     Unspecified       1   1424     (0)  754939   TG CA CAAAA CAAAA
  4981   10.5  1.6  4.0  Hic_asm_18                     21852660 21853474 (27396065) C Hic_asm_1-unknown-33696189-839-3544_LTR    Unspecified     (0)    796       1  754948   TG CA AGGGT AGGGT
   869   26.4  4.7 15.2  Hic_asm_18                     21965634 21966659 (27282880) C Hic_asm_22-unknown-11500737-932-3231_LTR   Unspecified     (0)    932       1  755095   TG CA ATATC ATATC
   640   28.8 15.0  3.2  Hic_asm_18                     22563327 22564321 (26685218) C Hic_asm_9-unknown-24455171-1109-3397_LTR   Unspecified     (0)   1109       1  755935   TG CA GATTC GATTC
  4294    3.9  0.2  0.4  Hic_asm_18                     23240279 23240798 (26008741) C Hic_asm_4-unknown-50901359-519-5889_LTR    Unspecified     (0)    519       1  756930   TG CA GAGAG GAGAG
  6463    2.9  0.0  0.5  Hic_asm_18                     23441957 23442714 (25806825) + Hic_asm_6-Gypsy-27017714-758-7423_LTR      Unspecified       1    754     (0)  757217   TG CA GAATG GAATG
  1775   24.6  8.8  8.8  Hic_asm_18                     23498964 23499899 (25749640) C Hic_asm_11-unknown-24538805-936-3530_LTR   Unspecified     (0)    936       1  757311   TG CA GTATC GTATC
  1873    7.9  0.8  1.1  Hic_asm_18                     23504278 23504545 (25744994) C Hic_asm_11-unknown-36241113-267-2096_LTR   Unspecified     (0)    267       1  757317   TG CA TCGCA TCAGA
  4751   10.2  3.8  3.5  Hic_asm_18                     24060789 24061582 (25187957) C Hic_asm_1-unknown-33696189-839-3544_LTR    Unspecified     (0)    796       1  758159   TG CA ACATT ACATT
  6637    1.6  0.0  0.4  Hic_asm_18                     24230023 24230779 (25018760) C Hic_asm_6-Gypsy-27017714-758-7423_LTR      Unspecified     (0)    754       1  758399   TG CA CGAGC CAAGC
  6470    7.0  5.2  1.9  Hic_asm_18                     24367615 24368521 (24881018) C Hic_asm_11-unknown-24538805-936-3530_LTR   Unspecified     (0)    936       1  758566   TG CA AATTT AATTT
  6696    1.7  0.0  0.5  Hic_asm_18                     24522848 24523605 (24725934) + Hic_asm_6-Gypsy-27017714-758-7423_LTR      Unspecified       1    754     (0)  758821   TG CA ATCCA AACCC
  5466   14.3  4.6  2.6  Hic_asm_18                     24540491 24541524 (24708015) + Hic_asm_7-unknown-9110001-1055-2935_LTR    Unspecified       1   1055     (0)  758856   TG CA ATACC ATACT
  2266    0.8  0.0  0.0  Hic_asm_18                     25876591 25876852 (23372687) + Hic_asm_3-unknown-52579044-262-2558_LTR    Unspecified       1    262     (0)  760737   TG CA AAAAA AAACT
  4501    8.4  8.1  4.8  Hic_asm_18                     25996660 25997473 (23252066) + Hic_asm_13-unknown-27566070-840-3568_LTR   Unspecified       1    840     (0)  760897   TG CA ACTAC ACTAC
  1293    8.7  0.0  0.0  Hic_asm_18                     26512606 26512778 (22736761) C Hic_asm_15-unknown-27537812-173-4645_LTR   Unspecified     (0)    173       1  761642   TG CA GAAAT GTAGT
  3754    0.9  0.0  1.6  Hic_asm_18                     26577395 26577828 (22671711) C Hic_asm_17-Gypsy-586065-428-6133_LTR       Unspecified     (0)    427       1  761738   TG CA AACAG ACAAG
  1546    4.9  1.5  1.0  Hic_asm_18                     26810335 26810539 (22439000) + Hic_asm_15-unknown-4401777-206-4002_LTR    Unspecified       1    206     (0)  762053   TG CA CCCTT CCTTA
  1196    7.1  7.0  1.1  Hic_asm_18                     27509413 27509584 (21739955) + Hic_asm_13-unknown-12039853-183-1162_LTR   Unspecified       1    182     (0)  763082   TG CA ACCAC ACAGC
  2188   11.8  0.6  2.3  Hic_asm_18                     27550526 27550873 (21698666) + Hic_asm_23-unknown-18999290-342-14991_LTR  Unspecified       1    342     (0)  763140   TG CA TCTTC CTTTC
  1930    6.0  6.3  0.0  Hic_asm_18                     27804369 27804636 (21444903) + Hic_asm_15-Gypsy-31869691-285-8763_LTR     Unspecified       1    285     (0)  763527   TG CA AAAAG ACAAG
  3654    2.6  0.0  0.5  Hic_asm_18                     27954794 27955222 (21294317) + Hic_asm_17-Gypsy-586065-428-6133_LTR       Unspecified       1    427     (0)  763716   TG CA ATTGT CTTTT
  1307   13.4  1.5  9.8  Hic_asm_18                     28061709 28061973 (21187566) + Hic_asm_18-unknown-33037154-245-4375_LTR   Unspecified       1    245     (0)  763864   TG CA ATACA ATACA
  2852   13.2  6.4 12.4  Hic_asm_18                     28273590 28274212 (20975327) + Hic_asm_1-unknown-24178280-590-1433_LTR    Unspecified       1    590     (0)  764140   TG CA CCTGG CTTGC
  2416   10.0  9.0  5.3  Hic_asm_18                     28306567 28307022 (20942517) + Hic_asm_0-unknown-48979406-472-3411_LTR    Unspecified       1    472     (0)  764202   TG CA GTGTT GTGTT
  5057    7.1  0.4  1.0  Hic_asm_18                     28417549 28418234 (20831305) C Hic_asm_17-Gypsy-261277-685-5939_LTR       Unspecified     (0)    682       1  764373   TG CA TATAC TATAC
  2697   11.9  0.4  4.9  Hic_asm_18                     28500819 28501311 (20748228) C Hic_asm_0-unknown-48979406-472-3411_LTR    Unspecified     (0)    472       1  764482   TG CA GTCCG GTCCG
  4649    5.4  0.2  0.0  Hic_asm_18                     28631052 28631640 (20617899) + Hic_asm_13-unknown-33597542-590-17362_LTR  Unspecified       1    590     (0)  764678   TG CA CGGGA GGGGT
  4369   11.9  2.6  3.6  Hic_asm_18                     28879256 28880059 (20369480) + Hic_asm_1-unknown-33696189-839-3544_LTR    Unspecified       1    796     (0)  765039   TG CA ACCGG ACCAG
  2026    8.3  9.9  1.9  Hic_asm_18                     29611543 29611886 (19637653) C Hic_asm_21-Gypsy-26060119-371-5835_LTR     Unspecified     (0)    371       1  766035   TG CA CTGCA CAGCA
  4213   13.3  7.7  3.2  Hic_asm_18                     30067174 30067956 (19181583) + Hic_asm_15-Gypsy-29848677-824-8386_LTR     Unspecified       1    817     (0)  766706   TG CA ACACC ACACC
  6440   10.7  0.9  7.2  Hic_asm_18                     30299861 30300956 (18948583) + Hic_asm_10-unknown-36538732-1032-2639_LTR  Unspecified       1   1032     (0)  767045   TG CA CTATT CTATT
  1499    5.0  2.9  2.9  Hic_asm_18                     30510175 30510380 (18739159) + Hic_asm_15-unknown-4401777-206-4002_LTR    Unspecified       1    206     (0)  767337   TG CA CCCTT CCTTA
  6868    6.4  0.2  1.2  Hic_asm_18                     31461520 31462471 (17787068) + Hic_asm_4-unknown-47713947-943-2349_LTR    Unspecified       1    943     (0)  768661   TG CA GCACT GCACT
  4855    7.3  0.1  7.6  Hic_asm_18                     31918999 31919818 (17329721) C Hic_asm_21-unknown-33071632-849-3566_LTR   Unspecified     (0)    763       1  769301   TG CA CTACC CTACC
  2004    5.3  1.1  0.3  Hic_asm_18                     32711863 32712147 (16537392) C Hic_asm_24-Gypsy-16710122-288-4003_LTR     Unspecified     (0)    287       1  770498   TG CA GGTTC GTTCC
  1893   12.6  5.2  0.0  Hic_asm_18                     32713925 32714249 (16535290) C Hic_asm_23-unknown-18999290-342-14991_LTR  Unspecified     (0)    342       1  770503   TG CA GAAAA AAAGA
  3289   15.6  5.8 16.4  Hic_asm_18                     32886005 32886993 (16362546) + Hic_asm_25-unknown-22358606-899-3361_LTR   Unspecified       1    899     (0)  770780   TG CA CTTAC CTTAC
  4803    8.1  1.8  0.8  Hic_asm_18                     33634325 33635037 (15614502) C Hic_asm_2-unknown-34370034-720-3549_LTR    Unspecified     (0)    720       1  771873   TG CA CCGAC CCGAC
  1364   12.7  0.0  0.5  Hic_asm_18                     33706445 33706649 (15542890) C Hic_asm_21-unknown-31862140-204-1278_LTR   Unspecified     (0)    204       1  771991   TG CA GGACT GGACT
  5069    8.8  0.1  2.8  Hic_asm_18                     33899996 33900769 (15348770) + Hic_asm_6-Gypsy-27017714-758-7423_LTR      Unspecified       1    754     (0)  772208   TG CA AACAC AACCC
  5059    8.8  0.1  2.8  Hic_asm_18                     33908289 33909062 (15340477) C Hic_asm_6-Gypsy-27017714-758-7423_LTR      Unspecified     (0)    754       1  772216   TG CA GGGTT GTGTT
  4267   12.4  3.6  2.0  Hic_asm_18                     33922831 33923614 (15325925) + Hic_asm_1-unknown-33696189-839-3544_LTR    Unspecified       1    796     (0)  772229   TG CA ATAAG TTTAG
  1699    4.4  0.4  0.4  Hic_asm_18                     34455633 34455861 (14793678) + Hic_asm_7-Gypsy-11369182-231-5731_LTR      Unspecified       1    229     (0)  773133   TG CA ATTAG ATTAG
  5880    8.0  0.1  0.3  Hic_asm_18                     34460562 34461335 (14788204) + Hic_asm_12-unknown-33846763-788-3597_LTR   Unspecified       1    773     (0)  773137   TG CA ACTAT ACTAT
  5620    7.7  0.0  1.1  Hic_asm_18                     35128441 35129202 (14120337) C Hic_asm_6-Gypsy-27017714-758-7423_LTR      Unspecified     (0)    754       1  774198   TG CA GTTTG GTTTG
  1483    9.2  2.9  1.2  Hic_asm_18                     36039958 36040198 (13209341) + Hic_asm_18-unknown-33037154-245-4375_LTR   Unspecified       1    245     (0)  775393   TG CA AGCAT AGCAT
   966   26.4  0.0  0.0  Hic_asm_18                     36362708 36362934 (12886605) + Hic_asm_15-unknown-43307771-227-1187_LTR   Unspecified       1    227     (0)  776014   TG CA GCTGG GTTGA
  1449    5.5  0.0  1.6  Hic_asm_18                     36668338 36668522 (12581017) C Hic_asm_13-unknown-12039853-183-1162_LTR   Unspecified     (0)    182       1  776377   TG CA GTGAA GTGGT
   858   12.2  3.6  0.7  Hic_asm_18                     36827132 36827271 (12422268) + Hic_asm_4-Gypsy-8118041-145-4207_LTR       Unspecified       1    144     (0)  776587   TG CA ACTAC ACAAC
  7474    7.5  2.5  9.9  Hic_asm_18                     37116033 37117291 (12132248) C Hic_asm_3-Gypsy-37149774-1200-5962_LTR     Unspecified     (0)   1175       1  776973   TG CA TATTG TTTTC
  1377   10.3  1.0  0.5  Hic_asm_18                     37420908 37421112 (11828427) C Hic_asm_15-unknown-4401777-206-4002_LTR    Unspecified     (0)    206       1  777605   TG CA TAAGA TTGGA
  1169   13.2  0.0  1.6  Hic_asm_18                     37651127 37651311 (11598228) C Hic_asm_13-unknown-12039853-183-1162_LTR   Unspecified     (0)    182       1  777929   TG CA GCTTT CCTTT
  1839    6.6  0.0  1.9  Hic_asm_18                     37956553 37956815 (11292724) + Hic_asm_12-Gypsy-44909896-262-4172_LTR     Unspecified       1    258     (0)  778410   TG CA AACCT AACCT
  5868   12.1  1.8  6.7  Hic_asm_18                     38131379 38132460 (11117079) + Hic_asm_10-unknown-36538732-1032-2639_LTR  Unspecified       1   1032     (0)  778652   TG CA GGAGG GGAGG
  2460    9.1  0.3  2.3  Hic_asm_18                     38149844 38150192 (11099347) + Hic_asm_23-unknown-18999290-342-14991_LTR  Unspecified       1    342     (0)  778688   TG CA TCTTC CTTTC
  5927   12.9  1.0  5.9  Hic_asm_18                     38190425 38191506 (11058033) + Hic_asm_10-unknown-36538732-1032-2639_LTR  Unspecified       1   1032     (0)  778772   TG CA GGAGG GGAGG
  2460    9.1  0.3  2.3  Hic_asm_18                     38235942 38236290 (11013249) + Hic_asm_23-unknown-18999290-342-14991_LTR  Unspecified       1    342     (0)  778854   TG CA TCTTC CTTTC
  2304   10.8  0.3  2.3  Hic_asm_18                     38362383 38362731 (10886808) + Hic_asm_23-unknown-18999290-342-14991_LTR  Unspecified       1    342     (0)  779104   TG CA TCTTC CTTTC
  4285   13.9  8.2  5.7  Hic_asm_18                     38461300 38462213 (10787326) + Hic_asm_11-unknown-24538805-936-3530_LTR   Unspecified       1    936     (0)  779235   TG CA ATATA ATATA
  7473   11.0  0.1  5.2  Hic_asm_18                     38815028 38816294 (10433245) C Hic_asm_5-unknown-15982429-1224-1133_LTR   Unspecified     (0)   1205       1  779850   TG CA TTTTT TCTTC
  5391    5.5  2.1  5.4  Hic_asm_18                     38891217 38892038 (10357501) C Hic_asm_1-unknown-33696189-839-3544_LTR    Unspecified     (0)    796       1  779953   TG CA GACTC GACTC
  7497    8.3  0.3  1.9  Hic_asm_18                     39319769 39320817  (9928722) + Hic_asm_10-unknown-36538732-1032-2639_LTR  Unspecified       1   1032     (0)  780629   TG CA CTATG CTATG
  1379    5.0  0.0  0.6  Hic_asm_18                     39438278 39438460  (9811079) C Hic_asm_13-unknown-12039853-183-1162_LTR   Unspecified     (0)    182       1  780820   TG CA GGTTT GGTTT
  5993   16.1  1.0  2.2  Hic_asm_18                     39796199 39797299  (9452240) C Hic_asm_5-unknown-7184952-1088-2285_LTR    Unspecified     (0)   1088       1  781357   TG CA ACTAT ACTAT
  4901   12.0  1.5  2.6  Hic_asm_18                     39848287 39849091  (9400448) C Hic_asm_1-unknown-33696189-839-3544_LTR    Unspecified     (0)    796       1  781429   TG CA ATGTT ATGTT
  3742    6.2  0.0  3.3  Hic_asm_18                     39934242 39934778  (9314761) C Hic_asm_2-Gypsy-5025083-535-5193_LTR       Unspecified     (0)    520       1  781566   TG CA AGAGG AGAGG
  1017   13.1  0.0 16.7  Hic_asm_18                     40415579 40415816  (8833723) + Hic_asm_21-unknown-31862140-204-1278_LTR   Unspecified       1    204     (0)  782300   TG CA TAGCC TACTC
  1688   13.6  3.2  2.9  Hic_asm_18                     41218070 41218410  (8031129) + Hic_asm_4-unknown-9337275-424-3589_LTR     Unspecified       7    348    (76)  783510   TG CA ATATA ATATA
  3118   18.2 14.3  3.3  Hic_asm_18                     41272444 41273397  (7976142) + Hic_asm_7-unknown-9110001-1055-2935_LTR    Unspecified       1   1055     (0)  783616   TG CA ATACT ATAAT
  2231    3.4  0.0  0.4  Hic_asm_18                     41398667 41398934  (7850605) C Hic_asm_8-Gypsy-35519850-268-7682_LTR      Unspecified     (0)    267       1  783795   TG CA CTTAA CTCAA
  1126   15.3  7.0  0.0  Hic_asm_18                     42032247 42032475  (7217064) C Hic_asm_18-unknown-33037154-245-4375_LTR   Unspecified     (0)    245       1  784435   TG CA TAATA TATTG
  1100   14.9  7.5  0.0  Hic_asm_18                     42034899 42035126  (7214413) C Hic_asm_18-unknown-33037154-245-4375_LTR   Unspecified     (0)    245       1  784438   TG CA TAATA TATTG
  4855    8.4  0.0  6.5  Hic_asm_18                     42479565 42480377  (6769162) + Hic_asm_21-unknown-33071632-849-3566_LTR   Unspecified       1    763     (0)  785101   TG CA CGAAG CGAAG
  6388    3.7  0.0  0.4  Hic_asm_18                     43058357 43059113  (6190426) C Hic_asm_6-Gypsy-27017714-758-7423_LTR      Unspecified     (0)    754       1  785966   TG CA GGGTT GGTAT
  1180   16.2  7.0  0.0  Hic_asm_18                     43303055 43303283  (5946256) + Hic_asm_18-unknown-33037154-245-4375_LTR   Unspecified       1    245     (0)  786313   TG CA CAATA TATTA
  3267   10.3  0.4  0.6  Hic_asm_18                     43485581 43486059  (5763480) + Hic_asm_5-Gypsy-31337672-479-5591_LTR      Unspecified       1    478     (0)  786570   TG CA ATGGC ATGGC
  1825   12.0 10.8  0.0  Hic_asm_18                     43834275 43834608  (5414931) C Hic_asm_14-unknown-21786294-370-4293_LTR   Unspecified     (0)    370       1  787047   TG CA GAAAG GTAGG
  1901   10.1  4.0  0.0  Hic_asm_18                     43890691 43890986  (5358553) C Hic_asm_1-unknown-17105365-315-1299_LTR    Unspecified     (7)    308       1  787121   TG CA ACTAC AACAC
  4543   14.3  2.6  2.9  Hic_asm_18                     44148979 44149798  (5099741) + Hic_asm_15-Gypsy-29848677-824-8386_LTR     Unspecified       1    817     (0)  787619   TG CA AATAC AATAC
 10236    2.5  0.1  1.2  Hic_asm_18                     44290503 44291721  (4957818) + Hic_asm_5-unknown-15982429-1224-1133_LTR   Unspecified       1   1205     (0)  787820   TG CA GCCTT CCTTT
 10173    2.7  0.1  1.1  Hic_asm_18                     44297440 44298656  (4950883) + Hic_asm_5-unknown-15982429-1224-1133_LTR   Unspecified       1   1205     (0)  787835   TG CA GCCTT CCTTT
  4718    8.9  0.0  6.8  Hic_asm_18                     45002776 45003590  (4245949) + Hic_asm_21-unknown-33071632-849-3566_LTR   Unspecified       1    763     (0)  788921   TG CA GTTGG TTTGG
  5097   11.3  1.4  1.2  Hic_asm_18                     45259591 45260406  (3989133) C Hic_asm_15-Gypsy-29848677-824-8386_LTR     Unspecified     (0)    817       1  789363   TG CA TTTAC TTTAC
  1755    3.9  2.7  0.8  Hic_asm_18                     45274136 45274393  (3975146) + Hic_asm_24-Gypsy-10773384-263-5924_LTR     Unspecified       1    263     (0)  789380   TG CA CCAAC CCAAC
  1835    3.9  2.7  0.8  Hic_asm_18                     45507944 45508201  (3741338) + Hic_asm_24-Gypsy-10773384-263-5924_LTR     Unspecified       1    263     (0)  789744   TG CA CCAAC CCAAC
  9364    1.6  0.1  3.9  Hic_asm_18                     45888849 45890089  (3359450) + Hic_asm_26-unknown-12379141-1244-1141_LTR  Unspecified       1   1196     (0)  790465   TG CA TGTTC TTTTC
  2692    4.3 14.3  0.4  Hic_asm_18                     46388506 46388903  (2860636) C Hic_asm_0-Gypsy-5568832-462-4567_LTR       Unspecified     (0)    453       1  791384   TG CA GTATG GTACC
  1432    5.5  0.0  0.6  Hic_asm_18                     46448601 46448783  (2800756) C Hic_asm_13-unknown-12039853-183-1162_LTR   Unspecified     (0)    182       1  791476   TG CA CTTCA CTTCA
  1869    7.0  0.0  1.2  Hic_asm_18                     46483224 46483468  (2766071) C Hic_asm_5-Gypsy-46219986-242-6148_LTR      Unspecified     (0)    242       1  791541   TG CA CAAAT CAAAT
  6134    5.1  3.9  4.3  Hic_asm_18                     46910926 46911768  (2337771) C Hic_asm_13-unknown-27566070-840-3568_LTR   Unspecified     (0)    840       1  792448   TG CA AATAT AATAT
   629   20.3 17.2  3.1  Hic_asm_18                     46967665 46967862  (2281677) + Hic_asm_4-Gypsy-11785631-230-6298_LTR      Unspecified       1    225     (0)  792613   TG CA GCCTA TCCTA
  1763    1.4  0.5  0.5  Hic_asm_18                     48745593 48745807   (503732) C Hic_asm_7-Gypsy-22616759-217-11790_LTR     Unspecified     (0)    215       1  795899   TG CA CCAGA CCAGA
  5397   12.9  8.1  2.2  Hic_asm_19                       715017   716065 (47966986) + Hic_asm_9-unknown-24455171-1109-3397_LTR   Unspecified       1   1109     (0)  797285   TG CA CTAGT CTAGT
  4957   12.0  4.5  1.1  Hic_asm_19                       767477   768352 (47914699) + Hic_asm_23-unknown-1610309-905-9690_LTR    Unspecified       1    905     (0)  797354   TG CA AATAT AATAC
  5834   11.7  0.9  6.6  Hic_asm_19                       785058   786147 (47896904) + Hic_asm_10-unknown-36538732-1032-2639_LTR  Unspecified       1   1032     (0)  797393   TG CA AAAAG AAAGG
  4954   11.7  1.6  1.8  Hic_asm_19                       851677   852451 (47830600) + Hic_asm_12-unknown-33846763-788-3597_LTR   Unspecified       1    773     (0)  797516   TG CA AGTTC AGTTC
   817   19.8  0.0 20.4  Hic_asm_19                      1062309  1062556 (47620495) C Hic_asm_15-unknown-4401777-206-4002_LTR    Unspecified     (0)    206       1  797871   TG CA TAAGG AAGGG
  5893    7.8  1.0  2.6  Hic_asm_19                      1275144  1275973 (47407078) + Hic_asm_15-Gypsy-29848677-824-8386_LTR     Unspecified       1    817     (0)  798285   TG CA AACAA AACAA
  4085    2.3  0.1 15.5  Hic_asm_19                      1580705  1581372 (47101679) C Hic_asm_23-Gypsy-2531652-608-6346_LTR      Unspecified     (0)    579       1  798762   TG CA AATAT AATAT
  5697    5.8  0.1  5.2  Hic_asm_19                      1586772  1587607 (47095444) C Hic_asm_1-unknown-33696189-839-3544_LTR    Unspecified     (0)    796       1  798767   TG CA CCTTT TCTTT
  4986   11.9  1.2  1.2  Hic_asm_19                      1596330  1597146 (47085905) + Hic_asm_15-Gypsy-29848677-824-8386_LTR     Unspecified       1    817     (0)  798781   TG CA GCCGG GCCGG
  4449    7.9  8.4  4.9  Hic_asm_19                      1979389  1980201 (46702850) + Hic_asm_13-unknown-27566070-840-3568_LTR   Unspecified       1    840     (0)  799397   TG CA ATAAG ATAAG
  6184    4.4  0.0  0.8  Hic_asm_19                      2086787  2087546 (46595505) + Hic_asm_6-Gypsy-27017714-758-7423_LTR      Unspecified       1    754     (0)  799539   TG CA TCTCC TCTCC
  1794   12.9  9.8  0.0  Hic_asm_19                      2164472  2164758 (46518293) C Hic_asm_1-unknown-17105365-315-1299_LTR    Unspecified     (0)    315       1  799661   TG CA AAACA AACAA
  1622    3.2  0.0  0.0  Hic_asm_19                      2212123  2212312 (46470739) + Hic_asm_19-Gypsy-1219597-190-10000_LTR     Unspecified       1    190     (0)  799740   TG CA TTTAC TTTAC
  5369   11.0  3.4  0.7  Hic_asm_19                      2464905  2465785 (46217266) + Hic_asm_23-unknown-1610309-905-9690_LTR    Unspecified       1    905     (0)  800109   TG CA TACTT TACTA
  7288    9.1  3.0  6.4  Hic_asm_19                      3454598  3455841 (45227210) + Hic_asm_5-unknown-15982429-1224-1133_LTR   Unspecified       1   1205     (0)  801652   TG CA TAAAA AATAA
  2536    9.9  3.5  2.1  Hic_asm_19                      3542427  3542849 (45140202) + Hic_asm_8-Gypsy-33863490-432-22905_LTR     Unspecified       1    429     (0)  801799   TG CA CTTAG CTTAG
  2115    9.8 10.4  0.0  Hic_asm_19                      3942450  3942784 (44740267) + Hic_asm_14-unknown-21786294-370-4293_LTR   Unspecified       1    370     (0)  802468   TG CA CCATT CTATC
  1333    8.3  0.0  0.6  Hic_asm_19                      4066352  4066532 (44616519) C Hic_asm_13-unknown-12039853-183-1162_LTR   Unspecified     (2)    180       1  802683   TG CA ATAAC TTACC
  2644   18.0  0.8  1.6  Hic_asm_19                      4295475  4295977 (44387074) + Hic_asm_4-Gypsy-46198007-507-4682_LTR      Unspecified       1    499     (0)  803074   TG CA CCTTA CCTTA
  9238    2.2  0.0  3.9  Hic_asm_19                      4396068  4397310 (44285741) C Hic_asm_26-unknown-12379141-1244-1141_LTR  Unspecified     (0)   1196       1  803272   TG CA GGGTT GGTTA
  3634   17.6  3.1  2.4  Hic_asm_19                      4669974  4670719 (44012332) C Hic_asm_21-unknown-16135050-751-3211_LTR   Unspecified     (0)    751       1  803729   TG CA TGATC TGATC
  4780   11.3  1.9  3.8  Hic_asm_19                      4708661  4709471 (43973580) + Hic_asm_1-unknown-33696189-839-3544_LTR    Unspecified       1    796     (0)  803811   TG CA CGTGG CGTGG
  2486    8.5  0.3  2.3  Hic_asm_19                      4891436  4891784 (43791267) C Hic_asm_23-unknown-18999290-342-14991_LTR  Unspecified     (0)    342       1  804191   TG CA GAAAG GAAGA
  1402   10.7  0.5  0.0  Hic_asm_19                      4953437  4953641 (43729410) C Hic_asm_15-unknown-4401777-206-4002_LTR    Unspecified     (0)    206       1  804286   TG CA AAAGG ATAGG
  1018   15.2  4.0  1.0  Hic_asm_19                      4953612  4953811 (43729240) + Hic_asm_15-unknown-4401777-206-4002_LTR    Unspecified       1    206     (0)  804287   TG CA CCTTC CTTTA
  6627    7.9  0.4  1.3  Hic_asm_19                      4973418  4974324 (43708727) + Hic_asm_25-unknown-22358606-899-3361_LTR   Unspecified       1    899     (0)  804324   TG CA CAAAT CAAAT
  1328    8.8  0.0  0.6  Hic_asm_19                      5160599  5160781 (43522270) C Hic_asm_13-unknown-12039853-183-1162_LTR   Unspecified     (0)    182       1  804594   TG CA GTAGG GTGGT
  2735    4.3  0.0  2.3  Hic_asm_19                      5338323  5338681 (43344370) + Hic_asm_20-Gypsy-17924600-351-6092_LTR     Unspecified       1    351     (0)  804873   TG CA GTAAG GTAAG
  5704   12.0  5.7  2.3  Hic_asm_19                      5750530  5751550 (42931501) C Hic_asm_7-unknown-9110001-1055-2935_LTR    Unspecified     (0)   1055       1  805516   TG CA CCATA CCATG
  1099   18.4  0.0  0.0  Hic_asm_19                      6922060  6922265 (41760786) C Hic_asm_15-unknown-4401777-206-4002_LTR    Unspecified     (0)    206       1  807712   TG CA TAAGG AAGGG
  5048   10.5  0.7  2.8  Hic_asm_19                      7197474  7198285 (41484766) C Hic_asm_1-unknown-33696189-839-3544_LTR    Unspecified     (0)    796       1  808314   TG CA GTTGA GTTGA
  9639    0.6  0.6  1.8  Hic_asm_19                      7209166  7210374 (41472677) + Hic_asm_20-Gypsy-49103178-1214-5710_LTR    Unspecified       1   1195     (0)  808337   TG CA TAATT AATTT
  3676   23.8  1.2  6.2  Hic_asm_19                      7466985  7468125 (41214926) C Hic_asm_5-unknown-7184952-1088-2285_LTR    Unspecified     (0)   1088       1  808716   TG CA ATGGT ATGGT
  2146    6.7  0.0  0.0  Hic_asm_19                      7589104  7589388 (41093663) + Hic_asm_15-Gypsy-31869691-285-8763_LTR     Unspecified       1    285     (0)  808870   TG CA ATACA ATACA
  5833    5.4  0.5  5.4  Hic_asm_19                      7720868  7721702 (40961349) + Hic_asm_1-unknown-33696189-839-3544_LTR    Unspecified       1    796     (0)  809091   TG CA GATAC GATAC
  3039    2.8  0.2  0.0  Hic_asm_19                      8224295  8224689 (40458362) + Hic_asm_26-Gypsy-1525268-396-16004_LTR     Unspecified       1    396     (0)  809893   TG CA CACCG CACCG
  5430    9.6  0.5  3.4  Hic_asm_19                      8997929  8998769 (39684282) C Hic_asm_15-Gypsy-29848677-824-8386_LTR     Unspecified     (0)    817       1  811077   TG CA ACTAT ACTAT
   926   20.4  2.5  0.0  Hic_asm_19                      9453587  9453787 (39229264) C Hic_asm_15-unknown-4401777-206-4002_LTR    Unspecified     (0)    206       1  811870   TG CA TAAGG TAATG
  3455    4.4  2.0  0.0  Hic_asm_19                      9518808  9519258 (39163793) + Hic_asm_6-unknown-2935550-460-2672_LTR     Unspecified       1    460     (0)  811949   TG CA CTATT CTATT
  4760   11.0  1.6  3.8  Hic_asm_19                      9612256  9613068 (39069983) + Hic_asm_1-unknown-33696189-839-3544_LTR    Unspecified       1    796     (0)  812095   TG CA ATATG ATATG
  2730    3.2  0.0  0.0  Hic_asm_19                     10458741 10459055 (38223996) C Hic_asm_1-unknown-17105365-315-1299_LTR    Unspecified     (0)    315       1  813544   TG CA AAACA AAAAC
  9833    5.3  1.2  0.6  Hic_asm_19                     10594972 10596256 (38086795) + Hic_asm_22-unknown-21866349-1298-1136_LTR  Unspecified       1   1293     (0)  813787   TG CA AAATG AATGG
  1706    1.9  0.0  0.0  Hic_asm_19                     10635235 10635440 (38047611) + Hic_asm_15-unknown-4401777-206-4002_LTR    Unspecified       1    206     (0)  813868   TG CA CCCTT CCTTA
  7019    9.9  1.3  0.5  Hic_asm_19                     11273672 11274695 (37408356) + Hic_asm_10-unknown-36538732-1032-2639_LTR  Unspecified       1   1032     (0)  814980   TG CA ATGAA ATGAA
  1439   11.7  0.0  0.0  Hic_asm_19                     11829678 11829883 (36853168) C Hic_asm_15-unknown-4401777-206-4002_LTR    Unspecified     (0)    206       1  815773   TG CA TAAGG ATAGG
  5352   10.4  1.1  2.8  Hic_asm_19                     12018631 12019439 (36663612) C Hic_asm_1-unknown-33696189-839-3544_LTR    Unspecified     (0)    796       1  816063   TG CA GGTAC GGTAC
  1732    4.9  0.0  4.5  Hic_asm_19                     12043990 12044247 (36638804) C Hic_asm_14-Gypsy-17146044-249-3528_LTR     Unspecified     (0)    247       1  816134   TG CA TGTTG TGTTG
  1416    7.7  0.0  0.6  Hic_asm_19                     12361056 12361238 (36321813) C Hic_asm_13-unknown-12039853-183-1162_LTR   Unspecified     (0)    182       1  816745   TG CA GGGCT GTGGT
  1476    6.5  0.5  1.0  Hic_asm_19                     12395565 12395767 (36287284) C Hic_asm_12-Gypsy-25898599-202-7470_LTR     Unspecified     (0)    202       1  816771   TG CA GGGCC GGGCC
   948   20.4  0.0  0.5  Hic_asm_19                     12548459 12548665 (36134386) C Hic_asm_15-unknown-4401777-206-4002_LTR    Unspecified     (0)    206       1  817013   TG CA TAAGG AAGGG
  6421    3.2  0.0  0.5  Hic_asm_19                     12660662 12661419 (36021632) C Hic_asm_6-Gypsy-27017714-758-7423_LTR      Unspecified     (0)    754       1  817187   TG CA CCGGT CCGGT
  2681    7.0  0.0  2.7  Hic_asm_19                     13036963 13037345 (35645706) + Hic_asm_5-unknown-34081726-374-1334_LTR    Unspecified       1    373     (0)  817763   TG CA CCAAT CTATT
  1436    6.0  2.9  2.9  Hic_asm_19                     13209338 13209543 (35473508) + Hic_asm_15-unknown-4401777-206-4002_LTR    Unspecified       1    206     (0)  817965   TG CA CCCTT CCTTA
  1519    2.8  0.0  0.6  Hic_asm_19                     13257105 13257287 (35425764) C Hic_asm_13-unknown-12039853-183-1162_LTR   Unspecified     (0)    182       1  818068   TG CA ATAGT GTGGT
  1397    7.7  0.0  0.6  Hic_asm_19                     13428799 13428981 (35254070) + Hic_asm_13-unknown-12039853-183-1162_LTR   Unspecified       1    182     (0)  818352   TG CA ACCAA AATAA
   778   21.2  5.8  1.7  Hic_asm_19                     13439993 13440165 (35242886) C Hic_asm_13-unknown-12039853-183-1162_LTR   Unspecified     (0)    182       3  818374   TG CA AAATG AAATT
  3035   12.3  2.6  1.4  Hic_asm_19                     14273936 14274431 (34408620) + Hic_asm_26-Gypsy-35845304-502-13031_LTR    Unspecified       1    502     (0)  819633   TG CA CATAT CATAT
  6552    3.1  2.6  4.2  Hic_asm_19                     14517846 14518698 (34164353) + Hic_asm_13-unknown-27566070-840-3568_LTR   Unspecified       1    840     (0)  819968   TG CA ATGAA ATAAA
  1229   15.1  0.0  0.0  Hic_asm_19                     14537771 14537976 (34145075) + Hic_asm_15-unknown-4401777-206-4002_LTR    Unspecified       1    206     (0)  820002   TG CA CCCTT CCTTA
  3439    6.3  1.1  1.5  Hic_asm_19                     14616062 14616525 (34066526) + Hic_asm_3-Gypsy-51490652-468-6247_LTR      Unspecified       1    462     (0)  820113   TG CA AAAAT AAAAT
  4190   11.7  5.8  2.3  Hic_asm_19                     14719334 14720138 (33962913) + Hic_asm_15-unknown-52525073-865-3425_LTR   Unspecified       1    833     (0)  820285   TG CA TAGAT TAGAT
  1001   18.1  0.5  0.0  Hic_asm_19                     15246170 15246374 (33436677) C Hic_asm_15-unknown-4401777-206-4002_LTR    Unspecified     (0)    206       1  821052   TG CA TAAGG AAGGG
  1203   14.2  1.5 10.2  Hic_asm_19                     15292582 15292847 (33390204) + Hic_asm_18-unknown-33037154-245-4375_LTR   Unspecified       1    245     (0)  821135   TG CA CAATT CAATT
  2375    7.2 10.4  0.0  Hic_asm_19                     15636831 15637165 (33045886) + Hic_asm_14-unknown-21786294-370-4293_LTR   Unspecified       1    370     (0)  821741   TG CA CCCTT CCCTC
  1393    7.5  2.9  2.9  Hic_asm_19                     15696098 15696303 (32986748) C Hic_asm_15-unknown-4401777-206-4002_LTR    Unspecified     (0)    206       1  821861   TG CA TAAGG AAGGG
  4983   10.6  0.7  2.8  Hic_asm_19                     15825427 15826238 (32856813) + Hic_asm_1-unknown-33696189-839-3544_LTR    Unspecified       1    796     (0)  822035   TG CA GTATA ATGTA
  4815    7.1  8.4  4.9  Hic_asm_19                     16023367 16024179 (32658872) C Hic_asm_13-unknown-27566070-840-3568_LTR   Unspecified     (0)    840       1  822295   TG CA GTTTT GTTTT
  3937    4.4  0.0  0.2  Hic_asm_19                     16703078 16703556 (31979495) C Hic_asm_5-Gypsy-31337672-479-5591_LTR      Unspecified     (0)    478       1  823569   TG CA TCACC TCACC
  9290    7.0  0.2  1.7  Hic_asm_19                     16951663 16952879 (31730172) + Hic_asm_9-unknown-11547729-1200-2229_LTR   Unspecified       1   1200     (0)  823947   TG CA ACCGC ACCGC
  1058   10.2  3.3  4.4  Hic_asm_19                     17162507 17162690 (31520361) C Hic_asm_13-unknown-12039853-183-1162_LTR   Unspecified     (0)    182       1  824288   TG CA ACTTT CTTTT
  1449    6.0  0.0  0.6  Hic_asm_19                     17752801 17752983 (30930068) C Hic_asm_13-unknown-12039853-183-1162_LTR   Unspecified     (0)    182       1  825157   TG CA GTGTG GTGGT
  2440   10.5  0.5  4.6  Hic_asm_19                     18575541 18575928 (30107123) C Hic_asm_5-unknown-34081726-374-1334_LTR    Unspecified     (0)    373       1  826327   TG CA ATTCC TTCCC
  6611   10.8  5.4  6.0  Hic_asm_19                     18653892 18655103 (30027948) C Hic_asm_5-unknown-15982429-1224-1133_LTR   Unspecified     (0)   1205       1  826443   TG CA GCCCT CCCTT
  7409   13.8  1.4  3.9  Hic_asm_19                     18921541 18922998 (29760053) + Hic_asm_9-Gypsy-15819784-1435-4648_LTR     Unspecified       1   1424     (0)  826888   TG CA ATTTG ATTTG
  2298   21.7  3.4 12.4  Hic_asm_19                     18928159 18929172 (29753879) + Hic_asm_22-unknown-11500737-932-3231_LTR   Unspecified       1    932     (0)  826905   TG CA CCCAC CCCAC
  2227   10.6  0.3  2.3  Hic_asm_19                     18929360 18929708 (29753343) C Hic_asm_23-unknown-18999290-342-14991_LTR  Unspecified     (0)    342       1  826907   TG CA GGAGG GAAGA
  4652    7.8  2.0  6.7  Hic_asm_19                     19244626 19245423 (29437628) + Hic_asm_21-unknown-33071632-849-3566_LTR   Unspecified       1    763     (0)  827470   TG CA GGCTG GGCTG
  7948    9.2  0.2  5.2  Hic_asm_19                     19378827 19380091 (29302960) + Hic_asm_5-unknown-15982429-1224-1133_LTR   Unspecified       1   1205     (0)  827666   TG CA AAAAA AAAAT
  1206    4.1  0.0  0.0  Hic_asm_19                     19558303 19558448 (29124603) + Hic_asm_5-unknown-59360440-146-6557_LTR    Unspecified       1    146     (0)  827938   TG CA CGCCA CTCTA
  7354    5.7  2.3 16.7  Hic_asm_19                     20242099 20243438 (28439613) + Hic_asm_3-Gypsy-37149774-1200-5962_LTR     Unspecified       1   1175     (0)  828995   TG CA GAAAA GATTA
  1779   12.4  0.0  0.0  Hic_asm_19                     20785874 20786148 (27896903) + Hic_asm_25-Gypsy-16339609-275-1762_LTR     Unspecified       1    275     (0)  829782   TG CA ACATC ACATC
  9827    1.9  0.1  2.0  Hic_asm_19                     21142080 21143297 (27539754) C Hic_asm_20-Gypsy-49103178-1214-5710_LTR    Unspecified     (0)   1195       1  830264   TG CA CACCC ACCCC
  1366   10.7  0.0  0.0  Hic_asm_19                     21205196 21205401 (27477650) + Hic_asm_15-unknown-4401777-206-4002_LTR    Unspecified       1    206     (0)  830358   TG CA CCTAT CCTAA
  6415    2.8  0.0  0.5  Hic_asm_19                     21417010 21417767 (27265284) C Hic_asm_6-Gypsy-27017714-758-7423_LTR      Unspecified     (0)    754       1  830602   TG CA CTTCC CTTCC
   795   14.3  7.5  0.0  Hic_asm_19                     21786946 21787106 (26895945) C Hic_asm_15-unknown-27537812-173-4645_LTR   Unspecified     (0)    173       1  831171   TG CA TGAAT GAAAT
  1867   11.3  2.1  0.3  Hic_asm_19                     22112131 22112415 (26570636) + Hic_asm_14-Gypsy-5962482-309-8866_LTR      Unspecified       1    290    (18)  831674   TG CA TCTGA CCTGC
  2516    4.2  0.6  0.0  Hic_asm_19                     22393737 22394049 (26289002) C Hic_asm_1-unknown-17105365-315-1299_LTR    Unspecified     (0)    315       1  832094   TG CA AAACA AAGTA
  6094    3.2  0.0  0.7  Hic_asm_19                     23173807 23174565 (25508486) + Hic_asm_6-Gypsy-27017714-758-7423_LTR      Unspecified       1    754     (0)  833369   TG CA AATGC AACCC
  1981   13.4  0.3  2.4  Hic_asm_19                     23339188 23339530 (25343521) + Hic_asm_23-unknown-18999290-342-14991_LTR  Unspecified       1    336     (6)  833616   TG CA TCTTC GCTTC
  6380    3.4  0.0  0.4  Hic_asm_19                     24047264 24048020 (24635031) + Hic_asm_6-Gypsy-27017714-758-7423_LTR      Unspecified       1    754     (0)  834728   TG CA GTAGC GTAGC
  2006    9.8 10.4  0.0  Hic_asm_19                     24338334 24338668 (24344383) + Hic_asm_14-unknown-21786294-370-4293_LTR   Unspecified       1    370     (0)  835094   TG CA CCAAT CTAAC
  2008    9.6 10.4  0.0  Hic_asm_19                     24338534 24338868 (24344183) + Hic_asm_14-unknown-21786294-370-4293_LTR   Unspecified       1    370     (0)  835096   TG CA CTAAT CTATT
  5393   10.7  9.2  6.6  Hic_asm_19                     24611993 24612999 (24070052) C Hic_asm_10-unknown-36538732-1032-2639_LTR  Unspecified     (0)   1032       1  835530   TG CA GTGTA GTGTA
  1353    5.3  2.9  0.6  Hic_asm_19                     24705839 24706010 (23977041) C Hic_asm_11-Gypsy-6416101-177-5941_LTR      Unspecified     (0)    176       1  835686   TG CA GGCAA GGCAA
  5683   15.0  2.7  2.7  Hic_asm_19                     24885485 24886572 (23796479) C Hic_asm_5-unknown-7184952-1088-2285_LTR    Unspecified     (0)   1088       1  835945   TG CA ACTTT ACTTT
  4276   10.4  9.2  2.0  Hic_asm_19                     25152844 25153628 (23529423) C Hic_asm_13-unknown-27566070-840-3568_LTR   Unspecified     (0)    840       1  836339   TG CA CTGGC CTGGC
  4858    7.9  0.0  6.8  Hic_asm_19                     25169453 25170267 (23512784) + Hic_asm_21-unknown-33071632-849-3566_LTR   Unspecified       1    763     (0)  836356   TG CA GAAAC GAAAC
  1312    7.7  0.0  1.1  Hic_asm_19                     25211222 25211405 (23471646) C Hic_asm_13-unknown-12039853-183-1162_LTR   Unspecified     (0)    182       1  836392   TG CA GAAAT GAATC
  1951    9.6 11.1  0.0  Hic_asm_19                     25446576 25446908 (23236143) C Hic_asm_14-unknown-21786294-370-4293_LTR   Unspecified     (0)    370       1  836697   TG CA ATTTT ATATA
  3600   15.7  2.4  3.3  Hic_asm_19                     25483434 25484191 (23198860) C Hic_asm_21-unknown-16135050-751-3211_LTR   Unspecified     (0)    751       1  836741   TG CA TGGGG TGGGG
  5857   10.6  1.2  0.4  Hic_asm_19                     25497500 25498435 (23184616) C Hic_asm_4-unknown-47713947-943-2349_LTR    Unspecified     (0)    943       1  836748   TG CA GAGTT GAGTT
  2790    8.1  0.0  2.7  Hic_asm_19                     25841876 25842258 (22840793) + Hic_asm_5-unknown-34081726-374-1334_LTR    Unspecified       1    373     (0)  837213   TG CA CCAAT ACATT
   920   18.4  5.0  1.5  Hic_asm_19                     25946692 25946890 (22736161) + Hic_asm_15-unknown-4401777-206-4002_LTR    Unspecified       1    206     (0)  837339   TG CA CCCTT CCTTA
  1417    4.6  5.6  0.0  Hic_asm_19                     26139337 26139531 (22543520) + Hic_asm_15-unknown-4401777-206-4002_LTR    Unspecified       1    206     (0)  837703   TG CA CCCTT CCTTA
  1631    3.4  0.0  0.0  Hic_asm_19                     26175467 26175672 (22507379) C Hic_asm_15-unknown-4401777-206-4002_LTR    Unspecified     (0)    206       1  837764   TG CA TAAGG AAGGG
  5205   10.6  2.1  2.6  Hic_asm_19                     26399065 26399901 (22283150) C Hic_asm_15-unknown-52525073-865-3425_LTR   Unspecified     (0)    833       1  838057   TG CA ATATA ATATA
  1491    3.9  0.0  0.6  Hic_asm_19                     26952792 26952974 (21730077) + Hic_asm_13-unknown-12039853-183-1162_LTR   Unspecified       1    182     (0)  838877   TG CA GGTTG GTTGG
  1039   12.4 16.4  2.7  Hic_asm_19                     27340383 27340614 (21342437) + Hic_asm_3-unknown-8262922-263-4550_LTR     Unspecified       1    263     (0)  839430   TG CA AGTTG AAGTG
  1039   12.4 16.4  2.7  Hic_asm_19                     27345487 27345718 (21337333) C Hic_asm_3-unknown-8262922-263-4550_LTR     Unspecified     (0)    263       1  839439   TG CA CACTT CAACT
  6433    7.1  3.5  1.0  Hic_asm_19                     27780221 27781103 (20901948) C Hic_asm_23-unknown-1610309-905-9690_LTR    Unspecified     (0)    905       1  840074   TG CA TAGAG TAGGG
  1827    4.1  0.0  2.0  Hic_asm_19                     28128217 28128465 (20554586) C Hic_asm_1-Gypsy-24848301-250-6668_LTR      Unspecified     (0)    244       1  840680   TG CA ATTAA TTAAA
  1700   12.1  4.2  0.0  Hic_asm_19                     28168769 28169032 (20514019) C Hic_asm_25-Gypsy-16339609-275-1762_LTR     Unspecified     (0)    275       1  840745   TG CA CTCAC CTCAC
  4552   10.1  1.0  7.1  Hic_asm_19                     28771143 28771951 (19911100) + Hic_asm_21-unknown-33071632-849-3566_LTR   Unspecified       1    763     (0)  841688   TG CA GTGAC GTGAC
  2571   20.1  3.1  4.7  Hic_asm_19                     28836763 28837536 (19845515) + Hic_asm_20-Gypsy-29410689-774-6191_LTR     Unspecified       1    762     (0)  841755   TG CA GATAG GATAG
  1713    1.5  0.0  0.0  Hic_asm_19                     29382860 29383063 (19299988) C Hic_asm_11-unknown-28969265-204-2937_LTR   Unspecified     (0)    204       1  842641   TG CA ACACT ACACT
  5402    8.3  0.1  4.7  Hic_asm_19                     29450618 29451449 (19231602) + Hic_asm_1-unknown-33696189-839-3544_LTR    Unspecified       1    796     (0)  842725   TG CA CTACG CTACG
  3687   14.6  6.7  2.4  Hic_asm_19                     29539041 29539761 (19143290) + Hic_asm_21-unknown-16135050-751-3211_LTR   Unspecified       1    751     (0)  842880   TG CA GTCCT GTCCT
  3452    3.0  0.0  0.5  Hic_asm_19                     30174755 30175183 (18507868) + Hic_asm_17-Gypsy-586065-428-6133_LTR       Unspecified       1    427     (0)  843725   TG CA GTTGT CTTTT
   979   10.5  6.8  0.6  Hic_asm_19                     31003091 31003253 (17679798) + Hic_asm_15-unknown-27537812-173-4645_LTR   Unspecified       1    173     (0)  845038   TG CA ATTTT ATTTC
  1005    8.6 18.2  3.0  Hic_asm_19                     31318789 31318991 (17364060) C Hic_asm_27-Gypsy-26619668-238-7223_LTR     Unspecified     (0)    238       6  845462   TG CA GCATT AAATT
  1482    7.4  1.0  0.5  Hic_asm_19                     31324419 31324623 (17358428) + Hic_asm_15-unknown-4401777-206-4002_LTR    Unspecified       1    206     (0)  845466   TG CA CCCTT CCTTA
  5546    5.7  6.2  4.4  Hic_asm_19                     31453565 31454390 (17228661) C Hic_asm_13-unknown-27566070-840-3568_LTR   Unspecified     (0)    840       1  845605   TG CA ATAGC ATAGC
  1171   11.6  0.0  1.2  Hic_asm_19                     32188043 32188217 (16494834) C Hic_asm_15-unknown-27537812-173-4645_LTR   Unspecified     (0)    173       1  846698   TG CA GAAAT GAAGT
  4990    3.1  0.2  0.0  Hic_asm_19                     32224603 32225191 (16457860) + Hic_asm_13-unknown-33597542-590-17362_LTR  Unspecified       1    590     (0)  846787   TG CA CGGGA GGGGT
  2450    9.1  0.3  2.3  Hic_asm_19                     32262716 32263064 (16419987) + Hic_asm_23-unknown-18999290-342-14991_LTR  Unspecified       1    342     (0)  846849   TG CA TCTTC CTTTC
  1590    3.9  0.5  0.0  Hic_asm_19                     32459573 32459777 (16223274) + Hic_asm_15-unknown-4401777-206-4002_LTR    Unspecified       1    206     (0)  847268   TG CA CCCTT CCTTA
  9292    3.3  0.0  1.7  Hic_asm_19                     32474461 32475686 (16207365) C Hic_asm_5-unknown-15982429-1224-1133_LTR   Unspecified     (0)   1205       1  847289   TG CA AAGGT AGGTT
  2284    9.4  0.3  2.3  Hic_asm_19                     32579799 32580147 (16102904) + Hic_asm_23-unknown-18999290-342-14991_LTR  Unspecified       1    342     (0)  847480   TG CA TCTTC CTTTC
  1500    5.5  2.9  2.9  Hic_asm_19                     32857984 32858189 (15824862) C Hic_asm_15-unknown-4401777-206-4002_LTR    Unspecified     (0)    206       1  847801   TG CA TAAGG AAGGG
  3519    5.2  0.0  0.7  Hic_asm_19                     34123779 34124243 (14558808) C Hic_asm_3-Gypsy-51490652-468-6247_LTR      Unspecified     (0)    462       1  849703   TG CA ATAAT ATAAT
  5281    6.7  0.1  7.0  Hic_asm_19                     35074692 35075506 (13607545) + Hic_asm_21-unknown-33071632-849-3566_LTR   Unspecified       1    763     (0)  851028   TG CA ATCAC ATCAC
  1200   15.1  0.0  0.5  Hic_asm_19                     35551870 35552076 (13130975) + Hic_asm_15-unknown-4401777-206-4002_LTR    Unspecified       1    206     (0)  851731   TG CA CCCTT CCTTA
  2868    5.9  0.3  2.7  Hic_asm_19                     35653845 35654226 (13028825) + Hic_asm_5-unknown-34081726-374-1334_LTR    Unspecified       1    373     (0)  851897   TG CA CCAAT TTAAT
  5051    9.6  1.9  3.0  Hic_asm_19                     38199481 38200322 (10482729) C Hic_asm_15-unknown-52525073-865-3425_LTR   Unspecified     (0)    833       1  855789   TG CA TTCTT CTCTT
  5115   10.9  2.0  3.1  Hic_asm_19                     38549574 38550415 (10132636) C Hic_asm_15-unknown-52525073-865-3425_LTR   Unspecified     (0)    833       1  856307   TG CA CTCTT CTCTT
  3722   13.4  1.9 10.1  Hic_asm_19                     38645854 38646676 (10036375) + Hic_asm_20-Gypsy-29410689-774-6191_LTR     Unspecified       1    762     (0)  856427   TG CA CTACT CTACT
  4077   12.3  3.4  8.5  Hic_asm_19                     39077609 39078396  (9604655) C Hic_asm_21-unknown-16135050-751-3211_LTR   Unspecified     (0)    751       1  857108   TG CA CTGAG GTGAG
  4797    9.4  0.1  7.6  Hic_asm_19                     39090750 39091569  (9591482) C Hic_asm_21-unknown-33071632-849-3566_LTR   Unspecified     (0)    763       1  857122   TG CA GTCTC CTCTC
  1530   14.7  0.0  0.0  Hic_asm_19                     39479134 39479385  (9203666) C Hic_asm_16-unknown-22986744-1777-4194_LTR  Unspecified     (0)    252       1  857728   TG CA GTCCT GTCTC
  1614    9.3  0.9  0.0  Hic_asm_19                     40555631 40555855  (8127196) C Hic_asm_15-unknown-43307771-227-1187_LTR   Unspecified     (0)    227       1  859411   TG CA CTCAC CTAGC
  2088   12.9  2.6  2.3  Hic_asm_19                     40593706 40594046  (8089005) C Hic_asm_23-unknown-18999290-342-14991_LTR  Unspecified     (0)    342       1  859473   TG CA GAAAG GAAGA
   634    9.2  1.6  4.1  Hic_asm_19                     41100453 41100577  (7582474) + Hic_asm_8-Gypsy-10474637-131-4764_LTR      Unspecified       1    122     (0)  860239   TG CA GAAAC GAAAT
  1225   12.7  4.6  0.0  Hic_asm_19                     41262784 41262980  (7420071) C Hic_asm_15-unknown-4401777-206-4002_LTR    Unspecified     (0)    206       1  860548   TG CA TAAGG TTAGA
  2946   12.9  0.8  0.8  Hic_asm_19                     41834341 41834818  (6848233) C Hic_asm_5-Gypsy-31337672-479-5591_LTR      Unspecified     (0)    478       1  861587   TG CA GCGTA GCGTA
  1129   14.2  1.0  1.5  Hic_asm_19                     42304561 42304767  (6378284) C Hic_asm_15-unknown-4401777-206-4002_LTR    Unspecified     (0)    206       1  862198   TG CA TAAGG AAGGG
   979   14.4  4.0 17.1  Hic_asm_19                     43103296 43103571  (5579480) + Hic_asm_18-unknown-33037154-245-4375_LTR   Unspecified       1    245     (0)  863430   TG CA ATAAC ATCAC
  1868    3.3  7.8  0.4  Hic_asm_19                     43132362 43132605  (5550446) + Hic_asm_3-unknown-52579044-262-2558_LTR    Unspecified       1    262     (0)  863466   TG CA GGGGG GGGGG
   864   14.3  2.9  1.2  Hic_asm_19                     43336395 43336564  (5346487) + Hic_asm_15-unknown-27537812-173-4645_LTR   Unspecified       1    173     (0)  863784   TG CA CCTTC ATTTC
  4556    6.1  2.7 14.7  Hic_asm_19                     43351279 43352083  (5330968) + Hic_asm_17-Gypsy-11969745-725-5986_LTR     Unspecified       1    721     (0)  863820   TG CA CATAG CATAG
  1610   12.3  9.8  0.9  Hic_asm_19                     43378654 43378949  (5304102) + Hic_asm_17-unknown-3713878-322-32687_LTR   Unspecified       1    322     (0)  863851   TG CA GATAA TATAA
  2254   20.7  4.3  5.7  Hic_asm_19                     43934483 43935173  (4747878) C Hic_asm_17-Gypsy-261277-685-5939_LTR       Unspecified     (0)    682       1  864759   TG CA CCTAT TCTAT
   882    3.3  0.0  2.5  Hic_asm_19                     44248845 44248967  (4434084) + Hic_asm_20-Gypsy-13220534-135-8231_LTR     Unspecified       1    120     (0)  865339   TG CA GGAGG GTAGG
   825   23.3  0.0  0.6  Hic_asm_19                     44790788 44790968  (3892083) C Hic_asm_13-unknown-12039853-183-1162_LTR   Unspecified     (0)    182       3  866274   TG CA CTTTT AATTT
  6949    6.1  0.0  9.3  Hic_asm_19                     44993152 44994182  (3688869) + Hic_asm_4-unknown-47713947-943-2349_LTR    Unspecified       1    943     (0)  866702   TG CA TATAT TATAT
  1503    4.5  2.9  2.9  Hic_asm_19                     45023380 45023585  (3659466) + Hic_asm_15-unknown-4401777-206-4002_LTR    Unspecified       1    206     (0)  866756   TG CA CCCTT CCTTA
  1371    6.5  0.5  1.0  Hic_asm_19                     46053723 46053924  (2629127) + Hic_asm_20-Gypsy-31437517-203-4666_LTR     Unspecified       1    201     (0)  868713   TG CA ATAAC ATAAC
  3078    9.1  1.7  3.8  Hic_asm_19                     46170041 46170522  (2512529) + Hic_asm_0-unknown-48979406-472-3411_LTR    Unspecified       1    472     (0)  868978   TG CA ATAAC ATAAC
  6418    1.9  0.9  0.9  Hic_asm_19                     46543621 46544374  (2138677) + Hic_asm_6-Gypsy-27017714-758-7423_LTR      Unspecified       1    754     (0)  869680   TG CA ATAAG ATAAG
  6386    3.6  0.0  0.9  Hic_asm_19                     47189519 47190279  (1492772) C Hic_asm_6-Gypsy-27017714-758-7423_LTR      Unspecified     (0)    754       1  870866   TG CA ATAGG TTTGG
  2294    7.2 10.8  0.3  Hic_asm_19                     47200892 47201226  (1481825) C Hic_asm_14-unknown-21786294-370-4293_LTR   Unspecified     (0)    370       1  870895   TG CA GATAG AATGG
  2200    9.2 10.4  0.0  Hic_asm_19                     47202991 47203325  (1479726) C Hic_asm_14-unknown-21786294-370-4293_LTR   Unspecified     (0)    370       1  870916   TG CA GATAG AATGG
  1491    4.6  4.1  1.0  Hic_asm_19                     47284531 47284726  (1398325) C Hic_asm_12-Gypsy-25898599-202-7470_LTR     Unspecified     (0)    202       1  871029   TG CA CTCTC CTCTC
  4040   19.6  3.0  6.2  Hic_asm_19                     47335102 47336188  (1346863) C Hic_asm_7-unknown-9110001-1055-2935_LTR    Unspecified     (0)   1055       1  871113   TG CA CCAAT CCAAT
  5569    7.3  3.9  4.4  Hic_asm_19                     47345112 47345955  (1337096) + Hic_asm_13-unknown-27566070-840-3568_LTR   Unspecified       1    840     (0)  871130   TG CA CTACT CTACT
  1263   13.6  0.0  0.5  Hic_asm_19                     47398525 47398731  (1284320) + Hic_asm_15-unknown-4401777-206-4002_LTR    Unspecified       1    206     (0)  871233   TG CA CCCTT CCTTA
  6180    2.6  0.0  0.4  Hic_asm_19                     47611006 47611762  (1071289) + Hic_asm_6-Gypsy-27017714-758-7423_LTR      Unspecified       1    754     (0)  871502   TG CA CTTAA CTTAA
  1599    8.9  0.0  3.4  Hic_asm_19                     48262189 48262432   (420619) + Hic_asm_18-unknown-4642993-236-10503_LTR   Unspecified       1    236     (0)  872496   TG CA CGTAT CGTAT
  5643    7.8  3.4  4.5  Hic_asm_19                     48504551 48505399   (177652) C Hic_asm_13-unknown-27566070-840-3568_LTR   Unspecified     (0)    840       1  872913   TG CA CAGAC CAGAC
  1498    9.3  0.5  0.0  Hic_asm_2                        444174   444378 (39582290) C Hic_asm_15-unknown-4401777-206-4002_LTR    Unspecified     (0)    206       1  873785   TG CA TAAGG AAGGG
  1641    4.4  1.0  0.5  Hic_asm_2                        444349   444553 (39582115) + Hic_asm_15-unknown-4401777-206-4002_LTR    Unspecified       1    206     (0)  873786   TG CA CCCTT CCATA
  6396    3.9  0.0  0.7  Hic_asm_2                        473138   473896 (39552772) C Hic_asm_6-Gypsy-27017714-758-7423_LTR      Unspecified     (0)    754       1  873827   TG CA GTACT GTACT
  5624   10.0  0.0  1.6  Hic_asm_2                        557584   558413 (39468255) C Hic_asm_15-Gypsy-29848677-824-8386_LTR     Unspecified     (0)    817       1  873975   TG CA GAGTT GAGTT
  1975    6.8  0.0  0.4  Hic_asm_2                        595831   596083 (39430585) C Hic_asm_16-unknown-22986744-1777-4194_LTR  Unspecified     (0)    252       1  874016   TG CA AGCCT AGACG
   679   18.7  2.6  1.3  Hic_asm_2                        670671   670822 (39355846) + Hic_asm_15-unknown-27537812-173-4645_LTR   Unspecified       1    154    (19)  874140   TG CA ATTTC ATCTT
  3731    3.3  4.8  0.0  Hic_asm_2                       1100796  1101251 (38925417) C Hic_asm_5-Gypsy-31337672-479-5591_LTR      Unspecified     (0)    478       1  874834   TG CA AACCA AATAA
  5512   10.6  6.8  2.1  Hic_asm_2                       1415448  1416434 (38610234) + Hic_asm_10-unknown-36538732-1032-2639_LTR  Unspecified       1   1032     (0)  875277   TG CA CTCTA CTCTA
  4588   10.7  1.5  6.2  Hic_asm_2                       1542706  1543503 (38483165) C Hic_asm_21-unknown-33071632-849-3566_LTR   Unspecified     (0)    763       1  875499   TG CA ATTAT ATTAT
  4324    3.7  0.0  2.7  Hic_asm_2                       1621610  1622142 (38404526) + Hic_asm_4-unknown-50901359-519-5889_LTR    Unspecified       1    519     (0)  875634   TG CA TACCC TACCC
  6357    1.5  0.0  0.4  Hic_asm_2                       1878839  1879595 (38147073) C Hic_asm_6-Gypsy-27017714-758-7423_LTR      Unspecified     (0)    754       1  876064   TG CA GGGTT GGGAG
  5083   11.4  1.2  1.2  Hic_asm_2                       2697368  2698184 (37328484) + Hic_asm_15-Gypsy-29848677-824-8386_LTR     Unspecified       1    817     (0)  877531   TG CA AACAT AACAT
  1720   12.5  5.6 14.2  Hic_asm_2                       2742871  2743318 (37283350) C Hic_asm_16-Gypsy-49770056-855-12105_LTR    Unspecified    (15)    414       1  877603   TG CA ACTAC ACCAT
  1799   12.2  5.7 12.6  Hic_asm_2                       2753017  2753457 (37273211) C Hic_asm_16-Gypsy-49770056-855-12105_LTR    Unspecified    (15)    414       1  877621   TG CA ACTAC ACCAT
  5006   10.0  0.0  6.4  Hic_asm_2                       2820847  2821658 (37205010) + Hic_asm_21-unknown-33071632-849-3566_LTR   Unspecified       1    763     (0)  877740   TG CA GATGG TTTGG
  7024    5.8  0.4  0.3  Hic_asm_2                       3117324  3118265 (36908403) + Hic_asm_4-unknown-47713947-943-2349_LTR    Unspecified       1    943     (0)  878266   TG CA GTGAT GTGAT
  6244    6.5  0.0  2.6  Hic_asm_2                       3265470  3266307 (36760361) + Hic_asm_15-Gypsy-29848677-824-8386_LTR     Unspecified       1    817     (0)  878623   TG CA AATGG AATGG
  1337    9.4  2.0  1.0  Hic_asm_2                       3662369  3662572 (36364096) C Hic_asm_15-unknown-4401777-206-4002_LTR    Unspecified     (0)    206       1  879360   TG CA TAAGG AAAGG
  1402    7.9  2.0  0.0  Hic_asm_2                       3901836  3902037 (36124631) C Hic_asm_15-unknown-4401777-206-4002_LTR    Unspecified     (0)    206       1  879702   TG CA TAAGG AAGGG
  1747    2.4  0.0  0.0  Hic_asm_2                       3902008  3902213 (36124455) + Hic_asm_15-unknown-4401777-206-4002_LTR    Unspecified       1    206     (0)  879703   TG CA CCCTT CCTTA
   882   18.2  0.5  7.3  Hic_asm_2                       3958786  3958975 (36067693) C Hic_asm_13-unknown-12039853-183-1162_LTR   Unspecified     (2)    180       3  879812   TG CA AACAA AATAG
  3626    2.3  0.0  1.6  Hic_asm_2                       4095510  4095943 (35930725) C Hic_asm_17-Gypsy-586065-428-6133_LTR       Unspecified     (0)    427       1  880048   TG CA AACAG ACAAG
  4731    8.9  2.8  2.9  Hic_asm_2                       4700176  4700930 (35325738) C Hic_asm_6-Gypsy-27017714-758-7423_LTR      Unspecified     (0)    754       1  881262   TG CA ATTGT TTTGG
  1454    8.7  0.0  0.5  Hic_asm_2                       4814469  4814675 (35211993) C Hic_asm_15-unknown-4401777-206-4002_LTR    Unspecified     (0)    206       1  881438   TG CA TAAGG AAGGG
  4562   11.9  3.2  3.4  Hic_asm_2                       5534363  5535181 (34491487) + Hic_asm_15-Gypsy-29848677-824-8386_LTR     Unspecified       1    817     (0)  882646   TG CA ACCAC ACCAC
  1242    3.0  8.8  2.2  Hic_asm_2                       6023151  6023321 (34003347) C Hic_asm_13-unknown-12039853-183-1162_LTR   Unspecified     (0)    182       1  883524   TG CA GGTGA AGTGT
  1151   11.1  8.4  0.0  Hic_asm_2                       6221506  6221695 (33804973) C Hic_asm_15-unknown-4401777-206-4002_LTR    Unspecified     (0)    206       1  883849   TG CA TAAGG ATAGG
  1143   17.5  0.0  0.0  Hic_asm_2                       6221666  6221871 (33804797) + Hic_asm_15-unknown-4401777-206-4002_LTR    Unspecified       1    206     (0)  883850   TG CA TCTTT CCTTA
  1462    6.0  0.0  0.6  Hic_asm_2                       6231901  6232083 (33794585) + Hic_asm_13-unknown-12039853-183-1162_LTR   Unspecified       1    182     (0)  883863   TG CA GTTTT GTTTT
  1025   14.2  2.3  0.0  Hic_asm_2                       6260965  6261140 (33765528) + Hic_asm_13-unknown-12039853-183-1162_LTR   Unspecified       3    182     (0)  883919   TG CA ATTTT GATTT
  9643    2.0  0.0  6.6  Hic_asm_2                       6319998  6321282 (33705386) C Hic_asm_5-unknown-15982429-1224-1133_LTR   Unspecified     (0)   1205       1  883980   TG CA AGTAG AGGCG
  2655    7.9  7.7 14.8  Hic_asm_2                       6382364  6382883 (33643785) C Hic_asm_1-unknown-24178280-590-1433_LTR    Unspecified     (0)    590     103  884045   TG CA GCCAG CCAAG
  5326    8.8  2.6  3.2  Hic_asm_2                       6542128  6542965 (33483703) + Hic_asm_15-unknown-52525073-865-3425_LTR   Unspecified       1    833     (0)  884380   TG CA AGTAT AGTAT
  5326    8.8  2.6  3.2  Hic_asm_2                       6555589  6556426 (33470242) C Hic_asm_15-unknown-52525073-865-3425_LTR   Unspecified     (0)    833       1  884402   TG CA ATACT ATACT
  1556    6.3  0.0  0.5  Hic_asm_2                       6640539  6640745 (33385923) + Hic_asm_15-unknown-4401777-206-4002_LTR    Unspecified       1    206     (0)  884556   TG CA CCCTT CCTTA
  1432    4.4  0.0  2.2  Hic_asm_2                       6643219  6643404 (33383264) + Hic_asm_13-unknown-12039853-183-1162_LTR   Unspecified       1    182     (0)  884559   TG CA AAGTT AGTTT
  4199   15.2  1.6  2.1  Hic_asm_2                       6735342  6736096 (33290572) + Hic_asm_21-unknown-16135050-751-3211_LTR   Unspecified       1    751     (0)  884696   TG CA ATAAC ATAAC
  2119   25.3  3.9  6.5  Hic_asm_2                       6814021  6815102 (33211566) C Hic_asm_7-unknown-9110001-1055-2935_LTR    Unspecified     (0)   1055       1  884815   TG CA ACACC ACACC
  1443    9.1  3.9  3.0  Hic_asm_2                       7189934  7190193 (32836475) + Hic_asm_3-unknown-52579044-262-2558_LTR    Unspecified       1    262     (0)  885428   TG CA ATGTG GCGTG
  1445    5.8  0.5  1.9  Hic_asm_2                       7610511  7610720 (32415948) + Hic_asm_26-Gypsy-31853242-207-3362_LTR     Unspecified       1    207     (0)  886220   TG CA TCCAT TCCAT
  7287   10.8  0.7  7.0  Hic_asm_2                       8115953  8117233 (31909435) C Hic_asm_5-unknown-15982429-1224-1133_LTR   Unspecified     (0)   1205       1  887185   TG CA GAAAA GCATA
  3268   12.0  0.6  2.0  Hic_asm_2                       8163158  8163666 (31863002) + Hic_asm_26-Gypsy-35845304-502-13031_LTR    Unspecified       1    502     (0)  887279   TG CA CCCTT CCCTT
  2030   11.4  1.6  0.0  Hic_asm_2                       8786135  8786451 (31240217) C Hic_asm_5-Gypsy-3236983-322-6706_LTR       Unspecified     (0)    322       1  888458   TG CA GTAGT GTAGT
  3145   14.6  9.8 12.2  Hic_asm_2                       8975807  8976725 (31049943) + Hic_asm_25-unknown-22358606-899-3361_LTR   Unspecified       1    899     (0)  888737   TG CA GATAC GATAC
  4984    8.8  0.5 14.2  Hic_asm_2                       8997995  8998931 (31027737) C Hic_asm_26-unknown-25412973-825-3635_LTR   Unspecified     (0)    825       1  888775   TG CA AGTAT AGTAT
  5025   15.5  4.7  1.6  Hic_asm_2                       9071652  9072707 (30953961) + Hic_asm_5-unknown-7184952-1088-2285_LTR    Unspecified       1   1088     (0)  888910   TG CA ACAAG ACAAG
  4548   17.1  6.1  2.1  Hic_asm_2                       9435942  9436956 (30589712) + Hic_asm_7-unknown-9110001-1055-2935_LTR    Unspecified       1   1055     (0)  889445   TG CA AGAAA AGAGA
  1391   11.2  0.0  0.0  Hic_asm_2                      10056671 10056876 (29969792) C Hic_asm_15-unknown-4401777-206-4002_LTR    Unspecified     (0)    206       1  890418   TG CA TAAGG ATAGG
  5394   10.8  0.7  2.8  Hic_asm_2                      10152420 10153231 (29873437) C Hic_asm_1-unknown-33696189-839-3544_LTR    Unspecified     (0)    796       1  890614   TG CA GGTCC GCTCC
  2314    6.6  0.9  0.9  Hic_asm_2                      10474982 10475303 (29551365) + Hic_asm_5-Gypsy-3236983-322-6706_LTR       Unspecified       1    322     (0)  891191   TG CA ACGAC ATGAC
  1320    9.0 21.0  1.9  Hic_asm_2                      10834847 10835117 (29191551) C Hic_asm_17-unknown-3713878-322-32687_LTR   Unspecified     (0)    322       1  891802   TG CA TTATA TAATA
  2163    9.0 10.4  0.0  Hic_asm_2                      11485959 11486293 (28540375) C Hic_asm_14-unknown-21786294-370-4293_LTR   Unspecified     (0)    370       1  893014   TG CA CGAGG ATAGG
  2971    8.0  4.7  0.2  Hic_asm_2                      12317291 12317717 (27708951) + Hic_asm_2-Gypsy-9554190-446-4447_LTR       Unspecified       1    446     (0)  894527   TG CA GATAT GATGT
  2231    2.2  1.4  0.4  Hic_asm_2                      12344657 12344934 (27681734) + Hic_asm_0-unknown-5687596-281-3029_LTR     Unspecified       1    281     (0)  894572   TG CA GTATT GTATT
  6220    4.4  0.5  5.3  Hic_asm_2                      13696500 13697333 (26329335) + Hic_asm_1-unknown-33696189-839-3544_LTR    Unspecified       1    796     (0)  896687   TG CA GGTAT GGTAT
  6395    3.4  0.0  0.4  Hic_asm_2                      13851571 13852327 (26174341) C Hic_asm_6-Gypsy-27017714-758-7423_LTR      Unspecified     (0)    754       1  896881   TG CA TATGT TTTGG
  6121    5.0  0.0  0.9  Hic_asm_2                      13897598 13898358 (26128310) C Hic_asm_6-Gypsy-27017714-758-7423_LTR      Unspecified     (0)    754       1  896920   TG CA CTTAT CTTAT
  5374    8.8  0.0  4.5  Hic_asm_2                      14014967 14015798 (26010870) + Hic_asm_1-unknown-33696189-839-3544_LTR    Unspecified       1    796     (0)  897088   TG CA CCCAT CCCAT
  1915    2.6  0.4  0.4  Hic_asm_2                      14183256 14183485 (25843183) C Hic_asm_2-Gypsy-26585995-240-5357_LTR      Unspecified     (0)    230       1  897327   TG CA AGTTA AGCTA
  6374   11.0  3.3  1.3  Hic_asm_2                      14448049 14449060 (25577608) C Hic_asm_10-unknown-36538732-1032-2639_LTR  Unspecified     (0)   1032       1  897689   TG CA GATAC GATAT
  1456   10.2  0.0  0.0  Hic_asm_2                      14497058 14497263 (25529405) + Hic_asm_15-unknown-4401777-206-4002_LTR    Unspecified       1    206     (0)  897739   TG CA CCTAT CCTTA
  5938   14.3  0.9  2.2  Hic_asm_2                      14566220 14567321 (25459347) + Hic_asm_5-unknown-7184952-1088-2285_LTR    Unspecified       1   1088     (0)  897824   TG CA CCGAC CCGAC
  1991   10.4 10.4  0.0  Hic_asm_2                      14941161 14941495 (25085173) C Hic_asm_14-unknown-21786294-370-4293_LTR   Unspecified     (0)    370       1  898426   TG CA GATAA AAAAA
  1181   16.5  0.0  0.0  Hic_asm_2                      15512112 15512317 (24514351) C Hic_asm_15-unknown-4401777-206-4002_LTR    Unspecified     (0)    206       1  899452   TG CA TAAGG TAGGG
  4307   10.7  8.5  0.5  Hic_asm_2                      15881513 15882208 (24144460) + Hic_asm_21-unknown-16135050-751-3211_LTR   Unspecified       1    751     (0)  900002   TG CA ACATT ACATT
  2755    7.0  0.3  2.7  Hic_asm_2                      16083108 16083489 (23943179) C Hic_asm_5-unknown-34081726-374-1334_LTR    Unspecified     (0)    373       1  900312   TG CA ATTAG ATTGG
  1367    8.4  0.0 23.6  Hic_asm_2                      16119275 16119599 (23907069) + Hic_asm_24-Gypsy-10773384-263-5924_LTR     Unspecified       1    263     (0)  900397   TG CA GATTA GATAT
  6267    7.1  6.9  0.5  Hic_asm_2                      16121518 16122397 (23904271) + Hic_asm_11-unknown-24538805-936-3530_LTR   Unspecified       1    936     (0)  900400   TG CA GCTAT GCTAT
  4768   16.2  5.0  2.4  Hic_asm_2                      16686836 16687896 (23338772) + Hic_asm_5-unknown-7184952-1088-2285_LTR    Unspecified       1   1088     (0)  901245   TG CA ACGTG ACGTG
  4617    8.7  7.4  0.7  Hic_asm_2                      16743484 16744187 (23282481) + Hic_asm_21-unknown-16135050-751-3211_LTR   Unspecified       1    751     (0)  901346   TG CA ATATC ATATC
  7358    6.0  2.6 12.9  Hic_asm_2                      17217367 17218659 (22808009) C Hic_asm_3-Gypsy-37149774-1200-5962_LTR     Unspecified     (0)   1175       1  902068   TG CA GTTTT ATTTG
  4996   14.5  0.8  6.1  Hic_asm_2                      17429258 17430203 (22596465) + Hic_asm_25-unknown-22358606-899-3361_LTR   Unspecified       1    899     (0)  902330   TG CA AAAGT AAAGT
  1506    3.9  0.0  0.6  Hic_asm_2                      17580944 17581126 (22445542) + Hic_asm_13-unknown-12039853-183-1162_LTR   Unspecified       1    182     (0)  902572   TG CA ACATC TCATC
  5868    5.3  0.8  5.3  Hic_asm_2                      17997254 17998084 (22028584) + Hic_asm_1-unknown-33696189-839-3544_LTR    Unspecified       1    796     (0)  903235   TG CA AAATA AAATA
  1983   10.6  2.7 12.6  Hic_asm_2                      18156466 18156874 (21869794) C Hic_asm_5-unknown-34081726-374-1334_LTR    Unspecified     (0)    373       1  903419   TG CA CTTAT CTATT
  1618   18.3  0.6  7.3  Hic_asm_2                      18221360 18221724 (21804944) + Hic_asm_23-unknown-18999290-342-14991_LTR  Unspecified       1    342     (0)  903539   TG CA TCTTC TTTCC
  7645    3.8  2.8 10.3  Hic_asm_2                      18394856 18396094 (21630574) C Hic_asm_22-Gypsy-14189873-1155-7717_LTR    Unspecified     (0)   1155       1  903801   TG CA TAAAG AAAAT
  1696    3.4  0.5  0.5  Hic_asm_2                      18467428 18467634 (21559034) C Hic_asm_21-Gypsy-8508189-211-11940_LTR     Unspecified     (0)    207       1  903902   TG CA GTATG GTATG
  1279   17.8  6.9  7.9  Hic_asm_2                      18894439 18894756 (21131912) C Hic_asm_1-unknown-17105365-315-1299_LTR    Unspecified     (0)    315       1  904578   TG CA TACCA AACAA
  2079   12.1  3.2  2.3  Hic_asm_2                      19031867 19032205 (20994463) C Hic_asm_23-unknown-18999290-342-14991_LTR  Unspecified     (0)    342       1  904824   TG CA GAAAT GAAGA
  2889    6.2  6.9  0.9  Hic_asm_2                      19080882 19081286 (20945382) + Hic_asm_8-Gypsy-33863490-432-22905_LTR     Unspecified       1    429     (0)  904906   TG CA GTTGG GTTGG
 10485    0.8  6.0  0.4  Hic_asm_2                      19106105 19107369 (20919299) C Hic_asm_15-Gypsy-8551066-1339-5650_LTR     Unspecified     (0)   1336       1  904943   TG CA GTCTC TTTTC
  4747    7.9  3.0  9.3  Hic_asm_2                      19221657 19222476 (20804192) + Hic_asm_12-unknown-33846763-788-3597_LTR   Unspecified       1    773     (0)  905131   TG CA ATTAG CTTAG
  1222    0.7  0.7  0.0  Hic_asm_2                      20749541 20749681 (19276987) + Hic_asm_16-Gypsy-10074848-142-4605_LTR     Unspecified       1    142     (0)  907241   TG CA CATGC CCTCC
  6468    6.6  4.6  0.2  Hic_asm_2                      21051583 21052449 (18974219) C Hic_asm_23-unknown-1610309-905-9690_LTR    Unspecified     (0)    905       1  907541   TG CA ATGTC ATGCC
  4767   11.5  1.6  3.6  Hic_asm_2                      21231405 21232216 (18794452) + Hic_asm_1-unknown-33696189-839-3544_LTR    Unspecified       1    796     (0)  907807   TG CA AAGAT AAGAT
  6156    2.7  0.1  0.4  Hic_asm_2                      21513329 21514084 (18512584) + Hic_asm_6-Gypsy-27017714-758-7423_LTR      Unspecified       1    754     (0)  908173   TG CA ACTAT ACTAT
  5314   10.1  2.3  2.4  Hic_asm_2                      21681003 21681836 (18344832) + Hic_asm_15-unknown-52525073-865-3425_LTR   Unspecified       1    833     (0)  908353   TG CA GTTAG GTTAG
  6144    3.2  0.0  0.5  Hic_asm_2                      21860175 21860932 (18165736) C Hic_asm_6-Gypsy-27017714-758-7423_LTR      Unspecified     (0)    754       1  908619   TG CA GGGTT AGTTT
  6296   11.0  1.3  6.6  Hic_asm_2                      22377552 22378637 (17648031) + Hic_asm_10-unknown-36538732-1032-2639_LTR  Unspecified       1   1032     (0)  909335   TG CA TATAT TATAT
  5807   10.3  0.2  8.6  Hic_asm_2                      22383446 22384419 (17642249) C Hic_asm_25-unknown-22358606-899-3361_LTR   Unspecified     (0)    899       1  909340   TG CA GTTTC GTTAC
  1692    3.4  1.0  0.0  Hic_asm_2                      22966250 22966453 (17060215) C Hic_asm_15-unknown-4401777-206-4002_LTR    Unspecified     (0)    206       1  910249   TG CA TAAGG AAGGG
  4593   12.5  1.4  3.8  Hic_asm_2                      23267938 23268752 (16757916) C Hic_asm_1-unknown-33696189-839-3544_LTR    Unspecified     (0)    796       1  910676   TG CA GTTGG GTTGG
  1792    1.9  0.0  0.0  Hic_asm_2                      23705435 23705640 (16321028) C Hic_asm_15-unknown-4401777-206-4002_LTR    Unspecified     (0)    206       1  911250   TG CA TAAGG AAGGG
  1545    7.3  0.0  0.0  Hic_asm_2                      23705611 23705816 (16320852) + Hic_asm_15-unknown-4401777-206-4002_LTR    Unspecified       1    206     (0)  911251   TG CA CCCTT CCTTA
  4684   14.0  2.0  7.1  Hic_asm_2                      23998776 23999753 (16026915) C Hic_asm_22-unknown-11500737-932-3231_LTR   Unspecified     (0)    932       1  911663   TG CA GATAT GATAT
  1474    7.7  0.0  1.9  Hic_asm_2                      24274326 24274536 (15752132) + Hic_asm_26-Gypsy-31853242-207-3362_LTR     Unspecified       1    207     (0)  912095   TG CA GAGGC GAGGC
  3367   10.3  1.4  1.8  Hic_asm_2                      24767961 24768464 (15258204) C Hic_asm_26-Gypsy-35845304-502-13031_LTR    Unspecified     (0)    502       1  912984   TG CA CTAAG CTAAG
  5525   11.1  4.7  0.4  Hic_asm_2                      25453809 25454676 (14571992) + Hic_asm_23-unknown-1610309-905-9690_LTR    Unspecified       1    905     (0)  913981   TG CA TTATG TTATG
  2110    9.8  7.3  6.2  Hic_asm_2                      26181662 26182030 (13844638) C Hic_asm_5-unknown-34081726-374-1334_LTR    Unspecified     (0)    373       1  914930   TG CA ATTCC TTTCC
  2728    6.5  0.0  7.0  Hic_asm_2                      26375933 26376331 (13650337) + Hic_asm_5-unknown-34081726-374-1334_LTR    Unspecified       1    373     (0)  915204   TG CA CCAAT ATAAT
  2752    5.4  0.0  8.3  Hic_asm_2                      26384000 26384403 (13642265) + Hic_asm_5-unknown-34081726-374-1334_LTR    Unspecified       1    373     (0)  915213   TG CA CCAAT ATAAT
  2764    5.1  0.0  8.3  Hic_asm_2                      26392273 26392676 (13633992) + Hic_asm_5-unknown-34081726-374-1334_LTR    Unspecified       1    373     (0)  915224   TG CA CCAAT ATAAT
  2085   12.3  0.3  2.3  Hic_asm_2                      26468436 26468784 (13557884) C Hic_asm_23-unknown-18999290-342-14991_LTR  Unspecified     (0)    342       1  915328   TG CA GAAAG GAAGA
  1516    3.3  0.0  0.6  Hic_asm_2                      26972614 26972796 (13053872) + Hic_asm_13-unknown-12039853-183-1162_LTR   Unspecified       1    182     (0)  916056   TG CA GAAAA AAAAT
  4907    7.9  0.0  6.3  Hic_asm_2                      27837617 27838427 (12188241) C Hic_asm_21-unknown-33071632-849-3566_LTR   Unspecified     (0)    763       1  917496   TG CA GGTAT GGTAT
   917   20.1  1.9  2.4  Hic_asm_2                      27911964 27912177 (12114491) C Hic_asm_18-Gypsy-45016531-215-4009_LTR     Unspecified     (2)    213       1  917582   TG CA TCTTT TTATT
  3793   14.2  3.1  1.3  Hic_asm_2                      28052240 28052909 (11973759) C Hic_asm_17-Gypsy-261277-685-5939_LTR       Unspecified     (0)    682       1  917821   TG CA GTGCT GTGCT
  3805   14.1  3.1  1.3  Hic_asm_2                      28058321 28058990 (11967678) C Hic_asm_17-Gypsy-261277-685-5939_LTR       Unspecified     (0)    682       1  917831   TG CA GTGCT GTGCT
  3800   13.8  3.3  1.3  Hic_asm_2                      28064402 28065070 (11961598) C Hic_asm_17-Gypsy-261277-685-5939_LTR       Unspecified     (0)    682       1  917841   TG CA GTGCT GGGCT
  5193   11.9  2.3  3.4  Hic_asm_2                      28229845 28230686 (11795982) + Hic_asm_15-unknown-52525073-865-3425_LTR   Unspecified       1    833     (0)  918039   TG CA ATCTT ATCTT
  5486    9.2  1.3  0.1  Hic_asm_2                      28402556 28403319 (11623349) + Hic_asm_12-unknown-33846763-788-3597_LTR   Unspecified       1    773     (0)  918245   TG CA ATTGC ATTGC
  5097   11.6  0.5  2.8  Hic_asm_2                      28413656 28414469 (11612199) C Hic_asm_1-unknown-33696189-839-3544_LTR    Unspecified     (0)    796       1  918269   TG CA CTAGC CAAAC
  1303    8.8  0.0  0.6  Hic_asm_2                      28488212 28488394 (11538274) + Hic_asm_13-unknown-12039853-183-1162_LTR   Unspecified       1    182     (0)  918373   TG CA TTACA TCACC
  4692   10.8  0.8  7.2  Hic_asm_2                      28488795 28489640 (11537028) + Hic_asm_1-unknown-33696189-839-3544_LTR    Unspecified       1    796     (0)  918375   TG CA ACAAC AGAAT
  4933    8.9  0.4  5.7  Hic_asm_2                      28640255 28641072 (11385596) C Hic_asm_1-unknown-33696189-839-3544_LTR    Unspecified     (0)    796      20  918566   TG CA CCAAA CGAGA
  4625    9.9  3.7  0.7  Hic_asm_2                      29296426 29297175 (10729493) + Hic_asm_12-unknown-33846763-788-3597_LTR   Unspecified       1    773     (0)  919480   TG CA ATACT ATACT
  7990   12.4  1.2  7.9  Hic_asm_2                      29804856 29806373 (10220295) + Hic_asm_9-Gypsy-15819784-1435-4648_LTR     Unspecified       1   1424     (0)  920172   TG CA TTAAC ATAAC
  5223   12.0  4.8  1.4  Hic_asm_2                      29807178 29808053 (10218615) + Hic_asm_23-unknown-1610309-905-9690_LTR    Unspecified       1    905     (0)  920174   TG CA CCCAG CCCAG
  9880    1.4  6.4  0.4  Hic_asm_2                      30427905 30429124  (9597544) + Hic_asm_22-unknown-21866349-1298-1136_LTR  Unspecified       1   1293     (0)  921180   TG CA AAATT AATTC
  5489   10.2  1.7  1.1  Hic_asm_2                      31326367 31327178  (8699490) C Hic_asm_15-Gypsy-29848677-824-8386_LTR     Unspecified     (0)    817       1  922803   TG CA ATTAC ATTAC
  6704    7.0  4.2  0.1  Hic_asm_2                      31333137 31334035  (8692633) C Hic_asm_11-unknown-24538805-936-3530_LTR   Unspecified     (0)    936       1  922824   TG CA ATAAC ATAAC
  1368    6.1  0.6  1.1  Hic_asm_2                      31351279 31351461  (8675207) + Hic_asm_13-unknown-12039853-183-1162_LTR   Unspecified       1    182     (0)  922864   TG CA ACCAC ATCTC
  1365    5.5  0.0  0.6  Hic_asm_2                      31409713 31409895  (8616773) + Hic_asm_13-unknown-12039853-183-1162_LTR   Unspecified       1    182     (0)  922984   TG CA TCCAC TCACC
  1245    7.5  0.0  0.6  Hic_asm_2                      31596446 31596619  (8430049) + Hic_asm_15-unknown-27537812-173-4645_LTR   Unspecified       1    173     (0)  923299   TG CA ATTTC ATTTC
  2856   13.0  6.6 12.6  Hic_asm_2                      31735134 31735738  (8290930) C Hic_asm_1-unknown-24178280-590-1433_LTR    Unspecified     (0)    590      18  923512   TG CA GCCAA ACTAA
  1285    3.2 21.8  0.0  Hic_asm_2                      31832849 31833064  (8193604) + Hic_asm_24-Gypsy-10773384-263-5924_LTR     Unspecified       1    263     (0)  923651   TG CA CCTAT CCTAT
   720   22.2  6.7 11.2  Hic_asm_2                      32548140 32548362  (7478306) C Hic_asm_18-unknown-46354835-214-6638_LTR   Unspecified     (0)    214       1  924710   TG CA ACTTG CTTTG
  6247    2.0  0.1  0.4  Hic_asm_2                      32754868 32755623  (7271045) + Hic_asm_6-Gypsy-27017714-758-7423_LTR      Unspecified       1    754     (0)  924990   TG CA AGATG AGATG
  3003    8.8  3.0  0.2  Hic_asm_2                      32881785 32882218  (7144450) + Hic_asm_2-Gypsy-9554190-446-4447_LTR       Unspecified       1    446     (0)  925230   TG CA CTTAC CTTAC
  9643    2.2  0.0  3.9  Hic_asm_2                      32900385 32901626  (7125042) C Hic_asm_26-unknown-12379141-1244-1141_LTR  Unspecified     (0)   1196       1  925257   TG CA GTATT GTTTG
[truncated: 502,766 more chars]
