# Supplementary material for: Dispersal from the Qinghai-Tibet plateau by a high-altitude butterfly is associated with rapid expansion and reorganization of its genome
Source: Nat Commun. 2023 Dec 11;14:8190. doi: 10.1038/s41467-023-44023-2 (PMC10713551; doi:10.1038/s41467-023-44023-2)
Supplement: Supplementary file 9 — Supplementary Data 6 [file 41467_2023_44023_MOESM9_ESM.txt]

##gff-version 3
##ltr_identity: Sequence identity (0-1) between the left and right LTR region.
##tsd: target site duplication.
##seqid source sequence_ontology start end score strand phase attributes
##sequence-region   ctg1 1 10857899
ctg1	LTR_retriever	repeat_region	199566	202465	.	?	.	ID=repeat_region_1;Name=ctg1:199571..202460;Classification=LTR/unknown;Sequence_ontology=SO:0000657;ltr_identity=0.9352;Method=structural;motif=TGCA;tsd=AATTA
ctg1	LTR_retriever	target_site_duplication	199566	199570	.	?	.	ID=lTSD_1;Parent=repeat_region_1;Name=ctg1:199571..202460;Classification=LTR/unknown;Sequence_ontology=SO:0000434;ltr_identity=0.9352;Method=structural;motif=TGCA;tsd=AATTA
ctg1	LTR_retriever	long_terminal_repeat	199571	199786	.	?	.	ID=lLTR_1;Parent=repeat_region_1;Name=ctg1:199571..202460;Classification=LTR/unknown;Sequence_ontology=SO:0000286;ltr_identity=0.9352;Method=structural;motif=TGCA;tsd=AATTA
ctg1	LTR_retriever	LTR_retrotransposon	199571	202460	.	?	.	ID=LTRRT_1;Parent=repeat_region_1;Name=ctg1:199571..202460;Classification=LTR/unknown;Sequence_ontology=SO:0000186;ltr_identity=0.9352;Method=structural;motif=TGCA;tsd=AATTA
ctg1	LTR_retriever	long_terminal_repeat	202245	202460	.	?	.	ID=rLTR_1;Parent=repeat_region_1;Name=ctg1:199571..202460;Classification=LTR/unknown;Sequence_ontology=SO:0000286;ltr_identity=0.9352;Method=structural;motif=TGCA;tsd=AATTA
ctg1	LTR_retriever	target_site_duplication	202461	202465	.	?	.	ID=rTSD_1;Parent=repeat_region_1;Name=ctg1:199571..202460;Classification=LTR/unknown;Sequence_ontology=SO:0000434;ltr_identity=0.9352;Method=structural;motif=TGCA;tsd=AATTA
###
ctg1	LTR_retriever	repeat_region	314706	320864	.	?	.	ID=repeat_region_2;Name=ctg1:314710..320860;Classification=LTR/unknown;Sequence_ontology=SO:0000657;ltr_identity=0.9609;Method=structural;motif=TGCA;tsd=TATT
ctg1	LTR_retriever	target_site_duplication	314706	314709	.	?	.	ID=lTSD_2;Parent=repeat_region_2;Name=ctg1:314710..320860;Classification=LTR/unknown;Sequence_ontology=SO:0000434;ltr_identity=0.9609;Method=structural;motif=TGCA;tsd=TATT
ctg1	LTR_retriever	long_terminal_repeat	314710	314965	.	?	.	ID=lLTR_2;Parent=repeat_region_2;Name=ctg1:314710..320860;Classification=LTR/unknown;Sequence_ontology=SO:0000286;ltr_identity=0.9609;Method=structural;motif=TGCA;tsd=TATT
ctg1	LTR_retriever	LTR_retrotransposon	314710	320860	.	?	.	ID=LTRRT_2;Parent=repeat_region_2;Name=ctg1:314710..320860;Classification=LTR/unknown;Sequence_ontology=SO:0000186;ltr_identity=0.9609;Method=structural;motif=TGCA;tsd=TATT
ctg1	LTR_retriever	long_terminal_repeat	320604	320860	.	?	.	ID=rLTR_2;Parent=repeat_region_2;Name=ctg1:314710..320860;Classification=LTR/unknown;Sequence_ontology=SO:0000286;ltr_identity=0.9609;Method=structural;motif=TGCA;tsd=TATT
ctg1	LTR_retriever	target_site_duplication	320861	320864	.	?	.	ID=rTSD_2;Parent=repeat_region_2;Name=ctg1:314710..320860;Classification=LTR/unknown;Sequence_ontology=SO:0000434;ltr_identity=0.9609;Method=structural;motif=TGCA;tsd=TATT
###
ctg1	LTR_retriever	repeat_region	771009	781275	.	-	.	ID=repeat_region_3;Name=ctg1:771014..781270;Classification=LTR/Gypsy;Sequence_ontology=SO:0000657;ltr_identity=0.9427;Method=structural;motif=TGCA;tsd=CTAAG
ctg1	LTR_retriever	target_site_duplication	771009	771013	.	-	.	ID=lTSD_3;Parent=repeat_region_3;Name=ctg1:771014..781270;Classification=LTR/Gypsy;Sequence_ontology=SO:0000434;ltr_identity=0.9427;Method=structural;motif=TGCA;tsd=CTAAG
ctg1	LTR_retriever	long_terminal_repeat	771014	771205	.	-	.	ID=lLTR_3;Parent=repeat_region_3;Name=ctg1:771014..781270;Classification=LTR/Gypsy;Sequence_ontology=SO:0000286;ltr_identity=0.9427;Method=structural;motif=TGCA;tsd=CTAAG
ctg1	LTR_retriever	Gypsy_LTR_retrotransposon	771014	781270	.	-	.	ID=LTRRT_3;Parent=repeat_region_3;Name=ctg1:771014..781270;Classification=LTR/Gypsy;Sequence_ontology=SO:0002265;ltr_identity=0.9427;Method=structural;motif=TGCA;tsd=CTAAG
ctg1	LTR_retriever	long_terminal_repeat	781079	781270	.	-	.	ID=rLTR_3;Parent=repeat_region_3;Name=ctg1:771014..781270;Classification=LTR/Gypsy;Sequence_ontology=SO:0000286;ltr_identity=0.9427;Method=structural;motif=TGCA;tsd=CTAAG
ctg1	LTR_retriever	target_site_duplication	781271	781275	.	-	.	ID=rTSD_3;Parent=repeat_region_3;Name=ctg1:771014..781270;Classification=LTR/Gypsy;Sequence_ontology=SO:0000434;ltr_identity=0.9427;Method=structural;motif=TGCA;tsd=CTAAG
###
ctg1	LTR_retriever	repeat_region	880862	887783	.	+	.	ID=repeat_region_4;Name=ctg1:880867..887778;Classification=LTR/Gypsy;Sequence_ontology=SO:0000657;ltr_identity=0.9416;Method=structural;motif=TGCA;tsd=TAATC
ctg1	LTR_retriever	target_site_duplication	880862	880866	.	+	.	ID=lTSD_4;Parent=repeat_region_4;Name=ctg1:880867..887778;Classification=LTR/Gypsy;Sequence_ontology=SO:0000434;ltr_identity=0.9416;Method=structural;motif=TGCA;tsd=TAATC
ctg1	LTR_retriever	long_terminal_repeat	880867	881400	.	+	.	ID=lLTR_4;Parent=repeat_region_4;Name=ctg1:880867..887778;Classification=LTR/Gypsy;Sequence_ontology=SO:0000286;ltr_identity=0.9416;Method=structural;motif=TGCA;tsd=TAATC
ctg1	LTR_retriever	Gypsy_LTR_retrotransposon	880867	887778	.	+	.	ID=LTRRT_4;Parent=repeat_region_4;Name=ctg1:880867..887778;Classification=LTR/Gypsy;Sequence_ontology=SO:0002265;ltr_identity=0.9416;Method=structural;motif=TGCA;tsd=TAATC
ctg1	LTR_retriever	long_terminal_repeat	887248	887778	.	+	.	ID=rLTR_4;Parent=repeat_region_4;Name=ctg1:880867..887778;Classification=LTR/Gypsy;Sequence_ontology=SO:0000286;ltr_identity=0.9416;Method=structural;motif=TGCA;tsd=TAATC
ctg1	LTR_retriever	target_site_duplication	887779	887783	.	+	.	ID=rTSD_4;Parent=repeat_region_4;Name=ctg1:880867..887778;Classification=LTR/Gypsy;Sequence_ontology=SO:0000434;ltr_identity=0.9416;Method=structural;motif=TGCA;tsd=TAATC
###
ctg1	LTR_retriever	repeat_region	1114721	1119015	.	?	.	ID=repeat_region_5;Name=ctg1:1114725..1119011;Classification=LTR/unknown;Sequence_ontology=SO:0000657;ltr_identity=0.9913;Method=structural;motif=TGCA;tsd=CAAG
ctg1	LTR_retriever	target_site_duplication	1114721	1114724	.	?	.	ID=lTSD_5;Parent=repeat_region_5;Name=ctg1:1114725..1119011;Classification=LTR/unknown;Sequence_ontology=SO:0000434;ltr_identity=0.9913;Method=structural;motif=TGCA;tsd=CAAG
ctg1	LTR_retriever	long_terminal_repeat	1114725	1114839	.	?	.	ID=lLTR_5;Parent=repeat_region_5;Name=ctg1:1114725..1119011;Classification=LTR/unknown;Sequence_ontology=SO:0000286;ltr_identity=0.9913;Method=structural;motif=TGCA;tsd=CAAG
ctg1	LTR_retriever	LTR_retrotransposon	1114725	1119011	.	?	.	ID=LTRRT_5;Parent=repeat_region_5;Name=ctg1:1114725..1119011;Classification=LTR/unknown;Sequence_ontology=SO:0000186;ltr_identity=0.9913;Method=structural;motif=TGCA;tsd=CAAG
ctg1	LTR_retriever	long_terminal_repeat	1118897	1119011	.	?	.	ID=rLTR_5;Parent=repeat_region_5;Name=ctg1:1114725..1119011;Classification=LTR/unknown;Sequence_ontology=SO:0000286;ltr_identity=0.9913;Method=structural;motif=TGCA;tsd=CAAG
ctg1	LTR_retriever	target_site_duplication	1119012	1119015	.	?	.	ID=rTSD_5;Parent=repeat_region_5;Name=ctg1:1114725..1119011;Classification=LTR/unknown;Sequence_ontology=SO:0000434;ltr_identity=0.9913;Method=structural;motif=TGCA;tsd=CAAG
###
ctg1	LTR_retriever	repeat_region	2183444	2186480	.	+	.	ID=repeat_region_6;Name=ctg1:2183448..2186476;Classification=LTR/Gypsy;Sequence_ontology=SO:0000657;ltr_identity=0.9951;Method=structural;motif=TGCA;tsd=ATAT
ctg1	LTR_retriever	target_site_duplication	2183444	2183447	.	+	.	ID=lTSD_6;Parent=repeat_region_6;Name=ctg1:2183448..2186476;Classification=LTR/Gypsy;Sequence_ontology=SO:0000434;ltr_identity=0.9951;Method=structural;motif=TGCA;tsd=ATAT
ctg1	LTR_retriever	long_terminal_repeat	2183448	2183855	.	+	.	ID=lLTR_6;Parent=repeat_region_6;Name=ctg1:2183448..2186476;Classification=LTR/Gypsy;Sequence_ontology=SO:0000286;ltr_identity=0.9951;Method=structural;motif=TGCA;tsd=ATAT
ctg1	LTR_retriever	Gypsy_LTR_retrotransposon	2183448	2186476	.	+	.	ID=LTRRT_6;Parent=repeat_region_6;Name=ctg1:2183448..2186476;Classification=LTR/Gypsy;Sequence_ontology=SO:0002265;ltr_identity=0.9951;Method=structural;motif=TGCA;tsd=ATAT
ctg1	LTR_retriever	long_terminal_repeat	2186069	2186476	.	+	.	ID=rLTR_6;Parent=repeat_region_6;Name=ctg1:2183448..2186476;Classification=LTR/Gypsy;Sequence_ontology=SO:0000286;ltr_identity=0.9951;Method=structural;motif=TGCA;tsd=ATAT
ctg1	LTR_retriever	target_site_duplication	2186477	2186480	.	+	.	ID=rTSD_6;Parent=repeat_region_6;Name=ctg1:2183448..2186476;Classification=LTR/Gypsy;Sequence_ontology=SO:0000434;ltr_identity=0.9951;Method=structural;motif=TGCA;tsd=ATAT
###
ctg1	LTR_retriever	repeat_region	3218828	3222390	.	+	.	ID=repeat_region_7;Name=ctg1:3218832..3222386;Classification=LTR/Gypsy;Sequence_ontology=SO:0000657;ltr_identity=0.9949;Method=structural;motif=TGCA;tsd=GGAC
ctg1	LTR_retriever	target_site_duplication	3218828	3218831	.	+	.	ID=lTSD_7;Parent=repeat_region_7;Name=ctg1:3218832..3222386;Classification=LTR/Gypsy;Sequence_ontology=SO:0000434;ltr_identity=0.9949;Method=structural;motif=TGCA;tsd=GGAC
ctg1	LTR_retriever	long_terminal_repeat	3218832	3219227	.	+	.	ID=lLTR_7;Parent=repeat_region_7;Name=ctg1:3218832..3222386;Classification=LTR/Gypsy;Sequence_ontology=SO:0000286;ltr_identity=0.9949;Method=structural;motif=TGCA;tsd=GGAC
ctg1	LTR_retriever	Gypsy_LTR_retrotransposon	3218832	3222386	.	+	.	ID=LTRRT_7;Parent=repeat_region_7;Name=ctg1:3218832..3222386;Classification=LTR/Gypsy;Sequence_ontology=SO:0002265;ltr_identity=0.9949;Method=structural;motif=TGCA;tsd=GGAC
ctg1	LTR_retriever	long_terminal_repeat	3221992	3222386	.	+	.	ID=rLTR_7;Parent=repeat_region_7;Name=ctg1:3218832..3222386;Classification=LTR/Gypsy;Sequence_ontology=SO:0000286;ltr_identity=0.9949;Method=structural;motif=TGCA;tsd=GGAC
ctg1	LTR_retriever	target_site_duplication	3222387	3222390	.	+	.	ID=rTSD_7;Parent=repeat_region_7;Name=ctg1:3218832..3222386;Classification=LTR/Gypsy;Sequence_ontology=SO:0000434;ltr_identity=0.9949;Method=structural;motif=TGCA;tsd=GGAC
###
ctg1	LTR_retriever	repeat_region	3448741	3451529	.	?	.	ID=repeat_region_8;Name=ctg1:3448745..3451525;Classification=LTR/unknown;Sequence_ontology=SO:0000657;ltr_identity=1.0000;Method=structural;motif=TGCA;tsd=GATC
ctg1	LTR_retriever	target_site_duplication	3448741	3448744	.	?	.	ID=lTSD_8;Parent=repeat_region_8;Name=ctg1:3448745..3451525;Classification=LTR/unknown;Sequence_ontology=SO:0000434;ltr_identity=1.0000;Method=structural;motif=TGCA;tsd=GATC
ctg1	LTR_retriever	long_terminal_repeat	3448745	3448872	.	?	.	ID=lLTR_8;Parent=repeat_region_8;Name=ctg1:3448745..3451525;Classification=LTR/unknown;Sequence_ontology=SO:0000286;ltr_identity=1.0000;Method=structural;motif=TGCA;tsd=GATC
ctg1	LTR_retriever	LTR_retrotransposon	3448745	3451525	.	?	.	ID=LTRRT_8;Parent=repeat_region_8;Name=ctg1:3448745..3451525;Classification=LTR/unknown;Sequence_ontology=SO:0000186;ltr_identity=1.0000;Method=structural;motif=TGCA;tsd=GATC
ctg1	LTR_retriever	long_terminal_repeat	3451398	3451525	.	?	.	ID=rLTR_8;Parent=repeat_region_8;Name=ctg1:3448745..3451525;Classification=LTR/unknown;Sequence_ontology=SO:0000286;ltr_identity=1.0000;Method=structural;motif=TGCA;tsd=GATC
ctg1	LTR_retriever	target_site_duplication	3451526	3451529	.	?	.	ID=rTSD_8;Parent=repeat_region_8;Name=ctg1:3448745..3451525;Classification=LTR/unknown;Sequence_ontology=SO:0000434;ltr_identity=1.0000;Method=structural;motif=TGCA;tsd=GATC
###
ctg1	LTR_retriever	repeat_region	5497973	5506089	.	-	.	ID=repeat_region_9;Name=ctg1:5497978..5506084;Classification=LTR/Gypsy;Sequence_ontology=SO:0000657;ltr_identity=0.9950;Method=structural;motif=TGCA;tsd=CTCTA
ctg1	LTR_retriever	target_site_duplication	5497973	5497977	.	-	.	ID=lTSD_9;Parent=repeat_region_9;Name=ctg1:5497978..5506084;Classification=LTR/Gypsy;Sequence_ontology=SO:0000434;ltr_identity=0.9950;Method=structural;motif=TGCA;tsd=CTCTA
ctg1	LTR_retriever	long_terminal_repeat	5497978	5498185	.	-	.	ID=lLTR_9;Parent=repeat_region_9;Name=ctg1:5497978..5506084;Classification=LTR/Gypsy;Sequence_ontology=SO:0000286;ltr_identity=0.9950;Method=structural;motif=TGCA;tsd=CTCTA
ctg1	LTR_retriever	Gypsy_LTR_retrotransposon	5497978	5506084	.	-	.	ID=LTRRT_9;Parent=repeat_region_9;Name=ctg1:5497978..5506084;Classification=LTR/Gypsy;Sequence_ontology=SO:0002265;ltr_identity=0.9950;Method=structural;motif=TGCA;tsd=CTCTA
ctg1	LTR_retriever	long_terminal_repeat	5505884	5506084	.	-	.	ID=rLTR_9;Parent=repeat_region_9;Name=ctg1:5497978..5506084;Classification=LTR/Gypsy;Sequence_ontology=SO:0000286;ltr_identity=0.9950;Method=structural;motif=TGCA;tsd=CTCTA
ctg1	LTR_retriever	target_site_duplication	5506085	5506089	.	-	.	ID=rTSD_9;Parent=repeat_region_9;Name=ctg1:5497978..5506084;Classification=LTR/Gypsy;Sequence_ontology=SO:0000434;ltr_identity=0.9950;Method=structural;motif=TGCA;tsd=CTCTA
###
ctg1	LTR_retriever	repeat_region	5647692	5654137	.	+	.	ID=repeat_region_10;Name=ctg1:5647697..5654132;Classification=LTR/Gypsy;Sequence_ontology=SO:0000657;ltr_identity=0.9915;Method=structural;motif=TGCA;tsd=ATAAC
ctg1	LTR_retriever	target_site_duplication	5647692	5647696	.	+	.	ID=lTSD_10;Parent=repeat_region_10;Name=ctg1:5647697..5654132;Classification=LTR/Gypsy;Sequence_ontology=SO:0000434;ltr_identity=0.9915;Method=structural;motif=TGCA;tsd=ATAAC
ctg1	LTR_retriever	long_terminal_repeat	5647697	5647934	.	+	.	ID=lLTR_10;Parent=repeat_region_10;Name=ctg1:5647697..5654132;Classification=LTR/Gypsy;Sequence_ontology=SO:0000286;ltr_identity=0.9915;Method=structural;motif=TGCA;tsd=ATAAC
ctg1	LTR_retriever	Gypsy_LTR_retrotransposon	5647697	5654132	.	+	.	ID=LTRRT_10;Parent=repeat_region_10;Name=ctg1:5647697..5654132;Classification=LTR/Gypsy;Sequence_ontology=SO:0002265;ltr_identity=0.9915;Method=structural;motif=TGCA;tsd=ATAAC
ctg1	LTR_retriever	long_terminal_repeat	5653894	5654132	.	+	.	ID=rLTR_10;Parent=repeat_region_10;Name=ctg1:5647697..5654132;Classification=LTR/Gypsy;Sequence_ontology=SO:0000286;ltr_identity=0.9915;Method=structural;motif=TGCA;tsd=ATAAC
ctg1	LTR_retriever	target_site_duplication	5654133	5654137	.	+	.	ID=rTSD_10;Parent=repeat_region_10;Name=ctg1:5647697..5654132;Classification=LTR/Gypsy;Sequence_ontology=SO:0000434;ltr_identity=0.9915;Method=structural;motif=TGCA;tsd=ATAAC
###
ctg1	LTR_retriever	repeat_region	7811026	7819474	.	+	.	ID=repeat_region_11;Name=ctg1:7811031..7819469;Classification=LTR/Gypsy;Sequence_ontology=SO:0000657;ltr_identity=0.9800;Method=structural;motif=TGCA;tsd=ATACT
ctg1	LTR_retriever	target_site_duplication	7811026	7811030	.	+	.	ID=lTSD_11;Parent=repeat_region_11;Name=ctg1:7811031..7819469;Classification=LTR/Gypsy;Sequence_ontology=SO:0000434;ltr_identity=0.9800;Method=structural;motif=TGCA;tsd=ATACT
ctg1	LTR_retriever	long_terminal_repeat	7811031	7811233	.	+	.	ID=lLTR_11;Parent=repeat_region_11;Name=ctg1:7811031..7819469;Classification=LTR/Gypsy;Sequence_ontology=SO:0000286;ltr_identity=0.9800;Method=structural;motif=TGCA;tsd=ATACT
ctg1	LTR_retriever	Gypsy_LTR_retrotransposon	7811031	7819469	.	+	.	ID=LTRRT_11;Parent=repeat_region_11;Name=ctg1:7811031..7819469;Classification=LTR/Gypsy;Sequence_ontology=SO:0002265;ltr_identity=0.9800;Method=structural;motif=TGCA;tsd=ATACT
ctg1	LTR_retriever	long_terminal_repeat	7819268	7819469	.	+	.	ID=rLTR_11;Parent=repeat_region_11;Name=ctg1:7811031..7819469;Classification=LTR/Gypsy;Sequence_ontology=SO:0000286;ltr_identity=0.9800;Method=structural;motif=TGCA;tsd=ATACT
ctg1	LTR_retriever	target_site_duplication	7819470	7819474	.	+	.	ID=rTSD_11;Parent=repeat_region_11;Name=ctg1:7811031..7819469;Classification=LTR/Gypsy;Sequence_ontology=SO:0000434;ltr_identity=0.9800;Method=structural;motif=TGCA;tsd=ATACT
###
ctg1	LTR_retriever	repeat_region	8777981	8781483	.	-	.	ID=repeat_region_12;Name=ctg1:8777988..8781479;Classification=LTR/Gypsy;Sequence_ontology=SO:0000657;ltr_identity=0.9948;Method=structural;motif=TGCA;tsd=TTAT
ctg1	LTR_retriever	target_site_duplication	8777981	8777984	.	-	.	ID=lTSD_12;Parent=repeat_region_12;Name=ctg1:8777988..8781479;Classification=LTR/Gypsy;Sequence_ontology=SO:0000434;ltr_identity=0.9948;Method=structural;motif=TGCA;tsd=TTAT
ctg1	LTR_retriever	long_terminal_repeat	8777988	8778379	.	-	.	ID=lLTR_12;Parent=repeat_region_12;Name=ctg1:8777988..8781479;Classification=LTR/Gypsy;Sequence_ontology=SO:0000286;ltr_identity=0.9948;Method=structural;motif=TGCA;tsd=TTAT
ctg1	LTR_retriever	Gypsy_LTR_retrotransposon	8777988	8781479	.	-	.	ID=LTRRT_12;Parent=repeat_region_12;Name=ctg1:8777988..8781479;Classification=LTR/Gypsy;Sequence_ontology=SO:0002265;ltr_identity=0.9948;Method=structural;motif=TGCA;tsd=TTAT
ctg1	LTR_retriever	long_terminal_repeat	8781087	8781479	.	-	.	ID=rLTR_12;Parent=repeat_region_12;Name=ctg1:8777988..8781479;Classification=LTR/Gypsy;Sequence_ontology=SO:0000286;ltr_identity=0.9948;Method=structural;motif=TGCA;tsd=TTAT
ctg1	LTR_retriever	target_site_duplication	8781480	8781483	.	-	.	ID=rTSD_12;Parent=repeat_region_12;Name=ctg1:8777988..8781479;Classification=LTR/Gypsy;Sequence_ontology=SO:0000434;ltr_identity=0.9948;Method=structural;motif=TGCA;tsd=TTAT
###
ctg1	LTR_retriever	repeat_region	8848076	8852432	.	?	.	ID=repeat_region_13;Name=ctg1:8848080..8852428;Classification=LTR/unknown;Sequence_ontology=SO:0000657;ltr_identity=1.0000;Method=structural;motif=TGCA;tsd=CTAT
ctg1	LTR_retriever	target_site_duplication	8848076	8848079	.	?	.	ID=lTSD_13;Parent=repeat_region_13;Name=ctg1:8848080..8852428;Classification=LTR/unknown;Sequence_ontology=SO:0000434;ltr_identity=1.0000;Method=structural;motif=TGCA;tsd=CTAT
ctg1	LTR_retriever	long_terminal_repeat	8848080	8848207	.	?	.	ID=lLTR_13;Parent=repeat_region_13;Name=ctg1:8848080..8852428;Classification=LTR/unknown;Sequence_ontology=SO:0000286;ltr_identity=1.0000;Method=structural;motif=TGCA;tsd=CTAT
ctg1	LTR_retriever	LTR_retrotransposon	8848080	8852428	.	?	.	ID=LTRRT_13;Parent=repeat_region_13;Name=ctg1:8848080..8852428;Classification=LTR/unknown;Sequence_ontology=SO:0000186;ltr_identity=1.0000;Method=structural;motif=TGCA;tsd=CTAT
ctg1	LTR_retriever	long_terminal_repeat	8852302	8852428	.	?	.	ID=rLTR_13;Parent=repeat_region_13;Name=ctg1:8848080..8852428;Classification=LTR/unknown;Sequence_ontology=SO:0000286;ltr_identity=1.0000;Method=structural;motif=TGCA;tsd=CTAT
ctg1	LTR_retriever	target_site_duplication	8852429	8852432	.	?	.	ID=rTSD_13;Parent=repeat_region_13;Name=ctg1:8848080..8852428;Classification=LTR/unknown;Sequence_ontology=SO:0000434;ltr_identity=1.0000;Method=structural;motif=TGCA;tsd=CTAT
###
ctg1	LTR_retriever	repeat_region	8884613	8889365	.	+	.	ID=repeat_region_14;Name=ctg1:8884617..8889361;Classification=LTR/Gypsy;Sequence_ontology=SO:0000657;ltr_identity=0.9974;Method=structural;motif=TGCA;tsd=GTAT
ctg1	LTR_retriever	target_site_duplication	8884613	8884616	.	+	.	ID=lTSD_14;Parent=repeat_region_14;Name=ctg1:8884617..8889361;Classification=LTR/Gypsy;Sequence_ontology=SO:0000434;ltr_identity=0.9974;Method=structural;motif=TGCA;tsd=GTAT
ctg1	LTR_retriever	long_terminal_repeat	8884617	8885008	.	+	.	ID=lLTR_14;Parent=repeat_region_14;Name=ctg1:8884617..8889361;Classification=LTR/Gypsy;Sequence_ontology=SO:0000286;ltr_identity=0.9974;Method=structural;motif=TGCA;tsd=GTAT
ctg1	LTR_retriever	Gypsy_LTR_retrotransposon	8884617	8889361	.	+	.	ID=LTRRT_14;Parent=repeat_region_14;Name=ctg1:8884617..8889361;Classification=LTR/Gypsy;Sequence_ontology=SO:0002265;ltr_identity=0.9974;Method=structural;motif=TGCA;tsd=GTAT
ctg1	LTR_retriever	long_terminal_repeat	8888971	8889361	.	+	.	ID=rLTR_14;Parent=repeat_region_14;Name=ctg1:8884617..8889361;Classification=LTR/Gypsy;Sequence_ontology=SO:0000286;ltr_identity=0.9974;Method=structural;motif=TGCA;tsd=GTAT
ctg1	LTR_retriever	target_site_duplication	8889362	8889365	.	+	.	ID=rTSD_14;Parent=repeat_region_14;Name=ctg1:8884617..8889361;Classification=LTR/Gypsy;Sequence_ontology=SO:0000434;ltr_identity=0.9974;Method=structural;motif=TGCA;tsd=GTAT
###
ctg1	LTR_retriever	repeat_region	9787963	9790151	.	?	.	ID=repeat_region_15;Name=ctg1:9787967..9790147;Classification=LTR/unknown;Sequence_ontology=SO:0000657;ltr_identity=0.9492;Method=structural;motif=TGCA;tsd=ATAC
ctg1	LTR_retriever	target_site_duplication	9787963	9787966	.	?	.	ID=lTSD_15;Parent=repeat_region_15;Name=ctg1:9787967..9790147;Classification=LTR/unknown;Sequence_ontology=SO:0000434;ltr_identity=0.9492;Method=structural;motif=TGCA;tsd=ATAC
ctg1	LTR_retriever	long_terminal_repeat	9787967	9788381	.	?	.	ID=lLTR_15;Parent=repeat_region_15;Name=ctg1:9787967..9790147;Classification=LTR/unknown;Sequence_ontology=SO:0000286;ltr_identity=0.9492;Method=structural;motif=TGCA;tsd=ATAC
ctg1	LTR_retriever	LTR_retrotransposon	9787967	9790147	.	?	.	ID=LTRRT_15;Parent=repeat_region_15;Name=ctg1:9787967..9790147;Classification=LTR/unknown;Sequence_ontology=SO:0000186;ltr_identity=0.9492;Method=structural;motif=TGCA;tsd=ATAC
ctg1	LTR_retriever	long_terminal_repeat	9789735	9790147	.	?	.	ID=rLTR_15;Parent=repeat_region_15;Name=ctg1:9787967..9790147;Classification=LTR/unknown;Sequence_ontology=SO:0000286;ltr_identity=0.9492;Method=structural;motif=TGCA;tsd=ATAC
ctg1	LTR_retriever	target_site_duplication	9790148	9790151	.	?	.	ID=rTSD_15;Parent=repeat_region_15;Name=ctg1:9787967..9790147;Classification=LTR/unknown;Sequence_ontology=SO:0000434;ltr_identity=0.9492;Method=structural;motif=TGCA;tsd=ATAC
###
ctg1	LTR_retriever	repeat_region	10043120	10057293	.	+	.	ID=repeat_region_16;Name=ctg1:10043124..10057289;Classification=LTR/Gypsy;Sequence_ontology=SO:0000657;ltr_identity=0.9957;Method=structural;motif=TGCA;tsd=GTGC
ctg1	LTR_retriever	target_site_duplication	10043120	10043123	.	+	.	ID=lTSD_16;Parent=repeat_region_16;Name=ctg1:10043124..10057289;Classification=LTR/Gypsy;Sequence_ontology=SO:0000434;ltr_identity=0.9957;Method=structural;motif=TGCA;tsd=GTGC
ctg1	LTR_retriever	long_terminal_repeat	10043124	10043355	.	+	.	ID=lLTR_16;Parent=repeat_region_16;Name=ctg1:10043124..10057289;Classification=LTR/Gypsy;Sequence_ontology=SO:0000286;ltr_identity=0.9957;Method=structural;motif=TGCA;tsd=GTGC
ctg1	LTR_retriever	Gypsy_LTR_retrotransposon	10043124	10057289	.	+	.	ID=LTRRT_16;Parent=repeat_region_16;Name=ctg1:10043124..10057289;Classification=LTR/Gypsy;Sequence_ontology=SO:0002265;ltr_identity=0.9957;Method=structural;motif=TGCA;tsd=GTGC
ctg1	LTR_retriever	long_terminal_repeat	10057057	10057289	.	+	.	ID=rLTR_16;Parent=repeat_region_16;Name=ctg1:10043124..10057289;Classification=LTR/Gypsy;Sequence_ontology=SO:0000286;ltr_identity=0.9957;Method=structural;motif=TGCA;tsd=GTGC
ctg1	LTR_retriever	target_site_duplication	10057290	10057293	.	+	.	ID=rTSD_16;Parent=repeat_region_16;Name=ctg1:10043124..10057289;Classification=LTR/Gypsy;Sequence_ontology=SO:0000434;ltr_identity=0.9957;Method=structural;motif=TGCA;tsd=GTGC
###
ctg1	LTR_retriever	repeat_region	10044378	10050261	.	+	.	ID=repeat_region_17;Name=ctg1:10044382..10050257;Classification=LTR/Gypsy;Sequence_ontology=SO:0000657;ltr_identity=1.0000;Method=structural;motif=TGCA;tsd=AACC
ctg1	LTR_retriever	target_site_duplication	10044378	10044381	.	+	.	ID=lTSD_17;Parent=repeat_region_17;Name=ctg1:10044382..10050257;Classification=LTR/Gypsy;Sequence_ontology=SO:0000434;ltr_identity=1.0000;Method=structural;motif=TGCA;tsd=AACC
ctg1	LTR_retriever	long_terminal_repeat	10044382	10044490	.	+	.	ID=lLTR_17;Parent=repeat_region_17;Name=ctg1:10044382..10050257;Classification=LTR/Gypsy;Sequence_ontology=SO:0000286;ltr_identity=1.0000;Method=structural;motif=TGCA;tsd=AACC
ctg1	LTR_retriever	Gypsy_LTR_retrotransposon	10044382	10050257	.	+	.	ID=LTRRT_17;Parent=repeat_region_17;Name=ctg1:10044382..10050257;Classification=LTR/Gypsy;Sequence_ontology=SO:0002265;ltr_identity=1.0000;Method=structural;motif=TGCA;tsd=AACC
ctg1	LTR_retriever	long_terminal_repeat	10050146	10050257	.	+	.	ID=rLTR_17;Parent=repeat_region_17;Name=ctg1:10044382..10050257;Classification=LTR/Gypsy;Sequence_ontology=SO:0000286;ltr_identity=1.0000;Method=structural;motif=TGCA;tsd=AACC
ctg1	LTR_retriever	target_site_duplication	10050258	10050261	.	+	.	ID=rTSD_17;Parent=repeat_region_17;Name=ctg1:10044382..10050257;Classification=LTR/Gypsy;Sequence_ontology=SO:0000434;ltr_identity=1.0000;Method=structural;motif=TGCA;tsd=AACC
###
ctg1	LTR_retriever	repeat_region	10234195	10240724	.	-	.	ID=repeat_region_18;Name=ctg1:10234200..10240719;Classification=LTR/Gypsy;Sequence_ontology=SO:0000657;ltr_identity=1.0000;Method=structural;motif=TGCA;tsd=CTATT
ctg1	LTR_retriever	target_site_duplication	10234195	10234199	.	-	.	ID=lTSD_18;Parent=repeat_region_18;Name=ctg1:10234200..10240719;Classification=LTR/Gypsy;Sequence_ontology=SO:0000434;ltr_identity=1.0000;Method=structural;motif=TGCA;tsd=CTATT
ctg1	LTR_retriever	long_terminal_repeat	10234200	10234398	.	-	.	ID=lLTR_18;Parent=repeat_region_18;Name=ctg1:10234200..10240719;Classification=LTR/Gypsy;Sequence_ontology=SO:0000286;ltr_identity=1.0000;Method=structural;motif=TGCA;tsd=CTATT
ctg1	LTR_retriever	Gypsy_LTR_retrotransposon	10234200	10240719	.	-	.	ID=LTRRT_18;Parent=repeat_region_18;Name=ctg1:10234200..10240719;Classification=LTR/Gypsy;Sequence_ontology=SO:0002265;ltr_identity=1.0000;Method=structural;motif=TGCA;tsd=CTATT
ctg1	LTR_retriever	long_terminal_repeat	10240520	10240719	.	-	.	ID=rLTR_18;Parent=repeat_region_18;Name=ctg1:10234200..10240719;Classification=LTR/Gypsy;Sequence_ontology=SO:0000286;ltr_identity=1.0000;Method=structural;motif=TGCA;tsd=CTATT
ctg1	LTR_retriever	target_site_duplication	10240720	10240724	.	-	.	ID=rTSD_18;Parent=repeat_region_18;Name=ctg1:10234200..10240719;Classification=LTR/Gypsy;Sequence_ontology=SO:0000434;ltr_identity=1.0000;Method=structural;motif=TGCA;tsd=CTATT
###
ctg1	LTR_retriever	repeat_region	10272438	10279291	.	+	.	ID=repeat_region_19;Name=ctg1:10272443..10279286;Classification=LTR/Gypsy;Sequence_ontology=SO:0000657;ltr_identity=0.9918;Method=structural;motif=TGCA;tsd=TTGAG
ctg1	LTR_retriever	target_site_duplication	10272438	10272442	.	+	.	ID=lTSD_19;Parent=repeat_region_19;Name=ctg1:10272443..10279286;Classification=LTR/Gypsy;Sequence_ontology=SO:0000434;ltr_identity=0.9918;Method=structural;motif=TGCA;tsd=TTGAG
ctg1	LTR_retriever	long_terminal_repeat	10272443	10272690	.	+	.	ID=lLTR_19;Parent=repeat_region_19;Name=ctg1:10272443..10279286;Classification=LTR/Gypsy;Sequence_ontology=SO:0000286;ltr_identity=0.9918;Method=structural;motif=TGCA;tsd=TTGAG
ctg1	LTR_retriever	Gypsy_LTR_retrotransposon	10272443	10279286	.	+	.	ID=LTRRT_19;Parent=repeat_region_19;Name=ctg1:10272443..10279286;Classification=LTR/Gypsy;Sequence_ontology=SO:0002265;ltr_identity=0.9918;Method=structural;motif=TGCA;tsd=TTGAG
ctg1	LTR_retriever	long_terminal_repeat	10279043	10279286	.	+	.	ID=rLTR_19;Parent=repeat_region_19;Name=ctg1:10272443..10279286;Classification=LTR/Gypsy;Sequence_ontology=SO:0000286;ltr_identity=0.9918;Method=structural;motif=TGCA;tsd=TTGAG
ctg1	LTR_retriever	target_site_duplication	10279287	10279291	.	+	.	ID=rTSD_19;Parent=repeat_region_19;Name=ctg1:10272443..10279286;Classification=LTR/Gypsy;Sequence_ontology=SO:0000434;ltr_identity=0.9918;Method=structural;motif=TGCA;tsd=TTGAG
###
ctg1	LTR_retriever	repeat_region	10363120	10371444	.	+	.	ID=repeat_region_20;Name=ctg1:10363125..10371439;Classification=LTR/Gypsy;Sequence_ontology=SO:0000657;ltr_identity=1.0000;Method=structural;motif=TGCA;tsd=ACCAG
ctg1	LTR_retriever	target_site_duplication	10363120	10363124	.	+	.	ID=lTSD_20;Parent=repeat_region_20;Name=ctg1:10363125..10371439;Classification=LTR/Gypsy;Sequence_ontology=SO:0000434;ltr_identity=1.0000;Method=structural;motif=TGCA;tsd=ACCAG
ctg1	LTR_retriever	long_terminal_repeat	10363125	10363322	.	+	.	ID=lLTR_20;Parent=repeat_region_20;Name=ctg1:10363125..10371439;Classification=LTR/Gypsy;Sequence_ontology=SO:0000286;ltr_identity=1.0000;Method=structural;motif=TGCA;tsd=ACCAG
ctg1	LTR_retriever	Gypsy_LTR_retrotransposon	10363125	10371439	.	+	.	ID=LTRRT_20;Parent=repeat_region_20;Name=ctg1:10363125..10371439;Classification=LTR/Gypsy;Sequence_ontology=SO:0002265;ltr_identity=1.0000;Method=structural;motif=TGCA;tsd=ACCAG
ctg1	LTR_retriever	long_terminal_repeat	10371238	10371439	.	+	.	ID=rLTR_20;Parent=repeat_region_20;Name=ctg1:10363125..10371439;Classification=LTR/Gypsy;Sequence_ontology=SO:0000286;ltr_identity=1.0000;Method=structural;motif=TGCA;tsd=ACCAG
ctg1	LTR_retriever	target_site_duplication	10371440	10371444	.	+	.	ID=rTSD_20;Parent=repeat_region_20;Name=ctg1:10363125..10371439;Classification=LTR/Gypsy;Sequence_ontology=SO:0000434;ltr_identity=1.0000;Method=structural;motif=TGCA;tsd=ACCAG
###
ctg1	LTR_retriever	repeat_region	10378259	10381078	.	?	.	ID=repeat_region_21;Name=ctg1:10378263..10381074;Classification=LTR/unknown;Sequence_ontology=SO:0000657;ltr_identity=1.0000;Method=structural;motif=TGCA;tsd=AGGG
ctg1	LTR_retriever	target_site_duplication	10378259	10378262	.	?	.	ID=lTSD_21;Parent=repeat_region_21;Name=ctg1:10378263..10381074;Classification=LTR/unknown;Sequence_ontology=SO:0000434;ltr_identity=1.0000;Method=structural;motif=TGCA;tsd=AGGG
ctg1	LTR_retriever	long_terminal_repeat	10378263	10378390	.	?	.	ID=lLTR_21;Parent=repeat_region_21;Name=ctg1:10378263..10381074;Classification=LTR/unknown;Sequence_ontology=SO:0000286;ltr_identity=1.0000;Method=structural;motif=TGCA;tsd=AGGG
ctg1	LTR_retriever	LTR_retrotransposon	10378263	10381074	.	?	.	ID=LTRRT_21;Parent=repeat_region_21;Name=ctg1:10378263..10381074;Classification=LTR/unknown;Sequence_ontology=SO:0000186;ltr_identity=1.0000;Method=structural;motif=TGCA;tsd=AGGG
ctg1	LTR_retriever	long_terminal_repeat	10380947	10381074	.	?	.	ID=rLTR_21;Parent=repeat_region_21;Name=ctg1:10378263..10381074;Classification=LTR/unknown;Sequence_ontology=SO:0000286;ltr_identity=1.0000;Method=structural;motif=TGCA;tsd=AGGG
ctg1	LTR_retriever	target_site_duplication	10381075	10381078	.	?	.	ID=rTSD_21;Parent=repeat_region_21;Name=ctg1:10378263..10381074;Classification=LTR/unknown;Sequence_ontology=SO:0000434;ltr_identity=1.0000;Method=structural;motif=TGCA;tsd=AGGG
###
ctg1	LTR_retriever	repeat_region	10401936	10408196	.	?	.	ID=repeat_region_22;Name=ctg1:10401940..10408192;Classification=LTR/unknown;Sequence_ontology=SO:0000657;ltr_identity=0.9514;Method=structural;motif=TGCA;tsd=ATAT
ctg1	LTR_retriever	target_site_duplication	10401936	10401939	.	?	.	ID=lTSD_22;Parent=repeat_region_22;Name=ctg1:10401940..10408192;Classification=LTR/unknown;Sequence_ontology=SO:0000434;ltr_identity=0.9514;Method=structural;motif=TGCA;tsd=ATAT
ctg1	LTR_retriever	long_terminal_repeat	10401940	10402310	.	?	.	ID=lLTR_22;Parent=repeat_region_22;Name=ctg1:10401940..10408192;Classification=LTR/unknown;Sequence_ontology=SO:0000286;ltr_identity=0.9514;Method=structural;motif=TGCA;tsd=ATAT
ctg1	LTR_retriever	LTR_retrotransposon	10401940	10408192	.	?	.	ID=LTRRT_22;Parent=repeat_region_22;Name=ctg1:10401940..10408192;Classification=LTR/unknown;Sequence_ontology=SO:0000186;ltr_identity=0.9514;Method=structural;motif=TGCA;tsd=ATAT
ctg1	LTR_retriever	long_terminal_repeat	10407821	10408192	.	?	.	ID=rLTR_22;Parent=repeat_region_22;Name=ctg1:10401940..10408192;Classification=LTR/unknown;Sequence_ontology=SO:0000286;ltr_identity=0.9514;Method=structural;motif=TGCA;tsd=ATAT
ctg1	LTR_retriever	target_site_duplication	10408193	10408196	.	?	.	ID=rTSD_22;Parent=repeat_region_22;Name=ctg1:10401940..10408192;Classification=LTR/unknown;Sequence_ontology=SO:0000434;ltr_identity=0.9514;Method=structural;motif=TGCA;tsd=ATAT
###
ctg1	LTR_retriever	repeat_region	10455437	10467095	.	-	.	ID=repeat_region_23;Name=ctg1:10455441..10467091;Classification=LTR/Gypsy;Sequence_ontology=SO:0000657;ltr_identity=0.9598;Method=structural;motif=TGCA;tsd=ATAT
ctg1	LTR_retriever	target_site_duplication	10455437	10455440	.	-	.	ID=lTSD_23;Parent=repeat_region_23;Name=ctg1:10455441..10467091;Classification=LTR/Gypsy;Sequence_ontology=SO:0000434;ltr_identity=0.9598;Method=structural;motif=TGCA;tsd=ATAT
ctg1	LTR_retriever	long_terminal_repeat	10455441	10455821	.	-	.	ID=lLTR_23;Parent=repeat_region_23;Name=ctg1:10455441..10467091;Classification=LTR/Gypsy;Sequence_ontology=SO:0000286;ltr_identity=0.9598;Method=structural;motif=TGCA;tsd=ATAT
ctg1	LTR_retriever	Gypsy_LTR_retrotransposon	10455441	10467091	.	-	.	ID=LTRRT_23;Parent=repeat_region_23;Name=ctg1:10455441..10467091;Classification=LTR/Gypsy;Sequence_ontology=SO:0002265;ltr_identity=0.9598;Method=structural;motif=TGCA;tsd=ATAT
ctg1	LTR_retriever	long_terminal_repeat	10466719	10467091	.	-	.	ID=rLTR_23;Parent=repeat_region_23;Name=ctg1:10455441..10467091;Classification=LTR/Gypsy;Sequence_ontology=SO:0000286;ltr_identity=0.9598;Method=structural;motif=TGCA;tsd=ATAT
ctg1	LTR_retriever	target_site_duplication	10467092	10467095	.	-	.	ID=rTSD_23;Parent=repeat_region_23;Name=ctg1:10455441..10467091;Classification=LTR/Gypsy;Sequence_ontology=SO:0000434;ltr_identity=0.9598;Method=structural;motif=TGCA;tsd=ATAT
###
ctg1	LTR_retriever	repeat_region	10484042	10489188	.	+	.	ID=repeat_region_24;Name=ctg1:10484046..10489184;Classification=LTR/Gypsy;Sequence_ontology=SO:0000657;ltr_identity=0.9697;Method=structural;motif=TGCA;tsd=ATAC
ctg1	LTR_retriever	target_site_duplication	10484042	10484045	.	+	.	ID=lTSD_24;Parent=repeat_region_24;Name=ctg1:10484046..10489184;Classification=LTR/Gypsy;Sequence_ontology=SO:0000434;ltr_identity=0.9697;Method=structural;motif=TGCA;tsd=ATAC
ctg1	LTR_retriever	long_terminal_repeat	10484046	10484441	.	+	.	ID=lLTR_24;Parent=repeat_region_24;Name=ctg1:10484046..10489184;Classification=LTR/Gypsy;Sequence_ontology=SO:0000286;ltr_identity=0.9697;Method=structural;motif=TGCA;tsd=ATAC
ctg1	LTR_retriever	Gypsy_LTR_retrotransposon	10484046	10489184	.	+	.	ID=LTRRT_24;Parent=repeat_region_24;Name=ctg1:10484046..10489184;Classification=LTR/Gypsy;Sequence_ontology=SO:0002265;ltr_identity=0.9697;Method=structural;motif=TGCA;tsd=ATAC
ctg1	LTR_retriever	long_terminal_repeat	10488789	10489184	.	+	.	ID=rLTR_24;Parent=repeat_region_24;Name=ctg1:10484046..10489184;Classification=LTR/Gypsy;Sequence_ontology=SO:0000286;ltr_identity=0.9697;Method=structural;motif=TGCA;tsd=ATAC
ctg1	LTR_retriever	target_site_duplication	10489185	10489188	.	+	.	ID=rTSD_24;Parent=repeat_region_24;Name=ctg1:10484046..10489184;Classification=LTR/Gypsy;Sequence_ontology=SO:0000434;ltr_identity=0.9697;Method=structural;motif=TGCA;tsd=ATAC
###
ctg1	LTR_retriever	repeat_region	10680644	10684692	.	?	.	ID=repeat_region_25;Name=ctg1:10680648..10684688;Classification=LTR/unknown;Sequence_ontology=SO:0000657;ltr_identity=0.9380;Method=structural;motif=TGCA;tsd=ATAT
ctg1	LTR_retriever	target_site_duplication	10680644	10680647	.	?	.	ID=lTSD_25;Parent=repeat_region_25;Name=ctg1:10680648..10684688;Classification=LTR/unknown;Sequence_ontology=SO:0000434;ltr_identity=0.9380;Method=structural;motif=TGCA;tsd=ATAT
ctg1	LTR_retriever	long_terminal_repeat	10680648	10681030	.	?	.	ID=lLTR_25;Parent=repeat_region_25;Name=ctg1:10680648..10684688;Classification=LTR/unknown;Sequence_ontology=SO:0000286;ltr_identity=0.9380;Method=structural;motif=TGCA;tsd=ATAT
ctg1	LTR_retriever	LTR_retrotransposon	10680648	10684688	.	?	.	ID=LTRRT_25;Parent=repeat_region_25;Name=ctg1:10680648..10684688;Classification=LTR/unknown;Sequence_ontology=SO:0000186;ltr_identity=0.9380;Method=structural;motif=TGCA;tsd=ATAT
ctg1	LTR_retriever	long_terminal_repeat	10684318	10684688	.	?	.	ID=rLTR_25;Parent=repeat_region_25;Name=ctg1:10680648..10684688;Classification=LTR/unknown;Sequence_ontology=SO:0000286;ltr_identity=0.9380;Method=structural;motif=TGCA;tsd=ATAT
ctg1	LTR_retriever	target_site_duplication	10684689	10684692	.	?	.	ID=rTSD_25;Parent=repeat_region_25;Name=ctg1:10680648..10684688;Classification=LTR/unknown;Sequence_ontology=SO:0000434;ltr_identity=0.9380;Method=structural;motif=TGCA;tsd=ATAT
###
##sequence-region   ctg2 1 6243034
ctg2	LTR_retriever	repeat_region	712082	714873	.	?	.	ID=repeat_region_26;Name=ctg2:712087..714868;Classification=LTR/unknown;Sequence_ontology=SO:0000657;ltr_identity=1.0000;Method=structural;motif=TGCA;tsd=ATATA
ctg2	LTR_retriever	target_site_duplication	712082	712086	.	?	.	ID=lTSD_26;Parent=repeat_region_26;Name=ctg2:712087..714868;Classification=LTR/unknown;Sequence_ontology=SO:0000434;ltr_identity=1.0000;Method=structural;motif=TGCA;tsd=ATATA
ctg2	LTR_retriever	long_terminal_repeat	712087	712205	.	?	.	ID=lLTR_26;Parent=repeat_region_26;Name=ctg2:712087..714868;Classification=LTR/unknown;Sequence_ontology=SO:0000286;ltr_identity=1.0000;Method=structural;motif=TGCA;tsd=ATATA
ctg2	LTR_retriever	LTR_retrotransposon	712087	714868	.	?	.	ID=LTRRT_26;Parent=repeat_region_26;Name=ctg2:712087..714868;Classification=LTR/unknown;Sequence_ontology=SO:0000186;ltr_identity=1.0000;Method=structural;motif=TGCA;tsd=ATATA
ctg2	LTR_retriever	long_terminal_repeat	714749	714868	.	?	.	ID=rLTR_26;Parent=repeat_region_26;Name=ctg2:712087..714868;Classification=LTR/unknown;Sequence_ontology=SO:0000286;ltr_identity=1.0000;Method=structural;motif=TGCA;tsd=ATATA
ctg2	LTR_retriever	target_site_duplication	714869	714873	.	?	.	ID=rTSD_26;Parent=repeat_region_26;Name=ctg2:712087..714868;Classification=LTR/unknown;Sequence_ontology=SO:0000434;ltr_identity=1.0000;Method=structural;motif=TGCA;tsd=ATATA
###
ctg2	LTR_retriever	repeat_region	1402552	1405760	.	?	.	ID=repeat_region_27;Name=ctg2:1402556..1405756;Classification=LTR/unknown;Sequence_ontology=SO:0000657;ltr_identity=1.0000;Method=structural;motif=TGCA;tsd=ATCC
ctg2	LTR_retriever	target_site_duplication	1402552	1402555	.	?	.	ID=lTSD_27;Parent=repeat_region_27;Name=ctg2:1402556..1405756;Classification=LTR/unknown;Sequence_ontology=SO:0000434;ltr_identity=1.0000;Method=structural;motif=TGCA;tsd=ATCC
ctg2	LTR_retriever	long_terminal_repeat	1402556	1402683	.	?	.	ID=lLTR_27;Parent=repeat_region_27;Name=ctg2:1402556..1405756;Classification=LTR/unknown;Sequence_ontology=SO:0000286;ltr_identity=1.0000;Method=structural;motif=TGCA;tsd=ATCC
ctg2	LTR_retriever	LTR_retrotransposon	1402556	1405756	.	?	.	ID=LTRRT_27;Parent=repeat_region_27;Name=ctg2:1402556..1405756;Classification=LTR/unknown;Sequence_ontology=SO:0000186;ltr_identity=1.0000;Method=structural;motif=TGCA;tsd=ATCC
ctg2	LTR_retriever	long_terminal_repeat	1405631	1405756	.	?	.	ID=rLTR_27;Parent=repeat_region_27;Name=ctg2:1402556..1405756;Classification=LTR/unknown;Sequence_ontology=SO:0000286;ltr_identity=1.0000;Method=structural;motif=TGCA;tsd=ATCC
ctg2	LTR_retriever	target_site_duplication	1405757	1405760	.	?	.	ID=rTSD_27;Parent=repeat_region_27;Name=ctg2:1402556..1405756;Classification=LTR/unknown;Sequence_ontology=SO:0000434;ltr_identity=1.0000;Method=structural;motif=TGCA;tsd=ATCC
###
ctg2	LTR_retriever	repeat_region	1696574	1704924	.	+	.	ID=repeat_region_28;Name=ctg2:1696579..1704919;Classification=LTR/Gypsy;Sequence_ontology=SO:0000657;ltr_identity=1.0000;Method=structural;motif=TGCA;tsd=ATGTA
ctg2	LTR_retriever	target_site_duplication	1696574	1696578	.	+	.	ID=lTSD_28;Parent=repeat_region_28;Name=ctg2:1696579..1704919;Classification=LTR/Gypsy;Sequence_ontology=SO:0000434;ltr_identity=1.0000;Method=structural;motif=TGCA;tsd=ATGTA
ctg2	LTR_retriever	long_terminal_repeat	1696579	1696784	.	+	.	ID=lLTR_28;Parent=repeat_region_28;Name=ctg2:1696579..1704919;Classification=LTR/Gypsy;Sequence_ontology=SO:0000286;ltr_identity=1.0000;Method=structural;motif=TGCA;tsd=ATGTA
ctg2	LTR_retriever	Gypsy_LTR_retrotransposon	1696579	1704919	.	+	.	ID=LTRRT_28;Parent=repeat_region_28;Name=ctg2:1696579..1704919;Classification=LTR/Gypsy;Sequence_ontology=SO:0002265;ltr_identity=1.0000;Method=structural;motif=TGCA;tsd=ATGTA
ctg2	LTR_retriever	long_terminal_repeat	1704714	1704919	.	+	.	ID=rLTR_28;Parent=repeat_region_28;Name=ctg2:1696579..1704919;Classification=LTR/Gypsy;Sequence_ontology=SO:0000286;ltr_identity=1.0000;Method=structural;motif=TGCA;tsd=ATGTA
ctg2	LTR_retriever	target_site_duplication	1704920	1704924	.	+	.	ID=rTSD_28;Parent=repeat_region_28;Name=ctg2:1696579..1704919;Classification=LTR/Gypsy;Sequence_ontology=SO:0000434;ltr_identity=1.0000;Method=structural;motif=TGCA;tsd=ATGTA
###
ctg2	LTR_retriever	repeat_region	2362095	2367565	.	+	.	ID=repeat_region_29;Name=ctg2:2362100..2367560;Classification=LTR/Gypsy;Sequence_ontology=SO:0000657;ltr_identity=1.0000;Method=structural;motif=TGCA;tsd=CTAAT
ctg2	LTR_retriever	target_site_duplication	2362095	2362099	.	+	.	ID=lTSD_29;Parent=repeat_region_29;Name=ctg2:2362100..2367560;Classification=LTR/Gypsy;Sequence_ontology=SO:0000434;ltr_identity=1.0000;Method=structural;motif=TGCA;tsd=CTAAT
ctg2	LTR_retriever	long_terminal_repeat	2362100	2362345	.	+	.	ID=lLTR_29;Parent=repeat_region_29;Name=ctg2:2362100..2367560;Classification=LTR/Gypsy;Sequence_ontology=SO:0000286;ltr_identity=1.0000;Method=structural;motif=TGCA;tsd=CTAAT
ctg2	LTR_retriever	Gypsy_LTR_retrotransposon	2362100	2367560	.	+	.	ID=LTRRT_29;Parent=repeat_region_29;Name=ctg2:2362100..2367560;Classification=LTR/Gypsy;Sequence_ontology=SO:0002265;ltr_identity=1.0000;Method=structural;motif=TGCA;tsd=CTAAT
ctg2	LTR_retriever	long_terminal_repeat	2367315	2367560	.	+	.	ID=rLTR_29;Parent=repeat_region_29;Name=ctg2:2362100..2367560;Classification=LTR/Gypsy;Sequence_ontology=SO:0000286;ltr_identity=1.0000;Method=structural;motif=TGCA;tsd=CTAAT
ctg2	LTR_retriever	target_site_duplication	2367561	2367565	.	+	.	ID=rTSD_29;Parent=repeat_region_29;Name=ctg2:2362100..2367560;Classification=LTR/Gypsy;Sequence_ontology=SO:0000434;ltr_identity=1.0000;Method=structural;motif=TGCA;tsd=CTAAT
###
ctg2	LTR_retriever	repeat_region	3712192	3718041	.	-	.	ID=repeat_region_30;Name=ctg2:3712197..3718037;Classification=LTR/Gypsy;Sequence_ontology=SO:0000657;ltr_identity=0.9909;Method=structural;motif=TTTA;tsd=TATTA
ctg2	LTR_retriever	target_site_duplication	3712192	3712196	.	-	.	ID=lTSD_30;Parent=repeat_region_30;Name=ctg2:3712197..3718037;Classification=LTR/Gypsy;Sequence_ontology=SO:0000434;ltr_identity=0.9909;Method=structural;motif=TTTA;tsd=TATTA
ctg2	LTR_retriever	long_terminal_repeat	3712197	3712309	.	-	.	ID=lLTR_30;Parent=repeat_region_30;Name=ctg2:3712197..3718037;Classification=LTR/Gypsy;Sequence_ontology=SO:0000286;ltr_identity=0.9909;Method=structural;motif=TTTA;tsd=TATTA
ctg2	LTR_retriever	Gypsy_LTR_retrotransposon	3712197	3718037	.	-	.	ID=LTRRT_30;Parent=repeat_region_30;Name=ctg2:3712197..3718037;Classification=LTR/Gypsy;Sequence_ontology=SO:0002265;ltr_identity=0.9909;Method=structural;motif=TTTA;tsd=TATTA
ctg2	LTR_retriever	long_terminal_repeat	3717925	3718037	.	-	.	ID=rLTR_30;Parent=repeat_region_30;Name=ctg2:3712197..3718037;Classification=LTR/Gypsy;Sequence_ontology=SO:0000286;ltr_identity=0.9909;Method=structural;motif=TTTA;tsd=TATTA
ctg2	LTR_retriever	target_site_duplication	3718037	3718041	.	-	.	ID=rTSD_30;Parent=repeat_region_30;Name=ctg2:3712197..3718037;Classification=LTR/Gypsy;Sequence_ontology=SO:0000434;ltr_identity=0.9909;Method=structural;motif=TTTA;tsd=TATTA
###
ctg2	LTR_retriever	repeat_region	3732142	3737782	.	+	.	ID=repeat_region_31;Name=ctg2:3732146..3737778;Classification=LTR/Gypsy;Sequence_ontology=SO:0000657;ltr_identity=1.0000;Method=structural;motif=TGCA;tsd=GTAT
ctg2	LTR_retriever	target_site_duplication	3732142	3732145	.	+	.	ID=lTSD_31;Parent=repeat_region_31;Name=ctg2:3732146..3737778;Classification=LTR/Gypsy;Sequence_ontology=SO:0000434;ltr_identity=1.0000;Method=structural;motif=TGCA;tsd=GTAT
ctg2	LTR_retriever	long_terminal_repeat	3732146	3732537	.	+	.	ID=lLTR_31;Parent=repeat_region_31;Name=ctg2:3732146..3737778;Classification=LTR/Gypsy;Sequence_ontology=SO:0000286;ltr_identity=1.0000;Method=structural;motif=TGCA;tsd=GTAT
ctg2	LTR_retriever	Gypsy_LTR_retrotransposon	3732146	3737778	.	+	.	ID=LTRRT_31;Parent=repeat_region_31;Name=ctg2:3732146..3737778;Classification=LTR/Gypsy;Sequence_ontology=SO:0002265;ltr_identity=1.0000;Method=structural;motif=TGCA;tsd=GTAT
ctg2	LTR_retriever	long_terminal_repeat	3737386	3737778	.	+	.	ID=rLTR_31;Parent=repeat_region_31;Name=ctg2:3732146..3737778;Classification=LTR/Gypsy;Sequence_ontology=SO:0000286;ltr_identity=1.0000;Method=structural;motif=TGCA;tsd=GTAT
ctg2	LTR_retriever	target_site_duplication	3737779	3737782	.	+	.	ID=rTSD_31;Parent=repeat_region_31;Name=ctg2:3732146..3737778;Classification=LTR/Gypsy;Sequence_ontology=SO:0000434;ltr_identity=1.0000;Method=structural;motif=TGCA;tsd=GTAT
###
ctg2	LTR_retriever	repeat_region	4977594	4983113	.	+	.	ID=repeat_region_32;Name=ctg2:4977598..4983109;Classification=LTR/Gypsy;Sequence_ontology=SO:0000657;ltr_identity=0.9722;Method=structural;motif=TGCA;tsd=ATAT
ctg2	LTR_retriever	target_site_duplication	4977594	4977597	.	+	.	ID=lTSD_32;Parent=repeat_region_32;Name=ctg2:4977598..4983109;Classification=LTR/Gypsy;Sequence_ontology=SO:0000434;ltr_identity=0.9722;Method=structural;motif=TGCA;tsd=ATAT
ctg2	LTR_retriever	long_terminal_repeat	4977598	4977992	.	+	.	ID=lLTR_32;Parent=repeat_region_32;Name=ctg2:4977598..4983109;Classification=LTR/Gypsy;Sequence_ontology=SO:0000286;ltr_identity=0.9722;Method=structural;motif=TGCA;tsd=ATAT
ctg2	LTR_retriever	Gypsy_LTR_retrotransposon	4977598	4983109	.	+	.	ID=LTRRT_32;Parent=repeat_region_32;Name=ctg2:4977598..4983109;Classification=LTR/Gypsy;Sequence_ontology=SO:0002265;ltr_identity=0.9722;Method=structural;motif=TGCA;tsd=ATAT
ctg2	LTR_retriever	long_terminal_repeat	4982715	4983109	.	+	.	ID=rLTR_32;Parent=repeat_region_32;Name=ctg2:4977598..4983109;Classification=LTR/Gypsy;Sequence_ontology=SO:0000286;ltr_identity=0.9722;Method=structural;motif=TGCA;tsd=ATAT
ctg2	LTR_retriever	target_site_duplication	4983110	4983113	.	+	.	ID=rTSD_32;Parent=repeat_region_32;Name=ctg2:4977598..4983109;Classification=LTR/Gypsy;Sequence_ontology=SO:0000434;ltr_identity=0.9722;Method=structural;motif=TGCA;tsd=ATAT
###
ctg2	LTR_retriever	repeat_region	5835418	5841057	.	-	.	ID=repeat_region_33;Name=ctg2:5835422..5841053;Classification=LTR/Gypsy;Sequence_ontology=SO:0000657;ltr_identity=0.9975;Method=structural;motif=TGCA;tsd=ATAT
ctg2	LTR_retriever	target_site_duplication	5835418	5835421	.	-	.	ID=lTSD_33;Parent=repeat_region_33;Name=ctg2:5835422..5841053;Classification=LTR/Gypsy;Sequence_ontology=SO:0000434;ltr_identity=0.9975;Method=structural;motif=TGCA;tsd=ATAT
ctg2	LTR_retriever	long_terminal_repeat	5835422	5835814	.	-	.	ID=lLTR_33;Parent=repeat_region_33;Name=ctg2:5835422..5841053;Classification=LTR/Gypsy;Sequence_ontology=SO:0000286;ltr_identity=0.9975;Method=structural;motif=TGCA;tsd=ATAT
ctg2	LTR_retriever	Gypsy_LTR_retrotransposon	5835422	5841053	.	-	.	ID=LTRRT_33;Parent=repeat_region_33;Name=ctg2:5835422..5841053;Classification=LTR/Gypsy;Sequence_ontology=SO:0002265;ltr_identity=0.9975;Method=structural;motif=TGCA;tsd=ATAT
ctg2	LTR_retriever	long_terminal_repeat	5840658	5841053	.	-	.	ID=rLTR_33;Parent=repeat_region_33;Name=ctg2:5835422..5841053;Classification=LTR/Gypsy;Sequence_ontology=SO:0000286;ltr_identity=0.9975;Method=structural;motif=TGCA;tsd=ATAT
ctg2	LTR_retriever	target_site_duplication	5841054	5841057	.	-	.	ID=rTSD_33;Parent=repeat_region_33;Name=ctg2:5835422..5841053;Classification=LTR/Gypsy;Sequence_ontology=SO:0000434;ltr_identity=0.9975;Method=structural;motif=TGCA;tsd=ATAT
###
ctg2	LTR_retriever	repeat_region	6099743	6102521	.	?	.	ID=repeat_region_34;Name=ctg2:6099747..6102517;Classification=LTR/unknown;Sequence_ontology=SO:0000657;ltr_identity=1.0000;Method=structural;motif=TGCA;tsd=GCTG
ctg2	LTR_retriever	target_site_duplication	6099743	6099746	.	?	.	ID=lTSD_34;Parent=repeat_region_34;Name=ctg2:6099747..6102517;Classification=LTR/unknown;Sequence_ontology=SO:0000434;ltr_identity=1.0000;Method=structural;motif=TGCA;tsd=GCTG
ctg2	LTR_retriever	long_terminal_repeat	6099747	6099870	.	?	.	ID=lLTR_34;Parent=repeat_region_34;Name=ctg2:6099747..6102517;Classification=LTR/unknown;Sequence_ontology=SO:0000286;ltr_identity=1.0000;Method=structural;motif=TGCA;tsd=GCTG
ctg2	LTR_retriever	LTR_retrotransposon	6099747	6102517	.	?	.	ID=LTRRT_34;Parent=repeat_region_34;Name=ctg2:6099747..6102517;Classification=LTR/unknown;Sequence_ontology=SO:0000186;ltr_identity=1.0000;Method=structural;motif=TGCA;tsd=GCTG
ctg2	LTR_retriever	long_terminal_repeat	6102390	6102517	.	?	.	ID=rLTR_34;Parent=repeat_region_34;Name=ctg2:6099747..6102517;Classification=LTR/unknown;Sequence_ontology=SO:0000286;ltr_identity=1.0000;Method=structural;motif=TGCA;tsd=GCTG
ctg2	LTR_retriever	target_site_duplication	6102518	6102521	.	?	.	ID=rTSD_34;Parent=repeat_region_34;Name=ctg2:6099747..6102517;Classification=LTR/unknown;Sequence_ontology=SO:0000434;ltr_identity=1.0000;Method=structural;motif=TGCA;tsd=GCTG
###
##sequence-region   ctg3 1 8070920
ctg3	LTR_retriever	repeat_region	159834	162921	.	?	.	ID=repeat_region_35;Name=ctg3:159838..162917;Classification=LTR/unknown;Sequence_ontology=SO:0000657;ltr_identity=0.9511;Method=structural;motif=TGCA;tsd=GATA
ctg3	LTR_retriever	target_site_duplication	159834	159837	.	?	.	ID=lTSD_35;Parent=repeat_region_35;Name=ctg3:159838..162917;Classification=LTR/unknown;Sequence_ontology=SO:0000434;ltr_identity=0.9511;Method=structural;motif=TGCA;tsd=GATA
ctg3	LTR_retriever	long_terminal_repeat	159838	160103	.	?	.	ID=lLTR_35;Parent=repeat_region_35;Name=ctg3:159838..162917;Classification=LTR/unknown;Sequence_ontology=SO:0000286;ltr_identity=0.9511;Method=structural;motif=TGCA;tsd=GATA
ctg3	LTR_retriever	LTR_retrotransposon	159838	162917	.	?	.	ID=LTRRT_35;Parent=repeat_region_35;Name=ctg3:159838..162917;Classification=LTR/unknown;Sequence_ontology=SO:0000186;ltr_identity=0.9511;Method=structural;motif=TGCA;tsd=GATA
ctg3	LTR_retriever	long_terminal_repeat	162650	162917	.	?	.	ID=rLTR_35;Parent=repeat_region_35;Name=ctg3:159838..162917;Classification=LTR/unknown;Sequence_ontology=SO:0000286;ltr_identity=0.9511;Method=structural;motif=TGCA;tsd=GATA
ctg3	LTR_retriever	target_site_duplication	162918	162921	.	?	.	ID=rTSD_35;Parent=repeat_region_35;Name=ctg3:159838..162917;Classification=LTR/unknown;Sequence_ontology=SO:0000434;ltr_identity=0.9511;Method=structural;motif=TGCA;tsd=GATA
###
ctg3	LTR_retriever	repeat_region	268069	273700	.	-	.	ID=repeat_region_36;Name=ctg3:268076..273696;Classification=LTR/Gypsy;Sequence_ontology=SO:0000657;ltr_identity=0.9949;Method=structural;motif=TGCA;tsd=ATAA
ctg3	LTR_retriever	target_site_duplication	268069	268072	.	-	.	ID=lTSD_36;Parent=repeat_region_36;Name=ctg3:268076..273696;Classification=LTR/Gypsy;Sequence_ontology=SO:0000434;ltr_identity=0.9949;Method=structural;motif=TGCA;tsd=ATAA
ctg3	LTR_retriever	long_terminal_repeat	268076	268470	.	-	.	ID=lLTR_36;Parent=repeat_region_36;Name=ctg3:268076..273696;Classification=LTR/Gypsy;Sequence_ontology=SO:0000286;ltr_identity=0.9949;Method=structural;motif=TGCA;tsd=ATAA
ctg3	LTR_retriever	Gypsy_LTR_retrotransposon	268076	273696	.	-	.	ID=LTRRT_36;Parent=repeat_region_36;Name=ctg3:268076..273696;Classification=LTR/Gypsy;Sequence_ontology=SO:0002265;ltr_identity=0.9949;Method=structural;motif=TGCA;tsd=ATAA
ctg3	LTR_retriever	long_terminal_repeat	273298	273696	.	-	.	ID=rLTR_36;Parent=repeat_region_36;Name=ctg3:268076..273696;Classification=LTR/Gypsy;Sequence_ontology=SO:0000286;ltr_identity=0.9949;Method=structural;motif=TGCA;tsd=ATAA
ctg3	LTR_retriever	target_site_duplication	273697	273700	.	-	.	ID=rTSD_36;Parent=repeat_region_36;Name=ctg3:268076..273696;Classification=LTR/Gypsy;Sequence_ontology=SO:0000434;ltr_identity=0.9949;Method=structural;motif=TGCA;tsd=ATAA
###
ctg3	LTR_retriever	repeat_region	484845	487664	.	?	.	ID=repeat_region_37;Name=ctg3:484849..487660;Classification=LTR/unknown;Sequence_ontology=SO:0000657;ltr_identity=0.9921;Method=structural;motif=TGCA;tsd=ACTG
ctg3	LTR_retriever	target_site_duplication	484845	484848	.	?	.	ID=lTSD_37;Parent=repeat_region_37;Name=ctg3:484849..487660;Classification=LTR/unknown;Sequence_ontology=SO:0000434;ltr_identity=0.9921;Method=structural;motif=TGCA;tsd=ACTG
ctg3	LTR_retriever	long_terminal_repeat	484849	484975	.	?	.	ID=lLTR_37;Parent=repeat_region_37;Name=ctg3:484849..487660;Classification=LTR/unknown;Sequence_ontology=SO:0000286;ltr_identity=0.9921;Method=structural;motif=TGCA;tsd=ACTG
ctg3	LTR_retriever	LTR_retrotransposon	484849	487660	.	?	.	ID=LTRRT_37;Parent=repeat_region_37;Name=ctg3:484849..487660;Classification=LTR/unknown;Sequence_ontology=SO:0000186;ltr_identity=0.9921;Method=structural;motif=TGCA;tsd=ACTG
ctg3	LTR_retriever	long_terminal_repeat	487534	487660	.	?	.	ID=rLTR_37;Parent=repeat_region_37;Name=ctg3:484849..487660;Classification=LTR/unknown;Sequence_ontology=SO:0000286;ltr_identity=0.9921;Method=structural;motif=TGCA;tsd=ACTG
ctg3	LTR_retriever	target_site_duplication	487661	487664	.	?	.	ID=rTSD_37;Parent=repeat_region_37;Name=ctg3:484849..487660;Classification=LTR/unknown;Sequence_ontology=SO:0000434;ltr_identity=0.9921;Method=structural;motif=TGCA;tsd=ACTG
###
ctg3	LTR_retriever	repeat_region	3571790	3576432	.	-	.	ID=repeat_region_38;Name=ctg3:3571795..3576427;Classification=LTR/Copia;Sequence_ontology=SO:0000657;ltr_identity=0.9558;Method=structural;motif=TGCA;tsd=GTTGA
ctg3	LTR_retriever	target_site_duplication	3571790	3571794	.	-	.	ID=lTSD_38;Parent=repeat_region_38;Name=ctg3:3571795..3576427;Classification=LTR/Copia;Sequence_ontology=SO:0000434;ltr_identity=0.9558;Method=structural;motif=TGCA;tsd=GTTGA
ctg3	LTR_retriever	long_terminal_repeat	3571795	3572020	.	-	.	ID=lLTR_38;Parent=repeat_region_38;Name=ctg3:3571795..3576427;Classification=LTR/Copia;Sequence_ontology=SO:0000286;ltr_identity=0.9558;Method=structural;motif=TGCA;tsd=GTTGA
ctg3	LTR_retriever	Copia_LTR_retrotransposon	3571795	3576427	.	-	.	ID=LTRRT_38;Parent=repeat_region_38;Name=ctg3:3571795..3576427;Classification=LTR/Copia;Sequence_ontology=SO:0002264;ltr_identity=0.9558;Method=structural;motif=TGCA;tsd=GTTGA
ctg3	LTR_retriever	long_terminal_repeat	3576202	3576427	.	-	.	ID=rLTR_38;Parent=repeat_region_38;Name=ctg3:3571795..3576427;Classification=LTR/Copia;Sequence_ontology=SO:0000286;ltr_identity=0.9558;Method=structural;motif=TGCA;tsd=GTTGA
ctg3	LTR_retriever	target_site_duplication	3576428	3576432	.	-	.	ID=rTSD_38;Parent=repeat_region_38;Name=ctg3:3571795..3576427;Classification=LTR/Copia;Sequence_ontology=SO:0000434;ltr_identity=0.9558;Method=structural;motif=TGCA;tsd=GTTGA
###
ctg3	LTR_retriever	repeat_region	5177619	5183162	.	-	.	ID=repeat_region_39;Name=ctg3:5177623..5183158;Classification=LTR/Gypsy;Sequence_ontology=SO:0000657;ltr_identity=0.9974;Method=structural;motif=TGCA;tsd=GTAT
ctg3	LTR_retriever	target_site_duplication	5177619	5177622	.	-	.	ID=lTSD_39;Parent=repeat_region_39;Name=ctg3:5177623..5183158;Classification=LTR/Gypsy;Sequence_ontology=SO:0000434;ltr_identity=0.9974;Method=structural;motif=TGCA;tsd=GTAT
ctg3	LTR_retriever	long_terminal_repeat	5177623	5178006	.	-	.	ID=lLTR_39;Parent=repeat_region_39;Name=ctg3:5177623..5183158;Classification=LTR/Gypsy;Sequence_ontology=SO:0000286;ltr_identity=0.9974;Method=structural;motif=TGCA;tsd=GTAT
ctg3	LTR_retriever	Gypsy_LTR_retrotransposon	5177623	5183158	.	-	.	ID=LTRRT_39;Parent=repeat_region_39;Name=ctg3:5177623..5183158;Classification=LTR/Gypsy;Sequence_ontology=SO:0002265;ltr_identity=0.9974;Method=structural;motif=TGCA;tsd=GTAT
ctg3	LTR_retriever	long_terminal_repeat	5182763	5183158	.	-	.	ID=rLTR_39;Parent=repeat_region_39;Name=ctg3:5177623..5183158;Classification=LTR/Gypsy;Sequence_ontology=SO:0000286;ltr_identity=0.9974;Method=structural;motif=TGCA;tsd=GTAT
ctg3	LTR_retriever	target_site_duplication	5183159	5183162	.	-	.	ID=rTSD_39;Parent=repeat_region_39;Name=ctg3:5177623..5183158;Classification=LTR/Gypsy;Sequence_ontology=SO:0000434;ltr_identity=0.9974;Method=structural;motif=TGCA;tsd=GTAT
###
ctg3	LTR_retriever	repeat_region	6815677	6818585	.	?	.	ID=repeat_region_40;Name=ctg3:6815681..6818581;Classification=LTR/unknown;Sequence_ontology=SO:0000657;ltr_identity=1.0000;Method=structural;motif=TGCA;tsd=ATGT
ctg3	LTR_retriever	target_site_duplication	6815677	6815680	.	?	.	ID=lTSD_40;Parent=repeat_region_40;Name=ctg3:6815681..6818581;Classification=LTR/unknown;Sequence_ontology=SO:0000434;ltr_identity=1.0000;Method=structural;motif=TGCA;tsd=ATGT
ctg3	LTR_retriever	long_terminal_repeat	6815681	6815808	.	?	.	ID=lLTR_40;Parent=repeat_region_40;Name=ctg3:6815681..6818581;Classification=LTR/unknown;Sequence_ontology=SO:0000286;ltr_identity=1.0000;Method=structural;motif=TGCA;tsd=ATGT
ctg3	LTR_retriever	LTR_retrotransposon	6815681	6818581	.	?	.	ID=LTRRT_40;Parent=repeat_region_40;Name=ctg3:6815681..6818581;Classification=LTR/unknown;Sequence_ontology=SO:0000186;ltr_identity=1.0000;Method=structural;motif=TGCA;tsd=ATGT
ctg3	LTR_retriever	long_terminal_repeat	6818454	6818581	.	?	.	ID=rLTR_40;Parent=repeat_region_40;Name=ctg3:6815681..6818581;Classification=LTR/unknown;Sequence_ontology=SO:0000286;ltr_identity=1.0000;Method=structural;motif=TGCA;tsd=ATGT
ctg3	LTR_retriever	target_site_duplication	6818582	6818585	.	?	.	ID=rTSD_40;Parent=repeat_region_40;Name=ctg3:6815681..6818581;Classification=LTR/unknown;Sequence_ontology=SO:0000434;ltr_identity=1.0000;Method=structural;motif=TGCA;tsd=ATGT
###
ctg3	LTR_retriever	repeat_region	7228171	7232387	.	?	.	ID=repeat_region_41;Name=ctg3:7228175..7232383;Classification=LTR/unknown;Sequence_ontology=SO:0000657;ltr_identity=1.0000;Method=structural;motif=TGCA;tsd=ATGC
ctg3	LTR_retriever	target_site_duplication	7228171	7228174	.	?	.	ID=lTSD_41;Parent=repeat_region_41;Name=ctg3:7228175..7232383;Classification=LTR/unknown;Sequence_ontology=SO:0000434;ltr_identity=1.0000;Method=structural;motif=TGCA;tsd=ATGC
ctg3	LTR_retriever	long_terminal_repeat	7228175	7228298	.	?	.	ID=lLTR_41;Parent=repeat_region_41;Name=ctg3:7228175..7232383;Classification=LTR/unknown;Sequence_ontology=SO:0000286;ltr_identity=1.0000;Method=structural;motif=TGCA;tsd=ATGC
ctg3	LTR_retriever	LTR_retrotransposon	7228175	7232383	.	?	.	ID=LTRRT_41;Parent=repeat_region_41;Name=ctg3:7228175..7232383;Classification=LTR/unknown;Sequence_ontology=SO:0000186;ltr_identity=1.0000;Method=structural;motif=TGCA;tsd=ATGC
ctg3	LTR_retriever	long_terminal_repeat	7232260	7232383	.	?	.	ID=rLTR_41;Parent=repeat_region_41;Name=ctg3:7228175..7232383;Classification=LTR/unknown;Sequence_ontology=SO:0000286;ltr_identity=1.0000;Method=structural;motif=TGCA;tsd=ATGC
ctg3	LTR_retriever	target_site_duplication	7232384	7232387	.	?	.	ID=rTSD_41;Parent=repeat_region_41;Name=ctg3:7228175..7232383;Classification=LTR/unknown;Sequence_ontology=SO:0000434;ltr_identity=1.0000;Method=structural;motif=TGCA;tsd=ATGC
###
##sequence-region   ctg4 1 5122350
ctg4	LTR_retriever	repeat_region	988847	998207	.	?	.	ID=repeat_region_42;Name=ctg4:988852..998202;Classification=LTR/unknown;Sequence_ontology=SO:0000657;ltr_identity=0.9737;Method=structural;motif=TGCA;tsd=GTAAT
ctg4	LTR_retriever	target_site_duplication	988847	988851	.	?	.	ID=lTSD_42;Parent=repeat_region_42;Name=ctg4:988852..998202;Classification=LTR/unknown;Sequence_ontology=SO:0000434;ltr_identity=0.9737;Method=structural;motif=TGCA;tsd=GTAAT
ctg4	LTR_retriever	long_terminal_repeat	988852	989080	.	?	.	ID=lLTR_42;Parent=repeat_region_42;Name=ctg4:988852..998202;Classification=LTR/unknown;Sequence_ontology=SO:0000286;ltr_identity=0.9737;Method=structural;motif=TGCA;tsd=GTAAT
ctg4	LTR_retriever	LTR_retrotransposon	988852	998202	.	?	.	ID=LTRRT_42;Parent=repeat_region_42;Name=ctg4:988852..998202;Classification=LTR/unknown;Sequence_ontology=SO:0000186;ltr_identity=0.9737;Method=structural;motif=TGCA;tsd=GTAAT
ctg4	LTR_retriever	long_terminal_repeat	997975	998202	.	?	.	ID=rLTR_42;Parent=repeat_region_42;Name=ctg4:988852..998202;Classification=LTR/unknown;Sequence_ontology=SO:0000286;ltr_identity=0.9737;Method=structural;motif=TGCA;tsd=GTAAT
ctg4	LTR_retriever	target_site_duplication	998203	998207	.	?	.	ID=rTSD_42;Parent=repeat_region_42;Name=ctg4:988852..998202;Classification=LTR/unknown;Sequence_ontology=SO:0000434;ltr_identity=0.9737;Method=structural;motif=TGCA;tsd=GTAAT
###
ctg4	LTR_retriever	repeat_region	1369263	1378693	.	-	.	ID=repeat_region_43;Name=ctg4:1369267..1378689;Classification=LTR/Gypsy;Sequence_ontology=SO:0000657;ltr_identity=0.9528;Method=structural;motif=TGCA;tsd=CCGG
ctg4	LTR_retriever	target_site_duplication	1369263	1369266	.	-	.	ID=lTSD_43;Parent=repeat_region_43;Name=ctg4:1369267..1378689;Classification=LTR/Gypsy;Sequence_ontology=SO:0000434;ltr_identity=0.9528;Method=structural;motif=TGCA;tsd=CCGG
ctg4	LTR_retriever	long_terminal_repeat	1369267	1369691	.	-	.	ID=lLTR_43;Parent=repeat_region_43;Name=ctg4:1369267..1378689;Classification=LTR/Gypsy;Sequence_ontology=SO:0000286;ltr_identity=0.9528;Method=structural;motif=TGCA;tsd=CCGG
ctg4	LTR_retriever	Gypsy_LTR_retrotransposon	1369267	1378689	.	-	.	ID=LTRRT_43;Parent=repeat_region_43;Name=ctg4:1369267..1378689;Classification=LTR/Gypsy;Sequence_ontology=SO:0002265;ltr_identity=0.9528;Method=structural;motif=TGCA;tsd=CCGG
ctg4	LTR_retriever	long_terminal_repeat	1378265	1378689	.	-	.	ID=rLTR_43;Parent=repeat_region_43;Name=ctg4:1369267..1378689;Classification=LTR/Gypsy;Sequence_ontology=SO:0000286;ltr_identity=0.9528;Method=structural;motif=TGCA;tsd=CCGG
ctg4	LTR_retriever	target_site_duplication	1378690	1378693	.	-	.	ID=rTSD_43;Parent=repeat_region_43;Name=ctg4:1369267..1378689;Classification=LTR/Gypsy;Sequence_ontology=SO:0000434;ltr_identity=0.9528;Method=structural;motif=TGCA;tsd=CCGG
###
ctg4	LTR_retriever	repeat_region	1408921	1413210	.	?	.	ID=repeat_region_44;Name=ctg4:1408925..1413206;Classification=LTR/unknown;Sequence_ontology=SO:0000657;ltr_identity=1.0000;Method=structural;motif=TGCA;tsd=CACG
ctg4	LTR_retriever	target_site_duplication	1408921	1408924	.	?	.	ID=lTSD_44;Parent=repeat_region_44;Name=ctg4:1408925..1413206;Classification=LTR/unknown;Sequence_ontology=SO:0000434;ltr_identity=1.0000;Method=structural;motif=TGCA;tsd=CACG
ctg4	LTR_retriever	long_terminal_repeat	1408925	1409050	.	?	.	ID=lLTR_44;Parent=repeat_region_44;Name=ctg4:1408925..1413206;Classification=LTR/unknown;Sequence_ontology=SO:0000286;ltr_identity=1.0000;Method=structural;motif=TGCA;tsd=CACG
ctg4	LTR_retriever	LTR_retrotransposon	1408925	1413206	.	?	.	ID=LTRRT_44;Parent=repeat_region_44;Name=ctg4:1408925..1413206;Classification=LTR/unknown;Sequence_ontology=SO:0000186;ltr_identity=1.0000;Method=structural;motif=TGCA;tsd=CACG
ctg4	LTR_retriever	long_terminal_repeat	1413086	1413206	.	?	.	ID=rLTR_44;Parent=repeat_region_44;Name=ctg4:1408925..1413206;Classification=LTR/unknown;Sequence_ontology=SO:0000286;ltr_identity=1.0000;Method=structural;motif=TGCA;tsd=CACG
ctg4	LTR_retriever	target_site_duplication	1413207	1413210	.	?	.	ID=rTSD_44;Parent=repeat_region_44;Name=ctg4:1408925..1413206;Classification=LTR/unknown;Sequence_ontology=SO:0000434;ltr_identity=1.0000;Method=structural;motif=TGCA;tsd=CACG
###
ctg4	LTR_retriever	repeat_region	1600060	1605984	.	+	.	ID=repeat_region_45;Name=ctg4:1600064..1605980;Classification=LTR/Gypsy;Sequence_ontology=SO:0000657;ltr_identity=1.0000;Method=structural;motif=TGCA;tsd=CACC
ctg4	LTR_retriever	target_site_duplication	1600060	1600063	.	+	.	ID=lTSD_45;Parent=repeat_region_45;Name=ctg4:1600064..1605980;Classification=LTR/Gypsy;Sequence_ontology=SO:0000434;ltr_identity=1.0000;Method=structural;motif=TGCA;tsd=CACC
ctg4	LTR_retriever	long_terminal_repeat	1600064	1600177	.	+	.	ID=lLTR_45;Parent=repeat_region_45;Name=ctg4:1600064..1605980;Classification=LTR/Gypsy;Sequence_ontology=SO:0000286;ltr_identity=1.0000;Method=structural;motif=TGCA;tsd=CACC
ctg4	LTR_retriever	Gypsy_LTR_retrotransposon	1600064	1605980	.	+	.	ID=LTRRT_45;Parent=repeat_region_45;Name=ctg4:1600064..1605980;Classification=LTR/Gypsy;Sequence_ontology=SO:0002265;ltr_identity=1.0000;Method=structural;motif=TGCA;tsd=CACC
ctg4	LTR_retriever	long_terminal_repeat	1605867	1605980	.	+	.	ID=rLTR_45;Parent=repeat_region_45;Name=ctg4:1600064..1605980;Classification=LTR/Gypsy;Sequence_ontology=SO:0000286;ltr_identity=1.0000;Method=structural;motif=TGCA;tsd=CACC
ctg4	LTR_retriever	target_site_duplication	1605981	1605984	.	+	.	ID=rTSD_45;Parent=repeat_region_45;Name=ctg4:1600064..1605980;Classification=LTR/Gypsy;Sequence_ontology=SO:0000434;ltr_identity=1.0000;Method=structural;motif=TGCA;tsd=CACC
###
ctg4	LTR_retriever	repeat_region	1633428	1636425	.	?	.	ID=repeat_region_46;Name=ctg4:1633432..1636421;Classification=LTR/unknown;Sequence_ontology=SO:0000657;ltr_identity=0.9883;Method=structural;motif=TGCA;tsd=TATT
ctg4	LTR_retriever	target_site_duplication	1633428	1633431	.	?	.	ID=lTSD_46;Parent=repeat_region_46;Name=ctg4:1633432..1636421;Classification=LTR/unknown;Sequence_ontology=SO:0000434;ltr_identity=0.9883;Method=structural;motif=TGCA;tsd=TATT
ctg4	LTR_retriever	long_terminal_repeat	1633432	1633960	.	?	.	ID=lLTR_46;Parent=repeat_region_46;Name=ctg4:1633432..1636421;Classification=LTR/unknown;Sequence_ontology=SO:0000286;ltr_identity=0.9883;Method=structural;motif=TGCA;tsd=TATT
ctg4	LTR_retriever	LTR_retrotransposon	1633432	1636421	.	?	.	ID=LTRRT_46;Parent=repeat_region_46;Name=ctg4:1633432..1636421;Classification=LTR/unknown;Sequence_ontology=SO:0000186;ltr_identity=0.9883;Method=structural;motif=TGCA;tsd=TATT
ctg4	LTR_retriever	long_terminal_repeat	1635902	1636421	.	?	.	ID=rLTR_46;Parent=repeat_region_46;Name=ctg4:1633432..1636421;Classification=LTR/unknown;Sequence_ontology=SO:0000286;ltr_identity=0.9883;Method=structural;motif=TGCA;tsd=TATT
ctg4	LTR_retriever	target_site_duplication	1636422	1636425	.	?	.	ID=rTSD_46;Parent=repeat_region_46;Name=ctg4:1633432..1636421;Classification=LTR/unknown;Sequence_ontology=SO:0000434;ltr_identity=0.9883;Method=structural;motif=TGCA;tsd=TATT
###
ctg4	LTR_retriever	repeat_region	2134060	2141593	.	+	.	ID=repeat_region_47;Name=ctg4:2134065..2141588;Classification=LTR/Gypsy;Sequence_ontology=SO:0000657;ltr_identity=0.9878;Method=structural;motif=TGCA;tsd=CCTTA
ctg4	LTR_retriever	target_site_duplication	2134060	2134064	.	+	.	ID=lTSD_47;Parent=repeat_region_47;Name=ctg4:2134065..2141588;Classification=LTR/Gypsy;Sequence_ontology=SO:0000434;ltr_identity=0.9878;Method=structural;motif=TGCA;tsd=CCTTA
ctg4	LTR_retriever	long_terminal_repeat	2134065	2134228	.	+	.	ID=lLTR_47;Parent=repeat_region_47;Name=ctg4:2134065..2141588;Classification=LTR/Gypsy;Sequence_ontology=SO:0000286;ltr_identity=0.9878;Method=structural;motif=TGCA;tsd=CCTTA
ctg4	LTR_retriever	Gypsy_LTR_retrotransposon	2134065	2141588	.	+	.	ID=LTRRT_47;Parent=repeat_region_47;Name=ctg4:2134065..2141588;Classification=LTR/Gypsy;Sequence_ontology=SO:0002265;ltr_identity=0.9878;Method=structural;motif=TGCA;tsd=CCTTA
ctg4	LTR_retriever	long_terminal_repeat	2141425	2141588	.	+	.	ID=rLTR_47;Parent=repeat_region_47;Name=ctg4:2134065..2141588;Classification=LTR/Gypsy;Sequence_ontology=SO:0000286;ltr_identity=0.9878;Method=structural;motif=TGCA;tsd=CCTTA
ctg4	LTR_retriever	target_site_duplication	2141589	2141593	.	+	.	ID=rTSD_47;Parent=repeat_region_47;Name=ctg4:2134065..2141588;Classification=LTR/Gypsy;Sequence_ontology=SO:0000434;ltr_identity=0.9878;Method=structural;motif=TGCA;tsd=CCTTA
###
ctg4	LTR_retriever	repeat_region	2250517	2254037	.	+	.	ID=repeat_region_48;Name=ctg4:2250521..2254033;Classification=LTR/Gypsy;Sequence_ontology=SO:0000657;ltr_identity=0.9898;Method=structural;motif=TGCA;tsd=GTAT
ctg4	LTR_retriever	target_site_duplication	2250517	2250520	.	+	.	ID=lTSD_48;Parent=repeat_region_48;Name=ctg4:2250521..2254033;Classification=LTR/Gypsy;Sequence_ontology=SO:0000434;ltr_identity=0.9898;Method=structural;motif=TGCA;tsd=GTAT
ctg4	LTR_retriever	long_terminal_repeat	2250521	2250913	.	+	.	ID=lLTR_48;Parent=repeat_region_48;Name=ctg4:2250521..2254033;Classification=LTR/Gypsy;Sequence_ontology=SO:0000286;ltr_identity=0.9898;Method=structural;motif=TGCA;tsd=GTAT
ctg4	LTR_retriever	Gypsy_LTR_retrotransposon	2250521	2254033	.	+	.	ID=LTRRT_48;Parent=repeat_region_48;Name=ctg4:2250521..2254033;Classification=LTR/Gypsy;Sequence_ontology=SO:0002265;ltr_identity=0.9898;Method=structural;motif=TGCA;tsd=GTAT
ctg4	LTR_retriever	long_terminal_repeat	2253641	2254033	.	+	.	ID=rLTR_48;Parent=repeat_region_48;Name=ctg4:2250521..2254033;Classification=LTR/Gypsy;Sequence_ontology=SO:0000286;ltr_identity=0.9898;Method=structural;motif=TGCA;tsd=GTAT
ctg4	LTR_retriever	target_site_duplication	2254034	2254037	.	+	.	ID=rTSD_48;Parent=repeat_region_48;Name=ctg4:2250521..2254033;Classification=LTR/Gypsy;Sequence_ontology=SO:0000434;ltr_identity=0.9898;Method=structural;motif=TGCA;tsd=GTAT
###
ctg4	LTR_retriever	repeat_region	2578925	2585484	.	?	.	ID=repeat_region_49;Name=ctg4:2578929..2585480;Classification=LTR/unknown;Sequence_ontology=SO:0000657;ltr_identity=0.9957;Method=structural;motif=TGCA;tsd=CCTC
ctg4	LTR_retriever	target_site_duplication	2578925	2578928	.	?	.	ID=lTSD_49;Parent=repeat_region_49;Name=ctg4:2578929..2585480;Classification=LTR/unknown;Sequence_ontology=SO:0000434;ltr_identity=0.9957;Method=structural;motif=TGCA;tsd=CCTC
ctg4	LTR_retriever	long_terminal_repeat	2578929	2579162	.	?	.	ID=lLTR_49;Parent=repeat_region_49;Name=ctg4:2578929..2585480;Classification=LTR/unknown;Sequence_ontology=SO:0000286;ltr_identity=0.9957;Method=structural;motif=TGCA;tsd=CCTC
ctg4	LTR_retriever	LTR_retrotransposon	2578929	2585480	.	?	.	ID=LTRRT_49;Parent=repeat_region_49;Name=ctg4:2578929..2585480;Classification=LTR/unknown;Sequence_ontology=SO:0000186;ltr_identity=0.9957;Method=structural;motif=TGCA;tsd=CCTC
ctg4	LTR_retriever	long_terminal_repeat	2585247	2585480	.	?	.	ID=rLTR_49;Parent=repeat_region_49;Name=ctg4:2578929..2585480;Classification=LTR/unknown;Sequence_ontology=SO:0000286;ltr_identity=0.9957;Method=structural;motif=TGCA;tsd=CCTC
ctg4	LTR_retriever	target_site_duplication	2585481	2585484	.	?	.	ID=rTSD_49;Parent=repeat_region_49;Name=ctg4:2578929..2585480;Classification=LTR/unknown;Sequence_ontology=SO:0000434;ltr_identity=0.9957;Method=structural;motif=TGCA;tsd=CCTC
###
ctg4	LTR_retriever	repeat_region	2912624	2915401	.	?	.	ID=repeat_region_50;Name=ctg4:2912628..2915397;Classification=LTR/unknown;Sequence_ontology=SO:0000657;ltr_identity=1.0000;Method=structural;motif=TGCA;tsd=ATGT
ctg4	LTR_retriever	target_site_duplication	2912624	2912627	.	?	.	ID=lTSD_50;Parent=repeat_region_50;Name=ctg4:2912628..2915397;Classification=LTR/unknown;Sequence_ontology=SO:0000434;ltr_identity=1.0000;Method=structural;motif=TGCA;tsd=ATGT
ctg4	LTR_retriever	long_terminal_repeat	2912628	2912755	.	?	.	ID=lLTR_50;Parent=repeat_region_50;Name=ctg4:2912628..2915397;Classification=LTR/unknown;Sequence_ontology=SO:0000286;ltr_identity=1.0000;Method=structural;motif=TGCA;tsd=ATGT
ctg4	LTR_retriever	LTR_retrotransposon	2912628	2915397	.	?	.	ID=LTRRT_50;Parent=repeat_region_50;Name=ctg4:2912628..2915397;Classification=LTR/unknown;Sequence_ontology=SO:0000186;ltr_identity=1.0000;Method=structural;motif=TGCA;tsd=ATGT
ctg4	LTR_retriever	long_terminal_repeat	2915270	2915397	.	?	.	ID=rLTR_50;Parent=repeat_region_50;Name=ctg4:2912628..2915397;Classification=LTR/unknown;Sequence_ontology=SO:0000286;ltr_identity=1.0000;Method=structural;motif=TGCA;tsd=ATGT
ctg4	LTR_retriever	target_site_duplication	2915398	2915401	.	?	.	ID=rTSD_50;Parent=repeat_region_50;Name=ctg4:2912628..2915397;Classification=LTR/unknown;Sequence_ontology=SO:0000434;ltr_identity=1.0000;Method=structural;motif=TGCA;tsd=ATGT
###
ctg4	LTR_retriever	repeat_region	3149644	3153275	.	?	.	ID=repeat_region_51;Name=ctg4:3149648..3153271;Classification=LTR/unknown;Sequence_ontology=SO:0000657;ltr_identity=0.9695;Method=structural;motif=TGCA;tsd=TATT
ctg4	LTR_retriever	target_site_duplication	3149644	3149647	.	?	.	ID=lTSD_51;Parent=repeat_region_51;Name=ctg4:3149648..3153271;Classification=LTR/unknown;Sequence_ontology=SO:0000434;ltr_identity=0.9695;Method=structural;motif=TGCA;tsd=TATT
ctg4	LTR_retriever	long_terminal_repeat	3149648	3149811	.	?	.	ID=lLTR_51;Parent=repeat_region_51;Name=ctg4:3149648..3153271;Classification=LTR/unknown;Sequence_ontology=SO:0000286;ltr_identity=0.9695;Method=structural;motif=TGCA;tsd=TATT
ctg4	LTR_retriever	LTR_retrotransposon	3149648	3153271	.	?	.	ID=LTRRT_51;Parent=repeat_region_51;Name=ctg4:3149648..3153271;Classification=LTR/unknown;Sequence_ontology=SO:0000186;ltr_identity=0.9695;Method=structural;motif=TGCA;tsd=TATT
ctg4	LTR_retriever	long_terminal_repeat	3153108	3153271	.	?	.	ID=rLTR_51;Parent=repeat_region_51;Name=ctg4:3149648..3153271;Classification=LTR/unknown;Sequence_ontology=SO:0000286;ltr_identity=0.9695;Method=structural;motif=TGCA;tsd=TATT
ctg4	LTR_retriever	target_site_duplication	3153272	3153275	.	?	.	ID=rTSD_51;Parent=repeat_region_51;Name=ctg4:3149648..3153271;Classification=LTR/unknown;Sequence_ontology=SO:0000434;ltr_identity=0.9695;Method=structural;motif=TGCA;tsd=TATT
###
ctg4	LTR_retriever	repeat_region	3969688	3974024	.	-	.	ID=repeat_region_52;Name=ctg4:3969693..3974019;Classification=LTR/Copia;Sequence_ontology=SO:0000657;ltr_identity=0.9574;Method=structural;motif=TGTA;tsd=ATAAC
ctg4	LTR_retriever	target_site_duplication	3969688	3969692	.	-	.	ID=lTSD_52;Parent=repeat_region_52;Name=ctg4:3969693..3974019;Classification=LTR/Copia;Sequence_ontology=SO:0000434;ltr_identity=0.9574;Method=structural;motif=TGTA;tsd=ATAAC
ctg4	LTR_retriever	long_terminal_repeat	3969693	3969833	.	-	.	ID=lLTR_52;Parent=repeat_region_52;Name=ctg4:3969693..3974019;Classification=LTR/Copia;Sequence_ontology=SO:0000286;ltr_identity=0.9574;Method=structural;motif=TGTA;tsd=ATAAC
ctg4	LTR_retriever	Copia_LTR_retrotransposon	3969693	3974019	.	-	.	ID=LTRRT_52;Parent=repeat_region_52;Name=ctg4:3969693..3974019;Classification=LTR/Copia;Sequence_ontology=SO:0002264;ltr_identity=0.9574;Method=structural;motif=TGTA;tsd=ATAAC
ctg4	LTR_retriever	long_terminal_repeat	3973879	3974019	.	-	.	ID=rLTR_52;Parent=repeat_region_52;Name=ctg4:3969693..3974019;Classification=LTR/Copia;Sequence_ontology=SO:0000286;ltr_identity=0.9574;Method=structural;motif=TGTA;tsd=ATAAC
ctg4	LTR_retriever	target_site_duplication	3974020	3974024	.	-	.	ID=rTSD_52;Parent=repeat_region_52;Name=ctg4:3969693..3974019;Classification=LTR/Copia;Sequence_ontology=SO:0000434;ltr_identity=0.9574;Method=structural;motif=TGTA;tsd=ATAAC
###
ctg4	LTR_retriever	repeat_region	4179665	4194614	.	?	.	ID=repeat_region_53;Name=ctg4:4179670..4194609;Classification=LTR/unknown;Sequence_ontology=SO:0000657;ltr_identity=0.9250;Method=structural;motif=TATA;tsd=CTTTT
ctg4	LTR_retriever	target_site_duplication	4179665	4179669	.	?	.	ID=lTSD_53;Parent=repeat_region_53;Name=ctg4:4179670..4194609;Classification=LTR/unknown;Sequence_ontology=SO:0000434;ltr_identity=0.9250;Method=structural;motif=TATA;tsd=CTTTT
ctg4	LTR_retriever	long_terminal_repeat	4179670	4179834	.	?	.	ID=lLTR_53;Parent=repeat_region_53;Name=ctg4:4179670..4194609;Classification=LTR/unknown;Sequence_ontology=SO:0000286;ltr_identity=0.9250;Method=structural;motif=TATA;tsd=CTTTT
ctg4	LTR_retriever	LTR_retrotransposon	4179670	4194609	.	?	.	ID=LTRRT_53;Parent=repeat_region_53;Name=ctg4:4179670..4194609;Classification=LTR/unknown;Sequence_ontology=SO:0000186;ltr_identity=0.9250;Method=structural;motif=TATA;tsd=CTTTT
ctg4	LTR_retriever	long_terminal_repeat	4194441	4194609	.	?	.	ID=rLTR_53;Parent=repeat_region_53;Name=ctg4:4179670..4194609;Classification=LTR/unknown;Sequence_ontology=SO:0000286;ltr_identity=0.9250;Method=structural;motif=TATA;tsd=CTTTT
ctg4	LTR_retriever	target_site_duplication	4194610	4194614	.	?	.	ID=rTSD_53;Parent=repeat_region_53;Name=ctg4:4179670..4194609;Classification=LTR/unknown;Sequence_ontology=SO:0000434;ltr_identity=0.9250;Method=structural;motif=TATA;tsd=CTTTT
###
##sequence-region   ctg5 1 5703140
ctg5	LTR_retriever	repeat_region	360447	362397	.	?	.	ID=repeat_region_54;Name=ctg5:360451..362393;Classification=LTR/unknown;Sequence_ontology=SO:0000657;ltr_identity=0.9957;Method=structural;motif=TGCA;tsd=ATTT
ctg5	LTR_retriever	target_site_duplication	360447	360450	.	?	.	ID=lTSD_54;Parent=repeat_region_54;Name=ctg5:360451..362393;Classification=LTR/unknown;Sequence_ontology=SO:0000434;ltr_identity=0.9957;Method=structural;motif=TGCA;tsd=ATTT
ctg5	LTR_retriever	long_terminal_repeat	360451	360684	.	?	.	ID=lLTR_54;Parent=repeat_region_54;Name=ctg5:360451..362393;Classification=LTR/unknown;Sequence_ontology=SO:0000286;ltr_identity=0.9957;Method=structural;motif=TGCA;tsd=ATTT
ctg5	LTR_retriever	LTR_retrotransposon	360451	362393	.	?	.	ID=LTRRT_54;Parent=repeat_region_54;Name=ctg5:360451..362393;Classification=LTR/unknown;Sequence_ontology=SO:0000186;ltr_identity=0.9957;Method=structural;motif=TGCA;tsd=ATTT
ctg5	LTR_retriever	long_terminal_repeat	362160	362393	.	?	.	ID=rLTR_54;Parent=repeat_region_54;Name=ctg5:360451..362393;Classification=LTR/unknown;Sequence_ontology=SO:0000286;ltr_identity=0.9957;Method=structural;motif=TGCA;tsd=ATTT
ctg5	LTR_retriever	target_site_duplication	362394	362397	.	?	.	ID=rTSD_54;Parent=repeat_region_54;Name=ctg5:360451..362393;Classification=LTR/unknown;Sequence_ontology=SO:0000434;ltr_identity=0.9957;Method=structural;motif=TGCA;tsd=ATTT
###
ctg5	LTR_retriever	repeat_region	1435992	1445565	.	+	.	ID=repeat_region_55;Name=ctg5:1435996..1445561;Classification=LTR/Gypsy;Sequence_ontology=SO:0000657;ltr_identity=0.9748;Method=structural;motif=TGCA;tsd=GGTG
ctg5	LTR_retriever	target_site_duplication	1435992	1435995	.	+	.	ID=lTSD_55;Parent=repeat_region_55;Name=ctg5:1435996..1445561;Classification=LTR/Gypsy;Sequence_ontology=SO:0000434;ltr_identity=0.9748;Method=structural;motif=TGCA;tsd=GGTG
ctg5	LTR_retriever	long_terminal_repeat	1435996	1436312	.	+	.	ID=lLTR_55;Parent=repeat_region_55;Name=ctg5:1435996..1445561;Classification=LTR/Gypsy;Sequence_ontology=SO:0000286;ltr_identity=0.9748;Method=structural;motif=TGCA;tsd=GGTG
ctg5	LTR_retriever	Gypsy_LTR_retrotransposon	1435996	1445561	.	+	.	ID=LTRRT_55;Parent=repeat_region_55;Name=ctg5:1435996..1445561;Classification=LTR/Gypsy;Sequence_ontology=SO:0002265;ltr_identity=0.9748;Method=structural;motif=TGCA;tsd=GGTG
ctg5	LTR_retriever	long_terminal_repeat	1445244	1445561	.	+	.	ID=rLTR_55;Parent=repeat_region_55;Name=ctg5:1435996..1445561;Classification=LTR/Gypsy;Sequence_ontology=SO:0000286;ltr_identity=0.9748;Method=structural;motif=TGCA;tsd=GGTG
ctg5	LTR_retriever	target_site_duplication	1445562	1445565	.	+	.	ID=rTSD_55;Parent=repeat_region_55;Name=ctg5:1435996..1445561;Classification=LTR/Gypsy;Sequence_ontology=SO:0000434;ltr_identity=0.9748;Method=structural;motif=TGCA;tsd=GGTG
###
ctg5	LTR_retriever	repeat_region	1754208	1760149	.	+	.	ID=repeat_region_56;Name=ctg5:1754212..1760145;Classification=LTR/Gypsy;Sequence_ontology=SO:0000657;ltr_identity=1.0000;Method=structural;motif=TGCA;tsd=GCTG
ctg5	LTR_retriever	target_site_duplication	1754208	1754211	.	+	.	ID=lTSD_56;Parent=repeat_region_56;Name=ctg5:1754212..1760145;Classification=LTR/Gypsy;Sequence_ontology=SO:0000434;ltr_identity=1.0000;Method=structural;motif=TGCA;tsd=GCTG
ctg5	LTR_retriever	long_terminal_repeat	1754212	1754325	.	+	.	ID=lLTR_56;Parent=repeat_region_56;Name=ctg5:1754212..1760145;Classification=LTR/Gypsy;Sequence_ontology=SO:0000286;ltr_identity=1.0000;Method=structural;motif=TGCA;tsd=GCTG
ctg5	LTR_retriever	Gypsy_LTR_retrotransposon	1754212	1760145	.	+	.	ID=LTRRT_56;Parent=repeat_region_56;Name=ctg5:1754212..1760145;Classification=LTR/Gypsy;Sequence_ontology=SO:0002265;ltr_identity=1.0000;Method=structural;motif=TGCA;tsd=GCTG
ctg5	LTR_retriever	long_terminal_repeat	1760032	1760145	.	+	.	ID=rLTR_56;Parent=repeat_region_56;Name=ctg5:1754212..1760145;Classification=LTR/Gypsy;Sequence_ontology=SO:0000286;ltr_identity=1.0000;Method=structural;motif=TGCA;tsd=GCTG
ctg5	LTR_retriever	target_site_duplication	1760146	1760149	.	+	.	ID=rTSD_56;Parent=repeat_region_56;Name=ctg5:1754212..1760145;Classification=LTR/Gypsy;Sequence_ontology=SO:0000434;ltr_identity=1.0000;Method=structural;motif=TGCA;tsd=GCTG
###
ctg5	LTR_retriever	repeat_region	1788496	1796072	.	?	.	ID=repeat_region_57;Name=ctg5:1788500..1796068;Classification=LTR/unknown;Sequence_ontology=SO:0000657;ltr_identity=1.0000;Method=structural;motif=TGCA;tsd=TTAT
ctg5	LTR_retriever	target_site_duplication	1788496	1788499	.	?	.	ID=lTSD_57;Parent=repeat_region_57;Name=ctg5:1788500..1796068;Classification=LTR/unknown;Sequence_ontology=SO:0000434;ltr_identity=1.0000;Method=structural;motif=TGCA;tsd=TTAT
ctg5	LTR_retriever	long_terminal_repeat	1788500	1788879	.	?	.	ID=lLTR_57;Parent=repeat_region_57;Name=ctg5:1788500..1796068;Classification=LTR/unknown;Sequence_ontology=SO:0000286;ltr_identity=1.0000;Method=structural;motif=TGCA;tsd=TTAT
ctg5	LTR_retriever	LTR_retrotransposon	1788500	1796068	.	?	.	ID=LTRRT_57;Parent=repeat_region_57;Name=ctg5:1788500..1796068;Classification=LTR/unknown;Sequence_ontology=SO:0000186;ltr_identity=1.0000;Method=structural;motif=TGCA;tsd=TTAT
ctg5	LTR_retriever	long_terminal_repeat	1795690	1796068	.	?	.	ID=rLTR_57;Parent=repeat_region_57;Name=ctg5:1788500..1796068;Classification=LTR/unknown;Sequence_ontology=SO:0000286;ltr_identity=1.0000;Method=structural;motif=TGCA;tsd=TTAT
ctg5	LTR_retriever	target_site_duplication	1796069	1796072	.	?	.	ID=rTSD_57;Parent=repeat_region_57;Name=ctg5:1788500..1796068;Classification=LTR/unknown;Sequence_ontology=SO:0000434;ltr_identity=1.0000;Method=structural;motif=TGCA;tsd=TTAT
###
ctg5	LTR_retriever	repeat_region	1865416	1867828	.	?	.	ID=repeat_region_58;Name=ctg5:1865420..1867824;Classification=LTR/unknown;Sequence_ontology=SO:0000657;ltr_identity=0.9805;Method=structural;motif=TGCA;tsd=TATT
ctg5	LTR_retriever	target_site_duplication	1865416	1865419	.	?	.	ID=lTSD_58;Parent=repeat_region_58;Name=ctg5:1865420..1867824;Classification=LTR/unknown;Sequence_ontology=SO:0000434;ltr_identity=0.9805;Method=structural;motif=TGCA;tsd=TATT
ctg5	LTR_retriever	long_terminal_repeat	1865420	1865691	.	?	.	ID=lLTR_58;Parent=repeat_region_58;Name=ctg5:1865420..1867824;Classification=LTR/unknown;Sequence_ontology=SO:0000286;ltr_identity=0.9805;Method=structural;motif=TGCA;tsd=TATT
ctg5	LTR_retriever	LTR_retrotransposon	1865420	1867824	.	?	.	ID=LTRRT_58;Parent=repeat_region_58;Name=ctg5:1865420..1867824;Classification=LTR/unknown;Sequence_ontology=SO:0000186;ltr_identity=0.9805;Method=structural;motif=TGCA;tsd=TATT
ctg5	LTR_retriever	long_terminal_repeat	1867568	1867824	.	?	.	ID=rLTR_58;Parent=repeat_region_58;Name=ctg5:1865420..1867824;Classification=LTR/unknown;Sequence_ontology=SO:0000286;ltr_identity=0.9805;Method=structural;motif=TGCA;tsd=TATT
ctg5	LTR_retriever	target_site_duplication	1867825	1867828	.	?	.	ID=rTSD_58;Parent=repeat_region_58;Name=ctg5:1865420..1867824;Classification=LTR/unknown;Sequence_ontology=SO:0000434;ltr_identity=0.9805;Method=structural;motif=TGCA;tsd=TATT
###
ctg5	LTR_retriever	repeat_region	1971777	1977246	.	?	.	ID=repeat_region_59;Name=ctg5:1971781..1977242;Classification=LTR/unknown;Sequence_ontology=SO:0000657;ltr_identity=1.0000;Method=structural;motif=TGCA;tsd=ATGC
ctg5	LTR_retriever	target_site_duplication	1971777	1971780	.	?	.	ID=lTSD_59;Parent=repeat_region_59;Name=ctg5:1971781..1977242;Classification=LTR/unknown;Sequence_ontology=SO:0000434;ltr_identity=1.0000;Method=structural;motif=TGCA;tsd=ATGC
ctg5	LTR_retriever	long_terminal_repeat	1971781	1971902	.	?	.	ID=lLTR_59;Parent=repeat_region_59;Name=ctg5:1971781..1977242;Classification=LTR/unknown;Sequence_ontology=SO:0000286;ltr_identity=1.0000;Method=structural;motif=TGCA;tsd=ATGC
ctg5	LTR_retriever	LTR_retrotransposon	1971781	1977242	.	?	.	ID=LTRRT_59;Parent=repeat_region_59;Name=ctg5:1971781..1977242;Classification=LTR/unknown;Sequence_ontology=SO:0000186;ltr_identity=1.0000;Method=structural;motif=TGCA;tsd=ATGC
ctg5	LTR_retriever	long_terminal_repeat	1977125	1977242	.	?	.	ID=rLTR_59;Parent=repeat_region_59;Name=ctg5:1971781..1977242;Classification=LTR/unknown;Sequence_ontology=SO:0000286;ltr_identity=1.0000;Method=structural;motif=TGCA;tsd=ATGC
ctg5	LTR_retriever	target_site_duplication	1977243	1977246	.	?	.	ID=rTSD_59;Parent=repeat_region_59;Name=ctg5:1971781..1977242;Classification=LTR/unknown;Sequence_ontology=SO:0000434;ltr_identity=1.0000;Method=structural;motif=TGCA;tsd=ATGC
###
ctg5	LTR_retriever	repeat_region	2266797	2278406	.	-	.	ID=repeat_region_60;Name=ctg5:2266805..2278402;Classification=LTR/Gypsy;Sequence_ontology=SO:0000657;ltr_identity=1.0000;Method=structural;motif=TGCA;tsd=ATAT
ctg5	LTR_retriever	target_site_duplication	2266797	2266800	.	-	.	ID=lTSD_60;Parent=repeat_region_60;Name=ctg5:2266805..2278402;Classification=LTR/Gypsy;Sequence_ontology=SO:0000434;ltr_identity=1.0000;Method=structural;motif=TGCA;tsd=ATAT
ctg5	LTR_retriever	long_terminal_repeat	2266805	2266951	.	-	.	ID=lLTR_60;Parent=repeat_region_60;Name=ctg5:2266805..2278402;Classification=LTR/Gypsy;Sequence_ontology=SO:0000286;ltr_identity=1.0000;Method=structural;motif=TGCA;tsd=ATAT
ctg5	LTR_retriever	Gypsy_LTR_retrotransposon	2266805	2278402	.	-	.	ID=LTRRT_60;Parent=repeat_region_60;Name=ctg5:2266805..2278402;Classification=LTR/Gypsy;Sequence_ontology=SO:0002265;ltr_identity=1.0000;Method=structural;motif=TGCA;tsd=ATAT
ctg5	LTR_retriever	long_terminal_repeat	2278257	2278402	.	-	.	ID=rLTR_60;Parent=repeat_region_60;Name=ctg5:2266805..2278402;Classification=LTR/Gypsy;Sequence_ontology=SO:0000286;ltr_identity=1.0000;Method=structural;motif=TGCA;tsd=ATAT
ctg5	LTR_retriever	target_site_duplication	2278403	2278406	.	-	.	ID=rTSD_60;Parent=repeat_region_60;Name=ctg5:2266805..2278402;Classification=LTR/Gypsy;Sequence_ontology=SO:0000434;ltr_identity=1.0000;Method=structural;motif=TGCA;tsd=ATAT
###
ctg5	LTR_retriever	repeat_region	2713513	2719361	.	+	.	ID=repeat_region_61;Name=ctg5:2713518..2719356;Classification=LTR/Gypsy;Sequence_ontology=SO:0000657;ltr_identity=0.9492;Method=structural;motif=TGCA;tsd=GGCTG
ctg5	LTR_retriever	target_site_duplication	2713513	2713517	.	+	.	ID=lTSD_61;Parent=repeat_region_61;Name=ctg5:2713518..2719356;Classification=LTR/Gypsy;Sequence_ontology=SO:0000434;ltr_identity=0.9492;Method=structural;motif=TGCA;tsd=GGCTG
ctg5	LTR_retriever	long_terminal_repeat	2713518	2713694	.	+	.	ID=lLTR_61;Parent=repeat_region_61;Name=ctg5:2713518..2719356;Classification=LTR/Gypsy;Sequence_ontology=SO:0000286;ltr_identity=0.9492;Method=structural;motif=TGCA;tsd=GGCTG
ctg5	LTR_retriever	Gypsy_LTR_retrotransposon	2713518	2719356	.	+	.	ID=LTRRT_61;Parent=repeat_region_61;Name=ctg5:2713518..2719356;Classification=LTR/Gypsy;Sequence_ontology=SO:0002265;ltr_identity=0.9492;Method=structural;motif=TGCA;tsd=GGCTG
ctg5	LTR_retriever	long_terminal_repeat	2719178	2719356	.	+	.	ID=rLTR_61;Parent=repeat_region_61;Name=ctg5:2713518..2719356;Classification=LTR/Gypsy;Sequence_ontology=SO:0000286;ltr_identity=0.9492;Method=structural;motif=TGCA;tsd=GGCTG
ctg5	LTR_retriever	target_site_duplication	2719357	2719361	.	+	.	ID=rTSD_61;Parent=repeat_region_61;Name=ctg5:2713518..2719356;Classification=LTR/Gypsy;Sequence_ontology=SO:0000434;ltr_identity=0.9492;Method=structural;motif=TGCA;tsd=GGCTG
###
ctg5	LTR_retriever	repeat_region	3637255	3645239	.	-	.	ID=repeat_region_62;Name=ctg5:3637260..3645234;Classification=LTR/Gypsy;Sequence_ontology=SO:0000657;ltr_identity=0.9917;Method=structural;motif=TGCA;tsd=CTTTG
ctg5	LTR_retriever	target_site_duplication	3637255	3637259	.	-	.	ID=lTSD_62;Parent=repeat_region_62;Name=ctg5:3637260..3645234;Classification=LTR/Gypsy;Sequence_ontology=SO:0000434;ltr_identity=0.9917;Method=structural;motif=TGCA;tsd=CTTTG
ctg5	LTR_retriever	long_terminal_repeat	3637260	3637500	.	-	.	ID=lLTR_62;Parent=repeat_region_62;Name=ctg5:3637260..3645234;Classification=LTR/Gypsy;Sequence_ontology=SO:0000286;ltr_identity=0.9917;Method=structural;motif=TGCA;tsd=CTTTG
ctg5	LTR_retriever	Gypsy_LTR_retrotransposon	3637260	3645234	.	-	.	ID=LTRRT_62;Parent=repeat_region_62;Name=ctg5:3637260..3645234;Classification=LTR/Gypsy;Sequence_ontology=SO:0002265;ltr_identity=0.9917;Method=structural;motif=TGCA;tsd=CTTTG
ctg5	LTR_retriever	long_terminal_repeat	3644992	3645234	.	-	.	ID=rLTR_62;Parent=repeat_region_62;Name=ctg5:3637260..3645234;Classification=LTR/Gypsy;Sequence_ontology=SO:0000286;ltr_identity=0.9917;Method=structural;motif=TGCA;tsd=CTTTG
ctg5	LTR_retriever	target_site_duplication	3645235	3645239	.	-	.	ID=rTSD_62;Parent=repeat_region_62;Name=ctg5:3637260..3645234;Classification=LTR/Gypsy;Sequence_ontology=SO:0000434;ltr_identity=0.9917;Method=structural;motif=TGCA;tsd=CTTTG
###
ctg5	LTR_retriever	repeat_region	3793492	3796256	.	?	.	ID=repeat_region_63;Name=ctg5:3793496..3796252;Classification=LTR/unknown;Sequence_ontology=SO:0000657;ltr_identity=0.9870;Method=structural;motif=TGCA;tsd=GTAA
ctg5	LTR_retriever	target_site_duplication	3793492	3793495	.	?	.	ID=lTSD_63;Parent=repeat_region_63;Name=ctg5:3793496..3796252;Classification=LTR/unknown;Sequence_ontology=SO:0000434;ltr_identity=0.9870;Method=structural;motif=TGCA;tsd=GTAA
ctg5	LTR_retriever	long_terminal_repeat	3793496	3793883	.	?	.	ID=lLTR_63;Parent=repeat_region_63;Name=ctg5:3793496..3796252;Classification=LTR/unknown;Sequence_ontology=SO:0000286;ltr_identity=0.9870;Method=structural;motif=TGCA;tsd=GTAA
ctg5	LTR_retriever	LTR_retrotransposon	3793496	3796252	.	?	.	ID=LTRRT_63;Parent=repeat_region_63;Name=ctg5:3793496..3796252;Classification=LTR/unknown;Sequence_ontology=SO:0000186;ltr_identity=0.9870;Method=structural;motif=TGCA;tsd=GTAA
ctg5	LTR_retriever	long_terminal_repeat	3795864	3796252	.	?	.	ID=rLTR_63;Parent=repeat_region_63;Name=ctg5:3793496..3796252;Classification=LTR/unknown;Sequence_ontology=SO:0000286;ltr_identity=0.9870;Method=structural;motif=TGCA;tsd=GTAA
ctg5	LTR_retriever	target_site_duplication	3796253	3796256	.	?	.	ID=rTSD_63;Parent=repeat_region_63;Name=ctg5:3793496..3796252;Classification=LTR/unknown;Sequence_ontology=SO:0000434;ltr_identity=0.9870;Method=structural;motif=TGCA;tsd=GTAA
###
ctg5	LTR_retriever	repeat_region	3951249	3953694	.	?	.	ID=repeat_region_64;Name=ctg5:3951253..3953690;Classification=LTR/unknown;Sequence_ontology=SO:0000657;ltr_identity=1.0000;Method=structural;motif=TGCA;tsd=GTTC
ctg5	LTR_retriever	target_site_duplication	3951249	3951252	.	?	.	ID=lTSD_64;Parent=repeat_region_64;Name=ctg5:3951253..3953690;Classification=LTR/unknown;Sequence_ontology=SO:0000434;ltr_identity=1.0000;Method=structural;motif=TGCA;tsd=GTTC
ctg5	LTR_retriever	long_terminal_repeat	3951253	3951380	.	?	.	ID=lLTR_64;Parent=repeat_region_64;Name=ctg5:3951253..3953690;Classification=LTR/unknown;Sequence_ontology=SO:0000286;ltr_identity=1.0000;Method=structural;motif=TGCA;tsd=GTTC
ctg5	LTR_retriever	LTR_retrotransposon	3951253	3953690	.	?	.	ID=LTRRT_64;Parent=repeat_region_64;Name=ctg5:3951253..3953690;Classification=LTR/unknown;Sequence_ontology=SO:0000186;ltr_identity=1.0000;Method=structural;motif=TGCA;tsd=GTTC
ctg5	LTR_retriever	long_terminal_repeat	3953563	3953690	.	?	.	ID=rLTR_64;Parent=repeat_region_64;Name=ctg5:3951253..3953690;Classification=LTR/unknown;Sequence_ontology=SO:0000286;ltr_identity=1.0000;Method=structural;motif=TGCA;tsd=GTTC
ctg5	LTR_retriever	target_site_duplication	3953691	3953694	.	?	.	ID=rTSD_64;Parent=repeat_region_64;Name=ctg5:3951253..3953690;Classification=LTR/unknown;Sequence_ontology=SO:0000434;ltr_identity=1.0000;Method=structural;motif=TGCA;tsd=GTTC
###
ctg5	LTR_retriever	repeat_region	4880943	4887934	.	-	.	ID=repeat_region_65;Name=ctg5:4880947..4887930;Classification=LTR/Gypsy;Sequence_ontology=SO:0000657;ltr_identity=0.9928;Method=structural;motif=TGCA;tsd=ATGG
ctg5	LTR_retriever	target_site_duplication	4880943	4880946	.	-	.	ID=lTSD_65;Parent=repeat_region_65;Name=ctg5:4880947..4887930;Classification=LTR/Gypsy;Sequence_ontology=SO:0000434;ltr_identity=0.9928;Method=structural;motif=TGCA;tsd=ATGG
ctg5	LTR_retriever	long_terminal_repeat	4880947	4881644	.	-	.	ID=lLTR_65;Parent=repeat_region_65;Name=ctg5:4880947..4887930;Classification=LTR/Gypsy;Sequence_ontology=SO:0000286;ltr_identity=0.9928;Method=structural;motif=TGCA;tsd=ATGG
ctg5	LTR_retriever	Gypsy_LTR_retrotransposon	4880947	4887930	.	-	.	ID=LTRRT_65;Parent=repeat_region_65;Name=ctg5:4880947..4887930;Classification=LTR/Gypsy;Sequence_ontology=SO:0002265;ltr_identity=0.9928;Method=structural;motif=TGCA;tsd=ATGG
ctg5	LTR_retriever	long_terminal_repeat	4887230	4887930	.	-	.	ID=rLTR_65;Parent=repeat_region_65;Name=ctg5:4880947..4887930;Classification=LTR/Gypsy;Sequence_ontology=SO:0000286;ltr_identity=0.9928;Method=structural;motif=TGCA;tsd=ATGG
ctg5	LTR_retriever	target_site_duplication	4887931	4887934	.	-	.	ID=rTSD_65;Parent=repeat_region_65;Name=ctg5:4880947..4887930;Classification=LTR/Gypsy;Sequence_ontology=SO:0000434;ltr_identity=0.9928;Method=structural;motif=TGCA;tsd=ATGG
###
ctg5	LTR_retriever	repeat_region	5497043	5504771	.	-	.	ID=repeat_region_66;Name=ctg5:5497047..5504767;Classification=LTR/Gypsy;Sequence_ontology=SO:0000657;ltr_identity=0.9775;Method=structural;motif=TGCA;tsd=GAAC
ctg5	LTR_retriever	target_site_duplication	5497043	5497046	.	-	.	ID=lTSD_66;Parent=repeat_region_66;Name=ctg5:5497047..5504767;Classification=LTR/Gypsy;Sequence_ontology=SO:0000434;ltr_identity=0.9775;Method=structural;motif=TGCA;tsd=GAAC
ctg5	LTR_retriever	long_terminal_repeat	5497047	5497268	.	-	.	ID=lLTR_66;Parent=repeat_region_66;Name=ctg5:5497047..5504767;Classification=LTR/Gypsy;Sequence_ontology=SO:0000286;ltr_identity=0.9775;Method=structural;motif=TGCA;tsd=GAAC
ctg5	LTR_retriever	Gypsy_LTR_retrotransposon	5497047	5504767	.	-	.	ID=LTRRT_66;Parent=repeat_region_66;Name=ctg5:5497047..5504767;Classification=LTR/Gypsy;Sequence_ontology=SO:0002265;ltr_identity=0.9775;Method=structural;motif=TGCA;tsd=GAAC
ctg5	LTR_retriever	long_terminal_repeat	5504544	5504767	.	-	.	ID=rLTR_66;Parent=repeat_region_66;Name=ctg5:5497047..5504767;Classification=LTR/Gypsy;Sequence_ontology=SO:0000286;ltr_identity=0.9775;Method=structural;motif=TGCA;tsd=GAAC
ctg5	LTR_retriever	target_site_duplication	5504768	5504771	.	-	.	ID=rTSD_66;Parent=repeat_region_66;Name=ctg5:5497047..5504767;Classification=LTR/Gypsy;Sequence_ontology=SO:0000434;ltr_identity=0.9775;Method=structural;motif=TGCA;tsd=GAAC
###
##sequence-region   ctg6 1 12317132
ctg6	LTR_retriever	repeat_region	842240	851927	.	?	.	ID=repeat_region_67;Name=ctg6:842244..851923;Classification=LTR/unknown;Sequence_ontology=SO:0000657;ltr_identity=0.9679;Method=structural;motif=TGCA;tsd=GACA
ctg6	LTR_retriever	target_site_duplication	842240	842243	.	?	.	ID=lTSD_67;Parent=repeat_region_67;Name=ctg6:842244..851923;Classification=LTR/unknown;Sequence_ontology=SO:0000434;ltr_identity=0.9679;Method=structural;motif=TGCA;tsd=GACA
ctg6	LTR_retriever	long_terminal_repeat	842244	842402	.	?	.	ID=lLTR_67;Parent=repeat_region_67;Name=ctg6:842244..851923;Classification=LTR/unknown;Sequence_ontology=SO:0000286;ltr_identity=0.9679;Method=structural;motif=TGCA;tsd=GACA
ctg6	LTR_retriever	LTR_retrotransposon	842244	851923	.	?	.	ID=LTRRT_67;Parent=repeat_region_67;Name=ctg6:842244..851923;Classification=LTR/unknown;Sequence_ontology=SO:0000186;ltr_identity=0.9679;Method=structural;motif=TGCA;tsd=GACA
ctg6	LTR_retriever	long_terminal_repeat	851765	851923	.	?	.	ID=rLTR_67;Parent=repeat_region_67;Name=ctg6:842244..851923;Classification=LTR/unknown;Sequence_ontology=SO:0000286;ltr_identity=0.9679;Method=structural;motif=TGCA;tsd=GACA
ctg6	LTR_retriever	target_site_duplication	851924	851927	.	?	.	ID=rTSD_67;Parent=repeat_region_67;Name=ctg6:842244..851923;Classification=LTR/unknown;Sequence_ontology=SO:0000434;ltr_identity=0.9679;Method=structural;motif=TGCA;tsd=GACA
###
ctg6	LTR_retriever	repeat_region	1054490	1057359	.	?	.	ID=repeat_region_68;Name=ctg6:1054494..1057355;Classification=LTR/unknown;Sequence_ontology=SO:0000657;ltr_identity=1.0000;Method=structural;motif=TGCA;tsd=GTAC
ctg6	LTR_retriever	target_site_duplication	1054490	1054493	.	?	.	ID=lTSD_68;Parent=repeat_region_68;Name=ctg6:1054494..1057355;Classification=LTR/unknown;Sequence_ontology=SO:0000434;ltr_identity=1.0000;Method=structural;motif=TGCA;tsd=GTAC
ctg6	LTR_retriever	long_terminal_repeat	1054494	1054621	.	?	.	ID=lLTR_68;Parent=repeat_region_68;Name=ctg6:1054494..1057355;Classification=LTR/unknown;Sequence_ontology=SO:0000286;ltr_identity=1.0000;Method=structural;motif=TGCA;tsd=GTAC
ctg6	LTR_retriever	LTR_retrotransposon	1054494	1057355	.	?	.	ID=LTRRT_68;Parent=repeat_region_68;Name=ctg6:1054494..1057355;Classification=LTR/unknown;Sequence_ontology=SO:0000186;ltr_identity=1.0000;Method=structural;motif=TGCA;tsd=GTAC
ctg6	LTR_retriever	long_terminal_repeat	1057229	1057355	.	?	.	ID=rLTR_68;Parent=repeat_region_68;Name=ctg6:1054494..1057355;Classification=LTR/unknown;Sequence_ontology=SO:0000286;ltr_identity=1.0000;Method=structural;motif=TGCA;tsd=GTAC
ctg6	LTR_retriever	target_site_duplication	1057356	1057359	.	?	.	ID=rTSD_68;Parent=repeat_region_68;Name=ctg6:1054494..1057355;Classification=LTR/unknown;Sequence_ontology=SO:0000434;ltr_identity=1.0000;Method=structural;motif=TGCA;tsd=GTAC
###
ctg6	LTR_retriever	repeat_region	1070936	1076423	.	+	.	ID=repeat_region_69;Name=ctg6:1070940..1076419;Classification=LTR/Gypsy;Sequence_ontology=SO:0000657;ltr_identity=0.9899;Method=structural;motif=TGCA;tsd=ATAC
ctg6	LTR_retriever	target_site_duplication	1070936	1070939	.	+	.	ID=lTSD_69;Parent=repeat_region_69;Name=ctg6:1070940..1076419;Classification=LTR/Gypsy;Sequence_ontology=SO:0000434;ltr_identity=0.9899;Method=structural;motif=TGCA;tsd=ATAC
ctg6	LTR_retriever	long_terminal_repeat	1070940	1071335	.	+	.	ID=lLTR_69;Parent=repeat_region_69;Name=ctg6:1070940..1076419;Classification=LTR/Gypsy;Sequence_ontology=SO:0000286;ltr_identity=0.9899;Method=structural;motif=TGCA;tsd=ATAC
ctg6	LTR_retriever	Gypsy_LTR_retrotransposon	1070940	1076419	.	+	.	ID=LTRRT_69;Parent=repeat_region_69;Name=ctg6:1070940..1076419;Classification=LTR/Gypsy;Sequence_ontology=SO:0002265;ltr_identity=0.9899;Method=structural;motif=TGCA;tsd=ATAC
ctg6	LTR_retriever	long_terminal_repeat	1076024	1076419	.	+	.	ID=rLTR_69;Parent=repeat_region_69;Name=ctg6:1070940..1076419;Classification=LTR/Gypsy;Sequence_ontology=SO:0000286;ltr_identity=0.9899;Method=structural;motif=TGCA;tsd=ATAC
ctg6	LTR_retriever	target_site_duplication	1076420	1076423	.	+	.	ID=rTSD_69;Parent=repeat_region_69;Name=ctg6:1070940..1076419;Classification=LTR/Gypsy;Sequence_ontology=SO:0000434;ltr_identity=0.9899;Method=structural;motif=TGCA;tsd=ATAC
###
ctg6	LTR_retriever	repeat_region	1903136	1906553	.	+	.	ID=repeat_region_70;Name=ctg6:1903141..1906548;Classification=LTR/Gypsy;Sequence_ontology=SO:0000657;ltr_identity=0.9899;Method=structural;motif=TACA;tsd=GTATG
ctg6	LTR_retriever	target_site_duplication	1903136	1903140	.	+	.	ID=lTSD_70;Parent=repeat_region_70;Name=ctg6:1903141..1906548;Classification=LTR/Gypsy;Sequence_ontology=SO:0000434;ltr_identity=0.9899;Method=structural;motif=TACA;tsd=GTATG
ctg6	LTR_retriever	long_terminal_repeat	1903141	1903539	.	+	.	ID=lLTR_70;Parent=repeat_region_70;Name=ctg6:1903141..1906548;Classification=LTR/Gypsy;Sequence_ontology=SO:0000286;ltr_identity=0.9899;Method=structural;motif=TACA;tsd=GTATG
ctg6	LTR_retriever	Gypsy_LTR_retrotransposon	1903141	1906548	.	+	.	ID=LTRRT_70;Parent=repeat_region_70;Name=ctg6:1903141..1906548;Classification=LTR/Gypsy;Sequence_ontology=SO:0002265;ltr_identity=0.9899;Method=structural;motif=TACA;tsd=GTATG
ctg6	LTR_retriever	long_terminal_repeat	1906151	1906548	.	+	.	ID=rLTR_70;Parent=repeat_region_70;Name=ctg6:1903141..1906548;Classification=LTR/Gypsy;Sequence_ontology=SO:0000286;ltr_identity=0.9899;Method=structural;motif=TACA;tsd=GTATG
ctg6	LTR_retriever	target_site_duplication	1906549	1906553	.	+	.	ID=rTSD_70;Parent=repeat_region_70;Name=ctg6:1903141..1906548;Classification=LTR/Gypsy;Sequence_ontology=SO:0000434;ltr_identity=0.9899;Method=structural;motif=TACA;tsd=GTATG
###
ctg6	LTR_retriever	repeat_region	1903136	1910406	.	+	.	ID=repeat_region_71;Name=ctg6:1903141..1910401;Classification=LTR/Gypsy;Sequence_ontology=SO:0000657;ltr_identity=0.9949;Method=structural;motif=TACA;tsd=GTATG
ctg6	LTR_retriever	target_site_duplication	1903136	1903140	.	+	.	ID=lTSD_71;Parent=repeat_region_71;Name=ctg6:1903141..1910401;Classification=LTR/Gypsy;Sequence_ontology=SO:0000434;ltr_identity=0.9949;Method=structural;motif=TACA;tsd=GTATG
ctg6	LTR_retriever	long_terminal_repeat	1903141	1903539	.	+	.	ID=lLTR_71;Parent=repeat_region_71;Name=ctg6:1903141..1910401;Classification=LTR/Gypsy;Sequence_ontology=SO:0000286;ltr_identity=0.9949;Method=structural;motif=TACA;tsd=GTATG
ctg6	LTR_retriever	Gypsy_LTR_retrotransposon	1903141	1910401	.	+	.	ID=LTRRT_71;Parent=repeat_region_71;Name=ctg6:1903141..1910401;Classification=LTR/Gypsy;Sequence_ontology=SO:0002265;ltr_identity=0.9949;Method=structural;motif=TACA;tsd=GTATG
ctg6	LTR_retriever	long_terminal_repeat	1910010	1910401	.	+	.	ID=rLTR_71;Parent=repeat_region_71;Name=ctg6:1903141..1910401;Classification=LTR/Gypsy;Sequence_ontology=SO:0000286;ltr_identity=0.9949;Method=structural;motif=TACA;tsd=GTATG
ctg6	LTR_retriever	target_site_duplication	1910402	1910406	.	+	.	ID=rTSD_71;Parent=repeat_region_71;Name=ctg6:1903141..1910401;Classification=LTR/Gypsy;Sequence_ontology=SO:0000434;ltr_identity=0.9949;Method=structural;motif=TACA;tsd=GTATG
###
ctg6	LTR_retriever	repeat_region	1910676	1914319	.	+	.	ID=repeat_region_72;Name=ctg6:1910680..1914315;Classification=LTR/Gypsy;Sequence_ontology=SO:0000657;ltr_identity=0.9923;Method=structural;motif=TGCA;tsd=ATAT
ctg6	LTR_retriever	target_site_duplication	1910676	1910679	.	+	.	ID=lTSD_72;Parent=repeat_region_72;Name=ctg6:1910680..1914315;Classification=LTR/Gypsy;Sequence_ontology=SO:0000434;ltr_identity=0.9923;Method=structural;motif=TGCA;tsd=ATAT
ctg6	LTR_retriever	long_terminal_repeat	1910680	1911067	.	+	.	ID=lLTR_72;Parent=repeat_region_72;Name=ctg6:1910680..1914315;Classification=LTR/Gypsy;Sequence_ontology=SO:0000286;ltr_identity=0.9923;Method=structural;motif=TGCA;tsd=ATAT
ctg6	LTR_retriever	Gypsy_LTR_retrotransposon	1910680	1914315	.	+	.	ID=LTRRT_72;Parent=repeat_region_72;Name=ctg6:1910680..1914315;Classification=LTR/Gypsy;Sequence_ontology=SO:0002265;ltr_identity=0.9923;Method=structural;motif=TGCA;tsd=ATAT
ctg6	LTR_retriever	long_terminal_repeat	1913921	1914315	.	+	.	ID=rLTR_72;Parent=repeat_region_72;Name=ctg6:1910680..1914315;Classification=LTR/Gypsy;Sequence_ontology=SO:0000286;ltr_identity=0.9923;Method=structural;motif=TGCA;tsd=ATAT
ctg6	LTR_retriever	target_site_duplication	1914316	1914319	.	+	.	ID=rTSD_72;Parent=repeat_region_72;Name=ctg6:1910680..1914315;Classification=LTR/Gypsy;Sequence_ontology=SO:0000434;ltr_identity=0.9923;Method=structural;motif=TGCA;tsd=ATAT
###
ctg6	LTR_retriever	repeat_region	2287168	2293767	.	?	.	ID=repeat_region_73;Name=ctg6:2287173..2293762;Classification=LTR/unknown;Sequence_ontology=SO:0000657;ltr_identity=0.9729;Method=structural;motif=TGCA;tsd=CCATC
ctg6	LTR_retriever	target_site_duplication	2287168	2287172	.	?	.	ID=lTSD_73;Parent=repeat_region_73;Name=ctg6:2287173..2293762;Classification=LTR/unknown;Sequence_ontology=SO:0000434;ltr_identity=0.9729;Method=structural;motif=TGCA;tsd=CCATC
ctg6	LTR_retriever	long_terminal_repeat	2287173	2287393	.	?	.	ID=lLTR_73;Parent=repeat_region_73;Name=ctg6:2287173..2293762;Classification=LTR/unknown;Sequence_ontology=SO:0000286;ltr_identity=0.9729;Method=structural;motif=TGCA;tsd=CCATC
ctg6	LTR_retriever	LTR_retrotransposon	2287173	2293762	.	?	.	ID=LTRRT_73;Parent=repeat_region_73;Name=ctg6:2287173..2293762;Classification=LTR/unknown;Sequence_ontology=SO:0000186;ltr_identity=0.9729;Method=structural;motif=TGCA;tsd=CCATC
ctg6	LTR_retriever	long_terminal_repeat	2293541	2293762	.	?	.	ID=rLTR_73;Parent=repeat_region_73;Name=ctg6:2287173..2293762;Classification=LTR/unknown;Sequence_ontology=SO:0000286;ltr_identity=0.9729;Method=structural;motif=TGCA;tsd=CCATC
ctg6	LTR_retriever	target_site_duplication	2293763	2293767	.	?	.	ID=rTSD_73;Parent=repeat_region_73;Name=ctg6:2287173..2293762;Classification=LTR/unknown;Sequence_ontology=SO:0000434;ltr_identity=0.9729;Method=structural;motif=TGCA;tsd=CCATC
###
ctg6	LTR_retriever	repeat_region	3105683	3111172	.	?	.	ID=repeat_region_74;Name=ctg6:3105687..3111168;Classification=LTR/unknown;Sequence_ontology=SO:0000657;ltr_identity=1.0000;Method=structural;motif=TGCA;tsd=ATAT
ctg6	LTR_retriever	target_site_duplication	3105683	3105686	.	?	.	ID=lTSD_74;Parent=repeat_region_74;Name=ctg6:3105687..3111168;Classification=LTR/unknown;Sequence_ontology=SO:0000434;ltr_identity=1.0000;Method=structural;motif=TGCA;tsd=ATAT
ctg6	LTR_retriever	long_terminal_repeat	3105687	3105808	.	?	.	ID=lLTR_74;Parent=repeat_region_74;Name=ctg6:3105687..3111168;Classification=LTR/unknown;Sequence_ontology=SO:0000286;ltr_identity=1.0000;Method=structural;motif=TGCA;tsd=ATAT
ctg6	LTR_retriever	LTR_retrotransposon	3105687	3111168	.	?	.	ID=LTRRT_74;Parent=repeat_region_74;Name=ctg6:3105687..3111168;Classification=LTR/unknown;Sequence_ontology=SO:0000186;ltr_identity=1.0000;Method=structural;motif=TGCA;tsd=ATAT
ctg6	LTR_retriever	long_terminal_repeat	3111047	3111168	.	?	.	ID=rLTR_74;Parent=repeat_region_74;Name=ctg6:3105687..3111168;Classification=LTR/unknown;Sequence_ontology=SO:0000286;ltr_identity=1.0000;Method=structural;motif=TGCA;tsd=ATAT
ctg6	LTR_retriever	target_site_duplication	3111169	3111172	.	?	.	ID=rTSD_74;Parent=repeat_region_74;Name=ctg6:3105687..3111168;Classification=LTR/unknown;Sequence_ontology=SO:0000434;ltr_identity=1.0000;Method=structural;motif=TGCA;tsd=ATAT
###
ctg6	LTR_retriever	repeat_region	4352930	4355727	.	?	.	ID=repeat_region_75;Name=ctg6:4352934..4355723;Classification=LTR/unknown;Sequence_ontology=SO:0000657;ltr_identity=0.9925;Method=structural;motif=TGCA;tsd=CGAG
ctg6	LTR_retriever	target_site_duplication	4352930	4352933	.	?	.	ID=lTSD_75;Parent=repeat_region_75;Name=ctg6:4352934..4355723;Classification=LTR/unknown;Sequence_ontology=SO:0000434;ltr_identity=0.9925;Method=structural;motif=TGCA;tsd=CGAG
ctg6	LTR_retriever	long_terminal_repeat	4352934	4353201	.	?	.	ID=lLTR_75;Parent=repeat_region_75;Name=ctg6:4352934..4355723;Classification=LTR/unknown;Sequence_ontology=SO:0000286;ltr_identity=0.9925;Method=structural;motif=TGCA;tsd=CGAG
ctg6	LTR_retriever	LTR_retrotransposon	4352934	4355723	.	?	.	ID=LTRRT_75;Parent=repeat_region_75;Name=ctg6:4352934..4355723;Classification=LTR/unknown;Sequence_ontology=SO:0000186;ltr_identity=0.9925;Method=structural;motif=TGCA;tsd=CGAG
ctg6	LTR_retriever	long_terminal_repeat	4355453	4355723	.	?	.	ID=rLTR_75;Parent=repeat_region_75;Name=ctg6:4352934..4355723;Classification=LTR/unknown;Sequence_ontology=SO:0000286;ltr_identity=0.9925;Method=structural;motif=TGCA;tsd=CGAG
ctg6	LTR_retriever	target_site_duplication	4355724	4355727	.	?	.	ID=rTSD_75;Parent=repeat_region_75;Name=ctg6:4352934..4355723;Classification=LTR/unknown;Sequence_ontology=SO:0000434;ltr_identity=0.9925;Method=structural;motif=TGCA;tsd=CGAG
###
ctg6	LTR_retriever	repeat_region	6660018	6664032	.	?	.	ID=repeat_region_76;Name=ctg6:6660022..6664028;Classification=LTR/unknown;Sequence_ontology=SO:0000657;ltr_identity=0.9917;Method=structural;motif=TGCA;tsd=TGGC
ctg6	LTR_retriever	target_site_duplication	6660018	6660021	.	?	.	ID=lTSD_76;Parent=repeat_region_76;Name=ctg6:6660022..6664028;Classification=LTR/unknown;Sequence_ontology=SO:0000434;ltr_identity=0.9917;Method=structural;motif=TGCA;tsd=TGGC
ctg6	LTR_retriever	long_terminal_repeat	6660022	6660144	.	?	.	ID=lLTR_76;Parent=repeat_region_76;Name=ctg6:6660022..6664028;Classification=LTR/unknown;Sequence_ontology=SO:0000286;ltr_identity=0.9917;Method=structural;motif=TGCA;tsd=TGGC
ctg6	LTR_retriever	LTR_retrotransposon	6660022	6664028	.	?	.	ID=LTRRT_76;Parent=repeat_region_76;Name=ctg6:6660022..6664028;Classification=LTR/unknown;Sequence_ontology=SO:0000186;ltr_identity=0.9917;Method=structural;motif=TGCA;tsd=TGGC
ctg6	LTR_retriever	long_terminal_repeat	6663903	6664028	.	?	.	ID=rLTR_76;Parent=repeat_region_76;Name=ctg6:6660022..6664028;Classification=LTR/unknown;Sequence_ontology=SO:0000286;ltr_identity=0.9917;Method=structural;motif=TGCA;tsd=TGGC
ctg6	LTR_retriever	target_site_duplication	6664029	6664032	.	?	.	ID=rTSD_76;Parent=repeat_region_76;Name=ctg6:6660022..6664028;Classification=LTR/unknown;Sequence_ontology=SO:0000434;ltr_identity=0.9917;Method=structural;motif=TGCA;tsd=TGGC
###
ctg6	LTR_retriever	repeat_region	6956599	6959398	.	?	.	ID=repeat_region_77;Name=ctg6:6956603..6959394;Classification=LTR/unknown;Sequence_ontology=SO:0000657;ltr_identity=1.0000;Method=structural;motif=TGCA;tsd=GCAT
ctg6	LTR_retriever	target_site_duplication	6956599	6956602	.	?	.	ID=lTSD_77;Parent=repeat_region_77;Name=ctg6:6956603..6959394;Classification=LTR/unknown;Sequence_ontology=SO:0000434;ltr_identity=1.0000;Method=structural;motif=TGCA;tsd=GCAT
ctg6	LTR_retriever	long_terminal_repeat	6956603	6956730	.	?	.	ID=lLTR_77;Parent=repeat_region_77;Name=ctg6:6956603..6959394;Classification=LTR/unknown;Sequence_ontology=SO:0000286;ltr_identity=1.0000;Method=structural;motif=TGCA;tsd=GCAT
ctg6	LTR_retriever	LTR_retrotransposon	6956603	6959394	.	?	.	ID=LTRRT_77;Parent=repeat_region_77;Name=ctg6:6956603..6959394;Classification=LTR/unknown;Sequence_ontology=SO:0000186;ltr_identity=1.0000;Method=structural;motif=TGCA;tsd=GCAT
ctg6	LTR_retriever	long_terminal_repeat	6959267	6959394	.	?	.	ID=rLTR_77;Parent=repeat_region_77;Name=ctg6:6956603..6959394;Classification=LTR/unknown;Sequence_ontology=SO:0000286;ltr_identity=1.0000;Method=structural;motif=TGCA;tsd=GCAT
ctg6	LTR_retriever	target_site_duplication	6959395	6959398	.	?	.	ID=rTSD_77;Parent=repeat_region_77;Name=ctg6:6956603..6959394;Classification=LTR/unknown;Sequence_ontology=SO:0000434;ltr_identity=1.0000;Method=structural;motif=TGCA;tsd=GCAT
###
ctg6	LTR_retriever	repeat_region	7239262	7242936	.	-	.	ID=repeat_region_78;Name=ctg6:7239266..7242932;Classification=LTR/Gypsy;Sequence_ontology=SO:0000657;ltr_identity=0.9949;Method=structural;motif=TGCA;tsd=ATAT
ctg6	LTR_retriever	target_site_duplication	7239262	7239265	.	-	.	ID=lTSD_78;Parent=repeat_region_78;Name=ctg6:7239266..7242932;Classification=LTR/Gypsy;Sequence_ontology=SO:0000434;ltr_identity=0.9949;Method=structural;motif=TGCA;tsd=ATAT
ctg6	LTR_retriever	long_terminal_repeat	7239266	7239658	.	-	.	ID=lLTR_78;Parent=repeat_region_78;Name=ctg6:7239266..7242932;Classification=LTR/Gypsy;Sequence_ontology=SO:0000286;ltr_identity=0.9949;Method=structural;motif=TGCA;tsd=ATAT
ctg6	LTR_retriever	Gypsy_LTR_retrotransposon	7239266	7242932	.	-	.	ID=LTRRT_78;Parent=repeat_region_78;Name=ctg6:7239266..7242932;Classification=LTR/Gypsy;Sequence_ontology=SO:0002265;ltr_identity=0.9949;Method=structural;motif=TGCA;tsd=ATAT
ctg6	LTR_retriever	long_terminal_repeat	7242541	7242932	.	-	.	ID=rLTR_78;Parent=repeat_region_78;Name=ctg6:7239266..7242932;Classification=LTR/Gypsy;Sequence_ontology=SO:0000286;ltr_identity=0.9949;Method=structural;motif=TGCA;tsd=ATAT
ctg6	LTR_retriever	target_site_duplication	7242933	7242936	.	-	.	ID=rTSD_78;Parent=repeat_region_78;Name=ctg6:7239266..7242932;Classification=LTR/Gypsy;Sequence_ontology=SO:0000434;ltr_identity=0.9949;Method=structural;motif=TGCA;tsd=ATAT
###
ctg6	LTR_retriever	repeat_region	7516519	7522116	.	+	.	ID=repeat_region_79;Name=ctg6:7516523..7522112;Classification=LTR/Gypsy;Sequence_ontology=SO:0000657;ltr_identity=0.9974;Method=structural;motif=TGCA;tsd=ATAC
ctg6	LTR_retriever	target_site_duplication	7516519	7516522	.	+	.	ID=lTSD_79;Parent=repeat_region_79;Name=ctg6:7516523..7522112;Classification=LTR/Gypsy;Sequence_ontology=SO:0000434;ltr_identity=0.9974;Method=structural;motif=TGCA;tsd=ATAC
ctg6	LTR_retriever	long_terminal_repeat	7516523	7516908	.	+	.	ID=lLTR_79;Parent=repeat_region_79;Name=ctg6:7516523..7522112;Classification=LTR/Gypsy;Sequence_ontology=SO:0000286;ltr_identity=0.9974;Method=structural;motif=TGCA;tsd=ATAC
ctg6	LTR_retriever	Gypsy_LTR_retrotransposon	7516523	7522112	.	+	.	ID=LTRRT_79;Parent=repeat_region_79;Name=ctg6:7516523..7522112;Classification=LTR/Gypsy;Sequence_ontology=SO:0002265;ltr_identity=0.9974;Method=structural;motif=TGCA;tsd=ATAC
ctg6	LTR_retriever	long_terminal_repeat	7521723	7522112	.	+	.	ID=rLTR_79;Parent=repeat_region_79;Name=ctg6:7516523..7522112;Classification=LTR/Gypsy;Sequence_ontology=SO:0000286;ltr_identity=0.9974;Method=structural;motif=TGCA;tsd=ATAC
ctg6	LTR_retriever	target_site_duplication	7522113	7522116	.	+	.	ID=rTSD_79;Parent=repeat_region_79;Name=ctg6:7516523..7522112;Classification=LTR/Gypsy;Sequence_ontology=SO:0000434;ltr_identity=0.9974;Method=structural;motif=TGCA;tsd=ATAC
###
ctg6	LTR_retriever	repeat_region	7583015	7587865	.	+	.	ID=repeat_region_80;Name=ctg6:7583019..7587861;Classification=LTR/Gypsy;Sequence_ontology=SO:0000657;ltr_identity=1.0000;Method=structural;motif=TGCA;tsd=GTAT
ctg6	LTR_retriever	target_site_duplication	7583015	7583018	.	+	.	ID=lTSD_80;Parent=repeat_region_80;Name=ctg6:7583019..7587861;Classification=LTR/Gypsy;Sequence_ontology=SO:0000434;ltr_identity=1.0000;Method=structural;motif=TGCA;tsd=GTAT
ctg6	LTR_retriever	long_terminal_repeat	7583019	7583132	.	+	.	ID=lLTR_80;Parent=repeat_region_80;Name=ctg6:7583019..7587861;Classification=LTR/Gypsy;Sequence_ontology=SO:0000286;ltr_identity=1.0000;Method=structural;motif=TGCA;tsd=GTAT
ctg6	LTR_retriever	Gypsy_LTR_retrotransposon	7583019	7587861	.	+	.	ID=LTRRT_80;Parent=repeat_region_80;Name=ctg6:7583019..7587861;Classification=LTR/Gypsy;Sequence_ontology=SO:0002265;ltr_identity=1.0000;Method=structural;motif=TGCA;tsd=GTAT
ctg6	LTR_retriever	long_terminal_repeat	7587752	7587861	.	+	.	ID=rLTR_80;Parent=repeat_region_80;Name=ctg6:7583019..7587861;Classification=LTR/Gypsy;Sequence_ontology=SO:0000286;ltr_identity=1.0000;Method=structural;motif=TGCA;tsd=GTAT
ctg6	LTR_retriever	target_site_duplication	7587862	7587865	.	+	.	ID=rTSD_80;Parent=repeat_region_80;Name=ctg6:7583019..7587861;Classification=LTR/Gypsy;Sequence_ontology=SO:0000434;ltr_identity=1.0000;Method=structural;motif=TGCA;tsd=GTAT
###
ctg6	LTR_retriever	repeat_region	8349725	8358168	.	-	.	ID=repeat_region_81;Name=ctg6:8349730..8358163;Classification=LTR/Gypsy;Sequence_ontology=SO:0000657;ltr_identity=1.0000;Method=structural;motif=TGCA;tsd=GGTAT
ctg6	LTR_retriever	target_site_duplication	8349725	8349729	.	-	.	ID=lTSD_81;Parent=repeat_region_81;Name=ctg6:8349730..8358163;Classification=LTR/Gypsy;Sequence_ontology=SO:0000434;ltr_identity=1.0000;Method=structural;motif=TGCA;tsd=GGTAT
ctg6	LTR_retriever	long_terminal_repeat	8349730	8349929	.	-	.	ID=lLTR_81;Parent=repeat_region_81;Name=ctg6:8349730..8358163;Classification=LTR/Gypsy;Sequence_ontology=SO:0000286;ltr_identity=1.0000;Method=structural;motif=TGCA;tsd=GGTAT
ctg6	LTR_retriever	Gypsy_LTR_retrotransposon	8349730	8358163	.	-	.	ID=LTRRT_81;Parent=repeat_region_81;Name=ctg6:8349730..8358163;Classification=LTR/Gypsy;Sequence_ontology=SO:0002265;ltr_identity=1.0000;Method=structural;motif=TGCA;tsd=GGTAT
ctg6	LTR_retriever	long_terminal_repeat	8357958	8358163	.	-	.	ID=rLTR_81;Parent=repeat_region_81;Name=ctg6:8349730..8358163;Classification=LTR/Gypsy;Sequence_ontology=SO:0000286;ltr_identity=1.0000;Method=structural;motif=TGCA;tsd=GGTAT
ctg6	LTR_retriever	target_site_duplication	8358164	8358168	.	-	.	ID=rTSD_81;Parent=repeat_region_81;Name=ctg6:8349730..8358163;Classification=LTR/Gypsy;Sequence_ontology=SO:0000434;ltr_identity=1.0000;Method=structural;motif=TGCA;tsd=GGTAT
###
ctg6	LTR_retriever	repeat_region	8824676	8829522	.	+	.	ID=repeat_region_82;Name=ctg6:8824681..8829517;Classification=LTR/Gypsy;Sequence_ontology=SO:0000657;ltr_identity=0.9857;Method=structural;motif=TGCA;tsd=GAAAT
ctg6	LTR_retriever	target_site_duplication	8824676	8824680	.	+	.	ID=lTSD_82;Parent=repeat_region_82;Name=ctg6:8824681..8829517;Classification=LTR/Gypsy;Sequence_ontology=SO:0000434;ltr_identity=0.9857;Method=structural;motif=TGCA;tsd=GAAAT
ctg6	LTR_retriever	long_terminal_repeat	8824681	8824893	.	+	.	ID=lLTR_82;Parent=repeat_region_82;Name=ctg6:8824681..8829517;Classification=LTR/Gypsy;Sequence_ontology=SO:0000286;ltr_identity=0.9857;Method=structural;motif=TGCA;tsd=GAAAT
ctg6	LTR_retriever	Gypsy_LTR_retrotransposon	8824681	8829517	.	+	.	ID=LTRRT_82;Parent=repeat_region_82;Name=ctg6:8824681..8829517;Classification=LTR/Gypsy;Sequence_ontology=SO:0002265;ltr_identity=0.9857;Method=structural;motif=TGCA;tsd=GAAAT
ctg6	LTR_retriever	long_terminal_repeat	8829308	8829517	.	+	.	ID=rLTR_82;Parent=repeat_region_82;Name=ctg6:8824681..8829517;Classification=LTR/Gypsy;Sequence_ontology=SO:0000286;ltr_identity=0.9857;Method=structural;motif=TGCA;tsd=GAAAT
ctg6	LTR_retriever	target_site_duplication	8829518	8829522	.	+	.	ID=rTSD_82;Parent=repeat_region_82;Name=ctg6:8824681..8829517;Classification=LTR/Gypsy;Sequence_ontology=SO:0000434;ltr_identity=0.9857;Method=structural;motif=TGCA;tsd=GAAAT
###
ctg6	LTR_retriever	repeat_region	9049408	9051058	.	?	.	ID=repeat_region_83;Name=ctg6:9049412..9051054;Classification=LTR/unknown;Sequence_ontology=SO:0000657;ltr_identity=1.0000;Method=structural;motif=TGCA;tsd=AAAT
ctg6	LTR_retriever	target_site_duplication	9049408	9049411	.	?	.	ID=lTSD_83;Parent=repeat_region_83;Name=ctg6:9049412..9051054;Classification=LTR/unknown;Sequence_ontology=SO:0000434;ltr_identity=1.0000;Method=structural;motif=TGCA;tsd=AAAT
ctg6	LTR_retriever	long_terminal_repeat	9049412	9049645	.	?	.	ID=lLTR_83;Parent=repeat_region_83;Name=ctg6:9049412..9051054;Classification=LTR/unknown;Sequence_ontology=SO:0000286;ltr_identity=1.0000;Method=structural;motif=TGCA;tsd=AAAT
ctg6	LTR_retriever	LTR_retrotransposon	9049412	9051054	.	?	.	ID=LTRRT_83;Parent=repeat_region_83;Name=ctg6:9049412..9051054;Classification=LTR/unknown;Sequence_ontology=SO:0000186;ltr_identity=1.0000;Method=structural;motif=TGCA;tsd=AAAT
ctg6	LTR_retriever	long_terminal_repeat	9050821	9051054	.	?	.	ID=rLTR_83;Parent=repeat_region_83;Name=ctg6:9049412..9051054;Classification=LTR/unknown;Sequence_ontology=SO:0000286;ltr_identity=1.0000;Method=structural;motif=TGCA;tsd=AAAT
ctg6	LTR_retriever	target_site_duplication	9051055	9051058	.	?	.	ID=rTSD_83;Parent=repeat_region_83;Name=ctg6:9049412..9051054;Classification=LTR/unknown;Sequence_ontology=SO:0000434;ltr_identity=1.0000;Method=structural;motif=TGCA;tsd=AAAT
###
ctg6	LTR_retriever	repeat_region	9973046	9978671	.	-	.	ID=repeat_region_84;Name=ctg6:9973050..9978667;Classification=LTR/Gypsy;Sequence_ontology=SO:0000657;ltr_identity=1.0000;Method=structural;motif=TGCA;tsd=GTAT
ctg6	LTR_retriever	target_site_duplication	9973046	9973049	.	-	.	ID=lTSD_84;Parent=repeat_region_84;Name=ctg6:9973050..9978667;Classification=LTR/Gypsy;Sequence_ontology=SO:0000434;ltr_identity=1.0000;Method=structural;motif=TGCA;tsd=GTAT
ctg6	LTR_retriever	long_terminal_repeat	9973050	9973432	.	-	.	ID=lLTR_84;Parent=repeat_region_84;Name=ctg6:9973050..9978667;Classification=LTR/Gypsy;Sequence_ontology=SO:0000286;ltr_identity=1.0000;Method=structural;motif=TGCA;tsd=GTAT
ctg6	LTR_retriever	Gypsy_LTR_retrotransposon	9973050	9978667	.	-	.	ID=LTRRT_84;Parent=repeat_region_84;Name=ctg6:9973050..9978667;Classification=LTR/Gypsy;Sequence_ontology=SO:0002265;ltr_identity=1.0000;Method=structural;motif=TGCA;tsd=GTAT
ctg6	LTR_retriever	long_terminal_repeat	9978276	9978667	.	-	.	ID=rLTR_84;Parent=repeat_region_84;Name=ctg6:9973050..9978667;Classification=LTR/Gypsy;Sequence_ontology=SO:0000286;ltr_identity=1.0000;Method=structural;motif=TGCA;tsd=GTAT
ctg6	LTR_retriever	target_site_duplication	9978668	9978671	.	-	.	ID=rTSD_84;Parent=repeat_region_84;Name=ctg6:9973050..9978667;Classification=LTR/Gypsy;Sequence_ontology=SO:0000434;ltr_identity=1.0000;Method=structural;motif=TGCA;tsd=GTAT
###
ctg6	LTR_retriever	repeat_region	11136347	11140014	.	+	.	ID=repeat_region_85;Name=ctg6:11136351..11140010;Classification=LTR/Gypsy;Sequence_ontology=SO:0000657;ltr_identity=0.9899;Method=structural;motif=TGCA;tsd=ATAA
ctg6	LTR_retriever	target_site_duplication	11136347	11136350	.	+	.	ID=lTSD_85;Parent=repeat_region_85;Name=ctg6:11136351..11140010;Classification=LTR/Gypsy;Sequence_ontology=SO:0000434;ltr_identity=0.9899;Method=structural;motif=TGCA;tsd=ATAA
ctg6	LTR_retriever	long_terminal_repeat	11136351	11136746	.	+	.	ID=lLTR_85;Parent=repeat_region_85;Name=ctg6:11136351..11140010;Classification=LTR/Gypsy;Sequence_ontology=SO:0000286;ltr_identity=0.9899;Method=structural;motif=TGCA;tsd=ATAA
ctg6	LTR_retriever	Gypsy_LTR_retrotransposon	11136351	11140010	.	+	.	ID=LTRRT_85;Parent=repeat_region_85;Name=ctg6:11136351..11140010;Classification=LTR/Gypsy;Sequence_ontology=SO:0002265;ltr_identity=0.9899;Method=structural;motif=TGCA;tsd=ATAA
ctg6	LTR_retriever	long_terminal_repeat	11139615	11140010	.	+	.	ID=rLTR_85;Parent=repeat_region_85;Name=ctg6:11136351..11140010;Classification=LTR/Gypsy;Sequence_ontology=SO:0000286;ltr_identity=0.9899;Method=structural;motif=TGCA;tsd=ATAA
ctg6	LTR_retriever	target_site_duplication	11140011	11140014	.	+	.	ID=rTSD_85;Parent=repeat_region_85;Name=ctg6:11136351..11140010;Classification=LTR/Gypsy;Sequence_ontology=SO:0000434;ltr_identity=0.9899;Method=structural;motif=TGCA;tsd=ATAA
###
ctg6	LTR_retriever	repeat_region	11776092	11782519	.	-	.	ID=repeat_region_86;Name=ctg6:11776097..11782514;Classification=LTR/Gypsy;Sequence_ontology=SO:0000657;ltr_identity=1.0000;Method=structural;motif=TGCA;tsd=TTGTC
ctg6	LTR_retriever	target_site_duplication	11776092	11776096	.	-	.	ID=lTSD_86;Parent=repeat_region_86;Name=ctg6:11776097..11782514;Classification=LTR/Gypsy;Sequence_ontology=SO:0000434;ltr_identity=1.0000;Method=structural;motif=TGCA;tsd=TTGTC
ctg6	LTR_retriever	long_terminal_repeat	11776097	11776317	.	-	.	ID=lLTR_86;Parent=repeat_region_86;Name=ctg6:11776097..11782514;Classification=LTR/Gypsy;Sequence_ontology=SO:0000286;ltr_identity=1.0000;Method=structural;motif=TGCA;tsd=TTGTC
ctg6	LTR_retriever	Gypsy_LTR_retrotransposon	11776097	11782514	.	-	.	ID=LTRRT_86;Parent=repeat_region_86;Name=ctg6:11776097..11782514;Classification=LTR/Gypsy;Sequence_ontology=SO:0002265;ltr_identity=1.0000;Method=structural;motif=TGCA;tsd=TTGTC
ctg6	LTR_retriever	long_terminal_repeat	11782294	11782514	.	-	.	ID=rLTR_86;Parent=repeat_region_86;Name=ctg6:11776097..11782514;Classification=LTR/Gypsy;Sequence_ontology=SO:0000286;ltr_identity=1.0000;Method=structural;motif=TGCA;tsd=TTGTC
ctg6	LTR_retriever	target_site_duplication	11782515	11782519	.	-	.	ID=rTSD_86;Parent=repeat_region_86;Name=ctg6:11776097..11782514;Classification=LTR/Gypsy;Sequence_ontology=SO:0000434;ltr_identity=1.0000;Method=structural;motif=TGCA;tsd=TTGTC
###
ctg6	LTR_retriever	repeat_region	12082812	12088752	.	+	.	ID=repeat_region_87;Name=ctg6:12082817..12088747;Classification=LTR/Gypsy;Sequence_ontology=SO:0000657;ltr_identity=1.0000;Method=structural;motif=TGCA;tsd=CTAAT
ctg6	LTR_retriever	target_site_duplication	12082812	12082816	.	+	.	ID=lTSD_87;Parent=repeat_region_87;Name=ctg6:12082817..12088747;Classification=LTR/Gypsy;Sequence_ontology=SO:0000434;ltr_identity=1.0000;Method=structural;motif=TGCA;tsd=CTAAT
ctg6	LTR_retriever	long_terminal_repeat	12082817	12083023	.	+	.	ID=lLTR_87;Parent=repeat_region_87;Name=ctg6:12082817..12088747;Classification=LTR/Gypsy;Sequence_ontology=SO:0000286;ltr_identity=1.0000;Method=structural;motif=TGCA;tsd=CTAAT
ctg6	LTR_retriever	Gypsy_LTR_retrotransposon	12082817	12088747	.	+	.	ID=LTRRT_87;Parent=repeat_region_87;Name=ctg6:12082817..12088747;Classification=LTR/Gypsy;Sequence_ontology=SO:0002265;ltr_identity=1.0000;Method=structural;motif=TGCA;tsd=CTAAT
ctg6	LTR_retriever	long_terminal_repeat	12088540	12088747	.	+	.	ID=rLTR_87;Parent=repeat_region_87;Name=ctg6:12082817..12088747;Classification=LTR/Gypsy;Sequence_ontology=SO:0000286;ltr_identity=1.0000;Method=structural;motif=TGCA;tsd=CTAAT
ctg6	LTR_retriever	target_site_duplication	12088748	12088752	.	+	.	ID=rTSD_87;Parent=repeat_region_87;Name=ctg6:12082817..12088747;Classification=LTR/Gypsy;Sequence_ontology=SO:0000434;ltr_identity=1.0000;Method=structural;motif=TGCA;tsd=CTAAT
###
ctg6	LTR_retriever	repeat_region	12140554	12144796	.	?	.	ID=repeat_region_88;Name=ctg6:12140558..12144792;Classification=LTR/unknown;Sequence_ontology=SO:0000657;ltr_identity=0.9921;Method=structural;motif=TGCA;tsd=ACAC
ctg6	LTR_retriever	target_site_duplication	12140554	12140557	.	?	.	ID=lTSD_88;Parent=repeat_region_88;Name=ctg6:12140558..12144792;Classification=LTR/unknown;Sequence_ontology=SO:0000434;ltr_identity=0.9921;Method=structural;motif=TGCA;tsd=ACAC
ctg6	LTR_retriever	long_terminal_repeat	12140558	12140683	.	?	.	ID=lLTR_88;Parent=repeat_region_88;Name=ctg6:12140558..12144792;Classification=LTR/unknown;Sequence_ontology=SO:0000286;ltr_identity=0.9921;Method=structural;motif=TGCA;tsd=ACAC
ctg6	LTR_retriever	LTR_retrotransposon	12140558	12144792	.	?	.	ID=LTRRT_88;Parent=repeat_region_88;Name=ctg6:12140558..12144792;Classification=LTR/unknown;Sequence_ontology=SO:0000186;ltr_identity=0.9921;Method=structural;motif=TGCA;tsd=ACAC
ctg6	LTR_retriever	long_terminal_repeat	12144664	12144792	.	?	.	ID=rLTR_88;Parent=repeat_region_88;Name=ctg6:12140558..12144792;Classification=LTR/unknown;Sequence_ontology=SO:0000286;ltr_identity=0.9921;Method=structural;motif=TGCA;tsd=ACAC
ctg6	LTR_retriever	target_site_duplication	12144793	12144796	.	?	.	ID=rTSD_88;Parent=repeat_region_88;Name=ctg6:12140558..12144792;Classification=LTR/unknown;Sequence_ontology=SO:0000434;ltr_identity=0.9921;Method=structural;motif=TGCA;tsd=ACAC
###
##sequence-region   ctg7 1 14952095
ctg7	LTR_retriever	repeat_region	324463	328869	.	+	.	ID=repeat_region_89;Name=ctg7:324468..328864;Classification=LTR/Copia;Sequence_ontology=SO:0000657;ltr_identity=1.0000;Method=structural;motif=TGTA;tsd=ATCCG
ctg7	LTR_retriever	target_site_duplication	324463	324467	.	+	.	ID=lTSD_89;Parent=repeat_region_89;Name=ctg7:324468..328864;Classification=LTR/Copia;Sequence_ontology=SO:0000434;ltr_identity=1.0000;Method=structural;motif=TGTA;tsd=ATCCG
ctg7	LTR_retriever	long_terminal_repeat	324468	324610	.	+	.	ID=lLTR_89;Parent=repeat_region_89;Name=ctg7:324468..328864;Classification=LTR/Copia;Sequence_ontology=SO:0000286;ltr_identity=1.0000;Method=structural;motif=TGTA;tsd=ATCCG
ctg7	LTR_retriever	Copia_LTR_retrotransposon	324468	328864	.	+	.	ID=LTRRT_89;Parent=repeat_region_89;Name=ctg7:324468..328864;Classification=LTR/Copia;Sequence_ontology=SO:0002264;ltr_identity=1.0000;Method=structural;motif=TGTA;tsd=ATCCG
ctg7	LTR_retriever	long_terminal_repeat	328722	328864	.	+	.	ID=rLTR_89;Parent=repeat_region_89;Name=ctg7:324468..328864;Classification=LTR/Copia;Sequence_ontology=SO:0000286;ltr_identity=1.0000;Method=structural;motif=TGTA;tsd=ATCCG
ctg7	LTR_retriever	target_site_duplication	328865	328869	.	+	.	ID=rTSD_89;Parent=repeat_region_89;Name=ctg7:324468..328864;Classification=LTR/Copia;Sequence_ontology=SO:0000434;ltr_identity=1.0000;Method=structural;motif=TGTA;tsd=ATCCG
###
ctg7	LTR_retriever	repeat_region	1880909	1888615	.	+	.	ID=repeat_region_90;Name=ctg7:1880913..1888611;Classification=LTR/Gypsy;Sequence_ontology=SO:0000657;ltr_identity=1.0000;Method=structural;motif=TGCA;tsd=TTAC
ctg7	LTR_retriever	target_site_duplication	1880909	1880912	.	+	.	ID=lTSD_90;Parent=repeat_region_90;Name=ctg7:1880913..1888611;Classification=LTR/Gypsy;Sequence_ontology=SO:0000434;ltr_identity=1.0000;Method=structural;motif=TGCA;tsd=TTAC
ctg7	LTR_retriever	long_terminal_repeat	1880913	1881026	.	+	.	ID=lLTR_90;Parent=repeat_region_90;Name=ctg7:1880913..1888611;Classification=LTR/Gypsy;Sequence_ontology=SO:0000286;ltr_identity=1.0000;Method=structural;motif=TGCA;tsd=TTAC
ctg7	LTR_retriever	Gypsy_LTR_retrotransposon	1880913	1888611	.	+	.	ID=LTRRT_90;Parent=repeat_region_90;Name=ctg7:1880913..1888611;Classification=LTR/Gypsy;Sequence_ontology=SO:0002265;ltr_identity=1.0000;Method=structural;motif=TGCA;tsd=TTAC
ctg7	LTR_retriever	long_terminal_repeat	1888500	1888611	.	+	.	ID=rLTR_90;Parent=repeat_region_90;Name=ctg7:1880913..1888611;Classification=LTR/Gypsy;Sequence_ontology=SO:0000286;ltr_identity=1.0000;Method=structural;motif=TGCA;tsd=TTAC
ctg7	LTR_retriever	target_site_duplication	1888612	1888615	.	+	.	ID=rTSD_90;Parent=repeat_region_90;Name=ctg7:1880913..1888611;Classification=LTR/Gypsy;Sequence_ontology=SO:0000434;ltr_identity=1.0000;Method=structural;motif=TGCA;tsd=TTAC
###
ctg7	LTR_retriever	repeat_region	1972590	1978407	.	-	.	ID=repeat_region_91;Name=ctg7:1972594..1978403;Classification=LTR/Gypsy;Sequence_ontology=SO:0000657;ltr_identity=1.0000;Method=structural;motif=TGCA;tsd=GATG
ctg7	LTR_retriever	target_site_duplication	1972590	1972593	.	-	.	ID=lTSD_91;Parent=repeat_region_91;Name=ctg7:1972594..1978403;Classification=LTR/Gypsy;Sequence_ontology=SO:0000434;ltr_identity=1.0000;Method=structural;motif=TGCA;tsd=GATG
ctg7	LTR_retriever	long_terminal_repeat	1972594	1972736	.	-	.	ID=lLTR_91;Parent=repeat_region_91;Name=ctg7:1972594..1978403;Classification=LTR/Gypsy;Sequence_ontology=SO:0000286;ltr_identity=1.0000;Method=structural;motif=TGCA;tsd=GATG
ctg7	LTR_retriever	Gypsy_LTR_retrotransposon	1972594	1978403	.	-	.	ID=LTRRT_91;Parent=repeat_region_91;Name=ctg7:1972594..1978403;Classification=LTR/Gypsy;Sequence_ontology=SO:0002265;ltr_identity=1.0000;Method=structural;motif=TGCA;tsd=GATG
ctg7	LTR_retriever	long_terminal_repeat	1978261	1978403	.	-	.	ID=rLTR_91;Parent=repeat_region_91;Name=ctg7:1972594..1978403;Classification=LTR/Gypsy;Sequence_ontology=SO:0000286;ltr_identity=1.0000;Method=structural;motif=TGCA;tsd=GATG
ctg7	LTR_retriever	target_site_duplication	1978404	1978407	.	-	.	ID=rTSD_91;Parent=repeat_region_91;Name=ctg7:1972594..1978403;Classification=LTR/Gypsy;Sequence_ontology=SO:0000434;ltr_identity=1.0000;Method=structural;motif=TGCA;tsd=GATG
###
ctg7	LTR_retriever	repeat_region	2387045	2392609	.	-	.	ID=repeat_region_92;Name=ctg7:2387049..2392605;Classification=LTR/Gypsy;Sequence_ontology=SO:0000657;ltr_identity=0.9948;Method=structural;motif=TGCA;tsd=GTAC
ctg7	LTR_retriever	target_site_duplication	2387045	2387048	.	-	.	ID=lTSD_92;Parent=repeat_region_92;Name=ctg7:2387049..2392605;Classification=LTR/Gypsy;Sequence_ontology=SO:0000434;ltr_identity=0.9948;Method=structural;motif=TGCA;tsd=GTAC
ctg7	LTR_retriever	long_terminal_repeat	2387049	2387435	.	-	.	ID=lLTR_92;Parent=repeat_region_92;Name=ctg7:2387049..2392605;Classification=LTR/Gypsy;Sequence_ontology=SO:0000286;ltr_identity=0.9948;Method=structural;motif=TGCA;tsd=GTAC
ctg7	LTR_retriever	Gypsy_LTR_retrotransposon	2387049	2392605	.	-	.	ID=LTRRT_92;Parent=repeat_region_92;Name=ctg7:2387049..2392605;Classification=LTR/Gypsy;Sequence_ontology=SO:0002265;ltr_identity=0.9948;Method=structural;motif=TGCA;tsd=GTAC
ctg7	LTR_retriever	long_terminal_repeat	2392213	2392605	.	-	.	ID=rLTR_92;Parent=repeat_region_92;Name=ctg7:2387049..2392605;Classification=LTR/Gypsy;Sequence_ontology=SO:0000286;ltr_identity=0.9948;Method=structural;motif=TGCA;tsd=GTAC
ctg7	LTR_retriever	target_site_duplication	2392606	2392609	.	-	.	ID=rTSD_92;Parent=repeat_region_92;Name=ctg7:2387049..2392605;Classification=LTR/Gypsy;Sequence_ontology=SO:0000434;ltr_identity=0.9948;Method=structural;motif=TGCA;tsd=GTAC
###
ctg7	LTR_retriever	repeat_region	2469443	2471263	.	?	.	ID=repeat_region_93;Name=ctg7:2469447..2471259;Classification=LTR/unknown;Sequence_ontology=SO:0000657;ltr_identity=1.0000;Method=structural;motif=TGCA;tsd=ATGC
ctg7	LTR_retriever	target_site_duplication	2469443	2469446	.	?	.	ID=lTSD_93;Parent=repeat_region_93;Name=ctg7:2469447..2471259;Classification=LTR/unknown;Sequence_ontology=SO:0000434;ltr_identity=1.0000;Method=structural;motif=TGCA;tsd=ATGC
ctg7	LTR_retriever	long_terminal_repeat	2469447	2469572	.	?	.	ID=lLTR_93;Parent=repeat_region_93;Name=ctg7:2469447..2471259;Classification=LTR/unknown;Sequence_ontology=SO:0000286;ltr_identity=1.0000;Method=structural;motif=TGCA;tsd=ATGC
ctg7	LTR_retriever	LTR_retrotransposon	2469447	2471259	.	?	.	ID=LTRRT_93;Parent=repeat_region_93;Name=ctg7:2469447..2471259;Classification=LTR/unknown;Sequence_ontology=SO:0000186;ltr_identity=1.0000;Method=structural;motif=TGCA;tsd=ATGC
ctg7	LTR_retriever	long_terminal_repeat	2471133	2471259	.	?	.	ID=rLTR_93;Parent=repeat_region_93;Name=ctg7:2469447..2471259;Classification=LTR/unknown;Sequence_ontology=SO:0000286;ltr_identity=1.0000;Method=structural;motif=TGCA;tsd=ATGC
ctg7	LTR_retriever	target_site_duplication	2471260	2471263	.	?	.	ID=rTSD_93;Parent=repeat_region_93;Name=ctg7:2469447..2471259;Classification=LTR/unknown;Sequence_ontology=SO:0000434;ltr_identity=1.0000;Method=structural;motif=TGCA;tsd=ATGC
###
ctg7	LTR_retriever	repeat_region	2518760	2526111	.	?	.	ID=repeat_region_94;Name=ctg7:2518765..2526106;Classification=LTR/unknown;Sequence_ontology=SO:0000657;ltr_identity=0.9604;Method=structural;motif=TGCA;tsd=CCCCG
ctg7	LTR_retriever	target_site_duplication	2518760	2518764	.	?	.	ID=lTSD_94;Parent=repeat_region_94;Name=ctg7:2518765..2526106;Classification=LTR/unknown;Sequence_ontology=SO:0000434;ltr_identity=0.9604;Method=structural;motif=TGCA;tsd=CCCCG
ctg7	LTR_retriever	long_terminal_repeat	2518765	2519226	.	?	.	ID=lLTR_94;Parent=repeat_region_94;Name=ctg7:2518765..2526106;Classification=LTR/unknown;Sequence_ontology=SO:0000286;ltr_identity=0.9604;Method=structural;motif=TGCA;tsd=CCCCG
ctg7	LTR_retriever	LTR_retrotransposon	2518765	2526106	.	?	.	ID=LTRRT_94;Parent=repeat_region_94;Name=ctg7:2518765..2526106;Classification=LTR/unknown;Sequence_ontology=SO:0000186;ltr_identity=0.9604;Method=structural;motif=TGCA;tsd=CCCCG
ctg7	LTR_retriever	long_terminal_repeat	2525650	2526106	.	?	.	ID=rLTR_94;Parent=repeat_region_94;Name=ctg7:2518765..2526106;Classification=LTR/unknown;Sequence_ontology=SO:0000286;ltr_identity=0.9604;Method=structural;motif=TGCA;tsd=CCCCG
ctg7	LTR_retriever	target_site_duplication	2526107	2526111	.	?	.	ID=rTSD_94;Parent=repeat_region_94;Name=ctg7:2518765..2526106;Classification=LTR/unknown;Sequence_ontology=SO:0000434;ltr_identity=0.9604;Method=structural;motif=TGCA;tsd=CCCCG
###
ctg7	LTR_retriever	repeat_region	2987519	2993309	.	+	.	ID=repeat_region_95;Name=ctg7:2987524..2993304;Classification=LTR/Gypsy;Sequence_ontology=SO:0000657;ltr_identity=0.9771;Method=structural;motif=TGCA;tsd=CCAAG
ctg7	LTR_retriever	target_site_duplication	2987519	2987523	.	+	.	ID=lTSD_95;Parent=repeat_region_95;Name=ctg7:2987524..2993304;Classification=LTR/Gypsy;Sequence_ontology=SO:0000434;ltr_identity=0.9771;Method=structural;motif=TGCA;tsd=CCAAG
ctg7	LTR_retriever	long_terminal_repeat	2987524	2987698	.	+	.	ID=lLTR_95;Parent=repeat_region_95;Name=ctg7:2987524..2993304;Classification=LTR/Gypsy;Sequence_ontology=SO:0000286;ltr_identity=0.9771;Method=structural;motif=TGCA;tsd=CCAAG
ctg7	LTR_retriever	Gypsy_LTR_retrotransposon	2987524	2993304	.	+	.	ID=LTRRT_95;Parent=repeat_region_95;Name=ctg7:2987524..2993304;Classification=LTR/Gypsy;Sequence_ontology=SO:0002265;ltr_identity=0.9771;Method=structural;motif=TGCA;tsd=CCAAG
ctg7	LTR_retriever	long_terminal_repeat	2993130	2993304	.	+	.	ID=rLTR_95;Parent=repeat_region_95;Name=ctg7:2987524..2993304;Classification=LTR/Gypsy;Sequence_ontology=SO:0000286;ltr_identity=0.9771;Method=structural;motif=TGCA;tsd=CCAAG
ctg7	LTR_retriever	target_site_duplication	2993305	2993309	.	+	.	ID=rTSD_95;Parent=repeat_region_95;Name=ctg7:2987524..2993304;Classification=LTR/Gypsy;Sequence_ontology=SO:0000434;ltr_identity=0.9771;Method=structural;motif=TGCA;tsd=CCAAG
###
ctg7	LTR_retriever	repeat_region	3329724	3335242	.	?	.	ID=repeat_region_96;Name=ctg7:3329728..3335238;Classification=LTR/unknown;Sequence_ontology=SO:0000657;ltr_identity=0.9832;Method=structural;motif=TGCA;tsd=CGTG
ctg7	LTR_retriever	target_site_duplication	3329724	3329727	.	?	.	ID=lTSD_96;Parent=repeat_region_96;Name=ctg7:3329728..3335238;Classification=LTR/unknown;Sequence_ontology=SO:0000434;ltr_identity=0.9832;Method=structural;motif=TGCA;tsd=CGTG
ctg7	LTR_retriever	long_terminal_repeat	3329728	3329848	.	?	.	ID=lLTR_96;Parent=repeat_region_96;Name=ctg7:3329728..3335238;Classification=LTR/unknown;Sequence_ontology=SO:0000286;ltr_identity=0.9832;Method=structural;motif=TGCA;tsd=CGTG
ctg7	LTR_retriever	LTR_retrotransposon	3329728	3335238	.	?	.	ID=LTRRT_96;Parent=repeat_region_96;Name=ctg7:3329728..3335238;Classification=LTR/unknown;Sequence_ontology=SO:0000186;ltr_identity=0.9832;Method=structural;motif=TGCA;tsd=CGTG
ctg7	LTR_retriever	long_terminal_repeat	3335120	3335238	.	?	.	ID=rLTR_96;Parent=repeat_region_96;Name=ctg7:3329728..3335238;Classification=LTR/unknown;Sequence_ontology=SO:0000286;ltr_identity=0.9832;Method=structural;motif=TGCA;tsd=CGTG
ctg7	LTR_retriever	target_site_duplication	3335239	3335242	.	?	.	ID=rTSD_96;Parent=repeat_region_96;Name=ctg7:3329728..3335238;Classification=LTR/unknown;Sequence_ontology=SO:0000434;ltr_identity=0.9832;Method=structural;motif=TGCA;tsd=CGTG
###
ctg7	LTR_retriever	repeat_region	4353646	4359561	.	+	.	ID=repeat_region_97;Name=ctg7:4353650..4359557;Classification=LTR/Gypsy;Sequence_ontology=SO:0000657;ltr_identity=1.0000;Method=structural;motif=TGCA;tsd=CTAT
ctg7	LTR_retriever	target_site_duplication	4353646	4353649	.	+	.	ID=lTSD_97;Parent=repeat_region_97;Name=ctg7:4353650..4359557;Classification=LTR/Gypsy;Sequence_ontology=SO:0000434;ltr_identity=1.0000;Method=structural;motif=TGCA;tsd=CTAT
ctg7	LTR_retriever	long_terminal_repeat	4353650	4353763	.	+	.	ID=lLTR_97;Parent=repeat_region_97;Name=ctg7:4353650..4359557;Classification=LTR/Gypsy;Sequence_ontology=SO:0000286;ltr_identity=1.0000;Method=structural;motif=TGCA;tsd=CTAT
ctg7	LTR_retriever	Gypsy_LTR_retrotransposon	4353650	4359557	.	+	.	ID=LTRRT_97;Parent=repeat_region_97;Name=ctg7:4353650..4359557;Classification=LTR/Gypsy;Sequence_ontology=SO:0002265;ltr_identity=1.0000;Method=structural;motif=TGCA;tsd=CTAT
ctg7	LTR_retriever	long_terminal_repeat	4359444	4359557	.	+	.	ID=rLTR_97;Parent=repeat_region_97;Name=ctg7:4353650..4359557;Classification=LTR/Gypsy;Sequence_ontology=SO:0000286;ltr_identity=1.0000;Method=structural;motif=TGCA;tsd=CTAT
ctg7	LTR_retriever	target_site_duplication	4359558	4359561	.	+	.	ID=rTSD_97;Parent=repeat_region_97;Name=ctg7:4353650..4359557;Classification=LTR/Gypsy;Sequence_ontology=SO:0000434;ltr_identity=1.0000;Method=structural;motif=TGCA;tsd=CTAT
###
ctg7	LTR_retriever	repeat_region	5399559	5405113	.	-	.	ID=repeat_region_98;Name=ctg7:5399563..5405109;Classification=LTR/Gypsy;Sequence_ontology=SO:0000657;ltr_identity=0.9947;Method=structural;motif=TGCA;tsd=ATAG
ctg7	LTR_retriever	target_site_duplication	5399559	5399562	.	-	.	ID=lTSD_98;Parent=repeat_region_98;Name=ctg7:5399563..5405109;Classification=LTR/Gypsy;Sequence_ontology=SO:0000434;ltr_identity=0.9947;Method=structural;motif=TGCA;tsd=ATAG
ctg7	LTR_retriever	long_terminal_repeat	5399563	5399943	.	-	.	ID=lLTR_98;Parent=repeat_region_98;Name=ctg7:5399563..5405109;Classification=LTR/Gypsy;Sequence_ontology=SO:0000286;ltr_identity=0.9947;Method=structural;motif=TGCA;tsd=ATAG
ctg7	LTR_retriever	Gypsy_LTR_retrotransposon	5399563	5405109	.	-	.	ID=LTRRT_98;Parent=repeat_region_98;Name=ctg7:5399563..5405109;Classification=LTR/Gypsy;Sequence_ontology=SO:0002265;ltr_identity=0.9947;Method=structural;motif=TGCA;tsd=ATAG
ctg7	LTR_retriever	long_terminal_repeat	5404729	5405109	.	-	.	ID=rLTR_98;Parent=repeat_region_98;Name=ctg7:5399563..5405109;Classification=LTR/Gypsy;Sequence_ontology=SO:0000286;ltr_identity=0.9947;Method=structural;motif=TGCA;tsd=ATAG
ctg7	LTR_retriever	target_site_duplication	5405110	5405113	.	-	.	ID=rTSD_98;Parent=repeat_region_98;Name=ctg7:5399563..5405109;Classification=LTR/Gypsy;Sequence_ontology=SO:0000434;ltr_identity=0.9947;Method=structural;motif=TGCA;tsd=ATAG
###
ctg7	LTR_retriever	repeat_region	6080756	6086572	.	+	.	ID=repeat_region_99;Name=ctg7:6080761..6086567;Classification=LTR/Gypsy;Sequence_ontology=SO:0000657;ltr_identity=0.9945;Method=structural;motif=TGCA;tsd=ACTTG
ctg7	LTR_retriever	target_site_duplication	6080756	6080760	.	+	.	ID=lTSD_99;Parent=repeat_region_99;Name=ctg7:6080761..6086567;Classification=LTR/Gypsy;Sequence_ontology=SO:0000434;ltr_identity=0.9945;Method=structural;motif=TGCA;tsd=ACTTG
ctg7	LTR_retriever	long_terminal_repeat	6080761	6080941	.	+	.	ID=lLTR_99;Parent=repeat_region_99;Name=ctg7:6080761..6086567;Classification=LTR/Gypsy;Sequence_ontology=SO:0000286;ltr_identity=0.9945;Method=structural;motif=TGCA;tsd=ACTTG
ctg7	LTR_retriever	Gypsy_LTR_retrotransposon	6080761	6086567	.	+	.	ID=LTRRT_99;Parent=repeat_region_99;Name=ctg7:6080761..6086567;Classification=LTR/Gypsy;Sequence_ontology=SO:0002265;ltr_identity=0.9945;Method=structural;motif=TGCA;tsd=ACTTG
ctg7	LTR_retriever	long_terminal_repeat	6086387	6086567	.	+	.	ID=rLTR_99;Parent=repeat_region_99;Name=ctg7:6080761..6086567;Classification=LTR/Gypsy;Sequence_ontology=SO:0000286;ltr_identity=0.9945;Method=structural;motif=TGCA;tsd=ACTTG
ctg7	LTR_retriever	target_site_duplication	6086568	6086572	.	+	.	ID=rTSD_99;Parent=repeat_region_99;Name=ctg7:6080761..6086567;Classification=LTR/Gypsy;Sequence_ontology=SO:0000434;ltr_identity=0.9945;Method=structural;motif=TGCA;tsd=ACTTG
###
ctg7	LTR_retriever	repeat_region	6699395	6704204	.	?	.	ID=repeat_region_100;Name=ctg7:6699399..6704200;Classification=LTR/unknown;Sequence_ontology=SO:0000657;ltr_identity=0.9687;Method=structural;motif=TGCA;tsd=ATTT
ctg7	LTR_retriever	target_site_duplication	6699395	6699398	.	?	.	ID=lTSD_100;Parent=repeat_region_100;Name=ctg7:6699399..6704200;Classification=LTR/unknown;Sequence_ontology=SO:0000434;ltr_identity=0.9687;Method=structural;motif=TGCA;tsd=ATTT
ctg7	LTR_retriever	long_terminal_repeat	6699399	6699749	.	?	.	ID=lLTR_100;Parent=repeat_region_100;Name=ctg7:6699399..6704200;Classification=LTR/unknown;Sequence_ontology=SO:0000286;ltr_identity=0.9687;Method=structural;motif=TGCA;tsd=ATTT
ctg7	LTR_retriever	LTR_retrotransposon	6699399	6704200	.	?	.	ID=LTRRT_100;Parent=repeat_region_100;Name=ctg7:6699399..6704200;Classification=LTR/unknown;Sequence_ontology=SO:0000186;ltr_identity=0.9687;Method=structural;motif=TGCA;tsd=ATTT
ctg7	LTR_retriever	long_terminal_repeat	6703843	6704200	.	?	.	ID=rLTR_100;Parent=repeat_region_100;Name=ctg7:6699399..6704200;Classification=LTR/unknown;Sequence_ontology=SO:0000286;ltr_identity=0.9687;Method=structural;motif=TGCA;tsd=ATTT
ctg7	LTR_retriever	target_site_duplication	6704201	6704204	.	?	.	ID=rTSD_100;Parent=repeat_region_100;Name=ctg7:6699399..6704200;Classification=LTR/unknown;Sequence_ontology=SO:0000434;ltr_identity=0.9687;Method=structural;motif=TGCA;tsd=ATTT
###
ctg7	LTR_retriever	repeat_region	7944712	7948228	.	-	.	ID=repeat_region_101;Name=ctg7:7944718..7948224;Classification=LTR/Gypsy;Sequence_ontology=SO:0000657;ltr_identity=0.9874;Method=structural;motif=TGCA;tsd=ATAT
ctg7	LTR_retriever	target_site_duplication	7944712	7944715	.	-	.	ID=lTSD_101;Parent=repeat_region_101;Name=ctg7:7944718..7948224;Classification=LTR/Gypsy;Sequence_ontology=SO:0000434;ltr_identity=0.9874;Method=structural;motif=TGCA;tsd=ATAT
ctg7	LTR_retriever	long_terminal_repeat	7944718	7945115	.	-	.	ID=lLTR_101;Parent=repeat_region_101;Name=ctg7:7944718..7948224;Classification=LTR/Gypsy;Sequence_ontology=SO:0000286;ltr_identity=0.9874;Method=structural;motif=TGCA;tsd=ATAT
ctg7	LTR_retriever	Gypsy_LTR_retrotransposon	7944718	7948224	.	-	.	ID=LTRRT_101;Parent=repeat_region_101;Name=ctg7:7944718..7948224;Classification=LTR/Gypsy;Sequence_ontology=SO:0002265;ltr_identity=0.9874;Method=structural;motif=TGCA;tsd=ATAT
ctg7	LTR_retriever	long_terminal_repeat	7947828	7948224	.	-	.	ID=rLTR_101;Parent=repeat_region_101;Name=ctg7:7944718..7948224;Classification=LTR/Gypsy;Sequence_ontology=SO:0000286;ltr_identity=0.9874;Method=structural;motif=TGCA;tsd=ATAT
ctg7	LTR_retriever	target_site_duplication	7948225	7948228	.	-	.	ID=rTSD_101;Parent=repeat_region_101;Name=ctg7:7944718..7948224;Classification=LTR/Gypsy;Sequence_ontology=SO:0000434;ltr_identity=0.9874;Method=structural;motif=TGCA;tsd=ATAT
###
ctg7	LTR_retriever	repeat_region	8907442	8913864	.	?	.	ID=repeat_region_102;Name=ctg7:8907447..8913859;Classification=LTR/unknown;Sequence_ontology=SO:0000657;ltr_identity=0.9945;Method=structural;motif=TGCA;tsd=GTTAT
ctg7	LTR_retriever	target_site_duplication	8907442	8907446	.	?	.	ID=lTSD_102;Parent=repeat_region_102;Name=ctg7:8907447..8913859;Classification=LTR/unknown;Sequence_ontology=SO:0000434;ltr_identity=0.9945;Method=structural;motif=TGCA;tsd=GTTAT
ctg7	LTR_retriever	long_terminal_repeat	8907447	8907627	.	?	.	ID=lLTR_102;Parent=repeat_region_102;Name=ctg7:8907447..8913859;Classification=LTR/unknown;Sequence_ontology=SO:0000286;ltr_identity=0.9945;Method=structural;motif=TGCA;tsd=GTTAT
ctg7	LTR_retriever	LTR_retrotransposon	8907447	8913859	.	?	.	ID=LTRRT_102;Parent=repeat_region_102;Name=ctg7:8907447..8913859;Classification=LTR/unknown;Sequence_ontology=SO:0000186;ltr_identity=0.9945;Method=structural;motif=TGCA;tsd=GTTAT
ctg7	LTR_retriever	long_terminal_repeat	8913679	8913859	.	?	.	ID=rLTR_102;Parent=repeat_region_102;Name=ctg7:8907447..8913859;Classification=LTR/unknown;Sequence_ontology=SO:0000286;ltr_identity=0.9945;Method=structural;motif=TGCA;tsd=GTTAT
ctg7	LTR_retriever	target_site_duplication	8913860	8913864	.	?	.	ID=rTSD_102;Parent=repeat_region_102;Name=ctg7:8907447..8913859;Classification=LTR/unknown;Sequence_ontology=SO:0000434;ltr_identity=0.9945;Method=structural;motif=TGCA;tsd=GTTAT
###
ctg7	LTR_retriever	repeat_region	11076069	11081671	.	-	.	ID=repeat_region_103;Name=ctg7:11076074..11081666;Classification=LTR/Gypsy;Sequence_ontology=SO:0000657;ltr_identity=1.0000;Method=structural;motif=TGTA;tsd=TATAT
ctg7	LTR_retriever	target_site_duplication	11076069	11076073	.	-	.	ID=lTSD_103;Parent=repeat_region_103;Name=ctg7:11076074..11081666;Classification=LTR/Gypsy;Sequence_ontology=SO:0000434;ltr_identity=1.0000;Method=structural;motif=TGTA;tsd=TATAT
ctg7	LTR_retriever	long_terminal_repeat	11076074	11076469	.	-	.	ID=lLTR_103;Parent=repeat_region_103;Name=ctg7:11076074..11081666;Classification=LTR/Gypsy;Sequence_ontology=SO:0000286;ltr_identity=1.0000;Method=structural;motif=TGTA;tsd=TATAT
ctg7	LTR_retriever	Gypsy_LTR_retrotransposon	11076074	11081666	.	-	.	ID=LTRRT_103;Parent=repeat_region_103;Name=ctg7:11076074..11081666;Classification=LTR/Gypsy;Sequence_ontology=SO:0002265;ltr_identity=1.0000;Method=structural;motif=TGTA;tsd=TATAT
ctg7	LTR_retriever	long_terminal_repeat	11081273	11081666	.	-	.	ID=rLTR_103;Parent=repeat_region_103;Name=ctg7:11076074..11081666;Classification=LTR/Gypsy;Sequence_ontology=SO:0000286;ltr_identity=1.0000;Method=structural;motif=TGTA;tsd=TATAT
ctg7	LTR_retriever	target_site_duplication	11081667	11081671	.	-	.	ID=rTSD_103;Parent=repeat_region_103;Name=ctg7:11076074..11081666;Classification=LTR/Gypsy;Sequence_ontology=SO:0000434;ltr_identity=1.0000;Method=structural;motif=TGTA;tsd=TATAT
###
ctg7	LTR_retriever	repeat_region	11530483	11537126	.	-	.	ID=repeat_region_104;Name=ctg7:11530488..11537121;Classification=LTR/Gypsy;Sequence_ontology=SO:0000657;ltr_identity=0.9899;Method=structural;motif=TGCA;tsd=GTTAC
ctg7	LTR_retriever	target_site_duplication	11530483	11530487	.	-	.	ID=lTSD_104;Parent=repeat_region_104;Name=ctg7:11530488..11537121;Classification=LTR/Gypsy;Sequence_ontology=SO:0000434;ltr_identity=0.9899;Method=structural;motif=TGCA;tsd=GTTAC
ctg7	LTR_retriever	long_terminal_repeat	11530488	11531189	.	-	.	ID=lLTR_104;Parent=repeat_region_104;Name=ctg7:11530488..11537121;Classification=LTR/Gypsy;Sequence_ontology=SO:0000286;ltr_identity=0.9899;Method=structural;motif=TGCA;tsd=GTTAC
ctg7	LTR_retriever	Gypsy_LTR_retrotransposon	11530488	11537121	.	-	.	ID=LTRRT_104;Parent=repeat_region_104;Name=ctg7:11530488..11537121;Classification=LTR/Gypsy;Sequence_ontology=SO:0002265;ltr_identity=0.9899;Method=structural;motif=TGCA;tsd=GTTAC
ctg7	LTR_retriever	long_terminal_repeat	11536429	11537121	.	-	.	ID=rLTR_104;Parent=repeat_region_104;Name=ctg7:11530488..11537121;Classification=LTR/Gypsy;Sequence_ontology=SO:0000286;ltr_identity=0.9899;Method=structural;motif=TGCA;tsd=GTTAC
ctg7	LTR_retriever	target_site_duplication	11537122	11537126	.	-	.	ID=rTSD_104;Parent=repeat_region_104;Name=ctg7:11530488..11537121;Classification=LTR/Gypsy;Sequence_ontology=SO:0000434;ltr_identity=0.9899;Method=structural;motif=TGCA;tsd=GTTAC
###
ctg7	LTR_retriever	repeat_region	11875702	11882196	.	-	.	ID=repeat_region_105;Name=ctg7:11875707..11882191;Classification=LTR/Copia;Sequence_ontology=SO:0000657;ltr_identity=0.9930;Method=structural;motif=TGTA;tsd=TAAAA
ctg7	LTR_retriever	target_site_duplication	11875702	11875706	.	-	.	ID=lTSD_105;Parent=repeat_region_105;Name=ctg7:11875707..11882191;Classification=LTR/Copia;Sequence_ontology=SO:0000434;ltr_identity=0.9930;Method=structural;motif=TGTA;tsd=TAAAA
ctg7	LTR_retriever	long_terminal_repeat	11875707	11875848	.	-	.	ID=lLTR_105;Parent=repeat_region_105;Name=ctg7:11875707..11882191;Classification=LTR/Copia;Sequence_ontology=SO:0000286;ltr_identity=0.9930;Method=structural;motif=TGTA;tsd=TAAAA
ctg7	LTR_retriever	Copia_LTR_retrotransposon	11875707	11882191	.	-	.	ID=LTRRT_105;Parent=repeat_region_105;Name=ctg7:11875707..11882191;Classification=LTR/Copia;Sequence_ontology=SO:0002264;ltr_identity=0.9930;Method=structural;motif=TGTA;tsd=TAAAA
ctg7	LTR_retriever	long_terminal_repeat	11882050	11882191	.	-	.	ID=rLTR_105;Parent=repeat_region_105;Name=ctg7:11875707..11882191;Classification=LTR/Copia;Sequence_ontology=SO:0000286;ltr_identity=0.9930;Method=structural;motif=TGTA;tsd=TAAAA
ctg7	LTR_retriever	target_site_duplication	11882192	11882196	.	-	.	ID=rTSD_105;Parent=repeat_region_105;Name=ctg7:11875707..11882191;Classification=LTR/Copia;Sequence_ontology=SO:0000434;ltr_identity=0.9930;Method=structural;motif=TGTA;tsd=TAAAA
###
ctg7	LTR_retriever	repeat_region	11986007	11994350	.	+	.	ID=repeat_region_106;Name=ctg7:11986012..11994345;Classification=LTR/Gypsy;Sequence_ontology=SO:0000657;ltr_identity=0.9849;Method=structural;motif=TGCA;tsd=TAATA
ctg7	LTR_retriever	target_site_duplication	11986007	11986011	.	+	.	ID=lTSD_106;Parent=repeat_region_106;Name=ctg7:11986012..11994345;Classification=LTR/Gypsy;Sequence_ontology=SO:0000434;ltr_identity=0.9849;Method=structural;motif=TGCA;tsd=TAATA
ctg7	LTR_retriever	long_terminal_repeat	11986012	11986211	.	+	.	ID=lLTR_106;Parent=repeat_region_106;Name=ctg7:11986012..11994345;Classification=LTR/Gypsy;Sequence_ontology=SO:0000286;ltr_identity=0.9849;Method=structural;motif=TGCA;tsd=TAATA
ctg7	LTR_retriever	Gypsy_LTR_retrotransposon	11986012	11994345	.	+	.	ID=LTRRT_106;Parent=repeat_region_106;Name=ctg7:11986012..11994345;Classification=LTR/Gypsy;Sequence_ontology=SO:0002265;ltr_identity=0.9849;Method=structural;motif=TGCA;tsd=TAATA
ctg7	LTR_retriever	long_terminal_repeat	11994144	11994345	.	+	.	ID=rLTR_106;Parent=repeat_region_106;Name=ctg7:11986012..11994345;Classification=LTR/Gypsy;Sequence_ontology=SO:0000286;ltr_identity=0.9849;Method=structural;motif=TGCA;tsd=TAATA
ctg7	LTR_retriever	target_site_duplication	11994346	11994350	.	+	.	ID=rTSD_106;Parent=repeat_region_106;Name=ctg7:11986012..11994345;Classification=LTR/Gypsy;Sequence_ontology=SO:0000434;ltr_identity=0.9849;Method=structural;motif=TGCA;tsd=TAATA
###
ctg7	LTR_retriever	repeat_region	12017837	12020550	.	?	.	ID=repeat_region_107;Name=ctg7:12017841..12020546;Classification=LTR/unknown;Sequence_ontology=SO:0000657;ltr_identity=1.0000;Method=structural;motif=TGCA;tsd=CTAC
ctg7	LTR_retriever	target_site_duplication	12017837	12017840	.	?	.	ID=lTSD_107;Parent=repeat_region_107;Name=ctg7:12017841..12020546;Classification=LTR/unknown;Sequence_ontology=SO:0000434;ltr_identity=1.0000;Method=structural;motif=TGCA;tsd=CTAC
ctg7	LTR_retriever	long_terminal_repeat	12017841	12017968	.	?	.	ID=lLTR_107;Parent=repeat_region_107;Name=ctg7:12017841..12020546;Classification=LTR/unknown;Sequence_ontology=SO:0000286;ltr_identity=1.0000;Method=structural;motif=TGCA;tsd=CTAC
ctg7	LTR_retriever	LTR_retrotransposon	12017841	12020546	.	?	.	ID=LTRRT_107;Parent=repeat_region_107;Name=ctg7:12017841..12020546;Classification=LTR/unknown;Sequence_ontology=SO:0000186;ltr_identity=1.0000;Method=structural;motif=TGCA;tsd=CTAC
ctg7	LTR_retriever	long_terminal_repeat	12020419	12020546	.	?	.	ID=rLTR_107;Parent=repeat_region_107;Name=ctg7:12017841..12020546;Classification=LTR/unknown;Sequence_ontology=SO:0000286;ltr_identity=1.0000;Method=structural;motif=TGCA;tsd=CTAC
ctg7	LTR_retriever	target_site_duplication	12020547	12020550	.	?	.	ID=rTSD_107;Parent=repeat_region_107;Name=ctg7:12017841..12020546;Classification=LTR/unknown;Sequence_ontology=SO:0000434;ltr_identity=1.0000;Method=structural;motif=TGCA;tsd=CTAC
###
ctg7	LTR_retriever	repeat_region	12676243	12682147	.	+	.	ID=repeat_region_108;Name=ctg7:12676247..12682143;Classification=LTR/Gypsy;Sequence_ontology=SO:0000657;ltr_identity=1.0000;Method=structural;motif=TGCA;tsd=CTAC
ctg7	LTR_retriever	target_site_duplication	12676243	12676246	.	+	.	ID=lTSD_108;Parent=repeat_region_108;Name=ctg7:12676247..12682143;Classification=LTR/Gypsy;Sequence_ontology=SO:0000434;ltr_identity=1.0000;Method=structural;motif=TGCA;tsd=CTAC
ctg7	LTR_retriever	long_terminal_repeat	12676247	12676360	.	+	.	ID=lLTR_108;Parent=repeat_region_108;Name=ctg7:12676247..12682143;Classification=LTR/Gypsy;Sequence_ontology=SO:0000286;ltr_identity=1.0000;Method=structural;motif=TGCA;tsd=CTAC
ctg7	LTR_retriever	Gypsy_LTR_retrotransposon	12676247	12682143	.	+	.	ID=LTRRT_108;Parent=repeat_region_108;Name=ctg7:12676247..12682143;Classification=LTR/Gypsy;Sequence_ontology=SO:0002265;ltr_identity=1.0000;Method=structural;motif=TGCA;tsd=CTAC
ctg7	LTR_retriever	long_terminal_repeat	12682034	12682143	.	+	.	ID=rLTR_108;Parent=repeat_region_108;Name=ctg7:12676247..12682143;Classification=LTR/Gypsy;Sequence_ontology=SO:0000286;ltr_identity=1.0000;Method=structural;motif=TGCA;tsd=CTAC
ctg7	LTR_retriever	target_site_duplication	12682144	12682147	.	+	.	ID=rTSD_108;Parent=repeat_region_108;Name=ctg7:12676247..12682143;Classification=LTR/Gypsy;Sequence_ontology=SO:0000434;ltr_identity=1.0000;Method=structural;motif=TGCA;tsd=CTAC
###
ctg7	LTR_retriever	repeat_region	13557032	13569606	.	+	.	ID=repeat_region_109;Name=ctg7:13557039..13569602;Classification=LTR/Gypsy;Sequence_ontology=SO:0000657;ltr_identity=0.9897;Method=structural;motif=TGCA;tsd=ATAA
ctg7	LTR_retriever	target_site_duplication	13557032	13557035	.	+	.	ID=lTSD_109;Parent=repeat_region_109;Name=ctg7:13557039..13569602;Classification=LTR/Gypsy;Sequence_ontology=SO:0000434;ltr_identity=0.9897;Method=structural;motif=TGCA;tsd=ATAA
ctg7	LTR_retriever	long_terminal_repeat	13557039	13557433	.	+	.	ID=lLTR_109;Parent=repeat_region_109;Name=ctg7:13557039..13569602;Classification=LTR/Gypsy;Sequence_ontology=SO:0000286;ltr_identity=0.9897;Method=structural;motif=TGCA;tsd=ATAA
ctg7	LTR_retriever	Gypsy_LTR_retrotransposon	13557039	13569602	.	+	.	ID=LTRRT_109;Parent=repeat_region_109;Name=ctg7:13557039..13569602;Classification=LTR/Gypsy;Sequence_ontology=SO:0002265;ltr_identity=0.9897;Method=structural;motif=TGCA;tsd=ATAA
ctg7	LTR_retriever	long_terminal_repeat	13569207	13569602	.	+	.	ID=rLTR_109;Parent=repeat_region_109;Name=ctg7:13557039..13569602;Classification=LTR/Gypsy;Sequence_ontology=SO:0000286;ltr_identity=0.9897;Method=structural;motif=TGCA;tsd=ATAA
ctg7	LTR_retriever	target_site_duplication	13569603	13569606	.	+	.	ID=rTSD_109;Parent=repeat_region_109;Name=ctg7:13557039..13569602;Classification=LTR/Gypsy;Sequence_ontology=SO:0000434;ltr_identity=0.9897;Method=structural;motif=TGCA;tsd=ATAA
###
ctg7	LTR_retriever	repeat_region	13877462	13883259	.	-	.	ID=repeat_region_110;Name=ctg7:13877467..13883254;Classification=LTR/Gypsy;Sequence_ontology=SO:0000657;ltr_identity=0.9862;Method=structural;motif=TGTT;tsd=ATATT
ctg7	LTR_retriever	target_site_duplication	13877462	13877466	.	-	.	ID=lTSD_110;Parent=repeat_region_110;Name=ctg7:13877467..13883254;Classification=LTR/Gypsy;Sequence_ontology=SO:0000434;ltr_identity=0.9862;Method=structural;motif=TGTT;tsd=ATATT
ctg7	LTR_retriever	long_terminal_repeat	13877467	13877828	.	-	.	ID=lLTR_110;Parent=repeat_region_110;Name=ctg7:13877467..13883254;Classification=LTR/Gypsy;Sequence_ontology=SO:0000286;ltr_identity=0.9862;Method=structural;motif=TGTT;tsd=ATATT
ctg7	LTR_retriever	Gypsy_LTR_retrotransposon	13877467	13883254	.	-	.	ID=LTRRT_110;Parent=repeat_region_110;Name=ctg7:13877467..13883254;Classification=LTR/Gypsy;Sequence_ontology=SO:0002265;ltr_identity=0.9862;Method=structural;motif=TGTT;tsd=ATATT
ctg7	LTR_retriever	long_terminal_repeat	13882893	13883254	.	-	.	ID=rLTR_110;Parent=repeat_region_110;Name=ctg7:13877467..13883254;Classification=LTR/Gypsy;Sequence_ontology=SO:0000286;ltr_identity=0.9862;Method=structural;motif=TGTT;tsd=ATATT
ctg7	LTR_retriever	target_site_duplication	13883255	13883259	.	-	.	ID=rTSD_110;Parent=repeat_region_110;Name=ctg7:13877467..13883254;Classification=LTR/Gypsy;Sequence_ontology=SO:0000434;ltr_identity=0.9862;Method=structural;motif=TGTT;tsd=ATATT
###
ctg7	LTR_retriever	repeat_region	14712871	14717276	.	?	.	ID=repeat_region_111;Name=ctg7:14712875..14717272;Classification=LTR/unknown;Sequence_ontology=SO:0000657;ltr_identity=1.0000;Method=structural;motif=TGCA;tsd=GCAG
ctg7	LTR_retriever	target_site_duplication	14712871	14712874	.	?	.	ID=lTSD_111;Parent=repeat_region_111;Name=ctg7:14712875..14717272;Classification=LTR/unknown;Sequence_ontology=SO:0000434;ltr_identity=1.0000;Method=structural;motif=TGCA;tsd=GCAG
ctg7	LTR_retriever	long_terminal_repeat	14712875	14713001	.	?	.	ID=lLTR_111;Parent=repeat_region_111;Name=ctg7:14712875..14717272;Classification=LTR/unknown;Sequence_ontology=SO:0000286;ltr_identity=1.0000;Method=structural;motif=TGCA;tsd=GCAG
ctg7	LTR_retriever	LTR_retrotransposon	14712875	14717272	.	?	.	ID=LTRRT_111;Parent=repeat_region_111;Name=ctg7:14712875..14717272;Classification=LTR/unknown;Sequence_ontology=SO:0000186;ltr_identity=1.0000;Method=structural;motif=TGCA;tsd=GCAG
ctg7	LTR_retriever	long_terminal_repeat	14717144	14717272	.	?	.	ID=rLTR_111;Parent=repeat_region_111;Name=ctg7:14712875..14717272;Classification=LTR/unknown;Sequence_ontology=SO:0000286;ltr_identity=1.0000;Method=structural;motif=TGCA;tsd=GCAG
ctg7	LTR_retriever	target_site_duplication	14717273	14717276	.	?	.	ID=rTSD_111;Parent=repeat_region_111;Name=ctg7:14712875..14717272;Classification=LTR/unknown;Sequence_ontology=SO:0000434;ltr_identity=1.0000;Method=structural;motif=TGCA;tsd=GCAG
###
##sequence-region   ctg8 1 5659848
ctg8	LTR_retriever	repeat_region	35817	41426	.	+	.	ID=repeat_region_112;Name=ctg8:35821..41422;Classification=LTR/Gypsy;Sequence_ontology=SO:0000657;ltr_identity=0.9974;Method=structural;motif=TGCA;tsd=TTAT
ctg8	LTR_retriever	target_site_duplication	35817	35820	.	+	.	ID=lTSD_112;Parent=repeat_region_112;Name=ctg8:35821..41422;Classification=LTR/Gypsy;Sequence_ontology=SO:0000434;ltr_identity=0.9974;Method=structural;motif=TGCA;tsd=TTAT
ctg8	LTR_retriever	long_terminal_repeat	35821	36210	.	+	.	ID=lLTR_112;Parent=repeat_region_112;Name=ctg8:35821..41422;Classification=LTR/Gypsy;Sequence_ontology=SO:0000286;ltr_identity=0.9974;Method=structural;motif=TGCA;tsd=TTAT
ctg8	LTR_retriever	Gypsy_LTR_retrotransposon	35821	41422	.	+	.	ID=LTRRT_112;Parent=repeat_region_112;Name=ctg8:35821..41422;Classification=LTR/Gypsy;Sequence_ontology=SO:0002265;ltr_identity=0.9974;Method=structural;motif=TGCA;tsd=TTAT
ctg8	LTR_retriever	long_terminal_repeat	41031	41422	.	+	.	ID=rLTR_112;Parent=repeat_region_112;Name=ctg8:35821..41422;Classification=LTR/Gypsy;Sequence_ontology=SO:0000286;ltr_identity=0.9974;Method=structural;motif=TGCA;tsd=TTAT
ctg8	LTR_retriever	target_site_duplication	41423	41426	.	+	.	ID=rTSD_112;Parent=repeat_region_112;Name=ctg8:35821..41422;Classification=LTR/Gypsy;Sequence_ontology=SO:0000434;ltr_identity=0.9974;Method=structural;motif=TGCA;tsd=TTAT
###
ctg8	LTR_retriever	repeat_region	409507	415119	.	+	.	ID=repeat_region_113;Name=ctg8:409511..415115;Classification=LTR/Gypsy;Sequence_ontology=SO:0000657;ltr_identity=0.9974;Method=structural;motif=TGCA;tsd=GTAT
ctg8	LTR_retriever	target_site_duplication	409507	409510	.	+	.	ID=lTSD_113;Parent=repeat_region_113;Name=ctg8:409511..415115;Classification=LTR/Gypsy;Sequence_ontology=SO:0000434;ltr_identity=0.9974;Method=structural;motif=TGCA;tsd=GTAT
ctg8	LTR_retriever	long_terminal_repeat	409511	409905	.	+	.	ID=lLTR_113;Parent=repeat_region_113;Name=ctg8:409511..415115;Classification=LTR/Gypsy;Sequence_ontology=SO:0000286;ltr_identity=0.9974;Method=structural;motif=TGCA;tsd=GTAT
ctg8	LTR_retriever	Gypsy_LTR_retrotransposon	409511	415115	.	+	.	ID=LTRRT_113;Parent=repeat_region_113;Name=ctg8:409511..415115;Classification=LTR/Gypsy;Sequence_ontology=SO:0002265;ltr_identity=0.9974;Method=structural;motif=TGCA;tsd=GTAT
ctg8	LTR_retriever	long_terminal_repeat	414725	415115	.	+	.	ID=rLTR_113;Parent=repeat_region_113;Name=ctg8:409511..415115;Classification=LTR/Gypsy;Sequence_ontology=SO:0000286;ltr_identity=0.9974;Method=structural;motif=TGCA;tsd=GTAT
ctg8	LTR_retriever	target_site_duplication	415116	415119	.	+	.	ID=rTSD_113;Parent=repeat_region_113;Name=ctg8:409511..415115;Classification=LTR/Gypsy;Sequence_ontology=SO:0000434;ltr_identity=0.9974;Method=structural;motif=TGCA;tsd=GTAT
###
ctg8	LTR_retriever	repeat_region	538604	542053	.	-	.	ID=repeat_region_114;Name=ctg8:538608..542049;Classification=LTR/Gypsy;Sequence_ontology=SO:0000657;ltr_identity=0.9975;Method=structural;motif=TGCA;tsd=ATAC
ctg8	LTR_retriever	target_site_duplication	538604	538607	.	-	.	ID=lTSD_114;Parent=repeat_region_114;Name=ctg8:538608..542049;Classification=LTR/Gypsy;Sequence_ontology=SO:0000434;ltr_identity=0.9975;Method=structural;motif=TGCA;tsd=ATAC
ctg8	LTR_retriever	long_terminal_repeat	538608	539003	.	-	.	ID=lLTR_114;Parent=repeat_region_114;Name=ctg8:538608..542049;Classification=LTR/Gypsy;Sequence_ontology=SO:0000286;ltr_identity=0.9975;Method=structural;motif=TGCA;tsd=ATAC
ctg8	LTR_retriever	Gypsy_LTR_retrotransposon	538608	542049	.	-	.	ID=LTRRT_114;Parent=repeat_region_114;Name=ctg8:538608..542049;Classification=LTR/Gypsy;Sequence_ontology=SO:0002265;ltr_identity=0.9975;Method=structural;motif=TGCA;tsd=ATAC
ctg8	LTR_retriever	long_terminal_repeat	541654	542049	.	-	.	ID=rLTR_114;Parent=repeat_region_114;Name=ctg8:538608..542049;Classification=LTR/Gypsy;Sequence_ontology=SO:0000286;ltr_identity=0.9975;Method=structural;motif=TGCA;tsd=ATAC
ctg8	LTR_retriever	target_site_duplication	542050	542053	.	-	.	ID=rTSD_114;Parent=repeat_region_114;Name=ctg8:538608..542049;Classification=LTR/Gypsy;Sequence_ontology=SO:0000434;ltr_identity=0.9975;Method=structural;motif=TGCA;tsd=ATAC
###
ctg8	LTR_retriever	repeat_region	565868	574236	.	-	.	ID=repeat_region_115;Name=ctg8:565872..574232;Classification=LTR/Gypsy;Sequence_ontology=SO:0000657;ltr_identity=0.9958;Method=structural;motif=TGCA;tsd=GTTC
ctg8	LTR_retriever	target_site_duplication	565868	565871	.	-	.	ID=lTSD_115;Parent=repeat_region_115;Name=ctg8:565872..574232;Classification=LTR/Gypsy;Sequence_ontology=SO:0000434;ltr_identity=0.9958;Method=structural;motif=TGCA;tsd=GTTC
ctg8	LTR_retriever	long_terminal_repeat	565872	566110	.	-	.	ID=lLTR_115;Parent=repeat_region_115;Name=ctg8:565872..574232;Classification=LTR/Gypsy;Sequence_ontology=SO:0000286;ltr_identity=0.9958;Method=structural;motif=TGCA;tsd=GTTC
ctg8	LTR_retriever	Gypsy_LTR_retrotransposon	565872	574232	.	-	.	ID=LTRRT_115;Parent=repeat_region_115;Name=ctg8:565872..574232;Classification=LTR/Gypsy;Sequence_ontology=SO:0002265;ltr_identity=0.9958;Method=structural;motif=TGCA;tsd=GTTC
ctg8	LTR_retriever	long_terminal_repeat	573994	574232	.	-	.	ID=rLTR_115;Parent=repeat_region_115;Name=ctg8:565872..574232;Classification=LTR/Gypsy;Sequence_ontology=SO:0000286;ltr_identity=0.9958;Method=structural;motif=TGCA;tsd=GTTC
ctg8	LTR_retriever	target_site_duplication	574233	574236	.	-	.	ID=rTSD_115;Parent=repeat_region_115;Name=ctg8:565872..574232;Classification=LTR/Gypsy;Sequence_ontology=SO:0000434;ltr_identity=0.9958;Method=structural;motif=TGCA;tsd=GTTC
###
ctg8	LTR_retriever	repeat_region	1755179	1760799	.	+	.	ID=repeat_region_116;Name=ctg8:1755183..1760795;Classification=LTR/Gypsy;Sequence_ontology=SO:0000657;ltr_identity=0.9974;Method=structural;motif=TGCA;tsd=ATAA
ctg8	LTR_retriever	target_site_duplication	1755179	1755182	.	+	.	ID=lTSD_116;Parent=repeat_region_116;Name=ctg8:1755183..1760795;Classification=LTR/Gypsy;Sequence_ontology=SO:0000434;ltr_identity=0.9974;Method=structural;motif=TGCA;tsd=ATAA
ctg8	LTR_retriever	long_terminal_repeat	1755183	1755568	.	+	.	ID=lLTR_116;Parent=repeat_region_116;Name=ctg8:1755183..1760795;Classification=LTR/Gypsy;Sequence_ontology=SO:0000286;ltr_identity=0.9974;Method=structural;motif=TGCA;tsd=ATAA
ctg8	LTR_retriever	Gypsy_LTR_retrotransposon	1755183	1760795	.	+	.	ID=LTRRT_116;Parent=repeat_region_116;Name=ctg8:1755183..1760795;Classification=LTR/Gypsy;Sequence_ontology=SO:0002265;ltr_identity=0.9974;Method=structural;motif=TGCA;tsd=ATAA
ctg8	LTR_retriever	long_terminal_repeat	1760408	1760795	.	+	.	ID=rLTR_116;Parent=repeat_region_116;Name=ctg8:1755183..1760795;Classification=LTR/Gypsy;Sequence_ontology=SO:0000286;ltr_identity=0.9974;Method=structural;motif=TGCA;tsd=ATAA
ctg8	LTR_retriever	target_site_duplication	1760796	1760799	.	+	.	ID=rTSD_116;Parent=repeat_region_116;Name=ctg8:1755183..1760795;Classification=LTR/Gypsy;Sequence_ontology=SO:0000434;ltr_identity=0.9974;Method=structural;motif=TGCA;tsd=ATAA
###
ctg8	LTR_retriever	repeat_region	2173205	2180397	.	?	.	ID=repeat_region_117;Name=ctg8:2173209..2180393;Classification=LTR/unknown;Sequence_ontology=SO:0000657;ltr_identity=1.0000;Method=structural;motif=TGCA;tsd=GCAT
ctg8	LTR_retriever	target_site_duplication	2173205	2173208	.	?	.	ID=lTSD_117;Parent=repeat_region_117;Name=ctg8:2173209..2180393;Classification=LTR/unknown;Sequence_ontology=SO:0000434;ltr_identity=1.0000;Method=structural;motif=TGCA;tsd=GCAT
ctg8	LTR_retriever	long_terminal_repeat	2173209	2173324	.	?	.	ID=lLTR_117;Parent=repeat_region_117;Name=ctg8:2173209..2180393;Classification=LTR/unknown;Sequence_ontology=SO:0000286;ltr_identity=1.0000;Method=structural;motif=TGCA;tsd=GCAT
ctg8	LTR_retriever	LTR_retrotransposon	2173209	2180393	.	?	.	ID=LTRRT_117;Parent=repeat_region_117;Name=ctg8:2173209..2180393;Classification=LTR/unknown;Sequence_ontology=SO:0000186;ltr_identity=1.0000;Method=structural;motif=TGCA;tsd=GCAT
ctg8	LTR_retriever	long_terminal_repeat	2180281	2180393	.	?	.	ID=rLTR_117;Parent=repeat_region_117;Name=ctg8:2173209..2180393;Classification=LTR/unknown;Sequence_ontology=SO:0000286;ltr_identity=1.0000;Method=structural;motif=TGCA;tsd=GCAT
ctg8	LTR_retriever	target_site_duplication	2180394	2180397	.	?	.	ID=rTSD_117;Parent=repeat_region_117;Name=ctg8:2173209..2180393;Classification=LTR/unknown;Sequence_ontology=SO:0000434;ltr_identity=1.0000;Method=structural;motif=TGCA;tsd=GCAT
###
ctg8	LTR_retriever	repeat_region	2689824	2695436	.	-	.	ID=repeat_region_118;Name=ctg8:2689828..2695432;Classification=LTR/Gypsy;Sequence_ontology=SO:0000657;ltr_identity=1.0000;Method=structural;motif=TGCA;tsd=ATAT
ctg8	LTR_retriever	target_site_duplication	2689824	2689827	.	-	.	ID=lTSD_118;Parent=repeat_region_118;Name=ctg8:2689828..2695432;Classification=LTR/Gypsy;Sequence_ontology=SO:0000434;ltr_identity=1.0000;Method=structural;motif=TGCA;tsd=ATAT
ctg8	LTR_retriever	long_terminal_repeat	2689828	2690219	.	-	.	ID=lLTR_118;Parent=repeat_region_118;Name=ctg8:2689828..2695432;Classification=LTR/Gypsy;Sequence_ontology=SO:0000286;ltr_identity=1.0000;Method=structural;motif=TGCA;tsd=ATAT
ctg8	LTR_retriever	Gypsy_LTR_retrotransposon	2689828	2695432	.	-	.	ID=LTRRT_118;Parent=repeat_region_118;Name=ctg8:2689828..2695432;Classification=LTR/Gypsy;Sequence_ontology=SO:0002265;ltr_identity=1.0000;Method=structural;motif=TGCA;tsd=ATAT
ctg8	LTR_retriever	long_terminal_repeat	2695045	2695432	.	-	.	ID=rLTR_118;Parent=repeat_region_118;Name=ctg8:2689828..2695432;Classification=LTR/Gypsy;Sequence_ontology=SO:0000286;ltr_identity=1.0000;Method=structural;motif=TGCA;tsd=ATAT
ctg8	LTR_retriever	target_site_duplication	2695433	2695436	.	-	.	ID=rTSD_118;Parent=repeat_region_118;Name=ctg8:2689828..2695432;Classification=LTR/Gypsy;Sequence_ontology=SO:0000434;ltr_identity=1.0000;Method=structural;motif=TGCA;tsd=ATAT
###
ctg8	LTR_retriever	repeat_region	2731988	2741180	.	?	.	ID=repeat_region_119;Name=ctg8:2731993..2741175;Classification=LTR/unknown;Sequence_ontology=SO:0000657;ltr_identity=1.0000;Method=structural;motif=TGCA;tsd=GCTGA
ctg8	LTR_retriever	target_site_duplication	2731988	2731992	.	?	.	ID=lTSD_119;Parent=repeat_region_119;Name=ctg8:2731993..2741175;Classification=LTR/unknown;Sequence_ontology=SO:0000434;ltr_identity=1.0000;Method=structural;motif=TGCA;tsd=GCTGA
ctg8	LTR_retriever	long_terminal_repeat	2731993	2732174	.	?	.	ID=lLTR_119;Parent=repeat_region_119;Name=ctg8:2731993..2741175;Classification=LTR/unknown;Sequence_ontology=SO:0000286;ltr_identity=1.0000;Method=structural;motif=TGCA;tsd=GCTGA
ctg8	LTR_retriever	LTR_retrotransposon	2731993	2741175	.	?	.	ID=LTRRT_119;Parent=repeat_region_119;Name=ctg8:2731993..2741175;Classification=LTR/unknown;Sequence_ontology=SO:0000186;ltr_identity=1.0000;Method=structural;motif=TGCA;tsd=GCTGA
ctg8	LTR_retriever	long_terminal_repeat	2740994	2741175	.	?	.	ID=rLTR_119;Parent=repeat_region_119;Name=ctg8:2731993..2741175;Classification=LTR/unknown;Sequence_ontology=SO:0000286;ltr_identity=1.0000;Method=structural;motif=TGCA;tsd=GCTGA
ctg8	LTR_retriever	target_site_duplication	2741176	2741180	.	?	.	ID=rTSD_119;Parent=repeat_region_119;Name=ctg8:2731993..2741175;Classification=LTR/unknown;Sequence_ontology=SO:0000434;ltr_identity=1.0000;Method=structural;motif=TGCA;tsd=GCTGA
###
ctg8	LTR_retriever	repeat_region	5359184	5362615	.	+	.	ID=repeat_region_120;Name=ctg8:5359188..5362611;Classification=LTR/Gypsy;Sequence_ontology=SO:0000657;ltr_identity=0.9947;Method=structural;motif=TGCA;tsd=ATAA
ctg8	LTR_retriever	target_site_duplication	5359184	5359187	.	+	.	ID=lTSD_120;Parent=repeat_region_120;Name=ctg8:5359188..5362611;Classification=LTR/Gypsy;Sequence_ontology=SO:0000434;ltr_identity=0.9947;Method=structural;motif=TGCA;tsd=ATAA
ctg8	LTR_retriever	long_terminal_repeat	5359188	5359571	.	+	.	ID=lLTR_120;Parent=repeat_region_120;Name=ctg8:5359188..5362611;Classification=LTR/Gypsy;Sequence_ontology=SO:0000286;ltr_identity=0.9947;Method=structural;motif=TGCA;tsd=ATAA
ctg8	LTR_retriever	Gypsy_LTR_retrotransposon	5359188	5362611	.	+	.	ID=LTRRT_120;Parent=repeat_region_120;Name=ctg8:5359188..5362611;Classification=LTR/Gypsy;Sequence_ontology=SO:0002265;ltr_identity=0.9947;Method=structural;motif=TGCA;tsd=ATAA
ctg8	LTR_retriever	long_terminal_repeat	5362225	5362611	.	+	.	ID=rLTR_120;Parent=repeat_region_120;Name=ctg8:5359188..5362611;Classification=LTR/Gypsy;Sequence_ontology=SO:0000286;ltr_identity=0.9947;Method=structural;motif=TGCA;tsd=ATAA
ctg8	LTR_retriever	target_site_duplication	5362612	5362615	.	+	.	ID=rTSD_120;Parent=repeat_region_120;Name=ctg8:5359188..5362611;Classification=LTR/Gypsy;Sequence_ontology=SO:0000434;ltr_identity=0.9947;Method=structural;motif=TGCA;tsd=ATAA
###
ctg8	LTR_retriever	repeat_region	5647701	5654041	.	+	.	ID=repeat_region_121;Name=ctg8:5647705..5654037;Classification=LTR/Gypsy;Sequence_ontology=SO:0000657;ltr_identity=0.9500;Method=structural;motif=TGCA;tsd=TATT
ctg8	LTR_retriever	target_site_duplication	5647701	5647704	.	+	.	ID=lTSD_121;Parent=repeat_region_121;Name=ctg8:5647705..5654037;Classification=LTR/Gypsy;Sequence_ontology=SO:0000434;ltr_identity=0.9500;Method=structural;motif=TGCA;tsd=TATT
ctg8	LTR_retriever	long_terminal_repeat	5647705	5647845	.	+	.	ID=lLTR_121;Parent=repeat_region_121;Name=ctg8:5647705..5654037;Classification=LTR/Gypsy;Sequence_ontology=SO:0000286;ltr_identity=0.9500;Method=structural;motif=TGCA;tsd=TATT
ctg8	LTR_retriever	Gypsy_LTR_retrotransposon	5647705	5654037	.	+	.	ID=LTRRT_121;Parent=repeat_region_121;Name=ctg8:5647705..5654037;Classification=LTR/Gypsy;Sequence_ontology=SO:0002265;ltr_identity=0.9500;Method=structural;motif=TGCA;tsd=TATT
ctg8	LTR_retriever	long_terminal_repeat	5653898	5654037	.	+	.	ID=rLTR_121;Parent=repeat_region_121;Name=ctg8:5647705..5654037;Classification=LTR/Gypsy;Sequence_ontology=SO:0000286;ltr_identity=0.9500;Method=structural;motif=TGCA;tsd=TATT
ctg8	LTR_retriever	target_site_duplication	5654038	5654041	.	+	.	ID=rTSD_121;Parent=repeat_region_121;Name=ctg8:5647705..5654037;Classification=LTR/Gypsy;Sequence_ontology=SO:0000434;ltr_identity=0.9500;Method=structural;motif=TGCA;tsd=TATT
###
##sequence-region   ctg9 1 11759854
ctg9	LTR_retriever	repeat_region	355021	363258	.	+	.	ID=repeat_region_122;Name=ctg9:355025..363254;Classification=LTR/Gypsy;Sequence_ontology=SO:0000657;ltr_identity=0.9956;Method=structural;motif=TGCA;tsd=GAAC
ctg9	LTR_retriever	target_site_duplication	355021	355024	.	+	.	ID=lTSD_122;Parent=repeat_region_122;Name=ctg9:355025..363254;Classification=LTR/Gypsy;Sequence_ontology=SO:0000434;ltr_identity=0.9956;Method=structural;motif=TGCA;tsd=GAAC
ctg9	LTR_retriever	long_terminal_repeat	355025	355259	.	+	.	ID=lLTR_122;Parent=repeat_region_122;Name=ctg9:355025..363254;Classification=LTR/Gypsy;Sequence_ontology=SO:0000286;ltr_identity=0.9956;Method=structural;motif=TGCA;tsd=GAAC
ctg9	LTR_retriever	Gypsy_LTR_retrotransposon	355025	363254	.	+	.	ID=LTRRT_122;Parent=repeat_region_122;Name=ctg9:355025..363254;Classification=LTR/Gypsy;Sequence_ontology=SO:0002265;ltr_identity=0.9956;Method=structural;motif=TGCA;tsd=GAAC
ctg9	LTR_retriever	long_terminal_repeat	363025	363254	.	+	.	ID=rLTR_122;Parent=repeat_region_122;Name=ctg9:355025..363254;Classification=LTR/Gypsy;Sequence_ontology=SO:0000286;ltr_identity=0.9956;Method=structural;motif=TGCA;tsd=GAAC
ctg9	LTR_retriever	target_site_duplication	363255	363258	.	+	.	ID=rTSD_122;Parent=repeat_region_122;Name=ctg9:355025..363254;Classification=LTR/Gypsy;Sequence_ontology=SO:0000434;ltr_identity=0.9956;Method=structural;motif=TGCA;tsd=GAAC
###
ctg9	LTR_retriever	repeat_region	408172	415324	.	-	.	ID=repeat_region_123;Name=ctg9:408177..415319;Classification=LTR/Gypsy;Sequence_ontology=SO:0000657;ltr_identity=0.9865;Method=structural;motif=TGCA;tsd=GGAAG
ctg9	LTR_retriever	target_site_duplication	408172	408176	.	-	.	ID=lTSD_123;Parent=repeat_region_123;Name=ctg9:408177..415319;Classification=LTR/Gypsy;Sequence_ontology=SO:0000434;ltr_identity=0.9865;Method=structural;motif=TGCA;tsd=GGAAG
ctg9	LTR_retriever	long_terminal_repeat	408177	408620	.	-	.	ID=lLTR_123;Parent=repeat_region_123;Name=ctg9:408177..415319;Classification=LTR/Gypsy;Sequence_ontology=SO:0000286;ltr_identity=0.9865;Method=structural;motif=TGCA;tsd=GGAAG
ctg9	LTR_retriever	Gypsy_LTR_retrotransposon	408177	415319	.	-	.	ID=LTRRT_123;Parent=repeat_region_123;Name=ctg9:408177..415319;Classification=LTR/Gypsy;Sequence_ontology=SO:0002265;ltr_identity=0.9865;Method=structural;motif=TGCA;tsd=GGAAG
ctg9	LTR_retriever	long_terminal_repeat	414876	415319	.	-	.	ID=rLTR_123;Parent=repeat_region_123;Name=ctg9:408177..415319;Classification=LTR/Gypsy;Sequence_ontology=SO:0000286;ltr_identity=0.9865;Method=structural;motif=TGCA;tsd=GGAAG
ctg9	LTR_retriever	target_site_duplication	415320	415324	.	-	.	ID=rTSD_123;Parent=repeat_region_123;Name=ctg9:408177..415319;Classification=LTR/Gypsy;Sequence_ontology=SO:0000434;ltr_identity=0.9865;Method=structural;motif=TGCA;tsd=GGAAG
###
ctg9	LTR_retriever	repeat_region	1931618	1936581	.	-	.	ID=repeat_region_124;Name=ctg9:1931627..1936576;Classification=LTR/Gypsy;Sequence_ontology=SO:0000657;ltr_identity=0.9830;Method=structural;motif=TGAT;tsd=ATATA
ctg9	LTR_retriever	target_site_duplication	1931618	1931622	.	-	.	ID=lTSD_124;Parent=repeat_region_124;Name=ctg9:1931627..1936576;Classification=LTR/Gypsy;Sequence_ontology=SO:0000434;ltr_identity=0.9830;Method=structural;motif=TGAT;tsd=ATATA
ctg9	LTR_retriever	long_terminal_repeat	1931627	1931983	.	-	.	ID=lLTR_124;Parent=repeat_region_124;Name=ctg9:1931627..1936576;Classification=LTR/Gypsy;Sequence_ontology=SO:0000286;ltr_identity=0.9830;Method=structural;motif=TGAT;tsd=ATATA
ctg9	LTR_retriever	Gypsy_LTR_retrotransposon	1931627	1936576	.	-	.	ID=LTRRT_124;Parent=repeat_region_124;Name=ctg9:1931627..1936576;Classification=LTR/Gypsy;Sequence_ontology=SO:0002265;ltr_identity=0.9830;Method=structural;motif=TGAT;tsd=ATATA
ctg9	LTR_retriever	long_terminal_repeat	1936215	1936576	.	-	.	ID=rLTR_124;Parent=repeat_region_124;Name=ctg9:1931627..1936576;Classification=LTR/Gypsy;Sequence_ontology=SO:0000286;ltr_identity=0.9830;Method=structural;motif=TGAT;tsd=ATATA
ctg9	LTR_retriever	target_site_duplication	1936577	1936581	.	-	.	ID=rTSD_124;Parent=repeat_region_124;Name=ctg9:1931627..1936576;Classification=LTR/Gypsy;Sequence_ontology=SO:0000434;ltr_identity=0.9830;Method=structural;motif=TGAT;tsd=ATATA
###
ctg9	LTR_retriever	repeat_region	2789584	2794984	.	?	.	ID=repeat_region_125;Name=ctg9:2789588..2794980;Classification=LTR/unknown;Sequence_ontology=SO:0000657;ltr_identity=0.9815;Method=structural;motif=TGCA;tsd=TTTG
ctg9	LTR_retriever	target_site_duplication	2789584	2789587	.	?	.	ID=lTSD_125;Parent=repeat_region_125;Name=ctg9:2789588..2794980;Classification=LTR/unknown;Sequence_ontology=SO:0000434;ltr_identity=0.9815;Method=structural;motif=TGCA;tsd=TTTG
ctg9	LTR_retriever	long_terminal_repeat	2789588	2789966	.	?	.	ID=lLTR_125;Parent=repeat_region_125;Name=ctg9:2789588..2794980;Classification=LTR/unknown;Sequence_ontology=SO:0000286;ltr_identity=0.9815;Method=structural;motif=TGCA;tsd=TTTG
ctg9	LTR_retriever	LTR_retrotransposon	2789588	2794980	.	?	.	ID=LTRRT_125;Parent=repeat_region_125;Name=ctg9:2789588..2794980;Classification=LTR/unknown;Sequence_ontology=SO:0000186;ltr_identity=0.9815;Method=structural;motif=TGCA;tsd=TTTG
ctg9	LTR_retriever	long_terminal_repeat	2794602	2794980	.	?	.	ID=rLTR_125;Parent=repeat_region_125;Name=ctg9:2789588..2794980;Classification=LTR/unknown;Sequence_ontology=SO:0000286;ltr_identity=0.9815;Method=structural;motif=TGCA;tsd=TTTG
ctg9	LTR_retriever	target_site_duplication	2794981	2794984	.	?	.	ID=rTSD_125;Parent=repeat_region_125;Name=ctg9:2789588..2794980;Classification=LTR/unknown;Sequence_ontology=SO:0000434;ltr_identity=0.9815;Method=structural;motif=TGCA;tsd=TTTG
###
ctg9	LTR_retriever	repeat_region	3490767	3496408	.	?	.	ID=repeat_region_126;Name=ctg9:3490771..3496404;Classification=LTR/unknown;Sequence_ontology=SO:0000657;ltr_identity=0.9901;Method=structural;motif=TGCA;tsd=ATAA
ctg9	LTR_retriever	target_site_duplication	3490767	3490770	.	?	.	ID=lTSD_126;Parent=repeat_region_126;Name=ctg9:3490771..3496404;Classification=LTR/unknown;Sequence_ontology=SO:0000434;ltr_identity=0.9901;Method=structural;motif=TGCA;tsd=ATAA
ctg9	LTR_retriever	long_terminal_repeat	3490771	3491074	.	?	.	ID=lLTR_126;Parent=repeat_region_126;Name=ctg9:3490771..3496404;Classification=LTR/unknown;Sequence_ontology=SO:0000286;ltr_identity=0.9901;Method=structural;motif=TGCA;tsd=ATAA
ctg9	LTR_retriever	LTR_retrotransposon	3490771	3496404	.	?	.	ID=LTRRT_126;Parent=repeat_region_126;Name=ctg9:3490771..3496404;Classification=LTR/unknown;Sequence_ontology=SO:0000186;ltr_identity=0.9901;Method=structural;motif=TGCA;tsd=ATAA
ctg9	LTR_retriever	long_terminal_repeat	3496101	3496404	.	?	.	ID=rLTR_126;Parent=repeat_region_126;Name=ctg9:3490771..3496404;Classification=LTR/unknown;Sequence_ontology=SO:0000286;ltr_identity=0.9901;Method=structural;motif=TGCA;tsd=ATAA
ctg9	LTR_retriever	target_site_duplication	3496405	3496408	.	?	.	ID=rTSD_126;Parent=repeat_region_126;Name=ctg9:3490771..3496404;Classification=LTR/unknown;Sequence_ontology=SO:0000434;ltr_identity=0.9901;Method=structural;motif=TGCA;tsd=ATAA
###
ctg9	LTR_retriever	repeat_region	4845501	4849010	.	?	.	ID=repeat_region_127;Name=ctg9:4845505..4849006;Classification=LTR/unknown;Sequence_ontology=SO:0000657;ltr_identity=0.9843;Method=structural;motif=TGCA;tsd=AATA
ctg9	LTR_retriever	target_site_duplication	4845501	4845504	.	?	.	ID=lTSD_127;Parent=repeat_region_127;Name=ctg9:4845505..4849006;Classification=LTR/unknown;Sequence_ontology=SO:0000434;ltr_identity=0.9843;Method=structural;motif=TGCA;tsd=AATA
ctg9	LTR_retriever	long_terminal_repeat	4845505	4846036	.	?	.	ID=lLTR_127;Parent=repeat_region_127;Name=ctg9:4845505..4849006;Classification=LTR/unknown;Sequence_ontology=SO:0000286;ltr_identity=0.9843;Method=structural;motif=TGCA;tsd=AATA
ctg9	LTR_retriever	LTR_retrotransposon	4845505	4849006	.	?	.	ID=LTRRT_127;Parent=repeat_region_127;Name=ctg9:4845505..4849006;Classification=LTR/unknown;Sequence_ontology=SO:0000186;ltr_identity=0.9843;Method=structural;motif=TGCA;tsd=AATA
ctg9	LTR_retriever	long_terminal_repeat	4848496	4849006	.	?	.	ID=rLTR_127;Parent=repeat_region_127;Name=ctg9:4845505..4849006;Classification=LTR/unknown;Sequence_ontology=SO:0000286;ltr_identity=0.9843;Method=structural;motif=TGCA;tsd=AATA
ctg9	LTR_retriever	target_site_duplication	4849007	4849010	.	?	.	ID=rTSD_127;Parent=repeat_region_127;Name=ctg9:4845505..4849006;Classification=LTR/unknown;Sequence_ontology=SO:0000434;ltr_identity=0.9843;Method=structural;motif=TGCA;tsd=AATA
###
ctg9	LTR_retriever	repeat_region	6213030	6216845	.	+	.	ID=repeat_region_128;Name=ctg9:6213034..6216841;Classification=LTR/Gypsy;Sequence_ontology=SO:0000657;ltr_identity=0.9851;Method=structural;motif=TGCA;tsd=ATAT
ctg9	LTR_retriever	target_site_duplication	6213030	6213033	.	+	.	ID=lTSD_128;Parent=repeat_region_128;Name=ctg9:6213034..6216841;Classification=LTR/Gypsy;Sequence_ontology=SO:0000434;ltr_identity=0.9851;Method=structural;motif=TGCA;tsd=ATAT
ctg9	LTR_retriever	long_terminal_repeat	6213034	6213436	.	+	.	ID=lLTR_128;Parent=repeat_region_128;Name=ctg9:6213034..6216841;Classification=LTR/Gypsy;Sequence_ontology=SO:0000286;ltr_identity=0.9851;Method=structural;motif=TGCA;tsd=ATAT
ctg9	LTR_retriever	Gypsy_LTR_retrotransposon	6213034	6216841	.	+	.	ID=LTRRT_128;Parent=repeat_region_128;Name=ctg9:6213034..6216841;Classification=LTR/Gypsy;Sequence_ontology=SO:0002265;ltr_identity=0.9851;Method=structural;motif=TGCA;tsd=ATAT
ctg9	LTR_retriever	long_terminal_repeat	6216439	6216841	.	+	.	ID=rLTR_128;Parent=repeat_region_128;Name=ctg9:6213034..6216841;Classification=LTR/Gypsy;Sequence_ontology=SO:0000286;ltr_identity=0.9851;Method=structural;motif=TGCA;tsd=ATAT
ctg9	LTR_retriever	target_site_duplication	6216842	6216845	.	+	.	ID=rTSD_128;Parent=repeat_region_128;Name=ctg9:6213034..6216841;Classification=LTR/Gypsy;Sequence_ontology=SO:0000434;ltr_identity=0.9851;Method=structural;motif=TGCA;tsd=ATAT
###
ctg9	LTR_retriever	repeat_region	6623637	6629567	.	+	.	ID=repeat_region_129;Name=ctg9:6623644..6629563;Classification=LTR/Gypsy;Sequence_ontology=SO:0000657;ltr_identity=1.0000;Method=structural;motif=TGCA;tsd=CAGC
ctg9	LTR_retriever	target_site_duplication	6623637	6623640	.	+	.	ID=lTSD_129;Parent=repeat_region_129;Name=ctg9:6623644..6629563;Classification=LTR/Gypsy;Sequence_ontology=SO:0000434;ltr_identity=1.0000;Method=structural;motif=TGCA;tsd=CAGC
ctg9	LTR_retriever	long_terminal_repeat	6623644	6623760	.	+	.	ID=lLTR_129;Parent=repeat_region_129;Name=ctg9:6623644..6629563;Classification=LTR/Gypsy;Sequence_ontology=SO:0000286;ltr_identity=1.0000;Method=structural;motif=TGCA;tsd=CAGC
ctg9	LTR_retriever	Gypsy_LTR_retrotransposon	6623644	6629563	.	+	.	ID=LTRRT_129;Parent=repeat_region_129;Name=ctg9:6623644..6629563;Classification=LTR/Gypsy;Sequence_ontology=SO:0002265;ltr_identity=1.0000;Method=structural;motif=TGCA;tsd=CAGC
ctg9	LTR_retriever	long_terminal_repeat	6629447	6629563	.	+	.	ID=rLTR_129;Parent=repeat_region_129;Name=ctg9:6623644..6629563;Classification=LTR/Gypsy;Sequence_ontology=SO:0000286;ltr_identity=1.0000;Method=structural;motif=TGCA;tsd=CAGC
ctg9	LTR_retriever	target_site_duplication	6629564	6629567	.	+	.	ID=rTSD_129;Parent=repeat_region_129;Name=ctg9:6623644..6629563;Classification=LTR/Gypsy;Sequence_ontology=SO:0000434;ltr_identity=1.0000;Method=structural;motif=TGCA;tsd=CAGC
###
ctg9	LTR_retriever	repeat_region	6891223	6894592	.	-	.	ID=repeat_region_130;Name=ctg9:6891227..6894588;Classification=LTR/Gypsy;Sequence_ontology=SO:0000657;ltr_identity=0.9949;Method=structural;motif=TGCA;tsd=GTAC
ctg9	LTR_retriever	target_site_duplication	6891223	6891226	.	-	.	ID=lTSD_130;Parent=repeat_region_130;Name=ctg9:6891227..6894588;Classification=LTR/Gypsy;Sequence_ontology=SO:0000434;ltr_identity=0.9949;Method=structural;motif=TGCA;tsd=GTAC
ctg9	LTR_retriever	long_terminal_repeat	6891227	6891616	.	-	.	ID=lLTR_130;Parent=repeat_region_130;Name=ctg9:6891227..6894588;Classification=LTR/Gypsy;Sequence_ontology=SO:0000286;ltr_identity=0.9949;Method=structural;motif=TGCA;tsd=GTAC
ctg9	LTR_retriever	Gypsy_LTR_retrotransposon	6891227	6894588	.	-	.	ID=LTRRT_130;Parent=repeat_region_130;Name=ctg9:6891227..6894588;Classification=LTR/Gypsy;Sequence_ontology=SO:0002265;ltr_identity=0.9949;Method=structural;motif=TGCA;tsd=GTAC
ctg9	LTR_retriever	long_terminal_repeat	6894197	6894588	.	-	.	ID=rLTR_130;Parent=repeat_region_130;Name=ctg9:6891227..6894588;Classification=LTR/Gypsy;Sequence_ontology=SO:0000286;ltr_identity=0.9949;Method=structural;motif=TGCA;tsd=GTAC
ctg9	LTR_retriever	target_site_duplication	6894589	6894592	.	-	.	ID=rTSD_130;Parent=repeat_region_130;Name=ctg9:6891227..6894588;Classification=LTR/Gypsy;Sequence_ontology=SO:0000434;ltr_identity=0.9949;Method=structural;motif=TGCA;tsd=GTAC
###
ctg9	LTR_retriever	repeat_region	8115111	8120711	.	-	.	ID=repeat_region_131;Name=ctg9:8115115..8120707;Classification=LTR/Gypsy;Sequence_ontology=SO:0000657;ltr_identity=0.9896;Method=structural;motif=TGCA;tsd=ATAC
ctg9	LTR_retriever	target_site_duplication	8115111	8115114	.	-	.	ID=lTSD_131;Parent=repeat_region_131;Name=ctg9:8115115..8120707;Classification=LTR/Gypsy;Sequence_ontology=SO:0000434;ltr_identity=0.9896;Method=structural;motif=TGCA;tsd=ATAC
ctg9	LTR_retriever	long_terminal_repeat	8115115	8115502	.	-	.	ID=lLTR_131;Parent=repeat_region_131;Name=ctg9:8115115..8120707;Classification=LTR/Gypsy;Sequence_ontology=SO:0000286;ltr_identity=0.9896;Method=structural;motif=TGCA;tsd=ATAC
ctg9	LTR_retriever	Gypsy_LTR_retrotransposon	8115115	8120707	.	-	.	ID=LTRRT_131;Parent=repeat_region_131;Name=ctg9:8115115..8120707;Classification=LTR/Gypsy;Sequence_ontology=SO:0002265;ltr_identity=0.9896;Method=structural;motif=TGCA;tsd=ATAC
ctg9	LTR_retriever	long_terminal_repeat	8120321	8120707	.	-	.	ID=rLTR_131;Parent=repeat_region_131;Name=ctg9:8115115..8120707;Classification=LTR/Gypsy;Sequence_ontology=SO:0000286;ltr_identity=0.9896;Method=structural;motif=TGCA;tsd=ATAC
ctg9	LTR_retriever	target_site_duplication	8120708	8120711	.	-	.	ID=rTSD_131;Parent=repeat_region_131;Name=ctg9:8115115..8120707;Classification=LTR/Gypsy;Sequence_ontology=SO:0000434;ltr_identity=0.9896;Method=structural;motif=TGCA;tsd=ATAC
###
ctg9	LTR_retriever	repeat_region	8273438	8279330	.	-	.	ID=repeat_region_132;Name=ctg9:8273442..8279326;Classification=LTR/Gypsy;Sequence_ontology=SO:0000657;ltr_identity=1.0000;Method=structural;motif=TGCA;tsd=CTAT
ctg9	LTR_retriever	target_site_duplication	8273438	8273441	.	-	.	ID=lTSD_132;Parent=repeat_region_132;Name=ctg9:8273442..8279326;Classification=LTR/Gypsy;Sequence_ontology=SO:0000434;ltr_identity=1.0000;Method=structural;motif=TGCA;tsd=CTAT
ctg9	LTR_retriever	long_terminal_repeat	8273442	8273548	.	-	.	ID=lLTR_132;Parent=repeat_region_132;Name=ctg9:8273442..8279326;Classification=LTR/Gypsy;Sequence_ontology=SO:0000286;ltr_identity=1.0000;Method=structural;motif=TGCA;tsd=CTAT
ctg9	LTR_retriever	Gypsy_LTR_retrotransposon	8273442	8279326	.	-	.	ID=LTRRT_132;Parent=repeat_region_132;Name=ctg9:8273442..8279326;Classification=LTR/Gypsy;Sequence_ontology=SO:0002265;ltr_identity=1.0000;Method=structural;motif=TGCA;tsd=CTAT
ctg9	LTR_retriever	long_terminal_repeat	8279222	8279326	.	-	.	ID=rLTR_132;Parent=repeat_region_132;Name=ctg9:8273442..8279326;Classification=LTR/Gypsy;Sequence_ontology=SO:0000286;ltr_identity=1.0000;Method=structural;motif=TGCA;tsd=CTAT
ctg9	LTR_retriever	target_site_duplication	8279327	8279330	.	-	.	ID=rTSD_132;Parent=repeat_region_132;Name=ctg9:8273442..8279326;Classification=LTR/Gypsy;Sequence_ontology=SO:0000434;ltr_identity=1.0000;Method=structural;motif=TGCA;tsd=CTAT
###
ctg9	LTR_retriever	repeat_region	8716447	8723248	.	+	.	ID=repeat_region_133;Name=ctg9:8716452..8723243;Classification=LTR/Gypsy;Sequence_ontology=SO:0000657;ltr_identity=0.9939;Method=structural;motif=TGCA;tsd=AATTT
ctg9	LTR_retriever	target_site_duplication	8716447	8716451	.	+	.	ID=lTSD_133;Parent=repeat_region_133;Name=ctg9:8716452..8723243;Classification=LTR/Gypsy;Sequence_ontology=SO:0000434;ltr_identity=0.9939;Method=structural;motif=TGCA;tsd=AATTT
ctg9	LTR_retriever	long_terminal_repeat	8716452	8716946	.	+	.	ID=lLTR_133;Parent=repeat_region_133;Name=ctg9:8716452..8723243;Classification=LTR/Gypsy;Sequence_ontology=SO:0000286;ltr_identity=0.9939;Method=structural;motif=TGCA;tsd=AATTT
ctg9	LTR_retriever	Gypsy_LTR_retrotransposon	8716452	8723243	.	+	.	ID=LTRRT_133;Parent=repeat_region_133;Name=ctg9:8716452..8723243;Classification=LTR/Gypsy;Sequence_ontology=SO:0002265;ltr_identity=0.9939;Method=structural;motif=TGCA;tsd=AATTT
ctg9	LTR_retriever	long_terminal_repeat	8722756	8723243	.	+	.	ID=rLTR_133;Parent=repeat_region_133;Name=ctg9:8716452..8723243;Classification=LTR/Gypsy;Sequence_ontology=SO:0000286;ltr_identity=0.9939;Method=structural;motif=TGCA;tsd=AATTT
ctg9	LTR_retriever	target_site_duplication	8723244	8723248	.	+	.	ID=rTSD_133;Parent=repeat_region_133;Name=ctg9:8716452..8723243;Classification=LTR/Gypsy;Sequence_ontology=SO:0000434;ltr_identity=0.9939;Method=structural;motif=TGCA;tsd=AATTT
###
ctg9	LTR_retriever	repeat_region	8988845	8995341	.	-	.	ID=repeat_region_134;Name=ctg9:8988850..8995336;Classification=LTR/Gypsy;Sequence_ontology=SO:0000657;ltr_identity=0.9950;Method=structural;motif=TGCA;tsd=AGCAT
ctg9	LTR_retriever	target_site_duplication	8988845	8988849	.	-	.	ID=lTSD_134;Parent=repeat_region_134;Name=ctg9:8988850..8995336;Classification=LTR/Gypsy;Sequence_ontology=SO:0000434;ltr_identity=0.9950;Method=structural;motif=TGCA;tsd=AGCAT
ctg9	LTR_retriever	long_terminal_repeat	8988850	8989049	.	-	.	ID=lLTR_134;Parent=repeat_region_134;Name=ctg9:8988850..8995336;Classification=LTR/Gypsy;Sequence_ontology=SO:0000286;ltr_identity=0.9950;Method=structural;motif=TGCA;tsd=AGCAT
ctg9	LTR_retriever	Gypsy_LTR_retrotransposon	8988850	8995336	.	-	.	ID=LTRRT_134;Parent=repeat_region_134;Name=ctg9:8988850..8995336;Classification=LTR/Gypsy;Sequence_ontology=SO:0002265;ltr_identity=0.9950;Method=structural;motif=TGCA;tsd=AGCAT
ctg9	LTR_retriever	long_terminal_repeat	8995133	8995336	.	-	.	ID=rLTR_134;Parent=repeat_region_134;Name=ctg9:8988850..8995336;Classification=LTR/Gypsy;Sequence_ontology=SO:0000286;ltr_identity=0.9950;Method=structural;motif=TGCA;tsd=AGCAT
ctg9	LTR_retriever	target_site_duplication	8995337	8995341	.	-	.	ID=rTSD_134;Parent=repeat_region_134;Name=ctg9:8988850..8995336;Classification=LTR/Gypsy;Sequence_ontology=SO:0000434;ltr_identity=0.9950;Method=structural;motif=TGCA;tsd=AGCAT
###
ctg9	LTR_retriever	repeat_region	9290577	9299017	.	-	.	ID=repeat_region_135;Name=ctg9:9290582..9299012;Classification=LTR/Gypsy;Sequence_ontology=SO:0000657;ltr_identity=0.9950;Method=structural;motif=TGCA;tsd=GTAAG
ctg9	LTR_retriever	target_site_duplication	9290577	9290581	.	-	.	ID=lTSD_135;Parent=repeat_region_135;Name=ctg9:9290582..9299012;Classification=LTR/Gypsy;Sequence_ontology=SO:0000434;ltr_identity=0.9950;Method=structural;motif=TGCA;tsd=GTAAG
ctg9	LTR_retriever	long_terminal_repeat	9290582	9290785	.	-	.	ID=lLTR_135;Parent=repeat_region_135;Name=ctg9:9290582..9299012;Classification=LTR/Gypsy;Sequence_ontology=SO:0000286;ltr_identity=0.9950;Method=structural;motif=TGCA;tsd=GTAAG
ctg9	LTR_retriever	Gypsy_LTR_retrotransposon	9290582	9299012	.	-	.	ID=LTRRT_135;Parent=repeat_region_135;Name=ctg9:9290582..9299012;Classification=LTR/Gypsy;Sequence_ontology=SO:0002265;ltr_identity=0.9950;Method=structural;motif=TGCA;tsd=GTAAG
ctg9	LTR_retriever	long_terminal_repeat	9298810	9299012	.	-	.	ID=rLTR_135;Parent=repeat_region_135;Name=ctg9:9290582..9299012;Classification=LTR/Gypsy;Sequence_ontology=SO:0000286;ltr_identity=0.9950;Method=structural;motif=TGCA;tsd=GTAAG
ctg9	LTR_retriever	target_site_duplication	9299013	9299017	.	-	.	ID=rTSD_135;Parent=repeat_region_135;Name=ctg9:9290582..9299012;Classification=LTR/Gypsy;Sequence_ontology=SO:0000434;ltr_identity=0.9950;Method=structural;motif=TGCA;tsd=GTAAG
###
ctg9	LTR_retriever	repeat_region	11603422	11611002	.	+	.	ID=repeat_region_136;Name=ctg9:11603427..11610997;Classification=LTR/Gypsy;Sequence_ontology=SO:0000657;ltr_identity=0.9858;Method=structural;motif=TGCA;tsd=GCTAC
ctg9	LTR_retriever	target_site_duplication	11603422	11603426	.	+	.	ID=lTSD_136;Parent=repeat_region_136;Name=ctg9:11603427..11610997;Classification=LTR/Gypsy;Sequence_ontology=SO:0000434;ltr_identity=0.9858;Method=structural;motif=TGCA;tsd=GCTAC
ctg9	LTR_retriever	long_terminal_repeat	11603427	11604065	.	+	.	ID=lLTR_136;Parent=repeat_region_136;Name=ctg9:11603427..11610997;Classification=LTR/Gypsy;Sequence_ontology=SO:0000286;ltr_identity=0.9858;Method=structural;motif=TGCA;tsd=GCTAC
ctg9	LTR_retriever	Gypsy_LTR_retrotransposon	11603427	11610997	.	+	.	ID=LTRRT_136;Parent=repeat_region_136;Name=ctg9:11603427..11610997;Classification=LTR/Gypsy;Sequence_ontology=SO:0002265;ltr_identity=0.9858;Method=structural;motif=TGCA;tsd=GCTAC
ctg9	LTR_retriever	long_terminal_repeat	11610355	11610997	.	+	.	ID=rLTR_136;Parent=repeat_region_136;Name=ctg9:11603427..11610997;Classification=LTR/Gypsy;Sequence_ontology=SO:0000286;ltr_identity=0.9858;Method=structural;motif=TGCA;tsd=GCTAC
ctg9	LTR_retriever	target_site_duplication	11610998	11611002	.	+	.	ID=rTSD_136;Parent=repeat_region_136;Name=ctg9:11603427..11610997;Classification=LTR/Gypsy;Sequence_ontology=SO:0000434;ltr_identity=0.9858;Method=structural;motif=TGCA;tsd=GCTAC
###
ctg9	LTR_retriever	repeat_region	11660027	11667639	.	-	.	ID=repeat_region_137;Name=ctg9:11660032..11667634;Classification=LTR/Gypsy;Sequence_ontology=SO:0000657;ltr_identity=1.0000;Method=structural;motif=TGCA;tsd=GCGGG
ctg9	LTR_retriever	target_site_duplication	11660027	11660031	.	-	.	ID=lTSD_137;Parent=repeat_region_137;Name=ctg9:11660032..11667634;Classification=LTR/Gypsy;Sequence_ontology=SO:0000434;ltr_identity=1.0000;Method=structural;motif=TGCA;tsd=GCGGG
ctg9	LTR_retriever	long_terminal_repeat	11660032	11660691	.	-	.	ID=lLTR_137;Parent=repeat_region_137;Name=ctg9:11660032..11667634;Classification=LTR/Gypsy;Sequence_ontology=SO:0000286;ltr_identity=1.0000;Method=structural;motif=TGCA;tsd=GCGGG
ctg9	LTR_retriever	Gypsy_LTR_retrotransposon	11660032	11667634	.	-	.	ID=LTRRT_137;Parent=repeat_region_137;Name=ctg9:11660032..11667634;Classification=LTR/Gypsy;Sequence_ontology=SO:0002265;ltr_identity=1.0000;Method=structural;motif=TGCA;tsd=GCGGG
ctg9	LTR_retriever	long_terminal_repeat	11666972	11667634	.	-	.	ID=rLTR_137;Parent=repeat_region_137;Name=ctg9:11660032..11667634;Classification=LTR/Gypsy;Sequence_ontology=SO:0000286;ltr_identity=1.0000;Method=structural;motif=TGCA;tsd=GCGGG
ctg9	LTR_retriever	target_site_duplication	11667635	11667639	.	-	.	ID=rTSD_137;Parent=repeat_region_137;Name=ctg9:11660032..11667634;Classification=LTR/Gypsy;Sequence_ontology=SO:0000434;ltr_identity=1.0000;Method=structural;motif=TGCA;tsd=GCGGG
###
##sequence-region   ctg10 1 17418767
ctg10	LTR_retriever	repeat_region	175018	186911	.	+	.	ID=repeat_region_138;Name=ctg10:175022..186907;Classification=LTR/Gypsy;Sequence_ontology=SO:0000657;ltr_identity=0.9873;Method=structural;motif=TGCA;tsd=ATAC
ctg10	LTR_retriever	target_site_duplication	175018	175021	.	+	.	ID=lTSD_138;Parent=repeat_region_138;Name=ctg10:175022..186907;Classification=LTR/Gypsy;Sequence_ontology=SO:0000434;ltr_identity=0.9873;Method=structural;motif=TGCA;tsd=ATAC
ctg10	LTR_retriever	long_terminal_repeat	175022	175414	.	+	.	ID=lLTR_138;Parent=repeat_region_138;Name=ctg10:175022..186907;Classification=LTR/Gypsy;Sequence_ontology=SO:0000286;ltr_identity=0.9873;Method=structural;motif=TGCA;tsd=ATAC
ctg10	LTR_retriever	Gypsy_LTR_retrotransposon	175022	186907	.	+	.	ID=LTRRT_138;Parent=repeat_region_138;Name=ctg10:175022..186907;Classification=LTR/Gypsy;Sequence_ontology=SO:0002265;ltr_identity=0.9873;Method=structural;motif=TGCA;tsd=ATAC
ctg10	LTR_retriever	long_terminal_repeat	186515	186907	.	+	.	ID=rLTR_138;Parent=repeat_region_138;Name=ctg10:175022..186907;Classification=LTR/Gypsy;Sequence_ontology=SO:0000286;ltr_identity=0.9873;Method=structural;motif=TGCA;tsd=ATAC
ctg10	LTR_retriever	target_site_duplication	186908	186911	.	+	.	ID=rTSD_138;Parent=repeat_region_138;Name=ctg10:175022..186907;Classification=LTR/Gypsy;Sequence_ontology=SO:0000434;ltr_identity=0.9873;Method=structural;motif=TGCA;tsd=ATAC
###
ctg10	LTR_retriever	repeat_region	210326	219182	.	-	.	ID=repeat_region_139;Name=ctg10:210330..219178;Classification=LTR/Gypsy;Sequence_ontology=SO:0000657;ltr_identity=0.9844;Method=structural;motif=TGCA;tsd=GTGC
ctg10	LTR_retriever	target_site_duplication	210326	210329	.	-	.	ID=lTSD_139;Parent=repeat_region_139;Name=ctg10:210330..219178;Classification=LTR/Gypsy;Sequence_ontology=SO:0000434;ltr_identity=0.9844;Method=structural;motif=TGCA;tsd=GTGC
ctg10	LTR_retriever	long_terminal_repeat	210330	210586	.	-	.	ID=lLTR_139;Parent=repeat_region_139;Name=ctg10:210330..219178;Classification=LTR/Gypsy;Sequence_ontology=SO:0000286;ltr_identity=0.9844;Method=structural;motif=TGCA;tsd=GTGC
ctg10	LTR_retriever	Gypsy_LTR_retrotransposon	210330	219178	.	-	.	ID=LTRRT_139;Parent=repeat_region_139;Name=ctg10:210330..219178;Classification=LTR/Gypsy;Sequence_ontology=SO:0002265;ltr_identity=0.9844;Method=structural;motif=TGCA;tsd=GTGC
ctg10	LTR_retriever	long_terminal_repeat	218922	219178	.	-	.	ID=rLTR_139;Parent=repeat_region_139;Name=ctg10:210330..219178;Classification=LTR/Gypsy;Sequence_ontology=SO:0000286;ltr_identity=0.9844;Method=structural;motif=TGCA;tsd=GTGC
ctg10	LTR_retriever	target_site_duplication	219179	219182	.	-	.	ID=rTSD_139;Parent=repeat_region_139;Name=ctg10:210330..219178;Classification=LTR/Gypsy;Sequence_ontology=SO:0000434;ltr_identity=0.9844;Method=structural;motif=TGCA;tsd=GTGC
###
ctg10	LTR_retriever	repeat_region	310879	316392	.	?	.	ID=repeat_region_140;Name=ctg10:310883..316388;Classification=LTR/unknown;Sequence_ontology=SO:0000657;ltr_identity=1.0000;Method=structural;motif=TGCA;tsd=GCAC
ctg10	LTR_retriever	target_site_duplication	310879	310882	.	?	.	ID=lTSD_140;Parent=repeat_region_140;Name=ctg10:310883..316388;Classification=LTR/unknown;Sequence_ontology=SO:0000434;ltr_identity=1.0000;Method=structural;motif=TGCA;tsd=GCAC
ctg10	LTR_retriever	long_terminal_repeat	310883	311003	.	?	.	ID=lLTR_140;Parent=repeat_region_140;Name=ctg10:310883..316388;Classification=LTR/unknown;Sequence_ontology=SO:0000286;ltr_identity=1.0000;Method=structural;motif=TGCA;tsd=GCAC
ctg10	LTR_retriever	LTR_retrotransposon	310883	316388	.	?	.	ID=LTRRT_140;Parent=repeat_region_140;Name=ctg10:310883..316388;Classification=LTR/unknown;Sequence_ontology=SO:0000186;ltr_identity=1.0000;Method=structural;motif=TGCA;tsd=GCAC
ctg10	LTR_retriever	long_terminal_repeat	316266	316388	.	?	.	ID=rLTR_140;Parent=repeat_region_140;Name=ctg10:310883..316388;Classification=LTR/unknown;Sequence_ontology=SO:0000286;ltr_identity=1.0000;Method=structural;motif=TGCA;tsd=GCAC
ctg10	LTR_retriever	target_site_duplication	316389	316392	.	?	.	ID=rTSD_140;Parent=repeat_region_140;Name=ctg10:310883..316388;Classification=LTR/unknown;Sequence_ontology=SO:0000434;ltr_identity=1.0000;Method=structural;motif=TGCA;tsd=GCAC
###
ctg10	LTR_retriever	repeat_region	412390	425902	.	-	.	ID=repeat_region_141;Name=ctg10:412394..425898;Classification=LTR/Gypsy;Sequence_ontology=SO:0000657;ltr_identity=0.9713;Method=structural;motif=TGCA;tsd=CTGT
ctg10	LTR_retriever	target_site_duplication	412390	412393	.	-	.	ID=lTSD_141;Parent=repeat_region_141;Name=ctg10:412394..425898;Classification=LTR/Gypsy;Sequence_ontology=SO:0000434;ltr_identity=0.9713;Method=structural;motif=TGCA;tsd=CTGT
ctg10	LTR_retriever	long_terminal_repeat	412394	412929	.	-	.	ID=lLTR_141;Parent=repeat_region_141;Name=ctg10:412394..425898;Classification=LTR/Gypsy;Sequence_ontology=SO:0000286;ltr_identity=0.9713;Method=structural;motif=TGCA;tsd=CTGT
ctg10	LTR_retriever	Gypsy_LTR_retrotransposon	412394	425898	.	-	.	ID=LTRRT_141;Parent=repeat_region_141;Name=ctg10:412394..425898;Classification=LTR/Gypsy;Sequence_ontology=SO:0002265;ltr_identity=0.9713;Method=structural;motif=TGCA;tsd=CTGT
ctg10	LTR_retriever	long_terminal_repeat	425375	425898	.	-	.	ID=rLTR_141;Parent=repeat_region_141;Name=ctg10:412394..425898;Classification=LTR/Gypsy;Sequence_ontology=SO:0000286;ltr_identity=0.9713;Method=structural;motif=TGCA;tsd=CTGT
ctg10	LTR_retriever	target_site_duplication	425899	425902	.	-	.	ID=rTSD_141;Parent=repeat_region_141;Name=ctg10:412394..425898;Classification=LTR/Gypsy;Sequence_ontology=SO:0000434;ltr_identity=0.9713;Method=structural;motif=TGCA;tsd=CTGT
###
ctg10	LTR_retriever	repeat_region	446657	452115	.	-	.	ID=repeat_region_142;Name=ctg10:446661..452111;Classification=LTR/Gypsy;Sequence_ontology=SO:0000657;ltr_identity=0.9821;Method=structural;motif=TGCA;tsd=ATAA
ctg10	LTR_retriever	target_site_duplication	446657	446660	.	-	.	ID=lTSD_142;Parent=repeat_region_142;Name=ctg10:446661..452111;Classification=LTR/Gypsy;Sequence_ontology=SO:0000434;ltr_identity=0.9821;Method=structural;motif=TGCA;tsd=ATAA
ctg10	LTR_retriever	long_terminal_repeat	446661	447052	.	-	.	ID=lLTR_142;Parent=repeat_region_142;Name=ctg10:446661..452111;Classification=LTR/Gypsy;Sequence_ontology=SO:0000286;ltr_identity=0.9821;Method=structural;motif=TGCA;tsd=ATAA
ctg10	LTR_retriever	Gypsy_LTR_retrotransposon	446661	452111	.	-	.	ID=LTRRT_142;Parent=repeat_region_142;Name=ctg10:446661..452111;Classification=LTR/Gypsy;Sequence_ontology=SO:0002265;ltr_identity=0.9821;Method=structural;motif=TGCA;tsd=ATAA
ctg10	LTR_retriever	long_terminal_repeat	451719	452111	.	-	.	ID=rLTR_142;Parent=repeat_region_142;Name=ctg10:446661..452111;Classification=LTR/Gypsy;Sequence_ontology=SO:0000286;ltr_identity=0.9821;Method=structural;motif=TGCA;tsd=ATAA
ctg10	LTR_retriever	target_site_duplication	452112	452115	.	-	.	ID=rTSD_142;Parent=repeat_region_142;Name=ctg10:446661..452111;Classification=LTR/Gypsy;Sequence_ontology=SO:0000434;ltr_identity=0.9821;Method=structural;motif=TGCA;tsd=ATAA
###
ctg10	LTR_retriever	repeat_region	1175089	1180613	.	?	.	ID=repeat_region_143;Name=ctg10:1175093..1180609;Classification=LTR/unknown;Sequence_ontology=SO:0000657;ltr_identity=0.9823;Method=structural;motif=TGCA;tsd=TTAT
ctg10	LTR_retriever	target_site_duplication	1175089	1175092	.	?	.	ID=lTSD_143;Parent=repeat_region_143;Name=ctg10:1175093..1180609;Classification=LTR/unknown;Sequence_ontology=SO:0000434;ltr_identity=0.9823;Method=structural;motif=TGCA;tsd=TTAT
ctg10	LTR_retriever	long_terminal_repeat	1175093	1175488	.	?	.	ID=lLTR_143;Parent=repeat_region_143;Name=ctg10:1175093..1180609;Classification=LTR/unknown;Sequence_ontology=SO:0000286;ltr_identity=0.9823;Method=structural;motif=TGCA;tsd=TTAT
ctg10	LTR_retriever	LTR_retrotransposon	1175093	1180609	.	?	.	ID=LTRRT_143;Parent=repeat_region_143;Name=ctg10:1175093..1180609;Classification=LTR/unknown;Sequence_ontology=SO:0000186;ltr_identity=0.9823;Method=structural;motif=TGCA;tsd=TTAT
ctg10	LTR_retriever	long_terminal_repeat	1180215	1180609	.	?	.	ID=rLTR_143;Parent=repeat_region_143;Name=ctg10:1175093..1180609;Classification=LTR/unknown;Sequence_ontology=SO:0000286;ltr_identity=0.9823;Method=structural;motif=TGCA;tsd=TTAT
ctg10	LTR_retriever	target_site_duplication	1180610	1180613	.	?	.	ID=rTSD_143;Parent=repeat_region_143;Name=ctg10:1175093..1180609;Classification=LTR/unknown;Sequence_ontology=SO:0000434;ltr_identity=0.9823;Method=structural;motif=TGCA;tsd=TTAT
###
ctg10	LTR_retriever	repeat_region	1197812	1203451	.	-	.	ID=repeat_region_144;Name=ctg10:1197816..1203447;Classification=LTR/Gypsy;Sequence_ontology=SO:0000657;ltr_identity=0.9497;Method=structural;motif=TGCA;tsd=ATAT
ctg10	LTR_retriever	target_site_duplication	1197812	1197815	.	-	.	ID=lTSD_144;Parent=repeat_region_144;Name=ctg10:1197816..1203447;Classification=LTR/Gypsy;Sequence_ontology=SO:0000434;ltr_identity=0.9497;Method=structural;motif=TGCA;tsd=ATAT
ctg10	LTR_retriever	long_terminal_repeat	1197816	1198225	.	-	.	ID=lLTR_144;Parent=repeat_region_144;Name=ctg10:1197816..1203447;Classification=LTR/Gypsy;Sequence_ontology=SO:0000286;ltr_identity=0.9497;Method=structural;motif=TGCA;tsd=ATAT
ctg10	LTR_retriever	Gypsy_LTR_retrotransposon	1197816	1203447	.	-	.	ID=LTRRT_144;Parent=repeat_region_144;Name=ctg10:1197816..1203447;Classification=LTR/Gypsy;Sequence_ontology=SO:0002265;ltr_identity=0.9497;Method=structural;motif=TGCA;tsd=ATAT
ctg10	LTR_retriever	long_terminal_repeat	1203060	1203447	.	-	.	ID=rLTR_144;Parent=repeat_region_144;Name=ctg10:1197816..1203447;Classification=LTR/Gypsy;Sequence_ontology=SO:0000286;ltr_identity=0.9497;Method=structural;motif=TGCA;tsd=ATAT
ctg10	LTR_retriever	target_site_duplication	1203448	1203451	.	-	.	ID=rTSD_144;Parent=repeat_region_144;Name=ctg10:1197816..1203447;Classification=LTR/Gypsy;Sequence_ontology=SO:0000434;ltr_identity=0.9497;Method=structural;motif=TGCA;tsd=ATAT
###
ctg10	LTR_retriever	repeat_region	1489266	1494898	.	+	.	ID=repeat_region_145;Name=ctg10:1489270..1494894;Classification=LTR/Gypsy;Sequence_ontology=SO:0000657;ltr_identity=1.0000;Method=structural;motif=TGCA;tsd=ATAT
ctg10	LTR_retriever	target_site_duplication	1489266	1489269	.	+	.	ID=lTSD_145;Parent=repeat_region_145;Name=ctg10:1489270..1494894;Classification=LTR/Gypsy;Sequence_ontology=SO:0000434;ltr_identity=1.0000;Method=structural;motif=TGCA;tsd=ATAT
ctg10	LTR_retriever	long_terminal_repeat	1489270	1489663	.	+	.	ID=lLTR_145;Parent=repeat_region_145;Name=ctg10:1489270..1494894;Classification=LTR/Gypsy;Sequence_ontology=SO:0000286;ltr_identity=1.0000;Method=structural;motif=TGCA;tsd=ATAT
ctg10	LTR_retriever	Gypsy_LTR_retrotransposon	1489270	1494894	.	+	.	ID=LTRRT_145;Parent=repeat_region_145;Name=ctg10:1489270..1494894;Classification=LTR/Gypsy;Sequence_ontology=SO:0002265;ltr_identity=1.0000;Method=structural;motif=TGCA;tsd=ATAT
ctg10	LTR_retriever	long_terminal_repeat	1494506	1494894	.	+	.	ID=rLTR_145;Parent=repeat_region_145;Name=ctg10:1489270..1494894;Classification=LTR/Gypsy;Sequence_ontology=SO:0000286;ltr_identity=1.0000;Method=structural;motif=TGCA;tsd=ATAT
ctg10	LTR_retriever	target_site_duplication	1494895	1494898	.	+	.	ID=rTSD_145;Parent=repeat_region_145;Name=ctg10:1489270..1494894;Classification=LTR/Gypsy;Sequence_ontology=SO:0000434;ltr_identity=1.0000;Method=structural;motif=TGCA;tsd=ATAT
###
ctg10	LTR_retriever	repeat_region	1532809	1535292	.	-	.	ID=repeat_region_146;Name=ctg10:1532815..1535288;Classification=LTR/Gypsy;Sequence_ontology=SO:0000657;ltr_identity=0.9975;Method=structural;motif=TGCA;tsd=ATAT
ctg10	LTR_retriever	target_site_duplication	1532809	1532812	.	-	.	ID=lTSD_146;Parent=repeat_region_146;Name=ctg10:1532815..1535288;Classification=LTR/Gypsy;Sequence_ontology=SO:0000434;ltr_identity=0.9975;Method=structural;motif=TGCA;tsd=ATAT
ctg10	LTR_retriever	long_terminal_repeat	1532815	1533212	.	-	.	ID=lLTR_146;Parent=repeat_region_146;Name=ctg10:1532815..1535288;Classification=LTR/Gypsy;Sequence_ontology=SO:0000286;ltr_identity=0.9975;Method=structural;motif=TGCA;tsd=ATAT
ctg10	LTR_retriever	Gypsy_LTR_retrotransposon	1532815	1535288	.	-	.	ID=LTRRT_146;Parent=repeat_region_146;Name=ctg10:1532815..1535288;Classification=LTR/Gypsy;Sequence_ontology=SO:0002265;ltr_identity=0.9975;Method=structural;motif=TGCA;tsd=ATAT
ctg10	LTR_retriever	long_terminal_repeat	1534892	1535288	.	-	.	ID=rLTR_146;Parent=repeat_region_146;Name=ctg10:1532815..1535288;Classification=LTR/Gypsy;Sequence_ontology=SO:0000286;ltr_identity=0.9975;Method=structural;motif=TGCA;tsd=ATAT
ctg10	LTR_retriever	target_site_duplication	1535289	1535292	.	-	.	ID=rTSD_146;Parent=repeat_region_146;Name=ctg10:1532815..1535288;Classification=LTR/Gypsy;Sequence_ontology=SO:0000434;ltr_identity=0.9975;Method=structural;motif=TGCA;tsd=ATAT
###
ctg10	LTR_retriever	repeat_region	2074747	2078129	.	+	.	ID=repeat_region_147;Name=ctg10:2074751..2078125;Classification=LTR/Gypsy;Sequence_ontology=SO:0000657;ltr_identity=0.9542;Method=structural;motif=TGCA;tsd=ATAC
ctg10	LTR_retriever	target_site_duplication	2074747	2074750	.	+	.	ID=lTSD_147;Parent=repeat_region_147;Name=ctg10:2074751..2078125;Classification=LTR/Gypsy;Sequence_ontology=SO:0000434;ltr_identity=0.9542;Method=structural;motif=TGCA;tsd=ATAC
ctg10	LTR_retriever	long_terminal_repeat	2074751	2075187	.	+	.	ID=lLTR_147;Parent=repeat_region_147;Name=ctg10:2074751..2078125;Classification=LTR/Gypsy;Sequence_ontology=SO:0000286;ltr_identity=0.9542;Method=structural;motif=TGCA;tsd=ATAC
ctg10	LTR_retriever	Gypsy_LTR_retrotransposon	2074751	2078125	.	+	.	ID=LTRRT_147;Parent=repeat_region_147;Name=ctg10:2074751..2078125;Classification=LTR/Gypsy;Sequence_ontology=SO:0002265;ltr_identity=0.9542;Method=structural;motif=TGCA;tsd=ATAC
ctg10	LTR_retriever	long_terminal_repeat	2077689	2078125	.	+	.	ID=rLTR_147;Parent=repeat_region_147;Name=ctg10:2074751..2078125;Classification=LTR/Gypsy;Sequence_ontology=SO:0000286;ltr_identity=0.9542;Method=structural;motif=TGCA;tsd=ATAC
ctg10	LTR_retriever	target_site_duplication	2078126	2078129	.	+	.	ID=rTSD_147;Parent=repeat_region_147;Name=ctg10:2074751..2078125;Classification=LTR/Gypsy;Sequence_ontology=SO:0000434;ltr_identity=0.9542;Method=structural;motif=TGCA;tsd=ATAC
###
ctg10	LTR_retriever	repeat_region	2257546	2265530	.	-	.	ID=repeat_region_148;Name=ctg10:2257551..2265525;Classification=LTR/Gypsy;Sequence_ontology=SO:0000657;ltr_identity=0.9873;Method=structural;motif=TGCA;tsd=TCGGG
ctg10	LTR_retriever	target_site_duplication	2257546	2257550	.	-	.	ID=lTSD_148;Parent=repeat_region_148;Name=ctg10:2257551..2265525;Classification=LTR/Gypsy;Sequence_ontology=SO:0000434;ltr_identity=0.9873;Method=structural;motif=TGCA;tsd=TCGGG
ctg10	LTR_retriever	long_terminal_repeat	2257551	2257788	.	-	.	ID=lLTR_148;Parent=repeat_region_148;Name=ctg10:2257551..2265525;Classification=LTR/Gypsy;Sequence_ontology=SO:0000286;ltr_identity=0.9873;Method=structural;motif=TGCA;tsd=TCGGG
ctg10	LTR_retriever	Gypsy_LTR_retrotransposon	2257551	2265525	.	-	.	ID=LTRRT_148;Parent=repeat_region_148;Name=ctg10:2257551..2265525;Classification=LTR/Gypsy;Sequence_ontology=SO:0002265;ltr_identity=0.9873;Method=structural;motif=TGCA;tsd=TCGGG
ctg10	LTR_retriever	long_terminal_repeat	2265284	2265525	.	-	.	ID=rLTR_148;Parent=repeat_region_148;Name=ctg10:2257551..2265525;Classification=LTR/Gypsy;Sequence_ontology=SO:0000286;ltr_identity=0.9873;Method=structural;motif=TGCA;tsd=TCGGG
ctg10	LTR_retriever	target_site_duplication	2265526	2265530	.	-	.	ID=rTSD_148;Parent=repeat_region_148;Name=ctg10:2257551..2265525;Classification=LTR/Gypsy;Sequence_ontology=SO:0000434;ltr_identity=0.9873;Method=structural;motif=TGCA;tsd=TCGGG
###
ctg10	LTR_retriever	repeat_region	3953841	3957333	.	-	.	ID=repeat_region_149;Name=ctg10:3953845..3957329;Classification=LTR/Gypsy;Sequence_ontology=SO:0000657;ltr_identity=1.0000;Method=structural;motif=TGCA;tsd=ATAT
ctg10	LTR_retriever	target_site_duplication	3953841	3953844	.	-	.	ID=lTSD_149;Parent=repeat_region_149;Name=ctg10:3953845..3957329;Classification=LTR/Gypsy;Sequence_ontology=SO:0000434;ltr_identity=1.0000;Method=structural;motif=TGCA;tsd=ATAT
ctg10	LTR_retriever	long_terminal_repeat	3953845	3954233	.	-	.	ID=lLTR_149;Parent=repeat_region_149;Name=ctg10:3953845..3957329;Classification=LTR/Gypsy;Sequence_ontology=SO:0000286;ltr_identity=1.0000;Method=structural;motif=TGCA;tsd=ATAT
ctg10	LTR_retriever	Gypsy_LTR_retrotransposon	3953845	3957329	.	-	.	ID=LTRRT_149;Parent=repeat_region_149;Name=ctg10:3953845..3957329;Classification=LTR/Gypsy;Sequence_ontology=SO:0002265;ltr_identity=1.0000;Method=structural;motif=TGCA;tsd=ATAT
ctg10	LTR_retriever	long_terminal_repeat	3956939	3957329	.	-	.	ID=rLTR_149;Parent=repeat_region_149;Name=ctg10:3953845..3957329;Classification=LTR/Gypsy;Sequence_ontology=SO:0000286;ltr_identity=1.0000;Method=structural;motif=TGCA;tsd=ATAT
ctg10	LTR_retriever	target_site_duplication	3957330	3957333	.	-	.	ID=rTSD_149;Parent=repeat_region_149;Name=ctg10:3953845..3957329;Classification=LTR/Gypsy;Sequence_ontology=SO:0000434;ltr_identity=1.0000;Method=structural;motif=TGCA;tsd=ATAT
###
ctg10	LTR_retriever	repeat_region	7972343	7977919	.	-	.	ID=repeat_region_150;Name=ctg10:7972347..7977915;Classification=LTR/Gypsy;Sequence_ontology=SO:0000657;ltr_identity=0.9895;Method=structural;motif=TGCA;tsd=ATAT
ctg10	LTR_retriever	target_site_duplication	7972343	7972346	.	-	.	ID=lTSD_150;Parent=repeat_region_150;Name=ctg10:7972347..7977915;Classification=LTR/Gypsy;Sequence_ontology=SO:0000434;ltr_identity=0.9895;Method=structural;motif=TGCA;tsd=ATAT
ctg10	LTR_retriever	long_terminal_repeat	7972347	7972734	.	-	.	ID=lLTR_150;Parent=repeat_region_150;Name=ctg10:7972347..7977915;Classification=LTR/Gypsy;Sequence_ontology=SO:0000286;ltr_identity=0.9895;Method=structural;motif=TGCA;tsd=ATAT
ctg10	LTR_retriever	Gypsy_LTR_retrotransposon	7972347	7977915	.	-	.	ID=LTRRT_150;Parent=repeat_region_150;Name=ctg10:7972347..7977915;Classification=LTR/Gypsy;Sequence_ontology=SO:0002265;ltr_identity=0.9895;Method=structural;motif=TGCA;tsd=ATAT
ctg10	LTR_retriever	long_terminal_repeat	7977529	7977915	.	-	.	ID=rLTR_150;Parent=repeat_region_150;Name=ctg10:7972347..7977915;Classification=LTR/Gypsy;Sequence_ontology=SO:0000286;ltr_identity=0.9895;Method=structural;motif=TGCA;tsd=ATAT
ctg10	LTR_retriever	target_site_duplication	7977916	7977919	.	-	.	ID=rTSD_150;Parent=repeat_region_150;Name=ctg10:7972347..7977915;Classification=LTR/Gypsy;Sequence_ontology=SO:0000434;ltr_identity=0.9895;Method=structural;motif=TGCA;tsd=ATAT
###
ctg10	LTR_retriever	repeat_region	8830133	8834047	.	-	.	ID=repeat_region_151;Name=ctg10:8830137..8834043;Classification=LTR/Gypsy;Sequence_ontology=SO:0000657;ltr_identity=0.9798;Method=structural;motif=TGCA;tsd=GTAC
ctg10	LTR_retriever	target_site_duplication	8830133	8830136	.	-	.	ID=lTSD_151;Parent=repeat_region_151;Name=ctg10:8830137..8834043;Classification=LTR/Gypsy;Sequence_ontology=SO:0000434;ltr_identity=0.9798;Method=structural;motif=TGCA;tsd=GTAC
ctg10	LTR_retriever	long_terminal_repeat	8830137	8830532	.	-	.	ID=lLTR_151;Parent=repeat_region_151;Name=ctg10:8830137..8834043;Classification=LTR/Gypsy;Sequence_ontology=SO:0000286;ltr_identity=0.9798;Method=structural;motif=TGCA;tsd=GTAC
ctg10	LTR_retriever	Gypsy_LTR_retrotransposon	8830137	8834043	.	-	.	ID=LTRRT_151;Parent=repeat_region_151;Name=ctg10:8830137..8834043;Classification=LTR/Gypsy;Sequence_ontology=SO:0002265;ltr_identity=0.9798;Method=structural;motif=TGCA;tsd=GTAC
ctg10	LTR_retriever	long_terminal_repeat	8833648	8834043	.	-	.	ID=rLTR_151;Parent=repeat_region_151;Name=ctg10:8830137..8834043;Classification=LTR/Gypsy;Sequence_ontology=SO:0000286;ltr_identity=0.9798;Method=structural;motif=TGCA;tsd=GTAC
ctg10	LTR_retriever	target_site_duplication	8834044	8834047	.	-	.	ID=rTSD_151;Parent=repeat_region_151;Name=ctg10:8830137..8834043;Classification=LTR/Gypsy;Sequence_ontology=SO:0000434;ltr_identity=0.9798;Method=structural;motif=TGCA;tsd=GTAC
###
ctg10	LTR_retriever	repeat_region	9019659	9026345	.	+	.	ID=repeat_region_152;Name=ctg10:9019664..9026340;Classification=LTR/Gypsy;Sequence_ontology=SO:0000657;ltr_identity=0.9900;Method=structural;motif=TGCA;tsd=ATATA
ctg10	LTR_retriever	target_site_duplication	9019659	9019663	.	+	.	ID=lTSD_152;Parent=repeat_region_152;Name=ctg10:9019664..9026340;Classification=LTR/Gypsy;Sequence_ontology=SO:0000434;ltr_identity=0.9900;Method=structural;motif=TGCA;tsd=ATATA
ctg10	LTR_retriever	long_terminal_repeat	9019664	9019865	.	+	.	ID=lLTR_152;Parent=repeat_region_152;Name=ctg10:9019664..9026340;Classification=LTR/Gypsy;Sequence_ontology=SO:0000286;ltr_identity=0.9900;Method=structural;motif=TGCA;tsd=ATATA
ctg10	LTR_retriever	Gypsy_LTR_retrotransposon	9019664	9026340	.	+	.	ID=LTRRT_152;Parent=repeat_region_152;Name=ctg10:9019664..9026340;Classification=LTR/Gypsy;Sequence_ontology=SO:0002265;ltr_identity=0.9900;Method=structural;motif=TGCA;tsd=ATATA
ctg10	LTR_retriever	long_terminal_repeat	9026138	9026340	.	+	.	ID=rLTR_152;Parent=repeat_region_152;Name=ctg10:9019664..9026340;Classification=LTR/Gypsy;Sequence_ontology=SO:0000286;ltr_identity=0.9900;Method=structural;motif=TGCA;tsd=ATATA
ctg10	LTR_retriever	target_site_duplication	9026341	9026345	.	+	.	ID=rTSD_152;Parent=repeat_region_152;Name=ctg10:9019664..9026340;Classification=LTR/Gypsy;Sequence_ontology=SO:0000434;ltr_identity=0.9900;Method=structural;motif=TGCA;tsd=ATATA
###
ctg10	LTR_retriever	repeat_region	9647139	9652692	.	+	.	ID=repeat_region_153;Name=ctg10:9647143..9652688;Classification=LTR/Gypsy;Sequence_ontology=SO:0000657;ltr_identity=0.9974;Method=structural;motif=TGCA;tsd=ATAT
ctg10	LTR_retriever	target_site_duplication	9647139	9647142	.	+	.	ID=lTSD_153;Parent=repeat_region_153;Name=ctg10:9647143..9652688;Classification=LTR/Gypsy;Sequence_ontology=SO:0000434;ltr_identity=0.9974;Method=structural;motif=TGCA;tsd=ATAT
ctg10	LTR_retriever	long_terminal_repeat	9647143	9647531	.	+	.	ID=lLTR_153;Parent=repeat_region_153;Name=ctg10:9647143..9652688;Classification=LTR/Gypsy;Sequence_ontology=SO:0000286;ltr_identity=0.9974;Method=structural;motif=TGCA;tsd=ATAT
ctg10	LTR_retriever	Gypsy_LTR_retrotransposon	9647143	9652688	.	+	.	ID=LTRRT_153;Parent=repeat_region_153;Name=ctg10:9647143..9652688;Classification=LTR/Gypsy;Sequence_ontology=SO:0002265;ltr_identity=0.9974;Method=structural;motif=TGCA;tsd=ATAT
ctg10	LTR_retriever	long_terminal_repeat	9652293	9652688	.	+	.	ID=rLTR_153;Parent=repeat_region_153;Name=ctg10:9647143..9652688;Classification=LTR/Gypsy;Sequence_ontology=SO:0000286;ltr_identity=0.9974;Method=structural;motif=TGCA;tsd=ATAT
ctg10	LTR_retriever	target_site_duplication	9652689	9652692	.	+	.	ID=rTSD_153;Parent=repeat_region_153;Name=ctg10:9647143..9652688;Classification=LTR/Gypsy;Sequence_ontology=SO:0000434;ltr_identity=0.9974;Method=structural;motif=TGCA;tsd=ATAT
###
ctg10	LTR_retriever	repeat_region	11731238	11736883	.	+	.	ID=repeat_region_154;Name=ctg10:11731243..11736878;Classification=LTR/Gypsy;Sequence_ontology=SO:0000657;ltr_identity=0.9975;Method=structural;motif=TACA;tsd=ATATA
ctg10	LTR_retriever	target_site_duplication	11731238	11731242	.	+	.	ID=lTSD_154;Parent=repeat_region_154;Name=ctg10:11731243..11736878;Classification=LTR/Gypsy;Sequence_ontology=SO:0000434;ltr_identity=0.9975;Method=structural;motif=TACA;tsd=ATATA
ctg10	LTR_retriever	long_terminal_repeat	11731243	11731641	.	+	.	ID=lLTR_154;Parent=repeat_region_154;Name=ctg10:11731243..11736878;Classification=LTR/Gypsy;Sequence_ontology=SO:0000286;ltr_identity=0.9975;Method=structural;motif=TACA;tsd=ATATA
ctg10	LTR_retriever	Gypsy_LTR_retrotransposon	11731243	11736878	.	+	.	ID=LTRRT_154;Parent=repeat_region_154;Name=ctg10:11731243..11736878;Classification=LTR/Gypsy;Sequence_ontology=SO:0002265;ltr_identity=0.9975;Method=structural;motif=TACA;tsd=ATATA
ctg10	LTR_retriever	long_terminal_repeat	11736480	11736878	.	+	.	ID=rLTR_154;Parent=repeat_region_154;Name=ctg10:11731243..11736878;Classification=LTR/Gypsy;Sequence_ontology=SO:0000286;ltr_identity=0.9975;Method=structural;motif=TACA;tsd=ATATA
ctg10	LTR_retriever	target_site_duplication	11736879	11736883	.	+	.	ID=rTSD_154;Parent=repeat_region_154;Name=ctg10:11731243..11736878;Classification=LTR/Gypsy;Sequence_ontology=SO:0000434;ltr_identity=0.9975;Method=structural;motif=TACA;tsd=ATATA
###
ctg10	LTR_retriever	repeat_region	12586737	12592351	.	+	.	ID=repeat_region_155;Name=ctg10:12586742..12592346;Classification=LTR/Gypsy;Sequence_ontology=SO:0000657;ltr_identity=1.0000;Method=structural;motif=TACA;tsd=ATATA
ctg10	LTR_retriever	target_site_duplication	12586737	12586741	.	+	.	ID=lTSD_155;Parent=repeat_region_155;Name=ctg10:12586742..12592346;Classification=LTR/Gypsy;Sequence_ontology=SO:0000434;ltr_identity=1.0000;Method=structural;motif=TACA;tsd=ATATA
ctg10	LTR_retriever	long_terminal_repeat	12586742	12587140	.	+	.	ID=lLTR_155;Parent=repeat_region_155;Name=ctg10:12586742..12592346;Classification=LTR/Gypsy;Sequence_ontology=SO:0000286;ltr_identity=1.0000;Method=structural;motif=TACA;tsd=ATATA
ctg10	LTR_retriever	Gypsy_LTR_retrotransposon	12586742	12592346	.	+	.	ID=LTRRT_155;Parent=repeat_region_155;Name=ctg10:12586742..12592346;Classification=LTR/Gypsy;Sequence_ontology=SO:0002265;ltr_identity=1.0000;Method=structural;motif=TACA;tsd=ATATA
ctg10	LTR_retriever	long_terminal_repeat	12591952	12592346	.	+	.	ID=rLTR_155;Parent=repeat_region_155;Name=ctg10:12586742..12592346;Classification=LTR/Gypsy;Sequence_ontology=SO:0000286;ltr_identity=1.0000;Method=structural;motif=TACA;tsd=ATATA
ctg10	LTR_retriever	target_site_duplication	12592347	12592351	.	+	.	ID=rTSD_155;Parent=repeat_region_155;Name=ctg10:12586742..12592346;Classification=LTR/Gypsy;Sequence_ontology=SO:0000434;ltr_identity=1.0000;Method=structural;motif=TACA;tsd=ATATA
###
ctg10	LTR_retriever	repeat_region	12660452	12665730	.	+	.	ID=repeat_region_156;Name=ctg10:12660455..12665727;Classification=LTR/Gypsy;Sequence_ontology=SO:0000657;ltr_identity=0.9960;Method=structural;motif=TGCA;tsd=ATA
ctg10	LTR_retriever	target_site_duplication	12660452	12660454	.	+	.	ID=lTSD_156;Parent=repeat_region_156;Name=ctg10:12660455..12665727;Classification=LTR/Gypsy;Sequence_ontology=SO:0000434;ltr_identity=0.9960;Method=structural;motif=TGCA;tsd=ATA
ctg10	LTR_retriever	long_terminal_repeat	12660455	12660701	.	+	.	ID=lLTR_156;Parent=repeat_region_156;Name=ctg10:12660455..12665727;Classification=LTR/Gypsy;Sequence_ontology=SO:0000286;ltr_identity=0.9960;Method=structural;motif=TGCA;tsd=ATA
ctg10	LTR_retriever	Gypsy_LTR_retrotransposon	12660455	12665727	.	+	.	ID=LTRRT_156;Parent=repeat_region_156;Name=ctg10:12660455..12665727;Classification=LTR/Gypsy;Sequence_ontology=SO:0002265;ltr_identity=0.9960;Method=structural;motif=TGCA;tsd=ATA
ctg10	LTR_retriever	long_terminal_repeat	12665470	12665727	.	+	.	ID=rLTR_156;Parent=repeat_region_156;Name=ctg10:12660455..12665727;Classification=LTR/Gypsy;Sequence_ontology=SO:0000286;ltr_identity=0.9960;Method=structural;motif=TGCA;tsd=ATA
ctg10	LTR_retriever	target_site_duplication	12665728	12665730	.	+	.	ID=rTSD_156;Parent=repeat_region_156;Name=ctg10:12660455..12665727;Classification=LTR/Gypsy;Sequence_ontology=SO:0000434;ltr_identity=0.9960;Method=structural;motif=TGCA;tsd=ATA
###
ctg10	LTR_retriever	repeat_region	13906759	13912292	.	-	.	ID=repeat_region_157;Name=ctg10:13906763..13912288;Classification=LTR/Gypsy;Sequence_ontology=SO:0000657;ltr_identity=0.9973;Method=structural;motif=TGCA;tsd=GTAT
ctg10	LTR_retriever	target_site_duplication	13906759	13906762	.	-	.	ID=lTSD_157;Parent=repeat_region_157;Name=ctg10:13906763..13912288;Classification=LTR/Gypsy;Sequence_ontology=SO:0000434;ltr_identity=0.9973;Method=structural;motif=TGCA;tsd=GTAT
ctg10	LTR_retriever	long_terminal_repeat	13906763	13907148	.	-	.	ID=lLTR_157;Parent=repeat_region_157;Name=ctg10:13906763..13912288;Classification=LTR/Gypsy;Sequence_ontology=SO:0000286;ltr_identity=0.9973;Method=structural;motif=TGCA;tsd=GTAT
ctg10	LTR_retriever	Gypsy_LTR_retrotransposon	13906763	13912288	.	-	.	ID=LTRRT_157;Parent=repeat_region_157;Name=ctg10:13906763..13912288;Classification=LTR/Gypsy;Sequence_ontology=SO:0002265;ltr_identity=0.9973;Method=structural;motif=TGCA;tsd=GTAT
ctg10	LTR_retriever	long_terminal_repeat	13911908	13912288	.	-	.	ID=rLTR_157;Parent=repeat_region_157;Name=ctg10:13906763..13912288;Classification=LTR/Gypsy;Sequence_ontology=SO:0000286;ltr_identity=0.9973;Method=structural;motif=TGCA;tsd=GTAT
ctg10	LTR_retriever	target_site_duplication	13912289	13912292	.	-	.	ID=rTSD_157;Parent=repeat_region_157;Name=ctg10:13906763..13912288;Classification=LTR/Gypsy;Sequence_ontology=SO:0000434;ltr_identity=0.9973;Method=structural;motif=TGCA;tsd=GTAT
###
ctg10	LTR_retriever	repeat_region	14199553	14206276	.	?	.	ID=repeat_region_158;Name=ctg10:14199558..14206271;Classification=LTR/unknown;Sequence_ontology=SO:0000657;ltr_identity=0.9906;Method=structural;motif=TGCA;tsd=CTAGG
ctg10	LTR_retriever	target_site_duplication	14199553	14199557	.	?	.	ID=lTSD_158;Parent=repeat_region_158;Name=ctg10:14199558..14206271;Classification=LTR/unknown;Sequence_ontology=SO:0000434;ltr_identity=0.9906;Method=structural;motif=TGCA;tsd=CTAGG
ctg10	LTR_retriever	long_terminal_repeat	14199558	14199770	.	?	.	ID=lLTR_158;Parent=repeat_region_158;Name=ctg10:14199558..14206271;Classification=LTR/unknown;Sequence_ontology=SO:0000286;ltr_identity=0.9906;Method=structural;motif=TGCA;tsd=CTAGG
ctg10	LTR_retriever	LTR_retrotransposon	14199558	14206271	.	?	.	ID=LTRRT_158;Parent=repeat_region_158;Name=ctg10:14199558..14206271;Classification=LTR/unknown;Sequence_ontology=SO:0000186;ltr_identity=0.9906;Method=structural;motif=TGCA;tsd=CTAGG
ctg10	LTR_retriever	long_terminal_repeat	14206059	14206271	.	?	.	ID=rLTR_158;Parent=repeat_region_158;Name=ctg10:14199558..14206271;Classification=LTR/unknown;Sequence_ontology=SO:0000286;ltr_identity=0.9906;Method=structural;motif=TGCA;tsd=CTAGG
ctg10	LTR_retriever	target_site_duplication	14206272	14206276	.	?	.	ID=rTSD_158;Parent=repeat_region_158;Name=ctg10:14199558..14206271;Classification=LTR/unknown;Sequence_ontology=SO:0000434;ltr_identity=0.9906;Method=structural;motif=TGCA;tsd=CTAGG
###
ctg10	LTR_retriever	repeat_region	14282673	14286986	.	?	.	ID=repeat_region_159;Name=ctg10:14282677..14286982;Classification=LTR/unknown;Sequence_ontology=SO:0000657;ltr_identity=1.0000;Method=structural;motif=TGCA;tsd=TTTG
ctg10	LTR_retriever	target_site_duplication	14282673	14282676	.	?	.	ID=lTSD_159;Parent=repeat_region_159;Name=ctg10:14282677..14286982;Classification=LTR/unknown;Sequence_ontology=SO:0000434;ltr_identity=1.0000;Method=structural;motif=TGCA;tsd=TTTG
ctg10	LTR_retriever	long_terminal_repeat	14282677	14282802	.	?	.	ID=lLTR_159;Parent=repeat_region_159;Name=ctg10:14282677..14286982;Classification=LTR/unknown;Sequence_ontology=SO:0000286;ltr_identity=1.0000;Method=structural;motif=TGCA;tsd=TTTG
ctg10	LTR_retriever	LTR_retrotransposon	14282677	14286982	.	?	.	ID=LTRRT_159;Parent=repeat_region_159;Name=ctg10:14282677..14286982;Classification=LTR/unknown;Sequence_ontology=SO:0000186;ltr_identity=1.0000;Method=structural;motif=TGCA;tsd=TTTG
ctg10	LTR_retriever	long_terminal_repeat	14286856	14286982	.	?	.	ID=rLTR_159;Parent=repeat_region_159;Name=ctg10:14282677..14286982;Classification=LTR/unknown;Sequence_ontology=SO:0000286;ltr_identity=1.0000;Method=structural;motif=TGCA;tsd=TTTG
ctg10	LTR_retriever	target_site_duplication	14286983	14286986	.	?	.	ID=rTSD_159;Parent=repeat_region_159;Name=ctg10:14282677..14286982;Classification=LTR/unknown;Sequence_ontology=SO:0000434;ltr_identity=1.0000;Method=structural;motif=TGCA;tsd=TTTG
###
ctg10	LTR_retriever	repeat_region	16041537	16044990	.	-	.	ID=repeat_region_160;Name=ctg10:16041541..16044986;Classification=LTR/Gypsy;Sequence_ontology=SO:0000657;ltr_identity=0.9897;Method=structural;motif=TGCA;tsd=TTAG
ctg10	LTR_retriever	target_site_duplication	16041537	16041540	.	-	.	ID=lTSD_160;Parent=repeat_region_160;Name=ctg10:16041541..16044986;Classification=LTR/Gypsy;Sequence_ontology=SO:0000434;ltr_identity=0.9897;Method=structural;motif=TGCA;tsd=TTAG
ctg10	LTR_retriever	long_terminal_repeat	16041541	16041930	.	-	.	ID=lLTR_160;Parent=repeat_region_160;Name=ctg10:16041541..16044986;Classification=LTR/Gypsy;Sequence_ontology=SO:0000286;ltr_identity=0.9897;Method=structural;motif=TGCA;tsd=TTAG
ctg10	LTR_retriever	Gypsy_LTR_retrotransposon	16041541	16044986	.	-	.	ID=LTRRT_160;Parent=repeat_region_160;Name=ctg10:16041541..16044986;Classification=LTR/Gypsy;Sequence_ontology=SO:0002265;ltr_identity=0.9897;Method=structural;motif=TGCA;tsd=TTAG
ctg10	LTR_retriever	long_terminal_repeat	16044595	16044986	.	-	.	ID=rLTR_160;Parent=repeat_region_160;Name=ctg10:16041541..16044986;Classification=LTR/Gypsy;Sequence_ontology=SO:0000286;ltr_identity=0.9897;Method=structural;motif=TGCA;tsd=TTAG
ctg10	LTR_retriever	target_site_duplication	16044987	16044990	.	-	.	ID=rTSD_160;Parent=repeat_region_160;Name=ctg10:16041541..16044986;Classification=LTR/Gypsy;Sequence_ontology=SO:0000434;ltr_identity=0.9897;Method=structural;motif=TGCA;tsd=TTAG
###
ctg10	LTR_retriever	repeat_region	16297297	16300390	.	?	.	ID=repeat_region_161;Name=ctg10:16297301..16300386;Classification=LTR/unknown;Sequence_ontology=SO:0000657;ltr_identity=0.9494;Method=structural;motif=TGCA;tsd=ACAG
ctg10	LTR_retriever	target_site_duplication	16297297	16297300	.	?	.	ID=lTSD_161;Parent=repeat_region_161;Name=ctg10:16297301..16300386;Classification=LTR/unknown;Sequence_ontology=SO:0000434;ltr_identity=0.9494;Method=structural;motif=TGCA;tsd=ACAG
ctg10	LTR_retriever	long_terminal_repeat	16297301	16298316	.	?	.	ID=lLTR_161;Parent=repeat_region_161;Name=ctg10:16297301..16300386;Classification=LTR/unknown;Sequence_ontology=SO:0000286;ltr_identity=0.9494;Method=structural;motif=TGCA;tsd=ACAG
ctg10	LTR_retriever	LTR_retrotransposon	16297301	16300386	.	?	.	ID=LTRRT_161;Parent=repeat_region_161;Name=ctg10:16297301..16300386;Classification=LTR/unknown;Sequence_ontology=SO:0000186;ltr_identity=0.9494;Method=structural;motif=TGCA;tsd=ACAG
ctg10	LTR_retriever	long_terminal_repeat	16299372	16300386	.	?	.	ID=rLTR_161;Parent=repeat_region_161;Name=ctg10:16297301..16300386;Classification=LTR/unknown;Sequence_ontology=SO:0000286;ltr_identity=0.9494;Method=structural;motif=TGCA;tsd=ACAG
ctg10	LTR_retriever	target_site_duplication	16300387	16300390	.	?	.	ID=rTSD_161;Parent=repeat_region_161;Name=ctg10:16297301..16300386;Classification=LTR/unknown;Sequence_ontology=SO:0000434;ltr_identity=0.9494;Method=structural;motif=TGCA;tsd=ACAG
###
ctg10	LTR_retriever	repeat_region	16687146	16691506	.	?	.	ID=repeat_region_162;Name=ctg10:16687150..16691502;Classification=LTR/unknown;Sequence_ontology=SO:0000657;ltr_identity=0.9848;Method=structural;motif=TGCA;tsd=CCAC
ctg10	LTR_retriever	target_site_duplication	16687146	16687149	.	?	.	ID=lTSD_162;Parent=repeat_region_162;Name=ctg10:16687150..16691502;Classification=LTR/unknown;Sequence_ontology=SO:0000434;ltr_identity=0.9848;Method=structural;motif=TGCA;tsd=CCAC
ctg10	LTR_retriever	long_terminal_repeat	16687150	16687285	.	?	.	ID=lLTR_162;Parent=repeat_region_162;Name=ctg10:16687150..16691502;Classification=LTR/unknown;Sequence_ontology=SO:0000286;ltr_identity=0.9848;Method=structural;motif=TGCA;tsd=CCAC
ctg10	LTR_retriever	LTR_retrotransposon	16687150	16691502	.	?	.	ID=LTRRT_162;Parent=repeat_region_162;Name=ctg10:16687150..16691502;Classification=LTR/unknown;Sequence_ontology=SO:0000186;ltr_identity=0.9848;Method=structural;motif=TGCA;tsd=CCAC
ctg10	LTR_retriever	long_terminal_repeat	16691371	16691502	.	?	.	ID=rLTR_162;Parent=repeat_region_162;Name=ctg10:16687150..16691502;Classification=LTR/unknown;Sequence_ontology=SO:0000286;ltr_identity=0.9848;Method=structural;motif=TGCA;tsd=CCAC
ctg10	LTR_retriever	target_site_duplication	16691503	16691506	.	?	.	ID=rTSD_162;Parent=repeat_region_162;Name=ctg10:16687150..16691502;Classification=LTR/unknown;Sequence_ontology=SO:0000434;ltr_identity=0.9848;Method=structural;motif=TGCA;tsd=CCAC
###
##sequence-region   ctg11 1 13503322
ctg11	LTR_retriever	repeat_region	1473357	1479674	.	?	.	ID=repeat_region_163;Name=ctg11:1473361..1479670;Classification=LTR/unknown;Sequence_ontology=SO:0000657;ltr_identity=1.0000;Method=structural;motif=TGCA;tsd=AAAT
ctg11	LTR_retriever	target_site_duplication	1473357	1473360	.	?	.	ID=lTSD_163;Parent=repeat_region_163;Name=ctg11:1473361..1479670;Classification=LTR/unknown;Sequence_ontology=SO:0000434;ltr_identity=1.0000;Method=structural;motif=TGCA;tsd=AAAT
ctg11	LTR_retriever	long_terminal_repeat	1473361	1473484	.	?	.	ID=lLTR_163;Parent=repeat_region_163;Name=ctg11:1473361..1479670;Classification=LTR/unknown;Sequence_ontology=SO:0000286;ltr_identity=1.0000;Method=structural;motif=TGCA;tsd=AAAT
ctg11	LTR_retriever	LTR_retrotransposon	1473361	1479670	.	?	.	ID=LTRRT_163;Parent=repeat_region_163;Name=ctg11:1473361..1479670;Classification=LTR/unknown;Sequence_ontology=SO:0000186;ltr_identity=1.0000;Method=structural;motif=TGCA;tsd=AAAT
ctg11	LTR_retriever	long_terminal_repeat	1479545	1479670	.	?	.	ID=rLTR_163;Parent=repeat_region_163;Name=ctg11:1473361..1479670;Classification=LTR/unknown;Sequence_ontology=SO:0000286;ltr_identity=1.0000;Method=structural;motif=TGCA;tsd=AAAT
ctg11	LTR_retriever	target_site_duplication	1479671	1479674	.	?	.	ID=rTSD_163;Parent=repeat_region_163;Name=ctg11:1473361..1479670;Classification=LTR/unknown;Sequence_ontology=SO:0000434;ltr_identity=1.0000;Method=structural;motif=TGCA;tsd=AAAT
###
ctg11	LTR_retriever	repeat_region	1941070	1943525	.	?	.	ID=repeat_region_164;Name=ctg11:1941074..1943521;Classification=LTR/unknown;Sequence_ontology=SO:0000657;ltr_identity=0.9975;Method=structural;motif=TGCA;tsd=TACC
ctg11	LTR_retriever	target_site_duplication	1941070	1941073	.	?	.	ID=lTSD_164;Parent=repeat_region_164;Name=ctg11:1941074..1943521;Classification=LTR/unknown;Sequence_ontology=SO:0000434;ltr_identity=0.9975;Method=structural;motif=TGCA;tsd=TACC
ctg11	LTR_retriever	long_terminal_repeat	1941074	1941467	.	?	.	ID=lLTR_164;Parent=repeat_region_164;Name=ctg11:1941074..1943521;Classification=LTR/unknown;Sequence_ontology=SO:0000286;ltr_identity=0.9975;Method=structural;motif=TGCA;tsd=TACC
ctg11	LTR_retriever	LTR_retrotransposon	1941074	1943521	.	?	.	ID=LTRRT_164;Parent=repeat_region_164;Name=ctg11:1941074..1943521;Classification=LTR/unknown;Sequence_ontology=SO:0000186;ltr_identity=0.9975;Method=structural;motif=TGCA;tsd=TACC
ctg11	LTR_retriever	long_terminal_repeat	1943128	1943521	.	?	.	ID=rLTR_164;Parent=repeat_region_164;Name=ctg11:1941074..1943521;Classification=LTR/unknown;Sequence_ontology=SO:0000286;ltr_identity=0.9975;Method=structural;motif=TGCA;tsd=TACC
ctg11	LTR_retriever	target_site_duplication	1943522	1943525	.	?	.	ID=rTSD_164;Parent=repeat_region_164;Name=ctg11:1941074..1943521;Classification=LTR/unknown;Sequence_ontology=SO:0000434;ltr_identity=0.9975;Method=structural;motif=TGCA;tsd=TACC
###
ctg11	LTR_retriever	repeat_region	2010427	2015965	.	+	.	ID=repeat_region_165;Name=ctg11:2010431..2015961;Classification=LTR/Gypsy;Sequence_ontology=SO:0000657;ltr_identity=0.9848;Method=structural;motif=TGCA;tsd=ATAT
ctg11	LTR_retriever	target_site_duplication	2010427	2010430	.	+	.	ID=lTSD_165;Parent=repeat_region_165;Name=ctg11:2010431..2015961;Classification=LTR/Gypsy;Sequence_ontology=SO:0000434;ltr_identity=0.9848;Method=structural;motif=TGCA;tsd=ATAT
ctg11	LTR_retriever	long_terminal_repeat	2010431	2010825	.	+	.	ID=lLTR_165;Parent=repeat_region_165;Name=ctg11:2010431..2015961;Classification=LTR/Gypsy;Sequence_ontology=SO:0000286;ltr_identity=0.9848;Method=structural;motif=TGCA;tsd=ATAT
ctg11	LTR_retriever	Gypsy_LTR_retrotransposon	2010431	2015961	.	+	.	ID=LTRRT_165;Parent=repeat_region_165;Name=ctg11:2010431..2015961;Classification=LTR/Gypsy;Sequence_ontology=SO:0002265;ltr_identity=0.9848;Method=structural;motif=TGCA;tsd=ATAT
ctg11	LTR_retriever	long_terminal_repeat	2015566	2015961	.	+	.	ID=rLTR_165;Parent=repeat_region_165;Name=ctg11:2010431..2015961;Classification=LTR/Gypsy;Sequence_ontology=SO:0000286;ltr_identity=0.9848;Method=structural;motif=TGCA;tsd=ATAT
ctg11	LTR_retriever	target_site_duplication	2015962	2015965	.	+	.	ID=rTSD_165;Parent=repeat_region_165;Name=ctg11:2010431..2015961;Classification=LTR/Gypsy;Sequence_ontology=SO:0000434;ltr_identity=0.9848;Method=structural;motif=TGCA;tsd=ATAT
###
ctg11	LTR_retriever	repeat_region	2421194	2431056	.	+	.	ID=repeat_region_166;Name=ctg11:2421198..2431052;Classification=LTR/Gypsy;Sequence_ontology=SO:0000657;ltr_identity=1.0000;Method=structural;motif=TGCA;tsd=GCTC
ctg11	LTR_retriever	target_site_duplication	2421194	2421197	.	+	.	ID=lTSD_166;Parent=repeat_region_166;Name=ctg11:2421198..2431052;Classification=LTR/Gypsy;Sequence_ontology=SO:0000434;ltr_identity=1.0000;Method=structural;motif=TGCA;tsd=GCTC
ctg11	LTR_retriever	long_terminal_repeat	2421198	2421456	.	+	.	ID=lLTR_166;Parent=repeat_region_166;Name=ctg11:2421198..2431052;Classification=LTR/Gypsy;Sequence_ontology=SO:0000286;ltr_identity=1.0000;Method=structural;motif=TGCA;tsd=GCTC
ctg11	LTR_retriever	Gypsy_LTR_retrotransposon	2421198	2431052	.	+	.	ID=LTRRT_166;Parent=repeat_region_166;Name=ctg11:2421198..2431052;Classification=LTR/Gypsy;Sequence_ontology=SO:0002265;ltr_identity=1.0000;Method=structural;motif=TGCA;tsd=GCTC
ctg11	LTR_retriever	long_terminal_repeat	2430794	2431052	.	+	.	ID=rLTR_166;Parent=repeat_region_166;Name=ctg11:2421198..2431052;Classification=LTR/Gypsy;Sequence_ontology=SO:0000286;ltr_identity=1.0000;Method=structural;motif=TGCA;tsd=GCTC
ctg11	LTR_retriever	target_site_duplication	2431053	2431056	.	+	.	ID=rTSD_166;Parent=repeat_region_166;Name=ctg11:2421198..2431052;Classification=LTR/Gypsy;Sequence_ontology=SO:0000434;ltr_identity=1.0000;Method=structural;motif=TGCA;tsd=GCTC
###
ctg11	LTR_retriever	repeat_region	3242082	3246473	.	?	.	ID=repeat_region_167;Name=ctg11:3242086..3246469;Classification=LTR/unknown;Sequence_ontology=SO:0000657;ltr_identity=1.0000;Method=structural;motif=TGCA;tsd=CTAC
ctg11	LTR_retriever	target_site_duplication	3242082	3242085	.	?	.	ID=lTSD_167;Parent=repeat_region_167;Name=ctg11:3242086..3246469;Classification=LTR/unknown;Sequence_ontology=SO:0000434;ltr_identity=1.0000;Method=structural;motif=TGCA;tsd=CTAC
ctg11	LTR_retriever	long_terminal_repeat	3242086	3242208	.	?	.	ID=lLTR_167;Parent=repeat_region_167;Name=ctg11:3242086..3246469;Classification=LTR/unknown;Sequence_ontology=SO:0000286;ltr_identity=1.0000;Method=structural;motif=TGCA;tsd=CTAC
ctg11	LTR_retriever	LTR_retrotransposon	3242086	3246469	.	?	.	ID=LTRRT_167;Parent=repeat_region_167;Name=ctg11:3242086..3246469;Classification=LTR/unknown;Sequence_ontology=SO:0000186;ltr_identity=1.0000;Method=structural;motif=TGCA;tsd=CTAC
ctg11	LTR_retriever	long_terminal_repeat	3246349	3246469	.	?	.	ID=rLTR_167;Parent=repeat_region_167;Name=ctg11:3242086..3246469;Classification=LTR/unknown;Sequence_ontology=SO:0000286;ltr_identity=1.0000;Method=structural;motif=TGCA;tsd=CTAC
ctg11	LTR_retriever	target_site_duplication	3246470	3246473	.	?	.	ID=rTSD_167;Parent=repeat_region_167;Name=ctg11:3242086..3246469;Classification=LTR/unknown;Sequence_ontology=SO:0000434;ltr_identity=1.0000;Method=structural;motif=TGCA;tsd=CTAC
###
ctg11	LTR_retriever	repeat_region	3395405	3403005	.	-	.	ID=repeat_region_168;Name=ctg11:3395409..3403001;Classification=LTR/Gypsy;Sequence_ontology=SO:0000657;ltr_identity=1.0000;Method=structural;motif=TGCA;tsd=TAAG
ctg11	LTR_retriever	target_site_duplication	3395405	3395408	.	-	.	ID=lTSD_168;Parent=repeat_region_168;Name=ctg11:3395409..3403001;Classification=LTR/Gypsy;Sequence_ontology=SO:0000434;ltr_identity=1.0000;Method=structural;motif=TGCA;tsd=TAAG
ctg11	LTR_retriever	long_terminal_repeat	3395409	3395524	.	-	.	ID=lLTR_168;Parent=repeat_region_168;Name=ctg11:3395409..3403001;Classification=LTR/Gypsy;Sequence_ontology=SO:0000286;ltr_identity=1.0000;Method=structural;motif=TGCA;tsd=TAAG
ctg11	LTR_retriever	Gypsy_LTR_retrotransposon	3395409	3403001	.	-	.	ID=LTRRT_168;Parent=repeat_region_168;Name=ctg11:3395409..3403001;Classification=LTR/Gypsy;Sequence_ontology=SO:0002265;ltr_identity=1.0000;Method=structural;motif=TGCA;tsd=TAAG
ctg11	LTR_retriever	long_terminal_repeat	3402886	3403001	.	-	.	ID=rLTR_168;Parent=repeat_region_168;Name=ctg11:3395409..3403001;Classification=LTR/Gypsy;Sequence_ontology=SO:0000286;ltr_identity=1.0000;Method=structural;motif=TGCA;tsd=TAAG
ctg11	LTR_retriever	target_site_duplication	3403002	3403005	.	-	.	ID=rTSD_168;Parent=repeat_region_168;Name=ctg11:3395409..3403001;Classification=LTR/Gypsy;Sequence_ontology=SO:0000434;ltr_identity=1.0000;Method=structural;motif=TGCA;tsd=TAAG
###
ctg11	LTR_retriever	repeat_region	4316060	4321681	.	-	.	ID=repeat_region_169;Name=ctg11:4316064..4321677;Classification=LTR/Gypsy;Sequence_ontology=SO:0000657;ltr_identity=1.0000;Method=structural;motif=TGCA;tsd=ATAT
ctg11	LTR_retriever	target_site_duplication	4316060	4316063	.	-	.	ID=lTSD_169;Parent=repeat_region_169;Name=ctg11:4316064..4321677;Classification=LTR/Gypsy;Sequence_ontology=SO:0000434;ltr_identity=1.0000;Method=structural;motif=TGCA;tsd=ATAT
ctg11	LTR_retriever	long_terminal_repeat	4316064	4316448	.	-	.	ID=lLTR_169;Parent=repeat_region_169;Name=ctg11:4316064..4321677;Classification=LTR/Gypsy;Sequence_ontology=SO:0000286;ltr_identity=1.0000;Method=structural;motif=TGCA;tsd=ATAT
ctg11	LTR_retriever	Gypsy_LTR_retrotransposon	4316064	4321677	.	-	.	ID=LTRRT_169;Parent=repeat_region_169;Name=ctg11:4316064..4321677;Classification=LTR/Gypsy;Sequence_ontology=SO:0002265;ltr_identity=1.0000;Method=structural;motif=TGCA;tsd=ATAT
ctg11	LTR_retriever	long_terminal_repeat	4321288	4321677	.	-	.	ID=rLTR_169;Parent=repeat_region_169;Name=ctg11:4316064..4321677;Classification=LTR/Gypsy;Sequence_ontology=SO:0000286;ltr_identity=1.0000;Method=structural;motif=TGCA;tsd=ATAT
ctg11	LTR_retriever	target_site_duplication	4321678	4321681	.	-	.	ID=rTSD_169;Parent=repeat_region_169;Name=ctg11:4316064..4321677;Classification=LTR/Gypsy;Sequence_ontology=SO:0000434;ltr_identity=1.0000;Method=structural;motif=TGCA;tsd=ATAT
###
ctg11	LTR_retriever	repeat_region	4608500	4614092	.	+	.	ID=repeat_region_170;Name=ctg11:4608504..4614088;Classification=LTR/Gypsy;Sequence_ontology=SO:0000657;ltr_identity=1.0000;Method=structural;motif=TGCA;tsd=ATAC
ctg11	LTR_retriever	target_site_duplication	4608500	4608503	.	+	.	ID=lTSD_170;Parent=repeat_region_170;Name=ctg11:4608504..4614088;Classification=LTR/Gypsy;Sequence_ontology=SO:0000434;ltr_identity=1.0000;Method=structural;motif=TGCA;tsd=ATAC
ctg11	LTR_retriever	long_terminal_repeat	4608504	4608898	.	+	.	ID=lLTR_170;Parent=repeat_region_170;Name=ctg11:4608504..4614088;Classification=LTR/Gypsy;Sequence_ontology=SO:0000286;ltr_identity=1.0000;Method=structural;motif=TGCA;tsd=ATAC
ctg11	LTR_retriever	Gypsy_LTR_retrotransposon	4608504	4614088	.	+	.	ID=LTRRT_170;Parent=repeat_region_170;Name=ctg11:4608504..4614088;Classification=LTR/Gypsy;Sequence_ontology=SO:0002265;ltr_identity=1.0000;Method=structural;motif=TGCA;tsd=ATAC
ctg11	LTR_retriever	long_terminal_repeat	4613693	4614088	.	+	.	ID=rLTR_170;Parent=repeat_region_170;Name=ctg11:4608504..4614088;Classification=LTR/Gypsy;Sequence_ontology=SO:0000286;ltr_identity=1.0000;Method=structural;motif=TGCA;tsd=ATAC
ctg11	LTR_retriever	target_site_duplication	4614089	4614092	.	+	.	ID=rTSD_170;Parent=repeat_region_170;Name=ctg11:4608504..4614088;Classification=LTR/Gypsy;Sequence_ontology=SO:0000434;ltr_identity=1.0000;Method=structural;motif=TGCA;tsd=ATAC
###
ctg11	LTR_retriever	repeat_region	5001040	5006648	.	+	.	ID=repeat_region_171;Name=ctg11:5001044..5006644;Classification=LTR/Gypsy;Sequence_ontology=SO:0000657;ltr_identity=0.9974;Method=structural;motif=TGCA;tsd=ATAA
ctg11	LTR_retriever	target_site_duplication	5001040	5001043	.	+	.	ID=lTSD_171;Parent=repeat_region_171;Name=ctg11:5001044..5006644;Classification=LTR/Gypsy;Sequence_ontology=SO:0000434;ltr_identity=0.9974;Method=structural;motif=TGCA;tsd=ATAA
ctg11	LTR_retriever	long_terminal_repeat	5001044	5001432	.	+	.	ID=lLTR_171;Parent=repeat_region_171;Name=ctg11:5001044..5006644;Classification=LTR/Gypsy;Sequence_ontology=SO:0000286;ltr_identity=0.9974;Method=structural;motif=TGCA;tsd=ATAA
ctg11	LTR_retriever	Gypsy_LTR_retrotransposon	5001044	5006644	.	+	.	ID=LTRRT_171;Parent=repeat_region_171;Name=ctg11:5001044..5006644;Classification=LTR/Gypsy;Sequence_ontology=SO:0002265;ltr_identity=0.9974;Method=structural;motif=TGCA;tsd=ATAA
ctg11	LTR_retriever	long_terminal_repeat	5006253	5006644	.	+	.	ID=rLTR_171;Parent=repeat_region_171;Name=ctg11:5001044..5006644;Classification=LTR/Gypsy;Sequence_ontology=SO:0000286;ltr_identity=0.9974;Method=structural;motif=TGCA;tsd=ATAA
ctg11	LTR_retriever	target_site_duplication	5006645	5006648	.	+	.	ID=rTSD_171;Parent=repeat_region_171;Name=ctg11:5001044..5006644;Classification=LTR/Gypsy;Sequence_ontology=SO:0000434;ltr_identity=0.9974;Method=structural;motif=TGCA;tsd=ATAA
###
ctg11	LTR_retriever	repeat_region	5044043	5049654	.	+	.	ID=repeat_region_172;Name=ctg11:5044047..5049650;Classification=LTR/Gypsy;Sequence_ontology=SO:0000657;ltr_identity=0.9947;Method=structural;motif=TGCA;tsd=ATAT
ctg11	LTR_retriever	target_site_duplication	5044043	5044046	.	+	.	ID=lTSD_172;Parent=repeat_region_172;Name=ctg11:5044047..5049650;Classification=LTR/Gypsy;Sequence_ontology=SO:0000434;ltr_identity=0.9947;Method=structural;motif=TGCA;tsd=ATAT
ctg11	LTR_retriever	long_terminal_repeat	5044047	5044425	.	+	.	ID=lLTR_172;Parent=repeat_region_172;Name=ctg11:5044047..5049650;Classification=LTR/Gypsy;Sequence_ontology=SO:0000286;ltr_identity=0.9947;Method=structural;motif=TGCA;tsd=ATAT
ctg11	LTR_retriever	Gypsy_LTR_retrotransposon	5044047	5049650	.	+	.	ID=LTRRT_172;Parent=repeat_region_172;Name=ctg11:5044047..5049650;Classification=LTR/Gypsy;Sequence_ontology=SO:0002265;ltr_identity=0.9947;Method=structural;motif=TGCA;tsd=ATAT
ctg11	LTR_retriever	long_terminal_repeat	5049258	5049650	.	+	.	ID=rLTR_172;Parent=repeat_region_172;Name=ctg11:5044047..5049650;Classification=LTR/Gypsy;Sequence_ontology=SO:0000286;ltr_identity=0.9947;Method=structural;motif=TGCA;tsd=ATAT
ctg11	LTR_retriever	target_site_duplication	5049651	5049654	.	+	.	ID=rTSD_172;Parent=repeat_region_172;Name=ctg11:5044047..5049650;Classification=LTR/Gypsy;Sequence_ontology=SO:0000434;ltr_identity=0.9947;Method=structural;motif=TGCA;tsd=ATAT
###
ctg11	LTR_retriever	repeat_region	5050759	5053549	.	?	.	ID=repeat_region_173;Name=ctg11:5050763..5053545;Classification=LTR/unknown;Sequence_ontology=SO:0000657;ltr_identity=0.9948;Method=structural;motif=TGCA;tsd=ATAT
ctg11	LTR_retriever	target_site_duplication	5050759	5050762	.	?	.	ID=lTSD_173;Parent=repeat_region_173;Name=ctg11:5050763..5053545;Classification=LTR/unknown;Sequence_ontology=SO:0000434;ltr_identity=0.9948;Method=structural;motif=TGCA;tsd=ATAT
ctg11	LTR_retriever	long_terminal_repeat	5050763	5051151	.	?	.	ID=lLTR_173;Parent=repeat_region_173;Name=ctg11:5050763..5053545;Classification=LTR/unknown;Sequence_ontology=SO:0000286;ltr_identity=0.9948;Method=structural;motif=TGCA;tsd=ATAT
ctg11	LTR_retriever	LTR_retrotransposon	5050763	5053545	.	?	.	ID=LTRRT_173;Parent=repeat_region_173;Name=ctg11:5050763..5053545;Classification=LTR/unknown;Sequence_ontology=SO:0000186;ltr_identity=0.9948;Method=structural;motif=TGCA;tsd=ATAT
ctg11	LTR_retriever	long_terminal_repeat	5053156	5053545	.	?	.	ID=rLTR_173;Parent=repeat_region_173;Name=ctg11:5050763..5053545;Classification=LTR/unknown;Sequence_ontology=SO:0000286;ltr_identity=0.9948;Method=structural;motif=TGCA;tsd=ATAT
ctg11	LTR_retriever	target_site_duplication	5053546	5053549	.	?	.	ID=rTSD_173;Parent=repeat_region_173;Name=ctg11:5050763..5053545;Classification=LTR/unknown;Sequence_ontology=SO:0000434;ltr_identity=0.9948;Method=structural;motif=TGCA;tsd=ATAT
###
ctg11	LTR_retriever	repeat_region	5056086	5061631	.	-	.	ID=repeat_region_174;Name=ctg11:5056090..5061627;Classification=LTR/Gypsy;Sequence_ontology=SO:0000657;ltr_identity=0.9975;Method=structural;motif=TGCA;tsd=ATAT
ctg11	LTR_retriever	target_site_duplication	5056086	5056089	.	-	.	ID=lTSD_174;Parent=repeat_region_174;Name=ctg11:5056090..5061627;Classification=LTR/Gypsy;Sequence_ontology=SO:0000434;ltr_identity=0.9975;Method=structural;motif=TGCA;tsd=ATAT
ctg11	LTR_retriever	long_terminal_repeat	5056090	5056484	.	-	.	ID=lLTR_174;Parent=repeat_region_174;Name=ctg11:5056090..5061627;Classification=LTR/Gypsy;Sequence_ontology=SO:0000286;ltr_identity=0.9975;Method=structural;motif=TGCA;tsd=ATAT
ctg11	LTR_retriever	Gypsy_LTR_retrotransposon	5056090	5061627	.	-	.	ID=LTRRT_174;Parent=repeat_region_174;Name=ctg11:5056090..5061627;Classification=LTR/Gypsy;Sequence_ontology=SO:0002265;ltr_identity=0.9975;Method=structural;motif=TGCA;tsd=ATAT
ctg11	LTR_retriever	long_terminal_repeat	5061233	5061627	.	-	.	ID=rLTR_174;Parent=repeat_region_174;Name=ctg11:5056090..5061627;Classification=LTR/Gypsy;Sequence_ontology=SO:0000286;ltr_identity=0.9975;Method=structural;motif=TGCA;tsd=ATAT
ctg11	LTR_retriever	target_site_duplication	5061628	5061631	.	-	.	ID=rTSD_174;Parent=repeat_region_174;Name=ctg11:5056090..5061627;Classification=LTR/Gypsy;Sequence_ontology=SO:0000434;ltr_identity=0.9975;Method=structural;motif=TGCA;tsd=ATAT
###
ctg11	LTR_retriever	repeat_region	5198437	5204052	.	-	.	ID=repeat_region_175;Name=ctg11:5198441..5204048;Classification=LTR/Gypsy;Sequence_ontology=SO:0000657;ltr_identity=1.0000;Method=structural;motif=TGCA;tsd=CTAT
ctg11	LTR_retriever	target_site_duplication	5198437	5198440	.	-	.	ID=lTSD_175;Parent=repeat_region_175;Name=ctg11:5198441..5204048;Classification=LTR/Gypsy;Sequence_ontology=SO:0000434;ltr_identity=1.0000;Method=structural;motif=TGCA;tsd=CTAT
ctg11	LTR_retriever	long_terminal_repeat	5198441	5198833	.	-	.	ID=lLTR_175;Parent=repeat_region_175;Name=ctg11:5198441..5204048;Classification=LTR/Gypsy;Sequence_ontology=SO:0000286;ltr_identity=1.0000;Method=structural;motif=TGCA;tsd=CTAT
ctg11	LTR_retriever	Gypsy_LTR_retrotransposon	5198441	5204048	.	-	.	ID=LTRRT_175;Parent=repeat_region_175;Name=ctg11:5198441..5204048;Classification=LTR/Gypsy;Sequence_ontology=SO:0002265;ltr_identity=1.0000;Method=structural;motif=TGCA;tsd=CTAT
ctg11	LTR_retriever	long_terminal_repeat	5203656	5204048	.	-	.	ID=rLTR_175;Parent=repeat_region_175;Name=ctg11:5198441..5204048;Classification=LTR/Gypsy;Sequence_ontology=SO:0000286;ltr_identity=1.0000;Method=structural;motif=TGCA;tsd=CTAT
ctg11	LTR_retriever	target_site_duplication	5204049	5204052	.	-	.	ID=rTSD_175;Parent=repeat_region_175;Name=ctg11:5198441..5204048;Classification=LTR/Gypsy;Sequence_ontology=SO:0000434;ltr_identity=1.0000;Method=structural;motif=TGCA;tsd=CTAT
###
ctg11	LTR_retriever	repeat_region	5845863	5854270	.	-	.	ID=repeat_region_176;Name=ctg11:5845867..5854266;Classification=LTR/Gypsy;Sequence_ontology=SO:0000657;ltr_identity=0.9949;Method=structural;motif=TGCA;tsd=CATA
ctg11	LTR_retriever	target_site_duplication	5845863	5845866	.	-	.	ID=lTSD_176;Parent=repeat_region_176;Name=ctg11:5845867..5854266;Classification=LTR/Gypsy;Sequence_ontology=SO:0000434;ltr_identity=0.9949;Method=structural;motif=TGCA;tsd=CATA
ctg11	LTR_retriever	long_terminal_repeat	5845867	5846071	.	-	.	ID=lLTR_176;Parent=repeat_region_176;Name=ctg11:5845867..5854266;Classification=LTR/Gypsy;Sequence_ontology=SO:0000286;ltr_identity=0.9949;Method=structural;motif=TGCA;tsd=CATA
ctg11	LTR_retriever	Gypsy_LTR_retrotransposon	5845867	5854266	.	-	.	ID=LTRRT_176;Parent=repeat_region_176;Name=ctg11:5845867..5854266;Classification=LTR/Gypsy;Sequence_ontology=SO:0002265;ltr_identity=0.9949;Method=structural;motif=TGCA;tsd=CATA
ctg11	LTR_retriever	long_terminal_repeat	5854068	5854266	.	-	.	ID=rLTR_176;Parent=repeat_region_176;Name=ctg11:5845867..5854266;Classification=LTR/Gypsy;Sequence_ontology=SO:0000286;ltr_identity=0.9949;Method=structural;motif=TGCA;tsd=CATA
ctg11	LTR_retriever	target_site_duplication	5854267	5854270	.	-	.	ID=rTSD_176;Parent=repeat_region_176;Name=ctg11:5845867..5854266;Classification=LTR/Gypsy;Sequence_ontology=SO:0000434;ltr_identity=0.9949;Method=structural;motif=TGCA;tsd=CATA
###
ctg11	LTR_retriever	repeat_region	6550281	6555019	.	?	.	ID=repeat_region_177;Name=ctg11:6550285..6555015;Classification=LTR/unknown;Sequence_ontology=SO:0000657;ltr_identity=0.9947;Method=structural;motif=TGCA;tsd=CATA
ctg11	LTR_retriever	target_site_duplication	6550281	6550284	.	?	.	ID=lTSD_177;Parent=repeat_region_177;Name=ctg11:6550285..6555015;Classification=LTR/unknown;Sequence_ontology=SO:0000434;ltr_identity=0.9947;Method=structural;motif=TGCA;tsd=CATA
ctg11	LTR_retriever	long_terminal_repeat	6550285	6550665	.	?	.	ID=lLTR_177;Parent=repeat_region_177;Name=ctg11:6550285..6555015;Classification=LTR/unknown;Sequence_ontology=SO:0000286;ltr_identity=0.9947;Method=structural;motif=TGCA;tsd=CATA
ctg11	LTR_retriever	LTR_retrotransposon	6550285	6555015	.	?	.	ID=LTRRT_177;Parent=repeat_region_177;Name=ctg11:6550285..6555015;Classification=LTR/unknown;Sequence_ontology=SO:0000186;ltr_identity=0.9947;Method=structural;motif=TGCA;tsd=CATA
ctg11	LTR_retriever	long_terminal_repeat	6554641	6555015	.	?	.	ID=rLTR_177;Parent=repeat_region_177;Name=ctg11:6550285..6555015;Classification=LTR/unknown;Sequence_ontology=SO:0000286;ltr_identity=0.9947;Method=structural;motif=TGCA;tsd=CATA
ctg11	LTR_retriever	target_site_duplication	6555016	6555019	.	?	.	ID=rTSD_177;Parent=repeat_region_177;Name=ctg11:6550285..6555015;Classification=LTR/unknown;Sequence_ontology=SO:0000434;ltr_identity=0.9947;Method=structural;motif=TGCA;tsd=CATA
###
ctg11	LTR_retriever	repeat_region	6832940	6838381	.	?	.	ID=repeat_region_178;Name=ctg11:6832944..6838377;Classification=LTR/unknown;Sequence_ontology=SO:0000657;ltr_identity=1.0000;Method=structural;motif=TGCA;tsd=GATC
ctg11	LTR_retriever	target_site_duplication	6832940	6832943	.	?	.	ID=lTSD_178;Parent=repeat_region_178;Name=ctg11:6832944..6838377;Classification=LTR/unknown;Sequence_ontology=SO:0000434;ltr_identity=1.0000;Method=structural;motif=TGCA;tsd=GATC
ctg11	LTR_retriever	long_terminal_repeat	6832944	6833067	.	?	.	ID=lLTR_178;Parent=repeat_region_178;Name=ctg11:6832944..6838377;Classification=LTR/unknown;Sequence_ontology=SO:0000286;ltr_identity=1.0000;Method=structural;motif=TGCA;tsd=GATC
ctg11	LTR_retriever	LTR_retrotransposon	6832944	6838377	.	?	.	ID=LTRRT_178;Parent=repeat_region_178;Name=ctg11:6832944..6838377;Classification=LTR/unknown;Sequence_ontology=SO:0000186;ltr_identity=1.0000;Method=structural;motif=TGCA;tsd=GATC
ctg11	LTR_retriever	long_terminal_repeat	6838254	6838377	.	?	.	ID=rLTR_178;Parent=repeat_region_178;Name=ctg11:6832944..6838377;Classification=LTR/unknown;Sequence_ontology=SO:0000286;ltr_identity=1.0000;Method=structural;motif=TGCA;tsd=GATC
ctg11	LTR_retriever	target_site_duplication	6838378	6838381	.	?	.	ID=rTSD_178;Parent=repeat_region_178;Name=ctg11:6832944..6838377;Classification=LTR/unknown;Sequence_ontology=SO:0000434;ltr_identity=1.0000;Method=structural;motif=TGCA;tsd=GATC
###
ctg11	LTR_retriever	repeat_region	7208295	7213927	.	+	.	ID=repeat_region_179;Name=ctg11:7208299..7213923;Classification=LTR/Gypsy;Sequence_ontology=SO:0000657;ltr_identity=0.9974;Method=structural;motif=TGCA;tsd=ATAT
ctg11	LTR_retriever	target_site_duplication	7208295	7208298	.	+	.	ID=lTSD_179;Parent=repeat_region_179;Name=ctg11:7208299..7213923;Classification=LTR/Gypsy;Sequence_ontology=SO:0000434;ltr_identity=0.9974;Method=structural;motif=TGCA;tsd=ATAT
ctg11	LTR_retriever	long_terminal_repeat	7208299	7208690	.	+	.	ID=lLTR_179;Parent=repeat_region_179;Name=ctg11:7208299..7213923;Classification=LTR/Gypsy;Sequence_ontology=SO:0000286;ltr_identity=0.9974;Method=structural;motif=TGCA;tsd=ATAT
ctg11	LTR_retriever	Gypsy_LTR_retrotransposon	7208299	7213923	.	+	.	ID=LTRRT_179;Parent=repeat_region_179;Name=ctg11:7208299..7213923;Classification=LTR/Gypsy;Sequence_ontology=SO:0002265;ltr_identity=0.9974;Method=structural;motif=TGCA;tsd=ATAT
ctg11	LTR_retriever	long_terminal_repeat	7213532	7213923	.	+	.	ID=rLTR_179;Parent=repeat_region_179;Name=ctg11:7208299..7213923;Classification=LTR/Gypsy;Sequence_ontology=SO:0000286;ltr_identity=0.9974;Method=structural;motif=TGCA;tsd=ATAT
ctg11	LTR_retriever	target_site_duplication	7213924	7213927	.	+	.	ID=rTSD_179;Parent=repeat_region_179;Name=ctg11:7208299..7213923;Classification=LTR/Gypsy;Sequence_ontology=SO:0000434;ltr_identity=0.9974;Method=structural;motif=TGCA;tsd=ATAT
###
ctg11	LTR_retriever	repeat_region	8899222	8906170	.	?	.	ID=repeat_region_180;Name=ctg11:8899226..8906166;Classification=LTR/unknown;Sequence_ontology=SO:0000657;ltr_identity=0.9421;Method=structural;motif=TGCA;tsd=ATAT
ctg11	LTR_retriever	target_site_duplication	8899222	8899225	.	?	.	ID=lTSD_180;Parent=repeat_region_180;Name=ctg11:8899226..8906166;Classification=LTR/unknown;Sequence_ontology=SO:0000434;ltr_identity=0.9421;Method=structural;motif=TGCA;tsd=ATAT
ctg11	LTR_retriever	long_terminal_repeat	8899226	8899347	.	?	.	ID=lLTR_180;Parent=repeat_region_180;Name=ctg11:8899226..8906166;Classification=LTR/unknown;Sequence_ontology=SO:0000286;ltr_identity=0.9421;Method=structural;motif=TGCA;tsd=ATAT
ctg11	LTR_retriever	LTR_retrotransposon	8899226	8906166	.	?	.	ID=LTRRT_180;Parent=repeat_region_180;Name=ctg11:8899226..8906166;Classification=LTR/unknown;Sequence_ontology=SO:0000186;ltr_identity=0.9421;Method=structural;motif=TGCA;tsd=ATAT
ctg11	LTR_retriever	long_terminal_repeat	8906046	8906166	.	?	.	ID=rLTR_180;Parent=repeat_region_180;Name=ctg11:8899226..8906166;Classification=LTR/unknown;Sequence_ontology=SO:0000286;ltr_identity=0.9421;Method=structural;motif=TGCA;tsd=ATAT
ctg11	LTR_retriever	target_site_duplication	8906167	8906170	.	?	.	ID=rTSD_180;Parent=repeat_region_180;Name=ctg11:8899226..8906166;Classification=LTR/unknown;Sequence_ontology=SO:0000434;ltr_identity=0.9421;Method=structural;motif=TGCA;tsd=ATAT
###
ctg11	LTR_retriever	repeat_region	9131803	9136644	.	-	.	ID=repeat_region_181;Name=ctg11:9131807..9136640;Classification=LTR/Gypsy;Sequence_ontology=SO:0000657;ltr_identity=0.9965;Method=structural;motif=TGCA;tsd=TTTG
ctg11	LTR_retriever	target_site_duplication	9131803	9131806	.	-	.	ID=lTSD_181;Parent=repeat_region_181;Name=ctg11:9131807..9136640;Classification=LTR/Gypsy;Sequence_ontology=SO:0000434;ltr_identity=0.9965;Method=structural;motif=TGCA;tsd=TTTG
ctg11	LTR_retriever	long_terminal_repeat	9131807	9132089	.	-	.	ID=lLTR_181;Parent=repeat_region_181;Name=ctg11:9131807..9136640;Classification=LTR/Gypsy;Sequence_ontology=SO:0000286;ltr_identity=0.9965;Method=structural;motif=TGCA;tsd=TTTG
ctg11	LTR_retriever	Gypsy_LTR_retrotransposon	9131807	9136640	.	-	.	ID=LTRRT_181;Parent=repeat_region_181;Name=ctg11:9131807..9136640;Classification=LTR/Gypsy;Sequence_ontology=SO:0002265;ltr_identity=0.9965;Method=structural;motif=TGCA;tsd=TTTG
ctg11	LTR_retriever	long_terminal_repeat	9136358	9136640	.	-	.	ID=rLTR_181;Parent=repeat_region_181;Name=ctg11:9131807..9136640;Classification=LTR/Gypsy;Sequence_ontology=SO:0000286;ltr_identity=0.9965;Method=structural;motif=TGCA;tsd=TTTG
ctg11	LTR_retriever	target_site_duplication	9136641	9136644	.	-	.	ID=rTSD_181;Parent=repeat_region_181;Name=ctg11:9131807..9136640;Classification=LTR/Gypsy;Sequence_ontology=SO:0000434;ltr_identity=0.9965;Method=structural;motif=TGCA;tsd=TTTG
###
ctg11	LTR_retriever	repeat_region	9558243	9561745	.	-	.	ID=repeat_region_182;Name=ctg11:9558247..9561741;Classification=LTR/Gypsy;Sequence_ontology=SO:0000657;ltr_identity=0.9898;Method=structural;motif=TGCA;tsd=ATAT
ctg11	LTR_retriever	target_site_duplication	9558243	9558246	.	-	.	ID=lTSD_182;Parent=repeat_region_182;Name=ctg11:9558247..9561741;Classification=LTR/Gypsy;Sequence_ontology=SO:0000434;ltr_identity=0.9898;Method=structural;motif=TGCA;tsd=ATAT
ctg11	LTR_retriever	long_terminal_repeat	9558247	9558639	.	-	.	ID=lLTR_182;Parent=repeat_region_182;Name=ctg11:9558247..9561741;Classification=LTR/Gypsy;Sequence_ontology=SO:0000286;ltr_identity=0.9898;Method=structural;motif=TGCA;tsd=ATAT
ctg11	LTR_retriever	Gypsy_LTR_retrotransposon	9558247	9561741	.	-	.	ID=LTRRT_182;Parent=repeat_region_182;Name=ctg11:9558247..9561741;Classification=LTR/Gypsy;Sequence_ontology=SO:0002265;ltr_identity=0.9898;Method=structural;motif=TGCA;tsd=ATAT
ctg11	LTR_retriever	long_terminal_repeat	9561349	9561741	.	-	.	ID=rLTR_182;Parent=repeat_region_182;Name=ctg11:9558247..9561741;Classification=LTR/Gypsy;Sequence_ontology=SO:0000286;ltr_identity=0.9898;Method=structural;motif=TGCA;tsd=ATAT
ctg11	LTR_retriever	target_site_duplication	9561742	9561745	.	-	.	ID=rTSD_182;Parent=repeat_region_182;Name=ctg11:9558247..9561741;Classification=LTR/Gypsy;Sequence_ontology=SO:0000434;ltr_identity=0.9898;Method=structural;motif=TGCA;tsd=ATAT
###
ctg11	LTR_retriever	repeat_region	10546367	10549725	.	-	.	ID=repeat_region_183;Name=ctg11:10546371..10549721;Classification=LTR/Gypsy;Sequence_ontology=SO:0000657;ltr_identity=0.9948;Method=structural;motif=TGCA;tsd=GTAC
ctg11	LTR_retriever	target_site_duplication	10546367	10546370	.	-	.	ID=lTSD_183;Parent=repeat_region_183;Name=ctg11:10546371..10549721;Classification=LTR/Gypsy;Sequence_ontology=SO:0000434;ltr_identity=0.9948;Method=structural;motif=TGCA;tsd=GTAC
ctg11	LTR_retriever	long_terminal_repeat	10546371	10546760	.	-	.	ID=lLTR_183;Parent=repeat_region_183;Name=ctg11:10546371..10549721;Classification=LTR/Gypsy;Sequence_ontology=SO:0000286;ltr_identity=0.9948;Method=structural;motif=TGCA;tsd=GTAC
ctg11	LTR_retriever	Gypsy_LTR_retrotransposon	10546371	10549721	.	-	.	ID=LTRRT_183;Parent=repeat_region_183;Name=ctg11:10546371..10549721;Classification=LTR/Gypsy;Sequence_ontology=SO:0002265;ltr_identity=0.9948;Method=structural;motif=TGCA;tsd=GTAC
ctg11	LTR_retriever	long_terminal_repeat	10549340	10549721	.	-	.	ID=rLTR_183;Parent=repeat_region_183;Name=ctg11:10546371..10549721;Classification=LTR/Gypsy;Sequence_ontology=SO:0000286;ltr_identity=0.9948;Method=structural;motif=TGCA;tsd=GTAC
ctg11	LTR_retriever	target_site_duplication	10549722	10549725	.	-	.	ID=rTSD_183;Parent=repeat_region_183;Name=ctg11:10546371..10549721;Classification=LTR/Gypsy;Sequence_ontology=SO:0000434;ltr_identity=0.9948;Method=structural;motif=TGCA;tsd=GTAC
###
ctg11	LTR_retriever	repeat_region	10650545	10654872	.	?	.	ID=repeat_region_184;Name=ctg11:10650550..10654867;Classification=LTR/unknown;Sequence_ontology=SO:0000657;ltr_identity=0.9887;Method=structural;motif=TGCA;tsd=CACTT
ctg11	LTR_retriever	target_site_duplication	10650545	10650549	.	?	.	ID=lTSD_184;Parent=repeat_region_184;Name=ctg11:10650550..10654867;Classification=LTR/unknown;Sequence_ontology=SO:0000434;ltr_identity=0.9887;Method=structural;motif=TGCA;tsd=CACTT
ctg11	LTR_retriever	long_terminal_repeat	10650550	10650991	.	?	.	ID=lLTR_184;Parent=repeat_region_184;Name=ctg11:10650550..10654867;Classification=LTR/unknown;Sequence_ontology=SO:0000286;ltr_identity=0.9887;Method=structural;motif=TGCA;tsd=CACTT
ctg11	LTR_retriever	LTR_retrotransposon	10650550	10654867	.	?	.	ID=LTRRT_184;Parent=repeat_region_184;Name=ctg11:10650550..10654867;Classification=LTR/unknown;Sequence_ontology=SO:0000186;ltr_identity=0.9887;Method=structural;motif=TGCA;tsd=CACTT
ctg11	LTR_retriever	long_terminal_repeat	10654427	10654867	.	?	.	ID=rLTR_184;Parent=repeat_region_184;Name=ctg11:10650550..10654867;Classification=LTR/unknown;Sequence_ontology=SO:0000286;ltr_identity=0.9887;Method=structural;motif=TGCA;tsd=CACTT
ctg11	LTR_retriever	target_site_duplication	10654868	10654872	.	?	.	ID=rTSD_184;Parent=repeat_region_184;Name=ctg11:10650550..10654867;Classification=LTR/unknown;Sequence_ontology=SO:0000434;ltr_identity=0.9887;Method=structural;motif=TGCA;tsd=CACTT
###
ctg11	LTR_retriever	repeat_region	11583364	11587459	.	+	.	ID=repeat_region_185;Name=ctg11:11583368..11587455;Classification=LTR/Gypsy;Sequence_ontology=SO:0000657;ltr_identity=0.9923;Method=structural;motif=TGCA;tsd=GTAT
ctg11	LTR_retriever	target_site_duplication	11583364	11583367	.	+	.	ID=lTSD_185;Parent=repeat_region_185;Name=ctg11:11583368..11587455;Classification=LTR/Gypsy;Sequence_ontology=SO:0000434;ltr_identity=0.9923;Method=structural;motif=TGCA;tsd=GTAT
ctg11	LTR_retriever	long_terminal_repeat	11583368	11583758	.	+	.	ID=lLTR_185;Parent=repeat_region_185;Name=ctg11:11583368..11587455;Classification=LTR/Gypsy;Sequence_ontology=SO:0000286;ltr_identity=0.9923;Method=structural;motif=TGCA;tsd=GTAT
ctg11	LTR_retriever	Gypsy_LTR_retrotransposon	11583368	11587455	.	+	.	ID=LTRRT_185;Parent=repeat_region_185;Name=ctg11:11583368..11587455;Classification=LTR/Gypsy;Sequence_ontology=SO:0002265;ltr_identity=0.9923;Method=structural;motif=TGCA;tsd=GTAT
ctg11	LTR_retriever	long_terminal_repeat	11587063	11587455	.	+	.	ID=rLTR_185;Parent=repeat_region_185;Name=ctg11:11583368..11587455;Classification=LTR/Gypsy;Sequence_ontology=SO:0000286;ltr_identity=0.9923;Method=structural;motif=TGCA;tsd=GTAT
ctg11	LTR_retriever	target_site_duplication	11587456	11587459	.	+	.	ID=rTSD_185;Parent=repeat_region_185;Name=ctg11:11583368..11587455;Classification=LTR/Gypsy;Sequence_ontology=SO:0000434;ltr_identity=0.9923;Method=structural;motif=TGCA;tsd=GTAT
###
ctg11	LTR_retriever	repeat_region	12811350	12815695	.	?	.	ID=repeat_region_186;Name=ctg11:12811354..12815691;Classification=LTR/unknown;Sequence_ontology=SO:0000657;ltr_identity=1.0000;Method=structural;motif=TGCA;tsd=CTAT
ctg11	LTR_retriever	target_site_duplication	12811350	12811353	.	?	.	ID=lTSD_186;Parent=repeat_region_186;Name=ctg11:12811354..12815691;Classification=LTR/unknown;Sequence_ontology=SO:0000434;ltr_identity=1.0000;Method=structural;motif=TGCA;tsd=CTAT
ctg11	LTR_retriever	long_terminal_repeat	12811354	12811470	.	?	.	ID=lLTR_186;Parent=repeat_region_186;Name=ctg11:12811354..12815691;Classification=LTR/unknown;Sequence_ontology=SO:0000286;ltr_identity=1.0000;Method=structural;motif=TGCA;tsd=CTAT
ctg11	LTR_retriever	LTR_retrotransposon	12811354	12815691	.	?	.	ID=LTRRT_186;Parent=repeat_region_186;Name=ctg11:12811354..12815691;Classification=LTR/unknown;Sequence_ontology=SO:0000186;ltr_identity=1.0000;Method=structural;motif=TGCA;tsd=CTAT
ctg11	LTR_retriever	long_terminal_repeat	12815575	12815691	.	?	.	ID=rLTR_186;Parent=repeat_region_186;Name=ctg11:12811354..12815691;Classification=LTR/unknown;Sequence_ontology=SO:0000286;ltr_identity=1.0000;Method=structural;motif=TGCA;tsd=CTAT
ctg11	LTR_retriever	target_site_duplication	12815692	12815695	.	?	.	ID=rTSD_186;Parent=repeat_region_186;Name=ctg11:12811354..12815691;Classification=LTR/unknown;Sequence_ontology=SO:0000434;ltr_identity=1.0000;Method=structural;motif=TGCA;tsd=CTAT
###
##sequence-region   ctg12 1 10680880
ctg12	LTR_retriever	repeat_region	2333524	2339140	.	+	.	ID=repeat_region_187;Name=ctg12:2333528..2339136;Classification=LTR/Gypsy;Sequence_ontology=SO:0000657;ltr_identity=0.9949;Method=structural;motif=TGCA;tsd=ATAC
ctg12	LTR_retriever	target_site_duplication	2333524	2333527	.	+	.	ID=lTSD_187;Parent=repeat_region_187;Name=ctg12:2333528..2339136;Classification=LTR/Gypsy;Sequence_ontology=SO:0000434;ltr_identity=0.9949;Method=structural;motif=TGCA;tsd=ATAC
ctg12	LTR_retriever	long_terminal_repeat	2333528	2333918	.	+	.	ID=lLTR_187;Parent=repeat_region_187;Name=ctg12:2333528..2339136;Classification=LTR/Gypsy;Sequence_ontology=SO:0000286;ltr_identity=0.9949;Method=structural;motif=TGCA;tsd=ATAC
ctg12	LTR_retriever	Gypsy_LTR_retrotransposon	2333528	2339136	.	+	.	ID=LTRRT_187;Parent=repeat_region_187;Name=ctg12:2333528..2339136;Classification=LTR/Gypsy;Sequence_ontology=SO:0002265;ltr_identity=0.9949;Method=structural;motif=TGCA;tsd=ATAC
ctg12	LTR_retriever	long_terminal_repeat	2338741	2339136	.	+	.	ID=rLTR_187;Parent=repeat_region_187;Name=ctg12:2333528..2339136;Classification=LTR/Gypsy;Sequence_ontology=SO:0000286;ltr_identity=0.9949;Method=structural;motif=TGCA;tsd=ATAC
ctg12	LTR_retriever	target_site_duplication	2339137	2339140	.	+	.	ID=rTSD_187;Parent=repeat_region_187;Name=ctg12:2333528..2339136;Classification=LTR/Gypsy;Sequence_ontology=SO:0000434;ltr_identity=0.9949;Method=structural;motif=TGCA;tsd=ATAC
###
ctg12	LTR_retriever	repeat_region	2587765	2593662	.	-	.	ID=repeat_region_188;Name=ctg12:2587769..2593658;Classification=LTR/Gypsy;Sequence_ontology=SO:0000657;ltr_identity=0.9818;Method=structural;motif=TGCA;tsd=CTTT
ctg12	LTR_retriever	target_site_duplication	2587765	2587768	.	-	.	ID=lTSD_188;Parent=repeat_region_188;Name=ctg12:2587769..2593658;Classification=LTR/Gypsy;Sequence_ontology=SO:0000434;ltr_identity=0.9818;Method=structural;motif=TGCA;tsd=CTTT
ctg12	LTR_retriever	long_terminal_repeat	2587769	2587882	.	-	.	ID=lLTR_188;Parent=repeat_region_188;Name=ctg12:2587769..2593658;Classification=LTR/Gypsy;Sequence_ontology=SO:0000286;ltr_identity=0.9818;Method=structural;motif=TGCA;tsd=CTTT
ctg12	LTR_retriever	Gypsy_LTR_retrotransposon	2587769	2593658	.	-	.	ID=LTRRT_188;Parent=repeat_region_188;Name=ctg12:2587769..2593658;Classification=LTR/Gypsy;Sequence_ontology=SO:0002265;ltr_identity=0.9818;Method=structural;motif=TGCA;tsd=CTTT
ctg12	LTR_retriever	long_terminal_repeat	2593548	2593658	.	-	.	ID=rLTR_188;Parent=repeat_region_188;Name=ctg12:2587769..2593658;Classification=LTR/Gypsy;Sequence_ontology=SO:0000286;ltr_identity=0.9818;Method=structural;motif=TGCA;tsd=CTTT
ctg12	LTR_retriever	target_site_duplication	2593659	2593662	.	-	.	ID=rTSD_188;Parent=repeat_region_188;Name=ctg12:2587769..2593658;Classification=LTR/Gypsy;Sequence_ontology=SO:0000434;ltr_identity=0.9818;Method=structural;motif=TGCA;tsd=CTTT
###
ctg12	LTR_retriever	repeat_region	2973234	2979568	.	?	.	ID=repeat_region_189;Name=ctg12:2973239..2979563;Classification=LTR/unknown;Sequence_ontology=SO:0000657;ltr_identity=0.9646;Method=structural;motif=TGCA;tsd=AATAT
ctg12	LTR_retriever	target_site_duplication	2973234	2973238	.	?	.	ID=lTSD_189;Parent=repeat_region_189;Name=ctg12:2973239..2979563;Classification=LTR/unknown;Sequence_ontology=SO:0000434;ltr_identity=0.9646;Method=structural;motif=TGCA;tsd=AATAT
ctg12	LTR_retriever	long_terminal_repeat	2973239	2973725	.	?	.	ID=lLTR_189;Parent=repeat_region_189;Name=ctg12:2973239..2979563;Classification=LTR/unknown;Sequence_ontology=SO:0000286;ltr_identity=0.9646;Method=structural;motif=TGCA;tsd=AATAT
ctg12	LTR_retriever	LTR_retrotransposon	2973239	2979563	.	?	.	ID=LTRRT_189;Parent=repeat_region_189;Name=ctg12:2973239..2979563;Classification=LTR/unknown;Sequence_ontology=SO:0000186;ltr_identity=0.9646;Method=structural;motif=TGCA;tsd=AATAT
ctg12	LTR_retriever	long_terminal_repeat	2979081	2979563	.	?	.	ID=rLTR_189;Parent=repeat_region_189;Name=ctg12:2973239..2979563;Classification=LTR/unknown;Sequence_ontology=SO:0000286;ltr_identity=0.9646;Method=structural;motif=TGCA;tsd=AATAT
ctg12	LTR_retriever	target_site_duplication	2979564	2979568	.	?	.	ID=rTSD_189;Parent=repeat_region_189;Name=ctg12:2973239..2979563;Classification=LTR/unknown;Sequence_ontology=SO:0000434;ltr_identity=0.9646;Method=structural;motif=TGCA;tsd=AATAT
###
ctg12	LTR_retriever	repeat_region	3106440	3112083	.	-	.	ID=repeat_region_190;Name=ctg12:3106444..3112079;Classification=LTR/Gypsy;Sequence_ontology=SO:0000657;ltr_identity=0.9845;Method=structural;motif=TGCA;tsd=ATAT
ctg12	LTR_retriever	target_site_duplication	3106440	3106443	.	-	.	ID=lTSD_190;Parent=repeat_region_190;Name=ctg12:3106444..3112079;Classification=LTR/Gypsy;Sequence_ontology=SO:0000434;ltr_identity=0.9845;Method=structural;motif=TGCA;tsd=ATAT
ctg12	LTR_retriever	long_terminal_repeat	3106444	3106833	.	-	.	ID=lLTR_190;Parent=repeat_region_190;Name=ctg12:3106444..3112079;Classification=LTR/Gypsy;Sequence_ontology=SO:0000286;ltr_identity=0.9845;Method=structural;motif=TGCA;tsd=ATAT
ctg12	LTR_retriever	Gypsy_LTR_retrotransposon	3106444	3112079	.	-	.	ID=LTRRT_190;Parent=repeat_region_190;Name=ctg12:3106444..3112079;Classification=LTR/Gypsy;Sequence_ontology=SO:0002265;ltr_identity=0.9845;Method=structural;motif=TGCA;tsd=ATAT
ctg12	LTR_retriever	long_terminal_repeat	3111690	3112079	.	-	.	ID=rLTR_190;Parent=repeat_region_190;Name=ctg12:3106444..3112079;Classification=LTR/Gypsy;Sequence_ontology=SO:0000286;ltr_identity=0.9845;Method=structural;motif=TGCA;tsd=ATAT
ctg12	LTR_retriever	target_site_duplication	3112080	3112083	.	-	.	ID=rTSD_190;Parent=repeat_region_190;Name=ctg12:3106444..3112079;Classification=LTR/Gypsy;Sequence_ontology=SO:0000434;ltr_identity=0.9845;Method=structural;motif=TGCA;tsd=ATAT
###
ctg12	LTR_retriever	repeat_region	3147187	3152706	.	-	.	ID=repeat_region_191;Name=ctg12:3147191..3152702;Classification=LTR/Gypsy;Sequence_ontology=SO:0000657;ltr_identity=0.9975;Method=structural;motif=TGCA;tsd=ATAT
ctg12	LTR_retriever	target_site_duplication	3147187	3147190	.	-	.	ID=lTSD_191;Parent=repeat_region_191;Name=ctg12:3147191..3152702;Classification=LTR/Gypsy;Sequence_ontology=SO:0000434;ltr_identity=0.9975;Method=structural;motif=TGCA;tsd=ATAT
ctg12	LTR_retriever	long_terminal_repeat	3147191	3147586	.	-	.	ID=lLTR_191;Parent=repeat_region_191;Name=ctg12:3147191..3152702;Classification=LTR/Gypsy;Sequence_ontology=SO:0000286;ltr_identity=0.9975;Method=structural;motif=TGCA;tsd=ATAT
ctg12	LTR_retriever	Gypsy_LTR_retrotransposon	3147191	3152702	.	-	.	ID=LTRRT_191;Parent=repeat_region_191;Name=ctg12:3147191..3152702;Classification=LTR/Gypsy;Sequence_ontology=SO:0002265;ltr_identity=0.9975;Method=structural;motif=TGCA;tsd=ATAT
ctg12	LTR_retriever	long_terminal_repeat	3152308	3152702	.	-	.	ID=rLTR_191;Parent=repeat_region_191;Name=ctg12:3147191..3152702;Classification=LTR/Gypsy;Sequence_ontology=SO:0000286;ltr_identity=0.9975;Method=structural;motif=TGCA;tsd=ATAT
ctg12	LTR_retriever	target_site_duplication	3152703	3152706	.	-	.	ID=rTSD_191;Parent=repeat_region_191;Name=ctg12:3147191..3152702;Classification=LTR/Gypsy;Sequence_ontology=SO:0000434;ltr_identity=0.9975;Method=structural;motif=TGCA;tsd=ATAT
###
ctg12	LTR_retriever	repeat_region	3968282	3998900	.	?	.	ID=repeat_region_192;Name=ctg12:3968286..3998896;Classification=LTR/unknown;Sequence_ontology=SO:0000657;ltr_identity=0.9560;Method=structural;motif=TGCA;tsd=TTCT
ctg12	LTR_retriever	target_site_duplication	3968282	3968285	.	?	.	ID=lTSD_192;Parent=repeat_region_192;Name=ctg12:3968286..3998896;Classification=LTR/unknown;Sequence_ontology=SO:0000434;ltr_identity=0.9560;Method=structural;motif=TGCA;tsd=TTCT
ctg12	LTR_retriever	long_terminal_repeat	3968286	3968718	.	?	.	ID=lLTR_192;Parent=repeat_region_192;Name=ctg12:3968286..3998896;Classification=LTR/unknown;Sequence_ontology=SO:0000286;ltr_identity=0.9560;Method=structural;motif=TGCA;tsd=TTCT
ctg12	LTR_retriever	LTR_retrotransposon	3968286	3998896	.	?	.	ID=LTRRT_192;Parent=repeat_region_192;Name=ctg12:3968286..3998896;Classification=LTR/unknown;Sequence_ontology=SO:0000186;ltr_identity=0.9560;Method=structural;motif=TGCA;tsd=TTCT
ctg12	LTR_retriever	long_terminal_repeat	3998448	3998896	.	?	.	ID=rLTR_192;Parent=repeat_region_192;Name=ctg12:3968286..3998896;Classification=LTR/unknown;Sequence_ontology=SO:0000286;ltr_identity=0.9560;Method=structural;motif=TGCA;tsd=TTCT
ctg12	LTR_retriever	target_site_duplication	3998897	3998900	.	?	.	ID=rTSD_192;Parent=repeat_region_192;Name=ctg12:3968286..3998896;Classification=LTR/unknown;Sequence_ontology=SO:0000434;ltr_identity=0.9560;Method=structural;motif=TGCA;tsd=TTCT
###
ctg12	LTR_retriever	repeat_region	4485602	4493964	.	+	.	ID=repeat_region_193;Name=ctg12:4485606..4493960;Classification=LTR/Gypsy;Sequence_ontology=SO:0000657;ltr_identity=1.0000;Method=structural;motif=TGCA;tsd=GTAC
ctg12	LTR_retriever	target_site_duplication	4485602	4485605	.	+	.	ID=lTSD_193;Parent=repeat_region_193;Name=ctg12:4485606..4493960;Classification=LTR/Gypsy;Sequence_ontology=SO:0000434;ltr_identity=1.0000;Method=structural;motif=TGCA;tsd=GTAC
ctg12	LTR_retriever	long_terminal_repeat	4485606	4485880	.	+	.	ID=lLTR_193;Parent=repeat_region_193;Name=ctg12:4485606..4493960;Classification=LTR/Gypsy;Sequence_ontology=SO:0000286;ltr_identity=1.0000;Method=structural;motif=TGCA;tsd=GTAC
ctg12	LTR_retriever	Gypsy_LTR_retrotransposon	4485606	4493960	.	+	.	ID=LTRRT_193;Parent=repeat_region_193;Name=ctg12:4485606..4493960;Classification=LTR/Gypsy;Sequence_ontology=SO:0002265;ltr_identity=1.0000;Method=structural;motif=TGCA;tsd=GTAC
ctg12	LTR_retriever	long_terminal_repeat	4493682	4493960	.	+	.	ID=rLTR_193;Parent=repeat_region_193;Name=ctg12:4485606..4493960;Classification=LTR/Gypsy;Sequence_ontology=SO:0000286;ltr_identity=1.0000;Method=structural;motif=TGCA;tsd=GTAC
ctg12	LTR_retriever	target_site_duplication	4493961	4493964	.	+	.	ID=rTSD_193;Parent=repeat_region_193;Name=ctg12:4485606..4493960;Classification=LTR/Gypsy;Sequence_ontology=SO:0000434;ltr_identity=1.0000;Method=structural;motif=TGCA;tsd=GTAC
###
ctg12	LTR_retriever	repeat_region	4498576	4509400	.	-	.	ID=repeat_region_194;Name=ctg12:4498580..4509396;Classification=LTR/Gypsy;Sequence_ontology=SO:0000657;ltr_identity=0.9671;Method=structural;motif=TGCA;tsd=TATC
ctg12	LTR_retriever	target_site_duplication	4498576	4498579	.	-	.	ID=lTSD_194;Parent=repeat_region_194;Name=ctg12:4498580..4509396;Classification=LTR/Gypsy;Sequence_ontology=SO:0000434;ltr_identity=0.9671;Method=structural;motif=TGCA;tsd=TATC
ctg12	LTR_retriever	long_terminal_repeat	4498580	4499018	.	-	.	ID=lLTR_194;Parent=repeat_region_194;Name=ctg12:4498580..4509396;Classification=LTR/Gypsy;Sequence_ontology=SO:0000286;ltr_identity=0.9671;Method=structural;motif=TGCA;tsd=TATC
ctg12	LTR_retriever	Gypsy_LTR_retrotransposon	4498580	4509396	.	-	.	ID=LTRRT_194;Parent=repeat_region_194;Name=ctg12:4498580..4509396;Classification=LTR/Gypsy;Sequence_ontology=SO:0002265;ltr_identity=0.9671;Method=structural;motif=TGCA;tsd=TATC
ctg12	LTR_retriever	long_terminal_repeat	4508972	4509396	.	-	.	ID=rLTR_194;Parent=repeat_region_194;Name=ctg12:4498580..4509396;Classification=LTR/Gypsy;Sequence_ontology=SO:0000286;ltr_identity=0.9671;Method=structural;motif=TGCA;tsd=TATC
ctg12	LTR_retriever	target_site_duplication	4509397	4509400	.	-	.	ID=rTSD_194;Parent=repeat_region_194;Name=ctg12:4498580..4509396;Classification=LTR/Gypsy;Sequence_ontology=SO:0000434;ltr_identity=0.9671;Method=structural;motif=TGCA;tsd=TATC
###
ctg12	LTR_retriever	repeat_region	4602820	4608714	.	-	.	ID=repeat_region_195;Name=ctg12:4602824..4608710;Classification=LTR/Gypsy;Sequence_ontology=SO:0000657;ltr_identity=1.0000;Method=structural;motif=TGCA;tsd=AAGT
ctg12	LTR_retriever	target_site_duplication	4602820	4602823	.	-	.	ID=lTSD_195;Parent=repeat_region_195;Name=ctg12:4602824..4608710;Classification=LTR/Gypsy;Sequence_ontology=SO:0000434;ltr_identity=1.0000;Method=structural;motif=TGCA;tsd=AAGT
ctg12	LTR_retriever	long_terminal_repeat	4602824	4602937	.	-	.	ID=lLTR_195;Parent=repeat_region_195;Name=ctg12:4602824..4608710;Classification=LTR/Gypsy;Sequence_ontology=SO:0000286;ltr_identity=1.0000;Method=structural;motif=TGCA;tsd=AAGT
ctg12	LTR_retriever	Gypsy_LTR_retrotransposon	4602824	4608710	.	-	.	ID=LTRRT_195;Parent=repeat_region_195;Name=ctg12:4602824..4608710;Classification=LTR/Gypsy;Sequence_ontology=SO:0002265;ltr_identity=1.0000;Method=structural;motif=TGCA;tsd=AAGT
ctg12	LTR_retriever	long_terminal_repeat	4608603	4608710	.	-	.	ID=rLTR_195;Parent=repeat_region_195;Name=ctg12:4602824..4608710;Classification=LTR/Gypsy;Sequence_ontology=SO:0000286;ltr_identity=1.0000;Method=structural;motif=TGCA;tsd=AAGT
ctg12	LTR_retriever	target_site_duplication	4608711	4608714	.	-	.	ID=rTSD_195;Parent=repeat_region_195;Name=ctg12:4602824..4608710;Classification=LTR/Gypsy;Sequence_ontology=SO:0000434;ltr_identity=1.0000;Method=structural;motif=TGCA;tsd=AAGT
###
ctg12	LTR_retriever	repeat_region	4760768	4767162	.	-	.	ID=repeat_region_196;Name=ctg12:4760773..4767157;Classification=LTR/Gypsy;Sequence_ontology=SO:0000657;ltr_identity=0.9854;Method=structural;motif=TGCA;tsd=ATTAA
ctg12	LTR_retriever	target_site_duplication	4760768	4760772	.	-	.	ID=lTSD_196;Parent=repeat_region_196;Name=ctg12:4760773..4767157;Classification=LTR/Gypsy;Sequence_ontology=SO:0000434;ltr_identity=0.9854;Method=structural;motif=TGCA;tsd=ATTAA
ctg12	LTR_retriever	long_terminal_repeat	4760773	4761193	.	-	.	ID=lLTR_196;Parent=repeat_region_196;Name=ctg12:4760773..4767157;Classification=LTR/Gypsy;Sequence_ontology=SO:0000286;ltr_identity=0.9854;Method=structural;motif=TGCA;tsd=ATTAA
ctg12	LTR_retriever	Gypsy_LTR_retrotransposon	4760773	4767157	.	-	.	ID=LTRRT_196;Parent=repeat_region_196;Name=ctg12:4760773..4767157;Classification=LTR/Gypsy;Sequence_ontology=SO:0002265;ltr_identity=0.9854;Method=structural;motif=TGCA;tsd=ATTAA
ctg12	LTR_retriever	long_terminal_repeat	4766731	4767157	.	-	.	ID=rLTR_196;Parent=repeat_region_196;Name=ctg12:4760773..4767157;Classification=LTR/Gypsy;Sequence_ontology=SO:0000286;ltr_identity=0.9854;Method=structural;motif=TGCA;tsd=ATTAA
ctg12	LTR_retriever	target_site_duplication	4767158	4767162	.	-	.	ID=rTSD_196;Parent=repeat_region_196;Name=ctg12:4760773..4767157;Classification=LTR/Gypsy;Sequence_ontology=SO:0000434;ltr_identity=0.9854;Method=structural;motif=TGCA;tsd=ATTAA
###
ctg12	LTR_retriever	repeat_region	5311416	5316978	.	+	.	ID=repeat_region_197;Name=ctg12:5311420..5316974;Classification=LTR/Gypsy;Sequence_ontology=SO:0000657;ltr_identity=0.9872;Method=structural;motif=TGCA;tsd=ATAT
ctg12	LTR_retriever	target_site_duplication	5311416	5311419	.	+	.	ID=lTSD_197;Parent=repeat_region_197;Name=ctg12:5311420..5316974;Classification=LTR/Gypsy;Sequence_ontology=SO:0000434;ltr_identity=0.9872;Method=structural;motif=TGCA;tsd=ATAT
ctg12	LTR_retriever	long_terminal_repeat	5311420	5311813	.	+	.	ID=lLTR_197;Parent=repeat_region_197;Name=ctg12:5311420..5316974;Classification=LTR/Gypsy;Sequence_ontology=SO:0000286;ltr_identity=0.9872;Method=structural;motif=TGCA;tsd=ATAT
ctg12	LTR_retriever	Gypsy_LTR_retrotransposon	5311420	5316974	.	+	.	ID=LTRRT_197;Parent=repeat_region_197;Name=ctg12:5311420..5316974;Classification=LTR/Gypsy;Sequence_ontology=SO:0002265;ltr_identity=0.9872;Method=structural;motif=TGCA;tsd=ATAT
ctg12	LTR_retriever	long_terminal_repeat	5316584	5316974	.	+	.	ID=rLTR_197;Parent=repeat_region_197;Name=ctg12:5311420..5316974;Classification=LTR/Gypsy;Sequence_ontology=SO:0000286;ltr_identity=0.9872;Method=structural;motif=TGCA;tsd=ATAT
ctg12	LTR_retriever	target_site_duplication	5316975	5316978	.	+	.	ID=rTSD_197;Parent=repeat_region_197;Name=ctg12:5311420..5316974;Classification=LTR/Gypsy;Sequence_ontology=SO:0000434;ltr_identity=0.9872;Method=structural;motif=TGCA;tsd=ATAT
###
ctg12	LTR_retriever	repeat_region	6620241	6622580	.	?	.	ID=repeat_region_198;Name=ctg12:6620246..6622575;Classification=LTR/unknown;Sequence_ontology=SO:0000657;ltr_identity=0.9979;Method=structural;motif=TACA;tsd=AAACA
ctg12	LTR_retriever	target_site_duplication	6620241	6620245	.	?	.	ID=lTSD_198;Parent=repeat_region_198;Name=ctg12:6620246..6622575;Classification=LTR/unknown;Sequence_ontology=SO:0000434;ltr_identity=0.9979;Method=structural;motif=TACA;tsd=AAACA
ctg12	LTR_retriever	long_terminal_repeat	6620246	6620716	.	?	.	ID=lLTR_198;Parent=repeat_region_198;Name=ctg12:6620246..6622575;Classification=LTR/unknown;Sequence_ontology=SO:0000286;ltr_identity=0.9979;Method=structural;motif=TACA;tsd=AAACA
ctg12	LTR_retriever	LTR_retrotransposon	6620246	6622575	.	?	.	ID=LTRRT_198;Parent=repeat_region_198;Name=ctg12:6620246..6622575;Classification=LTR/unknown;Sequence_ontology=SO:0000186;ltr_identity=0.9979;Method=structural;motif=TACA;tsd=AAACA
ctg12	LTR_retriever	long_terminal_repeat	6622104	6622575	.	?	.	ID=rLTR_198;Parent=repeat_region_198;Name=ctg12:6620246..6622575;Classification=LTR/unknown;Sequence_ontology=SO:0000286;ltr_identity=0.9979;Method=structural;motif=TACA;tsd=AAACA
ctg12	LTR_retriever	target_site_duplication	6622576	6622580	.	?	.	ID=rTSD_198;Parent=repeat_region_198;Name=ctg12:6620246..6622575;Classification=LTR/unknown;Sequence_ontology=SO:0000434;ltr_identity=0.9979;Method=structural;motif=TACA;tsd=AAACA
###
ctg12	LTR_retriever	repeat_region	6888284	6895038	.	-	.	ID=repeat_region_199;Name=ctg12:6888289..6895033;Classification=LTR/Gypsy;Sequence_ontology=SO:0000657;ltr_identity=0.9918;Method=structural;motif=TGCA;tsd=CTATA
ctg12	LTR_retriever	target_site_duplication	6888284	6888288	.	-	.	ID=lTSD_199;Parent=repeat_region_199;Name=ctg12:6888289..6895033;Classification=LTR/Gypsy;Sequence_ontology=SO:0000434;ltr_identity=0.9918;Method=structural;motif=TGCA;tsd=CTATA
ctg12	LTR_retriever	long_terminal_repeat	6888289	6888778	.	-	.	ID=lLTR_199;Parent=repeat_region_199;Name=ctg12:6888289..6895033;Classification=LTR/Gypsy;Sequence_ontology=SO:0000286;ltr_identity=0.9918;Method=structural;motif=TGCA;tsd=CTATA
ctg12	LTR_retriever	Gypsy_LTR_retrotransposon	6888289	6895033	.	-	.	ID=LTRRT_199;Parent=repeat_region_199;Name=ctg12:6888289..6895033;Classification=LTR/Gypsy;Sequence_ontology=SO:0002265;ltr_identity=0.9918;Method=structural;motif=TGCA;tsd=CTATA
ctg12	LTR_retriever	long_terminal_repeat	6894549	6895033	.	-	.	ID=rLTR_199;Parent=repeat_region_199;Name=ctg12:6888289..6895033;Classification=LTR/Gypsy;Sequence_ontology=SO:0000286;ltr_identity=0.9918;Method=structural;motif=TGCA;tsd=CTATA
ctg12	LTR_retriever	target_site_duplication	6895034	6895038	.	-	.	ID=rTSD_199;Parent=repeat_region_199;Name=ctg12:6888289..6895033;Classification=LTR/Gypsy;Sequence_ontology=SO:0000434;ltr_identity=0.9918;Method=structural;motif=TGCA;tsd=CTATA
###
ctg12	LTR_retriever	repeat_region	7138569	7144210	.	+	.	ID=repeat_region_200;Name=ctg12:7138573..7144206;Classification=LTR/Gypsy;Sequence_ontology=SO:0000657;ltr_identity=0.9949;Method=structural;motif=TGCA;tsd=ATAT
ctg12	LTR_retriever	target_site_duplication	7138569	7138572	.	+	.	ID=lTSD_200;Parent=repeat_region_200;Name=ctg12:7138573..7144206;Classification=LTR/Gypsy;Sequence_ontology=SO:0000434;ltr_identity=0.9949;Method=structural;motif=TGCA;tsd=ATAT
ctg12	LTR_retriever	long_terminal_repeat	7138573	7138965	.	+	.	ID=lLTR_200;Parent=repeat_region_200;Name=ctg12:7138573..7144206;Classification=LTR/Gypsy;Sequence_ontology=SO:0000286;ltr_identity=0.9949;Method=structural;motif=TGCA;tsd=ATAT
ctg12	LTR_retriever	Gypsy_LTR_retrotransposon	7138573	7144206	.	+	.	ID=LTRRT_200;Parent=repeat_region_200;Name=ctg12:7138573..7144206;Classification=LTR/Gypsy;Sequence_ontology=SO:0002265;ltr_identity=0.9949;Method=structural;motif=TGCA;tsd=ATAT
ctg12	LTR_retriever	long_terminal_repeat	7143815	7144206	.	+	.	ID=rLTR_200;Parent=repeat_region_200;Name=ctg12:7138573..7144206;Classification=LTR/Gypsy;Sequence_ontology=SO:0000286;ltr_identity=0.9949;Method=structural;motif=TGCA;tsd=ATAT
ctg12	LTR_retriever	target_site_duplication	7144207	7144210	.	+	.	ID=rTSD_200;Parent=repeat_region_200;Name=ctg12:7138573..7144206;Classification=LTR/Gypsy;Sequence_ontology=SO:0000434;ltr_identity=0.9949;Method=structural;motif=TGCA;tsd=ATAT
###
ctg12	LTR_retriever	repeat_region	7220622	7223406	.	?	.	ID=repeat_region_201;Name=ctg12:7220626..7223402;Classification=LTR/unknown;Sequence_ontology=SO:0000657;ltr_identity=0.9948;Method=structural;motif=TGCA;tsd=TTAT
ctg12	LTR_retriever	target_site_duplication	7220622	7220625	.	?	.	ID=lTSD_201;Parent=repeat_region_201;Name=ctg12:7220626..7223402;Classification=LTR/unknown;Sequence_ontology=SO:0000434;ltr_identity=0.9948;Method=structural;motif=TGCA;tsd=TTAT
ctg12	LTR_retriever	long_terminal_repeat	7220626	7221015	.	?	.	ID=lLTR_201;Parent=repeat_region_201;Name=ctg12:7220626..7223402;Classification=LTR/unknown;Sequence_ontology=SO:0000286;ltr_identity=0.9948;Method=structural;motif=TGCA;tsd=TTAT
ctg12	LTR_retriever	LTR_retrotransposon	7220626	7223402	.	?	.	ID=LTRRT_201;Parent=repeat_region_201;Name=ctg12:7220626..7223402;Classification=LTR/unknown;Sequence_ontology=SO:0000186;ltr_identity=0.9948;Method=structural;motif=TGCA;tsd=TTAT
ctg12	LTR_retriever	long_terminal_repeat	7223017	7223402	.	?	.	ID=rLTR_201;Parent=repeat_region_201;Name=ctg12:7220626..7223402;Classification=LTR/unknown;Sequence_ontology=SO:0000286;ltr_identity=0.9948;Method=structural;motif=TGCA;tsd=TTAT
ctg12	LTR_retriever	target_site_duplication	7223403	7223406	.	?	.	ID=rTSD_201;Parent=repeat_region_201;Name=ctg12:7220626..7223402;Classification=LTR/unknown;Sequence_ontology=SO:0000434;ltr_identity=0.9948;Method=structural;motif=TGCA;tsd=TTAT
###
ctg12	LTR_retriever	repeat_region	7684446	7687938	.	-	.	ID=repeat_region_202;Name=ctg12:7684450..7687934;Classification=LTR/Gypsy;Sequence_ontology=SO:0000657;ltr_identity=0.9871;Method=structural;motif=TGCA;tsd=ATAC
ctg12	LTR_retriever	target_site_duplication	7684446	7684449	.	-	.	ID=lTSD_202;Parent=repeat_region_202;Name=ctg12:7684450..7687934;Classification=LTR/Gypsy;Sequence_ontology=SO:0000434;ltr_identity=0.9871;Method=structural;motif=TGCA;tsd=ATAC
ctg12	LTR_retriever	long_terminal_repeat	7684450	7684840	.	-	.	ID=lLTR_202;Parent=repeat_region_202;Name=ctg12:7684450..7687934;Classification=LTR/Gypsy;Sequence_ontology=SO:0000286;ltr_identity=0.9871;Method=structural;motif=TGCA;tsd=ATAC
ctg12	LTR_retriever	Gypsy_LTR_retrotransposon	7684450	7687934	.	-	.	ID=LTRRT_202;Parent=repeat_region_202;Name=ctg12:7684450..7687934;Classification=LTR/Gypsy;Sequence_ontology=SO:0002265;ltr_identity=0.9871;Method=structural;motif=TGCA;tsd=ATAC
ctg12	LTR_retriever	long_terminal_repeat	7687544	7687934	.	-	.	ID=rLTR_202;Parent=repeat_region_202;Name=ctg12:7684450..7687934;Classification=LTR/Gypsy;Sequence_ontology=SO:0000286;ltr_identity=0.9871;Method=structural;motif=TGCA;tsd=ATAC
ctg12	LTR_retriever	target_site_duplication	7687935	7687938	.	-	.	ID=rTSD_202;Parent=repeat_region_202;Name=ctg12:7684450..7687934;Classification=LTR/Gypsy;Sequence_ontology=SO:0000434;ltr_identity=0.9871;Method=structural;motif=TGCA;tsd=ATAC
###
ctg12	LTR_retriever	repeat_region	7972038	7974786	.	?	.	ID=repeat_region_203;Name=ctg12:7972042..7974782;Classification=LTR/unknown;Sequence_ontology=SO:0000657;ltr_identity=0.9948;Method=structural;motif=TGCA;tsd=GTAT
ctg12	LTR_retriever	target_site_duplication	7972038	7972041	.	?	.	ID=lTSD_203;Parent=repeat_region_203;Name=ctg12:7972042..7974782;Classification=LTR/unknown;Sequence_ontology=SO:0000434;ltr_identity=0.9948;Method=structural;motif=TGCA;tsd=GTAT
ctg12	LTR_retriever	long_terminal_repeat	7972042	7972423	.	?	.	ID=lLTR_203;Parent=repeat_region_203;Name=ctg12:7972042..7974782;Classification=LTR/unknown;Sequence_ontology=SO:0000286;ltr_identity=0.9948;Method=structural;motif=TGCA;tsd=GTAT
ctg12	LTR_retriever	LTR_retrotransposon	7972042	7974782	.	?	.	ID=LTRRT_203;Parent=repeat_region_203;Name=ctg12:7972042..7974782;Classification=LTR/unknown;Sequence_ontology=SO:0000186;ltr_identity=0.9948;Method=structural;motif=TGCA;tsd=GTAT
ctg12	LTR_retriever	long_terminal_repeat	7974394	7974782	.	?	.	ID=rLTR_203;Parent=repeat_region_203;Name=ctg12:7972042..7974782;Classification=LTR/unknown;Sequence_ontology=SO:0000286;ltr_identity=0.9948;Method=structural;motif=TGCA;tsd=GTAT
ctg12	LTR_retriever	target_site_duplication	7974783	7974786	.	?	.	ID=rTSD_203;Parent=repeat_region_203;Name=ctg12:7972042..7974782;Classification=LTR/unknown;Sequence_ontology=SO:0000434;ltr_identity=0.9948;Method=structural;motif=TGCA;tsd=GTAT
###
ctg12	LTR_retriever	repeat_region	8626820	8633505	.	+	.	ID=repeat_region_204;Name=ctg12:8626825..8633500;Classification=LTR/Gypsy;Sequence_ontology=SO:0000657;ltr_identity=0.9868;Method=structural;motif=TGCA;tsd=CACTG
ctg12	LTR_retriever	target_site_duplication	8626820	8626824	.	+	.	ID=lTSD_204;Parent=repeat_region_204;Name=ctg12:8626825..8633500;Classification=LTR/Gypsy;Sequence_ontology=SO:0000434;ltr_identity=0.9868;Method=structural;motif=TGCA;tsd=CACTG
ctg12	LTR_retriever	long_terminal_repeat	8626825	8627053	.	+	.	ID=lLTR_204;Parent=repeat_region_204;Name=ctg12:8626825..8633500;Classification=LTR/Gypsy;Sequence_ontology=SO:0000286;ltr_identity=0.9868;Method=structural;motif=TGCA;tsd=CACTG
ctg12	LTR_retriever	Gypsy_LTR_retrotransposon	8626825	8633500	.	+	.	ID=LTRRT_204;Parent=repeat_region_204;Name=ctg12:8626825..8633500;Classification=LTR/Gypsy;Sequence_ontology=SO:0002265;ltr_identity=0.9868;Method=structural;motif=TGCA;tsd=CACTG
ctg12	LTR_retriever	long_terminal_repeat	8633273	8633500	.	+	.	ID=rLTR_204;Parent=repeat_region_204;Name=ctg12:8626825..8633500;Classification=LTR/Gypsy;Sequence_ontology=SO:0000286;ltr_identity=0.9868;Method=structural;motif=TGCA;tsd=CACTG
ctg12	LTR_retriever	target_site_duplication	8633501	8633505	.	+	.	ID=rTSD_204;Parent=repeat_region_204;Name=ctg12:8626825..8633500;Classification=LTR/Gypsy;Sequence_ontology=SO:0000434;ltr_identity=0.9868;Method=structural;motif=TGCA;tsd=CACTG
###
##sequence-region   ctg13 1 6641740
ctg13	LTR_retriever	repeat_region	186725	191074	.	+	.	ID=repeat_region_205;Name=ctg13:186729..191070;Classification=LTR/Gypsy;Sequence_ontology=SO:0000657;ltr_identity=0.9949;Method=structural;motif=TGCA;tsd=ATAT
ctg13	LTR_retriever	target_site_duplication	186725	186728	.	+	.	ID=lTSD_205;Parent=repeat_region_205;Name=ctg13:186729..191070;Classification=LTR/Gypsy;Sequence_ontology=SO:0000434;ltr_identity=0.9949;Method=structural;motif=TGCA;tsd=ATAT
ctg13	LTR_retriever	long_terminal_repeat	186729	187123	.	+	.	ID=lLTR_205;Parent=repeat_region_205;Name=ctg13:186729..191070;Classification=LTR/Gypsy;Sequence_ontology=SO:0000286;ltr_identity=0.9949;Method=structural;motif=TGCA;tsd=ATAT
ctg13	LTR_retriever	Gypsy_LTR_retrotransposon	186729	191070	.	+	.	ID=LTRRT_205;Parent=repeat_region_205;Name=ctg13:186729..191070;Classification=LTR/Gypsy;Sequence_ontology=SO:0002265;ltr_identity=0.9949;Method=structural;motif=TGCA;tsd=ATAT
ctg13	LTR_retriever	long_terminal_repeat	190675	191070	.	+	.	ID=rLTR_205;Parent=repeat_region_205;Name=ctg13:186729..191070;Classification=LTR/Gypsy;Sequence_ontology=SO:0000286;ltr_identity=0.9949;Method=structural;motif=TGCA;tsd=ATAT
ctg13	LTR_retriever	target_site_duplication	191071	191074	.	+	.	ID=rTSD_205;Parent=repeat_region_205;Name=ctg13:186729..191070;Classification=LTR/Gypsy;Sequence_ontology=SO:0000434;ltr_identity=0.9949;Method=structural;motif=TGCA;tsd=ATAT
###
ctg13	LTR_retriever	repeat_region	1145698	1151608	.	-	.	ID=repeat_region_206;Name=ctg13:1145702..1151604;Classification=LTR/Gypsy;Sequence_ontology=SO:0000657;ltr_identity=1.0000;Method=structural;motif=TGCA;tsd=GCTT
ctg13	LTR_retriever	target_site_duplication	1145698	1145701	.	-	.	ID=lTSD_206;Parent=repeat_region_206;Name=ctg13:1145702..1151604;Classification=LTR/Gypsy;Sequence_ontology=SO:0000434;ltr_identity=1.0000;Method=structural;motif=TGCA;tsd=GCTT
ctg13	LTR_retriever	long_terminal_repeat	1145702	1145815	.	-	.	ID=lLTR_206;Parent=repeat_region_206;Name=ctg13:1145702..1151604;Classification=LTR/Gypsy;Sequence_ontology=SO:0000286;ltr_identity=1.0000;Method=structural;motif=TGCA;tsd=GCTT
ctg13	LTR_retriever	Gypsy_LTR_retrotransposon	1145702	1151604	.	-	.	ID=LTRRT_206;Parent=repeat_region_206;Name=ctg13:1145702..1151604;Classification=LTR/Gypsy;Sequence_ontology=SO:0002265;ltr_identity=1.0000;Method=structural;motif=TGCA;tsd=GCTT
ctg13	LTR_retriever	long_terminal_repeat	1151492	1151604	.	-	.	ID=rLTR_206;Parent=repeat_region_206;Name=ctg13:1145702..1151604;Classification=LTR/Gypsy;Sequence_ontology=SO:0000286;ltr_identity=1.0000;Method=structural;motif=TGCA;tsd=GCTT
ctg13	LTR_retriever	target_site_duplication	1151605	1151608	.	-	.	ID=rTSD_206;Parent=repeat_region_206;Name=ctg13:1145702..1151604;Classification=LTR/Gypsy;Sequence_ontology=SO:0000434;ltr_identity=1.0000;Method=structural;motif=TGCA;tsd=GCTT
###
ctg13	LTR_retriever	repeat_region	1205579	1213542	.	-	.	ID=repeat_region_207;Name=ctg13:1205584..1213537;Classification=LTR/Gypsy;Sequence_ontology=SO:0000657;ltr_identity=0.9916;Method=structural;motif=TGCA;tsd=GACCC
ctg13	LTR_retriever	target_site_duplication	1205579	1205583	.	-	.	ID=lTSD_207;Parent=repeat_region_207;Name=ctg13:1205584..1213537;Classification=LTR/Gypsy;Sequence_ontology=SO:0000434;ltr_identity=0.9916;Method=structural;motif=TGCA;tsd=GACCC
ctg13	LTR_retriever	long_terminal_repeat	1205584	1205823	.	-	.	ID=lLTR_207;Parent=repeat_region_207;Name=ctg13:1205584..1213537;Classification=LTR/Gypsy;Sequence_ontology=SO:0000286;ltr_identity=0.9916;Method=structural;motif=TGCA;tsd=GACCC
ctg13	LTR_retriever	Gypsy_LTR_retrotransposon	1205584	1213537	.	-	.	ID=LTRRT_207;Parent=repeat_region_207;Name=ctg13:1205584..1213537;Classification=LTR/Gypsy;Sequence_ontology=SO:0002265;ltr_identity=0.9916;Method=structural;motif=TGCA;tsd=GACCC
ctg13	LTR_retriever	long_terminal_repeat	1213297	1213537	.	-	.	ID=rLTR_207;Parent=repeat_region_207;Name=ctg13:1205584..1213537;Classification=LTR/Gypsy;Sequence_ontology=SO:0000286;ltr_identity=0.9916;Method=structural;motif=TGCA;tsd=GACCC
ctg13	LTR_retriever	target_site_duplication	1213538	1213542	.	-	.	ID=rTSD_207;Parent=repeat_region_207;Name=ctg13:1205584..1213537;Classification=LTR/Gypsy;Sequence_ontology=SO:0000434;ltr_identity=0.9916;Method=structural;motif=TGCA;tsd=GACCC
###
ctg13	LTR_retriever	repeat_region	1291207	1297068	.	-	.	ID=repeat_region_208;Name=ctg13:1291212..1297063;Classification=LTR/Gypsy;Sequence_ontology=SO:0000657;ltr_identity=0.9896;Method=structural;motif=TGCA;tsd=CGATG
ctg13	LTR_retriever	target_site_duplication	1291207	1291211	.	-	.	ID=lTSD_208;Parent=repeat_region_208;Name=ctg13:1291212..1297063;Classification=LTR/Gypsy;Sequence_ontology=SO:0000434;ltr_identity=0.9896;Method=structural;motif=TGCA;tsd=CGATG
ctg13	LTR_retriever	long_terminal_repeat	1291212	1291404	.	-	.	ID=lLTR_208;Parent=repeat_region_208;Name=ctg13:1291212..1297063;Classification=LTR/Gypsy;Sequence_ontology=SO:0000286;ltr_identity=0.9896;Method=structural;motif=TGCA;tsd=CGATG
ctg13	LTR_retriever	Gypsy_LTR_retrotransposon	1291212	1297063	.	-	.	ID=LTRRT_208;Parent=repeat_region_208;Name=ctg13:1291212..1297063;Classification=LTR/Gypsy;Sequence_ontology=SO:0002265;ltr_identity=0.9896;Method=structural;motif=TGCA;tsd=CGATG
ctg13	LTR_retriever	long_terminal_repeat	1296871	1297063	.	-	.	ID=rLTR_208;Parent=repeat_region_208;Name=ctg13:1291212..1297063;Classification=LTR/Gypsy;Sequence_ontology=SO:0000286;ltr_identity=0.9896;Method=structural;motif=TGCA;tsd=CGATG
ctg13	LTR_retriever	target_site_duplication	1297064	1297068	.	-	.	ID=rTSD_208;Parent=repeat_region_208;Name=ctg13:1291212..1297063;Classification=LTR/Gypsy;Sequence_ontology=SO:0000434;ltr_identity=0.9896;Method=structural;motif=TGCA;tsd=CGATG
###
ctg13	LTR_retriever	repeat_region	3288200	3293740	.	?	.	ID=repeat_region_209;Name=ctg13:3288205..3293735;Classification=LTR/unknown;Sequence_ontology=SO:0000657;ltr_identity=0.9746;Method=structural;motif=TGCA;tsd=GCAGT
ctg13	LTR_retriever	target_site_duplication	3288200	3288204	.	?	.	ID=lTSD_209;Parent=repeat_region_209;Name=ctg13:3288205..3293735;Classification=LTR/unknown;Sequence_ontology=SO:0000434;ltr_identity=0.9746;Method=structural;motif=TGCA;tsd=GCAGT
ctg13	LTR_retriever	long_terminal_repeat	3288205	3289348	.	?	.	ID=lLTR_209;Parent=repeat_region_209;Name=ctg13:3288205..3293735;Classification=LTR/unknown;Sequence_ontology=SO:0000286;ltr_identity=0.9746;Method=structural;motif=TGCA;tsd=GCAGT
ctg13	LTR_retriever	LTR_retrotransposon	3288205	3293735	.	?	.	ID=LTRRT_209;Parent=repeat_region_209;Name=ctg13:3288205..3293735;Classification=LTR/unknown;Sequence_ontology=SO:0000186;ltr_identity=0.9746;Method=structural;motif=TGCA;tsd=GCAGT
ctg13	LTR_retriever	long_terminal_repeat	3292590	3293735	.	?	.	ID=rLTR_209;Parent=repeat_region_209;Name=ctg13:3288205..3293735;Classification=LTR/unknown;Sequence_ontology=SO:0000286;ltr_identity=0.9746;Method=structural;motif=TGCA;tsd=GCAGT
ctg13	LTR_retriever	target_site_duplication	3293736	3293740	.	?	.	ID=rTSD_209;Parent=repeat_region_209;Name=ctg13:3288205..3293735;Classification=LTR/unknown;Sequence_ontology=SO:0000434;ltr_identity=0.9746;Method=structural;motif=TGCA;tsd=GCAGT
###
ctg13	LTR_retriever	repeat_region	3463041	3466335	.	-	.	ID=repeat_region_210;Name=ctg13:3463046..3466330;Classification=LTR/unknown;Sequence_ontology=SO:0000657;ltr_identity=0.9789;Method=structural;motif=TGTA;tsd=CTTGC
ctg13	LTR_retriever	target_site_duplication	3463041	3463045	.	-	.	ID=lTSD_210;Parent=repeat_region_210;Name=ctg13:3463046..3466330;Classification=LTR/unknown;Sequence_ontology=SO:0000434;ltr_identity=0.9789;Method=structural;motif=TGTA;tsd=CTTGC
ctg13	LTR_retriever	long_terminal_repeat	3463046	3463187	.	-	.	ID=lLTR_210;Parent=repeat_region_210;Name=ctg13:3463046..3466330;Classification=LTR/unknown;Sequence_ontology=SO:0000286;ltr_identity=0.9789;Method=structural;motif=TGTA;tsd=CTTGC
ctg13	LTR_retriever	LTR_retrotransposon	3463046	3466330	.	-	.	ID=LTRRT_210;Parent=repeat_region_210;Name=ctg13:3463046..3466330;Classification=LTR/unknown;Sequence_ontology=SO:0000186;ltr_identity=0.9789;Method=structural;motif=TGTA;tsd=CTTGC
ctg13	LTR_retriever	long_terminal_repeat	3466189	3466330	.	-	.	ID=rLTR_210;Parent=repeat_region_210;Name=ctg13:3463046..3466330;Classification=LTR/unknown;Sequence_ontology=SO:0000286;ltr_identity=0.9789;Method=structural;motif=TGTA;tsd=CTTGC
ctg13	LTR_retriever	target_site_duplication	3466331	3466335	.	-	.	ID=rTSD_210;Parent=repeat_region_210;Name=ctg13:3463046..3466330;Classification=LTR/unknown;Sequence_ontology=SO:0000434;ltr_identity=0.9789;Method=structural;motif=TGTA;tsd=CTTGC
###
ctg13	LTR_retriever	repeat_region	3658437	3679578	.	-	.	ID=repeat_region_211;Name=ctg13:3658443..3679574;Classification=LTR/Gypsy;Sequence_ontology=SO:0000657;ltr_identity=0.9783;Method=structural;motif=TGCA;tsd=TATA
ctg13	LTR_retriever	target_site_duplication	3658437	3658440	.	-	.	ID=lTSD_211;Parent=repeat_region_211;Name=ctg13:3658443..3679574;Classification=LTR/Gypsy;Sequence_ontology=SO:0000434;ltr_identity=0.9783;Method=structural;motif=TGCA;tsd=TATA
ctg13	LTR_retriever	long_terminal_repeat	3658443	3658767	.	-	.	ID=lLTR_211;Parent=repeat_region_211;Name=ctg13:3658443..3679574;Classification=LTR/Gypsy;Sequence_ontology=SO:0000286;ltr_identity=0.9783;Method=structural;motif=TGCA;tsd=TATA
ctg13	LTR_retriever	Gypsy_LTR_retrotransposon	3658443	3679574	.	-	.	ID=LTRRT_211;Parent=repeat_region_211;Name=ctg13:3658443..3679574;Classification=LTR/Gypsy;Sequence_ontology=SO:0002265;ltr_identity=0.9783;Method=structural;motif=TGCA;tsd=TATA
ctg13	LTR_retriever	long_terminal_repeat	3679250	3679574	.	-	.	ID=rLTR_211;Parent=repeat_region_211;Name=ctg13:3658443..3679574;Classification=LTR/Gypsy;Sequence_ontology=SO:0000286;ltr_identity=0.9783;Method=structural;motif=TGCA;tsd=TATA
ctg13	LTR_retriever	target_site_duplication	3679575	3679578	.	-	.	ID=rTSD_211;Parent=repeat_region_211;Name=ctg13:3658443..3679574;Classification=LTR/Gypsy;Sequence_ontology=SO:0000434;ltr_identity=0.9783;Method=structural;motif=TGCA;tsd=TATA
###
ctg13	LTR_retriever	repeat_region	3667828	3671188	.	-	.	ID=repeat_region_212;Name=ctg13:3667834..3671184;Classification=LTR/Gypsy;Sequence_ontology=SO:0000657;ltr_identity=0.9842;Method=structural;motif=TGCA;tsd=ATAT
ctg13	LTR_retriever	target_site_duplication	3667828	3667831	.	-	.	ID=lTSD_212;Parent=repeat_region_212;Name=ctg13:3667834..3671184;Classification=LTR/Gypsy;Sequence_ontology=SO:0000434;ltr_identity=0.9842;Method=structural;motif=TGCA;tsd=ATAT
ctg13	LTR_retriever	long_terminal_repeat	3667834	3668228	.	-	.	ID=lLTR_212;Parent=repeat_region_212;Name=ctg13:3667834..3671184;Classification=LTR/Gypsy;Sequence_ontology=SO:0000286;ltr_identity=0.9842;Method=structural;motif=TGCA;tsd=ATAT
ctg13	LTR_retriever	Gypsy_LTR_retrotransposon	3667834	3671184	.	-	.	ID=LTRRT_212;Parent=repeat_region_212;Name=ctg13:3667834..3671184;Classification=LTR/Gypsy;Sequence_ontology=SO:0002265;ltr_identity=0.9842;Method=structural;motif=TGCA;tsd=ATAT
ctg13	LTR_retriever	long_terminal_repeat	3670802	3671184	.	-	.	ID=rLTR_212;Parent=repeat_region_212;Name=ctg13:3667834..3671184;Classification=LTR/Gypsy;Sequence_ontology=SO:0000286;ltr_identity=0.9842;Method=structural;motif=TGCA;tsd=ATAT
ctg13	LTR_retriever	target_site_duplication	3671185	3671188	.	-	.	ID=rTSD_212;Parent=repeat_region_212;Name=ctg13:3667834..3671184;Classification=LTR/Gypsy;Sequence_ontology=SO:0000434;ltr_identity=0.9842;Method=structural;motif=TGCA;tsd=ATAT
###
ctg13	LTR_retriever	repeat_region	4039366	4044811	.	?	.	ID=repeat_region_213;Name=ctg13:4039370..4044807;Classification=LTR/unknown;Sequence_ontology=SO:0000657;ltr_identity=1.0000;Method=structural;motif=TGCA;tsd=ATAT
ctg13	LTR_retriever	target_site_duplication	4039366	4039369	.	?	.	ID=lTSD_213;Parent=repeat_region_213;Name=ctg13:4039370..4044807;Classification=LTR/unknown;Sequence_ontology=SO:0000434;ltr_identity=1.0000;Method=structural;motif=TGCA;tsd=ATAT
ctg13	LTR_retriever	long_terminal_repeat	4039370	4039499	.	?	.	ID=lLTR_213;Parent=repeat_region_213;Name=ctg13:4039370..4044807;Classification=LTR/unknown;Sequence_ontology=SO:0000286;ltr_identity=1.0000;Method=structural;motif=TGCA;tsd=ATAT
ctg13	LTR_retriever	LTR_retrotransposon	4039370	4044807	.	?	.	ID=LTRRT_213;Parent=repeat_region_213;Name=ctg13:4039370..4044807;Classification=LTR/unknown;Sequence_ontology=SO:0000186;ltr_identity=1.0000;Method=structural;motif=TGCA;tsd=ATAT
ctg13	LTR_retriever	long_terminal_repeat	4044685	4044807	.	?	.	ID=rLTR_213;Parent=repeat_region_213;Name=ctg13:4039370..4044807;Classification=LTR/unknown;Sequence_ontology=SO:0000286;ltr_identity=1.0000;Method=structural;motif=TGCA;tsd=ATAT
ctg13	LTR_retriever	target_site_duplication	4044808	4044811	.	?	.	ID=rTSD_213;Parent=repeat_region_213;Name=ctg13:4039370..4044807;Classification=LTR/unknown;Sequence_ontology=SO:0000434;ltr_identity=1.0000;Method=structural;motif=TGCA;tsd=ATAT
###
ctg13	LTR_retriever	repeat_region	4580248	4585847	.	-	.	ID=repeat_region_214;Name=ctg13:4580252..4585843;Classification=LTR/Gypsy;Sequence_ontology=SO:0000657;ltr_identity=0.9948;Method=structural;motif=TGCA;tsd=ATAT
ctg13	LTR_retriever	target_site_duplication	4580248	4580251	.	-	.	ID=lTSD_214;Parent=repeat_region_214;Name=ctg13:4580252..4585843;Classification=LTR/Gypsy;Sequence_ontology=SO:0000434;ltr_identity=0.9948;Method=structural;motif=TGCA;tsd=ATAT
ctg13	LTR_retriever	long_terminal_repeat	4580252	4580641	.	-	.	ID=lLTR_214;Parent=repeat_region_214;Name=ctg13:4580252..4585843;Classification=LTR/Gypsy;Sequence_ontology=SO:0000286;ltr_identity=0.9948;Method=structural;motif=TGCA;tsd=ATAT
ctg13	LTR_retriever	Gypsy_LTR_retrotransposon	4580252	4585843	.	-	.	ID=LTRRT_214;Parent=repeat_region_214;Name=ctg13:4580252..4585843;Classification=LTR/Gypsy;Sequence_ontology=SO:0002265;ltr_identity=0.9948;Method=structural;motif=TGCA;tsd=ATAT
ctg13	LTR_retriever	long_terminal_repeat	4585454	4585843	.	-	.	ID=rLTR_214;Parent=repeat_region_214;Name=ctg13:4580252..4585843;Classification=LTR/Gypsy;Sequence_ontology=SO:0000286;ltr_identity=0.9948;Method=structural;motif=TGCA;tsd=ATAT
ctg13	LTR_retriever	target_site_duplication	4585844	4585847	.	-	.	ID=rTSD_214;Parent=repeat_region_214;Name=ctg13:4580252..4585843;Classification=LTR/Gypsy;Sequence_ontology=SO:0000434;ltr_identity=0.9948;Method=structural;motif=TGCA;tsd=ATAT
###
ctg13	LTR_retriever	repeat_region	4643924	4646795	.	?	.	ID=repeat_region_215;Name=ctg13:4643928..4646791;Classification=LTR/unknown;Sequence_ontology=SO:0000657;ltr_identity=0.9921;Method=structural;motif=TGCA;tsd=GTCA
ctg13	LTR_retriever	target_site_duplication	4643924	4643927	.	?	.	ID=lTSD_215;Parent=repeat_region_215;Name=ctg13:4643928..4646791;Classification=LTR/unknown;Sequence_ontology=SO:0000434;ltr_identity=0.9921;Method=structural;motif=TGCA;tsd=GTCA
ctg13	LTR_retriever	long_terminal_repeat	4643928	4644054	.	?	.	ID=lLTR_215;Parent=repeat_region_215;Name=ctg13:4643928..4646791;Classification=LTR/unknown;Sequence_ontology=SO:0000286;ltr_identity=0.9921;Method=structural;motif=TGCA;tsd=GTCA
ctg13	LTR_retriever	LTR_retrotransposon	4643928	4646791	.	?	.	ID=LTRRT_215;Parent=repeat_region_215;Name=ctg13:4643928..4646791;Classification=LTR/unknown;Sequence_ontology=SO:0000186;ltr_identity=0.9921;Method=structural;motif=TGCA;tsd=GTCA
ctg13	LTR_retriever	long_terminal_repeat	4646664	4646791	.	?	.	ID=rLTR_215;Parent=repeat_region_215;Name=ctg13:4643928..4646791;Classification=LTR/unknown;Sequence_ontology=SO:0000286;ltr_identity=0.9921;Method=structural;motif=TGCA;tsd=GTCA
ctg13	LTR_retriever	target_site_duplication	4646792	4646795	.	?	.	ID=rTSD_215;Parent=repeat_region_215;Name=ctg13:4643928..4646791;Classification=LTR/unknown;Sequence_ontology=SO:0000434;ltr_identity=0.9921;Method=structural;motif=TGCA;tsd=GTCA
###
ctg13	LTR_retriever	repeat_region	4677222	4683115	.	+	.	ID=repeat_region_216;Name=ctg13:4677226..4683111;Classification=LTR/Gypsy;Sequence_ontology=SO:0000657;ltr_identity=1.0000;Method=structural;motif=TGCA;tsd=CTTA
ctg13	LTR_retriever	target_site_duplication	4677222	4677225	.	+	.	ID=lTSD_216;Parent=repeat_region_216;Name=ctg13:4677226..4683111;Classification=LTR/Gypsy;Sequence_ontology=SO:0000434;ltr_identity=1.0000;Method=structural;motif=TGCA;tsd=CTTA
ctg13	LTR_retriever	long_terminal_repeat	4677226	4677337	.	+	.	ID=lLTR_216;Parent=repeat_region_216;Name=ctg13:4677226..4683111;Classification=LTR/Gypsy;Sequence_ontology=SO:0000286;ltr_identity=1.0000;Method=structural;motif=TGCA;tsd=CTTA
ctg13	LTR_retriever	Gypsy_LTR_retrotransposon	4677226	4683111	.	+	.	ID=LTRRT_216;Parent=repeat_region_216;Name=ctg13:4677226..4683111;Classification=LTR/Gypsy;Sequence_ontology=SO:0002265;ltr_identity=1.0000;Method=structural;motif=TGCA;tsd=CTTA
ctg13	LTR_retriever	long_terminal_repeat	4682998	4683111	.	+	.	ID=rLTR_216;Parent=repeat_region_216;Name=ctg13:4677226..4683111;Classification=LTR/Gypsy;Sequence_ontology=SO:0000286;ltr_identity=1.0000;Method=structural;motif=TGCA;tsd=CTTA
ctg13	LTR_retriever	target_site_duplication	4683112	4683115	.	+	.	ID=rTSD_216;Parent=repeat_region_216;Name=ctg13:4677226..4683111;Classification=LTR/Gypsy;Sequence_ontology=SO:0000434;ltr_identity=1.0000;Method=structural;motif=TGCA;tsd=CTTA
###
ctg13	LTR_retriever	repeat_region	6616336	6622188	.	?	.	ID=repeat_region_217;Name=ctg13:6616340..6622184;Classification=LTR/unknown;Sequence_ontology=SO:0000657;ltr_identity=0.9906;Method=structural;motif=TGCA;tsd=ACTG
ctg13	LTR_retriever	target_site_duplication	6616336	6616339	.	?	.	ID=lTSD_217;Parent=repeat_region_217;Name=ctg13:6616340..6622184;Classification=LTR/unknown;Sequence_ontology=SO:0000434;ltr_identity=0.9906;Method=structural;motif=TGCA;tsd=ACTG
ctg13	LTR_retriever	long_terminal_repeat	6616340	6616450	.	?	.	ID=lLTR_217;Parent=repeat_region_217;Name=ctg13:6616340..6622184;Classification=LTR/unknown;Sequence_ontology=SO:0000286;ltr_identity=0.9906;Method=structural;motif=TGCA;tsd=ACTG
ctg13	LTR_retriever	LTR_retrotransposon	6616340	6622184	.	?	.	ID=LTRRT_217;Parent=repeat_region_217;Name=ctg13:6616340..6622184;Classification=LTR/unknown;Sequence_ontology=SO:0000186;ltr_identity=0.9906;Method=structural;motif=TGCA;tsd=ACTG
ctg13	LTR_retriever	long_terminal_repeat	6622074	6622184	.	?	.	ID=rLTR_217;Parent=repeat_region_217;Name=ctg13:6616340..6622184;Classification=LTR/unknown;Sequence_ontology=SO:0000286;ltr_identity=0.9906;Method=structural;motif=TGCA;tsd=ACTG
ctg13	LTR_retriever	target_site_duplication	6622185	6622188	.	?	.	ID=rTSD_217;Parent=repeat_region_217;Name=ctg13:6616340..6622184;Classification=LTR/unknown;Sequence_ontology=SO:0000434;ltr_identity=0.9906;Method=structural;motif=TGCA;tsd=ACTG
###
##sequence-region   ctg14 1 14751310
ctg14	LTR_retriever	repeat_region	1657755	1663384	.	+	.	ID=repeat_region_218;Name=ctg14:1657759..1663380;Classification=LTR/Gypsy;Sequence_ontology=SO:0000657;ltr_identity=1.0000;Method=structural;motif=TGCA;tsd=ATAA
ctg14	LTR_retriever	target_site_duplication	1657755	1657758	.	+	.	ID=lTSD_218;Parent=repeat_region_218;Name=ctg14:1657759..1663380;Classification=LTR/Gypsy;Sequence_ontology=SO:0000434;ltr_identity=1.0000;Method=structural;motif=TGCA;tsd=ATAA
ctg14	LTR_retriever	long_terminal_repeat	1657759	1658145	.	+	.	ID=lLTR_218;Parent=repeat_region_218;Name=ctg14:1657759..1663380;Classification=LTR/Gypsy;Sequence_ontology=SO:0000286;ltr_identity=1.0000;Method=structural;motif=TGCA;tsd=ATAA
ctg14	LTR_retriever	Gypsy_LTR_retrotransposon	1657759	1663380	.	+	.	ID=LTRRT_218;Parent=repeat_region_218;Name=ctg14:1657759..1663380;Classification=LTR/Gypsy;Sequence_ontology=SO:0002265;ltr_identity=1.0000;Method=structural;motif=TGCA;tsd=ATAA
ctg14	LTR_retriever	long_terminal_repeat	1662990	1663380	.	+	.	ID=rLTR_218;Parent=repeat_region_218;Name=ctg14:1657759..1663380;Classification=LTR/Gypsy;Sequence_ontology=SO:0000286;ltr_identity=1.0000;Method=structural;motif=TGCA;tsd=ATAA
ctg14	LTR_retriever	target_site_duplication	1663381	1663384	.	+	.	ID=rTSD_218;Parent=repeat_region_218;Name=ctg14:1657759..1663380;Classification=LTR/Gypsy;Sequence_ontology=SO:0000434;ltr_identity=1.0000;Method=structural;motif=TGCA;tsd=ATAA
###
ctg14	LTR_retriever	repeat_region	2741767	2747443	.	+	.	ID=repeat_region_219;Name=ctg14:2741771..2747439;Classification=LTR/Gypsy;Sequence_ontology=SO:0000657;ltr_identity=0.9619;Method=structural;motif=TGCA;tsd=ATAC
ctg14	LTR_retriever	target_site_duplication	2741767	2741770	.	+	.	ID=lTSD_219;Parent=repeat_region_219;Name=ctg14:2741771..2747439;Classification=LTR/Gypsy;Sequence_ontology=SO:0000434;ltr_identity=0.9619;Method=structural;motif=TGCA;tsd=ATAC
ctg14	LTR_retriever	long_terminal_repeat	2741771	2742164	.	+	.	ID=lLTR_219;Parent=repeat_region_219;Name=ctg14:2741771..2747439;Classification=LTR/Gypsy;Sequence_ontology=SO:0000286;ltr_identity=0.9619;Method=structural;motif=TGCA;tsd=ATAC
ctg14	LTR_retriever	Gypsy_LTR_retrotransposon	2741771	2747439	.	+	.	ID=LTRRT_219;Parent=repeat_region_219;Name=ctg14:2741771..2747439;Classification=LTR/Gypsy;Sequence_ontology=SO:0002265;ltr_identity=0.9619;Method=structural;motif=TGCA;tsd=ATAC
ctg14	LTR_retriever	long_terminal_repeat	2747039	2747439	.	+	.	ID=rLTR_219;Parent=repeat_region_219;Name=ctg14:2741771..2747439;Classification=LTR/Gypsy;Sequence_ontology=SO:0000286;ltr_identity=0.9619;Method=structural;motif=TGCA;tsd=ATAC
ctg14	LTR_retriever	target_site_duplication	2747440	2747443	.	+	.	ID=rTSD_219;Parent=repeat_region_219;Name=ctg14:2741771..2747439;Classification=LTR/Gypsy;Sequence_ontology=SO:0000434;ltr_identity=0.9619;Method=structural;motif=TGCA;tsd=ATAC
###
ctg14	LTR_retriever	repeat_region	2838777	2842256	.	+	.	ID=repeat_region_220;Name=ctg14:2838781..2842252;Classification=LTR/Gypsy;Sequence_ontology=SO:0000657;ltr_identity=0.9870;Method=structural;motif=TGCA;tsd=CTAT
ctg14	LTR_retriever	target_site_duplication	2838777	2838780	.	+	.	ID=lTSD_220;Parent=repeat_region_220;Name=ctg14:2838781..2842252;Classification=LTR/Gypsy;Sequence_ontology=SO:0000434;ltr_identity=0.9870;Method=structural;motif=TGCA;tsd=CTAT
ctg14	LTR_retriever	long_terminal_repeat	2838781	2839166	.	+	.	ID=lLTR_220;Parent=repeat_region_220;Name=ctg14:2838781..2842252;Classification=LTR/Gypsy;Sequence_ontology=SO:0000286;ltr_identity=0.9870;Method=structural;motif=TGCA;tsd=CTAT
ctg14	LTR_retriever	Gypsy_LTR_retrotransposon	2838781	2842252	.	+	.	ID=LTRRT_220;Parent=repeat_region_220;Name=ctg14:2838781..2842252;Classification=LTR/Gypsy;Sequence_ontology=SO:0002265;ltr_identity=0.9870;Method=structural;motif=TGCA;tsd=CTAT
ctg14	LTR_retriever	long_terminal_repeat	2841865	2842252	.	+	.	ID=rLTR_220;Parent=repeat_region_220;Name=ctg14:2838781..2842252;Classification=LTR/Gypsy;Sequence_ontology=SO:0000286;ltr_identity=0.9870;Method=structural;motif=TGCA;tsd=CTAT
ctg14	LTR_retriever	target_site_duplication	2842253	2842256	.	+	.	ID=rTSD_220;Parent=repeat_region_220;Name=ctg14:2838781..2842252;Classification=LTR/Gypsy;Sequence_ontology=SO:0000434;ltr_identity=0.9870;Method=structural;motif=TGCA;tsd=CTAT
###
ctg14	LTR_retriever	repeat_region	2889262	2895468	.	+	.	ID=repeat_region_221;Name=ctg14:2889267..2895463;Classification=LTR/Gypsy;Sequence_ontology=SO:0000657;ltr_identity=0.9884;Method=structural;motif=TGCA;tsd=GGTAT
ctg14	LTR_retriever	target_site_duplication	2889262	2889266	.	+	.	ID=lTSD_221;Parent=repeat_region_221;Name=ctg14:2889267..2895463;Classification=LTR/Gypsy;Sequence_ontology=SO:0000434;ltr_identity=0.9884;Method=structural;motif=TGCA;tsd=GGTAT
ctg14	LTR_retriever	long_terminal_repeat	2889267	2889788	.	+	.	ID=lLTR_221;Parent=repeat_region_221;Name=ctg14:2889267..2895463;Classification=LTR/Gypsy;Sequence_ontology=SO:0000286;ltr_identity=0.9884;Method=structural;motif=TGCA;tsd=GGTAT
ctg14	LTR_retriever	Gypsy_LTR_retrotransposon	2889267	2895463	.	+	.	ID=LTRRT_221;Parent=repeat_region_221;Name=ctg14:2889267..2895463;Classification=LTR/Gypsy;Sequence_ontology=SO:0002265;ltr_identity=0.9884;Method=structural;motif=TGCA;tsd=GGTAT
ctg14	LTR_retriever	long_terminal_repeat	2894934	2895463	.	+	.	ID=rLTR_221;Parent=repeat_region_221;Name=ctg14:2889267..2895463;Classification=LTR/Gypsy;Sequence_ontology=SO:0000286;ltr_identity=0.9884;Method=structural;motif=TGCA;tsd=GGTAT
ctg14	LTR_retriever	target_site_duplication	2895464	2895468	.	+	.	ID=rTSD_221;Parent=repeat_region_221;Name=ctg14:2889267..2895463;Classification=LTR/Gypsy;Sequence_ontology=SO:0000434;ltr_identity=0.9884;Method=structural;motif=TGCA;tsd=GGTAT
###
ctg14	LTR_retriever	repeat_region	3347193	3350222	.	+	.	ID=repeat_region_222;Name=ctg14:3347197..3350218;Classification=LTR/Gypsy;Sequence_ontology=SO:0000657;ltr_identity=0.9681;Method=structural;motif=TGCA;tsd=ATAT
ctg14	LTR_retriever	target_site_duplication	3347193	3347196	.	+	.	ID=lTSD_222;Parent=repeat_region_222;Name=ctg14:3347197..3350218;Classification=LTR/Gypsy;Sequence_ontology=SO:0000434;ltr_identity=0.9681;Method=structural;motif=TGCA;tsd=ATAT
ctg14	LTR_retriever	long_terminal_repeat	3347197	3347573	.	+	.	ID=lLTR_222;Parent=repeat_region_222;Name=ctg14:3347197..3350218;Classification=LTR/Gypsy;Sequence_ontology=SO:0000286;ltr_identity=0.9681;Method=structural;motif=TGCA;tsd=ATAT
ctg14	LTR_retriever	Gypsy_LTR_retrotransposon	3347197	3350218	.	+	.	ID=LTRRT_222;Parent=repeat_region_222;Name=ctg14:3347197..3350218;Classification=LTR/Gypsy;Sequence_ontology=SO:0002265;ltr_identity=0.9681;Method=structural;motif=TGCA;tsd=ATAT
ctg14	LTR_retriever	long_terminal_repeat	3349826	3350218	.	+	.	ID=rLTR_222;Parent=repeat_region_222;Name=ctg14:3347197..3350218;Classification=LTR/Gypsy;Sequence_ontology=SO:0000286;ltr_identity=0.9681;Method=structural;motif=TGCA;tsd=ATAT
ctg14	LTR_retriever	target_site_duplication	3350219	3350222	.	+	.	ID=rTSD_222;Parent=repeat_region_222;Name=ctg14:3347197..3350218;Classification=LTR/Gypsy;Sequence_ontology=SO:0000434;ltr_identity=0.9681;Method=structural;motif=TGCA;tsd=ATAT
###
ctg14	LTR_retriever	repeat_region	4359329	4364935	.	-	.	ID=repeat_region_223;Name=ctg14:4359333..4364931;Classification=LTR/Gypsy;Sequence_ontology=SO:0000657;ltr_identity=0.9974;Method=structural;motif=TGCA;tsd=ATAT
ctg14	LTR_retriever	target_site_duplication	4359329	4359332	.	-	.	ID=lTSD_223;Parent=repeat_region_223;Name=ctg14:4359333..4364931;Classification=LTR/Gypsy;Sequence_ontology=SO:0000434;ltr_identity=0.9974;Method=structural;motif=TGCA;tsd=ATAT
ctg14	LTR_retriever	long_terminal_repeat	4359333	4359724	.	-	.	ID=lLTR_223;Parent=repeat_region_223;Name=ctg14:4359333..4364931;Classification=LTR/Gypsy;Sequence_ontology=SO:0000286;ltr_identity=0.9974;Method=structural;motif=TGCA;tsd=ATAT
ctg14	LTR_retriever	Gypsy_LTR_retrotransposon	4359333	4364931	.	-	.	ID=LTRRT_223;Parent=repeat_region_223;Name=ctg14:4359333..4364931;Classification=LTR/Gypsy;Sequence_ontology=SO:0002265;ltr_identity=0.9974;Method=structural;motif=TGCA;tsd=ATAT
ctg14	LTR_retriever	long_terminal_repeat	4364540	4364931	.	-	.	ID=rLTR_223;Parent=repeat_region_223;Name=ctg14:4359333..4364931;Classification=LTR/Gypsy;Sequence_ontology=SO:0000286;ltr_identity=0.9974;Method=structural;motif=TGCA;tsd=ATAT
ctg14	LTR_retriever	target_site_duplication	4364932	4364935	.	-	.	ID=rTSD_223;Parent=repeat_region_223;Name=ctg14:4359333..4364931;Classification=LTR/Gypsy;Sequence_ontology=SO:0000434;ltr_identity=0.9974;Method=structural;motif=TGCA;tsd=ATAT
###
ctg14	LTR_retriever	repeat_region	6280925	6289195	.	-	.	ID=repeat_region_224;Name=ctg14:6280929..6289191;Classification=LTR/Gypsy;Sequence_ontology=SO:0000657;ltr_identity=0.9914;Method=structural;motif=TGCA;tsd=GAGC
ctg14	LTR_retriever	target_site_duplication	6280925	6280928	.	-	.	ID=lTSD_224;Parent=repeat_region_224;Name=ctg14:6280929..6289191;Classification=LTR/Gypsy;Sequence_ontology=SO:0000434;ltr_identity=0.9914;Method=structural;motif=TGCA;tsd=GAGC
ctg14	LTR_retriever	long_terminal_repeat	6280929	6281162	.	-	.	ID=lLTR_224;Parent=repeat_region_224;Name=ctg14:6280929..6289191;Classification=LTR/Gypsy;Sequence_ontology=SO:0000286;ltr_identity=0.9914;Method=structural;motif=TGCA;tsd=GAGC
ctg14	LTR_retriever	Gypsy_LTR_retrotransposon	6280929	6289191	.	-	.	ID=LTRRT_224;Parent=repeat_region_224;Name=ctg14:6280929..6289191;Classification=LTR/Gypsy;Sequence_ontology=SO:0002265;ltr_identity=0.9914;Method=structural;motif=TGCA;tsd=GAGC
ctg14	LTR_retriever	long_terminal_repeat	6288957	6289191	.	-	.	ID=rLTR_224;Parent=repeat_region_224;Name=ctg14:6280929..6289191;Classification=LTR/Gypsy;Sequence_ontology=SO:0000286;ltr_identity=0.9914;Method=structural;motif=TGCA;tsd=GAGC
ctg14	LTR_retriever	target_site_duplication	6289192	6289195	.	-	.	ID=rTSD_224;Parent=repeat_region_224;Name=ctg14:6280929..6289191;Classification=LTR/Gypsy;Sequence_ontology=SO:0000434;ltr_identity=0.9914;Method=structural;motif=TGCA;tsd=GAGC
###
ctg14	LTR_retriever	repeat_region	6356942	6360781	.	+	.	ID=repeat_region_225;Name=ctg14:6356946..6360777;Classification=LTR/Gypsy;Sequence_ontology=SO:0000657;ltr_identity=0.9694;Method=structural;motif=TGCA;tsd=ATAT
ctg14	LTR_retriever	target_site_duplication	6356942	6356945	.	+	.	ID=lTSD_225;Parent=repeat_region_225;Name=ctg14:6356946..6360777;Classification=LTR/Gypsy;Sequence_ontology=SO:0000434;ltr_identity=0.9694;Method=structural;motif=TGCA;tsd=ATAT
ctg14	LTR_retriever	long_terminal_repeat	6356946	6357337	.	+	.	ID=lLTR_225;Parent=repeat_region_225;Name=ctg14:6356946..6360777;Classification=LTR/Gypsy;Sequence_ontology=SO:0000286;ltr_identity=0.9694;Method=structural;motif=TGCA;tsd=ATAT
ctg14	LTR_retriever	Gypsy_LTR_retrotransposon	6356946	6360777	.	+	.	ID=LTRRT_225;Parent=repeat_region_225;Name=ctg14:6356946..6360777;Classification=LTR/Gypsy;Sequence_ontology=SO:0002265;ltr_identity=0.9694;Method=structural;motif=TGCA;tsd=ATAT
ctg14	LTR_retriever	long_terminal_repeat	6360384	6360777	.	+	.	ID=rLTR_225;Parent=repeat_region_225;Name=ctg14:6356946..6360777;Classification=LTR/Gypsy;Sequence_ontology=SO:0000286;ltr_identity=0.9694;Method=structural;motif=TGCA;tsd=ATAT
ctg14	LTR_retriever	target_site_duplication	6360778	6360781	.	+	.	ID=rTSD_225;Parent=repeat_region_225;Name=ctg14:6356946..6360777;Classification=LTR/Gypsy;Sequence_ontology=SO:0000434;ltr_identity=0.9694;Method=structural;motif=TGCA;tsd=ATAT
###
ctg14	LTR_retriever	repeat_region	6823676	6826124	.	?	.	ID=repeat_region_226;Name=ctg14:6823680..6826120;Classification=LTR/unknown;Sequence_ontology=SO:0000657;ltr_identity=0.9705;Method=structural;motif=TGCA;tsd=TAAA
ctg14	LTR_retriever	target_site_duplication	6823676	6823679	.	?	.	ID=lTSD_226;Parent=repeat_region_226;Name=ctg14:6823680..6826120;Classification=LTR/unknown;Sequence_ontology=SO:0000434;ltr_identity=0.9705;Method=structural;motif=TGCA;tsd=TAAA
ctg14	LTR_retriever	long_terminal_repeat	6823680	6824342	.	?	.	ID=lLTR_226;Parent=repeat_region_226;Name=ctg14:6823680..6826120;Classification=LTR/unknown;Sequence_ontology=SO:0000286;ltr_identity=0.9705;Method=structural;motif=TGCA;tsd=TAAA
ctg14	LTR_retriever	LTR_retrotransposon	6823680	6826120	.	?	.	ID=LTRRT_226;Parent=repeat_region_226;Name=ctg14:6823680..6826120;Classification=LTR/unknown;Sequence_ontology=SO:0000186;ltr_identity=0.9705;Method=structural;motif=TGCA;tsd=TAAA
ctg14	LTR_retriever	long_terminal_repeat	6825478	6826120	.	?	.	ID=rLTR_226;Parent=repeat_region_226;Name=ctg14:6823680..6826120;Classification=LTR/unknown;Sequence_ontology=SO:0000286;ltr_identity=0.9705;Method=structural;motif=TGCA;tsd=TAAA
ctg14	LTR_retriever	target_site_duplication	6826121	6826124	.	?	.	ID=rTSD_226;Parent=repeat_region_226;Name=ctg14:6823680..6826120;Classification=LTR/unknown;Sequence_ontology=SO:0000434;ltr_identity=0.9705;Method=structural;motif=TGCA;tsd=TAAA
###
ctg14	LTR_retriever	repeat_region	8519698	8531178	.	-	.	ID=repeat_region_227;Name=ctg14:8519702..8531174;Classification=LTR/Gypsy;Sequence_ontology=SO:0000657;ltr_identity=1.0000;Method=structural;motif=TGCA;tsd=GTTC
ctg14	LTR_retriever	target_site_duplication	8519698	8519701	.	-	.	ID=lTSD_227;Parent=repeat_region_227;Name=ctg14:8519702..8531174;Classification=LTR/Gypsy;Sequence_ontology=SO:0000434;ltr_identity=1.0000;Method=structural;motif=TGCA;tsd=GTTC
ctg14	LTR_retriever	long_terminal_repeat	8519702	8519961	.	-	.	ID=lLTR_227;Parent=repeat_region_227;Name=ctg14:8519702..8531174;Classification=LTR/Gypsy;Sequence_ontology=SO:0000286;ltr_identity=1.0000;Method=structural;motif=TGCA;tsd=GTTC
ctg14	LTR_retriever	Gypsy_LTR_retrotransposon	8519702	8531174	.	-	.	ID=LTRRT_227;Parent=repeat_region_227;Name=ctg14:8519702..8531174;Classification=LTR/Gypsy;Sequence_ontology=SO:0002265;ltr_identity=1.0000;Method=structural;motif=TGCA;tsd=GTTC
ctg14	LTR_retriever	long_terminal_repeat	8530916	8531174	.	-	.	ID=rLTR_227;Parent=repeat_region_227;Name=ctg14:8519702..8531174;Classification=LTR/Gypsy;Sequence_ontology=SO:0000286;ltr_identity=1.0000;Method=structural;motif=TGCA;tsd=GTTC
ctg14	LTR_retriever	target_site_duplication	8531175	8531178	.	-	.	ID=rTSD_227;Parent=repeat_region_227;Name=ctg14:8519702..8531174;Classification=LTR/Gypsy;Sequence_ontology=SO:0000434;ltr_identity=1.0000;Method=structural;motif=TGCA;tsd=GTTC
###
ctg14	LTR_retriever	repeat_region	8610421	8617884	.	+	.	ID=repeat_region_228;Name=ctg14:8610425..8617880;Classification=LTR/Gypsy;Sequence_ontology=SO:0000657;ltr_identity=0.9898;Method=structural;motif=TGCA;tsd=TGTC
ctg14	LTR_retriever	target_site_duplication	8610421	8610424	.	+	.	ID=lTSD_228;Parent=repeat_region_228;Name=ctg14:8610425..8617880;Classification=LTR/Gypsy;Sequence_ontology=SO:0000434;ltr_identity=0.9898;Method=structural;motif=TGCA;tsd=TGTC
ctg14	LTR_retriever	long_terminal_repeat	8610425	8610819	.	+	.	ID=lLTR_228;Parent=repeat_region_228;Name=ctg14:8610425..8617880;Classification=LTR/Gypsy;Sequence_ontology=SO:0000286;ltr_identity=0.9898;Method=structural;motif=TGCA;tsd=TGTC
ctg14	LTR_retriever	Gypsy_LTR_retrotransposon	8610425	8617880	.	+	.	ID=LTRRT_228;Parent=repeat_region_228;Name=ctg14:8610425..8617880;Classification=LTR/Gypsy;Sequence_ontology=SO:0002265;ltr_identity=0.9898;Method=structural;motif=TGCA;tsd=TGTC
ctg14	LTR_retriever	long_terminal_repeat	8617483	8617880	.	+	.	ID=rLTR_228;Parent=repeat_region_228;Name=ctg14:8610425..8617880;Classification=LTR/Gypsy;Sequence_ontology=SO:0000286;ltr_identity=0.9898;Method=structural;motif=TGCA;tsd=TGTC
ctg14	LTR_retriever	target_site_duplication	8617881	8617884	.	+	.	ID=rTSD_228;Parent=repeat_region_228;Name=ctg14:8610425..8617880;Classification=LTR/Gypsy;Sequence_ontology=SO:0000434;ltr_identity=0.9898;Method=structural;motif=TGCA;tsd=TGTC
###
ctg14	LTR_retriever	repeat_region	9393791	9398456	.	-	.	ID=repeat_region_229;Name=ctg14:9393795..9398452;Classification=LTR/Gypsy;Sequence_ontology=SO:0000657;ltr_identity=0.9949;Method=structural;motif=TGCA;tsd=ATAC
ctg14	LTR_retriever	target_site_duplication	9393791	9393794	.	-	.	ID=lTSD_229;Parent=repeat_region_229;Name=ctg14:9393795..9398452;Classification=LTR/Gypsy;Sequence_ontology=SO:0000434;ltr_identity=0.9949;Method=structural;motif=TGCA;tsd=ATAC
ctg14	LTR_retriever	long_terminal_repeat	9393795	9394189	.	-	.	ID=lLTR_229;Parent=repeat_region_229;Name=ctg14:9393795..9398452;Classification=LTR/Gypsy;Sequence_ontology=SO:0000286;ltr_identity=0.9949;Method=structural;motif=TGCA;tsd=ATAC
ctg14	LTR_retriever	Gypsy_LTR_retrotransposon	9393795	9398452	.	-	.	ID=LTRRT_229;Parent=repeat_region_229;Name=ctg14:9393795..9398452;Classification=LTR/Gypsy;Sequence_ontology=SO:0002265;ltr_identity=0.9949;Method=structural;motif=TGCA;tsd=ATAC
ctg14	LTR_retriever	long_terminal_repeat	9398063	9398452	.	-	.	ID=rLTR_229;Parent=repeat_region_229;Name=ctg14:9393795..9398452;Classification=LTR/Gypsy;Sequence_ontology=SO:0000286;ltr_identity=0.9949;Method=structural;motif=TGCA;tsd=ATAC
ctg14	LTR_retriever	target_site_duplication	9398453	9398456	.	-	.	ID=rTSD_229;Parent=repeat_region_229;Name=ctg14:9393795..9398452;Classification=LTR/Gypsy;Sequence_ontology=SO:0000434;ltr_identity=0.9949;Method=structural;motif=TGCA;tsd=ATAC
###
ctg14	LTR_retriever	repeat_region	9506409	9508811	.	?	.	ID=repeat_region_230;Name=ctg14:9506413..9508807;Classification=LTR/unknown;Sequence_ontology=SO:0000657;ltr_identity=0.9839;Method=structural;motif=TGCA;tsd=GTGT
ctg14	LTR_retriever	target_site_duplication	9506409	9506412	.	?	.	ID=lTSD_230;Parent=repeat_region_230;Name=ctg14:9506413..9508807;Classification=LTR/unknown;Sequence_ontology=SO:0000434;ltr_identity=0.9839;Method=structural;motif=TGCA;tsd=GTGT
ctg14	LTR_retriever	long_terminal_repeat	9506413	9506661	.	?	.	ID=lLTR_230;Parent=repeat_region_230;Name=ctg14:9506413..9508807;Classification=LTR/unknown;Sequence_ontology=SO:0000286;ltr_identity=0.9839;Method=structural;motif=TGCA;tsd=GTGT
ctg14	LTR_retriever	LTR_retrotransposon	9506413	9508807	.	?	.	ID=LTRRT_230;Parent=repeat_region_230;Name=ctg14:9506413..9508807;Classification=LTR/unknown;Sequence_ontology=SO:0000186;ltr_identity=0.9839;Method=structural;motif=TGCA;tsd=GTGT
ctg14	LTR_retriever	long_terminal_repeat	9508560	9508807	.	?	.	ID=rLTR_230;Parent=repeat_region_230;Name=ctg14:9506413..9508807;Classification=LTR/unknown;Sequence_ontology=SO:0000286;ltr_identity=0.9839;Method=structural;motif=TGCA;tsd=GTGT
ctg14	LTR_retriever	target_site_duplication	9508808	9508811	.	?	.	ID=rTSD_230;Parent=repeat_region_230;Name=ctg14:9506413..9508807;Classification=LTR/unknown;Sequence_ontology=SO:0000434;ltr_identity=0.9839;Method=structural;motif=TGCA;tsd=GTGT
###
ctg14	LTR_retriever	repeat_region	10395319	10398764	.	+	.	ID=repeat_region_231;Name=ctg14:10395323..10398760;Classification=LTR/Gypsy;Sequence_ontology=SO:0000657;ltr_identity=1.0000;Method=structural;motif=TGCA;tsd=GTAC
ctg14	LTR_retriever	target_site_duplication	10395319	10395322	.	+	.	ID=lTSD_231;Parent=repeat_region_231;Name=ctg14:10395323..10398760;Classification=LTR/Gypsy;Sequence_ontology=SO:0000434;ltr_identity=1.0000;Method=structural;motif=TGCA;tsd=GTAC
ctg14	LTR_retriever	long_terminal_repeat	10395323	10395712	.	+	.	ID=lLTR_231;Parent=repeat_region_231;Name=ctg14:10395323..10398760;Classification=LTR/Gypsy;Sequence_ontology=SO:0000286;ltr_identity=1.0000;Method=structural;motif=TGCA;tsd=GTAC
ctg14	LTR_retriever	Gypsy_LTR_retrotransposon	10395323	10398760	.	+	.	ID=LTRRT_231;Parent=repeat_region_231;Name=ctg14:10395323..10398760;Classification=LTR/Gypsy;Sequence_ontology=SO:0002265;ltr_identity=1.0000;Method=structural;motif=TGCA;tsd=GTAC
ctg14	LTR_retriever	long_terminal_repeat	10398374	10398760	.	+	.	ID=rLTR_231;Parent=repeat_region_231;Name=ctg14:10395323..10398760;Classification=LTR/Gypsy;Sequence_ontology=SO:0000286;ltr_identity=1.0000;Method=structural;motif=TGCA;tsd=GTAC
ctg14	LTR_retriever	target_site_duplication	10398761	10398764	.	+	.	ID=rTSD_231;Parent=repeat_region_231;Name=ctg14:10395323..10398760;Classification=LTR/Gypsy;Sequence_ontology=SO:0000434;ltr_identity=1.0000;Method=structural;motif=TGCA;tsd=GTAC
###
ctg14	LTR_retriever	repeat_region	10640591	10648870	.	-	.	ID=repeat_region_232;Name=ctg14:10640595..10648866;Classification=LTR/Gypsy;Sequence_ontology=SO:0000657;ltr_identity=0.9817;Method=structural;motif=TGCA;tsd=GCAC
ctg14	LTR_retriever	target_site_duplication	10640591	10640594	.	-	.	ID=lTSD_232;Parent=repeat_region_232;Name=ctg14:10640595..10648866;Classification=LTR/Gypsy;Sequence_ontology=SO:0000434;ltr_identity=0.9817;Method=structural;motif=TGCA;tsd=GCAC
ctg14	LTR_retriever	long_terminal_repeat	10640595	10640819	.	-	.	ID=lLTR_232;Parent=repeat_region_232;Name=ctg14:10640595..10648866;Classification=LTR/Gypsy;Sequence_ontology=SO:0000286;ltr_identity=0.9817;Method=structural;motif=TGCA;tsd=GCAC
ctg14	LTR_retriever	Gypsy_LTR_retrotransposon	10640595	10648866	.	-	.	ID=LTRRT_232;Parent=repeat_region_232;Name=ctg14:10640595..10648866;Classification=LTR/Gypsy;Sequence_ontology=SO:0002265;ltr_identity=0.9817;Method=structural;motif=TGCA;tsd=GCAC
ctg14	LTR_retriever	long_terminal_repeat	10648640	10648866	.	-	.	ID=rLTR_232;Parent=repeat_region_232;Name=ctg14:10640595..10648866;Classification=LTR/Gypsy;Sequence_ontology=SO:0000286;ltr_identity=0.9817;Method=structural;motif=TGCA;tsd=GCAC
ctg14	LTR_retriever	target_site_duplication	10648867	10648870	.	-	.	ID=rTSD_232;Parent=repeat_region_232;Name=ctg14:10640595..10648866;Classification=LTR/Gypsy;Sequence_ontology=SO:0000434;ltr_identity=0.9817;Method=structural;motif=TGCA;tsd=GCAC
###
ctg14	LTR_retriever	repeat_region	11502005	11507894	.	+	.	ID=repeat_region_233;Name=ctg14:11502009..11507890;Classification=LTR/Gypsy;Sequence_ontology=SO:0000657;ltr_identity=1.0000;Method=structural;motif=TGCA;tsd=CACC
ctg14	LTR_retriever	target_site_duplication	11502005	11502008	.	+	.	ID=lTSD_233;Parent=repeat_region_233;Name=ctg14:11502009..11507890;Classification=LTR/Gypsy;Sequence_ontology=SO:0000434;ltr_identity=1.0000;Method=structural;motif=TGCA;tsd=CACC
ctg14	LTR_retriever	long_terminal_repeat	11502009	11502122	.	+	.	ID=lLTR_233;Parent=repeat_region_233;Name=ctg14:11502009..11507890;Classification=LTR/Gypsy;Sequence_ontology=SO:0000286;ltr_identity=1.0000;Method=structural;motif=TGCA;tsd=CACC
ctg14	LTR_retriever	Gypsy_LTR_retrotransposon	11502009	11507890	.	+	.	ID=LTRRT_233;Parent=repeat_region_233;Name=ctg14:11502009..11507890;Classification=LTR/Gypsy;Sequence_ontology=SO:0002265;ltr_identity=1.0000;Method=structural;motif=TGCA;tsd=CACC
ctg14	LTR_retriever	long_terminal_repeat	11507777	11507890	.	+	.	ID=rLTR_233;Parent=repeat_region_233;Name=ctg14:11502009..11507890;Classification=LTR/Gypsy;Sequence_ontology=SO:0000286;ltr_identity=1.0000;Method=structural;motif=TGCA;tsd=CACC
ctg14	LTR_retriever	target_site_duplication	11507891	11507894	.	+	.	ID=rTSD_233;Parent=repeat_region_233;Name=ctg14:11502009..11507890;Classification=LTR/Gypsy;Sequence_ontology=SO:0000434;ltr_identity=1.0000;Method=structural;motif=TGCA;tsd=CACC
###
ctg14	LTR_retriever	repeat_region	12482666	12485421	.	?	.	ID=repeat_region_234;Name=ctg14:12482671..12485416;Classification=LTR/unknown;Sequence_ontology=SO:0000657;ltr_identity=0.9686;Method=structural;motif=TGCA;tsd=CACGC
ctg14	LTR_retriever	target_site_duplication	12482666	12482670	.	?	.	ID=lTSD_234;Parent=repeat_region_234;Name=ctg14:12482671..12485416;Classification=LTR/unknown;Sequence_ontology=SO:0000434;ltr_identity=0.9686;Method=structural;motif=TGCA;tsd=CACGC
ctg14	LTR_retriever	long_terminal_repeat	12482671	12483189	.	?	.	ID=lLTR_234;Parent=repeat_region_234;Name=ctg14:12482671..12485416;Classification=LTR/unknown;Sequence_ontology=SO:0000286;ltr_identity=0.9686;Method=structural;motif=TGCA;tsd=CACGC
ctg14	LTR_retriever	LTR_retrotransposon	12482671	12485416	.	?	.	ID=LTRRT_234;Parent=repeat_region_234;Name=ctg14:12482671..12485416;Classification=LTR/unknown;Sequence_ontology=SO:0000186;ltr_identity=0.9686;Method=structural;motif=TGCA;tsd=CACGC
ctg14	LTR_retriever	long_terminal_repeat	12484893	12485416	.	?	.	ID=rLTR_234;Parent=repeat_region_234;Name=ctg14:12482671..12485416;Classification=LTR/unknown;Sequence_ontology=SO:0000286;ltr_identity=0.9686;Method=structural;motif=TGCA;tsd=CACGC
ctg14	LTR_retriever	target_site_duplication	12485417	12485421	.	?	.	ID=rTSD_234;Parent=repeat_region_234;Name=ctg14:12482671..12485416;Classification=LTR/unknown;Sequence_ontology=SO:0000434;ltr_identity=0.9686;Method=structural;motif=TGCA;tsd=CACGC
###
ctg14	LTR_retriever	repeat_region	12482768	12485311	.	?	.	ID=repeat_region_235;Name=ctg14:12482773..12485306;Classification=LTR/unknown;Sequence_ontology=SO:0000657;ltr_identity=0.9728;Method=structural;motif=TGCA;tsd=CACGC
ctg14	LTR_retriever	target_site_duplication	12482768	12482772	.	?	.	ID=lTSD_235;Parent=repeat_region_235;Name=ctg14:12482773..12485306;Classification=LTR/unknown;Sequence_ontology=SO:0000434;ltr_identity=0.9728;Method=structural;motif=TGCA;tsd=CACGC
ctg14	LTR_retriever	long_terminal_repeat	12482773	12483185	.	?	.	ID=lLTR_235;Parent=repeat_region_235;Name=ctg14:12482773..12485306;Classification=LTR/unknown;Sequence_ontology=SO:0000286;ltr_identity=0.9728;Method=structural;motif=TGCA;tsd=CACGC
ctg14	LTR_retriever	LTR_retrotransposon	12482773	12485306	.	?	.	ID=LTRRT_235;Parent=repeat_region_235;Name=ctg14:12482773..12485306;Classification=LTR/unknown;Sequence_ontology=SO:0000186;ltr_identity=0.9728;Method=structural;motif=TGCA;tsd=CACGC
ctg14	LTR_retriever	long_terminal_repeat	12484893	12485306	.	?	.	ID=rLTR_235;Parent=repeat_region_235;Name=ctg14:12482773..12485306;Classification=LTR/unknown;Sequence_ontology=SO:0000286;ltr_identity=0.9728;Method=structural;motif=TGCA;tsd=CACGC
ctg14	LTR_retriever	target_site_duplication	12485307	12485311	.	?	.	ID=rTSD_235;Parent=repeat_region_235;Name=ctg14:12482773..12485306;Classification=LTR/unknown;Sequence_ontology=SO:0000434;ltr_identity=0.9728;Method=structural;motif=TGCA;tsd=CACGC
###
ctg14	LTR_retriever	repeat_region	12482870	12485211	.	?	.	ID=repeat_region_236;Name=ctg14:12482875..12485206;Classification=LTR/unknown;Sequence_ontology=SO:0000657;ltr_identity=0.9676;Method=structural;motif=TGCA;tsd=CACGC
ctg14	LTR_retriever	target_site_duplication	12482870	12482874	.	?	.	ID=lTSD_236;Parent=repeat_region_236;Name=ctg14:12482875..12485206;Classification=LTR/unknown;Sequence_ontology=SO:0000434;ltr_identity=0.9676;Method=structural;motif=TGCA;tsd=CACGC
ctg14	LTR_retriever	long_terminal_repeat	12482875	12483187	.	?	.	ID=lLTR_236;Parent=repeat_region_236;Name=ctg14:12482875..12485206;Classification=LTR/unknown;Sequence_ontology=SO:0000286;ltr_identity=0.9676;Method=structural;motif=TGCA;tsd=CACGC
ctg14	LTR_retriever	LTR_retrotransposon	12482875	12485206	.	?	.	ID=LTRRT_236;Parent=repeat_region_236;Name=ctg14:12482875..12485206;Classification=LTR/unknown;Sequence_ontology=SO:0000186;ltr_identity=0.9676;Method=structural;motif=TGCA;tsd=CACGC
ctg14	LTR_retriever	long_terminal_repeat	12484893	12485206	.	?	.	ID=rLTR_236;Parent=repeat_region_236;Name=ctg14:12482875..12485206;Classification=LTR/unknown;Sequence_ontology=SO:0000286;ltr_identity=0.9676;Method=structural;motif=TGCA;tsd=CACGC
ctg14	LTR_retriever	target_site_duplication	12485207	12485211	.	?	.	ID=rTSD_236;Parent=repeat_region_236;Name=ctg14:12482875..12485206;Classification=LTR/unknown;Sequence_ontology=SO:0000434;ltr_identity=0.9676;Method=structural;motif=TGCA;tsd=CACGC
###
ctg14	LTR_retriever	repeat_region	12482972	12485103	.	?	.	ID=repeat_region_237;Name=ctg14:12482977..12485098;Classification=LTR/unknown;Sequence_ontology=SO:0000657;ltr_identity=0.9709;Method=structural;motif=TGCA;tsd=CACGC
ctg14	LTR_retriever	target_site_duplication	12482972	12482976	.	?	.	ID=lTSD_237;Parent=repeat_region_237;Name=ctg14:12482977..12485098;Classification=LTR/unknown;Sequence_ontology=SO:0000434;ltr_identity=0.9709;Method=structural;motif=TGCA;tsd=CACGC
ctg14	LTR_retriever	long_terminal_repeat	12482977	12483185	.	?	.	ID=lLTR_237;Parent=repeat_region_237;Name=ctg14:12482977..12485098;Classification=LTR/unknown;Sequence_ontology=SO:0000286;ltr_identity=0.9709;Method=structural;motif=TGCA;tsd=CACGC
ctg14	LTR_retriever	LTR_retrotransposon	12482977	12485098	.	?	.	ID=LTRRT_237;Parent=repeat_region_237;Name=ctg14:12482977..12485098;Classification=LTR/unknown;Sequence_ontology=SO:0000186;ltr_identity=0.9709;Method=structural;motif=TGCA;tsd=CACGC
ctg14	LTR_retriever	long_terminal_repeat	12484893	12485098	.	?	.	ID=rLTR_237;Parent=repeat_region_237;Name=ctg14:12482977..12485098;Classification=LTR/unknown;Sequence_ontology=SO:0000286;ltr_identity=0.9709;Method=structural;motif=TGCA;tsd=CACGC
ctg14	LTR_retriever	target_site_duplication	12485099	12485103	.	?	.	ID=rTSD_237;Parent=repeat_region_237;Name=ctg14:12482977..12485098;Classification=LTR/unknown;Sequence_ontology=SO:0000434;ltr_identity=0.9709;Method=structural;motif=TGCA;tsd=CACGC
###
ctg14	LTR_retriever	repeat_region	14494209	14500357	.	-	.	ID=repeat_region_238;Name=ctg14:14494214..14500352;Classification=LTR/Gypsy;Sequence_ontology=SO:0000657;ltr_identity=0.9977;Method=structural;motif=TGCA;tsd=ATTAC
ctg14	LTR_retriever	target_site_duplication	14494209	14494213	.	-	.	ID=lTSD_238;Parent=repeat_region_238;Name=ctg14:14494214..14500352;Classification=LTR/Gypsy;Sequence_ontology=SO:0000434;ltr_identity=0.9977;Method=structural;motif=TGCA;tsd=ATTAC
ctg14	LTR_retriever	long_terminal_repeat	14494214	14494654	.	-	.	ID=lLTR_238;Parent=repeat_region_238;Name=ctg14:14494214..14500352;Classification=LTR/Gypsy;Sequence_ontology=SO:0000286;ltr_identity=0.9977;Method=structural;motif=TGCA;tsd=ATTAC
ctg14	LTR_retriever	Gypsy_LTR_retrotransposon	14494214	14500352	.	-	.	ID=LTRRT_238;Parent=repeat_region_238;Name=ctg14:14494214..14500352;Classification=LTR/Gypsy;Sequence_ontology=SO:0002265;ltr_identity=0.9977;Method=structural;motif=TGCA;tsd=ATTAC
ctg14	LTR_retriever	long_terminal_repeat	14499913	14500352	.	-	.	ID=rLTR_238;Parent=repeat_region_238;Name=ctg14:14494214..14500352;Classification=LTR/Gypsy;Sequence_ontology=SO:0000286;ltr_identity=0.9977;Method=structural;motif=TGCA;tsd=ATTAC
ctg14	LTR_retriever	target_site_duplication	14500353	14500357	.	-	.	ID=rTSD_238;Parent=repeat_region_238;Name=ctg14:14494214..14500352;Classification=LTR/Gypsy;Sequence_ontology=SO:0000434;ltr_identity=0.9977;Method=structural;motif=TGCA;tsd=ATTAC
###
##sequence-region   ctg15 1 14223589
ctg15	LTR_retriever	repeat_region	1355888	1360190	.	?	.	ID=repeat_region_239;Name=ctg15:1355893..1360185;Classification=LTR/unknown;Sequence_ontology=SO:0000657;ltr_identity=0.9719;Method=structural;motif=TGCA;tsd=TTATT
ctg15	LTR_retriever	target_site_duplication	1355888	1355892	.	?	.	ID=lTSD_239;Parent=repeat_region_239;Name=ctg15:1355893..1360185;Classification=LTR/unknown;Sequence_ontology=SO:0000434;ltr_identity=0.9719;Method=structural;motif=TGCA;tsd=TTATT
ctg15	LTR_retriever	long_terminal_repeat	1355893	1356612	.	?	.	ID=lLTR_239;Parent=repeat_region_239;Name=ctg15:1355893..1360185;Classification=LTR/unknown;Sequence_ontology=SO:0000286;ltr_identity=0.9719;Method=structural;motif=TGCA;tsd=TTATT
ctg15	LTR_retriever	LTR_retrotransposon	1355893	1360185	.	?	.	ID=LTRRT_239;Parent=repeat_region_239;Name=ctg15:1355893..1360185;Classification=LTR/unknown;Sequence_ontology=SO:0000186;ltr_identity=0.9719;Method=structural;motif=TGCA;tsd=TTATT
ctg15	LTR_retriever	long_terminal_repeat	1359453	1360185	.	?	.	ID=rLTR_239;Parent=repeat_region_239;Name=ctg15:1355893..1360185;Classification=LTR/unknown;Sequence_ontology=SO:0000286;ltr_identity=0.9719;Method=structural;motif=TGCA;tsd=TTATT
ctg15	LTR_retriever	target_site_duplication	1360186	1360190	.	?	.	ID=rTSD_239;Parent=repeat_region_239;Name=ctg15:1355893..1360185;Classification=LTR/unknown;Sequence_ontology=SO:0000434;ltr_identity=0.9719;Method=structural;motif=TGCA;tsd=TTATT
###
ctg15	LTR_retriever	repeat_region	1602339	1606524	.	?	.	ID=repeat_region_240;Name=ctg15:1602343..1606520;Classification=LTR/unknown;Sequence_ontology=SO:0000657;ltr_identity=1.0000;Method=structural;motif=TGCA;tsd=GATC
ctg15	LTR_retriever	target_site_duplication	1602339	1602342	.	?	.	ID=lTSD_240;Parent=repeat_region_240;Name=ctg15:1602343..1606520;Classification=LTR/unknown;Sequence_ontology=SO:0000434;ltr_identity=1.0000;Method=structural;motif=TGCA;tsd=GATC
ctg15	LTR_retriever	long_terminal_repeat	1602343	1602469	.	?	.	ID=lLTR_240;Parent=repeat_region_240;Name=ctg15:1602343..1606520;Classification=LTR/unknown;Sequence_ontology=SO:0000286;ltr_identity=1.0000;Method=structural;motif=TGCA;tsd=GATC
ctg15	LTR_retriever	LTR_retrotransposon	1602343	1606520	.	?	.	ID=LTRRT_240;Parent=repeat_region_240;Name=ctg15:1602343..1606520;Classification=LTR/unknown;Sequence_ontology=SO:0000186;ltr_identity=1.0000;Method=structural;motif=TGCA;tsd=GATC
ctg15	LTR_retriever	long_terminal_repeat	1606393	1606520	.	?	.	ID=rLTR_240;Parent=repeat_region_240;Name=ctg15:1602343..1606520;Classification=LTR/unknown;Sequence_ontology=SO:0000286;ltr_identity=1.0000;Method=structural;motif=TGCA;tsd=GATC
ctg15	LTR_retriever	target_site_duplication	1606521	1606524	.	?	.	ID=rTSD_240;Parent=repeat_region_240;Name=ctg15:1602343..1606520;Classification=LTR/unknown;Sequence_ontology=SO:0000434;ltr_identity=1.0000;Method=structural;motif=TGCA;tsd=GATC
###
ctg15	LTR_retriever	repeat_region	2237065	2242962	.	-	.	ID=repeat_region_241;Name=ctg15:2237069..2242958;Classification=LTR/Gypsy;Sequence_ontology=SO:0000657;ltr_identity=1.0000;Method=structural;motif=TGCA;tsd=GTAC
ctg15	LTR_retriever	target_site_duplication	2237065	2237068	.	-	.	ID=lTSD_241;Parent=repeat_region_241;Name=ctg15:2237069..2242958;Classification=LTR/Gypsy;Sequence_ontology=SO:0000434;ltr_identity=1.0000;Method=structural;motif=TGCA;tsd=GTAC
ctg15	LTR_retriever	long_terminal_repeat	2237069	2237457	.	-	.	ID=lLTR_241;Parent=repeat_region_241;Name=ctg15:2237069..2242958;Classification=LTR/Gypsy;Sequence_ontology=SO:0000286;ltr_identity=1.0000;Method=structural;motif=TGCA;tsd=GTAC
ctg15	LTR_retriever	Gypsy_LTR_retrotransposon	2237069	2242958	.	-	.	ID=LTRRT_241;Parent=repeat_region_241;Name=ctg15:2237069..2242958;Classification=LTR/Gypsy;Sequence_ontology=SO:0002265;ltr_identity=1.0000;Method=structural;motif=TGCA;tsd=GTAC
ctg15	LTR_retriever	long_terminal_repeat	2242569	2242958	.	-	.	ID=rLTR_241;Parent=repeat_region_241;Name=ctg15:2237069..2242958;Classification=LTR/Gypsy;Sequence_ontology=SO:0000286;ltr_identity=1.0000;Method=structural;motif=TGCA;tsd=GTAC
ctg15	LTR_retriever	target_site_duplication	2242959	2242962	.	-	.	ID=rTSD_241;Parent=repeat_region_241;Name=ctg15:2237069..2242958;Classification=LTR/Gypsy;Sequence_ontology=SO:0000434;ltr_identity=1.0000;Method=structural;motif=TGCA;tsd=GTAC
###
ctg15	LTR_retriever	repeat_region	2274622	2280141	.	+	.	ID=repeat_region_242;Name=ctg15:2274626..2280137;Classification=LTR/Gypsy;Sequence_ontology=SO:0000657;ltr_identity=0.9848;Method=structural;motif=TGCA;tsd=ATAT
ctg15	LTR_retriever	target_site_duplication	2274622	2274625	.	+	.	ID=lTSD_242;Parent=repeat_region_242;Name=ctg15:2274626..2280137;Classification=LTR/Gypsy;Sequence_ontology=SO:0000434;ltr_identity=0.9848;Method=structural;motif=TGCA;tsd=ATAT
ctg15	LTR_retriever	long_terminal_repeat	2274626	2275021	.	+	.	ID=lLTR_242;Parent=repeat_region_242;Name=ctg15:2274626..2280137;Classification=LTR/Gypsy;Sequence_ontology=SO:0000286;ltr_identity=0.9848;Method=structural;motif=TGCA;tsd=ATAT
ctg15	LTR_retriever	Gypsy_LTR_retrotransposon	2274626	2280137	.	+	.	ID=LTRRT_242;Parent=repeat_region_242;Name=ctg15:2274626..2280137;Classification=LTR/Gypsy;Sequence_ontology=SO:0002265;ltr_identity=0.9848;Method=structural;motif=TGCA;tsd=ATAT
ctg15	LTR_retriever	long_terminal_repeat	2279742	2280137	.	+	.	ID=rLTR_242;Parent=repeat_region_242;Name=ctg15:2274626..2280137;Classification=LTR/Gypsy;Sequence_ontology=SO:0000286;ltr_identity=0.9848;Method=structural;motif=TGCA;tsd=ATAT
ctg15	LTR_retriever	target_site_duplication	2280138	2280141	.	+	.	ID=rTSD_242;Parent=repeat_region_242;Name=ctg15:2274626..2280137;Classification=LTR/Gypsy;Sequence_ontology=SO:0000434;ltr_identity=0.9848;Method=structural;motif=TGCA;tsd=ATAT
###
ctg15	LTR_retriever	repeat_region	2984240	2992601	.	-	.	ID=repeat_region_243;Name=ctg15:2984246..2992597;Classification=LTR/Gypsy;Sequence_ontology=SO:0000657;ltr_identity=0.9830;Method=structural;motif=TGCA;tsd=GCGC
ctg15	LTR_retriever	target_site_duplication	2984240	2984243	.	-	.	ID=lTSD_243;Parent=repeat_region_243;Name=ctg15:2984246..2992597;Classification=LTR/Gypsy;Sequence_ontology=SO:0000434;ltr_identity=0.9830;Method=structural;motif=TGCA;tsd=GCGC
ctg15	LTR_retriever	long_terminal_repeat	2984246	2984485	.	-	.	ID=lLTR_243;Parent=repeat_region_243;Name=ctg15:2984246..2992597;Classification=LTR/Gypsy;Sequence_ontology=SO:0000286;ltr_identity=0.9830;Method=structural;motif=TGCA;tsd=GCGC
ctg15	LTR_retriever	Gypsy_LTR_retrotransposon	2984246	2992597	.	-	.	ID=LTRRT_243;Parent=repeat_region_243;Name=ctg15:2984246..2992597;Classification=LTR/Gypsy;Sequence_ontology=SO:0002265;ltr_identity=0.9830;Method=structural;motif=TGCA;tsd=GCGC
ctg15	LTR_retriever	long_terminal_repeat	2992361	2992597	.	-	.	ID=rLTR_243;Parent=repeat_region_243;Name=ctg15:2984246..2992597;Classification=LTR/Gypsy;Sequence_ontology=SO:0000286;ltr_identity=0.9830;Method=structural;motif=TGCA;tsd=GCGC
ctg15	LTR_retriever	target_site_duplication	2992598	2992601	.	-	.	ID=rTSD_243;Parent=repeat_region_243;Name=ctg15:2984246..2992597;Classification=LTR/Gypsy;Sequence_ontology=SO:0000434;ltr_identity=0.9830;Method=structural;motif=TGCA;tsd=GCGC
###
ctg15	LTR_retriever	repeat_region	4464142	4472093	.	-	.	ID=repeat_region_244;Name=ctg15:4464147..4472088;Classification=LTR/Gypsy;Sequence_ontology=SO:0000657;ltr_identity=1.0000;Method=structural;motif=TGCA;tsd=CCAGA
ctg15	LTR_retriever	target_site_duplication	4464142	4464146	.	-	.	ID=lTSD_244;Parent=repeat_region_244;Name=ctg15:4464147..4472088;Classification=LTR/Gypsy;Sequence_ontology=SO:0000434;ltr_identity=1.0000;Method=structural;motif=TGCA;tsd=CCAGA
ctg15	LTR_retriever	long_terminal_repeat	4464147	4464385	.	-	.	ID=lLTR_244;Parent=repeat_region_244;Name=ctg15:4464147..4472088;Classification=LTR/Gypsy;Sequence_ontology=SO:0000286;ltr_identity=1.0000;Method=structural;motif=TGCA;tsd=CCAGA
ctg15	LTR_retriever	Gypsy_LTR_retrotransposon	4464147	4472088	.	-	.	ID=LTRRT_244;Parent=repeat_region_244;Name=ctg15:4464147..4472088;Classification=LTR/Gypsy;Sequence_ontology=SO:0002265;ltr_identity=1.0000;Method=structural;motif=TGCA;tsd=CCAGA
ctg15	LTR_retriever	long_terminal_repeat	4471843	4472088	.	-	.	ID=rLTR_244;Parent=repeat_region_244;Name=ctg15:4464147..4472088;Classification=LTR/Gypsy;Sequence_ontology=SO:0000286;ltr_identity=1.0000;Method=structural;motif=TGCA;tsd=CCAGA
ctg15	LTR_retriever	target_site_duplication	4472089	4472093	.	-	.	ID=rTSD_244;Parent=repeat_region_244;Name=ctg15:4464147..4472088;Classification=LTR/Gypsy;Sequence_ontology=SO:0000434;ltr_identity=1.0000;Method=structural;motif=TGCA;tsd=CCAGA
###
ctg15	LTR_retriever	repeat_region	4546777	4555564	.	-	.	ID=repeat_region_245;Name=ctg15:4546782..4555559;Classification=LTR/Gypsy;Sequence_ontology=SO:0000657;ltr_identity=0.9960;Method=structural;motif=TGTA;tsd=CGTAC
ctg15	LTR_retriever	target_site_duplication	4546777	4546781	.	-	.	ID=lTSD_245;Parent=repeat_region_245;Name=ctg15:4546782..4555559;Classification=LTR/Gypsy;Sequence_ontology=SO:0000434;ltr_identity=0.9960;Method=structural;motif=TGTA;tsd=CGTAC
ctg15	LTR_retriever	long_terminal_repeat	4546782	4547036	.	-	.	ID=lLTR_245;Parent=repeat_region_245;Name=ctg15:4546782..4555559;Classification=LTR/Gypsy;Sequence_ontology=SO:0000286;ltr_identity=0.9960;Method=structural;motif=TGTA;tsd=CGTAC
ctg15	LTR_retriever	Gypsy_LTR_retrotransposon	4546782	4555559	.	-	.	ID=LTRRT_245;Parent=repeat_region_245;Name=ctg15:4546782..4555559;Classification=LTR/Gypsy;Sequence_ontology=SO:0002265;ltr_identity=0.9960;Method=structural;motif=TGTA;tsd=CGTAC
ctg15	LTR_retriever	long_terminal_repeat	4555303	4555559	.	-	.	ID=rLTR_245;Parent=repeat_region_245;Name=ctg15:4546782..4555559;Classification=LTR/Gypsy;Sequence_ontology=SO:0000286;ltr_identity=0.9960;Method=structural;motif=TGTA;tsd=CGTAC
ctg15	LTR_retriever	target_site_duplication	4555560	4555564	.	-	.	ID=rTSD_245;Parent=repeat_region_245;Name=ctg15:4546782..4555559;Classification=LTR/Gypsy;Sequence_ontology=SO:0000434;ltr_identity=0.9960;Method=structural;motif=TGTA;tsd=CGTAC
###
ctg15	LTR_retriever	repeat_region	4845270	4848430	.	?	.	ID=repeat_region_246;Name=ctg15:4845274..4848426;Classification=LTR/unknown;Sequence_ontology=SO:0000657;ltr_identity=0.9797;Method=structural;motif=TGCA;tsd=GCGT
ctg15	LTR_retriever	target_site_duplication	4845270	4845273	.	?	.	ID=lTSD_246;Parent=repeat_region_246;Name=ctg15:4845274..4848426;Classification=LTR/unknown;Sequence_ontology=SO:0000434;ltr_identity=0.9797;Method=structural;motif=TGCA;tsd=GCGT
ctg15	LTR_retriever	long_terminal_repeat	4845274	4845668	.	?	.	ID=lLTR_246;Parent=repeat_region_246;Name=ctg15:4845274..4848426;Classification=LTR/unknown;Sequence_ontology=SO:0000286;ltr_identity=0.9797;Method=structural;motif=TGCA;tsd=GCGT
ctg15	LTR_retriever	LTR_retrotransposon	4845274	4848426	.	?	.	ID=LTRRT_246;Parent=repeat_region_246;Name=ctg15:4845274..4848426;Classification=LTR/unknown;Sequence_ontology=SO:0000186;ltr_identity=0.9797;Method=structural;motif=TGCA;tsd=GCGT
ctg15	LTR_retriever	long_terminal_repeat	4848032	4848426	.	?	.	ID=rLTR_246;Parent=repeat_region_246;Name=ctg15:4845274..4848426;Classification=LTR/unknown;Sequence_ontology=SO:0000286;ltr_identity=0.9797;Method=structural;motif=TGCA;tsd=GCGT
ctg15	LTR_retriever	target_site_duplication	4848427	4848430	.	?	.	ID=rTSD_246;Parent=repeat_region_246;Name=ctg15:4845274..4848426;Classification=LTR/unknown;Sequence_ontology=SO:0000434;ltr_identity=0.9797;Method=structural;motif=TGCA;tsd=GCGT
###
ctg15	LTR_retriever	repeat_region	5539560	5543051	.	-	.	ID=repeat_region_247;Name=ctg15:5539564..5543047;Classification=LTR/Gypsy;Sequence_ontology=SO:0000657;ltr_identity=0.9872;Method=structural;motif=TGCA;tsd=ATAT
ctg15	LTR_retriever	target_site_duplication	5539560	5539563	.	-	.	ID=lTSD_247;Parent=repeat_region_247;Name=ctg15:5539564..5543047;Classification=LTR/Gypsy;Sequence_ontology=SO:0000434;ltr_identity=0.9872;Method=structural;motif=TGCA;tsd=ATAT
ctg15	LTR_retriever	long_terminal_repeat	5539564	5539956	.	-	.	ID=lLTR_247;Parent=repeat_region_247;Name=ctg15:5539564..5543047;Classification=LTR/Gypsy;Sequence_ontology=SO:0000286;ltr_identity=0.9872;Method=structural;motif=TGCA;tsd=ATAT
ctg15	LTR_retriever	Gypsy_LTR_retrotransposon	5539564	5543047	.	-	.	ID=LTRRT_247;Parent=repeat_region_247;Name=ctg15:5539564..5543047;Classification=LTR/Gypsy;Sequence_ontology=SO:0002265;ltr_identity=0.9872;Method=structural;motif=TGCA;tsd=ATAT
ctg15	LTR_retriever	long_terminal_repeat	5542655	5543047	.	-	.	ID=rLTR_247;Parent=repeat_region_247;Name=ctg15:5539564..5543047;Classification=LTR/Gypsy;Sequence_ontology=SO:0000286;ltr_identity=0.9872;Method=structural;motif=TGCA;tsd=ATAT
ctg15	LTR_retriever	target_site_duplication	5543048	5543051	.	-	.	ID=rTSD_247;Parent=repeat_region_247;Name=ctg15:5539564..5543047;Classification=LTR/Gypsy;Sequence_ontology=SO:0000434;ltr_identity=0.9872;Method=structural;motif=TGCA;tsd=ATAT
###
ctg15	LTR_retriever	repeat_region	6367005	6372948	.	-	.	ID=repeat_region_248;Name=ctg15:6367009..6372944;Classification=LTR/Gypsy;Sequence_ontology=SO:0000657;ltr_identity=1.0000;Method=structural;motif=TGCA;tsd=GGTT
ctg15	LTR_retriever	target_site_duplication	6367005	6367008	.	-	.	ID=lTSD_248;Parent=repeat_region_248;Name=ctg15:6367009..6372944;Classification=LTR/Gypsy;Sequence_ontology=SO:0000434;ltr_identity=1.0000;Method=structural;motif=TGCA;tsd=GGTT
ctg15	LTR_retriever	long_terminal_repeat	6367009	6367122	.	-	.	ID=lLTR_248;Parent=repeat_region_248;Name=ctg15:6367009..6372944;Classification=LTR/Gypsy;Sequence_ontology=SO:0000286;ltr_identity=1.0000;Method=structural;motif=TGCA;tsd=GGTT
ctg15	LTR_retriever	Gypsy_LTR_retrotransposon	6367009	6372944	.	-	.	ID=LTRRT_248;Parent=repeat_region_248;Name=ctg15:6367009..6372944;Classification=LTR/Gypsy;Sequence_ontology=SO:0002265;ltr_identity=1.0000;Method=structural;motif=TGCA;tsd=GGTT
ctg15	LTR_retriever	long_terminal_repeat	6372831	6372944	.	-	.	ID=rLTR_248;Parent=repeat_region_248;Name=ctg15:6367009..6372944;Classification=LTR/Gypsy;Sequence_ontology=SO:0000286;ltr_identity=1.0000;Method=structural;motif=TGCA;tsd=GGTT
ctg15	LTR_retriever	target_site_duplication	6372945	6372948	.	-	.	ID=rTSD_248;Parent=repeat_region_248;Name=ctg15:6367009..6372944;Classification=LTR/Gypsy;Sequence_ontology=SO:0000434;ltr_identity=1.0000;Method=structural;motif=TGCA;tsd=GGTT
###
ctg15	LTR_retriever	repeat_region	6621659	6631572	.	-	.	ID=repeat_region_249;Name=ctg15:6621663..6631568;Classification=LTR/Gypsy;Sequence_ontology=SO:0000657;ltr_identity=0.9864;Method=structural;motif=TGCA;tsd=GTAC
ctg15	LTR_retriever	target_site_duplication	6621659	6621662	.	-	.	ID=lTSD_249;Parent=repeat_region_249;Name=ctg15:6621663..6631568;Classification=LTR/Gypsy;Sequence_ontology=SO:0000434;ltr_identity=0.9864;Method=structural;motif=TGCA;tsd=GTAC
ctg15	LTR_retriever	long_terminal_repeat	6621663	6621957	.	-	.	ID=lLTR_249;Parent=repeat_region_249;Name=ctg15:6621663..6631568;Classification=LTR/Gypsy;Sequence_ontology=SO:0000286;ltr_identity=0.9864;Method=structural;motif=TGCA;tsd=GTAC
ctg15	LTR_retriever	Gypsy_LTR_retrotransposon	6621663	6631568	.	-	.	ID=LTRRT_249;Parent=repeat_region_249;Name=ctg15:6621663..6631568;Classification=LTR/Gypsy;Sequence_ontology=SO:0002265;ltr_identity=0.9864;Method=structural;motif=TGCA;tsd=GTAC
ctg15	LTR_retriever	long_terminal_repeat	6631272	6631568	.	-	.	ID=rLTR_249;Parent=repeat_region_249;Name=ctg15:6621663..6631568;Classification=LTR/Gypsy;Sequence_ontology=SO:0000286;ltr_identity=0.9864;Method=structural;motif=TGCA;tsd=GTAC
ctg15	LTR_retriever	target_site_duplication	6631569	6631572	.	-	.	ID=rTSD_249;Parent=repeat_region_249;Name=ctg15:6621663..6631568;Classification=LTR/Gypsy;Sequence_ontology=SO:0000434;ltr_identity=0.9864;Method=structural;motif=TGCA;tsd=GTAC
###
ctg15	LTR_retriever	repeat_region	6636473	6639956	.	-	.	ID=repeat_region_250;Name=ctg15:6636480..6639952;Classification=LTR/Gypsy;Sequence_ontology=SO:0000657;ltr_identity=0.9974;Method=structural;motif=TGCA;tsd=TTAT
ctg15	LTR_retriever	target_site_duplication	6636473	6636476	.	-	.	ID=lTSD_250;Parent=repeat_region_250;Name=ctg15:6636480..6639952;Classification=LTR/Gypsy;Sequence_ontology=SO:0000434;ltr_identity=0.9974;Method=structural;motif=TGCA;tsd=TTAT
ctg15	LTR_retriever	long_terminal_repeat	6636480	6636871	.	-	.	ID=lLTR_250;Parent=repeat_region_250;Name=ctg15:6636480..6639952;Classification=LTR/Gypsy;Sequence_ontology=SO:0000286;ltr_identity=0.9974;Method=structural;motif=TGCA;tsd=TTAT
ctg15	LTR_retriever	Gypsy_LTR_retrotransposon	6636480	6639952	.	-	.	ID=LTRRT_250;Parent=repeat_region_250;Name=ctg15:6636480..6639952;Classification=LTR/Gypsy;Sequence_ontology=SO:0002265;ltr_identity=0.9974;Method=structural;motif=TGCA;tsd=TTAT
ctg15	LTR_retriever	long_terminal_repeat	6639554	6639952	.	-	.	ID=rLTR_250;Parent=repeat_region_250;Name=ctg15:6636480..6639952;Classification=LTR/Gypsy;Sequence_ontology=SO:0000286;ltr_identity=0.9974;Method=structural;motif=TGCA;tsd=TTAT
ctg15	LTR_retriever	target_site_duplication	6639953	6639956	.	-	.	ID=rTSD_250;Parent=repeat_region_250;Name=ctg15:6636480..6639952;Classification=LTR/Gypsy;Sequence_ontology=SO:0000434;ltr_identity=0.9974;Method=structural;motif=TGCA;tsd=TTAT
###
ctg15	LTR_retriever	repeat_region	7059423	7065073	.	-	.	ID=repeat_region_251;Name=ctg15:7059427..7065069;Classification=LTR/Gypsy;Sequence_ontology=SO:0000657;ltr_identity=1.0000;Method=structural;motif=TGCA;tsd=ATAT
ctg15	LTR_retriever	target_site_duplication	7059423	7059426	.	-	.	ID=lTSD_251;Parent=repeat_region_251;Name=ctg15:7059427..7065069;Classification=LTR/Gypsy;Sequence_ontology=SO:0000434;ltr_identity=1.0000;Method=structural;motif=TGCA;tsd=ATAT
ctg15	LTR_retriever	long_terminal_repeat	7059427	7059822	.	-	.	ID=lLTR_251;Parent=repeat_region_251;Name=ctg15:7059427..7065069;Classification=LTR/Gypsy;Sequence_ontology=SO:0000286;ltr_identity=1.0000;Method=structural;motif=TGCA;tsd=ATAT
ctg15	LTR_retriever	Gypsy_LTR_retrotransposon	7059427	7065069	.	-	.	ID=LTRRT_251;Parent=repeat_region_251;Name=ctg15:7059427..7065069;Classification=LTR/Gypsy;Sequence_ontology=SO:0002265;ltr_identity=1.0000;Method=structural;motif=TGCA;tsd=ATAT
ctg15	LTR_retriever	long_terminal_repeat	7064674	7065069	.	-	.	ID=rLTR_251;Parent=repeat_region_251;Name=ctg15:7059427..7065069;Classification=LTR/Gypsy;Sequence_ontology=SO:0000286;ltr_identity=1.0000;Method=structural;motif=TGCA;tsd=ATAT
ctg15	LTR_retriever	target_site_duplication	7065070	7065073	.	-	.	ID=rTSD_251;Parent=repeat_region_251;Name=ctg15:7059427..7065069;Classification=LTR/Gypsy;Sequence_ontology=SO:0000434;ltr_identity=1.0000;Method=structural;motif=TGCA;tsd=ATAT
###
ctg15	LTR_retriever	repeat_region	7434561	7440152	.	-	.	ID=repeat_region_252;Name=ctg15:7434565..7440148;Classification=LTR/Gypsy;Sequence_ontology=SO:0000657;ltr_identity=0.9922;Method=structural;motif=TGCA;tsd=ATAC
ctg15	LTR_retriever	target_site_duplication	7434561	7434564	.	-	.	ID=lTSD_252;Parent=repeat_region_252;Name=ctg15:7434565..7440148;Classification=LTR/Gypsy;Sequence_ontology=SO:0000434;ltr_identity=0.9922;Method=structural;motif=TGCA;tsd=ATAC
ctg15	LTR_retriever	long_terminal_repeat	7434565	7434952	.	-	.	ID=lLTR_252;Parent=repeat_region_252;Name=ctg15:7434565..7440148;Classification=LTR/Gypsy;Sequence_ontology=SO:0000286;ltr_identity=0.9922;Method=structural;motif=TGCA;tsd=ATAC
ctg15	LTR_retriever	Gypsy_LTR_retrotransposon	7434565	7440148	.	-	.	ID=LTRRT_252;Parent=repeat_region_252;Name=ctg15:7434565..7440148;Classification=LTR/Gypsy;Sequence_ontology=SO:0002265;ltr_identity=0.9922;Method=structural;motif=TGCA;tsd=ATAC
ctg15	LTR_retriever	long_terminal_repeat	7439763	7440148	.	-	.	ID=rLTR_252;Parent=repeat_region_252;Name=ctg15:7434565..7440148;Classification=LTR/Gypsy;Sequence_ontology=SO:0000286;ltr_identity=0.9922;Method=structural;motif=TGCA;tsd=ATAC
ctg15	LTR_retriever	target_site_duplication	7440149	7440152	.	-	.	ID=rTSD_252;Parent=repeat_region_252;Name=ctg15:7434565..7440148;Classification=LTR/Gypsy;Sequence_ontology=SO:0000434;ltr_identity=0.9922;Method=structural;motif=TGCA;tsd=ATAC
###
ctg15	LTR_retriever	repeat_region	8023112	8027094	.	+	.	ID=repeat_region_253;Name=ctg15:8023116..8027090;Classification=LTR/Gypsy;Sequence_ontology=SO:0000657;ltr_identity=0.9761;Method=structural;motif=TGCA;tsd=ATAT
ctg15	LTR_retriever	target_site_duplication	8023112	8023115	.	+	.	ID=lTSD_253;Parent=repeat_region_253;Name=ctg15:8023116..8027090;Classification=LTR/Gypsy;Sequence_ontology=SO:0000434;ltr_identity=0.9761;Method=structural;motif=TGCA;tsd=ATAT
ctg15	LTR_retriever	long_terminal_repeat	8023116	8023502	.	+	.	ID=lLTR_253;Parent=repeat_region_253;Name=ctg15:8023116..8027090;Classification=LTR/Gypsy;Sequence_ontology=SO:0000286;ltr_identity=0.9761;Method=structural;motif=TGCA;tsd=ATAT
ctg15	LTR_retriever	Gypsy_LTR_retrotransposon	8023116	8027090	.	+	.	ID=LTRRT_253;Parent=repeat_region_253;Name=ctg15:8023116..8027090;Classification=LTR/Gypsy;Sequence_ontology=SO:0002265;ltr_identity=0.9761;Method=structural;motif=TGCA;tsd=ATAT
ctg15	LTR_retriever	long_terminal_repeat	8026705	8027090	.	+	.	ID=rLTR_253;Parent=repeat_region_253;Name=ctg15:8023116..8027090;Classification=LTR/Gypsy;Sequence_ontology=SO:0000286;ltr_identity=0.9761;Method=structural;motif=TGCA;tsd=ATAT
ctg15	LTR_retriever	target_site_duplication	8027091	8027094	.	+	.	ID=rTSD_253;Parent=repeat_region_253;Name=ctg15:8023116..8027090;Classification=LTR/Gypsy;Sequence_ontology=SO:0000434;ltr_identity=0.9761;Method=structural;motif=TGCA;tsd=ATAT
###
ctg15	LTR_retriever	repeat_region	9453298	9461502	.	-	.	ID=repeat_region_254;Name=ctg15:9453302..9461498;Classification=LTR/Gypsy;Sequence_ontology=SO:0000657;ltr_identity=1.0000;Method=structural;motif=TGCA;tsd=GTAC
ctg15	LTR_retriever	target_site_duplication	9453298	9453301	.	-	.	ID=lTSD_254;Parent=repeat_region_254;Name=ctg15:9453302..9461498;Classification=LTR/Gypsy;Sequence_ontology=SO:0000434;ltr_identity=1.0000;Method=structural;motif=TGCA;tsd=GTAC
ctg15	LTR_retriever	long_terminal_repeat	9453302	9453530	.	-	.	ID=lLTR_254;Parent=repeat_region_254;Name=ctg15:9453302..9461498;Classification=LTR/Gypsy;Sequence_ontology=SO:0000286;ltr_identity=1.0000;Method=structural;motif=TGCA;tsd=GTAC
ctg15	LTR_retriever	Gypsy_LTR_retrotransposon	9453302	9461498	.	-	.	ID=LTRRT_254;Parent=repeat_region_254;Name=ctg15:9453302..9461498;Classification=LTR/Gypsy;Sequence_ontology=SO:0002265;ltr_identity=1.0000;Method=structural;motif=TGCA;tsd=GTAC
ctg15	LTR_retriever	long_terminal_repeat	9461264	9461498	.	-	.	ID=rLTR_254;Parent=repeat_region_254;Name=ctg15:9453302..9461498;Classification=LTR/Gypsy;Sequence_ontology=SO:0000286;ltr_identity=1.0000;Method=structural;motif=TGCA;tsd=GTAC
ctg15	LTR_retriever	target_site_duplication	9461499	9461502	.	-	.	ID=rTSD_254;Parent=repeat_region_254;Name=ctg15:9453302..9461498;Classification=LTR/Gypsy;Sequence_ontology=SO:0000434;ltr_identity=1.0000;Method=structural;motif=TGCA;tsd=GTAC
###
ctg15	LTR_retriever	repeat_region	9476027	9478902	.	?	.	ID=repeat_region_255;Name=ctg15:9476031..9478898;Classification=LTR/unknown;Sequence_ontology=SO:0000657;ltr_identity=0.9728;Method=structural;motif=TGCA;tsd=AATA
ctg15	LTR_retriever	target_site_duplication	9476027	9476030	.	?	.	ID=lTSD_255;Parent=repeat_region_255;Name=ctg15:9476031..9478898;Classification=LTR/unknown;Sequence_ontology=SO:0000434;ltr_identity=0.9728;Method=structural;motif=TGCA;tsd=AATA
ctg15	LTR_retriever	long_terminal_repeat	9476031	9476291	.	?	.	ID=lLTR_255;Parent=repeat_region_255;Name=ctg15:9476031..9478898;Classification=LTR/unknown;Sequence_ontology=SO:0000286;ltr_identity=0.9728;Method=structural;motif=TGCA;tsd=AATA
ctg15	LTR_retriever	LTR_retrotransposon	9476031	9478898	.	?	.	ID=LTRRT_255;Parent=repeat_region_255;Name=ctg15:9476031..9478898;Classification=LTR/unknown;Sequence_ontology=SO:0000186;ltr_identity=0.9728;Method=structural;motif=TGCA;tsd=AATA
ctg15	LTR_retriever	long_terminal_repeat	9478642	9478898	.	?	.	ID=rLTR_255;Parent=repeat_region_255;Name=ctg15:9476031..9478898;Classification=LTR/unknown;Sequence_ontology=SO:0000286;ltr_identity=0.9728;Method=structural;motif=TGCA;tsd=AATA
ctg15	LTR_retriever	target_site_duplication	9478899	9478902	.	?	.	ID=rTSD_255;Parent=repeat_region_255;Name=ctg15:9476031..9478898;Classification=LTR/unknown;Sequence_ontology=SO:0000434;ltr_identity=0.9728;Method=structural;motif=TGCA;tsd=AATA
###
ctg15	LTR_retriever	repeat_region	10916575	10920009	.	-	.	ID=repeat_region_256;Name=ctg15:10916579..10920005;Classification=LTR/Gypsy;Sequence_ontology=SO:0000657;ltr_identity=0.9926;Method=structural;motif=TGCA;tsd=ATAT
ctg15	LTR_retriever	target_site_duplication	10916575	10916578	.	-	.	ID=lTSD_256;Parent=repeat_region_256;Name=ctg15:10916579..10920005;Classification=LTR/Gypsy;Sequence_ontology=SO:0000434;ltr_identity=0.9926;Method=structural;motif=TGCA;tsd=ATAT
ctg15	LTR_retriever	long_terminal_repeat	10916579	10916985	.	-	.	ID=lLTR_256;Parent=repeat_region_256;Name=ctg15:10916579..10920005;Classification=LTR/Gypsy;Sequence_ontology=SO:0000286;ltr_identity=0.9926;Method=structural;motif=TGCA;tsd=ATAT
ctg15	LTR_retriever	Gypsy_LTR_retrotransposon	10916579	10920005	.	-	.	ID=LTRRT_256;Parent=repeat_region_256;Name=ctg15:10916579..10920005;Classification=LTR/Gypsy;Sequence_ontology=SO:0002265;ltr_identity=0.9926;Method=structural;motif=TGCA;tsd=ATAT
ctg15	LTR_retriever	long_terminal_repeat	10919599	10920005	.	-	.	ID=rLTR_256;Parent=repeat_region_256;Name=ctg15:10916579..10920005;Classification=LTR/Gypsy;Sequence_ontology=SO:0000286;ltr_identity=0.9926;Method=structural;motif=TGCA;tsd=ATAT
ctg15	LTR_retriever	target_site_duplication	10920006	10920009	.	-	.	ID=rTSD_256;Parent=repeat_region_256;Name=ctg15:10916579..10920005;Classification=LTR/Gypsy;Sequence_ontology=SO:0000434;ltr_identity=0.9926;Method=structural;motif=TGCA;tsd=ATAT
###
ctg15	LTR_retriever	repeat_region	11470705	11476788	.	+	.	ID=repeat_region_257;Name=ctg15:11470709..11476784;Classification=LTR/Gypsy;Sequence_ontology=SO:0000657;ltr_identity=1.0000;Method=structural;motif=TGCA;tsd=GAAC
ctg15	LTR_retriever	target_site_duplication	11470705	11470708	.	+	.	ID=lTSD_257;Parent=repeat_region_257;Name=ctg15:11470709..11476784;Classification=LTR/Gypsy;Sequence_ontology=SO:0000434;ltr_identity=1.0000;Method=structural;motif=TGCA;tsd=GAAC
ctg15	LTR_retriever	long_terminal_repeat	11470709	11471003	.	+	.	ID=lLTR_257;Parent=repeat_region_257;Name=ctg15:11470709..11476784;Classification=LTR/Gypsy;Sequence_ontology=SO:0000286;ltr_identity=1.0000;Method=structural;motif=TGCA;tsd=GAAC
ctg15	LTR_retriever	Gypsy_LTR_retrotransposon	11470709	11476784	.	+	.	ID=LTRRT_257;Parent=repeat_region_257;Name=ctg15:11470709..11476784;Classification=LTR/Gypsy;Sequence_ontology=SO:0002265;ltr_identity=1.0000;Method=structural;motif=TGCA;tsd=GAAC
ctg15	LTR_retriever	long_terminal_repeat	11476493	11476784	.	+	.	ID=rLTR_257;Parent=repeat_region_257;Name=ctg15:11470709..11476784;Classification=LTR/Gypsy;Sequence_ontology=SO:0000286;ltr_identity=1.0000;Method=structural;motif=TGCA;tsd=GAAC
ctg15	LTR_retriever	target_site_duplication	11476785	11476788	.	+	.	ID=rTSD_257;Parent=repeat_region_257;Name=ctg15:11470709..11476784;Classification=LTR/Gypsy;Sequence_ontology=SO:0000434;ltr_identity=1.0000;Method=structural;motif=TGCA;tsd=GAAC
###
ctg15	LTR_retriever	repeat_region	13759535	13765122	.	+	.	ID=repeat_region_258;Name=ctg15:13759539..13765118;Classification=LTR/Gypsy;Sequence_ontology=SO:0000657;ltr_identity=0.9896;Method=structural;motif=TGCA;tsd=TTAC
ctg15	LTR_retriever	target_site_duplication	13759535	13759538	.	+	.	ID=lTSD_258;Parent=repeat_region_258;Name=ctg15:13759539..13765118;Classification=LTR/Gypsy;Sequence_ontology=SO:0000434;ltr_identity=0.9896;Method=structural;motif=TGCA;tsd=TTAC
ctg15	LTR_retriever	long_terminal_repeat	13759539	13759926	.	+	.	ID=lLTR_258;Parent=repeat_region_258;Name=ctg15:13759539..13765118;Classification=LTR/Gypsy;Sequence_ontology=SO:0000286;ltr_identity=0.9896;Method=structural;motif=TGCA;tsd=TTAC
ctg15	LTR_retriever	Gypsy_LTR_retrotransposon	13759539	13765118	.	+	.	ID=LTRRT_258;Parent=repeat_region_258;Name=ctg15:13759539..13765118;Classification=LTR/Gypsy;Sequence_ontology=SO:0002265;ltr_identity=0.9896;Method=structural;motif=TGCA;tsd=TTAC
ctg15	LTR_retriever	long_terminal_repeat	13764728	13765118	.	+	.	ID=rLTR_258;Parent=repeat_region_258;Name=ctg15:13759539..13765118;Classification=LTR/Gypsy;Sequence_ontology=SO:0000286;ltr_identity=0.9896;Method=structural;motif=TGCA;tsd=TTAC
ctg15	LTR_retriever	target_site_duplication	13765119	13765122	.	+	.	ID=rTSD_258;Parent=repeat_region_258;Name=ctg15:13759539..13765118;Classification=LTR/Gypsy;Sequence_ontology=SO:0000434;ltr_identity=0.9896;Method=structural;motif=TGCA;tsd=TTAC
###
ctg15	LTR_retriever	repeat_region	13788756	13792260	.	+	.	ID=repeat_region_259;Name=ctg15:13788760..13792256;Classification=LTR/Gypsy;Sequence_ontology=SO:0000657;ltr_identity=0.9899;Method=structural;motif=TGCA;tsd=ATAT
ctg15	LTR_retriever	target_site_duplication	13788756	13788759	.	+	.	ID=lTSD_259;Parent=repeat_region_259;Name=ctg15:13788760..13792256;Classification=LTR/Gypsy;Sequence_ontology=SO:0000434;ltr_identity=0.9899;Method=structural;motif=TGCA;tsd=ATAT
ctg15	LTR_retriever	long_terminal_repeat	13788760	13789156	.	+	.	ID=lLTR_259;Parent=repeat_region_259;Name=ctg15:13788760..13792256;Classification=LTR/Gypsy;Sequence_ontology=SO:0000286;ltr_identity=0.9899;Method=structural;motif=TGCA;tsd=ATAT
ctg15	LTR_retriever	Gypsy_LTR_retrotransposon	13788760	13792256	.	+	.	ID=LTRRT_259;Parent=repeat_region_259;Name=ctg15:13788760..13792256;Classification=LTR/Gypsy;Sequence_ontology=SO:0002265;ltr_identity=0.9899;Method=structural;motif=TGCA;tsd=ATAT
ctg15	LTR_retriever	long_terminal_repeat	13791861	13792256	.	+	.	ID=rLTR_259;Parent=repeat_region_259;Name=ctg15:13788760..13792256;Classification=LTR/Gypsy;Sequence_ontology=SO:0000286;ltr_identity=0.9899;Method=structural;motif=TGCA;tsd=ATAT
ctg15	LTR_retriever	target_site_duplication	13792257	13792260	.	+	.	ID=rTSD_259;Parent=repeat_region_259;Name=ctg15:13788760..13792256;Classification=LTR/Gypsy;Sequence_ontology=SO:0000434;ltr_identity=0.9899;Method=structural;motif=TGCA;tsd=ATAT
###
##sequence-region   ctg16 1 4153525
ctg16	LTR_retriever	repeat_region	351080	356686	.	-	.	ID=repeat_region_260;Name=ctg16:351085..356681;Classification=LTR/Gypsy;Sequence_ontology=SO:0000657;ltr_identity=0.9948;Method=structural;motif=TACA;tsd=ATACA
ctg16	LTR_retriever	target_site_duplication	351080	351084	.	-	.	ID=lTSD_260;Parent=repeat_region_260;Name=ctg16:351085..356681;Classification=LTR/Gypsy;Sequence_ontology=SO:0000434;ltr_identity=0.9948;Method=structural;motif=TACA;tsd=ATACA
ctg16	LTR_retriever	long_terminal_repeat	351085	351480	.	-	.	ID=lLTR_260;Parent=repeat_region_260;Name=ctg16:351085..356681;Classification=LTR/Gypsy;Sequence_ontology=SO:0000286;ltr_identity=0.9948;Method=structural;motif=TACA;tsd=ATACA
ctg16	LTR_retriever	Gypsy_LTR_retrotransposon	351085	356681	.	-	.	ID=LTRRT_260;Parent=repeat_region_260;Name=ctg16:351085..356681;Classification=LTR/Gypsy;Sequence_ontology=SO:0002265;ltr_identity=0.9948;Method=structural;motif=TACA;tsd=ATACA
ctg16	LTR_retriever	long_terminal_repeat	356291	356681	.	-	.	ID=rLTR_260;Parent=repeat_region_260;Name=ctg16:351085..356681;Classification=LTR/Gypsy;Sequence_ontology=SO:0000286;ltr_identity=0.9948;Method=structural;motif=TACA;tsd=ATACA
ctg16	LTR_retriever	target_site_duplication	356682	356686	.	-	.	ID=rTSD_260;Parent=repeat_region_260;Name=ctg16:351085..356681;Classification=LTR/Gypsy;Sequence_ontology=SO:0000434;ltr_identity=0.9948;Method=structural;motif=TACA;tsd=ATACA
###
ctg16	LTR_retriever	repeat_region	811297	815276	.	+	.	ID=repeat_region_261;Name=ctg16:811302..815271;Classification=LTR/Gypsy;Sequence_ontology=SO:0000657;ltr_identity=0.9417;Method=structural;motif=TGCA;tsd=TACAT
ctg16	LTR_retriever	target_site_duplication	811297	811301	.	+	.	ID=lTSD_261;Parent=repeat_region_261;Name=ctg16:811302..815271;Classification=LTR/Gypsy;Sequence_ontology=SO:0000434;ltr_identity=0.9417;Method=structural;motif=TGCA;tsd=TACAT
ctg16	LTR_retriever	long_terminal_repeat	811302	811404	.	+	.	ID=lLTR_261;Parent=repeat_region_261;Name=ctg16:811302..815271;Classification=LTR/Gypsy;Sequence_ontology=SO:0000286;ltr_identity=0.9417;Method=structural;motif=TGCA;tsd=TACAT
ctg16	LTR_retriever	Gypsy_LTR_retrotransposon	811302	815271	.	+	.	ID=LTRRT_261;Parent=repeat_region_261;Name=ctg16:811302..815271;Classification=LTR/Gypsy;Sequence_ontology=SO:0002265;ltr_identity=0.9417;Method=structural;motif=TGCA;tsd=TACAT
ctg16	LTR_retriever	long_terminal_repeat	815169	815271	.	+	.	ID=rLTR_261;Parent=repeat_region_261;Name=ctg16:811302..815271;Classification=LTR/Gypsy;Sequence_ontology=SO:0000286;ltr_identity=0.9417;Method=structural;motif=TGCA;tsd=TACAT
ctg16	LTR_retriever	target_site_duplication	815272	815276	.	+	.	ID=rTSD_261;Parent=repeat_region_261;Name=ctg16:811302..815271;Classification=LTR/Gypsy;Sequence_ontology=SO:0000434;ltr_identity=0.9417;Method=structural;motif=TGCA;tsd=TACAT
###
ctg16	LTR_retriever	repeat_region	1191322	1195738	.	?	.	ID=repeat_region_262;Name=ctg16:1191327..1195733;Classification=LTR/unknown;Sequence_ontology=SO:0000657;ltr_identity=0.9652;Method=structural;motif=TGCA;tsd=TTGCA
ctg16	LTR_retriever	target_site_duplication	1191322	1191326	.	?	.	ID=lTSD_262;Parent=repeat_region_262;Name=ctg16:1191327..1195733;Classification=LTR/unknown;Sequence_ontology=SO:0000434;ltr_identity=0.9652;Method=structural;motif=TGCA;tsd=TTGCA
ctg16	LTR_retriever	long_terminal_repeat	1191327	1191527	.	?	.	ID=lLTR_262;Parent=repeat_region_262;Name=ctg16:1191327..1195733;Classification=LTR/unknown;Sequence_ontology=SO:0000286;ltr_identity=0.9652;Method=structural;motif=TGCA;tsd=TTGCA
ctg16	LTR_retriever	LTR_retrotransposon	1191327	1195733	.	?	.	ID=LTRRT_262;Parent=repeat_region_262;Name=ctg16:1191327..1195733;Classification=LTR/unknown;Sequence_ontology=SO:0000186;ltr_identity=0.9652;Method=structural;motif=TGCA;tsd=TTGCA
ctg16	LTR_retriever	long_terminal_repeat	1195521	1195733	.	?	.	ID=rLTR_262;Parent=repeat_region_262;Name=ctg16:1191327..1195733;Classification=LTR/unknown;Sequence_ontology=SO:0000286;ltr_identity=0.9652;Method=structural;motif=TGCA;tsd=TTGCA
ctg16	LTR_retriever	target_site_duplication	1195734	1195738	.	?	.	ID=rTSD_262;Parent=repeat_region_262;Name=ctg16:1191327..1195733;Classification=LTR/unknown;Sequence_ontology=SO:0000434;ltr_identity=0.9652;Method=structural;motif=TGCA;tsd=TTGCA
###
ctg16	LTR_retriever	repeat_region	1648466	1654057	.	+	.	ID=repeat_region_263;Name=ctg16:1648471..1654052;Classification=LTR/Gypsy;Sequence_ontology=SO:0000657;ltr_identity=0.9772;Method=structural;motif=TATA;tsd=TATTA
ctg16	LTR_retriever	target_site_duplication	1648466	1648470	.	+	.	ID=lTSD_263;Parent=repeat_region_263;Name=ctg16:1648471..1654052;Classification=LTR/Gypsy;Sequence_ontology=SO:0000434;ltr_identity=0.9772;Method=structural;motif=TATA;tsd=TATTA
ctg16	LTR_retriever	long_terminal_repeat	1648471	1648871	.	+	.	ID=lLTR_263;Parent=repeat_region_263;Name=ctg16:1648471..1654052;Classification=LTR/Gypsy;Sequence_ontology=SO:0000286;ltr_identity=0.9772;Method=structural;motif=TATA;tsd=TATTA
ctg16	LTR_retriever	Gypsy_LTR_retrotransposon	1648471	1654052	.	+	.	ID=LTRRT_263;Parent=repeat_region_263;Name=ctg16:1648471..1654052;Classification=LTR/Gypsy;Sequence_ontology=SO:0002265;ltr_identity=0.9772;Method=structural;motif=TATA;tsd=TATTA
ctg16	LTR_retriever	long_terminal_repeat	1653651	1654052	.	+	.	ID=rLTR_263;Parent=repeat_region_263;Name=ctg16:1648471..1654052;Classification=LTR/Gypsy;Sequence_ontology=SO:0000286;ltr_identity=0.9772;Method=structural;motif=TATA;tsd=TATTA
ctg16	LTR_retriever	target_site_duplication	1654053	1654057	.	+	.	ID=rTSD_263;Parent=repeat_region_263;Name=ctg16:1648471..1654052;Classification=LTR/Gypsy;Sequence_ontology=SO:0000434;ltr_identity=0.9772;Method=structural;motif=TATA;tsd=TATTA
###
ctg16	LTR_retriever	repeat_region	1882070	1893189	.	+	.	ID=repeat_region_264;Name=ctg16:1882074..1893185;Classification=LTR/Gypsy;Sequence_ontology=SO:0000657;ltr_identity=0.9695;Method=structural;motif=TGCA;tsd=ATAT
ctg16	LTR_retriever	target_site_duplication	1882070	1882073	.	+	.	ID=lTSD_264;Parent=repeat_region_264;Name=ctg16:1882074..1893185;Classification=LTR/Gypsy;Sequence_ontology=SO:0000434;ltr_identity=0.9695;Method=structural;motif=TGCA;tsd=ATAT
ctg16	LTR_retriever	long_terminal_repeat	1882074	1882466	.	+	.	ID=lLTR_264;Parent=repeat_region_264;Name=ctg16:1882074..1893185;Classification=LTR/Gypsy;Sequence_ontology=SO:0000286;ltr_identity=0.9695;Method=structural;motif=TGCA;tsd=ATAT
ctg16	LTR_retriever	Gypsy_LTR_retrotransposon	1882074	1893185	.	+	.	ID=LTRRT_264;Parent=repeat_region_264;Name=ctg16:1882074..1893185;Classification=LTR/Gypsy;Sequence_ontology=SO:0002265;ltr_identity=0.9695;Method=structural;motif=TGCA;tsd=ATAT
ctg16	LTR_retriever	long_terminal_repeat	1892793	1893185	.	+	.	ID=rLTR_264;Parent=repeat_region_264;Name=ctg16:1882074..1893185;Classification=LTR/Gypsy;Sequence_ontology=SO:0000286;ltr_identity=0.9695;Method=structural;motif=TGCA;tsd=ATAT
ctg16	LTR_retriever	target_site_duplication	1893186	1893189	.	+	.	ID=rTSD_264;Parent=repeat_region_264;Name=ctg16:1882074..1893185;Classification=LTR/Gypsy;Sequence_ontology=SO:0000434;ltr_identity=0.9695;Method=structural;motif=TGCA;tsd=ATAT
###
ctg16	LTR_retriever	repeat_region	1885569	1891041	.	?	.	ID=repeat_region_265;Name=ctg16:1885573..1891037;Classification=LTR/unknown;Sequence_ontology=SO:0000657;ltr_identity=1.0000;Method=structural;motif=TGCA;tsd=AGGA
ctg16	LTR_retriever	target_site_duplication	1885569	1885572	.	?	.	ID=lTSD_265;Parent=repeat_region_265;Name=ctg16:1885573..1891037;Classification=LTR/unknown;Sequence_ontology=SO:0000434;ltr_identity=1.0000;Method=structural;motif=TGCA;tsd=AGGA
ctg16	LTR_retriever	long_terminal_repeat	1885573	1885701	.	?	.	ID=lLTR_265;Parent=repeat_region_265;Name=ctg16:1885573..1891037;Classification=LTR/unknown;Sequence_ontology=SO:0000286;ltr_identity=1.0000;Method=structural;motif=TGCA;tsd=AGGA
ctg16	LTR_retriever	LTR_retrotransposon	1885573	1891037	.	?	.	ID=LTRRT_265;Parent=repeat_region_265;Name=ctg16:1885573..1891037;Classification=LTR/unknown;Sequence_ontology=SO:0000186;ltr_identity=1.0000;Method=structural;motif=TGCA;tsd=AGGA
ctg16	LTR_retriever	long_terminal_repeat	1890911	1891037	.	?	.	ID=rLTR_265;Parent=repeat_region_265;Name=ctg16:1885573..1891037;Classification=LTR/unknown;Sequence_ontology=SO:0000286;ltr_identity=1.0000;Method=structural;motif=TGCA;tsd=AGGA
ctg16	LTR_retriever	target_site_duplication	1891038	1891041	.	?	.	ID=rTSD_265;Parent=repeat_region_265;Name=ctg16:1885573..1891037;Classification=LTR/unknown;Sequence_ontology=SO:0000434;ltr_identity=1.0000;Method=structural;motif=TGCA;tsd=AGGA
###
ctg16	LTR_retriever	repeat_region	2230875	2239216	.	-	.	ID=repeat_region_266;Name=ctg16:2230880..2239211;Classification=LTR/Gypsy;Sequence_ontology=SO:0000657;ltr_identity=1.0000;Method=structural;motif=TGCA;tsd=ACAAG
ctg16	LTR_retriever	target_site_duplication	2230875	2230879	.	-	.	ID=lTSD_266;Parent=repeat_region_266;Name=ctg16:2230880..2239211;Classification=LTR/Gypsy;Sequence_ontology=SO:0000434;ltr_identity=1.0000;Method=structural;motif=TGCA;tsd=ACAAG
ctg16	LTR_retriever	long_terminal_repeat	2230880	2231083	.	-	.	ID=lLTR_266;Parent=repeat_region_266;Name=ctg16:2230880..2239211;Classification=LTR/Gypsy;Sequence_ontology=SO:0000286;ltr_identity=1.0000;Method=structural;motif=TGCA;tsd=ACAAG
ctg16	LTR_retriever	Gypsy_LTR_retrotransposon	2230880	2239211	.	-	.	ID=LTRRT_266;Parent=repeat_region_266;Name=ctg16:2230880..2239211;Classification=LTR/Gypsy;Sequence_ontology=SO:0002265;ltr_identity=1.0000;Method=structural;motif=TGCA;tsd=ACAAG
ctg16	LTR_retriever	long_terminal_repeat	2239008	2239211	.	-	.	ID=rLTR_266;Parent=repeat_region_266;Name=ctg16:2230880..2239211;Classification=LTR/Gypsy;Sequence_ontology=SO:0000286;ltr_identity=1.0000;Method=structural;motif=TGCA;tsd=ACAAG
ctg16	LTR_retriever	target_site_duplication	2239212	2239216	.	-	.	ID=rTSD_266;Parent=repeat_region_266;Name=ctg16:2230880..2239211;Classification=LTR/Gypsy;Sequence_ontology=SO:0000434;ltr_identity=1.0000;Method=structural;motif=TGCA;tsd=ACAAG
###
ctg16	LTR_retriever	repeat_region	2673635	2680400	.	+	.	ID=repeat_region_267;Name=ctg16:2673640..2680395;Classification=LTR/Gypsy;Sequence_ontology=SO:0000657;ltr_identity=0.9693;Method=structural;motif=TGCA;tsd=GATAG
ctg16	LTR_retriever	target_site_duplication	2673635	2673639	.	+	.	ID=lTSD_267;Parent=repeat_region_267;Name=ctg16:2673640..2680395;Classification=LTR/Gypsy;Sequence_ontology=SO:0000434;ltr_identity=0.9693;Method=structural;motif=TGCA;tsd=GATAG
ctg16	LTR_retriever	long_terminal_repeat	2673640	2674127	.	+	.	ID=lLTR_267;Parent=repeat_region_267;Name=ctg16:2673640..2680395;Classification=LTR/Gypsy;Sequence_ontology=SO:0000286;ltr_identity=0.9693;Method=structural;motif=TGCA;tsd=GATAG
ctg16	LTR_retriever	Gypsy_LTR_retrotransposon	2673640	2680395	.	+	.	ID=LTRRT_267;Parent=repeat_region_267;Name=ctg16:2673640..2680395;Classification=LTR/Gypsy;Sequence_ontology=SO:0002265;ltr_identity=0.9693;Method=structural;motif=TGCA;tsd=GATAG
ctg16	LTR_retriever	long_terminal_repeat	2679904	2680395	.	+	.	ID=rLTR_267;Parent=repeat_region_267;Name=ctg16:2673640..2680395;Classification=LTR/Gypsy;Sequence_ontology=SO:0000286;ltr_identity=0.9693;Method=structural;motif=TGCA;tsd=GATAG
ctg16	LTR_retriever	target_site_duplication	2680396	2680400	.	+	.	ID=rTSD_267;Parent=repeat_region_267;Name=ctg16:2673640..2680395;Classification=LTR/Gypsy;Sequence_ontology=SO:0000434;ltr_identity=0.9693;Method=structural;motif=TGCA;tsd=GATAG
###
ctg16	LTR_retriever	repeat_region	2794219	2799869	.	-	.	ID=repeat_region_268;Name=ctg16:2794223..2799865;Classification=LTR/Gypsy;Sequence_ontology=SO:0000657;ltr_identity=0.9897;Method=structural;motif=TGCA;tsd=CTAT
ctg16	LTR_retriever	target_site_duplication	2794219	2794222	.	-	.	ID=lTSD_268;Parent=repeat_region_268;Name=ctg16:2794223..2799865;Classification=LTR/Gypsy;Sequence_ontology=SO:0000434;ltr_identity=0.9897;Method=structural;motif=TGCA;tsd=CTAT
ctg16	LTR_retriever	long_terminal_repeat	2794223	2794612	.	-	.	ID=lLTR_268;Parent=repeat_region_268;Name=ctg16:2794223..2799865;Classification=LTR/Gypsy;Sequence_ontology=SO:0000286;ltr_identity=0.9897;Method=structural;motif=TGCA;tsd=CTAT
ctg16	LTR_retriever	Gypsy_LTR_retrotransposon	2794223	2799865	.	-	.	ID=LTRRT_268;Parent=repeat_region_268;Name=ctg16:2794223..2799865;Classification=LTR/Gypsy;Sequence_ontology=SO:0002265;ltr_identity=0.9897;Method=structural;motif=TGCA;tsd=CTAT
ctg16	LTR_retriever	long_terminal_repeat	2799475	2799865	.	-	.	ID=rLTR_268;Parent=repeat_region_268;Name=ctg16:2794223..2799865;Classification=LTR/Gypsy;Sequence_ontology=SO:0000286;ltr_identity=0.9897;Method=structural;motif=TGCA;tsd=CTAT
ctg16	LTR_retriever	target_site_duplication	2799866	2799869	.	-	.	ID=rTSD_268;Parent=repeat_region_268;Name=ctg16:2794223..2799865;Classification=LTR/Gypsy;Sequence_ontology=SO:0000434;ltr_identity=0.9897;Method=structural;motif=TGCA;tsd=CTAT
###
##sequence-region   ctg17 1 4173445
ctg17	LTR_retriever	repeat_region	2350184	2356000	.	?	.	ID=repeat_region_269;Name=ctg17:2350188..2355996;Classification=LTR/unknown;Sequence_ontology=SO:0000657;ltr_identity=0.9494;Method=structural;motif=TGCA;tsd=AATT
ctg17	LTR_retriever	target_site_duplication	2350184	2350187	.	?	.	ID=lTSD_269;Parent=repeat_region_269;Name=ctg17:2350188..2355996;Classification=LTR/unknown;Sequence_ontology=SO:0000434;ltr_identity=0.9494;Method=structural;motif=TGCA;tsd=AATT
ctg17	LTR_retriever	long_terminal_repeat	2350188	2350938	.	?	.	ID=lLTR_269;Parent=repeat_region_269;Name=ctg17:2350188..2355996;Classification=LTR/unknown;Sequence_ontology=SO:0000286;ltr_identity=0.9494;Method=structural;motif=TGCA;tsd=AATT
ctg17	LTR_retriever	LTR_retrotransposon	2350188	2355996	.	?	.	ID=LTRRT_269;Parent=repeat_region_269;Name=ctg17:2350188..2355996;Classification=LTR/unknown;Sequence_ontology=SO:0000186;ltr_identity=0.9494;Method=structural;motif=TGCA;tsd=AATT
ctg17	LTR_retriever	long_terminal_repeat	2355275	2355996	.	?	.	ID=rLTR_269;Parent=repeat_region_269;Name=ctg17:2350188..2355996;Classification=LTR/unknown;Sequence_ontology=SO:0000286;ltr_identity=0.9494;Method=structural;motif=TGCA;tsd=AATT
ctg17	LTR_retriever	target_site_duplication	2355997	2356000	.	?	.	ID=rTSD_269;Parent=repeat_region_269;Name=ctg17:2350188..2355996;Classification=LTR/unknown;Sequence_ontology=SO:0000434;ltr_identity=0.9494;Method=structural;motif=TGCA;tsd=AATT
###
##sequence-region   ctg18 1 8635707
ctg18	LTR_retriever	repeat_region	990322	996411	.	?	.	ID=repeat_region_270;Name=ctg18:990326..996407;Classification=LTR/unknown;Sequence_ontology=SO:0000657;ltr_identity=1.0000;Method=structural;motif=TGCA;tsd=CTAT
ctg18	LTR_retriever	target_site_duplication	990322	990325	.	?	.	ID=lTSD_270;Parent=repeat_region_270;Name=ctg18:990326..996407;Classification=LTR/unknown;Sequence_ontology=SO:0000434;ltr_identity=1.0000;Method=structural;motif=TGCA;tsd=CTAT
ctg18	LTR_retriever	long_terminal_repeat	990326	990553	.	?	.	ID=lLTR_270;Parent=repeat_region_270;Name=ctg18:990326..996407;Classification=LTR/unknown;Sequence_ontology=SO:0000286;ltr_identity=1.0000;Method=structural;motif=TGCA;tsd=CTAT
ctg18	LTR_retriever	LTR_retrotransposon	990326	996407	.	?	.	ID=LTRRT_270;Parent=repeat_region_270;Name=ctg18:990326..996407;Classification=LTR/unknown;Sequence_ontology=SO:0000186;ltr_identity=1.0000;Method=structural;motif=TGCA;tsd=CTAT
ctg18	LTR_retriever	long_terminal_repeat	996180	996407	.	?	.	ID=rLTR_270;Parent=repeat_region_270;Name=ctg18:990326..996407;Classification=LTR/unknown;Sequence_ontology=SO:0000286;ltr_identity=1.0000;Method=structural;motif=TGCA;tsd=CTAT
ctg18	LTR_retriever	target_site_duplication	996408	996411	.	?	.	ID=rTSD_270;Parent=repeat_region_270;Name=ctg18:990326..996407;Classification=LTR/unknown;Sequence_ontology=SO:0000434;ltr_identity=1.0000;Method=structural;motif=TGCA;tsd=CTAT
###
ctg18	LTR_retriever	repeat_region	1477332	1482987	.	-	.	ID=repeat_region_271;Name=ctg18:1477336..1482983;Classification=LTR/Gypsy;Sequence_ontology=SO:0000657;ltr_identity=0.9897;Method=structural;motif=TGCA;tsd=ATAT
ctg18	LTR_retriever	target_site_duplication	1477332	1477335	.	-	.	ID=lTSD_271;Parent=repeat_region_271;Name=ctg18:1477336..1482983;Classification=LTR/Gypsy;Sequence_ontology=SO:0000434;ltr_identity=0.9897;Method=structural;motif=TGCA;tsd=ATAT
ctg18	LTR_retriever	long_terminal_repeat	1477336	1477725	.	-	.	ID=lLTR_271;Parent=repeat_region_271;Name=ctg18:1477336..1482983;Classification=LTR/Gypsy;Sequence_ontology=SO:0000286;ltr_identity=0.9897;Method=structural;motif=TGCA;tsd=ATAT
ctg18	LTR_retriever	Gypsy_LTR_retrotransposon	1477336	1482983	.	-	.	ID=LTRRT_271;Parent=repeat_region_271;Name=ctg18:1477336..1482983;Classification=LTR/Gypsy;Sequence_ontology=SO:0002265;ltr_identity=0.9897;Method=structural;motif=TGCA;tsd=ATAT
ctg18	LTR_retriever	long_terminal_repeat	1482590	1482983	.	-	.	ID=rLTR_271;Parent=repeat_region_271;Name=ctg18:1477336..1482983;Classification=LTR/Gypsy;Sequence_ontology=SO:0000286;ltr_identity=0.9897;Method=structural;motif=TGCA;tsd=ATAT
ctg18	LTR_retriever	target_site_duplication	1482984	1482987	.	-	.	ID=rTSD_271;Parent=repeat_region_271;Name=ctg18:1477336..1482983;Classification=LTR/Gypsy;Sequence_ontology=SO:0000434;ltr_identity=0.9897;Method=structural;motif=TGCA;tsd=ATAT
###
ctg18	LTR_retriever	repeat_region	1648749	1672438	.	?	.	ID=repeat_region_272;Name=ctg18:1648754..1672433;Classification=LTR/unknown;Sequence_ontology=SO:0000657;ltr_identity=0.9881;Method=structural;motif=TGCA;tsd=TTACA
ctg18	LTR_retriever	target_site_duplication	1648749	1648753	.	?	.	ID=lTSD_272;Parent=repeat_region_272;Name=ctg18:1648754..1672433;Classification=LTR/unknown;Sequence_ontology=SO:0000434;ltr_identity=0.9881;Method=structural;motif=TGCA;tsd=TTACA
ctg18	LTR_retriever	long_terminal_repeat	1648754	1653019	.	?	.	ID=lLTR_272;Parent=repeat_region_272;Name=ctg18:1648754..1672433;Classification=LTR/unknown;Sequence_ontology=SO:0000286;ltr_identity=0.9881;Method=structural;motif=TGCA;tsd=TTACA
ctg18	LTR_retriever	LTR_retrotransposon	1648754	1672433	.	?	.	ID=LTRRT_272;Parent=repeat_region_272;Name=ctg18:1648754..1672433;Classification=LTR/unknown;Sequence_ontology=SO:0000186;ltr_identity=0.9881;Method=structural;motif=TGCA;tsd=TTACA
ctg18	LTR_retriever	long_terminal_repeat	1668201	1672433	.	?	.	ID=rLTR_272;Parent=repeat_region_272;Name=ctg18:1648754..1672433;Classification=LTR/unknown;Sequence_ontology=SO:0000286;ltr_identity=0.9881;Method=structural;motif=TGCA;tsd=TTACA
ctg18	LTR_retriever	target_site_duplication	1672434	1672438	.	?	.	ID=rTSD_272;Parent=repeat_region_272;Name=ctg18:1648754..1672433;Classification=LTR/unknown;Sequence_ontology=SO:0000434;ltr_identity=0.9881;Method=structural;motif=TGCA;tsd=TTACA
###
ctg18	LTR_retriever	repeat_region	1654404	1672438	.	?	.	ID=repeat_region_273;Name=ctg18:1654409..1672433;Classification=LTR/unknown;Sequence_ontology=SO:0000657;ltr_identity=0.9809;Method=structural;motif=TGCA;tsd=TTACA
ctg18	LTR_retriever	target_site_duplication	1654404	1654408	.	?	.	ID=lTSD_273;Parent=repeat_region_273;Name=ctg18:1654409..1672433;Classification=LTR/unknown;Sequence_ontology=SO:0000434;ltr_identity=0.9809;Method=structural;motif=TGCA;tsd=TTACA
ctg18	LTR_retriever	long_terminal_repeat	1654409	1658538	.	?	.	ID=lLTR_273;Parent=repeat_region_273;Name=ctg18:1654409..1672433;Classification=LTR/unknown;Sequence_ontology=SO:0000286;ltr_identity=0.9809;Method=structural;motif=TGCA;tsd=TTACA
ctg18	LTR_retriever	LTR_retrotransposon	1654409	1672433	.	?	.	ID=LTRRT_273;Parent=repeat_region_273;Name=ctg18:1654409..1672433;Classification=LTR/unknown;Sequence_ontology=SO:0000186;ltr_identity=0.9809;Method=structural;motif=TGCA;tsd=TTACA
ctg18	LTR_retriever	long_terminal_repeat	1668201	1672433	.	?	.	ID=rLTR_273;Parent=repeat_region_273;Name=ctg18:1654409..1672433;Classification=LTR/unknown;Sequence_ontology=SO:0000286;ltr_identity=0.9809;Method=structural;motif=TGCA;tsd=TTACA
ctg18	LTR_retriever	target_site_duplication	1672434	1672438	.	?	.	ID=rTSD_273;Parent=repeat_region_273;Name=ctg18:1654409..1672433;Classification=LTR/unknown;Sequence_ontology=SO:0000434;ltr_identity=0.9809;Method=structural;motif=TGCA;tsd=TTACA
###
ctg18	LTR_retriever	repeat_region	1729708	1736201	.	+	.	ID=repeat_region_274;Name=ctg18:1729713..1736196;Classification=LTR/Gypsy;Sequence_ontology=SO:0000657;ltr_identity=0.9835;Method=structural;motif=TGCA;tsd=CCAGG
ctg18	LTR_retriever	target_site_duplication	1729708	1729712	.	+	.	ID=lTSD_274;Parent=repeat_region_274;Name=ctg18:1729713..1736196;Classification=LTR/Gypsy;Sequence_ontology=SO:0000434;ltr_identity=0.9835;Method=structural;motif=TGCA;tsd=CCAGG
ctg18	LTR_retriever	long_terminal_repeat	1729713	1730015	.	+	.	ID=lLTR_274;Parent=repeat_region_274;Name=ctg18:1729713..1736196;Classification=LTR/Gypsy;Sequence_ontology=SO:0000286;ltr_identity=0.9835;Method=structural;motif=TGCA;tsd=CCAGG
ctg18	LTR_retriever	Gypsy_LTR_retrotransposon	1729713	1736196	.	+	.	ID=LTRRT_274;Parent=repeat_region_274;Name=ctg18:1729713..1736196;Classification=LTR/Gypsy;Sequence_ontology=SO:0002265;ltr_identity=0.9835;Method=structural;motif=TGCA;tsd=CCAGG
ctg18	LTR_retriever	long_terminal_repeat	1735883	1736196	.	+	.	ID=rLTR_274;Parent=repeat_region_274;Name=ctg18:1729713..1736196;Classification=LTR/Gypsy;Sequence_ontology=SO:0000286;ltr_identity=0.9835;Method=structural;motif=TGCA;tsd=CCAGG
ctg18	LTR_retriever	target_site_duplication	1736197	1736201	.	+	.	ID=rTSD_274;Parent=repeat_region_274;Name=ctg18:1729713..1736196;Classification=LTR/Gypsy;Sequence_ontology=SO:0000434;ltr_identity=0.9835;Method=structural;motif=TGCA;tsd=CCAGG
###
ctg18	LTR_retriever	repeat_region	3403089	3407404	.	?	.	ID=repeat_region_275;Name=ctg18:3403093..3407400;Classification=LTR/unknown;Sequence_ontology=SO:0000657;ltr_identity=0.9836;Method=structural;motif=TGCA;tsd=CACT
ctg18	LTR_retriever	target_site_duplication	3403089	3403092	.	?	.	ID=lTSD_275;Parent=repeat_region_275;Name=ctg18:3403093..3407400;Classification=LTR/unknown;Sequence_ontology=SO:0000434;ltr_identity=0.9836;Method=structural;motif=TGCA;tsd=CACT
ctg18	LTR_retriever	long_terminal_repeat	3403093	3403216	.	?	.	ID=lLTR_275;Parent=repeat_region_275;Name=ctg18:3403093..3407400;Classification=LTR/unknown;Sequence_ontology=SO:0000286;ltr_identity=0.9836;Method=structural;motif=TGCA;tsd=CACT
ctg18	LTR_retriever	LTR_retrotransposon	3403093	3407400	.	?	.	ID=LTRRT_275;Parent=repeat_region_275;Name=ctg18:3403093..3407400;Classification=LTR/unknown;Sequence_ontology=SO:0000186;ltr_identity=0.9836;Method=structural;motif=TGCA;tsd=CACT
ctg18	LTR_retriever	long_terminal_repeat	3407276	3407400	.	?	.	ID=rLTR_275;Parent=repeat_region_275;Name=ctg18:3403093..3407400;Classification=LTR/unknown;Sequence_ontology=SO:0000286;ltr_identity=0.9836;Method=structural;motif=TGCA;tsd=CACT
ctg18	LTR_retriever	target_site_duplication	3407401	3407404	.	?	.	ID=rTSD_275;Parent=repeat_region_275;Name=ctg18:3403093..3407400;Classification=LTR/unknown;Sequence_ontology=SO:0000434;ltr_identity=0.9836;Method=structural;motif=TGCA;tsd=CACT
###
ctg18	LTR_retriever	repeat_region	3583625	3586290	.	?	.	ID=repeat_region_276;Name=ctg18:3583629..3586286;Classification=LTR/unknown;Sequence_ontology=SO:0000657;ltr_identity=1.0000;Method=structural;motif=TGCA;tsd=GCCC
ctg18	LTR_retriever	target_site_duplication	3583625	3583628	.	?	.	ID=lTSD_276;Parent=repeat_region_276;Name=ctg18:3583629..3586286;Classification=LTR/unknown;Sequence_ontology=SO:0000434;ltr_identity=1.0000;Method=structural;motif=TGCA;tsd=GCCC
ctg18	LTR_retriever	long_terminal_repeat	3583629	3583756	.	?	.	ID=lLTR_276;Parent=repeat_region_276;Name=ctg18:3583629..3586286;Classification=LTR/unknown;Sequence_ontology=SO:0000286;ltr_identity=1.0000;Method=structural;motif=TGCA;tsd=GCCC
ctg18	LTR_retriever	LTR_retrotransposon	3583629	3586286	.	?	.	ID=LTRRT_276;Parent=repeat_region_276;Name=ctg18:3583629..3586286;Classification=LTR/unknown;Sequence_ontology=SO:0000186;ltr_identity=1.0000;Method=structural;motif=TGCA;tsd=GCCC
ctg18	LTR_retriever	long_terminal_repeat	3586165	3586286	.	?	.	ID=rLTR_276;Parent=repeat_region_276;Name=ctg18:3583629..3586286;Classification=LTR/unknown;Sequence_ontology=SO:0000286;ltr_identity=1.0000;Method=structural;motif=TGCA;tsd=GCCC
ctg18	LTR_retriever	target_site_duplication	3586287	3586290	.	?	.	ID=rTSD_276;Parent=repeat_region_276;Name=ctg18:3583629..3586286;Classification=LTR/unknown;Sequence_ontology=SO:0000434;ltr_identity=1.0000;Method=structural;motif=TGCA;tsd=GCCC
###
ctg18	LTR_retriever	repeat_region	3617018	3629911	.	?	.	ID=repeat_region_277;Name=ctg18:3617022..3629907;Classification=LTR/unknown;Sequence_ontology=SO:0000657;ltr_identity=0.9689;Method=structural;motif=TGCA;tsd=TTGT
ctg18	LTR_retriever	target_site_duplication	3617018	3617021	.	?	.	ID=lTSD_277;Parent=repeat_region_277;Name=ctg18:3617022..3629907;Classification=LTR/unknown;Sequence_ontology=SO:0000434;ltr_identity=0.9689;Method=structural;motif=TGCA;tsd=TTGT
ctg18	LTR_retriever	long_terminal_repeat	3617022	3617248	.	?	.	ID=lLTR_277;Parent=repeat_region_277;Name=ctg18:3617022..3629907;Classification=LTR/unknown;Sequence_ontology=SO:0000286;ltr_identity=0.9689;Method=structural;motif=TGCA;tsd=TTGT
ctg18	LTR_retriever	LTR_retrotransposon	3617022	3629907	.	?	.	ID=LTRRT_277;Parent=repeat_region_277;Name=ctg18:3617022..3629907;Classification=LTR/unknown;Sequence_ontology=SO:0000186;ltr_identity=0.9689;Method=structural;motif=TGCA;tsd=TTGT
ctg18	LTR_retriever	long_terminal_repeat	3629683	3629907	.	?	.	ID=rLTR_277;Parent=repeat_region_277;Name=ctg18:3617022..3629907;Classification=LTR/unknown;Sequence_ontology=SO:0000286;ltr_identity=0.9689;Method=structural;motif=TGCA;tsd=TTGT
ctg18	LTR_retriever	target_site_duplication	3629908	3629911	.	?	.	ID=rTSD_277;Parent=repeat_region_277;Name=ctg18:3617022..3629907;Classification=LTR/unknown;Sequence_ontology=SO:0000434;ltr_identity=0.9689;Method=structural;motif=TGCA;tsd=TTGT
###
ctg18	LTR_retriever	repeat_region	5542750	5547188	.	-	.	ID=repeat_region_278;Name=ctg18:5542758..5547184;Classification=LTR/Gypsy;Sequence_ontology=SO:0000657;ltr_identity=0.9910;Method=structural;motif=TGCA;tsd=TATA
ctg18	LTR_retriever	target_site_duplication	5542750	5542753	.	-	.	ID=lTSD_278;Parent=repeat_region_278;Name=ctg18:5542758..5547184;Classification=LTR/Gypsy;Sequence_ontology=SO:0000434;ltr_identity=0.9910;Method=structural;motif=TGCA;tsd=TATA
ctg18	LTR_retriever	long_terminal_repeat	5542758	5542982	.	-	.	ID=lLTR_278;Parent=repeat_region_278;Name=ctg18:5542758..5547184;Classification=LTR/Gypsy;Sequence_ontology=SO:0000286;ltr_identity=0.9910;Method=structural;motif=TGCA;tsd=TATA
ctg18	LTR_retriever	Gypsy_LTR_retrotransposon	5542758	5547184	.	-	.	ID=LTRRT_278;Parent=repeat_region_278;Name=ctg18:5542758..5547184;Classification=LTR/Gypsy;Sequence_ontology=SO:0002265;ltr_identity=0.9910;Method=structural;motif=TGCA;tsd=TATA
ctg18	LTR_retriever	long_terminal_repeat	5546960	5547184	.	-	.	ID=rLTR_278;Parent=repeat_region_278;Name=ctg18:5542758..5547184;Classification=LTR/Gypsy;Sequence_ontology=SO:0000286;ltr_identity=0.9910;Method=structural;motif=TGCA;tsd=TATA
ctg18	LTR_retriever	target_site_duplication	5547185	5547188	.	-	.	ID=rTSD_278;Parent=repeat_region_278;Name=ctg18:5542758..5547184;Classification=LTR/Gypsy;Sequence_ontology=SO:0000434;ltr_identity=0.9910;Method=structural;motif=TGCA;tsd=TATA
###
ctg18	LTR_retriever	repeat_region	6226893	6231233	.	?	.	ID=repeat_region_279;Name=ctg18:6226897..6231229;Classification=LTR/unknown;Sequence_ontology=SO:0000657;ltr_identity=1.0000;Method=structural;motif=TGCA;tsd=ATCT
ctg18	LTR_retriever	target_site_duplication	6226893	6226896	.	?	.	ID=lTSD_279;Parent=repeat_region_279;Name=ctg18:6226897..6231229;Classification=LTR/unknown;Sequence_ontology=SO:0000434;ltr_identity=1.0000;Method=structural;motif=TGCA;tsd=ATCT
ctg18	LTR_retriever	long_terminal_repeat	6226897	6227011	.	?	.	ID=lLTR_279;Parent=repeat_region_279;Name=ctg18:6226897..6231229;Classification=LTR/unknown;Sequence_ontology=SO:0000286;ltr_identity=1.0000;Method=structural;motif=TGCA;tsd=ATCT
ctg18	LTR_retriever	LTR_retrotransposon	6226897	6231229	.	?	.	ID=LTRRT_279;Parent=repeat_region_279;Name=ctg18:6226897..6231229;Classification=LTR/unknown;Sequence_ontology=SO:0000186;ltr_identity=1.0000;Method=structural;motif=TGCA;tsd=ATCT
ctg18	LTR_retriever	long_terminal_repeat	6231114	6231229	.	?	.	ID=rLTR_279;Parent=repeat_region_279;Name=ctg18:6226897..6231229;Classification=LTR/unknown;Sequence_ontology=SO:0000286;ltr_identity=1.0000;Method=structural;motif=TGCA;tsd=ATCT
ctg18	LTR_retriever	target_site_duplication	6231230	6231233	.	?	.	ID=rTSD_279;Parent=repeat_region_279;Name=ctg18:6226897..6231229;Classification=LTR/unknown;Sequence_ontology=SO:0000434;ltr_identity=1.0000;Method=structural;motif=TGCA;tsd=ATCT
###
ctg18	LTR_retriever	repeat_region	6476548	6479193	.	-	.	ID=repeat_region_280;Name=ctg18:6476553..6479188;Classification=LTR/Gypsy;Sequence_ontology=SO:0000657;ltr_identity=0.9748;Method=structural;motif=TGCA;tsd=AATAT
ctg18	LTR_retriever	target_site_duplication	6476548	6476552	.	-	.	ID=lTSD_280;Parent=repeat_region_280;Name=ctg18:6476553..6479188;Classification=LTR/Gypsy;Sequence_ontology=SO:0000434;ltr_identity=0.9748;Method=structural;motif=TGCA;tsd=AATAT
[truncated: 2,624,899 more chars]
