# Supplementary material for: Dispersal from the Qinghai-Tibet plateau by a high-altitude butterfly is associated with rapid expansion and reorganization of its genome
Source: Nat Commun. 2023 Dec 11;14:8190. doi: 10.1038/s41467-023-44023-2 (PMC10713551; doi:10.1038/s41467-023-44023-2)
Supplement: Supplementary file 10 — Supplementary Data 7 [file 41467_2023_44023_MOESM10_ESM.txt]

  score  div.  del.  ins. query   q_begin   q_end  q_left  strand matching_repeat   matching_repeat_families  s_start s_end s_left  TG  CA  TSD1  TSD2  
  1941   17.1  1.6  3.9  ctg1        655135   655577 (10202322) + ctg12-unknown-3968718-433-29729_LTR   Unspecified       1    433     (0)     812   TG CA TTTCT TTCTT
  1715   16.0  1.0  3.6  ctg1        902205   902516  (9955383) + ctg9-unknown-3491074-304-5026_LTR     Unspecified       1    304     (0)    1096   TG CA AATAA AAAAT
  1217    9.6  0.0  0.0  ctg1       1341265  1341430  (9516469) + ctg169-unknown-2611856-166-15970_LTR  Unspecified       1    166     (0)    1579   TG CA ATCTT TTTTT
  2760    5.3  1.6  2.6  ctg1       1370328  1370715  (9487184) C ctg106-unknown-7354438-394-1951_LTR   Unspecified     (0)    384       1    1618   TG CA AATAG ATTGG
  2143    4.1  4.8 14.3  ctg1       1895048  1895420  (8962479) + ctg248-unknown-104233-342-3004_LTR    Unspecified       1    342     (0)    2245   TG CA TTTTC TTTCC
  3292    5.0  0.2  2.1  ctg1       2174331  2174756  (8683143) + ctg38-Gypsy-1644736-418-6523_LTR      Unspecified       1    418     (0)    2579   TG CA AGTGG AGTGG
  1617    1.4 12.4  0.4  ctg1       2224403  2224619  (8633280) + ctg2-Gypsy-2362345-246-4969_LTR       Unspecified       1    243     (0)    2636   TG CA CAAGA TAGGA
  3031    6.1  0.9  3.5  ctg1       2669240  2669683  (8188216) + ctg12-unknown-3968718-433-29729_LTR   Unspecified       1    433     (0)    3206   TG CA TTTCT TTCTT
  2864    4.1  0.0  0.0  ctg1       2679785  2680126  (8177773) + ctg248-unknown-104233-342-3004_LTR    Unspecified       1    342     (0)    3228   TG CA TTTTC TTTTC
  1655   13.7  0.3 11.8  ctg1       3282779  3283117  (7574782) C ctg9-unknown-3491074-304-5026_LTR     Unspecified     (0)    304       1    3959   TG CA ATTTT TTATT
  1189   20.1  5.2  6.6  ctg1       3304274  3304657  (7553242) + ctg88-unknown-5212632-379-8746_LTR    Unspecified       1    379     (0)    3986   TG CA TTTTC TTAAC
  2097    0.4  0.4  0.0  ctg1       3804771  3805003  (7052896) C ctg5-unknown-360684-234-1475_LTR      Unspecified     (0)    234       1    4546   TG CA AAAAT AAAAA
  2027    0.0  1.7  0.0  ctg1       3927119  3927348  (6930551) + ctg5-unknown-360684-234-1475_LTR      Unspecified       1    234     (0)    4709   TG CA AGTTT ATTTT
  1057    7.7 18.3  0.0  ctg1       4261285  4261453  (6596446) C ctg146-unknown-2317600-200-2261_LTR   Unspecified     (0)    200       1    5020   TG CA GCTCG GCTCG
  2332    6.3  9.2  0.3  ctg1       4621060  4621407  (6236492) C ctg88-unknown-5212632-379-8746_LTR    Unspecified     (0)    379       1    5355   TG CA GTAAA GAAAA
  2334   12.2  0.3  0.3  ctg1       4802188  4802566  (6055333) C ctg88-unknown-5212632-379-8746_LTR    Unspecified     (0)    379       1    5523   TG CA CTAAA GAAAA
  1908   14.0  1.8  3.2  ctg1       5449831  5450214  (5407685) C ctg88-unknown-5212632-379-8746_LTR    Unspecified     (0)    379       1    6130   TG CA ATCAA AAAAA
  1185   10.2  0.0  0.0  ctg1       5741605  5741770  (5116129) + ctg169-unknown-2611856-166-15970_LTR  Unspecified       1    166     (0)    6522   TG CA TTCTT TTTTT
  5645   10.3  1.4  1.6  ctg1       5774169  5775028  (5082871) + ctg539-unknown-241731-858-10548_LTR   Unspecified       1    858     (0)    6568   TG CA AAAAA AAGAG
  2852    5.0  0.3  0.0  ctg1       5860984  5861361  (4996538) + ctg88-unknown-5212632-379-8746_LTR    Unspecified       1    379     (0)    6686   TG CA TTTTC TTCAC
  2124    0.8  0.0  0.0  ctg1       5873724  5873957  (4983942) + ctg5-unknown-360684-234-1475_LTR      Unspecified       1    234     (0)    6702   TG CA ATTTT ATTTT
  2121   13.4  1.6  0.5  ctg1       6283225  6283599  (4574300) + ctg88-unknown-5212632-379-8746_LTR    Unspecified       1    379     (0)    7155   TG CA TTCTT TTGTC
  2151   11.6  0.3  0.8  ctg1       6386875  6387255  (4470644) C ctg88-unknown-5212632-379-8746_LTR    Unspecified     (0)    379       1    7270   TG CA TAGAA AAAAA
  1966   15.4  0.8  1.6  ctg1       6495785  6496166  (4361733) + ctg88-unknown-5212632-379-8746_LTR    Unspecified       1    379     (0)    7371   TG CA TTTTC TTTCT
  3062    4.7  1.1  3.9  ctg1       6774769  6775213  (4082686) + ctg12-unknown-3968718-433-29729_LTR   Unspecified       1    433     (0)    7734   TG CA TTTCT TTCTT
  1555   10.2  0.0  0.0  ctg1       6955907  6956122  (3901777) + ctg1-unknown-199786-216-2458_LTR      Unspecified       1    216     (0)    7946   TG CA AATTA AATTA
  2537    8.8  0.8  0.3  ctg1       6996763  6997139  (3860760) + ctg88-unknown-5212632-379-8746_LTR    Unspecified       1    379     (0)    7993   TG CA TTTTC TTGAC
  2162   16.3  0.5  3.7  ctg1       7485541  7485987  (3371912) + ctg12-unknown-3968718-433-29729_LTR   Unspecified       1    433     (0)    8452   TG CA TTTCT TTCTT
  2915    5.1  0.3  0.3  ctg1       7571976  7572346  (3285553) + ctg1-Gypsy-10455821-381-10897_LTR     Unspecified       1    371     (0)    8557   TG CA TCTGA CTTGA
  1186    6.2  3.1  0.6  ctg1       7800043  7800204  (3057695) C ctg169-unknown-2611856-166-15970_LTR  Unspecified     (0)    166       1    8834   TG CA AAAAA AAGAT
  1236    7.8  0.0  0.0  ctg1       8164863  8165028  (2692871) C ctg169-unknown-2611856-166-15970_LTR  Unspecified     (0)    166       1    9222   TG CA AAAAA AAGAT
  1111    7.0  5.1  0.0  ctg1       8233581  8233738  (2624161) + ctg169-unknown-2611856-166-15970_LTR  Unspecified       1    166     (0)    9307   TG CA ATCTT TTTTT
  2803    3.8  0.0  1.5  ctg1       8265292  8265638  (2592261) + ctg248-unknown-104233-342-3004_LTR    Unspecified       1    342     (0)    9337   TG CA TTTTC TTTTC
  8224    6.5  3.1  5.7  ctg1       8563282  8564545  (2293354) + ctg22-unknown-11118525-1233-4755_LTR  Unspecified       1   1233     (0)    9636   TG CA CTACT AAACT
  1423   20.5  0.5 10.8  ctg1       8650881  8651257  (2206642) C ctg248-unknown-104233-342-3004_LTR    Unspecified     (0)    342       1    9704   TG CA GACAA GAAAA
  2707    5.8  0.3  1.6  ctg1       8872473  8872856  (1985043) C ctg88-unknown-5212632-379-8746_LTR    Unspecified     (0)    379       1    9944   TG CA TCAAA GAAAA
  1693   12.7  0.0 13.5  ctg1       8880135  8880479  (1977420) C ctg9-unknown-3491074-304-5026_LTR     Unspecified     (0)    304       1    9955   TG CA ATTTT TTATT
  4092    5.4  0.0  0.0  ctg1       8916855  8917355  (1940544) + ctg212-Gypsy-250180-501-8024_LTR      Unspecified       1    501     (0)    9996   TG CA ATCTT ACCTT
  3313    3.2  0.0  0.5  ctg1       9656860  9657267  (1200632) + ctg127-Gypsy-684564-407-6120_LTR      Unspecified       1    406     (0)   10814   TG CA GTTGT GTTGT
  1562   18.8  1.6  1.3  ctg1       9735284  9735661  (1122238) C ctg88-unknown-5212632-379-8746_LTR    Unspecified     (0)    379       1   10883   TG CA GCCAA GAAAA
  2137    0.4  0.0  0.0  ctg1      10618016 10618249   (239650) C ctg5-unknown-360684-234-1475_LTR      Unspecified     (0)    234       1   11938   TG CA AAAAT AAAAA
  8375    5.4  3.0  5.3  ctg1      10839653 10840913    (16986) + ctg22-unknown-11118525-1233-4755_LTR  Unspecified       1   1233     (0)   12190   TG CA TGTAT TGTAT
  2101    0.0  0.9  0.0  ctg1      10853421 10853652     (4247) + ctg5-unknown-360684-234-1475_LTR      Unspecified       1    234     (0)   12203   TG CA TATTT ATTTT
  2735    6.9  0.5  0.3  ctg10       922794   923171 (16495596) C ctg88-unknown-5212632-379-8746_LTR    Unspecified     (0)    379       1   13412   TG CA CACAA GAAAA
  3286    3.5  0.5  0.0  ctg10       987227   987632 (16431135) C ctg70-unknown-7012064-408-27178_LTR   Unspecified     (0)    408       1   13492   TG CA GTTTT GTTAT
  1990   11.5  0.0  3.6  ctg10       999424   999738 (16419029) C ctg9-unknown-3491074-304-5026_LTR     Unspecified     (0)    304       1   13513   TG CA TTTTT TTATT
  1648    4.5  0.0  4.9  ctg10      1065484  1065719 (16353048) + ctg366-Copia-395060-225-6795_LTR      Unspecified       1    225     (0)   13594   TG CA TAGCT TAGCT
  2667   11.1  0.2  4.7  ctg10      1258203  1258626 (16160141) C ctg83-unknown-177747-406-29948_LTR    Unspecified     (0)    406       1   13807   TG CA AAACA AACTA
  1136    8.5  1.2  1.2  ctg10      1340641  1340806 (16077961) C ctg169-unknown-2611856-166-15970_LTR  Unspecified     (0)    166       1   13912   TG CA AAAAA AAGAT
  2470    7.5  8.5  3.4  ctg10      1371333  1371721 (16047046) + ctg70-unknown-7012064-408-27178_LTR   Unspecified       1    408     (0)   13958   TG CA ATACC AAAAC
  2116    0.4  0.0  0.0  ctg10      1911128  1911361 (15507406) C ctg5-unknown-360684-234-1475_LTR      Unspecified     (0)    234       1   14654   TG CA AAAAT ATAAG
  5712   14.5  1.6 14.7  ctg10      1925230  1926621 (15492146) + ctg22-unknown-11118525-1233-4755_LTR  Unspecified       1   1233     (0)   14679   TG CA ATAGG ATGGG
  2777    5.1  2.4  0.0  ctg10      1983256  1983625 (15435142) C ctg88-unknown-5212632-379-8746_LTR    Unspecified     (0)    379       1   14755   TG CA CACAA GAAAA
  2494   10.8  0.0  0.0  ctg10      2342977  2343355 (15075412) C ctg88-unknown-5212632-379-8746_LTR    Unspecified     (0)    379       1   15217   TG CA GTCAA GAAAA
   759   10.0  0.0  1.7  ctg10      2670986  2671107 (14747660) C ctg1032-Gypsy-96025-132-4334_LTR      Unspecified     (0)    120       1   15623   TG CA CTTAC CTTAC
   981    6.2 23.5  0.0  ctg10      2770059  2770220 (14648547) C ctg146-unknown-2317600-200-2261_LTR   Unspecified     (0)    200       1   15716   TG CA GCTCG GGTCG
  2462    4.2  5.0  0.0  ctg10      2907305  2907665 (14511102) C ctg88-unknown-5212632-379-8746_LTR    Unspecified     (0)    379       1   15910   TG CA ATAAA GAAAA
  3050    5.8  0.2  4.2  ctg10      2919682  2920131 (14498636) + ctg12-unknown-3968718-433-29729_LTR   Unspecified       1    433     (0)   15918   TG CA TTTCT TTCTT
  2024    0.4  1.3  0.0  ctg10      3584210  3584440 (13834327) + ctg5-unknown-360684-234-1475_LTR      Unspecified       1    234     (0)   16738   TG CA AATTT ATTTT
  1181   10.2  0.0  0.0  ctg10      3829223  3829388 (13589379) + ctg169-unknown-2611856-166-15970_LTR  Unspecified       1    166     (0)   17050   TG CA ATCTT TTTTT
  2137    0.4  0.0  0.0  ctg10      4015534  4015767 (13403000) C ctg5-unknown-360684-234-1475_LTR      Unspecified     (0)    234       1   17261   TG CA AAAAT ACAAA
  2980    2.0  0.0  0.0  ctg10      4077759  4078100 (13340667) C ctg248-unknown-104233-342-3004_LTR    Unspecified     (0)    342       1   17327   TG CA GAAAA GAAAA
  1219    9.6  0.0  0.0  ctg10      4341201  4341366 (13077401) + ctg169-unknown-2611856-166-15970_LTR  Unspecified       1    166     (0)   17634   TG CA ATCTT TTTTT
  2880    4.5  0.5  0.0  ctg10      4766863  4767239 (12651528) + ctg88-unknown-5212632-379-8746_LTR    Unspecified       1    379     (0)   18204   TG CA TTTTC TTTTA
  2137    0.4  0.0  0.0  ctg10      4858729  4858962 (12559805) C ctg5-unknown-360684-234-1475_LTR      Unspecified     (0)    234       1   18299   TG CA AAAAT AAACT
  1287    6.0  0.0  1.2  ctg10      5020436  5020603 (12398164) + ctg169-unknown-2611856-166-15970_LTR  Unspecified       1    166     (0)   18514   TG CA ATCTT TTTTT
  2116    0.4  0.0  0.0  ctg10      5116436  5116669 (12302098) C ctg5-unknown-360684-234-1475_LTR      Unspecified     (0)    234       1   18640   TG CA AAAAT AAAAA
  2057    0.4  0.9  0.0  ctg10      5185204  5185435 (12233332) + ctg5-unknown-360684-234-1475_LTR      Unspecified       1    234     (0)   18738   TG CA ATTAT ATTTT
  1690   11.2  0.9 16.1  ctg10      5265989  5266338 (12152429) + ctg9-unknown-3491074-304-5026_LTR     Unspecified       1    304     (0)   18843   TG CA AATAA AAAAT
  2433    9.8  0.5  0.5  ctg10      5413360  5413738 (12005029) C ctg88-unknown-5212632-379-8746_LTR    Unspecified     (0)    379       1   19030   TG CA GCTAA GAAAA
  7185    3.5  8.9  1.8  ctg10      5522628  5523613 (11895154) + ctg84-unknown-2286329-1055-11319_LTR  Unspecified       1   1055     (0)   19188   TG CA AGTTT AGTTT
  2063    0.4  0.9  0.0  ctg10      5729416  5729647 (11689120) + ctg5-unknown-360684-234-1475_LTR      Unspecified       1    234     (0)   19426   TG CA CGTTT ATTTT
  2116    0.8  0.0  0.0  ctg10      6372079  6372312 (11046455) C ctg5-unknown-360684-234-1475_LTR      Unspecified     (0)    234       1   20210   TG CA AAAAT AAAGT
  1234   17.1 13.9  1.6  ctg10      6771363  6771700 (10647067) C ctg88-unknown-5212632-379-8746_LTR    Unspecified     (0)    379       1   20656   TG CA AACAA GAAAA
  2856    4.5  0.3  0.5  ctg10      6920938  6921317 (10497450) + ctg88-unknown-5212632-379-8746_LTR    Unspecified       1    379     (0)   20816   TG CA TTTTC TTATC
  2705    6.6  0.5  0.3  ctg10      7192355  7192732 (10226035) C ctg88-unknown-5212632-379-8746_LTR    Unspecified     (0)    379       1   21151   TG CA CAGAA GAAAA
  2116    0.4  0.0  0.0  ctg10      7820582  7820815  (9597952) C ctg5-unknown-360684-234-1475_LTR      Unspecified     (0)    234       1   21859   TG CA AAAAT AAAGC
  1496    9.0  0.0  0.0  ctg10      7826164  7826363  (9592404) + ctg146-unknown-2317600-200-2261_LTR   Unspecified       1    200     (0)   21866   TG CA CAAGC AGAGC
  1876   14.9  0.8  3.4  ctg10      7982252  7982640  (9436127) C ctg88-unknown-5212632-379-8746_LTR    Unspecified     (0)    379       1   22001   TG CA GCCAA GAAAA
  1688   15.5  3.2  2.9  ctg10      7983556  7983933  (9434834) C ctg88-unknown-5212632-379-8746_LTR    Unspecified     (0)    379       1   22002   TG CA GCCAA GAAAA
  2093    0.8  0.0  0.0  ctg10      8017962  8018195  (9400572) + ctg5-unknown-360684-234-1475_LTR      Unspecified       1    234     (0)   22044   TG CA GTTTT ATTTT
  3191    5.1  0.0  3.5  ctg10      8279782  8280229  (9138538) + ctg12-unknown-3968718-433-29729_LTR   Unspecified       1    433     (0)   22346   TG CA TTTCT TTCTT
  2041   17.5  0.9  3.0  ctg10      8530937  8531378  (8887389) + ctg12-unknown-3968718-433-29729_LTR   Unspecified       1    433     (0)   22674   TG CA TTTCT TTCTT
  1538   16.1  0.6 11.8  ctg10      8693899  8694236  (8724531) C ctg9-unknown-3491074-304-5026_LTR     Unspecified     (0)    304       1   22859   TG CA ATATT TTATT
  1232    7.9  0.6  0.0  ctg10      8719466  8719630  (8699137) + ctg169-unknown-2611856-166-15970_LTR  Unspecified       1    166     (0)   22876   TG CA ATTTC TTTTT
  2653    6.2  2.1  0.5  ctg10      8939269  8939641  (8479126) + ctg88-unknown-5212632-379-8746_LTR    Unspecified       1    379     (0)   23136   TG CA TTTTC TTATT
  1794   13.9  7.6  1.3  ctg10      9077269  9077625  (8341142) + ctg88-unknown-5212632-379-8746_LTR    Unspecified       1    379     (0)   23301   TG CA TTTTC TTGTT
  1645    4.1  1.5  0.0  ctg10      9233416  9233612  (8185155) + ctg146-unknown-2317600-200-2261_LTR   Unspecified       1    200     (0)   23477   TG CA CAAGC CAAGC
  1269    7.8  0.0  0.0  ctg10      9560144  9560309  (7858458) + ctg169-unknown-2611856-166-15970_LTR  Unspecified       1    166     (0)   23819   TG CA ATCTT TTTTT
  1458   10.1  0.4  7.0  ctg10      9706352  9706608  (7712159) + ctg483-unknown-390694-241-6931_LTR    Unspecified       1    241     (0)   24033   TG CA ATGAC AAGAC
  1232    9.0  0.0  0.0  ctg10      9720754  9720919  (7697848) C ctg169-unknown-2611856-166-15970_LTR  Unspecified     (0)    166       1   24066   TG CA AAAAA AAGAT
  2116    0.4  0.0  0.0  ctg10      9850631  9850864  (7567903) C ctg5-unknown-360684-234-1475_LTR      Unspecified     (0)    234       1   24247   TG CA AAAAT AAAAT
  1224   23.4  1.5  4.2  ctg10     10134471 10134859  (7283908) + ctg88-unknown-5212632-379-8746_LTR    Unspecified       1    379     (0)   24641   TG CA TTTAC TTAAA
  2073    0.9  0.9  0.0  ctg10     10190622 10190853  (7227914) C ctg5-unknown-360684-234-1475_LTR      Unspecified     (0)    234       1   24712   TG CA AAAAT AAAGA
  2058    0.4  0.9  0.0  ctg10     10191026 10191257  (7227510) + ctg5-unknown-360684-234-1475_LTR      Unspecified       1    234     (0)   24714   TG CA TATTT ATTTT
  1511    8.5  0.5  0.0  ctg10     10544810 10545008  (6873759) C ctg146-unknown-2317600-200-2261_LTR   Unspecified     (0)    200       1   25095   TG CA GCTTG GCTCG
   870   11.5 11.9  1.8  ctg10     10832894 10833044  (6585723) + ctg169-unknown-2611856-166-15970_LTR  Unspecified       1    166     (0)   25463   TG CA ATTTT TTTTC
  2886    6.1  0.4  9.5  ctg10     10967733 10968204  (6450563) + ctg12-unknown-3968718-433-29729_LTR   Unspecified       1    433     (0)   25624   TG CA TTTCT TTATT
  8446    6.6  3.1  2.8  ctg10     11001569 11002798  (6415969) C ctg22-unknown-11118525-1233-4755_LTR  Unspecified     (0)   1233       1   25673   TG CA GTATA GTACA
  1879    2.2  3.1  0.0  ctg10     11256444 11256670  (6162097) C ctg5-unknown-360684-234-1475_LTR      Unspecified     (0)    234       1   25998   TG CA AAAAT AAACA
  1632    5.5  0.5  0.0  ctg10     11344617 11344815  (6073952) + ctg146-unknown-2317600-200-2261_LTR   Unspecified       1    200     (0)   26090   TG CA CGAGC CGAGC
  2720    5.5  0.0  3.1  ctg10     12424138 12424533  (4994234) C ctg106-unknown-7354438-394-1951_LTR   Unspecified     (0)    384       1   27514   TG CA ACTAG ATTGG
  3060    4.3  2.2  1.5  ctg10     12538826 12539230  (4879537) + ctg70-unknown-7012064-408-27178_LTR   Unspecified       1    408     (0)   27651   TG CA ATAAC AAAAC
  1159    6.7  0.0  9.6  ctg10     12830303 12830484  (4588283) + ctg169-unknown-2611856-166-15970_LTR  Unspecified       1    166     (0)   27956   TG CA ATGTT TTTTT
  1940   17.0  2.1  2.8  ctg10     12856801 12857236  (4561531) + ctg12-unknown-3968718-433-29729_LTR   Unspecified       1    433     (0)   27984   TG CA TTTCT TTCTT
  2298    8.9  5.0  0.0  ctg10     12983270 12983630  (4435137) + ctg88-unknown-5212632-379-8746_LTR    Unspecified       1    379     (0)   28158   TG CA TTTTC TTGTA
   916   23.0  7.6  4.8  ctg10     13740857 13741225  (3677542) + ctg88-unknown-5212632-379-8746_LTR    Unspecified       1    379     (0)   29077   TG CA TTTCC TTAGC
  1180    9.6  0.0  0.0  ctg10     13836288 13836453  (3582314) + ctg169-unknown-2611856-166-15970_LTR  Unspecified       1    166     (0)   29184   TG CA ATCTT TTTTT
  2085   11.5  1.6  1.3  ctg10     13850688 13851065  (3567702) + ctg88-unknown-5212632-379-8746_LTR    Unspecified       1    379     (0)   29199   TG CA TTTCC TTCCA
  1227    7.9  1.2  0.0  ctg10     14027351 14027514  (3391253) C ctg169-unknown-2611856-166-15970_LTR  Unspecified     (0)    166       1   29369   TG CA AAAAA AAGAT
  2931    2.9  0.0  0.0  ctg10     14858049 14858390  (2560377) + ctg248-unknown-104233-342-3004_LTR    Unspecified       1    342     (0)   30368   TG CA TTTTC TTTTC
  2953    2.6  0.0  0.0  ctg10     14861971 14862312  (2556455) + ctg248-unknown-104233-342-3004_LTR    Unspecified       1    342     (0)   30374   TG CA TTTTC TTTTC
  3009    4.9  1.6  3.0  ctg10     15280495 15280933  (2137834) + ctg12-unknown-3968718-433-29729_LTR   Unspecified       1    433     (0)   30853   TG CA TTTCT TTCTT
  1574   21.7  1.8  0.0  ctg10     15435441 15435776  (1982991) C ctg248-unknown-104233-342-3004_LTR    Unspecified     (0)    342       1   31000   TG CA GATAA GAAAA
  2043    0.4  0.0  0.0  ctg10     15527178 15527411  (1891356) + ctg5-unknown-360684-234-1475_LTR      Unspecified       1    234     (0)   31132   TG CA CATTT ATTTT
  2693    9.9  0.9  7.7  ctg10     15694832 15695290  (1723477) + ctg253-unknown-495284-430-2373_LTR    Unspecified       1    430     (0)   31306   TG CA TATTG TATTG
  2921    4.2  0.3  2.3  ctg10     16044595 16044986  (1373781) + ctg106-unknown-7354438-394-1951_LTR   Unspecified       1    384     (0)   31803   TG CA CCAAT CTAAG
  1258    7.8  0.0  0.6  ctg10     16234380 16234546  (1184221) C ctg169-unknown-2611856-166-15970_LTR  Unspecified     (0)    166       1   32020   TG CA AAAAA AAGAT
  2769    8.0  1.8  4.2  ctg10     16269779 16270221  (1148546) C ctg12-unknown-3968718-433-29729_LTR   Unspecified     (0)    433       1   32065   TG CA AAGAA AAAAA
  2876    3.5  0.0  0.0  ctg10     16294927 16295268  (1123499) + ctg248-unknown-104233-342-3004_LTR    Unspecified       1    342     (0)   32090   TG CA ATTTC TTTTC
  2207    7.9  2.5  7.4  ctg10     16536885 16537281   (881486) + ctg88-unknown-5212632-379-8746_LTR    Unspecified       1    379     (0)   32383   TG CA TTTTC TTGAC
  2326    7.3  1.2  8.7  ctg10     16541533 16541939   (876828) + ctg88-unknown-5212632-379-8746_LTR    Unspecified       1    379     (0)   32389   TG CA TTTTC TTGAC
  2080    0.0  0.9  0.0  ctg10     16962075 16962306   (456461) + ctg5-unknown-360684-234-1475_LTR      Unspecified       1    234     (0)   32919   TG CA TTCTT ATTTT
  1919   11.2  0.3  3.3  ctg10     17209067 17209379   (209388) + ctg9-unknown-3491074-304-5026_LTR     Unspecified       1    304     (0)   33214   TG CA AATAA AAAAA
  1494    7.6  1.0  0.0  ctg100      135739   135936  (2152033) + ctg146-unknown-2317600-200-2261_LTR   Unspecified       1    200     (0)   33585   TG CA CGAGC CGAGC
  3190    4.9  0.0  3.5  ctg100      291973   292420  (1995549) C ctg12-unknown-3968718-433-29729_LTR   Unspecified     (0)    433       1   33680   TG CA AAGAA AGGAA
  1626   11.3  4.3  4.3  ctg100      880482   880785  (1407184) + ctg9-unknown-3491074-304-5026_LTR     Unspecified       1    304     (0)   34590   TG CA AATAA AAAAT
  1692   18.4  1.1  0.5  ctg100     1864102  1864478   (423491) C ctg88-unknown-5212632-379-8746_LTR    Unspecified     (0)    379       1   35917   TG CA GATAA GATAA
  2595    7.7  0.5  0.3  ctg100     1871671  1872048   (415921) + ctg88-unknown-5212632-379-8746_LTR    Unspecified       1    379     (0)   35927   TG CA TTTTC TTTCG
  4397    4.0  0.0  0.6  ctg100     1940287  1940821   (347148) + ctg1-Gypsy-881400-534-5847_LTR        Unspecified       1    532     (0)   36013   TG CA ATGTG ATGTG
  2605    5.3  1.2  0.6  ctg1002      20257    20596    (82916) C ctg248-unknown-104233-342-3004_LTR    Unspecified     (0)    342       1   36574   TG CA GAAAA GAAAG
  2439    3.7  5.2  0.0  ctg1002      37745    38069    (65443) C ctg248-unknown-104233-342-3004_LTR    Unspecified     (0)    342       1   36584   TG CA GAAAA GAAAG
  2891    3.2  0.0  0.3  ctg1002      51873    52215    (51297) C ctg248-unknown-104233-342-3004_LTR    Unspecified     (0)    342       1   36590   TG CA GAAAA GAAAG
  2794    5.0  0.0  0.3  ctg1002      86141    86483    (17029) C ctg248-unknown-104233-342-3004_LTR    Unspecified     (0)    342       1   36619   TG CA GAAAA GAAAG
  1755    3.6  4.0  0.0  ctg1008      32815    33039    (42285) C ctg5-unknown-360684-234-1475_LTR      Unspecified     (0)    234       1   37299   TG CA AAAAT AAATA
  1673   15.6  1.0  4.0  ctg101      452232   452544  (1544081) C ctg9-unknown-3491074-304-5026_LTR     Unspecified     (0)    304       1   37962   TG CA TTTTT TTATT
  1159   11.4  0.0  0.0  ctg101      759556   759721  (1236904) C ctg169-unknown-2611856-166-15970_LTR  Unspecified     (0)    166       1   38330   TG CA AAAAA AAGAT
  1136   11.5  0.6  0.0  ctg101      791776   791940  (1204685) + ctg169-unknown-2611856-166-15970_LTR  Unspecified       1    166     (0)   38374   TG CA ATCTT TTTTT
  2116    0.4  0.0  0.0  ctg101      993363   993596  (1003029) + ctg5-unknown-360684-234-1475_LTR      Unspecified       1    234     (0)   38547   TG CA ATTTT ATTTT
  2679    7.7  0.0  0.3  ctg101     1334169  1334548   (662077) + ctg88-unknown-5212632-379-8746_LTR    Unspecified       1    379     (0)   38886   TG CA TTTTC TTACC
  2097    7.9 11.4  5.6  ctg1013      35815    36201   (125087) + ctg70-unknown-7012064-408-27178_LTR   Unspecified       1    408     (0)   40113   TG CA ATACC AAAAC
  1183   10.2  0.0  0.0  ctg102       35049    35214  (1944569) + ctg169-unknown-2611856-166-15970_LTR  Unspecified       1    166     (0)   41254   TG CA ATGTT TTTTT
  2137    0.4  0.0  0.0  ctg102       58550    58783  (1921000) + ctg5-unknown-360684-234-1475_LTR      Unspecified       1    234     (0)   41299   TG CA AGTTT ATTTT
  1089   11.4  0.0  0.6  ctg102      481598   481764  (1498019) C ctg169-unknown-2611856-166-15970_LTR  Unspecified     (0)    166       1   41799   TG CA AAAAA AATAT
  1890   12.2  0.3  3.6  ctg102      570833   571146  (1408637) + ctg9-unknown-3491074-304-5026_LTR     Unspecified       1    304     (0)   41900   TG CA AATAA AAAAT
  1970    0.9  0.9  0.4  ctg102      752912   753141  (1226642) + ctg25-unknown-791607-234-28147_LTR    Unspecified       1    231     (0)   42123   TG CA AAAAT AAAGG
  2912    5.0  0.0  0.3  ctg102      765894   766273  (1213510) + ctg88-unknown-5212632-379-8746_LTR    Unspecified       1    379     (0)   42150   TG CA TTTTC TTAGC
  2369    8.0  4.4  0.8  ctg102      915460   915824  (1063959) C ctg167-unknown-779541-385-16857_LTR   Unspecified     (0)    385       8   42374   TG CA TCTTC GCTCC
  2922    4.0  0.0  1.1  ctg102     1008294  1008676   (971107) C ctg88-unknown-5212632-379-8746_LTR    Unspecified     (0)    379       1   42477   TG CA GCCAA GAAAA
  2137    0.4  0.0  0.0  ctg102     1372481  1372714   (607069) C ctg5-unknown-360684-234-1475_LTR      Unspecified     (0)    234       1   42892   TG CA AAAAT AAATA
  1208    8.5  0.6  0.0  ctg102     1526651  1526815   (452968) + ctg169-unknown-2611856-166-15970_LTR  Unspecified       1    166     (0)   43117   TG CA ATCTT TTTTT
  1596    7.5  0.0  0.0  ctg102     1757141  1757340   (222443) + ctg146-unknown-2317600-200-2261_LTR   Unspecified       1    200     (0)   43396   TG CA ACAGC CGAGC
  1610    7.0  0.0  0.0  ctg102     1946694  1946893    (32890) + ctg146-unknown-2317600-200-2261_LTR   Unspecified       1    200     (0)   43635   TG CA CAAGC CGAGC
  1735   13.8  1.9  3.6  ctg1022     183142   183450      (427) C ctg9-unknown-3491074-304-5026_LTR     Unspecified     (0)    304       1   44175   TG CA ATTTT TTATT
  2014    4.9  2.4  2.7  ctg1024     107356   107648    (57025) C ctg905-Gypsy-39483-305-18609_LTR      Unspecified     (0)    292       1   44379   TG CA TGTTG TGGCG
  2824    5.3  0.3  0.3  ctg103      162427   162805  (3501780) C ctg88-unknown-5212632-379-8746_LTR    Unspecified     (0)    379       1   45347   TG CA AGAAA GAAAA
  1578   14.7  0.6  9.5  ctg103      460309   460639  (3203946) C ctg9-unknown-3491074-304-5026_LTR     Unspecified     (0)    304       1   45738   TG CA TTTTT TTATT
  1224    9.6  0.0  0.0  ctg103      669384   669549  (2995036) C ctg169-unknown-2611856-166-15970_LTR  Unspecified     (0)    166       1   46029   TG CA AAAAA AAGAT
  6066   10.0  4.3 14.9  ctg103      755551   756909  (2907676) + ctg22-unknown-11118525-1233-4755_LTR  Unspecified       1   1233     (0)   46139   TG CA TATAT TACAT
  2137    0.4  0.0  0.0  ctg103     1233735  1233968  (2430617) C ctg5-unknown-360684-234-1475_LTR      Unspecified     (0)    234       1   46776   TG CA AAAAT AAATC
  2096    0.4  0.4  0.0  ctg103     1408741  1408973  (2255612) C ctg5-unknown-360684-234-1475_LTR      Unspecified     (0)    234       1   47054   TG CA AAAAT AAAAA
  1625   10.8  5.1  8.9  ctg103     1600886  1601200  (2063385) + ctg9-unknown-3491074-304-5026_LTR     Unspecified       1    304     (0)   47320   TG CA AATAA AATAT
  7106    4.1 10.6  5.2  ctg103     1759187  1760359  (1904226) + ctg22-unknown-11118525-1233-4755_LTR  Unspecified       1   1233     (0)   47565   TG CA AAACA AAACA
  1980   13.2  1.9  0.5  ctg103     1768419  1768792  (1895793) + ctg88-unknown-5212632-379-8746_LTR    Unspecified       1    379     (0)   47578   TG CA TTTTC TTGTT
  2040    0.4  0.4  0.4  ctg103     1886437  1886667  (1777918) + ctg25-unknown-791607-234-28147_LTR    Unspecified       1    231     (0)   47702   TG CA AAAAT AAAAT
  2372    8.8  1.6  0.3  ctg103     1930329  1930702  (1733883) C ctg88-unknown-5212632-379-8746_LTR    Unspecified     (0)    379       1   47740   TG CA TATAA GAAAA
  1717   18.1  7.2  3.0  ctg103     2549697  2550112  (1114473) C ctg12-unknown-3968718-433-29729_LTR   Unspecified     (0)    433       1   48744   TG CA AAGAA AGAAA
  2078    0.4  0.4  0.0  ctg103     3299632  3299864   (364721) + ctg5-unknown-360684-234-1475_LTR      Unspecified       1    234     (0)   49675   TG CA AACTT ATTTT
  4361    6.6  0.5  2.8  ctg103     3471210  3471833   (192752) C ctg1572-unknown-11374-634-5916_LTR    Unspecified     (0)    634      25   49852   TG CA TGTTA GGATA
  6368   11.8  8.3  2.5  ctg103     3589247  3590413    (74172) + ctg22-unknown-11118525-1233-4755_LTR  Unspecified       1   1233     (0)   49992   TG CA CATTG CATTG
  2124    0.8  0.0  0.0  ctg1031        164      397    (75355) + ctg5-unknown-360684-234-1475_LTR      Unspecified       1    234     (0)   50370   TG CA TCTTT ATTTT
   770   25.7  5.4 12.9  ctg1033      14756    15219    (61302) C ctg12-unknown-3968718-433-29729_LTR   Unspecified     (0)    433       1   50759   TG CA AAAAA AAAAT
  2620    6.7  2.4  0.0  ctg1034      32588    32963   (170830) + ctg167-unknown-779541-385-16857_LTR   Unspecified       1    385     (0)   50883   TG CA CACGA GAAGA
  1751   19.2  2.5  2.8  ctg1034      32753    33186   (170607) + ctg12-unknown-3968718-433-29729_LTR   Unspecified       1    433     (0)   50884   TG CA TTTCT TTCTT
  4320    4.0  0.8  0.4  ctg1034     100936   101465   (102328) + ctg1-Gypsy-881400-534-5847_LTR        Unspecified       1    532     (0)   50997   TG CA TAGCG TAGCG
  1061   12.7  0.0  0.0  ctg1034     167447   167612    (36181) + ctg169-unknown-2611856-166-15970_LTR  Unspecified       1    166     (0)   51109   TG CA ATCTT TTTTT
  1037   14.8  9.3  0.0  ctg1036      87226    87408   (102503) C ctg146-unknown-2317600-200-2261_LTR   Unspecified     (0)    200       1   51349   TG CA GCTTT GCTCG
  1965    1.7  0.0  2.2  ctg1037      75088    75323     (1378) + ctg25-unknown-791607-234-28147_LTR    Unspecified       1    231     (0)   51478   TG CA AAAAT AAAAA
  1820   19.7  1.0  0.5  ctg104      440346   440728  (5313320) C ctg167-unknown-779541-385-16857_LTR   Unspecified     (0)    385       1   52323   TG CA TCTTT TCATC
  2116    0.4  0.0  0.0  ctg104     1445327  1445560  (4308488) C ctg5-unknown-360684-234-1475_LTR      Unspecified     (0)    234       1   53454   TG CA AAAAT AAAAT
  1279    7.8  0.0  0.0  ctg104     2059290  2059455  (3694593) C ctg169-unknown-2611856-166-15970_LTR  Unspecified     (0)    166       1   54284   TG CA AAAAA AAGAT
  1407    8.0  8.0  0.8  ctg104     2117161  2117398  (3636650) + ctg1-unknown-314965-256-5638_LTR      Unspecified       1    255     (0)   54347   TG CA AAATA AATAA
  2151    5.1 22.1  0.2  ctg104     2189915  2190249  (3563799) + ctg70-unknown-7012064-408-27178_LTR   Unspecified       1    408     (0)   54436   TG CA ATAAC GAAAC
  1002   18.1 20.1  3.7  ctg104     2192721  2193094  (3560954) C ctg12-unknown-3968718-433-29729_LTR   Unspecified     (0)    433       1   54444   TG CA AAGAA AGAAA
  1615   13.4  0.0 12.5  ctg104     2534568  2534909  (3219139) C ctg9-unknown-3491074-304-5026_LTR     Unspecified     (0)    304       1   54963   TG CA ATTTT TTATT
  1840   15.2  1.3  1.1  ctg104     2626700  2627077  (3126971) C ctg88-unknown-5212632-379-8746_LTR    Unspecified     (0)    379       1   55065   TG CA AAGAA GAAAA
  1795   13.0  9.5  0.3  ctg104     2646209  2646555  (3107493) + ctg88-unknown-5212632-379-8746_LTR    Unspecified       1    379     (0)   55089   TG CA TTTTC TTATT
  2043    0.4  0.0  0.0  ctg104     2855908  2856141  (2897907) C ctg5-unknown-360684-234-1475_LTR      Unspecified     (0)    234       1   55320   TG CA AAAAT AAAAA
  1669   19.7  2.5  3.9  ctg104     3596119  3596557  (2157491) C ctg12-unknown-3968718-433-29729_LTR   Unspecified     (0)    433       1   56190   TG CA AAGAA AGAAA
  1864   17.6  3.0  3.9  ctg104     3643819  3644255  (2109793) C ctg12-unknown-3968718-433-29729_LTR   Unspecified     (0)    433       1   56241   TG CA AAGAA AGAAA
  1209   10.8  0.0  0.0  ctg104     4008545  4008710  (1745338) + ctg169-unknown-2611856-166-15970_LTR  Unspecified       1    166     (0)   56686   TG CA ATCTT TTTTT
  1922    5.3 17.5  1.1  ctg104     4244736  4245061  (1508987) C ctg88-unknown-5212632-379-8746_LTR    Unspecified     (0)    379       1   56993   TG CA AACAA GAAAA
  1106   11.0  1.2  0.6  ctg104     4679677  4679841  (1074207) + ctg169-unknown-2611856-166-15970_LTR  Unspecified       1    166     (0)   57496   TG CA ATCTT TTTTT
  1547   18.8  6.9  4.2  ctg104     4720111  4720532  (1033516) C ctg12-unknown-3968718-433-29729_LTR   Unspecified     (0)    433       1   57560   TG CA AAGAA AGAAA
  1271    7.8  0.0  0.0  ctg104     4901539  4901704   (852344) + ctg169-unknown-2611856-166-15970_LTR  Unspecified       1    166     (0)   57833   TG CA ATCTT TTTTT
  1298    7.2  0.0  0.0  ctg104     4933785  4933950   (820098) C ctg169-unknown-2611856-166-15970_LTR  Unspecified     (0)    166       1   57862   TG CA AAAAA AAGAT
  1996    0.9  1.3  0.0  ctg104     5147999  5148229   (605819) C ctg5-unknown-360684-234-1475_LTR      Unspecified     (0)    234       1   58057   TG CA AAAAT AAATT
  1277   22.6  4.2  1.8  ctg104     5677165  5677498    (76550) C ctg248-unknown-104233-342-3004_LTR    Unspecified     (0)    342       1   58686   TG CA GATAA GAAAA
  2348    3.7  4.8  1.2  ctg1046      42355    42684    (31538) + ctg248-unknown-104233-342-3004_LTR    Unspecified       1    342     (0)   59418   TG CA TTTTC TTTTC
   978   10.9  0.0  0.0  ctg1046      47073    47209    (27013) + ctg169-unknown-2611856-166-15970_LTR  Unspecified       1    137    (29)   59424   TG CA ATCTT TTTTT
  1982   17.2  1.8  2.8  ctg1047      43018    43454    (50708) C ctg12-unknown-3968718-433-29729_LTR   Unspecified     (0)    433       1   59504   TG CA AAGAA AGAAA
  1977    8.4  4.6  0.0  ctg1049      69083    69366     (3799) C ctg23-unknown-10523065-297-4036_LTR   Unspecified     (0)    297       1   59713   TG CA TGTCG TGTTG
  1504    6.5  1.0  0.0  ctg105      235665   235865  (2968001) + ctg47-Gypsy-888387-203-11366_LTR      Unspecified       1    203     (0)   60026   TG CA CCGGC CCGGC
  1286    7.2  0.0  0.0  ctg105      283223   283388  (2920478) C ctg169-unknown-2611856-166-15970_LTR  Unspecified     (0)    166       1   60091   TG CA AAAAA AAAAT
  1240    7.9  0.6  0.0  ctg105      688647   688811  (2515055) + ctg169-unknown-2611856-166-15970_LTR  Unspecified       1    166     (0)   60540   TG CA ATCTT TTTTT
  3231    4.7  0.2  0.0  ctg105      800487   800893  (2402973) C ctg70-unknown-7012064-408-27178_LTR   Unspecified     (0)    408       1   60666   TG CA GTTTT GTTAT
   888   21.4  0.5  0.0  ctg105      896837   897037  (2306829) C ctg327-Gypsy-263231-205-6064_LTR      Unspecified     (0)    202       1   60754   TG CA TATTG TTGTG
  1180    6.9  3.8  0.0  ctg105     1399526  1399685  (1804181) + ctg169-unknown-2611856-166-15970_LTR  Unspecified       1    166     (0)   61350   TG CA ATCTT TTTTT
  1412    8.1  0.5  7.0  ctg105     2002476  2002688  (1201178) + ctg146-unknown-2317600-200-2261_LTR   Unspecified       1    200     (0)   62042   TG CA CGAGT CGAGC
   934   23.0  7.3  6.9  ctg105     2117194  2117496  (1086370) + ctg9-unknown-3491074-304-5026_LTR     Unspecified       1    304     (0)   62134   TG CA AATAA AAAAC
  2197   10.2  4.1  0.8  ctg105     2435295  2435661   (768205) + ctg88-unknown-5212632-379-8746_LTR    Unspecified       1    379     (0)   62470   TG CA TTTTC TTAAC
  2277   13.1  1.1  0.3  ctg105     2563534  2563909   (639957) C ctg88-unknown-5212632-379-8746_LTR    Unspecified     (0)    379       1   62618   TG CA AACAA GAAAA
  1956   12.2  0.0  5.3  ctg105     2673437  2673756   (530110) + ctg9-unknown-3491074-304-5026_LTR     Unspecified       1    304     (0)   62744   TG CA AATAT AAAAT
  2104    9.2  0.0  4.3  ctg105     2931756  2932072   (271794) + ctg9-unknown-3491074-304-5026_LTR     Unspecified       1    304     (0)   63001   TG CA AATAA AAAAT
  1136    9.6  0.0  1.8  ctg105     3190573  3190741    (13125) + ctg169-unknown-2611856-166-15970_LTR  Unspecified       1    166     (0)   63309   TG CA ATCTT TTTTT
  1776   17.4  0.4  5.5  ctg1051      47688    48142    (25235) + ctg12-unknown-3968718-433-29729_LTR   Unspecified       1    433     (0)   63489   TG CA TTTCT TTCTT
   770    9.6 17.3  0.0  ctg1052      65831    65986    (18811) C ctg45-unknown-1738114-184-1334_LTR    Unspecified     (0)    183       1   63619   TG CA CTAAA CTAAA
  1978   15.6  1.9  0.8  ctg1053     133381   133755    (29440) C ctg88-unknown-5212632-379-8746_LTR    Unspecified     (0)    379       1   63814   TG CA TACAA GAAAA
  7239    6.5 10.2  2.8  ctg1058      45644    46793    (29643) + ctg22-unknown-11118525-1233-4755_LTR  Unspecified       1   1233     (0)   64309   TG CA GGTGG GGTGG
  1705   17.7  1.9  1.6  ctg106       40105    40482 (12815268) C ctg88-unknown-5212632-379-8746_LTR    Unspecified     (0)    379       1   64457   TG CA GTGAA GAAAA
  1262    6.6  0.0  1.2  ctg106      178793   178960 (12676790) + ctg169-unknown-2611856-166-15970_LTR  Unspecified       1    166     (0)   64656   TG CA ATCTT TTTTT
  1555   18.5  1.9  1.6  ctg106      282748   283125 (12572625) + ctg88-unknown-5212632-379-8746_LTR    Unspecified       1    379     (0)   64823   TG CA TTTTC TTGTC
  2746    5.8  0.3  0.5  ctg106      490617   490996 (12364754) C ctg88-unknown-5212632-379-8746_LTR    Unspecified     (0)    379       1   65135   TG CA AAAAA GAAAA
  2137    0.4  0.0  0.0  ctg106      656414   656647 (12199103) C ctg5-unknown-360684-234-1475_LTR      Unspecified     (0)    234       1   65401   TG CA AAAAT AAACC
  8213    6.8  2.9  4.3  ctg106      992589   993838 (11861912) + ctg22-unknown-11118525-1233-4755_LTR  Unspecified       1   1233     (0)   65874   TG CA GAGAT GAAAT
  1747    6.3  0.0  3.2  ctg106     1088294  1088553 (11767197) + ctg23-Gypsy-3525600-268-6594_LTR      Unspecified       1    252     (0)   66013   TG CA GTTGA GTTGA
  2116    0.4  0.0  0.0  ctg106     1876896  1877129 (10978621) C ctg5-unknown-360684-234-1475_LTR      Unspecified     (0)    234       1   67091   TG CA AAAAT AAATT
  2879    3.5  0.0  0.0  ctg106     2169938  2170279 (10685471) C ctg248-unknown-104233-342-3004_LTR    Unspecified     (0)    342       1   67492   TG CA GAAAA GAAAA
  2480    8.2  3.3  0.0  ctg106     2323757  2324123 (10531627) C ctg88-unknown-5212632-379-8746_LTR    Unspecified     (0)    379       1   67687   TG CA ATCAA AAAAA
  1733    3.5  0.0  0.0  ctg106     2339532  2339731 (10516019) C ctg146-unknown-2317600-200-2261_LTR   Unspecified     (0)    200       1   67700   TG CA GCTTG GCTCG
   870   25.5  6.1  1.3  ctg106     2347094  2347455 (10508295) C ctg88-unknown-5212632-379-8746_LTR    Unspecified     (0)    379       1   67708   TG CA GGCAA GAAAA
  1993    0.9  1.7  0.0  ctg106     2462425  2462654 (10393096) C ctg5-unknown-360684-234-1475_LTR      Unspecified     (0)    234       1   67837   TG CA AAAAT AAATA
  2590    8.2  0.3  0.3  ctg106     2598371  2598749 (10257001) + ctg88-unknown-5212632-379-8746_LTR    Unspecified       1    379     (0)   67979   TG CA TTTTC TTCGC
  1500   12.0 10.7  2.3  ctg106     2786251  2786531 (10069219) + ctg9-unknown-3491074-304-5026_LTR     Unspecified       1    304     (0)   68222   TG CA AATAA AAAAT
  1817   13.9  5.5  1.1  ctg106     3192257  3192619  (9663131) + ctg88-unknown-5212632-379-8746_LTR    Unspecified       1    379     (0)   68753   TG CA TTTTC TTGTT
  8154    6.0  6.0  3.2  ctg106     3306977  3308177  (9547573) + ctg22-unknown-11118525-1233-4755_LTR  Unspecified       1   1233     (0)   68930   TG CA AAACA AAACG
  2950   10.0  8.1  3.0  ctg106     3366783  3367289  (9488461) C ctg1-Gypsy-881400-534-5847_LTR        Unspecified     (0)    532       1   68999   TG CA CCACC CCACC
  2173    0.4  0.0  0.0  ctg106     3434428  3434661  (9421089) C ctg5-unknown-360684-234-1475_LTR      Unspecified     (0)    234       1   69103   TG CA AAAAT AAAAT
  3134    5.5  0.0  3.5  ctg106     3478272  3478719  (9377031) + ctg12-unknown-3968718-433-29729_LTR   Unspecified       1    433     (0)   69160   TG CA TTTCT TTCTT
  4984   11.5 17.3  2.3  ctg106     3493460  3494534  (9361216) C ctg22-unknown-11118525-1233-4755_LTR  Unspecified     (0)   1233       1   69189   TG CA TATCG TATCG
  2680    7.5  1.8  6.5  ctg106     3920444  3920896  (8934854) + ctg12-unknown-3968718-433-29729_LTR   Unspecified       1    433     (0)   69793   TG CA TTTCT TTTTT
  2137    0.4  0.0  0.0  ctg106     4159737  4159970  (8695780) C ctg5-unknown-360684-234-1475_LTR      Unspecified     (0)    234       1   70094   TG CA AAAAT AAAAC
  1710   13.4  4.0  4.0  ctg106     4411796  4412099  (8443651) + ctg9-unknown-3491074-304-5026_LTR     Unspecified       1    304     (0)   70488   TG CA AATAA AAAAC
  1212    7.9  1.2  0.0  ctg106     4595028  4595191  (8260559) + ctg169-unknown-2611856-166-15970_LTR  Unspecified       1    166     (0)   70739   TG CA ATCTT TTTTT
  1691    1.5  1.5  0.0  ctg106     4738881  4739079  (8116671) + ctg279-unknown-264963-204-6069_LTR    Unspecified       1    202     (0)   70896   TG CA ATCCC TGCCC
  1073   19.9 14.3  0.0  ctg106     5233703  5233968  (7621782) + ctg9-unknown-3491074-304-5026_LTR     Unspecified       1    304     (0)   71487   TG CA AATAA AAAAT
  2116    0.4  0.0  0.0  ctg106     5315808  5316041  (7539709) C ctg5-unknown-360684-234-1475_LTR      Unspecified     (0)    234       1   71567   TG CA AAAAT AAATA
  2116    0.4  0.0  0.0  ctg106     5319996  5320229  (7535521) C ctg5-unknown-360684-234-1475_LTR      Unspecified     (0)    234       1   71571   TG CA AAAAT AAAGC
  2222    3.4  0.3  2.7  ctg106     5339078  5339376  (7516374) C ctg905-Gypsy-39483-305-18609_LTR      Unspecified     (0)    292       1   71588   TG CA AAAAA AAACG
  1091    9.0  6.4  0.0  ctg106     5423471  5423626  (7432124) C ctg169-unknown-2611856-166-15970_LTR  Unspecified     (0)    166       1   71718   TG CA AAAAA AATAT
  1220    1.6  1.8 42.7  ctg106     5530575  5530902  (7324848) + ctg5-unknown-360684-234-1475_LTR      Unspecified       1    234     (0)   71831   TG CA CCTTT ATTTT
   803   15.5 12.4  0.0  ctg106     5641090  5641250  (7214500) C ctg45-unknown-1738114-184-1334_LTR    Unspecified     (2)    181       1   71980   TG CA ATTTT CATTT
  1190    6.8  3.1  0.0  ctg106     5880162  5880322  (6975428) C ctg169-unknown-2611856-166-15970_LTR  Unspecified     (0)    166       1   72301   TG CA AAAAA AAGAT
  2430    7.8  1.0  4.5  ctg106     5897240  5897631  (6958119) C ctg88-unknown-5212632-379-8746_LTR    Unspecified     (0)    379       1   72338   TG CA TACAA GAAAA
  1497   10.0  0.0  0.0  ctg106     6657498  6657697  (6198053) + ctg146-unknown-2317600-200-2261_LTR   Unspecified       1    200     (0)   73217   TG CA CGAGC CGAGC
  1344   20.5  2.8  1.4  ctg106     6983132  6983487  (5872263) + ctg88-unknown-5212632-379-8746_LTR    Unspecified       1    361    (18)   73665   TG CA TTTTT TTTAA
  1067    9.5  5.0  0.6  ctg106     7261305  7261463  (5594287) + ctg169-unknown-2611856-166-15970_LTR  Unspecified       1    166     (0)   73989   TG CA ATATT TTTTT
  1129    9.2  4.7 16.6  ctg106     7633358  7633632  (5222118) C ctg256-Gypsy-1296625-247-7530_LTR     Unspecified     (0)    247       1   74459   TG CA GAAAT GACAT
  1245    9.0  0.0  0.0  ctg106     8089065  8089230  (4766520) + ctg169-unknown-2611856-166-15970_LTR  Unspecified       1    166     (0)   75043   TG CA ATCTT TTTTT
  2332   13.5  0.0  0.8  ctg106     8227447  8227828  (4627922) C ctg88-unknown-5212632-379-8746_LTR    Unspecified     (0)    379       1   75183   TG CA GAAAA GAAAA
  1761   15.2  0.0  4.0  ctg106     8489105  8489420  (4366330) C ctg9-unknown-3491074-304-5026_LTR     Unspecified     (0)    304       1   75412   TG CA ATTTT TTATT
  2487   10.8  8.5  0.5  ctg106     8489193  8489590  (4366160) C ctg253-unknown-495284-430-2373_LTR    Unspecified     (0)    430       1   75413   TG CA CAACA CAATA
  2003    0.0  1.7  0.0  ctg106     8641424  8641653  (4214097) + ctg5-unknown-360684-234-1475_LTR      Unspecified       1    234     (0)   75587   TG CA TATTT ATTTT
  1682   20.2  3.1  7.6  ctg106     9063868  9064291  (3791459) C ctg83-unknown-177747-406-29948_LTR    Unspecified     (0)    406       1   76156   TG CA AAGCA AACTA
  1980    1.3  0.4  0.0  ctg106     9093414  9093646  (3762104) + ctg5-unknown-360684-234-1475_LTR      Unspecified       1    234     (0)   76182   TG CA TATTT AGTTT
  2987    2.0  0.0  0.0  ctg106     9252688  9253029  (3602721) C ctg248-unknown-104233-342-3004_LTR    Unspecified     (0)    342       1   76348   TG CA GAAAA GAAAA
  2328    6.3  7.8  2.1  ctg106     9326909  9327267  (3528483) C ctg88-unknown-5212632-379-8746_LTR    Unspecified     (0)    379       1   76436   TG CA GGTAA GAAAA
  1468   18.6  5.5  2.1  ctg106     9440279  9440645  (3415105) + ctg88-unknown-5212632-379-8746_LTR    Unspecified       1    379     (0)   76533   TG CA TTTTT TTATG
  1267   21.4  1.6  2.9  ctg106     9468666  9469049  (3386701) C ctg88-unknown-5212632-379-8746_LTR    Unspecified     (0)    379       1   76564   TG CA GACAA GAAAA
  3068    6.5  5.8  0.0  ctg106     9586979  9587390  (3268360) + ctg10-Gypsy-2075187-437-2501_LTR      Unspecified       1    436     (0)   76692   TG CA AGTAG ATTGG
   873   22.4  3.4 12.7  ctg106     9592678  9593090  (3262660) + ctg88-unknown-5212632-379-8746_LTR    Unspecified       1    379     (0)   76705   TG CA TTTTC TTATA
  1733    3.5  0.0  0.0  ctg106    10063681 10063880  (2791870) C ctg146-unknown-2317600-200-2261_LTR   Unspecified     (0)    200       1   77224   TG CA GCTTG GCTCG
  1473   10.0  0.0  0.0  ctg106    10067606 10067805  (2787945) C ctg146-unknown-2317600-200-2261_LTR   Unspecified     (0)    200       1   77229   TG CA GCTCG GCTCG
  2041    0.4  0.4  0.8  ctg106    10099794 10100028  (2755722) + ctg5-unknown-360684-234-1475_LTR      Unspecified       1    234     (0)   77274   TG CA AACTT ATTTT
  2197   12.1  1.9  0.5  ctg106    10184537 10184910  (2670840) C ctg88-unknown-5212632-379-8746_LTR    Unspecified     (0)    379       1   77377   TG CA GTCAA GTAAA
  2116    0.4  0.0  0.0  ctg106    10380585 10380818  (2474932) C ctg5-unknown-360684-234-1475_LTR      Unspecified     (0)    234       1   77639   TG CA AAAAT AAATA
  1489    3.8  0.0  0.0  ctg106    10563179 10563361  (2292389) C ctg45-unknown-1738114-184-1334_LTR    Unspecified     (0)    183       1   77837   TG CA AATTC ATTCC
  1741    0.5  0.5  1.0  ctg106    10894064 10894266  (1961484) C ctg279-unknown-264963-204-6069_LTR    Unspecified     (0)    202       1   78244   TG CA AGCTC TGGTC
  2400    9.3  0.8  2.1  ctg106    10919856 10920239  (1935511) C ctg88-unknown-5212632-379-8746_LTR    Unspecified     (0)    379       1   78279   TG CA AATAA GAAAA
  1919   11.2  0.3  3.6  ctg106    11096988 11097301  (1758449) C ctg9-unknown-3491074-304-5026_LTR     Unspecified     (0)    304       1   78489   TG CA ATGTT TTATT
  2773    6.1  0.3  0.3  ctg106    11372471 11372849  (1482901) + ctg88-unknown-5212632-379-8746_LTR    Unspecified       1    379     (0)   78837   TG CA TTTTC TTATA
  3078    4.2  0.9  3.7  ctg106    11481509 11481953  (1373797) C ctg12-unknown-3968718-433-29729_LTR   Unspecified     (0)    433       1   78987   TG CA AAGAA AGAAA
  1563   18.1  5.7  3.5  ctg106    11739588 11740011  (1115739) + ctg12-unknown-3968718-433-29729_LTR   Unspecified       1    433     (0)   79287   TG CA TTTCT TTCTT
  2079   12.8  3.0  1.1  ctg106    11755155 11755526  (1100224) C ctg88-unknown-5212632-379-8746_LTR    Unspecified     (0)    379       1   79304   TG CA GATAA GAAAA
  1268    6.7  1.2  0.0  ctg106    12542403 12542566   (313184) C ctg169-unknown-2611856-166-15970_LTR  Unspecified     (0)    166       1   80165   TG CA AAAAA AAGAT
  2372    9.1  1.6  2.9  ctg1060     149404   149787    (31217) C ctg88-unknown-5212632-379-8746_LTR    Unspecified     (0)    379       1   80665   TG CA GCAAA GAAAA
  1687    2.0  1.5  0.0  ctg1060     180727   180923       (81) C ctg146-unknown-2317600-200-2261_LTR   Unspecified     (0)    200       1   80707   TG CA GCTTG GCTCG
  2832    4.7  0.0  0.0  ctg1061     144631   144972    (10991) C ctg248-unknown-104233-342-3004_LTR    Unspecified     (0)    342       1   80913   TG CA GAAAA GAAAA
  2116    0.4  0.0  0.0  ctg1062      41014    41247    (50256) C ctg5-unknown-360684-234-1475_LTR      Unspecified     (0)    234       1   80987   TG CA AAAAT AAATT
  2096   17.0  0.5  3.9  ctg1062      44617    45064    (46439) + ctg12-unknown-3968718-433-29729_LTR   Unspecified       1    433     (0)   80991   TG CA TTCCT TTCTT
  1191    9.1  0.6  0.0  ctg1069      38838    39002    (71920) C ctg169-unknown-2611856-166-15970_LTR  Unspecified     (0)    166       1   82005   TG CA AAGAA AAAAT
  1191    9.1  0.6  0.0  ctg1069      54961    55125    (55797) C ctg169-unknown-2611856-166-15970_LTR  Unspecified     (0)    166       1   82020   TG CA AAGAA AAAAT
  2438    9.7  3.9  3.4  ctg107       15227    15632  (6126899) C ctg70-unknown-7012064-408-27178_LTR   Unspecified     (0)    408       1   82102   TG CA AGTTT GGTAT
  1121    9.7  0.0  3.6  ctg107      306301   306472  (5836059) C ctg169-unknown-2611856-166-15970_LTR  Unspecified     (0)    166       1   82546   TG CA AAAAA AAGAT
  2110    0.4  0.0  0.0  ctg107      422694   422924  (5719607) + ctg25-unknown-791607-234-28147_LTR    Unspecified       1    231     (0)   82726   TG CA AAAAT AAAAT
  2043    0.4  0.0  0.0  ctg107      517776   518009  (5624522) + ctg5-unknown-360684-234-1475_LTR      Unspecified       1    234     (0)   82830   TG CA AGTTT ATTTT
  2292    8.6  1.1  2.7  ctg107      832623   832993  (5309538) C ctg738-Gypsy-2971-371-5705_LTR        Unspecified     (0)    365       1   83266   TG CA AAGTT CATTT
  1176    8.5  0.6  1.2  ctg107     1297954  1298120  (4844411) + ctg169-unknown-2611856-166-15970_LTR  Unspecified       1    166     (0)   83916   TG CA ATCTT TTTTT
  1535    4.1  5.8  2.1  ctg107     2210856  2211081  (3931450) + ctg5-unknown-360684-234-1475_LTR      Unspecified       1    234     (0)   85119   TG CA GTTAT ATTTT
  1633    2.3  6.8  0.4  ctg107     2232932  2233151  (3909380) + ctg5-unknown-360684-234-1475_LTR      Unspecified       1    234     (0)   85143   TG CA CTTTT ATTTT
  1758    3.8  0.0  6.6  ctg107     2499931  2500187  (3642344) + ctg483-unknown-390694-241-6931_LTR    Unspecified       1    241     (0)   85474   TG CA ACGTT ACGTT
  1572    7.8 10.7  0.0  ctg107     2997420  2997663  (3144868) C ctg308-Gypsy-446943-270-4483_LTR      Unspecified     (0)    270       1   86152   TG CA AGCTG AGCTG
  2420    2.3  0.0  1.0  ctg107     3030122  3030434  (3112097) C ctg93-unknown-408388-310-5776_LTR     Unspecified     (0)    310       1   86185   TG CA ACCAT ACCAT
  4721   12.4  6.0  2.8  ctg107     3211788  3212619  (2929912) C ctg539-unknown-241731-858-10548_LTR   Unspecified     (0)    858       1   86364   TG CA TTCTT TCTTT
  1079    0.0  0.0  0.8  ctg107     3586215  3586344  (2556187) C ctg1483-unknown-30998-130-8376_LTR    Unspecified     (0)    129       1   86870   TG CA CGCCC CCTCC
  1201    6.4  7.8  1.5  ctg107     3680363  3680553  (2461978) + ctg991-Gypsy-151846-206-5417_LTR      Unspecified       1    203     (0)   87000   TG CA GTATG GTATG
  3145    6.2  2.2  0.9  ctg107     3718265  3718720  (2423811) + ctg154-unknown-2594507-462-2465_LTR   Unspecified       1    462     (0)   87100   TG CA ATAAA AGAAG
   845   19.4  9.1  7.9  ctg107     3744166  3744540  (2397991) C ctg88-unknown-5212632-379-8746_LTR    Unspecified     (0)    379       1   87118   TG CA GTGAA GAAAA
  1837    7.4  0.0  1.1  ctg107     3791978  3792250  (2350281) + ctg308-Gypsy-446943-270-4483_LTR      Unspecified       1    270     (0)   87166   TG CA ATATC ATATC
  1951    9.9  0.0  3.6  ctg107     3808427  3808741  (2333790) C ctg9-unknown-3491074-304-5026_LTR     Unspecified     (0)    304       1   87182   TG CA ATTTT TTATT
  2137    0.4  0.0  0.0  ctg107     3899838  3900071  (2242460) + ctg5-unknown-360684-234-1475_LTR      Unspecified       1    234     (0)   87302   TG CA TCTTT ATTTT
  1852    6.3  0.0  2.6  ctg107     4073203  4073479  (2069052) C ctg308-Gypsy-446943-270-4483_LTR      Unspecified     (0)    270       1   87543   TG CA GGGGG GGGGG
   753    7.5 23.9  0.0  ctg107     4109338  4109471  (2033060) C ctg169-unknown-2611856-166-15970_LTR  Unspecified     (0)    166       1   87594   TG CA AAAAA AAAAT
  1985    9.9  0.3  4.0  ctg107     4532278  4532592  (1609939) C ctg9-unknown-3491074-304-5026_LTR     Unspecified     (0)    304       1   88147   TG CA ATTTT TTATT
  1042    9.8  1.4  0.0  ctg107     4593826  4593968  (1548563) C ctg877-Gypsy-79134-145-4295_LTR       Unspecified     (0)    145       1   88225   TG CA GTTGT GTAGT
  2043    0.4  0.0  0.0  ctg107     5242791  5243024   (899507) + ctg5-unknown-360684-234-1475_LTR      Unspecified       1    234     (0)   89028   TG CA AGTTT ATTTT
  2096    0.4  0.4  0.0  ctg107     5557564  5557796   (584735) C ctg5-unknown-360684-234-1475_LTR      Unspecified     (0)    234       1   89367   TG CA AAAAT AAATA
   764   22.3  8.7  0.5  ctg1070      22520    22704    (49891) + ctg146-unknown-2317600-200-2261_LTR   Unspecified       1    200     (0)   90151   TG CA CGAGC CGAGT
  1341   22.1  2.1  1.2  ctg1074      23089    23427    (56378) C ctg248-unknown-104233-342-3004_LTR    Unspecified     (0)    342       1   90576   TG CA GACAA GAAAA
  2024    0.4  1.3  0.0  ctg1079      27583    27813    (44527) + ctg5-unknown-360684-234-1475_LTR      Unspecified       1    234     (0)   91321   TG CA TTTTT ATTTT
  3307    3.3  3.0  0.2  ctg1079      59348    59774    (12566) C ctg84-unknown-3103121-439-11032_LTR   Unspecified     (0)    439       1   91352   TG CA TATGC TATAT
  1221    9.6  0.0  0.0  ctg108       53297    53462  (2062969) C ctg169-unknown-2611856-166-15970_LTR  Unspecified     (0)    166       1   91427   TG CA AAAAA AAGAT
  2059    0.4  0.9  0.0  ctg108      160156   160387  (1956044) C ctg5-unknown-360684-234-1475_LTR      Unspecified     (0)    234       1   91558   TG CA AAAAT AAATA
  2137    0.4  0.0  0.0  ctg108      673185   673418  (1443013) + ctg5-unknown-360684-234-1475_LTR      Unspecified       1    234     (0)   92184   TG CA ATTTT ATTTT
  1816   19.6  0.9  3.5  ctg108      771998   772441  (1343990) + ctg12-unknown-3968718-433-29729_LTR   Unspecified       1    433     (0)   92307   TG CA TTTCT TTCTT
  3251    4.2  0.0  3.5  ctg108     1016543  1016990  (1099441) C ctg12-unknown-3968718-433-29729_LTR   Unspecified     (0)    433       1   92647   TG CA AAGAA AGAAA
  1000   14.8  2.5  0.0  ctg108     1064124  1064285  (1052146) C ctg169-unknown-2611856-166-15970_LTR  Unspecified     (0)    166       1   92694   TG CA AAAAA AAGAT
  1442   10.5  0.0  0.0  ctg108     1108723  1108922  (1007509) + ctg146-unknown-2317600-200-2261_LTR   Unspecified       1    200     (0)   92741   TG CA CGAGC TGAGA
  3353    4.2  1.3  3.9  ctg108     1160469  1160918   (955513) + ctg7-unknown-2519226-462-6423_LTR     Unspecified       1    439     (0)   92809   TG CA CGCAG CGCAG
  2025   17.0  0.7  4.2  ctg108     1528110  1528557   (587874) + ctg12-unknown-3968718-433-29729_LTR   Unspecified       1    433     (0)   93252   TG CA TCCCT TTCTT
  1335    4.2  0.0  3.0  ctg108     1639950  1640120   (476311) + ctg169-unknown-2611856-166-15970_LTR  Unspecified       1    166     (0)   93378   TG CA ATCTT TTTTT
  1990   16.5  1.8  2.8  ctg108     1654863  1655299   (461132) + ctg12-unknown-3968718-433-29729_LTR   Unspecified       1    433     (0)   93398   TG CA TTTCT TTCTT
  3205    3.6  6.5  0.7  ctg108     2056412  2056826    (59605) C ctg84-unknown-3103121-439-11032_LTR   Unspecified     (0)    439       1   93880   TG CA GTGTA GTGTA
  1152    9.7  0.6  0.0  ctg109      199260   199424  (1691460) + ctg169-unknown-2611856-166-15970_LTR  Unspecified       1    166     (0)   95023   TG CA ATCTT TTTTT
  2515    5.3  6.8  0.0  ctg109      332251   332605  (1558279) C ctg88-unknown-5212632-379-8746_LTR    Unspecified     (0)    379       1   95225   TG CA GTCAA GAAAA
  3496    7.5  0.2  0.4  ctg109      358857   359322  (1531562) + ctg371-Gypsy-308796-465-5994_LTR      Unspecified       1    465     (0)   95268   TG CA AAAAC AAAAC
  1074   14.7 12.7  5.0  ctg109      559832   560147  (1330737) + ctg40-unknown-7496829-339-3175_LTR    Unspecified       1    339     (0)   95567   TG CA TTATT TTAAA
  2137   10.2  5.0  0.8  ctg109      818573   818936  (1071948) C ctg88-unknown-5212632-379-8746_LTR    Unspecified     (0)    379       1   95904   TG CA GTTAA GAAAA
  1276    7.8  0.0  0.0  ctg109      975751   975916   (914968) + ctg169-unknown-2611856-166-15970_LTR  Unspecified       1    166     (0)   96102   TG CA TGATT TTTTT
  1291    7.8  0.0  0.0  ctg109      980259   980424   (910460) + ctg169-unknown-2611856-166-15970_LTR  Unspecified       1    166     (0)   96114   TG CA ATCTT TTATT
  2736    6.3  0.0  0.5  ctg109     1059506  1059886   (830998) + ctg88-unknown-5212632-379-8746_LTR    Unspecified       1    379     (0)   96264   TG CA TTTTC TTGAC
  2040    1.3  0.4  0.0  ctg109     1511043  1511272   (379612) + ctg25-unknown-791607-234-28147_LTR    Unspecified       1    231     (0)   96830   TG CA AAAAT AAAAT
  1230    9.0  0.0  0.0  ctg109     1836185  1836350    (54534) + ctg169-unknown-2611856-166-15970_LTR  Unspecified       1    166     (0)   97171   TG CA ATCTT TTTTT
  2412    4.1  6.7  3.2  ctg1095      22817    23147    (66602) + ctg248-unknown-104233-342-3004_LTR    Unspecified       1    342     (0)   97729   TG CA TTTTC TTTTC
  2116    0.4  0.0  0.0  ctg1095      88436    88669     (1080) + ctg5-unknown-360684-234-1475_LTR      Unspecified       1    234     (0)   97816   TG CA GTTTT ATTTT
  1643    6.4  0.4  2.5  ctg1096      51286    51525    (17696) C ctg140-unknown-130461-235-1390_LTR    Unspecified     (0)    235       1   97893   TG CA GAGCA GAACT
  3903    7.9  0.0  2.6  ctg1096      53223    53769    (15452) + ctg104-unknown-5705698-538-1944_LTR   Unspecified       1    533     (0)   97895   TG CA TCTGA TATTA
   839   24.4 14.2  3.7  ctg11       796951   797294 (12706028) C ctg88-unknown-5212632-379-8746_LTR    Unspecified     (0)    379       1   99079   TG CA TACAA GATAA
  2824    5.3  0.0  0.5  ctg11       827074   827454 (12675868) + ctg88-unknown-5212632-379-8746_LTR    Unspecified       1    379     (0)   99131   TG CA TTTTC TTATT
  2116    0.4  0.0  0.0  ctg11      1012479  1012712 (12490610) + ctg5-unknown-360684-234-1475_LTR      Unspecified       1    234     (0)   99339   TG CA GTTTT ATTTT
  1216    9.6  0.0  0.0  ctg11      1154436  1154601 (12348721) + ctg169-unknown-2611856-166-15970_LTR  Unspecified       1    166     (0)   99496   TG CA ATATT TTTTT
  1105   11.5  0.6  0.0  ctg11      1212809  1212973 (12290349) + ctg169-unknown-2611856-166-15970_LTR  Unspecified       1    166     (0)   99577   TG CA ATCTT ATTAT
  2093    0.8  0.0  0.0  ctg11      1273821  1274054 (12229268) C ctg5-unknown-360684-234-1475_LTR      Unspecified     (0)    234       1   99669   TG CA AAAAT AAACG
  1251    7.8  0.0  0.6  ctg11      1701335  1701501 (11801821) C ctg169-unknown-2611856-166-15970_LTR  Unspecified     (0)    166       1  100166   TG CA AAAAA AAGAT
  2116    0.4  0.0  0.0  ctg11      1836292  1836525 (11666797) C ctg5-unknown-360684-234-1475_LTR      Unspecified     (0)    234       1  100292   TG CA AAAAT AAAAA
  2116    0.4  0.0  0.0  ctg11      1841282  1841515 (11661807) C ctg5-unknown-360684-234-1475_LTR      Unspecified     (0)    234       1  100299   TG CA AAAAT AAAAG
  1036   13.9  0.6  0.0  ctg11      1971909  1972088 (11531234) + ctg45-unknown-1738114-184-1334_LTR    Unspecified       1    181     (2)  100447   TG CA AACTC AACTG
  1693    6.9  0.0  0.0  ctg11      2567700  2567915 (10935407) C ctg1-unknown-199786-216-2458_LTR      Unspecified     (0)    216       1  101157   TG CA AAATT TAATT
  1189   10.2  0.0  0.0  ctg11      2583248  2583413 (10919909) C ctg169-unknown-2611856-166-15970_LTR  Unspecified     (0)    166       1  101176   TG CA AAAAA AAGAT
  1339    5.4  0.0  0.0  ctg11      2599735  2599900 (10903422) C ctg169-unknown-2611856-166-15970_LTR  Unspecified     (0)    166       1  101193   TG CA AAAAA AAGAT
  1532   16.0  6.2  3.2  ctg11      2886456  2886823 (10616499) C ctg88-unknown-5212632-379-8746_LTR    Unspecified     (0)    379       1  101505   TG CA AATAA GAAAA
  1620   11.2  8.3  5.4  ctg11      2895138  2895497 (10607825) C ctg114-unknown-737805-376-3293_LTR    Unspecified     (0)    370       1  101517   TG CA GTAAT GTAAT
  2063    0.4  0.9  0.0  ctg11      3114783  3115014 (10388308) C ctg5-unknown-360684-234-1475_LTR      Unspecified     (0)    234       1  101760   TG CA AAAAT AAATA
  1057   17.2  9.8  9.0  ctg11      3827610  3827985  (9675337) + ctg88-unknown-5212632-379-8746_LTR    Unspecified       1    379     (0)  102741   TG CA TTTTC TTGAC
  1647   13.0  0.3 10.5  ctg11      4103367  4103701  (9399621) C ctg9-unknown-3491074-304-5026_LTR     Unspecified     (0)    304       1  103026   TG CA TGTTT TTATT
  7579    6.2  8.5  3.2  ctg11      4228615  4229787  (9273535) + ctg22-unknown-11118525-1233-4755_LTR  Unspecified       1   1233     (0)  103160   TG CA AAAAT AAAAT
  1937   12.2  0.3  4.0  ctg11      4247901  4248215  (9255107) + ctg9-unknown-3491074-304-5026_LTR     Unspecified       1    304     (0)  103187   TG CA AATAT AAAAT
  1816    0.9  4.0  0.0  ctg11      4969538  4969762  (8533560) + ctg5-unknown-360684-234-1475_LTR      Unspecified       1    234     (0)  104060   TG CA AATAT ATTTT
   921   21.9  4.5 15.8  ctg11      5262087  5262423  (8240899) C ctg9-unknown-3491074-304-5026_LTR     Unspecified     (0)    304       1  104308   TG CA ATTTT TTATT
  8366    5.7  4.8  3.7  ctg11      5263140  5264360  (8238962) + ctg22-unknown-11118525-1233-4755_LTR  Unspecified       1   1233     (0)  104310   TG CA GATAC GTTAC
  2116    0.4  0.0  0.0  ctg11      5698967  5699200  (7804122) C ctg5-unknown-360684-234-1475_LTR      Unspecified     (0)    234       1  104763   TG CA AAAAT AAAGG
  1358    4.1  4.0  1.5  ctg11      5854068  5854266  (7649056) + ctg847-unknown-44268-204-7814_LTR     Unspecified       1    204     (0)  104923   TG CA TAAGA TATGA
  2197   12.0  0.8  1.6  ctg11      6982330  6982711  (6520611) + ctg88-unknown-5212632-379-8746_LTR    Unspecified       1    379     (0)  106274   TG CA TTTTC TGTTG
  2500    6.9  5.0  0.0  ctg11      7091195  7091555  (6411767) + ctg88-unknown-5212632-379-8746_LTR    Unspecified       1    379     (0)  106380   TG CA TTTTC TTCTG
  2819    3.8  0.3  0.0  ctg11      7279651  7279991  (6223331) C ctg248-unknown-104233-342-3004_LTR    Unspecified     (0)    342       1  106620   TG CA GAAAA GAAAA
  2750    4.2  1.5  0.0  ctg11      7284864  7285200  (6218122) C ctg248-unknown-104233-342-3004_LTR    Unspecified     (0)    342       1  106627   TG CA GAAAA GAAAA
  1314   18.1 12.1  0.8  ctg11      7473870  7474215  (6029107) C ctg167-unknown-779541-385-16857_LTR   Unspecified     (0)    385       1  106896   TG CA CTTTC CTTCG
  2063    0.4  0.9  0.0  ctg11      7625934  7626165  (5877157) + ctg5-unknown-360684-234-1475_LTR      Unspecified       1    234     (0)  107060   TG CA TATTT ATTTT
  1648   13.3  0.6  7.9  ctg11      7983732  7984057  (5519265) C ctg9-unknown-3491074-304-5026_LTR     Unspecified     (0)    304       1  107517   TG CA TTTTT TTATT
  1836   12.9  0.6  4.0  ctg11      8597426  8597739  (4905583) + ctg9-unknown-3491074-304-5026_LTR     Unspecified       1    304     (0)  108232   TG CA AATAA AAAAT
  8330    6.1  3.9  2.8  ctg11      8763820  8765040  (4738282) + ctg22-unknown-11118525-1233-4755_LTR  Unspecified       1   1233     (0)  108416   TG CA TATTA TATTA
  1152    8.5  1.2  0.0  ctg11      8825170  8825333  (4677989) + ctg169-unknown-2611856-166-15970_LTR  Unspecified       1    166     (0)  108484   TG CA ATCTT GTTTT
  2116    0.4  0.0  0.0  ctg11      8898854  8899087  (4604235) + ctg5-unknown-360684-234-1475_LTR      Unspecified       1    234     (0)  108604   TG CA TTTTT ATTTT
  2037    0.4  0.9  0.0  ctg11      8999595  8999823  (4503499) C ctg25-unknown-791607-234-28147_LTR    Unspecified     (0)    231       1  108768   TG CA TTTTT ATTTT
  2005    0.9  0.9  0.0  ctg11      9011086  9011312  (4492010) + ctg5-unknown-360684-234-1475_LTR      Unspecified       6    234     (0)  108790   TG CA TTTTT ATTTT
  1264    8.4  0.0  0.0  ctg11      9119067  9119232  (4384090) + ctg169-unknown-2611856-166-15970_LTR  Unspecified       1    166     (0)  108943   TG CA ATCTT TTTTT
  1173    9.6  0.0  1.2  ctg11      9343289  9343456  (4159866) C ctg169-unknown-2611856-166-15970_LTR  Unspecified     (0)    166       1  109233   TG CA AAAAA AAGAT
  1256    7.3  0.6  0.0  ctg11      9501998  9502162  (4001160) + ctg169-unknown-2611856-166-15970_LTR  Unspecified       1    166     (0)  109456   TG CA ATCTT TTTTT
  2508    7.7  3.5  0.0  ctg11     10168482 10168847  (3334475) + ctg88-unknown-5212632-379-8746_LTR    Unspecified       1    379     (0)  110330   TG CA TTTTC TTCGC
  1631   18.4  0.8  1.3  ctg11     10234040 10234420  (3268902) + ctg88-unknown-5212632-379-8746_LTR    Unspecified       1    379     (0)  110410   TG CA TTTTC TTATT
  1692   17.5  0.0  3.6  ctg11     10313642 10313956  (3189366) + ctg9-unknown-3491074-304-5026_LTR     Unspecified       1    304     (0)  110527   TG CA AATAA AAAAT
  3737    3.0  0.0  0.5  ctg11     10359726 10360166  (3143156) + ctg84-unknown-3103121-439-11032_LTR   Unspecified       1    439     (0)  110603   TG CA AGTGT AGTGT
  1830   21.2  0.8  0.0  ctg11     10442032 10442413  (3060909) C ctg167-unknown-779541-385-16857_LTR   Unspecified     (0)    385       1  110741   TG CA TCTTA CCTTG
  2137    0.4  0.0  0.0  ctg11     10543889 10544122  (2959200) + ctg5-unknown-360684-234-1475_LTR      Unspecified       1    234     (0)  110927   TG CA CATTT ATTTT
  2047    0.4  0.4  0.4  ctg11     10553287 10553520  (2949802) C ctg5-unknown-360684-234-1475_LTR      Unspecified     (0)    234       1  110948   TG CA AAAAT AAATA
  2376   11.6  0.0  0.0  ctg11     10613252 10613630  (2889692) C ctg88-unknown-5212632-379-8746_LTR    Unspecified     (0)    379       1  111026   TG CA GCTAA GAAAA
  2950    4.4  0.0  2.3  ctg11     10823294 10823686  (2679636) + ctg106-unknown-7354438-394-1951_LTR   Unspecified       1    384     (0)  111268   TG CA CCAAT ATAAT
   800    5.9  0.0  9.2  ctg11     11026976 11027106  (2476216) + ctg1032-Gypsy-96025-132-4334_LTR      Unspecified       1    120     (0)  111520   TG CA GCATC GCATC
  1270    7.8  0.0  0.0  ctg11     11145169 11145334  (2357988) + ctg169-unknown-2611856-166-15970_LTR  Unspecified       1    166     (0)  111706   TG CA ATCTT TTTTT
   767    6.5  0.0  4.6  ctg11     11396797 11396909  (2106413) + ctg108-Gypsy-1568197-108-10685_LTR    Unspecified       1    108     (0)  112046   TG CA GAATT GAATT
   632   24.5 14.1  6.6  ctg11     11501666 11501949  (2001373) + ctg9-unknown-3491074-304-5026_LTR     Unspecified       1    304     (0)  112162   TG CA AATAA AAAAA
  5647    9.8  2.0  2.8  ctg11     11956677 11957541  (1545781) C ctg539-unknown-241731-858-10548_LTR   Unspecified     (0)    858       1  112715   TG CA CTCTT TTTTT
  1919   12.3  0.6  3.6  ctg11     12071041 12071353  (1431969) C ctg9-unknown-3491074-304-5026_LTR     Unspecified     (0)    304       1  112909   TG CA ATTTT TTATT
  2012    0.9  1.3  0.0  ctg11     12082439 12082669  (1420653) + ctg5-unknown-360684-234-1475_LTR      Unspecified       1    234     (0)  112919   TG CA CATTT ATTTT
  2137    0.4  0.0  0.0  ctg11     12200142 12200375  (1302947) C ctg5-unknown-360684-234-1475_LTR      Unspecified     (0)    234       1  113099   TG CA AAAAT AAAAC
  1985    8.1 14.2  0.0  ctg11     12205020 12205351  (1297971) C ctg88-unknown-5212632-379-8746_LTR    Unspecified     (0)    379       1  113109   TG CA CAGAA GAAAA
  2629    3.6  6.4  0.3  ctg11     12332057 12332413  (1170909) + ctg88-unknown-5212632-379-8746_LTR    Unspecified       1    379     (0)  113303   TG CA TTTTC TTGTA
  2734    6.6  0.0  0.3  ctg11     12633945 12634324   (868998) C ctg88-unknown-5212632-379-8746_LTR    Unspecified     (0)    379       1  113746   TG CA TACAA GAAAA
  1703   12.8  0.0 16.1  ctg11     13020460 13020812   (482510) + ctg9-unknown-3491074-304-5026_LTR     Unspecified       1    304     (0)  114231   TG CA AATAA AAAAT
  2116    0.4  0.0  0.0  ctg11     13055404 13055637   (447685) + ctg5-unknown-360684-234-1475_LTR      Unspecified       1    234     (0)  114277   TG CA TTTTT ATTTT
  1766   11.8  0.3 14.1  ctg11     13411335 13411680    (91642) + ctg9-unknown-3491074-304-5026_LTR     Unspecified       1    304     (0)  114649   TG CA AATAA AAAAT
  2083    0.4  0.9  0.0  ctg11     13493676 13493907     (9415) C ctg5-unknown-360684-234-1475_LTR      Unspecified     (0)    234       1  114736   TG CA AAAAT AAACT
  1914    7.0  0.3  4.5  ctg11     13495509 13495807     (7515) C ctg1202-Gypsy-13779-289-6867_LTR      Unspecified     (0)    287       1  114741   TG CA GTTAC GTTAC
  1751   14.8  1.2  9.8  ctg110      383586   383996  (4899255) C ctg88-unknown-5212632-379-8746_LTR    Unspecified     (0)    379       1  115193   TG CA AATAA GAAAA
  3697    2.7  0.2  0.5  ctg110      438703   439142  (4844109) C ctg84-unknown-3103121-439-11032_LTR   Unspecified     (0)    439       1  115262   TG CA AGTAT AGTAT
  1666    2.5  0.0  0.0  ctg110     1047447  1047643  (4235608) C ctg184-Copia-2214557-207-1924_LTR     Unspecified     (0)    197       1  116011   TG CA AGGAC AGGAC
  1429    2.0  1.9  2.5  ctg110     1199124  1199328  (4083923) + ctg847-unknown-44268-204-7814_LTR     Unspecified       1    204     (0)  116183   TG CA TAAGA TAGTA
  1261    4.9  2.5  0.0  ctg110     1548040  1548201  (3735050) C ctg169-unknown-2611856-166-15970_LTR  Unspecified     (0)    166       1  116657   TG CA AAAAA AAGAT
  3207    4.2  0.0  3.5  ctg110     1556691  1557138  (3726113) C ctg12-unknown-3968718-433-29729_LTR   Unspecified     (0)    433       1  116667   TG CA AAGAA AGAAA
  3657    2.7  0.0  1.4  ctg110     1906850  1907294  (3375957) + ctg84-unknown-3103121-439-11032_LTR   Unspecified       1    439     (0)  117229   TG CA CTTTA CTTTA
  2495    8.2  0.5  1.1  ctg110     2121324  2121704  (3161547) C ctg88-unknown-5212632-379-8746_LTR    Unspecified     (0)    379       1  117544   TG CA TACAA GAAAA
  1992   11.3 17.5  1.0  ctg110     2449352  2449700  (2833551) C ctg83-unknown-177747-406-29948_LTR    Unspecified     (0)    406       1  118027   TG CA AAACT AAATA
  1949   17.6  1.3  4.8  ctg110     3197053  3197500  (2085751) C ctg12-unknown-3968718-433-29729_LTR   Unspecified     (0)    433       1  119022   TG CA AAGAA AGAAA
  2630    7.4  0.3  0.8  ctg110     3209117  3209497  (2073754) C ctg88-unknown-5212632-379-8746_LTR    Unspecified     (0)    379       1  119040   TG CA GCCAA GAAAA
   995   18.5  7.2 10.8  ctg110     3326776  3327138  (1956113) + ctg7-unknown-6699749-351-4093_LTR     Unspecified       1    351     (0)  119232   TG CA CATTT AATTT
  3332    7.4  2.8  3.6  ctg110     4031826  4032330  (1250921) + ctg212-Gypsy-250180-501-8024_LTR      Unspecified       1    501     (0)  120347   TG CA CTTAT CTTAT
  3096    4.2  1.8  0.0  ctg110     4104107  4104507  (1178744) C ctg70-unknown-7012064-408-27178_LTR   Unspecified     (0)    408       1  120462   TG CA GTTTT GTTAT
  3200    3.5  1.8  0.0  ctg110     4189154  4189554  (1093697) + ctg70-unknown-7012064-408-27178_LTR   Unspecified       1    408     (0)  120564   TG CA ATAAC AAAAC
  1397    3.9  0.6  0.6  ctg110     4321024  4321206   (962045) C ctg45-unknown-1738114-184-1334_LTR    Unspecified     (0)    183       1  120730   TG CA TAAAT AAATT
  1963    8.5  5.0  0.0  ctg110     4343549  4343831   (939420) + ctg23-unknown-10523065-297-4036_LTR   Unspecified       1    297     (0)  120771   TG CA CGACA CGAGA
  1285   19.6  3.1  6.3  ctg110     4989887  4990277   (292974) + ctg88-unknown-5212632-379-8746_LTR    Unspecified       1    379     (0)  121814   TG CA TTTTC TTACC
  1386   19.8  2.3  6.3  ctg110     4995516  4995909   (287342) + ctg88-unknown-5212632-379-8746_LTR    Unspecified       1    379     (0)  121826   TG CA TTTTC TTACC
  1363   20.1  2.3  6.3  ctg110     4997296  4997689   (285562) + ctg88-unknown-5212632-379-8746_LTR    Unspecified       1    379     (0)  121830   TG CA TTTTC TTACC
  1578   19.8  2.8  4.9  ctg1104      92925    93317    (59491) + ctg167-unknown-779541-385-16857_LTR   Unspecified       1    385     (0)  122867   TG CA CGAAG AAAAG
  1734    4.1  1.4  0.5  ctg1105     160676   160896    (14135) + ctg28-Gypsy-576200-229-4894_LTR       Unspecified       1    223     (0)  123172   TG CA ATATG ATAAG
  2427    7.9  3.9  3.7  ctg1108      21219    21625    (48421) C ctg70-unknown-7012064-408-27178_LTR   Unspecified     (0)    408       1  123333   TG CA GTTTT GTTAT
  1853    0.9  3.5  0.4  ctg1109      40114    40340    (27988) + ctg5-unknown-360684-234-1475_LTR      Unspecified       1    234     (0)  123407   TG CA AGTTT ATTTT
  1769    2.5  0.0  0.0  ctg111      254120   254319  (2922098) C ctg146-unknown-2317600-200-2261_LTR   Unspecified     (0)    200       1  123779   TG CA GCTTG GCTCG
  1515    1.9 13.0  0.0  ctg111      592223   592429  (2583988) + ctg5-unknown-360684-234-1475_LTR      Unspecified       1    234     (0)  124191   TG CA ACCTT ATTTT
   749   20.1 17.3  0.7  ctg111      699443   699673  (2476744) C ctg185-unknown-418073-272-2327_LTR    Unspecified     (0)    272       4  124355   TG CA AGGTA ACGTT
  1086    6.0  9.9  0.0  ctg111      776714   776864  (2399553) + ctg169-unknown-2611856-166-15970_LTR  Unspecified       1    166     (0)  124443   TG CA GTCTT TTTTT
  2629    6.2  1.3  0.5  ctg111      980172   980547  (2195870) + ctg88-unknown-5212632-379-8746_LTR    Unspecified       1    379     (0)  124722   TG CA TTTTC TTTAC
  1203    9.7  0.6  0.0  ctg111      986950   987114  (2189303) C ctg169-unknown-2611856-166-15970_LTR  Unspecified     (0)    166       1  124743   TG CA AAAAA AAGAT
  2719    6.1  0.5  0.5  ctg111      988989   989367  (2187050) + ctg88-unknown-5212632-379-8746_LTR    Unspecified       1    379     (0)  124747   TG CA TTTTC TTTAC
  1996   18.6  0.2  4.2  ctg111      996539   996988  (2179429) + ctg12-unknown-3968718-433-29729_LTR   Unspecified       1    433     (0)  124764   TG CA TTTCT TTCTT
  2074   17.4  0.5  3.7  ctg111     1000061  1000507  (2175910) C ctg12-unknown-3968718-433-29729_LTR   Unspecified     (0)    433       1  124777   TG CA AAGAA AGAAA
  2390   11.5  3.6  0.2  ctg111     1234219  1234611  (1941806) C ctg127-Gypsy-684564-407-6120_LTR      Unspecified     (0)    406       1  125085   TG CA ATATC ATATC
  2116    0.4  0.0  0.0  ctg111     1645058  1645291  (1531126) + ctg5-unknown-360684-234-1475_LTR      Unspecified       1    234     (0)  125622   TG CA TATTT ATTTT
  1035   19.6  8.4  9.2  ctg111     1887771  1888152  (1288265) C ctg88-unknown-5212632-379-8746_LTR    Unspecified     (0)    379       1  125909   TG CA AACAA GAAAA
  2045    0.9  0.9  0.0  ctg111     2224370  2224601   (951816) C ctg5-unknown-360684-234-1475_LTR      Unspecified     (0)    234       1  126321   TG CA AAAAT AAAGA
  1646   14.4  0.0 12.2  ctg111     2691899  2692239   (484178) C ctg9-unknown-3491074-304-5026_LTR     Unspecified     (0)    304       1  126764   TG CA ATTTT TTATT
  4516    3.0  0.0  0.9  ctg111     3104145  3104682    (71735) + ctg104-unknown-5705698-538-1944_LTR   Unspecified       1    533     (0)  127270   TG CA TATAA TATAT
  1539   17.6 10.1  3.5  ctg1112       9771    10177    (69848) C ctg12-unknown-3968718-433-29729_LTR   Unspecified     (0)    433       1  127514   TG CA AAGAA AGAAA
  1537   18.1 10.1  3.0  ctg1112      31381    31785    (48240) C ctg12-unknown-3968718-433-29729_LTR   Unspecified     (0)    433       1  127545   TG CA AAGAA AGAAA
  1147   12.1  0.0  0.0  ctg1114      44792    44957    (48179) C ctg169-unknown-2611856-166-15970_LTR  Unspecified     (0)    166       1  127730   TG CA AAAAA AAAAT
  1861   18.5  1.1  4.4  ctg1114      58770    59216    (33920) + ctg12-unknown-3968718-433-29729_LTR   Unspecified       1    433     (0)  127752   TG CA TTTCT TTCTT
  1063   10.4 10.7  1.7  ctg1117      17308    17523    (53105) + ctg140-unknown-130461-235-1390_LTR    Unspecified       1    235     (0)  128051   TG CA AAACT AAACT
  1243    9.0  0.0  0.0  ctg112      128598   128763  (2966077) C ctg169-unknown-2611856-166-15970_LTR  Unspecified     (0)    166       1  128475   TG CA AAAAA AAGAT
  2137    0.4  0.0  0.0  ctg112      314117   314350  (2780490) C ctg5-unknown-360684-234-1475_LTR      Unspecified     (0)    234       1  128673   TG CA AAAAT AAAAA
  2606    7.5  1.3  1.6  ctg112      387496   387875  (2706965) C ctg88-unknown-5212632-379-8746_LTR    Unspecified     (0)    379       1  128730   TG CA GTTAA GAAAA
  2116    0.4  0.0  0.0  ctg112      963473   963706  (2131134) + ctg5-unknown-360684-234-1475_LTR      Unspecified       1    234     (0)  129465   TG CA TTTTT ATTTT
  1143    9.7  0.6  0.0  ctg112     1041424  1041588  (2053252) C ctg169-unknown-2611856-166-15970_LTR  Unspecified     (0)    166       1  129552   TG CA AAAAA AAGAT
  2354    8.6  1.8  2.6  ctg112     1262950  1263331  (1831509) C ctg88-unknown-5212632-379-8746_LTR    Unspecified     (0)    379       1  129734   TG CA GCGAA GAAAA
  1226    8.5  0.6  0.0  ctg112     1492115  1492279  (1602561) + ctg169-unknown-2611856-166-15970_LTR  Unspecified       1    166     (0)  130013   TG CA ATCTT TTTTT
  2116    0.4  0.0  0.0  ctg112     1534711  1534944  (1559896) + ctg5-unknown-360684-234-1475_LTR      Unspecified       1    234     (0)  130087   TG CA ATTTT ATTTT
  1476   10.5  0.0  0.0  ctg112     1707924  1708123  (1386717) C ctg146-unknown-2317600-200-2261_LTR   Unspecified     (0)    200       1  130273   TG CA GCTCG GCTTG
  2038    0.4  0.9  0.0  ctg112     2028156  2028387  (1066453) + ctg5-unknown-360684-234-1475_LTR      Unspecified       1    234     (0)  130657   TG CA TATTT ATTTT
  2116    0.4  0.0  0.0  ctg112     2081497  2081730  (1013110) + ctg5-unknown-360684-234-1475_LTR      Unspecified       1    234     (0)  130743   TG CA CGTTT ATTTT
  1059    7.3  9.9  0.0  ctg112     2365424  2365574   (729266) C ctg169-unknown-2611856-166-15970_LTR  Unspecified     (0)    166       1  131066   TG CA AAAAA AAGAT
   896   19.0  1.1  0.0  ctg112     2787095  2787273   (307567) + ctg45-unknown-1738114-184-1334_LTR    Unspecified       1    181     (2)  131494   TG CA AAAAG AAAGA
  1145    9.7  0.0  3.6  ctg112     2958067  2958238   (136602) + ctg169-unknown-2611856-166-15970_LTR  Unspecified       1    166     (0)  131668   TG CA ATCTT TTTTT
  1616    7.0  0.0  0.0  ctg112     3019138  3019337    (75503) + ctg146-unknown-2317600-200-2261_LTR   Unspecified       1    200     (0)  131738   TG CA CAAGC CCAGC
  2799    5.5  0.3  1.3  ctg112     3077487  3077869    (16971) + ctg88-unknown-5212632-379-8746_LTR    Unspecified       1    379     (0)  131803   TG CA TTTTC TTATA
  1498    9.0  0.0  2.5  ctg1122      31629    31833    (35677) C ctg146-unknown-2317600-200-2261_LTR   Unspecified     (0)    200       1  132204   TG CA GCCCT GCTCA
  2027    0.0  1.7  0.0  ctg1124       3780     4009    (63797) + ctg5-unknown-360684-234-1475_LTR      Unspecified       1    234     (0)  132351   TG CA TATTT ATTTT
  2425    9.8  0.3  3.2  ctg1124      40755    41144    (26662) C ctg88-unknown-5212632-379-8746_LTR    Unspecified     (0)    379       1  132386   TG CA GCAAA GAAAA
  1184   16.4  2.6  0.0  ctg1127       4919     5113   (102271) + ctg146-unknown-2317600-200-2261_LTR   Unspecified       1    200     (0)  132585   TG CA CGAGC TAAGC
  1910    2.5  2.1  0.4  ctg1128      39252    39490   (143374) C ctg2-Gypsy-2362345-246-4969_LTR       Unspecified     (0)    243       1  132736   TG CA GCTCG TCTTG
  2110    0.4  0.0  0.0  ctg1128      86491    86721    (96143) + ctg25-unknown-791607-234-28147_LTR    Unspecified       1    231     (0)  132804   TG CA ATAAT AAATT
  1880    0.4  2.6  0.0  ctg1128     169492   169719    (13145) + ctg5-unknown-360684-234-1475_LTR      Unspecified       1    234     (0)  132906   TG CA TTTAT ATTTT
  1084   14.9 12.9  6.6  ctg113      200012   200298  (3539989) C ctg9-unknown-3491074-304-5026_LTR     Unspecified     (0)    304       1  133379   TG CA TTTTT TTATT
  1460    6.7  2.8  1.9  ctg113      383016   383229  (3357058) C ctg287-Gypsy-53325-216-11800_LTR      Unspecified     (0)    216       1  133613   TG CA CAAAC CAAAC
  1367   10.8  3.4  2.5  ctg113      539098   539335  (3200952) + ctg1858-Gypsy-52989-243-6331_LTR      Unspecified       1    240     (0)  133797   TG CA TTTAG TTTAG
  2789    5.8  0.3  0.0  ctg113      783485   783862  (2956425) + ctg88-unknown-5212632-379-8746_LTR    Unspecified       1    379     (0)  134162   TG CA TTTTC TTATT
  1201   10.2  0.0  0.0  ctg113      987894   988059  (2752228) + ctg169-unknown-2611856-166-15970_LTR  Unspecified       1    166     (0)  134510   TG CA ATCTT TTGTT
  1179    7.9  1.2  0.6  ctg113     1013867  1014031  (2726256) + ctg169-unknown-2611856-166-15970_LTR  Unspecified       1    166     (0)  134548   TG CA ATCTT TTTTT
  2061   16.8  0.7  3.9  ctg113     1019302  1019748  (2720539) + ctg12-unknown-3968718-433-29729_LTR   Unspecified       1    433     (0)  134566   TG CA TTTCT TTCTT
  1568   19.2 10.3  0.0  ctg113     1125578  1125926  (2614361) C ctg167-unknown-779541-385-16857_LTR   Unspecified     (0)    385       1  134775   TG CA TTTTT CTTTG
  4029    2.3  3.1  1.1  ctg113     1332995  1333517  (2406770) + ctg104-unknown-5705698-538-1944_LTR   Unspecified       1    533     (0)  135055   TG CA TCTGA TATAA
  1840    2.2  2.6  0.4  ctg113     1352250  1352478  (2387809) C ctg5-unknown-360684-234-1475_LTR      Unspecified     (0)    234       1  135089   TG CA AAAAT AAATA
  1889    0.5  4.5  0.0  ctg113     1361998  1362221  (2378066) + ctg5-unknown-360684-234-1475_LTR      Unspecified       1    234     (0)  135107   TG CA AATTT ATTTT
  1929    0.4  2.6  0.0  ctg113     1686773  1687000  (2053287) C ctg5-unknown-360684-234-1475_LTR      Unspecified     (0)    234       1  135721   TG CA AAAAT AAAGC
  1775   11.9  0.0  5.6  ctg113     1844733  1845053  (1895234) + ctg9-unknown-3491074-304-5026_LTR     Unspecified       1    304     (0)  136019   TG CA AATAA AAAAT
  1301   11.2  7.7 14.5  ctg113     1903730  1904052  (1836235) C ctg9-unknown-3491074-304-5026_LTR     Unspecified     (0)    304       1  136122   TG CA TTTTT TTATT
  2101    0.0  0.9  0.0  ctg113     1999233  1999464  (1740823) + ctg5-unknown-360684-234-1475_LTR      Unspecified       1    234     (0)  136246   TG CA TATTT ATTTT
  1905   11.1  1.9  3.6  ctg113     2231374  2231682  (1508605) + ctg9-unknown-3491074-304-5026_LTR     Unspecified       1    304     (0)  136616   TG CA AATAA AAAAT
  3310    4.3  0.0  2.0  ctg113     2386963  2387410  (1352877) C ctg84-unknown-3103121-439-11032_LTR   Unspecified     (0)    439       1  136919   TG CA CATTA CATTA
  3199   11.9  1.6  6.6  ctg113     2469533  2470090  (1270197) + ctg1-Gypsy-881400-534-5847_LTR        Unspecified       1    532     (0)  137077   TG CA ATTTG ATTTG
  2402    9.5  2.7  0.0  ctg113     2505294  2505662  (1234625) C ctg88-unknown-5212632-379-8746_LTR    Unspecified     (0)    379       1  137163   TG CA CACAA GAAAA
  2742    4.7  0.0  3.1  ctg113     2891420  2891815   (848472) C ctg106-unknown-7354438-394-1951_LTR   Unspecified     (0)    384       1  137826   TG CA AATAG ATTGG
  1940   12.2  0.0  4.3  ctg113     2950136  2950452   (789835) + ctg9-unknown-3491074-304-5026_LTR     Unspecified       1    304     (0)  137915   TG CA AATAA AAAAT
  1003   22.2  6.6  5.9  ctg113     2967406  2967707   (772580) C ctg9-unknown-3491074-304-5026_LTR     Unspecified     (0)    304       1  137951   TG CA ATTTT TTATT
  1029   23.1  5.9  5.9  ctg113     2969853  2970156   (770131) C ctg9-unknown-3491074-304-5026_LTR     Unspecified     (0)    304       1  137957   TG CA ATTTT TTATT
  2542    1.6  0.3  2.6  ctg113     2983204  2983520   (756767) + ctg93-unknown-408388-310-5776_LTR     Unspecified       1    310     (0)  137984   TG CA ATAGG ATAGG
  2841    5.0  0.3  0.0  ctg113     3275915  3276292   (463995) + ctg88-unknown-5212632-379-8746_LTR    Unspecified       1    379     (0)  138458   TG CA TTTTC TTTGC
  2288    8.8  0.5  3.7  ctg113     3316991  3317381   (422906) C ctg88-unknown-5212632-379-8746_LTR    Unspecified     (0)    379       1  138541   TG CA AAGAA GAAAA
  2061    0.0  1.3  0.0  ctg113     3407405  3407635   (332652) C ctg5-unknown-360684-234-1475_LTR      Unspecified     (0)    234       1  138701   TG CA AAAAT AAATT
  2006   12.0  3.5  0.3  ctg113     3658063  3658429    (81858) C ctg88-unknown-5212632-379-8746_LTR    Unspecified     (0)    379       1  139161   TG CA GATAA GAAAA
  3574    9.1  1.3  3.0  ctg1132      25165    25706    (40183) + ctg104-unknown-5705698-538-1944_LTR   Unspecified       1    533     (0)  139556   TG CA TATTA TATAC
  2072   10.3  2.0  9.8  ctg1135      62328    62735    (71640) + ctg88-unknown-5212632-379-8746_LTR    Unspecified       1    379     (0)  139897   TG CA TTTCT TTAGT
  1498    9.0  0.0  2.5  ctg1136      31917    32121    (34519) C ctg146-unknown-2317600-200-2261_LTR   Unspecified     (0)    200       1  140045   TG CA GCCCT GCTCA
  2116    0.4  0.0  0.0  ctg114      172682   172915  (5032287) C ctg5-unknown-360684-234-1475_LTR      Unspecified     (0)    234       1  140620   TG CA AAAAT ATAAA
  8903    4.3  2.4  5.6  ctg114      272972   274243  (4930959) + ctg22-unknown-11118525-1233-4755_LTR  Unspecified       1   1233     (0)  140770   TG CA GTTAC ATTAC
  1347   12.4  3.8  0.8  ctg114      710895   711129  (4494073) + ctg109-Gypsy-1492893-242-4120_LTR     Unspecified       1    242     (0)  141288   TG CA ACAGA ACAGA
  1972   11.9  0.7  0.0  ctg114      765652   765953  (4439249) + ctg9-unknown-3491074-304-5026_LTR     Unspecified       1    304     (0)  141350   TG CA AATAA AAAAT
   844   11.1 15.3  0.0  ctg114      885902   886045  (4319157) + ctg169-unknown-2611856-166-15970_LTR  Unspecified       1    166     (0)  141541   TG CA ATCTT TTTTT
  2657    9.2  3.2  4.4  ctg114     1107202  1107612  (4097590) + ctg83-unknown-177747-406-29948_LTR    Unspecified       1    406     (0)  141813   TG CA TACTT AACTT
  2588    8.7  0.0  0.5  ctg114     1397068  1397448  (3807754) C ctg88-unknown-5212632-379-8746_LTR    Unspecified     (0)    379       1  142127   TG CA GTCAA GAAAA
  2727    5.8  0.5  0.3  ctg114     1805651  1806028  (3399174) + ctg88-unknown-5212632-379-8746_LTR    Unspecified       1    379     (0)  142663   TG CA TTTTC TTGTT
  2098    0.4  0.4  0.0  ctg114     2224733  2224965  (2980237) + ctg5-unknown-360684-234-1475_LTR      Unspecified       1    234     (0)  143194   TG CA GATTT ATTTT
  1309    6.6  0.0  0.0  ctg114     2403179  2403344  (2801858) + ctg169-unknown-2611856-166-15970_LTR  Unspecified       1    166     (0)  143428   TG CA ATATT TTCTT
  2464    7.7  4.4  5.2  ctg114     2525952  2526362  (2678840) + ctg70-unknown-7012064-408-27178_LTR   Unspecified       1    408     (0)  143625   TG CA ATACC AAACT
  2587    7.6  0.0  2.3  ctg114     2607309  2607701  (2597501) + ctg106-unknown-7354438-394-1951_LTR   Unspecified       1    384     (0)  143730   TG CA CCAAT ATAAT
  1687   14.8  1.8  5.5  ctg114     2651155  2651547  (2553655) C ctg88-unknown-5212632-379-8746_LTR    Unspecified     (0)    379       1  143777   TG CA GTTAA GAAAA
  6143   10.5 11.1  3.8  ctg114     2987663  2988814  (2216388) + ctg22-unknown-11118525-1233-4755_LTR  Unspecified       1   1233     (0)  144216   TG CA CTAAG CTAAG
  1347   12.1  1.0  0.5  ctg114     4837709  4837907   (367295) C ctg146-unknown-2317600-200-2261_LTR   Unspecified     (0)    200       1  146601   TG CA GCTCG GCTCG
  1388    4.1  0.5  4.6  ctg114     4993724  4993928   (211274) + ctg226-Gypsy-650193-206-8031_LTR      Unspecified       1    197     (0)  146792   TG CA CTACC CTCCC
  1195   10.2  0.0  0.0  ctg114     5028302  5028467   (176735) + ctg169-unknown-2611856-166-15970_LTR  Unspecified       1    166     (0)  146842   TG CA ATCTT TTTTT
  1281    7.8  0.0  0.0  ctg114     5030708  5030873   (174329) C ctg169-unknown-2611856-166-15970_LTR  Unspecified     (0)    166       1  146852   TG CA AAAAA AAGAT
  1775   16.4  2.5  3.0  ctg114     5200369  5200803     (4399) C ctg12-unknown-3968718-433-29729_LTR   Unspecified     (0)    433       1  147088   TG CA AAGAA AGAAA
  2107    0.8  0.0  0.0  ctg115      462658   462891  (1327573) + ctg5-unknown-360684-234-1475_LTR      Unspecified       1    234     (0)  148671   TG CA TATTT ATTTT
  2137    0.4  0.0  0.0  ctg115      576430   576663  (1213801) C ctg5-unknown-360684-234-1475_LTR      Unspecified     (0)    234       1  148809   TG CA AAAAT ATAAA
  7231    9.0  3.9  5.3  ctg115      578756   580004  (1210460) + ctg22-unknown-11118525-1233-4755_LTR  Unspecified       1   1233     (0)  148812   TG CA AATAT AATAT
  1555    8.8  0.5  1.4  ctg115      584843   585060  (1205404) C ctg1-unknown-199786-216-2458_LTR      Unspecified     (0)    216       1  148817   TG CA ATATT TAATT
  2133   16.5  0.5  3.9  ctg115      712314   712761  (1077703) C ctg12-unknown-3968718-433-29729_LTR   Unspecified     (0)    433       1  148984   TG CA AAGAA AGAAA
  1548    7.5  0.0  2.0  ctg115      884638   884841   (905623) C ctg146-unknown-2317600-200-2261_LTR   Unspecified     (0)    200       1  149158   TG CA GCTCG GCTTG
  1670    5.5  0.0  0.0  ctg115      924155   924354   (866110) + ctg146-unknown-2317600-200-2261_LTR   Unspecified       1    200     (0)  149203   TG CA CGAGC CGAGC
  2803    6.1  0.5  0.0  ctg115      964034   964410   (826054) + ctg88-unknown-5212632-379-8746_LTR    Unspecified       1    379     (0)  149261   TG CA TTTTC TTGTG
  1483    3.8  0.0  0.0  ctg115     1048203  1048385   (742079) C ctg45-unknown-1738114-184-1334_LTR    Unspecified     (0)    183       1  149381   TG CA AAGGG AGGGA
  8034    3.9  1.9  2.0  ctg1156     104926   105981    (72459) C ctg84-unknown-2286329-1055-11319_LTR  Unspecified     (0)   1055       1  150866   TG CA AAACT AGACT
  8128    3.6  1.8  1.7  ctg1156     113462   114515    (63925) C ctg84-unknown-2286329-1055-11319_LTR  Unspecified     (0)   1055       1  150878   TG CA AAACT AGACT
  1999    0.4  1.3  0.0  ctg1156     168630   168860     (9580) C ctg5-unknown-360684-234-1475_LTR      Unspecified     (0)    234       1  150937   TG CA AAAAT AAATG
   948   17.8 14.9  7.4  ctg1158      61589    61916    (10327) C ctg7-unknown-6699749-351-4093_LTR     Unspecified     (0)    351       1  151117   TG CA AATTT AAATG
  1884    2.2  3.1  0.0  ctg1159     284742   284968    (30136) + ctg5-unknown-360684-234-1475_LTR      Unspecified       1    234     (0)  151556   TG CA AGTTT ATTTT
  1136   15.3  0.0  2.0  ctg116       22818    23023  (1779299) + ctg279-unknown-264963-204-6069_LTR    Unspecified       1    202     (0)  151621   TG CA CGGCG CGGCG
  1453   21.4  1.3  3.7  ctg116       43639    44026  (1758296) C ctg88-unknown-5212632-379-8746_LTR    Unspecified     (0)    379       1  151652   TG CA AGTAA AAAAA
  1717   12.7  0.0 12.2  ctg116      205304   205644  (1596678) + ctg9-unknown-3491074-304-5026_LTR     Unspecified       1    304     (0)  151941   TG CA AATAT AAAAT
  2796    5.3  0.0  0.8  ctg116      544373   544754  (1257568) + ctg88-unknown-5212632-379-8746_LTR    Unspecified       1    379     (0)  152632   TG CA TTTTC TTATA
  2758    5.1  2.4  0.0  ctg116      681817   682186  (1120136) C ctg88-unknown-5212632-379-8746_LTR    Unspecified     (0)    379       1  152842   TG CA AATAA GAAAA
  1126   22.7  6.0  2.9  ctg116      981276   981643   (820679) C ctg88-unknown-5212632-379-8746_LTR    Unspecified     (0)    379       1  153271   TG CA AACAA GAAAA
  1256   13.5  9.3 11.8  ctg116     1158169  1158479   (643843) C ctg9-unknown-3491074-304-5026_LTR     Unspecified     (0)    304       1  153572   TG CA TTTTT TTATT
  1238   19.6  2.6  4.0  ctg116     1161972  1162279   (640043) C ctg9-unknown-3491074-304-5026_LTR     Unspecified     (0)    304       1  153579   TG CA TTTTT TTATT
   794   23.0 13.2  4.2  ctg116     1188259  1188607   (613715) + ctg88-unknown-5212632-379-8746_LTR    Unspecified       1    379     (0)  153633   TG CA TTTTC TTGTA
   893   20.8 10.6  7.4  ctg116     1246539  1246906   (555416) C ctg88-unknown-5212632-379-8746_LTR    Unspecified     (0)    379       1  153756   TG CA GTCAA GAAAA
  1743   16.4  3.8  0.8  ctg116     1273102  1273469   (528853) + ctg88-unknown-5212632-379-8746_LTR    Unspecified       1    379     (0)  153813   TG CA TTTCT TTGGT
  1646    2.7  4.4  0.4  ctg1161       5440     5664    (61677) C ctg5-unknown-360684-234-1475_LTR      Unspecified     (0)    234       1  154749   TG CA AAAAT AAAAT
  2078    0.4  0.4  0.0  ctg1161      29892    30124    (37217) + ctg5-unknown-360684-234-1475_LTR      Unspecified       1    234     (0)  154776   TG CA ATTTT ATTTT
  1251    8.4  0.0  0.0  ctg1167     131695   131860    (38735) + ctg169-unknown-2611856-166-15970_LTR  Unspecified       1    166     (0)  155347   TG CA ATCTT TTTTT
  1921    3.0  0.4  0.9  ctg117       59016    59247  (1746046) + ctg25-unknown-791607-234-28147_LTR    Unspecified       1    231     (0)  155597   TG CA AAAAT AAATG
  1692   14.9  6.3  1.6  ctg117      369120   369481  (1435812) + ctg88-unknown-5212632-379-8746_LTR    Unspecified       1    379     (0)  156064   TG CA TTTTC TTCTC
  1571   13.1  0.0 14.5  ctg117      572980   573327  (1231966) + ctg9-unknown-3491074-304-5026_LTR     Unspecified       1    304     (0)  156452   TG CA AATAA AAAAT
  1963   15.8  3.2  3.0  ctg117     1124774  1125205   (680088) + ctg12-unknown-3968718-433-29729_LTR   Unspecified       1    433     (0)  157197   TG CA TTTCT TTCTT
  2043    0.4  0.0  0.0  ctg117     1131591  1131824   (673469) C ctg5-unknown-360684-234-1475_LTR      Unspecified     (0)    234       1  157205   TG CA AAAAT ACATT
  1166   15.6 20.3  1.6  ctg117     1205719  1206038   (599255) C ctg88-unknown-5212632-379-8746_LTR    Unspecified     (0)    379       1  157286   TG CA TATAA TAAAA
  1195    9.6  0.0  0.0  ctg117     1247013  1247178   (558115) C ctg169-unknown-2611856-166-15970_LTR  Unspecified     (0)    166       1  157345   TG CA AAAAA AAAAT
  1211    9.0  0.0  0.0  ctg117     1279604  1279769   (525524) + ctg169-unknown-2611856-166-15970_LTR  Unspecified       1    166     (0)  157394   TG CA ATATT TTTTT
  5185   11.3  2.8  3.1  ctg117     1337429  1338289   (467004) + ctg539-unknown-241731-858-10548_LTR   Unspecified       1    858     (0)  157502   TG CA AAAAA AAAGA
  2137    0.4  0.0  0.0  ctg117     1505427  1505660   (299633) + ctg5-unknown-360684-234-1475_LTR      Unspecified       1    234     (0)  157823   TG CA TCTTT ATTTT
  1974   12.4  2.0  5.5  ctg117     1511882  1512273   (293020) + ctg88-unknown-5212632-379-8746_LTR    Unspecified       1    379     (0)  157832   TG CA TTTTT TTTAA
  2116    0.4  0.0  0.0  ctg117     1537946  1538179   (267114) + ctg5-unknown-360684-234-1475_LTR      Unspecified       1    234     (0)  157852   TG CA TGTTT ATTTT
  2003    0.4  1.7  0.0  ctg1173     109301   109530    (40885) + ctg5-unknown-360684-234-1475_LTR      Unspecified       1    234     (0)  158643   TG CA TATTT ATTTT
  1854    7.7 12.6  0.7  ctg1173     130821   131185    (19230) + ctg70-unknown-7012064-408-27178_LTR   Unspecified       1    408     (0)  158674   TG CA AATAT AAAAC
  3517    0.7  0.0  0.2  ctg1174      91381    91787    (10867) + ctg127-Gypsy-684564-407-6120_LTR      Unspecified       1    406     (0)  158828   TG CA GCAGG GCAGG
  2858    3.4  5.2  1.4  ctg1175      50527    50949    (13500) + ctg84-unknown-3103121-439-11032_LTR   Unspecified       1    439     (0)  158928   TG CA CCGAA CCGAA
  1760    1.7  3.8  0.8  ctg1177      27194    27429    (39650) + ctg2-Gypsy-2362345-246-4969_LTR       Unspecified       1    243     (0)  159039   TG CA AATAT AATAT
  2772    6.6  0.3  0.0  ctg118      243052   243429  (3152712) C ctg88-unknown-5212632-379-8746_LTR    Unspecified     (0)    379       1  159607   TG CA CACAA GAAAA
  2062    0.0  1.3  0.0  ctg118      379172   379402  (3016739) + ctg5-unknown-360684-234-1475_LTR      Unspecified       1    234     (0)  159819   TG CA GATTT ATTTT
  1319    7.1  0.0  2.2  ctg118      601691   601877  (2794264) C ctg45-unknown-1738114-184-1334_LTR    Unspecified     (0)    183       1  160217   TG CA TAACC TCACC
  1295    6.5  1.0  2.0  ctg118      656045   656248  (2739893) C ctg1315-Gypsy-49394-208-6025_LTR      Unspecified     (0)    202       1  160297   TG CA GTAAC GTAAC
  1395    6.0  0.0  0.0  ctg118      964025   964207  (2431934) + ctg45-unknown-1738114-184-1334_LTR    Unspecified       1    183     (0)  160775   TG CA AGGGG GGGGG
  1003   13.9  0.0  0.0  ctg118     1026036  1026201  (2369940) C ctg169-unknown-2611856-166-15970_LTR  Unspecified     (0)    166       1  160852   TG CA AAAAA AAGAT
  1904   20.4  0.0  3.2  ctg118     1154286  1154732  (2241409) C ctg12-unknown-3968718-433-29729_LTR   Unspecified     (0)    433       1  161083   TG CA AAGAA AGAAA
  1476    7.2  2.0  1.5  ctg118     1413116  1413314  (1982827) + ctg146-unknown-2317600-200-2261_LTR   Unspecified       1    200     (0)  161551   TG CA CTAGC CGAGC
  2137    0.4  0.0  0.0  ctg118     1435334  1435567  (1960574) C ctg5-unknown-360684-234-1475_LTR      Unspecified     (0)    234       1  161589   TG CA AAAAT AAAAC
  1469   11.0  0.0  0.0  ctg118     1604002  1604201  (1791940) C ctg146-unknown-2317600-200-2261_LTR   Unspecified     (0)    200       1  161871   TG CA GCTCG GCTCG
  2116    0.4  0.0  0.0  ctg118     2056090  2056323  (1339818) + ctg5-unknown-360684-234-1475_LTR      Unspecified       1    234     (0)  162566   TG CA GTTTT ATTTT
   824   21.6  1.9 23.9  ctg118     2070425  2070851  (1325290) C ctg7-unknown-6699749-351-4093_LTR     Unspecified     (0)    351       1  162594   TG CA AATTT AAATG
  1675   16.6  3.2  1.3  ctg118     2221553  2221924  (1174217) + ctg88-unknown-5212632-379-8746_LTR    Unspecified       1    379     (0)  162852   TG CA TTTTC TTTTG
   896   12.8  2.8  0.0  ctg118     2825932  2826072   (570069) C ctg877-Gypsy-79134-145-4295_LTR       Unspecified     (0)    145       1  163770   TG CA CTGTT CTGTT
  2025    0.4  1.3  0.0  ctg118     3368341  3368571    (27570) C ctg5-unknown-360684-234-1475_LTR      Unspecified     (0)    234       1  164518   TG CA AAAAT AAAAG
  5062    4.7  0.3  2.6  ctg1182      31871    32569    (59471) + ctg32-Gypsy-1327079-707-4111_LTR      Unspecified       1    683     (0)  164769   TG CA AAAAT AAATT
  1474    3.7  6.8  0.4  ctg1186      24977    25196    (37477) C ctg5-unknown-360684-234-1475_LTR      Unspecified     (0)    234       1  165009   TG CA AAAAT AAAAG
  1690    3.1  3.5  0.0  ctg1186      26299    26524    (36149) C ctg5-unknown-360684-234-1475_LTR      Unspecified     (0)    234       1  165011   TG CA AAAAT AAAAT
  2784    4.8  1.9  0.0  ctg1187       2767     3138    (57150) C ctg88-unknown-5212632-379-8746_LTR    Unspecified     (0)    379       1  165058   TG CA TACAA GAAAA
  2041    0.0  1.3  0.0  ctg1188     109970   110200     (3100) + ctg5-unknown-360684-234-1475_LTR      Unspecified       1    234     (0)  165207   TG CA TATTT ATTTT
  2124    0.8  0.0  0.0  ctg119      150521   150754  (1559135) C ctg5-unknown-360684-234-1475_LTR      Unspecified     (0)    234       1  165742   TG CA AAAAT AAATA
  1962    0.5  4.5  0.0  ctg119      166140   166363  (1543526) C ctg5-unknown-360684-234-1475_LTR      Unspecified     (0)    234       1  165749   TG CA AAAAT AAATA
  1658    6.0  0.0  0.0  ctg119      478254   478453  (1231436) C ctg146-unknown-2317600-200-2261_LTR   Unspecified     (0)    200       1  166109   TG CA GCTCG GCTCG
  2920    5.8  0.2  8.3  ctg119      657571   658038  (1051851) C ctg12-unknown-3968718-433-29729_LTR   Unspecified     (0)    433       1  166275   TG CA ATGAA AGAAA
  2146   10.7  4.4  0.8  ctg119     1522755  1523120   (186769) + ctg88-unknown-5212632-379-8746_LTR    Unspecified       1    379     (0)  167309   TG CA TTTTC TTTAT
  2459    8.1  3.7  3.4  ctg119     1573515  1573921   (135968) + ctg70-unknown-7012064-408-27178_LTR   Unspecified       1    408     (0)  167365   TG CA ATAAC AAAAC
  1186   10.2  0.0  0.0  ctg1190      63267    63432     (1593) + ctg169-unknown-2611856-166-15970_LTR  Unspecified       1    166     (0)  167656   TG CA ATATT TTTTT
  1637    8.1  0.4  0.0  ctg1192       8799     9032    (67237) + ctg140-unknown-130461-235-1390_LTR    Unspecified       1    235     (0)  167752   TG CA AAAGA GAGGA
  1822    3.2 23.5  0.0  ctg1194       6450     6726   (114897) + ctg248-unknown-104233-342-3004_LTR    Unspecified       1    342     (0)  168045   TG CA TTTTC TTTTC
  2446    9.6  0.8  0.3  ctg1194      72080    72456    (49167) C ctg88-unknown-5212632-379-8746_LTR    Unspecified     (0)    379       1  168158   TG CA TACAA GAAAA
  1172   16.6  3.6  0.0  ctg1196       9852    10044    (52520) C ctg146-unknown-2317600-200-2261_LTR   Unspecified     (0)    200       1  168288   TG CA GCTTT GCTCG
  3050    4.4  1.1  3.7  ctg1199      78260    78703    (46178) C ctg12-unknown-3968718-433-29729_LTR   Unspecified     (0)    433       1  168640   TG CA AAGAA AGAAA
  2137    0.4  0.0  0.0  ctg12       169194   169427 (10511453) + ctg5-unknown-360684-234-1475_LTR      Unspecified       1    234     (0)  168872   TG CA GGTTT ATTTT
  1769    1.4  3.5  1.3  ctg12       364323   364548 (10316332) C ctg25-unknown-791607-234-28147_LTR    Unspecified     (0)    231       1  169106   TG CA ATTTT ATTTT
  1732   13.3  0.6  6.2  ctg12       864135   864455  (9816425) + ctg9-unknown-3491074-304-5026_LTR     Unspecified       1    304     (0)  169751   TG CA AATAA AAAAT
  1185    9.7  0.6  0.0  ctg12      1483277  1483441  (9197439) + ctg169-unknown-2611856-166-15970_LTR  Unspecified       1    166     (0)  170570   TG CA ATCTT TTTTT
  1125    7.8  0.0  4.2  ctg12      2523583  2523755  (8157125) + ctg169-unknown-2611856-166-15970_LTR  Unspecified       1    166     (0)  171844   TG CA CATTT TTTTT
  1706    1.4  6.4  0.0  ctg12      2576684  2576903  (8103977) C ctg5-unknown-360684-234-1475_LTR      Unspecified     (0)    234       1  171900   TG CA AAAAT AAAGT
  2363   11.2  0.8  0.3  ctg12      2689577  2689953  (7990927) + ctg88-unknown-5212632-379-8746_LTR    Unspecified       1    379     (0)  172019   TG CA TTTTC TTAGC
  1194    9.6  0.0  0.6  ctg12      2911692  2911858  (7769022) + ctg169-unknown-2611856-166-15970_LTR  Unspecified       1    166     (0)  172244   TG CA ATCTT TTTTT
  2116    0.4  0.0  0.0  ctg12      3017434  3017667  (7663213) + ctg5-unknown-360684-234-1475_LTR      Unspecified       1    234     (0)  172342   TG CA TCTTT ATTTT
  2932    4.2  0.0  0.3  ctg12      3366267  3366646  (7314234) + ctg88-unknown-5212632-379-8746_LTR    Unspecified       1    379     (0)  172669   TG CA TTTTC TTATA
  1642   14.3  3.2  4.6  ctg12      3634097  3634404  (7046476) C ctg9-unknown-3491074-304-5026_LTR     Unspecified     (0)    304       1  173025   TG CA ATTTT TTATT
  1022   10.3 14.8  0.9  ctg12      3776192  3776387  (6904493) C ctg28-Gypsy-576200-229-4894_LTR       Unspecified     (0)    223       1  173228   TG CA AGCAG GGCGG
  3873    0.0  0.0  0.0  ctg12      3968286  3968718  (6712162) + ctg12-unknown-3968718-433-29729_LTR   Unspecified       1    433     (0)  173498   TG CA TTTCT TTCTT
  3197    4.9  0.0  3.7  ctg12      3998448  3998896  (6681984) + ctg12-unknown-3968718-433-29729_LTR   Unspecified       1    433     (0)  173504   TG CA TTTCT TTCTT
  1211   18.3  5.0  6.1  ctg12      4008534  4008916  (6671964) C ctg88-unknown-5212632-379-8746_LTR    Unspecified     (0)    379       1  173517   TG CA GTTAA GAAAA
  2116    0.4  0.0  0.0  ctg12      4022387  4022620  (6658260) + ctg5-unknown-360684-234-1475_LTR      Unspecified       1    234     (0)  173530   TG CA ATTTT ATTTT
  2681    7.2  3.5  2.3  ctg12      4314939  4315366  (6365514) C ctg12-unknown-3968718-433-29729_LTR   Unspecified     (0)    433       1  173936   TG CA AAGAA AGAAA
  2078    0.4  0.4  0.0  ctg12      4429773  4430005  (6250875) C ctg5-unknown-360684-234-1475_LTR      Unspecified     (0)    234       1  174061   TG CA AAAAT AAATT
  8337    6.5  3.9  3.7  ctg12      4634296  4635526  (6045354) C ctg22-unknown-11118525-1233-4755_LTR  Unspecified     (0)   1233       1  174327   TG CA CTACA CTACA
  3177    4.7  1.0  0.0  ctg12      4725424  4725827  (5955053) + ctg70-unknown-7012064-408-27178_LTR   Unspecified       1    408     (0)  174459   TG CA ATAAC AAAAC
  1157   10.2  0.0  0.6  ctg12      5497373  5497539  (5183341) + ctg169-unknown-2611856-166-15970_LTR  Unspecified       1    166     (0)  175309   TG CA ATATT TTTTT
  1623   18.2  9.3  3.2  ctg12      5891788  5892196  (4788684) + ctg12-unknown-3968718-433-29729_LTR   Unspecified       1    433     (0)  175747   TG CA TTTCT TTTTT
  1361   10.6 15.2  4.6  ctg12      6112461  6112736  (4568144) C ctg9-unknown-3491074-304-5026_LTR     Unspecified     (0)    304       1  176086   TG CA ATTTT TTATT
  1467    0.5 15.3  0.0  ctg12      6552999  6553201  (4127679) + ctg5-unknown-360684-234-1475_LTR      Unspecified       1    234     (0)  176583   TG CA TCTTT ATTTT
  2743    6.2  2.0  0.2  ctg12      6682443  6682843  (3998037) C ctg70-unknown-7012064-408-27178_LTR   Unspecified     (0)    408       1  176704   TG CA GTTTT GTTAT
   837   22.8 14.9  4.0  ctg12      6956652  6956994  (3723886) C ctg88-unknown-5212632-379-8746_LTR    Unspecified     (0)    379       1  176994   TG CA GTAAA GAAAA
  3014    1.8  0.0  0.0  ctg12      7400984  7401325  (3279555) + ctg248-unknown-104233-342-3004_LTR    Unspecified       1    342     (0)  177507   TG CA TTTTC TTTTC
  1367   14.9  4.4  8.6  ctg12      7412904  7413219  (3267661) + ctg9-unknown-3491074-304-5026_LTR     Unspecified       1    304     (0)  177519   TG CA AATAA AAAAT
  1692    3.6  1.8  0.0  ctg12      7491222  7491444  (3189436) C ctg18-unknown-3617248-227-12434_LTR   Unspecified     (0)    227       1  177581   TG CA AACAC AAAAA
  1998   10.0  1.0  3.6  ctg12      7520986  7521297  (3159583) C ctg9-unknown-3491074-304-5026_LTR     Unspecified     (0)    304       1  177617   TG CA ATTTT TTGTT
  2830    5.3  0.3  0.3  ctg12      7555563  7555941  (3124939) C ctg88-unknown-5212632-379-8746_LTR    Unspecified     (0)    379       1  177671   TG CA GTTAA GAAAA
  1097    7.1  7.1  0.0  ctg12      8121926  8122080  (2558800) + ctg169-unknown-2611856-166-15970_LTR  Unspecified       1    166     (0)  178235   TG CA ATCTT TTTTT
  1879    0.4  3.5  0.0  ctg12      8218611  8218836  (2462044) C ctg5-unknown-360684-234-1475_LTR      Unspecified     (0)    234       1  178358   TG CA AAAAT ACAAA
   897   15.1  6.4  0.6  ctg12      8280549  8280721  (2400159) C ctg45-unknown-1738114-184-1334_LTR    Unspecified     (0)    183       1  178429   TG CA AAAAC AAACA
  1180    9.0  0.0  0.0  ctg12      8333635  8333800  (2347080) C ctg169-unknown-2611856-166-15970_LTR  Unspecified     (0)    166       1  178484   TG CA AAAAA AATAT
  1205   10.8  0.0  0.0  ctg12      8391338  8391503  (2289377) + ctg169-unknown-2611856-166-15970_LTR  Unspecified       1    166     (0)  178543   TG CA ATCTT TTTTT
  2878    8.0  1.3  0.2  ctg12      8720686  8721076  (1959804) C ctg15-unknown-4845668-395-2363_LTR    Unspecified     (0)    395       1  178949   TG CA GACGC AACGC
  2078    0.4  0.4  0.0  ctg12      9043041  9043273  (1637607) + ctg5-unknown-360684-234-1475_LTR      Unspecified       1    234     (0)  179327   TG CA TCTTT ATTTT
  3027    1.5  0.0  0.0  ctg12      9149101  9149442  (1531438) C ctg248-unknown-104233-342-3004_LTR    Unspecified     (0)    342       1  179453   TG CA GAAAA GTAAA
  1176   18.0  3.8  9.5  ctg12      9242823  9243222  (1437658) C ctg88-unknown-5212632-379-8746_LTR    Unspecified     (0)    379       1  179530   TG CA ATAAA GAAAA
  2572    6.4  2.3  2.9  ctg12      9258180  9258565  (1422315) + ctg106-unknown-7354438-394-1951_LTR   Unspecified       1    384     (0)  179543   TG CA ACAAT ATACT
  1026   20.0  7.9  4.8  ctg12      9274467  9274807  (1406073) C ctg7-unknown-6699749-351-4093_LTR     Unspecified     (0)    351       1  179569   TG CA AAATT AAATG
   950    6.2  1.5  0.0  ctg12      9373284  9373413  (1307467) C ctg59-Gypsy-4421467-132-3864_LTR      Unspecified     (0)    132       1  179700   TG CA ATTAC ATTAC
  1267    4.9  1.8  0.0  ctg12      9440905  9441067  (1239813) + ctg169-unknown-2611856-166-15970_LTR  Unspecified       1    166     (0)  179784   TG CA ATCTT TTTTT
  2670    1.5  2.4  0.0  ctg12      9595370  9595703  (1085177) + ctg248-unknown-104233-342-3004_LTR    Unspecified       1    342     (0)  179931   TG CA TTTTC TTTTC
  1247    7.9  0.6  0.0  ctg12     10000722 10000886   (679994) + ctg169-unknown-2611856-166-15970_LTR  Unspecified       1    166     (0)  180369   TG CA ATCTT TTTTT
  2831    8.6  4.0  1.4  ctg12     10212994 10213418   (467462) + ctg10-Gypsy-2075187-437-2501_LTR      Unspecified       1    436     (0)  180598   TG CA GGCAG GGACG
  3139    5.1  0.5  3.2  ctg12     10232837 10233281   (447599) C ctg12-unknown-3968718-433-29729_LTR   Unspecified     (0)    433       1  180611   TG CA AATAA AGAAA
  2832    3.5  0.6  0.0  ctg12     10603590 10603929    (76951) C ctg248-unknown-104233-342-3004_LTR    Unspecified     (0)    342       1  181096   TG CA GAAAA GAAAA
  2843    8.8  0.0  3.5  ctg120      376307   376754  (2664542) + ctg12-unknown-3968718-433-29729_LTR   Unspecified       1    433     (0)  181653   TG CA TTTCT TTCTT
  1332    9.5  0.5  3.0  ctg120      552647   552853  (2488443) + ctg279-unknown-264963-204-6069_LTR    Unspecified       1    202     (0)  181860   TG CA GTCTC GTATC
  1271    7.2  0.0  0.0  ctg120      720287   720452  (2320844) C ctg169-unknown-2611856-166-15970_LTR  Unspecified     (0)    166       1  182106   TG CA AAAAA AACAT
  2346    8.6  5.0  0.0  ctg120      751044   751404  (2289892) + ctg88-unknown-5212632-379-8746_LTR    Unspecified       1    379     (0)  182153   TG CA TTTTC TTGGC
  2126    0.8  0.0  0.0  ctg120      813119   813352  (2227944) + ctg5-unknown-360684-234-1475_LTR      Unspecified       1    234     (0)  182238   TG CA TCTTT ATTTT
  1090   11.5  0.6  0.0  ctg120     1290342  1290506  (1750790) + ctg169-unknown-2611856-166-15970_LTR  Unspecified       1    166     (0)  182792   TG CA ATCTT ATTTT
  1613    9.9  1.6  0.0  ctg120     1474981  1475223  (1566073) C ctg256-Gypsy-1296625-247-7530_LTR     Unspecified     (0)    247       1  183015   TG CA GTCAG GTCAG
   832   22.7  0.7 20.2  ctg120     1536365  1536783  (1504513) C ctg7-unknown-6699749-351-4093_LTR     Unspecified     (0)    351       1  183110   TG CA AATTT AAATG
  6175   14.2  2.4  8.3  ctg120     1721436  1722740  (1318556) C ctg22-unknown-11118525-1233-4755_LTR  Unspecified     (0)   1233       1  183371   TG CA TAATT TAATT
   945   24.5  3.2  6.2  ctg120     1959645  1959957  (1081339) C ctg9-unknown-3491074-304-5026_LTR     Unspecified     (0)    304       1  183734   TG CA GTTTT TTATT
  2963    3.7  0.5  0.0  ctg120     1996911  1997287  (1044009) C ctg88-unknown-5212632-379-8746_LTR    Unspecified     (0)    379       1  183776   TG CA TAAAA GAAAA
  3047    5.1  0.9  3.2  ctg120     2730621  2731063   (310233) C ctg12-unknown-3968718-433-29729_LTR   Unspecified     (0)    433       1  184809   TG CA AAGAA AGAAA
  2619    7.1  2.3  3.0  ctg1201      41441    41876    (39394) C ctg12-unknown-3968718-433-29729_LTR   Unspecified     (0)    433       1  185281   TG CA AAGAA AGAAA
   786    9.6 23.0  0.0  ctg1206      19580    19714    (40387) C ctg169-unknown-2611856-166-15970_LTR  Unspecified     (0)    166       1  185664   TG CA AAAAA AAGAT
  2282    8.8  6.8  3.5  ctg1207      63061    63472    (89827) C ctg12-unknown-3968718-433-29729_LTR   Unspecified     (8)    425       1  185778   TG CA AAGAA AGAAA
  3412    1.2  2.1  0.0  ctg1207     117794   118211    (35088) + ctg71-unknown-2734171-427-2877_LTR    Unspecified       1    427     (0)  185841   TG CA ATAAA TAAAA
  2624    8.2  0.3  0.0  ctg121       74016    74393  (4713557) C ctg88-unknown-5212632-379-8746_LTR    Unspecified     (0)    379       1  186130   TG CA GTTAA GAAAA
  7696    6.6  7.8  3.7  ctg121       84658    85843  (4702107) C ctg22-unknown-11118525-1233-4755_LTR  Unspecified     (0)   1233       1  186146   TG CA TAATC TAATC
   893   15.2  5.7  2.2  ctg121       87376    87550  (4700400) + ctg45-unknown-1738114-184-1334_LTR    Unspecified       1    181     (2)  186150   TG CA GAATG AACTG
  1211    7.4  2.5  0.0  ctg121     1228445  1228606  (3559344) + ctg169-unknown-2611856-166-15970_LTR  Unspecified       1    166     (0)  187974   TG CA ATCTT TTTTT
  2995    3.9  0.0  2.3  ctg121     1263027  1263419  (3524531) C ctg106-unknown-7354438-394-1951_LTR   Unspecified     (0)    384       1  188022   TG CA ATTAT ATTGG
  3397    6.9  0.0  0.2  ctg121     1425171  1425607  (3362343) + ctg10-Gypsy-2075187-437-2501_LTR      Unspecified       1    436     (0)  188270   TG CA GGCAG GTAAG
  1462    5.5  0.0  0.0  ctg121     1890612  1890794  (2897156) + ctg45-unknown-1738114-184-1334_LTR    Unspecified       1    183     (0)  188849   TG CA CGCTT CGCTT
  1365    5.6  1.7  0.0  ctg121     1899543  1899722  (2888228) C ctg45-unknown-1738114-184-1334_LTR    Unspecified     (0)    183       1  188863   TG CA AAGCG AAGCG
  2771    6.6  0.0  0.3  ctg121     2261220  2261599  (2526351) C ctg88-unknown-5212632-379-8746_LTR    Unspecified     (0)    379       1  189387   TG CA GCTAA GAAAA
  1061    4.2 10.2  0.6  ctg121     2390014  2390180  (2397770) C ctg45-unknown-1738114-184-1334_LTR    Unspecified     (0)    183       1  189610   TG CA AAAAC AAACT
  3268    3.5  0.5  1.5  ctg121     2840359  2840770  (1947180) C ctg70-unknown-7012064-408-27178_LTR   Unspecified     (0)    408       1  190307   TG CA ATTTT GTTAT
  1543   10.7 11.7  3.6  ctg121     2908221  2908502  (1879448) C ctg9-unknown-3491074-304-5026_LTR     Unspecified     (0)    304       1  190384   TG CA ATTTT TTATT
  2889    5.0  0.0  3.1  ctg121     3378908  3379303  (1408647) C ctg106-unknown-7354438-394-1951_LTR   Unspecified     (0)    384       1  190949   TG CA ATTAT ATTGG
  1117    8.2  4.4  0.0  ctg121     3699712  3699870  (1088080) + ctg169-unknown-2611856-166-15970_LTR  Unspecified       1    166     (0)  191389   TG CA ATCTT TTTTT
  2137    0.4  0.0  0.0  ctg121     4167754  4167987   (619963) C ctg5-unknown-360684-234-1475_LTR      Unspecified     (0)    234       1  192074   TG CA AAAAT AAAAC
  1576    7.5  0.0  0.0  ctg121     4660734  4660933   (127017) + ctg146-unknown-2317600-200-2261_LTR   Unspecified       1    200     (0)  192676   TG CA CGAGC CAAGC
   824    8.7 20.3  0.0  ctg1210       1032     1169    (64809) C ctg169-unknown-2611856-166-15970_LTR  Unspecified     (0)    166       1  192829   TG CA AAAAA AAGAT
  2002    0.9  1.3  0.0  ctg1216      52980    53210     (9014) C ctg5-unknown-360684-234-1475_LTR      Unspecified     (0)    234       1  193402   TG CA AAAAT ATAAG
  1178    7.4  1.8  1.8  ctg122      231099   231264  (2901424) + ctg169-unknown-2611856-166-15970_LTR  Unspecified       1    166     (0)  194057   TG CA ATATT TTCTT
  1178    7.4  1.8  1.8  ctg122      242898   243063  (2889625) + ctg169-unknown-2611856-166-15970_LTR  Unspecified       1    166     (0)  194076   TG CA ATATT TTCTT
  2033    0.8  0.0  0.0  ctg122      653319   653552  (2479136) C ctg5-unknown-360684-234-1475_LTR      Unspecified     (0)    234       1  194815   TG CA AAAAT AAAGT
  2096    0.4  0.4  0.0  ctg122      721865   722097  (2410591) + ctg5-unknown-360684-234-1475_LTR      Unspecified       1    234     (0)  194925   TG CA TATTT ATTTT
  2137    0.4  0.0  0.0  ctg122      754482   754715  (2377973) + ctg5-unknown-360684-234-1475_LTR      Unspecified       1    234     (0)  194985   TG CA CTTTT ATTTT
  2779    7.1  0.3  2.1  ctg122      834481   834871  (2297817) + ctg106-unknown-7354438-394-1951_LTR   Unspecified       1    384     (0)  195128   TG CA ATCAT CACAT
  1996    0.4  2.2  0.0  ctg122      887343   887571  (2245117) + ctg5-unknown-360684-234-1475_LTR      Unspecified       1    234     (0)  195212   TG CA ACTTT ATTTT
  1735    1.8  3.5  0.0  ctg122     1253015  1253240  (1879448) + ctg5-unknown-360684-234-1475_LTR      Unspecified       1    234     (0)  195784   TG CA TTTTT ATTTT
  1947    4.6 24.4  0.0  ctg122     1358667  1358994  (1773694) + ctg70-unknown-7012064-408-27178_LTR   Unspecified       1    408     (0)  195913   TG CA ATAAC AAAAC
   927   22.2 10.4  3.4  ctg122     1408584  1408938  (1723750) C ctg88-unknown-5212632-379-8746_LTR    Unspecified     (0)    379       1  195961   TG CA GCCAA GAAAA
  3289    5.0  1.7  0.7  ctg122     1544127  1544547  (1588141) C ctg66-unknown-2373688-425-6492_LTR    Unspecified     (0)    425       1  196161   TG CA CTACT CTACT
  1262   19.6  2.0  9.5  ctg122     1649644  1650050  (1482638) C ctg88-unknown-5212632-379-8746_LTR    Unspecified     (0)    379       1  196272   TG CA TATAA GAAAA
  2137    0.4  0.0  0.0  ctg122     1714556  1714789  (1417899) C ctg5-unknown-360684-234-1475_LTR      Unspecified     (0)    234       1  196359   TG CA AAAAT AAATA
   907    0.9  1.8  0.9  ctg122     2056925  2057036  (1075652) + ctg137-Gypsy-7984367-114-5884_LTR     Unspecified       1    113     (0)  196816   TG CA TAGAG TGGCG
  2414    9.8  0.8  0.3  ctg122     2131959  2132335  (1000353) + ctg88-unknown-5212632-379-8746_LTR    Unspecified       1    379     (0)  196949   TG CA TTTTC TTTTT
  2137    0.4  0.0  0.0  ctg122     2368975  2369208   (763480) + ctg5-unknown-360684-234-1475_LTR      Unspecified       1    234     (0)  197377   TG CA ATTTT ATATT
  2075    0.4  0.4  0.0  ctg122     2616512  2616744   (515944) + ctg5-unknown-360684-234-1475_LTR      Unspecified       1    234     (0)  197813   TG CA ATTTT ATTTT
  2152    5.2  0.0  2.8  ctg122     2668880  2669174   (463514) + ctg1202-Gypsy-13779-289-6867_LTR      Unspecified       1    287     (0)  197877   TG CA ATGCT ATGCT
  1674    4.0  4.4  0.4  ctg122     2821167  2821391   (311297) C ctg5-unknown-360684-234-1475_LTR      Unspecified     (0)    234       1  198062   TG CA AAAAT AAAGA
  2911    4.4  0.2  2.9  ctg122     3131831  3132224      (464) C ctg106-unknown-7354438-394-1951_LTR   Unspecified     (0)    384       1  198489   TG CA ATTAT ATTGG
  2652    9.2 11.1  3.6  ctg1222      77540    78036    (12545) C ctg104-unknown-5705698-538-1944_LTR   Unspecified     (0)    533       1  198728   TG CA TACGG TACAT
  1305    7.6  1.3  8.8  ctg1228      29739    29970    (19235) + ctg1-unknown-199786-216-2458_LTR      Unspecified       1    216     (0)  199446   TG CA AATTA AATAT
  2137    0.4  0.0  0.0  ctg123      160373   160606  (1611216) + ctg5-unknown-360684-234-1475_LTR      Unspecified       1    234     (0)  199793   TG CA TTTTT ATTTT
  2071    0.4  0.4  0.0  ctg123      160612   160841  (1610981) C ctg25-unknown-791607-234-28147_LTR    Unspecified     (0)    231       1  199794   TG CA ATTTT ATTTT
  2137    0.4  0.0  0.0  ctg123      187520   187753  (1584069) C ctg5-unknown-360684-234-1475_LTR      Unspecified     (0)    234       1  199815   TG CA AAAAT AAATC
  1560   13.1  1.2 10.5  ctg123      357722   358053  (1413769) + ctg9-unknown-3491074-304-5026_LTR     Unspecified       1    304     (0)  200013   TG CA AATAA AAAAA
  2806    6.3  0.2  2.6  ctg123      562908   563300  (1208522) + ctg106-unknown-7354438-394-1951_LTR   Unspecified       1    384     (0)  200247   TG CA CCAAT CTATT
  1946    0.4  2.2  0.0  ctg123      763778   764006  (1007816) + ctg5-unknown-360684-234-1475_LTR      Unspecified       1    234     (0)  200504   TG CA AATTT ATTTT
  2714    5.8  0.5  0.3  ctg123     1132228  1132605   (639217) C ctg88-unknown-5212632-379-8746_LTR    Unspecified     (0)    379       1  200957   TG CA AACAA GAAAA
  2086   13.1  1.0  2.4  ctg123     1542420  1542803   (229019) C ctg88-unknown-5212632-379-8746_LTR    Unspecified     (0)    379       1  201431   TG CA CAGAA GAAAA
  1702    4.4  7.1  0.0  ctg123     1747040  1747265    (24557) C ctg109-Gypsy-1492893-242-4120_LTR     Unspecified     (0)    242       1  201663   TG CA CCGGC CCGAC
  1197   12.9  0.5  3.5  ctg1238      22800    23008    (39751) C ctg991-Gypsy-151846-206-5417_LTR      Unspecified     (0)    203       1  202465   TG CA GTCAG ATCAG
   724   22.7 11.2  7.1  ctg124      172625   172989  (2232862) + ctg88-unknown-5212632-379-8746_LTR    Unspecified       1    379     (0)  202894   TG CA TTATC TTGTA
  1215    7.4  0.0  0.6  ctg124      310849   311012  (2094839) C ctg625-Gypsy-99941-168-6468_LTR       Unspecified     (0)    163       1  203103   TG CA AAAAG AAAAG
  1629    3.5  1.5  0.0  ctg124      327575   327771  (2078080) + ctg146-unknown-2317600-200-2261_LTR   Unspecified       1    200     (0)  203133   TG CA CGAGC CAAGC
  3923    6.5  2.5  0.4  ctg124      490428   490948  (1914903) C ctg1-Gypsy-881400-534-5847_LTR        Unspecified     (0)    532       1  203370   TG CA TAGAG TAGAG
  1127   12.1  0.0  0.0  ctg124     1122275  1122440  (1283411) + ctg169-unknown-2611856-166-15970_LTR  Unspecified       1    166     (0)  204369   TG CA ATCTT TTTTT
  2730    4.7  0.0  2.3  ctg124     1275787  1276136  (1129715) C ctg248-unknown-104233-342-3004_LTR    Unspecified     (0)    342       1  204627   TG CA GAAAA GAAAA
  2020    0.4  1.3  0.0  ctg124     1402407  1402637  (1003214) C ctg5-unknown-360684-234-1475_LTR      Unspecified     (0)    234       1  204791   TG CA AAAAT AAAGT
  1044   13.3  0.6  0.0  ctg124     1779841  1780005   (625846) + ctg169-unknown-2611856-166-15970_LTR  Unspecified       1    166     (0)  205374   TG CA ATATT TTTTT
  2002    0.4  1.7  0.0  ctg124     1866861  1867090   (538761) C ctg5-unknown-360684-234-1475_LTR      Unspecified     (0)    234       1  205546   TG CA AAAAT AAATT
  1930   17.2  1.8  3.5  ctg124     2166318  2166757   (239094) + ctg12-unknown-3968718-433-29729_LTR   Unspecified       1    433     (0)  205966   TG CA TTTCT TTCTT
  1119   13.2  0.0  0.0  ctg124     2184224  2184389   (221462) + ctg169-unknown-2611856-166-15970_LTR  Unspecified       1    166     (0)  205992   TG CA ATCTT TTTTT
  1952    4.1  1.6  0.0  ctg124     2357125  2357370    (48481) C ctg1007-Gypsy-45748-250-7833_LTR      Unspecified     (0)    250       1  206219   TG CA CCATG CCATG
  1795    0.5  5.9  0.0  ctg1241      38122    38342    (24205) + ctg5-unknown-360684-234-1475_LTR      Unspecified       1    234     (0)  206424   TG CA TGTTT ATTTT
   970   15.1  2.2  0.0  ctg1242     155126   155304    (40916) + ctg45-unknown-1738114-184-1334_LTR    Unspecified       1    183     (0)  206654   TG CA GGTGA AGTGT
  1233    6.6  0.0  0.0  ctg125       88932    89097  (2350842) C ctg169-unknown-2611856-166-15970_LTR  Unspecified     (0)    166       1  207515   TG CA AAAAA AAAAT
  1681    4.5  0.0  0.0  ctg125      250479   250678  (2189261) + ctg146-unknown-2317600-200-2261_LTR   Unspecified       1    200     (0)  207740   TG CA CGACC CAAGC
   824   22.5  3.7 12.0  ctg125      442255   442633  (1997306) + ctg7-unknown-6699749-351-4093_LTR     Unspecified       1    351     (0)  208074   TG CA CATTT AATTT
  3288    3.5  2.1  0.5  ctg125      612443   612876  (1827063) C ctg9-Gypsy-408620-444-6255_LTR        Unspecified     (0)    441       1  208294   TG CA TGGAC TGGAC
  1754   11.0  4.6  4.0  ctg125      842338   842639  (1597300) + ctg9-unknown-3491074-304-5026_LTR     Unspecified       1    304     (0)  208577   TG CA AATAA AACAT
  1814   15.8  3.3  0.0  ctg125     1079147  1079513  (1360426) C ctg88-unknown-5212632-379-8746_LTR    Unspecified     (0)    379       1  208960   TG CA CTAAA GAAAA
  1738    0.5  9.9  0.0  ctg125     1111928  1112140  (1327799) C ctg5-unknown-360684-234-1475_LTR      Unspecified     (0)    234       1  209043   TG CA AAAAT AAAAT
  1080   12.1  0.0  2.4  ctg125     1311695  1311864  (1128075) + ctg169-unknown-2611856-166-15970_LTR  Unspecified       1    166     (0)  209427   TG CA ATCTT TTTTT
   721   13.2  0.0  0.0  ctg125     1749302  1749415   (690524) C ctg104-Gypsy-4419970-114-15194_LTR    Unspecified     (0)    114       1  210213   TG CA TCTAT TCTAT
  1876    0.9  3.6  0.4  ctg125     1810886  1811109   (628830) + ctg25-unknown-791607-234-28147_LTR    Unspecified       1    231     (0)  210338   TG CA AAAAT ATAAA
  1747   12.9  2.9  3.6  ctg125     1939840  1940145   (499794) C ctg9-unknown-3491074-304-5026_LTR     Unspecified     (0)    304       1  210586   TG CA ATTTT TTATT
  2641    7.4  0.0  1.3  ctg125     2157288  2157671   (282268) + ctg88-unknown-5212632-379-8746_LTR    Unspecified       1    379     (0)  210969   TG CA TTTTC TTGGC
  2824    5.6  0.8  0.0  ctg125     2180566  2180941   (258998) + ctg88-unknown-5212632-379-8746_LTR    Unspecified       1    379     (0)  210988   TG CA TTTTC TTGGC
  1246    9.0  0.0  0.0  ctg125     2341085  2341250    (98689) C ctg169-unknown-2611856-166-15970_LTR  Unspecified     (0)    166       1  211252   TG CA AAAAA AAGAT
  2078    0.4  0.4  0.0  ctg1255     147414   147646    (21427) + ctg5-unknown-360684-234-1475_LTR      Unspecified       1    234     (0)  212089   TG CA ACTTT ATTTT
  1070    2.3  0.0  0.8  ctg1257       2987     3116    (56973) + ctg1483-unknown-30998-130-8376_LTR    Unspecified       1    129     (0)  212222   TG CA TGACG TGGCG
  3005    4.3  4.2  2.3  ctg1258      50852    51276     (9756) C ctg12-unknown-3968718-433-29729_LTR   Unspecified     (0)    433       1  212320   TG CA AATAA AGAAA
  2549    9.0  0.5  0.0  ctg126      204224   204600  (1502220) + ctg88-unknown-5212632-379-8746_LTR    Unspecified       1    379     (0)  212602   TG CA TTTTC TTGTA
   632   14.6 13.5  3.5  ctg126      333122   333277  (1373543) + ctg262-Gypsy-955321-178-6020_LTR      Unspecified       1    171     (0)  212758   TG CA GTGGA GTGTA
  1361   21.6  1.0  5.5  ctg126      412150   412545  (1294275) + ctg88-unknown-5212632-379-8746_LTR    Unspecified       1    379     (0)  212826   TG CA TTTTC TTTTG
  1766   11.8 12.1  0.0  ctg126      497665   498002  (1208818) C ctg88-unknown-5212632-379-8746_LTR    Unspecified     (0)    379       1  212941   TG CA TCAAA GAAAA
  2098    0.9  0.0  0.0  ctg126      982381   982611   (724209) C ctg25-unknown-791607-234-28147_LTR    Unspecified     (0)    231       1  213636   TG CA ACTTT ATTTT
  6951    6.2  9.6  4.9  ctg126     1277008  1278187   (428633) + ctg22-unknown-11118525-1233-4755_LTR  Unspecified       1   1233     (0)  213990   TG CA AATAA AATAA
  1185   21.6  3.8  6.9  ctg126     1458326  1458638   (248182) + ctg9-unknown-3491074-304-5026_LTR     Unspecified       1    304     (0)  214253   TG CA AATAA AACAT
  1874   16.2  0.5  0.8  ctg126     1538980  1539359   (167461) C ctg88-unknown-5212632-379-8746_LTR    Unspecified     (0)    379       1  214356   TG CA GGTAA GAAAA
  2838    5.0  0.3  0.3  ctg126     1580856  1581234   (125586) C ctg88-unknown-5212632-379-8746_LTR    Unspecified     (0)    379       1  214425   TG CA CTTAA CAAAA
  4960   13.7 12.5  4.7  ctg126     1639510  1640657    (66163) C ctg22-unknown-11118525-1233-4755_LTR  Unspecified     (0)   1233       1  214494   TG CA TTGTA TTATA
  2004    0.4  0.4  0.0  ctg1260      46863    47095    (66172) C ctg5-unknown-360684-234-1475_LTR      Unspecified     (0)    234       1  214618   TG CA AAAAT AAATT
  1053    9.3  3.1  0.0  ctg1264      64148    64308   (167053) + ctg169-unknown-2611856-166-15970_LTR  Unspecified       1    166     (0)  215045   TG CA ATGTT TTTTT
  1112   12.1  0.0  2.4  ctg1267      97899    98068    (54935) + ctg169-unknown-2611856-166-15970_LTR  Unspecified       1    166     (0)  215554   TG CA ATCTT TTTTT
  1090   10.4  1.8  0.0  ctg1267     103867   104029    (48974) C ctg169-unknown-2611856-166-15970_LTR  Unspecified     (0)    166       1  215566   TG CA AAAAA AAGAT
  1018   12.3  1.8  2.4  ctg1267     126169   126335    (26668) + ctg169-unknown-2611856-166-15970_LTR  Unspecified       1    166     (0)  215590   TG CA ATCTT TTTTT
  1195   10.2  0.0  0.0  ctg1267     135808   135973    (17030) C ctg169-unknown-2611856-166-15970_LTR  Unspecified     (0)    166       1  215610   TG CA AAAAA AAGAT
  2530    6.7  1.0  3.7  ctg127      148170   148558  (4523376) + ctg88-unknown-5212632-379-8746_LTR    Unspecified       1    379     (0)  215884   TG CA TTTTC TTTAA
  7431    6.8  9.3  4.9  ctg127      413738   414920  (4257014) C ctg22-unknown-11118525-1233-4755_LTR  Unspecified     (0)   1233       1  216231   TG CA CTACT CTACT
  1308    6.6  0.0  0.0  ctg127     1062623  1062788  (3609146) + ctg169-unknown-2611856-166-15970_LTR  Unspecified       1    166     (0)  217227   TG CA ACATT ATTTT
  2116    0.4  0.0  0.0  ctg127     1096699  1096932  (3575002) + ctg5-unknown-360684-234-1475_LTR      Unspecified       1    234     (0)  217277   TG CA TTTTT ATTTT
  2710    5.0  0.0  4.0  ctg127     1317312  1317705  (3354229) + ctg88-unknown-5212632-379-8746_LTR    Unspecified       1    379     (0)  217582   TG CA TTTTC TTGCC
  1060   20.7  5.8  1.3  ctg127     1381698  1382060  (3289874) C ctg88-unknown-5212632-379-8746_LTR    Unspecified     (0)    379       1  217684   TG CA CACAA GAAAA
  3002    6.6  1.4  3.6  ctg127     1465658  1466084  (3205850) + ctg38-Gypsy-1644736-418-6523_LTR      Unspecified       1    418     (0)  217836   TG CA ATCCC ATCCC
  2137    0.4  0.0  0.0  ctg127     1790101  1790334  (2881600) C ctg5-unknown-360684-234-1475_LTR      Unspecified     (0)    234       1  218331   TG CA AAAAT AAAGT
  2058    0.9  0.9  0.0  ctg127     1804971  1805202  (2866732) C ctg5-unknown-360684-234-1475_LTR      Unspecified     (0)    234       1  218351   TG CA AAAAT AAACG
  2043    0.4  0.0  0.0  ctg127     2002555  2002788  (2669146) + ctg5-unknown-360684-234-1475_LTR      Unspecified       1    234     (0)  218662   TG CA TATTT ATTTT
  1124   20.0  6.8  4.2  ctg127     2122713  2123082  (2548852) C ctg88-unknown-5212632-379-8746_LTR    Unspecified     (0)    379       1  218798   TG CA TACAA GAAAA
  1983    0.4  1.7  0.0  ctg127     2232656  2232885  (2439049) C ctg5-unknown-360684-234-1475_LTR      Unspecified     (0)    234       1  218921   TG CA AAAAT ATAAA
  2632    4.8  0.5 10.3  ctg127     2409067  2409482  (2262452) C ctg88-unknown-5212632-379-8746_LTR    Unspecified     (0)    379       1  219175   TG CA TATAA GAAAA
  2845    4.5  0.8  0.3  ctg127     2464751  2465127  (2206807) C ctg88-unknown-5212632-379-8746_LTR    Unspecified     (0)    379       1  219262   TG CA TACAA GAAAA
  2116    0.4  0.0  0.0  ctg127     2502180  2502413  (2169521) C ctg5-unknown-360684-234-1475_LTR      Unspecified     (0)    234       1  219322   TG CA AAAAT AAATA
   949   13.3  3.4  1.1  ctg127     2600192  2600366  (2071568) C ctg45-unknown-1738114-184-1334_LTR    Unspecified     (2)    181       3  219471   TG CA TTGTT ATGTT
  2710    5.4  3.0  0.0  ctg127     2647383  2647750  (2024184) C ctg88-unknown-5212632-379-8746_LTR    Unspecified     (0)    379       1  219526   TG CA GTCAA GAAAA
  2137    0.4  0.0  0.0  ctg127     3081196  3081429  (1590505) C ctg5-unknown-360684-234-1475_LTR      Unspecified     (0)    234       1  220313   TG CA AAAAT ATACT
  1943   18.2  1.1  3.0  ctg127     3194630  3195070  (1476864) + ctg12-unknown-3968718-433-29729_LTR   Unspecified       1    433     (0)  220469   TG CA TTTCT TTCTT
  2137    0.4  0.0  0.0  ctg127     3535334  3535567  (1136367) + ctg5-unknown-360684-234-1475_LTR      Unspecified       1    234     (0)  221044   TG CA TTTTT ATTTT
  2137    0.4  0.0  0.0  ctg127     3547658  3547891  (1124043) + ctg5-unknown-360684-234-1475_LTR      Unspecified       1    234     (0)  221065   TG CA AATTT ATTTT
  2624    7.4  0.5  0.5  ctg127     3561716  3562094  (1109840) C ctg88-unknown-5212632-379-8746_LTR    Unspecified     (0)    379       1  221086   TG CA TATAA GAAAA
  2479    6.4  5.9  0.0  ctg127     3640372  3640729  (1031205) C ctg88-unknown-5212632-379-8746_LTR    Unspecified     (0)    379       1  221210   TG CA CACAA GAAAA
  2008   17.9  0.5  3.9  ctg127     3869248  3869695   (802239) + ctg12-unknown-3968718-433-29729_LTR   Unspecified       1    433     (0)  221602   TG CA TTTCT TTCTT
  1574   15.4  8.6  0.0  ctg127     3937157  3937436   (734498) + ctg9-unknown-3491074-304-5026_LTR     Unspecified       1    304     (0)  221747   TG CA AATAA AAAAA
  2116    0.4  0.0  0.0  ctg127     4625187  4625420    (46514) + ctg5-unknown-360684-234-1475_LTR      Unspecified       1    234     (0)  222875   TG CA TTTTT ATTTT
  1186   10.4  1.2  0.0  ctg1271      23835    23998    (35383) + ctg169-unknown-2611856-166-15970_LTR  Unspecified       1    166     (0)  223094   TG CA ATCTT TTTTT
  2104    0.8  0.0  0.0  ctg1276      51394    51627    (52512) + ctg5-unknown-360684-234-1475_LTR      Unspecified       1    234     (0)  223392   TG CA CATTT ATTTT
  2786    3.6  1.5  0.0  ctg128      259326   259662  (3956118) + ctg248-unknown-104233-342-3004_LTR    Unspecified       1    342     (0)  224094   TG CA TTTTC TTTTC
  1836    6.4  0.4  0.0  ctg128      274332   274580  (3941200) C ctg1007-Gypsy-45748-250-7833_LTR      Unspecified     (0)    250       1  224122   TG CA CTACT ATACT
  1998   10.3  0.6  3.6  ctg128      347886   348198  (3867582) C ctg9-unknown-3491074-304-5026_LTR     Unspecified     (0)    304       1  224231   TG CA ATTTT TTATT
  2468    6.9  5.0  0.3  ctg128      431802   432163  (3783617) + ctg88-unknown-5212632-379-8746_LTR    Unspecified       1    379     (0)  224392   TG CA TTTTC TTGTT
  2116    0.4  0.0  0.0  ctg128      460903   461136  (3754644) C ctg5-unknown-360684-234-1475_LTR      Unspecified     (0)    234       1  224437   TG CA AAAAT AAAGT
  2006    0.0  1.3  0.4  ctg128      913539   913767  (3302013) C ctg25-unknown-791607-234-28147_LTR    Unspecified     (0)    231       1  225142   TG CA ATTTT ATTTT
   832   18.5  1.1  5.0  ctg128      915501   915688  (3300092) C ctg45-unknown-1738114-184-1334_LTR    Unspecified     (2)    181       1  225147   TG CA AAATT AAAAA
  1051    0.0  0.8  0.8  ctg128     1174537  1174664  (3041116) + ctg215-unknown-347734-128-3864_LTR    Unspecified       1    128     (0)  225539   TG CA CGTGC CCTCC
  1215    8.5  1.2  0.0  ctg128     1193499  1193662  (3022118) + ctg169-unknown-2611856-166-15970_LTR  Unspecified       1    166     (0)  225558   TG CA ATCTT TTTTT
  1270    8.4  0.0  0.0  ctg128     1196986  1197151  (3018629) + ctg169-unknown-2611856-166-15970_LTR  Unspecified       1    166     (0)  225565   TG CA ATCTT TTTTT
  2970    4.8  1.9  0.0  ctg128     1294714  1295091  (2920689) C ctg167-unknown-779541-385-16857_LTR   Unspecified     (0)    385       1  225718   TG CA CCTCC CTTCG
  1292    6.6  0.0  0.0  ctg128     1353513  1353678  (2862102) + ctg169-unknown-2611856-166-15970_LTR  Unspecified       1    166     (0)  225833   TG CA ATCTT TTTTT
  7912    6.7  1.7 10.4  ctg128     1419872  1421209  (2794571) C ctg22-unknown-11118525-1233-4755_LTR  Unspecified     (0)   1233       1  225935   TG CA ATATC ATATC
  1803    3.1  1.3  0.0  ctg128     1644832  1645056  (2570724) + ctg164-unknown-658152-228-6159_LTR    Unspecified       1    228     (0)  226215   TG CA TTATG ATATG
  2526    6.5  2.1  0.3  ctg128     1805438  1805809  (2409971) + ctg88-unknown-5212632-379-8746_LTR    Unspecified       1    379     (0)  226475   TG CA TTTTC TTCGC
  2911    3.2  0.0  0.0  ctg128     1933499  1933840  (2281940) + ctg248-unknown-104233-342-3004_LTR    Unspecified       1    342     (0)  226692   TG CA TTTTC TTTTC
  1321    4.6  5.8  0.0  ctg128     2051668  2051840  (2163940) + ctg45-unknown-1738114-184-1334_LTR    Unspecified       1    183     (0)  226853   TG CA GAAAT AAATT
  2349    7.1  7.3  0.3  ctg128     2253960  2254313  (1961467) C ctg88-unknown-5212632-379-8746_LTR    Unspecified     (0)    379       1  227160   TG CA GGTAA GAAAA
   980   21.6  1.4 13.7  ctg128     2318873  2319297  (1896483) + ctg88-unknown-5212632-379-8746_LTR    Unspecified       1    379     (0)  227235   TG CA TTTTC TTATT
  1236    7.9  0.6  0.0  ctg128     2350916  2351080  (1864700) C ctg169-unknown-2611856-166-15970_LTR  Unspecified     (0)    166       1  227283   TG CA AAAAA AAGAT
  2137    0.4  0.0  0.0  ctg128     2371722  2371955  (1843825) C ctg5-unknown-360684-234-1475_LTR      Unspecified     (0)    234       1  227335   TG CA AAAAT AAAGT
  1405   19.4  2.1  3.7  ctg128     3626366  3626750   (589030) C ctg88-unknown-5212632-379-8746_LTR    Unspecified     (0)    379       1  229500   TG CA GTGAA GAAAA
   973   21.1  8.9  6.1  ctg128     3640918  3641286   (574494) + ctg88-unknown-5212632-379-8746_LTR    Unspecified       1    379     (0)  229525   TG CA TTTTC TTGTT
  2137    0.4  0.0  0.0  ctg128     3664665  3664898   (550882) C ctg5-unknown-360684-234-1475_LTR      Unspecified     (0)    234       1  229557   TG CA AAAAT AAAGT
  2097    0.4  0.4  0.0  ctg128     3910656  3910888   (304892) C ctg5-unknown-360684-234-1475_LTR      Unspecified     (0)    234       1  229863   TG CA AAAAT AAAGA
  4585    2.2  0.0  0.9  ctg128     3967684  3968221   (247559) + ctg104-unknown-5705698-538-1944_LTR   Unspecified       1    533     (0)  229935   TG CA TCTGA TCTTC
  2519    5.8  5.3  0.3  ctg128     3969646  3970006   (245774) + ctg88-unknown-5212632-379-8746_LTR    Unspecified       1    379     (0)  229937   TG CA TTTTC TTACC
  2039   17.3  0.9  3.2  ctg128     3983673  3984115   (231665) C ctg12-unknown-3968718-433-29729_LTR   Unspecified     (0)    433       1  229951   TG CA AAGAA AGAAA
  1071   21.8  9.4  5.1  ctg128     4037725  4038140   (177640) + ctg12-unknown-3968718-433-29729_LTR   Unspecified       1    433     (0)  230011   TG CA TTTCT TTCAT
  1991    1.3  0.8  1.3  ctg1280      20370    20604   (151089) + ctg5-unknown-360684-234-1475_LTR      Unspecified       1    234     (0)  230169   TG CA TATTT ATTTT
  1154    9.1  0.6  1.2  ctg1281      10840    11006    (49604) C ctg169-unknown-2611856-166-15970_LTR  Unspecified     (0)    166       1  230367   TG CA AAAAA AAGAT
  2137    0.4  0.0  0.0  ctg1282        706      939    (58868) + ctg5-unknown-360684-234-1475_LTR      Unspecified       1    234     (0)  230430   TG CA CATTT ATTTT
  1627    1.4  8.3  0.0  ctg1282      53976    54191     (5616) + ctg5-unknown-360684-234-1475_LTR      Unspecified       1    234     (0)  230490   TG CA ATTTT ATTTT
  1630    7.0  0.0  0.0  ctg1288      89116    89315   (124702) C ctg146-unknown-2317600-200-2261_LTR   Unspecified     (0)    200       1  231154   TG CA GCTCG GCTTG
  2137    0.4  0.0  0.0  ctg129      523341   523574  (1147772) C ctg5-unknown-360684-234-1475_LTR      Unspecified     (0)    234       1  232134   TG CA AAAAT ATAAG
  1280   13.1  0.5  0.0  ctg129      622528   622726  (1048620) + ctg146-unknown-2317600-200-2261_LTR   Unspecified       1    200     (0)  232268   TG CA TGAGC CGAAC
  1540    8.0  0.0  0.0  ctg129     1091128  1091327   (580019) + ctg146-unknown-2317600-200-2261_LTR   Unspecified       1    200     (0)  232816   TG CA CAAGC CGAGC
  1175    8.5  0.6  1.2  ctg129     1380421  1380587   (290759) + ctg169-unknown-2611856-166-15970_LTR  Unspecified       1    166     (0)  233131   TG CA ATTTT TTTTT
  1647    7.0  0.9  0.0  ctg129     1664382  1664595     (6751) C ctg1-unknown-199786-216-2458_LTR      Unspecified     (0)    216       1  233524   TG CA AAATA TAATT
  1426    4.6  0.0  0.0  ctg1293      36311    36485    (79304) + ctg2577-unknown-45187-175-4724_LTR    Unspecified       1    175     (0)  233785   TG CA ATCCA TCCCA
  1725   16.5  0.0  3.6  ctg1296      34628    34942    (22195) + ctg9-unknown-3491074-304-5026_LTR     Unspecified       1    304     (0)  234062   TG CA AATAA AAAAT
  1941   13.2  0.0  3.6  ctg13       151114   151428  (6490312) + ctg9-unknown-3491074-304-5026_LTR     Unspecified       1    304     (0)  234877   TG CA AATAA AATAT
  2010   16.4  1.4  3.5  ctg13       164958   165399  (6476341) C ctg12-unknown-3968718-433-29729_LTR   Unspecified     (0)    433       1  234913   TG CA AAGAA AGAAA
  2137    0.4  0.0  0.0  ctg13       269394   269627  (6372113) C ctg5-unknown-360684-234-1475_LTR      Unspecified     (0)    234       1  235097   TG CA AAAAT AAATG
   879   23.4  8.0  3.7  ctg13       568861   569224  (6072516) + ctg88-unknown-5212632-379-8746_LTR    Unspecified       1    379     (0)  235505   TG CA TTTTC TCATC
  1153   10.4  0.5  2.7  ctg13       641067   641253  (6000487) C ctg45-unknown-1738114-184-1334_LTR    Unspecified     (0)    183       1  235669   TG CA CCAAT CCAGT
  1410    6.0  1.0  0.5  ctg13      1040494  1040695  (5601045) C ctg18-unknown-3617248-227-12434_LTR   Unspecified    (24)    203       1  236300   TG CA ACAAG ACAAG
  2173    0.4  0.0  0.0  ctg13      1068692  1068925  (5572815) + ctg5-unknown-360684-234-1475_LTR      Unspecified       1    234     (0)  236324   TG CA TATTT ATTTT
  2060   18.5  0.9  6.4  ctg13      1090249  1090676  (5551064) + ctg83-unknown-177747-406-29948_LTR    Unspecified       1    406     (0)  236347   TG CA TAGTT GGGTT
  2255    6.6  9.2  0.5  ctg13      1440497  1440845  (5200895) + ctg88-unknown-5212632-379-8746_LTR    Unspecified       1    379     (0)  236702   TG CA TTTTC TTATA
  5958   10.0 14.3  2.5  ctg13      1666563  1667668  (4974072) + ctg22-unknown-11118525-1233-4755_LTR  Unspecified       1   1233     (0)  237049   TG CA TTTAC CTTAG
  1921   17.0  2.3  3.0  ctg13      1775353  1775788  (4865952) + ctg12-unknown-3968718-433-29729_LTR   Unspecified       1    433     (0)  237239   TG CA TTTCT TTCTT
  2137    0.4  0.0  0.0  ctg13      2131093  2131326  (4510414) + ctg5-unknown-360684-234-1475_LTR      Unspecified       1    234     (0)  237923   TG CA ATTTT ATTTT
  1190   10.8  0.0  0.0  ctg13      2411149  2411314  (4230426) + ctg169-unknown-2611856-166-15970_LTR  Unspecified       1    166     (0)  238440   TG CA ATTTT TTTTT
  1149   10.4  1.2  0.0  ctg13      2414582  2414745  (4226995) + ctg169-unknown-2611856-166-15970_LTR  Unspecified       1    166     (0)  238451   TG CA ATTTT TTTTT
  1204    7.2  0.0  0.0  ctg13      2706079  2706244  (3935496) + ctg169-unknown-2611856-166-15970_LTR  Unspecified       1    166     (0)  238900   TG CA ATCTT TTTTT
  2043    0.4  0.0  0.0  ctg13      2752715  2752948  (3888792) + ctg5-unknown-360684-234-1475_LTR      Unspecified       1    234     (0)  238974   TG CA ACTTT ATTTT
  2004    0.4  0.4  0.0  ctg13      2837657  2837889  (3803851) + ctg5-unknown-360684-234-1475_LTR      Unspecified       1    234     (0)  239109   TG CA CATTT ATTTT
  1391   18.9  0.2  9.5  ctg13      2862703  2863116  (3778624) + ctg88-unknown-5212632-379-8746_LTR    Unspecified       1    379     (0)  239139   TG CA TTTTT TTGTT
  1032    8.6  9.9  0.0  ctg13      2952851  2953001  (3688739) + ctg169-unknown-2611856-166-15970_LTR  Unspecified       1    166     (0)  239281   TG CA ATATT TTTTT
   697   20.0  9.4  2.8  ctg13      3060166  3060335  (3581405) + ctg45-unknown-1738114-184-1334_LTR    Unspecified       1    181     (2)  239470   TG CA ATTTT AATTT
  2092    8.6  4.5  4.8  ctg13      3105462  3105841  (3535899) + ctg88-unknown-5212632-379-8746_LTR    Unspecified       1    379     (0)  239561   TG CA TTTTC TTATA
  1425    5.5  0.0  1.1  ctg13      3158704  3158888  (3482852) + ctg45-unknown-1738114-184-1334_LTR    Unspecified       1    183     (0)  239611   TG CA CTCTC CTCTC
  2765    5.6  0.8  0.3  ctg13      3311219  3311595  (3330145) C ctg88-unknown-5212632-379-8746_LTR    Unspecified     (0)    379       1  239852   TG CA ACAAA GAAAA
  2722    6.1  1.0  2.6  ctg13      4585454  4585843  (2055897) + ctg106-unknown-7354438-394-1951_LTR   Unspecified       1    384     (0)  241696   TG CA ACAAT ATATT
  2900    4.0  1.4  3.2  ctg13      4897463  4897877  (1743863) + ctg70-unknown-7012064-408-27178_LTR   Unspecified       1    408     (0)  242031   TG CA ATAAC AAAAC
  1606   10.7  7.9  3.0  ctg13      4938215  4938504  (1703236) C ctg9-unknown-3491074-304-5026_LTR     Unspecified     (0)    304       1  242079   TG CA ATTTT TTATT
  7549    4.5  7.5  4.4  ctg13      5087864  5089060  (1552680) C ctg22-unknown-11118525-1233-4755_LTR  Unspecified     (0)   1233       1  242271   TG CA ATTAT ATTAT
  2116    0.4  0.0  0.0  ctg13      5221016  5221249  (1420491) + ctg5-unknown-360684-234-1475_LTR      Unspecified       1    234     (0)  242466   TG CA ATTTT ATTTT
  2077    0.4  0.4  0.0  ctg13      5264236  5264468  (1377272) + ctg5-unknown-360684-234-1475_LTR      Unspecified       1    234     (0)  242545   TG CA TTTTT ATTTT
  2116    0.4  0.0  0.0  ctg13      5286701  5286934  (1354806) + ctg5-unknown-360684-234-1475_LTR      Unspecified       1    234     (0)  242592   TG CA GTTTT ATTTT
   851   17.3  0.5  5.0  ctg13      5425161  5425349  (1216391) C ctg45-unknown-1738114-184-1334_LTR    Unspecified     (2)    181       1  242803   TG CA GGGTT GGGGG
  2807    9.0  0.0  3.5  ctg13      5657582  5658029   (983711) + ctg12-unknown-3968718-433-29729_LTR   Unspecified       1    433     (0)  243176   TG CA TTTCT TTCTT
  2162    7.2  0.0  4.6  ctg13      5846545  5846862   (794878) C ctg9-unknown-3491074-304-5026_LTR     Unspecified     (0)    304       1  243458   TG CA ATTTT TTATT
   600    9.8 11.2 19.9  ctg13      6024989  6025167   (616573) + ctg169-unknown-2611856-166-15970_LTR  Unspecified       1    166     (0)  243683   TG CA TACTT TTTTT
  3239    3.5  0.0  0.0  ctg13      6212153  6212547   (429193) + ctg15-unknown-4845668-395-2363_LTR    Unspecified       1    395     (0)  243910   TG CA AGCGT AGTTT
  2803    5.0  0.0  0.0  ctg13      6436361  6436702   (205038) C ctg248-unknown-104233-342-3004_LTR    Unspecified     (0)    342       1  244226   TG CA GAAAA GAAAG
  1612    6.0  0.5  0.0  ctg13      6478063  6478261   (163479) C ctg146-unknown-2317600-200-2261_LTR   Unspecified     (0)    200       1  244289   TG CA GCTCG GCTCG
  1451    9.6  0.5  0.0  ctg13      6571090  6571288    (70452) C ctg146-unknown-2317600-200-2261_LTR   Unspecified     (0)    200       1  244421   TG CA GCTTG GCTGG
  1246   14.0  0.0  3.0  ctg13      6626907  6627112    (14628) + ctg146-unknown-2317600-200-2261_LTR   Unspecified       1    200     (0)  244506   TG CA CGAGC CGAGC
  1653   14.2  2.2  6.9  ctg130      238837   239154  (1396432) C ctg9-unknown-3491074-304-5026_LTR     Unspecified     (0)    304       1  244803   TG CA ATTTT TTATT
   799   21.3 10.3  4.8  ctg130      373962   374321  (1261265) C ctg88-unknown-5212632-379-8746_LTR    Unspecified     (0)    379       1  244966   TG CA GACAA GAAAA
  1273    3.4  4.5  0.6  ctg130      382865   383040  (1252546) + ctg45-unknown-1738114-184-1334_LTR    Unspecified       1    183     (0)  244972   TG CA CAAAT AAATT
  2718    5.5  0.0  2.7  ctg130      989757   990131   (645455) C ctg106-unknown-7354438-394-1951_LTR   Unspecified    (19)    365       1  245760   TG CA TATGG ATTGG
  1107    8.9  5.1  0.0  ctg130     1212449  1212606   (422980) C ctg169-unknown-2611856-166-15970_LTR  Unspecified     (0)    166       1  246041   TG CA AAAAA AATAA
  1645   18.8  0.0  3.6  ctg1301      29085    29399   (191497) + ctg9-unknown-3491074-304-5026_LTR     Unspecified       1    304     (0)  246614   TG CA AATAT AAAAT
  1998    0.9  1.3  0.0  ctg1306      46481    46708    (36059) + ctg25-unknown-791607-234-28147_LTR    Unspecified       1    231     (0)  247206   TG CA AAAAT AAAGA
   980    0.8  0.8  4.7  ctg1308      74939    75070    (82632) C ctg263-unknown-1542905-132-3267_LTR   Unspecified     (0)    127       1  247497   TG CA TGTAC AGCAC
  2116    0.4  0.0  0.0  ctg131      203958   204191  (1955918) C ctg5-unknown-360684-234-1475_LTR      Unspecified     (0)    234       1  248010   TG CA AAAAT AAATG
  3997    5.6  0.8  0.0  ctg131      210831   211327  (1948782) + ctg212-Gypsy-250180-501-8024_LTR      Unspecified       1    501     (0)  248019   TG CA TACTT TACTT
  2343    7.6 10.6  2.0  ctg131      584238   584613  (1575496) C ctg70-unknown-7012064-408-27178_LTR   Unspecified     (0)    408       1  248414   TG CA GTTTT GGTAT
  2440    9.3  0.3  2.6  ctg131      835278   835665  (1324444) C ctg88-unknown-5212632-379-8746_LTR    Unspecified     (0)    379       1  248728   TG CA CATAA GAAAA
  4394   14.2  2.6  6.1  ctg131     1149655  1150532  (1009577) + ctg539-unknown-241731-858-10548_LTR   Unspecified       1    849     (9)  249010   TG CA AAAGA AAAAA
  1930   11.2  0.0  3.6  ctg131     1535421  1535735   (624374) C ctg9-unknown-3491074-304-5026_LTR     Unspecified     (0)    304       1  249490   TG CA ATTTT TTATT
  2690    6.9  0.5  1.1  ctg131     1904637  1905017   (255092) C ctg88-unknown-5212632-379-8746_LTR    Unspecified     (0)    379       1  250062   TG CA CACAA GAAAA
  1929    0.9  2.6  0.0  ctg131     2008129  2008356   (151753) C ctg5-unknown-360684-234-1475_LTR      Unspecified     (0)    234       1  250196   TG CA AAAAT AAATT
  1046   10.9  0.6  4.8  ctg1313      48317    48489     (9079) + ctg169-unknown-2611856-166-15970_LTR  Unspecified       1    166     (0)  250572   TG CA ATCTT TTTTT
  1849    0.9  4.0  0.0  ctg1315     175232   175456    (44239) + ctg5-unknown-360684-234-1475_LTR      Unspecified       1    234     (0)  250801   TG CA TATTT ATTTT
   977   17.2  0.5  3.3  ctg1318     121880   122065    (63652) + ctg45-unknown-1738114-184-1334_LTR    Unspecified       1    181     (2)  251078   TG CA AAAAC AAAAA
  1234    6.8  3.4  0.0  ctg132      203474   203650  (1450011) + ctg45-unknown-1738114-184-1334_LTR    Unspecified       1    183     (0)  251559   TG CA GGTGA GGTTT
  1005    8.6  9.2  0.0  ctg132      307183   307334  (1346327) + ctg169-unknown-2611856-166-15970_LTR  Unspecified       1    166     (0)  251763   TG CA ATCTT TTTTT
  2875    4.8  0.3  0.0  ctg132      708051   708428   (945233) + ctg88-unknown-5212632-379-8746_LTR    Unspecified       1    379     (0)  252531   TG CA TTGTC TTGTC
  2083    0.4  0.9  0.0  ctg132      862945   863176   (790485) + ctg5-unknown-360684-234-1475_LTR      Unspecified       1    234     (0)  252852   TG CA TATTT ATTTT
  2137    0.4  0.0  0.0  ctg132      906544   906777   (746884) + ctg5-unknown-360684-234-1475_LTR      Unspecified       1    234     (0)  252935   TG CA TTTTT ATTTT
  2137    0.4  0.0  0.0  ctg132      910051   910284   (743377) + ctg5-unknown-360684-234-1475_LTR      Unspecified       1    234     (0)  252938   TG CA TTTAT ATTTT
  1566   17.8 10.2  2.1  ctg132     1122357  1122757   (530904) + ctg12-unknown-3968718-433-29729_LTR   Unspecified       1    433     (0)  253335   TG CA TTTCT TTTAT
  1099   27.2  2.6  4.2  ctg132     1200056  1200446   (453215) C ctg167-unknown-779541-385-16857_LTR   Unspecified     (0)    385       1  253455   TG CA CTTTT CATTG
  1106   12.1  0.6  0.0  ctg133      111208   111372  (3165713) C ctg169-unknown-2611856-166-15970_LTR  Unspecified     (0)    166       1  255353   TG CA AAAAT AAGAT
  1095    7.7  7.1  0.0  ctg133      139807   139961  (3137124) + ctg169-unknown-2611856-166-15970_LTR  Unspecified       1    166     (0)  255385   TG CA ATCTT TTTTT
  2475    8.5  0.8  2.1  ctg133      457650   458033  (2819052) + ctg88-unknown-5212632-379-8746_LTR    Unspecified       1    379     (0)  255753   TG CA TTTCC TTAGC
  8563    5.9  3.2  3.3  ctg133      620541   621775  (2655310) C ctg22-unknown-11118525-1233-4755_LTR  Unspecified     (0)   1233       1  255971   TG CA CCTGG CCTGG
  1321    6.6  0.0  0.0  ctg133      847642   847807  (2429278) + ctg169-unknown-2611856-166-15970_LTR  Unspecified       1    166     (0)  256192   TG CA ATCTT TTTTT
  2098    0.4  0.4  0.0  ctg133     1041566  1041798  (2235287) C ctg5-unknown-360684-234-1475_LTR      Unspecified     (0)    234       1  256376   TG CA AAAAT AAATT
  2031    0.8  0.0  0.0  ctg133     1150861  1151094  (2125991) + ctg5-unknown-360684-234-1475_LTR      Unspecified       1    234     (0)  256448   TG CA ATTTT ATTTT
  2365    6.6  4.7  0.3  ctg133     1182966  1183328  (2093757) + ctg88-unknown-5212632-379-8746_LTR    Unspecified       1    379     (0)  256470   TG CA TTTTC TTTAA
  2116    0.4  0.0  0.0  ctg133     1681583  1681816  (1595269) C ctg5-unknown-360684-234-1475_LTR      Unspecified     (0)    234       1  256918   TG CA AAAAT AAACG
  1578    5.6  1.5  0.0  ctg133     2088873  2089069  (1188016) C ctg146-unknown-2317600-200-2261_LTR   Unspecified     (0)    200       1  257392   TG CA GCTCG GCTCG
  3453    8.2  0.0  0.7  ctg133     2284364  2284831   (992254) + ctg371-Gypsy-308796-465-5994_LTR      Unspecified       1    465     (0)  257623   TG CA GATAT GATAT
  1095    6.8  3.0  3.6  ctg133     2563416  2563582   (713503) + ctg169-unknown-2611856-166-15970_LTR  Unspecified       1    166     (0)  257938   TG CA TTATT TTTTT
  2053    0.4  0.9  0.0  ctg133     2586797  2587028   (690057) C ctg5-unknown-360684-234-1475_LTR      Unspecified     (0)    234       1  257972   TG CA AAAAT AAAAG
  1803   20.4  0.3  1.1  ctg133     2644699  2645079   (632006) C ctg167-unknown-779541-385-16857_LTR   Unspecified     (0)    385       8  258029   TG CA TCTTC ACTTC
  2106    1.3  0.0  0.0  ctg133     2728026  2728259   (548826) + ctg5-unknown-360684-234-1475_LTR      Unspecified       1    234     (0)  258123   TG CA CATTT ATTTT
  8307    6.1  4.2  3.7  ctg133     2865371  2866597   (410488) + ctg22-unknown-11118525-1233-4755_LTR  Unspecified       1   1233     (0)  258248   TG CA TTTTT TATTT
  1745   13.0  0.3  8.9  ctg133     2905648  2905977   (371108) + ctg9-unknown-3491074-304-5026_LTR     Unspecified       1    304     (0)  258297   TG CA AATAT AAAAT
  2386    7.2  1.2  6.0  ctg133     2944570  2944971   (332114) C ctg106-unknown-7354438-394-1951_LTR   Unspecified     (0)    384       1  258338   TG CA ATTAT ATTGG
   888   24.3  4.2  5.5  ctg133     2976665  2977048   (300037) + ctg88-unknown-5212632-379-8746_LTR    Unspecified       1    379     (0)  258369   TG CA TTTTC TTGTT
  1928   13.2  0.0  3.6  ctg133     3087222  3087536   (189549) C ctg9-unknown-3491074-304-5026_LTR     Unspecified     (0)    304       1  258484   TG CA ATTTT TTATT
  1600    5.6  1.0  0.0  ctg133     3131726  3131923   (145162) C ctg146-unknown-2317600-200-2261_LTR   Unspecified     (0)    200       1  258544   TG CA GCTTG GCTCG
  1990    0.4  0.9  0.0  ctg1330      37030    37261   (103423) + ctg5-unknown-360684-234-1475_LTR      Unspecified       1    234     (0)  258716   TG CA AGTTT ATTTT
  3381    8.8  0.0  1.1  ctg1330      80932    81401    (59283) + ctg371-Gypsy-308796-465-5994_LTR      Unspecified       1    465     (0)  258775   TG CA CATAC CATGC
  2911    3.2  0.0  0.0  ctg1330      89382    89723    (50961) + ctg248-unknown-104233-342-3004_LTR    Unspecified       1    342     (0)  258782   TG CA TTTTC TTTTC
  2020   11.5  0.0  3.6  ctg134       87675    87989  (3519764) C ctg9-unknown-3491074-304-5026_LTR     Unspecified     (0)    304       1  259595   TG CA ATTTT TTATT
  2060   10.9  0.0  3.6  ctg134      122059   122373  (3485380) C ctg9-unknown-3491074-304-5026_LTR     Unspecified     (0)    304       1  259644   TG CA ATTTT TTATT
  1406   10.6  1.0  0.0  ctg134      211412   211609  (3396144) C ctg146-unknown-2317600-200-2261_LTR   Unspecified     (0)    200       1  259779   TG CA GCTCG GCTCA
  1285    9.3  6.3  1.4  ctg134     1082998  1083203  (2524550) C ctg1-unknown-199786-216-2458_LTR      Unspecified     (0)    216       1  260978   TG CA ATATT CAATT
  2116    0.4  0.0  0.0  ctg134     1097371  1097604  (2510149) + ctg5-unknown-360684-234-1475_LTR      Unspecified       1    234     (0)  261002   TG CA GGTTT ATTTT
  3812    7.7  0.0  0.4  ctg134     1159163  1159696  (2448057) C ctg1-Gypsy-881400-534-5847_LTR        Unspecified     (0)    532       1  261075   TG CA AATGG AATGG
  1417    8.1  3.0  0.0  ctg134     1345189  1345386  (2262367) + ctg166-Gypsy-790691-204-11181_LTR     Unspecified       1    204     (0)  261341   TG CA AAATG AAATG
  1690    0.5  9.3  0.0  ctg134     1841854  1842067  (1765686) C ctg5-unknown-360684-234-1475_LTR      Unspecified     (0)    234       1  261996   TG CA AAAAT AAAAT
  1782    2.0  0.0  0.0  ctg134     2084039  2084238  (1523515) C ctg146-unknown-2317600-200-2261_LTR   Unspecified     (0)    200       1  262304   TG CA ACTTG GCTCG
  1070    9.4  4.3  2.4  ctg134     2091444  2091606  (1516147) + ctg169-unknown-2611856-166-15970_LTR  Unspecified       1    166     (0)  262310   TG CA CATTT TTTTT
  1193   10.9  1.2  9.8  ctg1341       1291     1544    (55133) C ctg5-unknown-360684-234-1475_LTR      Unspecified     (0)    234       1  264760   TG CA AAAAT AAATG
  2911    4.7  0.5  1.8  ctg1342      46826    47214   (169512) + ctg106-unknown-7354438-394-1951_LTR   Unspecified       1    384     (0)  264902   TG CA ACAAT ATATT
  1716   11.9  6.6  1.3  ctg1342      56139    56427   (160299) + ctg9-unknown-3491074-304-5026_LTR     Unspecified       1    304     (0)  264918   TG CA AATAA AAAAT
  1888    2.6  1.3  0.0  ctg1345      52451    52681     (3668) + ctg5-unknown-360684-234-1475_LTR      Unspecified       1    234     (0)  265371   TG CA AGATT ATTTT
  1618   18.8  0.3  3.6  ctg1347      61229    61542    (13064) C ctg9-unknown-3491074-304-5026_LTR     Unspecified     (0)    304       1  265467   TG CA ATTTT ATATT
  1878   11.4  5.2  0.8  ctg1349     149414   149776    (50461) + ctg88-unknown-5212632-379-8746_LTR    Unspecified       1    379     (0)  265756   TG CA TTTTC TTTGT
  2043    0.4  0.0  0.0  ctg135      317923   318156  (1220200) + ctg5-unknown-360684-234-1475_LTR      Unspecified       1    234     (0)  266271   TG CA TTTTT ATTTT
  2391    7.4  3.3  0.0  ctg135      638847   639213   (899143) + ctg88-unknown-5212632-379-8746_LTR    Unspecified       1    379     (0)  266693   TG CA TTTTC TTGAC
  2042   16.9  1.4  3.0  ctg135      785006   785445   (752911) C ctg12-unknown-3968718-433-29729_LTR   Unspecified     (0)    433       1  266865   TG CA AAGAA AGAAA
  1821    3.0  0.0  0.9  ctg135      910605   910838   (627518) + ctg650-Gypsy-17099-234-4941_LTR       Unspecified       1    232     (0)  267052   TG CA AAGAC AAGAC
  2195   12.2  0.0  5.3  ctg135      926978   927376   (610980) C ctg88-unknown-5212632-379-8746_LTR    Unspecified     (0)    379       1  267073   TG CA ACAAA GAAAA
  3361    3.0  2.3  0.5  ctg135     1186726  1187156   (351200) C ctg84-unknown-3103121-439-11032_LTR   Unspecified     (0)    439       1  267517   TG CA GGGGG GGGGG
  2137    0.4  0.0  0.0  ctg135     1233663  1233896   (304460) + ctg5-unknown-360684-234-1475_LTR      Unspecified       1    234     (0)  267609   TG CA GTTAT ATTTT
  1883    0.4  2.6  0.0  ctg135     1418402  1418629   (119727) + ctg5-unknown-360684-234-1475_LTR      Unspecified       1    234     (0)  267946   TG CA TCTTT ATTTT
  2137    0.4  0.0  0.0  ctg135     1464542  1464775    (73581) C ctg5-unknown-360684-234-1475_LTR      Unspecified     (0)    234       1  268011   TG CA AAAAT AAATC
  2137    0.4  0.0  0.0  ctg1355       3094     3327    (52289) C ctg5-unknown-360684-234-1475_LTR      Unspecified     (0)    234       1  268633   TG CA AAAAT AAATA
  1364    9.6  1.5  1.5  ctg1357      97413    97612    (13442) + ctg146-unknown-2317600-200-2261_LTR   Unspecified       1    200     (0)  268903   TG CA CGAGC CGAGC
  2043    0.4  0.0  0.0  ctg136       35731    35964  (1722279) C ctg5-unknown-360684-234-1475_LTR      Unspecified     (0)    234       1  269294   TG CA AAAAT AAAGA
  1288    7.2  0.0  0.0  ctg136       78833    78998  (1679245) C ctg169-unknown-2611856-166-15970_LTR  Unspecified     (0)    166       1  269343   TG CA AAAAA AAAAT
  5131   11.8  3.1  2.9  ctg136      111489   112344  (1645899) + ctg539-unknown-241731-858-10548_LTR   Unspecified       1    858     (0)  269373   TG CA AAAAG AAGAG
  1065   13.2  0.0  0.0  ctg136      451013   451178  (1307065) + ctg169-unknown-2611856-166-15970_LTR  Unspecified       1    166     (0)  269819   TG CA ATCTT TTTTT
  7518    6.1  6.4  7.6  ctg136      481770   483016  (1275227) + ctg22-unknown-11118525-1233-4755_LTR  Unspecified       1   1233     (0)  269838   TG CA AGTTT AGTAT
  2116    0.4  0.0  0.0  ctg136      876672   876905   (881338) C ctg5-unknown-360684-234-1475_LTR      Unspecified     (0)    234       1  270423   TG CA AAAAT AAAGT
  1635   12.5  8.6  3.6  ctg136     1178453  1178742   (579501) C ctg9-unknown-3491074-304-5026_LTR     Unspecified     (0)    304       1  270819   TG CA ATTTT TTATT
  2067   11.9  2.1  1.9  ctg136     1239748  1240125   (518118) C ctg88-unknown-5212632-379-8746_LTR    Unspecified     (0)    379       1  270912   TG CA GGCAA GAAAA
  1857   15.4  0.8  0.5  ctg136     1371347  1371724   (386519) C ctg88-unknown-5212632-379-8746_LTR    Unspecified     (0)    379       1  271045   TG CA GATAA GAAAG
   958   12.1  5.7  0.0  ctg1361      31622    31778   (125130) + ctg169-unknown-2611856-166-15970_LTR  Unspecified       1    166     (0)  271630   TG CA ATCTT TTTTT
  1839   17.3  1.1  3.9  ctg1361      54649    55093   (101815) C ctg12-unknown-3968718-433-29729_LTR   Unspecified     (0)    433       1  271672   TG CA AAGAA AGAAA
  2858    4.1  0.6  0.0  ctg1364      43887    44226    (33631) C ctg248-unknown-104233-342-3004_LTR    Unspecified     (0)    342       1  272049   TG CA AAAAA GAGAA
  8481    5.7  3.1  5.1  ctg137       50213    51469 (11308474) C ctg22-unknown-11118525-1233-4755_LTR  Unspecified     (0)   1233       1  272700   TG CA GTATT GTATT
  2246    5.8 10.2  0.0  ctg137      564839   565182 (10794761) + ctg88-unknown-5212632-379-8746_LTR    Unspecified       1    379     (0)  273285   TG CA TTTTC TTGAC
  1296    5.5  0.6  0.0  ctg137      603489   603653 (10756290) C ctg169-unknown-2611856-166-15970_LTR  Unspecified     (0)    166       1  273348   TG CA AAAAA AAGAT
  2137    0.4  0.0  0.0  ctg137      715452   715685 (10644258) C ctg5-unknown-360684-234-1475_LTR      Unspecified     (0)    234       1  273482   TG CA AAAAT AAATG
  2915    2.4  0.6  0.0  ctg137      758036   758375 (10601568) + ctg248-unknown-104233-342-3004_LTR    Unspecified       1    342     (0)  273528   TG CA TTTTC TTTTC
  1429    6.0  0.6  0.0  ctg137     1629059  1629240  (9730703) C ctg45-unknown-1738114-184-1334_LTR    Unspecified     (0)    183       1  274578   TG CA ATGTT ACTTT
  1243    6.6  0.0  0.0  ctg137     1689251  1689416  (9670527) C ctg169-unknown-2611856-166-15970_LTR  Unspecified     (0)    166       1  274674   TG CA AAAAA AAGAT
  1394    7.5  0.0  0.0  ctg137     1724153  1724340  (9635603) C ctg1-unknown-199786-216-2458_LTR      Unspecified     (0)    216      29  274712   TG CA TAACT TAGCG
  2116    0.4  0.0  0.0  ctg137     1763789  1764022  (9595921) + ctg5-unknown-360684-234-1475_LTR      Unspecified       1    234     (0)  274743   TG CA AATTT ATTTT
  1872   11.2  3.2  4.6  ctg137     1787605  1787912  (9572031) + ctg9-unknown-3491074-304-5026_LTR     Unspecified       1    304     (0)  274767   TG CA ATAAT AAAAT
  1139    8.0  1.8  0.0  ctg137     1980987  1981149  (9378794) C ctg169-unknown-2611856-166-15970_LTR  Unspecified     (0)    166       1  274994   TG CA AAAAA AATAT
  1952    2.6  0.4  0.4  ctg137     2208044  2208277  (9151666) + ctg5-unknown-360684-234-1475_LTR      Unspecified       1    234     (0)  275340   TG CA AGTTT ATTTT
  2116    0.4  0.0  0.0  ctg137     2262106  2262339  (9097604) + ctg5-unknown-360684-234-1475_LTR      Unspecified       1    234     (0)  275406   TG CA CATTT ATTTT
  1494   10.8  1.6  2.8  ctg137     2480418  2480675  (8879268) C ctg1-unknown-314965-256-5638_LTR      Unspecified     (0)    255       1  275734   TG CA TATCA TATAT
  2438    5.6  5.9  0.0  ctg137     2804311  2804668  (8555275) + ctg88-unknown-5212632-379-8746_LTR    Unspecified       1    379     (0)  276173   TG CA TTTTC TTGTG
  1723   12.3 10.9  2.4  ctg137     2902661  2903010  (8456933) C ctg88-unknown-5212632-379-8746_LTR    Unspecified     (0)    379       1  276331   TG CA GCGAA GAAAA
  2080    0.4  0.0  0.8  ctg137     2935443  2935678  (8424265) C ctg5-unknown-360684-234-1475_LTR      Unspecified     (0)    234       1  276388   TG CA AAAAT AAATA
  1385    4.9  0.0  3.3  ctg137     2952380  2952568  (8407375) + ctg45-unknown-1738114-184-1334_LTR    Unspecified       1    183     (0)  276422   TG CA TGTTA TTTTA
  7952    7.1  1.7  4.3  ctg137     3251786  3253050  (8106893) C ctg22-unknown-11118525-1233-4755_LTR  Unspecified     (0)   1233       1  276865   TG CA ACTTT ACTGT
  2075    0.4  0.4  0.0  ctg137     3308932  3309164  (8050779) C ctg5-unknown-360684-234-1475_LTR      Unspecified     (0)    234       1  276937   TG CA AAAAT ATAAA
   788   10.1 20.3  0.0  ctg137     3719526  3719663  (7640280) + ctg169-unknown-2611856-166-15970_LTR  Unspecified       1    166     (0)  277512   TG CA ATCTT TTTTT
  1753    0.5  9.3  0.0  ctg137     3851808  3852021  (7507922) C ctg5-unknown-360684-234-1475_LTR      Unspecified     (0)    234       1  277684   TG CA AAAAT AAATT
  1740    2.0 21.5  0.3  ctg137     4009484  4009739  (7350204) C ctg93-unknown-408388-310-5776_LTR     Unspecified     (0)    310       1  277896   TG CA CTGAG CTGAG
  1916    1.3  3.1  0.0  ctg137     4102291  4102517  (7257426) + ctg5-unknown-360684-234-1475_LTR      Unspecified       1    234     (0)  277996   TG CA GTTTT ATTTT
  1488   10.1  0.5  0.0  ctg137     4317077  4317275  (7042668) C ctg146-unknown-2317600-200-2261_LTR   Unspecified     (0)    200       1  278248   TG CA GCTCG GCTTG
  1235    5.8 14.9  0.0  ctg137     4619194  4619367  (6740576) C ctg146-unknown-2317600-200-2261_LTR   Unspecified     (0)    200       1  278648   TG CA GCTTG GCTCG
  1097   12.7  0.6  0.0  ctg137     4953482  4953646  (6406297) C ctg169-unknown-2611856-166-15970_LTR  Unspecified     (0)    166       1  279076   TG CA AAAAA AAGAT
  1117    8.2  4.4  0.0  ctg137     5333005  5333163  (6026780) + ctg169-unknown-2611856-166-15970_LTR  Unspecified       1    166     (0)  279555   TG CA ATTTT TATTT
  2137    0.4  0.0  0.0  ctg137     5362061  5362294  (5997649) C ctg5-unknown-360684-234-1475_LTR      Unspecified     (0)    234       1  279599   TG CA AAAAT AAAAT
  2931    4.6  3.8  0.0  ctg137     5414967  5415359  (5944584) C ctg70-unknown-7012064-408-27178_LTR   Unspecified     (0)    408       1  279690   TG CA GTTTT GTTAT
  2898    4.8  0.0  0.3  ctg137     5489108  5489487  (5870456) C ctg88-unknown-5212632-379-8746_LTR    Unspecified     (0)    379       1  279784   TG CA GCGAA GAAAA
  2116    0.4  0.0  0.0  ctg137     5786775  5787008  (5572935) C ctg5-unknown-360684-234-1475_LTR      Unspecified     (0)    234       1  280222   TG CA AAAAT AAAAG
  1739   11.2  0.6 14.5  ctg137     5814459  5814804  (5545139) C ctg9-unknown-3491074-304-5026_LTR     Unspecified     (0)    304       1  280262   TG CA ATTTT TTATT
  2137    0.4  0.0  0.0  ctg137     5900122  5900355  (5459588) C ctg5-unknown-360684-234-1475_LTR      Unspecified     (0)    234       1  280414   TG CA AAAAT AAACA
   939   23.8  5.8  6.3  ctg137     6165554  6165934  (5194009) C ctg88-unknown-5212632-379-8746_LTR    Unspecified     (0)    379       1  280769   TG CA AACAA GAAAA
  1085   18.0  9.7  9.4  ctg137     6287679  6288028  (5071915) C ctg7-unknown-6699749-351-4093_LTR     Unspecified     (0)    351       1  280995   TG CA AATTT AAATG
  1635   10.3  7.9  3.6  ctg137     6315050  6315341  (5044602) C ctg9-unknown-3491074-304-5026_LTR     Unspecified     (0)    304       1  281026   TG CA TTTCT TTATT
  3240    4.4  0.0  3.5  ctg137     6344721  6345168  (5014775) + ctg12-unknown-3968718-433-29729_LTR   Unspecified       1    433     (0)  281076   TG CA TTTTT TTCTT
  1310    6.6  0.0  0.0  ctg137     6354699  6354864  (5005079) C ctg169-unknown-2611856-166-15970_LTR  Unspecified     (0)    166       1  281091   TG CA AAAAA AAGAT
  2116    0.4  0.0  0.0  ctg137     6371052  6371285  (4988658) C ctg5-unknown-360684-234-1475_LTR      Unspecified     (0)    234       1  281096   TG CA AAAAT AAAAA
  1730   11.0  7.4  0.3  ctg137     6785324  6785607  (4574336) + ctg9-unknown-3491074-304-5026_LTR     Unspecified       1    304     (0)  281727   TG CA AATAA AAAAT
  1297    5.0  0.5  4.4  ctg137     7022411  7022600  (4337343) C ctg45-unknown-1738114-184-1334_LTR    Unspecified     (0)    183       1  282084   TG CA CCTTG CCTTG
  2528    6.0  3.0  1.1  ctg137     7095384  7095755  (4264188) + ctg88-unknown-5212632-379-8746_LTR    Unspecified       1    379     (0)  282162   TG CA TTTTC TTATT
  1051   13.9  0.5  3.9  ctg137     7121763  7121949  (4237994) + ctg45-unknown-1738114-184-1334_LTR    Unspecified       1    181     (2)  282202   TG CA AAGGC AAAGG
  1994    0.9  0.4  0.0  ctg137     7139168  7139400  (4220543) + ctg5-unknown-360684-234-1475_LTR      Unspecified       1    234     (0)  282223   TG CA TATTT ATTTT
  2325   12.2  0.3  0.3  ctg137     7412569  7412947  (3946996) + ctg88-unknown-5212632-379-8746_LTR    Unspecified       1    379     (0)  282562   TG CA TTTTC TTATT
  2032    9.9  0.3  3.6  ctg137     7502030  7502343  (3857600) C ctg9-unknown-3491074-304-5026_LTR     Unspecified     (0)    304       1  282629   TG CA ATATT TTATT
   905   11.0  0.0  3.6  ctg137     7818990  7819131  (3540812) C ctg169-unknown-2611856-166-15970_LTR  Unspecified    (29)    137       1  283272   TG CA AAGTA AAGAT
  1593   11.3  6.7  4.6  ctg137     7902769  7903066  (3456877) + ctg9-unknown-3491074-304-5026_LTR     Unspecified       1    304     (0)  283425   TG CA AATAA AAAAT
  1684    4.5  0.0  0.0  ctg137     8038425  8038624  (3321319) C ctg146-unknown-2317600-200-2261_LTR   Unspecified     (0)    200       1  283578   TG CA GCTTG GCTCG
  1125   10.4 21.1  4.0  ctg137     8708208  8708468  (2651475) C ctg9-unknown-3491074-304-5026_LTR     Unspecified     (0)    304       1  284702   TG CA ATTTT TTATT
  2124    0.8  0.0  0.0  ctg137     9722658  9722891  (1637052) + ctg5-unknown-360684-234-1475_LTR      Unspecified       1    234     (0)  286260   TG CA TATTT ATTTT
  1131    9.7  0.0  3.0  ctg137     9939033  9939203  (1420740) + ctg169-unknown-2611856-166-15970_LTR  Unspecified       1    166     (0)  286568   TG CA ATCTT TTTTT
   940   20.6  9.1  7.4  ctg137    10571266 10571638   (788305) + ctg88-unknown-5212632-379-8746_LTR    Unspecified       1    379     (0)  287752   TG CA TTTTC TTAGC
  1893   13.2  0.0  3.6  ctg137    10875154 10875468   (484475) C ctg9-unknown-3491074-304-5026_LTR     Unspecified     (0)    304       1  288146   TG CA TTTTG TTATT
  8552    5.1  4.9  3.2  ctg137    11067356 11068568   (291375) C ctg22-unknown-11118525-1233-4755_LTR  Unspecified     (0)   1233       1  288443   TG CA ACTGT ACTGT
  1332   18.8  9.7  1.3  ctg137    11184685 11185034   (174909) + ctg88-unknown-5212632-379-8746_LTR    Unspecified       1    379     (0)  288638   TG CA TTTTC TTCGC
  3082    4.2  0.0  0.5  ctg1375       7836     8243    (47409) + ctg127-Gypsy-684564-407-6120_LTR      Unspecified       1    406     (0)  289161   TG CA CACTC CACTC
  2098    0.4  0.4  0.0  ctg1378      61388    61620     (4001) C ctg5-unknown-360684-234-1475_LTR      Unspecified     (0)    234       1  289426   TG CA AAAAT AAATT
  2137    0.4  0.0  0.0  ctg1379      33835    34068    (68360) + ctg5-unknown-360684-234-1475_LTR      Unspecified       1    234     (0)  289475   TG CA TTTTT ATTTT
  1315    7.9  7.4  0.0  ctg138       30622    30811  (2261168) C ctg166-Gypsy-790691-204-11181_LTR     Unspecified     (0)    204       1  289610   TG CA CTCCG CTCCG
  2841    5.3  0.3  0.0  ctg138      208340   208717  (2083262) + ctg88-unknown-5212632-379-8746_LTR    Unspecified       1    379     (0)  289849   TG CA TTTTC TTGTT
  1127   12.1  0.0  0.0  ctg138      352890   353055  (1938924) C ctg169-unknown-2611856-166-15970_LTR  Unspecified     (0)    166       1  290046   TG CA AAAAA AAGAT
  3152    5.1  0.0  3.5  ctg138      465998   466445  (1825534) + ctg12-unknown-3968718-433-29729_LTR   Unspecified       1    433     (0)  290217   TG CA TTTCT TTCTT
  2036   12.5  0.2  8.2  ctg138      625301   625709  (1666270) C ctg88-unknown-5212632-379-8746_LTR    Unspecified     (0)    379       1  290526   TG CA GTCAA GAAAA
  2116    0.4  0.0  0.0  ctg138      845076   845309  (1446670) + ctg5-unknown-360684-234-1475_LTR      Unspecified       1    234     (0)  290905   TG CA AATTT ATTTT
  2043    0.4  0.0  0.0  ctg138      955772   956005  (1335974) C ctg5-unknown-360684-234-1475_LTR      Unspecified     (0)    234       1  291147   TG CA AAAAT AAAAC
  2137    0.4  0.0  0.0  ctg138     1000336  1000569  (1291410) C ctg5-unknown-360684-234-1475_LTR      Unspecified     (0)    234       1  291201   TG CA AAAAT AAAAA
  8162    3.9  1.1  2.8  ctg138     1333315  1334386   (957593) + ctg84-unknown-2286329-1055-11319_LTR  Unspecified       1   1055     (0)  291765   TG CA AGTTT AGTTT
  2656    3.1  0.0  0.0  ctg138     1343232  1343549   (948430) C ctg170-Gypsy-4799158-319-5622_LTR     Unspecified     (0)    318       1  291778   TG CA ATCTT ATCTT
  1511    3.9  0.6  0.0  ctg138     1722726  1722907   (569072) C ctg45-unknown-1738114-184-1334_LTR    Unspecified     (0)    183       1  292376   TG CA GCCTT CCTTT
  2120   16.4  1.1  3.9  ctg138     1885219  1885663   (406316) C ctg12-unknown-3968718-433-29729_LTR   Unspecified     (0)    433       1  292633   TG CA AAGAA AGAAA
  1965    0.4  0.9  0.0  ctg138     2014828  2015059   (276920) + ctg5-unknown-360684-234-1475_LTR      Unspecified       1    234     (0)  292760   TG CA TTTTT ATTTT
  1636    4.2  0.0  0.5  ctg138     2031276  2031488   (260491) + ctg377-Gypsy-363623-212-19837_LTR     Unspecified       1    212     (0)  292778   TG CA GGTTA GGTTA
   917   16.1  3.9  4.4  ctg1380      17823    18004    (36354) C ctg45-unknown-1738114-184-1334_LTR    Unspecified     (2)    181       1  293066   TG CA TGGTT TCATT
  3139    4.7  1.2  0.0  ctg1384     116967   117369    (19874) C ctg70-unknown-7012064-408-27178_LTR   Unspecified     (0)    408       1  293450   TG CA GTTTT GTTAT
  3243    4.7  0.2  0.0  ctg1384     126799   127205    (10038) C ctg70-unknown-7012064-408-27178_LTR   Unspecified     (0)    408       1  293470   TG CA GTTTT GTTAT
  1131    7.9  0.0  9.0  ctg1388     138023   138203     (5308) C ctg169-unknown-2611856-166-15970_LTR  Unspecified     (0)    166       1  293849   TG CA AAAAA AAGAT
  1989    0.4  0.9  0.0  ctg139       30586    30817  (2593864) + ctg5-unknown-360684-234-1475_LTR      Unspecified       1    234     (0)  293903   TG CA AATTT ATTTT
  2070    0.9  0.9  0.0  ctg139      853151   853382  (1771299) + ctg5-unknown-360684-234-1475_LTR      Unspecified       1    234     (0)  295025   TG CA GGTTT ATTTT
  2050   12.9  1.9  1.1  ctg139      885639   886014  (1738667) C ctg88-unknown-5212632-379-8746_LTR    Unspecified     (0)    379       1  295068   TG CA GTTAA GAAAA
  2107    0.8  0.0  0.0  ctg139     1058222  1058455  (1566226) + ctg5-unknown-360684-234-1475_LTR      Unspecified       1    234     (0)  295332   TG CA CATTT ATTTT
  2137    0.4  0.0  0.0  ctg139     1195920  1196153  (1428528) + ctg5-unknown-360684-234-1475_LTR      Unspecified       1    234     (0)  295592   TG CA AATTT ATTTT
  8744    2.4  0.7  1.8  ctg139     1815388  1816454   (808227) C ctg84-unknown-2286329-1055-11319_LTR  Unspecified     (0)   1055       1  296580   TG CA AAACT AAACT
  2137    0.4  0.0  0.0  ctg139     1946378  1946611   (678070) + ctg5-unknown-360684-234-1475_LTR      Unspecified       1    234     (0)  296726   TG CA GCTTT ATTTT
  2137    0.4  0.0  0.0  ctg139     2091926  2092159   (532522) + ctg5-unknown-360684-234-1475_LTR      Unspecified       1    234     (0)  296947   TG CA TATTT ATTTT
  1445   11.4  6.9 18.5  ctg139     2114979  2115398   (509283) + ctg88-unknown-5212632-379-8746_LTR    Unspecified       1    379     (0)  296989   TG CA TTTTC TTATA
  2137    0.4  0.0  0.0  ctg139     2119724  2119957   (504724) C ctg5-unknown-360684-234-1475_LTR      Unspecified     (0)    234       1  296994   TG CA AAAAT AAAAC
  1791    7.4  0.8  0.0  ctg139     2358221  2358463   (266218) C ctg234-Gypsy-1722721-245-5573_LTR     Unspecified     (0)    245       1  297438   TG CA GGTGT GGTGT
  2137    0.4  0.0  0.0  ctg139     2407291  2407524   (217157) + ctg5-unknown-360684-234-1475_LTR      Unspecified       1    234     (0)  297487   TG CA ATTTT ATTTT
  2057    0.4  0.9  0.0  ctg139     2561174  2561402    (63279) C ctg25-unknown-791607-234-28147_LTR    Unspecified     (0)    231       1  297751   TG CA TGTTT ATTTT
  1267    7.8  0.0  0.0  ctg139     2566234  2566399    (58282) C ctg169-unknown-2611856-166-15970_LTR  Unspecified     (0)    166       1  297767   TG CA AAAAA AAGAT
  1976    0.9  1.7  0.0  ctg139     2599199  2599428    (25253) C ctg5-unknown-360684-234-1475_LTR      Unspecified     (0)    234       1  297815   TG CA AAAAT AAAAA
  2252   12.2  3.8  2.3  ctg1395       3766     4192    (53705) + ctg12-unknown-3968718-433-29729_LTR   Unspecified       1    433     (0)  298228   TG CA TTTCT TTCTT
  2628    4.7  0.0  0.0  ctg1398      53334    53651    (51814) + ctg170-Gypsy-4799158-319-5622_LTR     Unspecified       1    318     (0)  298647   TG CA AAAAC AAACA
  2143    5.2  0.0  3.1  ctg1398      57813    58108    (47357) + ctg1202-Gypsy-13779-289-6867_LTR      Unspecified       1    287     (0)  298659   TG CA GTCGG GTCGG
  6858    8.4  6.7  8.0  ctg1398      62427    63674    (41791) + ctg22-unknown-11118525-1233-4755_LTR  Unspecified       1   1233     (0)  298665   TG CA GTTTA ATATA
  1525    6.6  2.0  0.0  ctg14       119764   119959 (14631351) + ctg146-unknown-2317600-200-2261_LTR   Unspecified       1    200     (0)  298903   TG CA CAAGC CGAGC
  1288    6.0  0.0  1.2  ctg14       257651   257818 (14493492) C ctg169-unknown-2611856-166-15970_LTR  Unspecified     (0)    166       1  299046   TG CA AAAAA AAGAT
  2046   17.4  0.7  3.2  ctg14       729145   729588 (14021722) + ctg12-unknown-3968718-433-29729_LTR   Unspecified       1    433     (0)  299610   TG CA TTTCT TTCTT
  1174    9.7  0.6  0.0  ctg14       827595   827759 (13923551) + ctg169-unknown-2611856-166-15970_LTR  Unspecified       1    166     (0)  299747   TG CA ATTTT TTTAT
  2758    3.6  1.5  0.0  ctg14      1206896  1207232 (13544078) C ctg248-unknown-104233-342-3004_LTR    Unspecified     (0)    342       1  300303   TG CA GAAAA GAAAA
  1753   14.7  1.3  3.6  ctg14      1363065  1363375 (13387935) + ctg9-unknown-3491074-304-5026_LTR     Unspecified       1    304     (0)  300480   TG CA AATAA AAAAT
  1513    9.5  0.0  0.0  ctg14      1383292  1383491 (13367819) C ctg146-unknown-2317600-200-2261_LTR   Unspecified     (0)    200       1  300489   TG CA GCTCG GCTCG
  2781    4.7  0.0  0.3  ctg14      1652917  1653259 (13098051) + ctg248-unknown-104233-342-3004_LTR    Unspecified       1    342     (0)  300839   TG CA TTTTC TTTTC
  1278    6.6  0.0  0.0  ctg14      1718783  1718948 (13032362) + ctg169-unknown-2611856-166-15970_LTR  Unspecified       1    166     (0)  300898   TG CA ATATT TTTTT
  2116    0.4  0.0  0.0  ctg14      2967281  2967514 (11783796) C ctg5-unknown-360684-234-1475_LTR      Unspecified     (0)    234       1  302385   TG CA AAAAT AAACG
  2043    0.4  0.0  0.0  ctg14      3053587  3053820 (11697490) C ctg5-unknown-360684-234-1475_LTR      Unspecified     (0)    234       1  302498   TG CA AAAAT AAAAT
  1197    7.4  1.8  0.0  ctg14      3077253  3077415 (11673895) C ctg169-unknown-2611856-166-15970_LTR  Unspecified     (0)    166       1  302526   TG CA AAAAA AAGAT
  2686    6.1  0.8  0.5  ctg14      3126189  3126566 (11624744) + ctg88-unknown-5212632-379-8746_LTR    Unspecified       1    379     (0)  302600   TG CA TTTTC TTACC
  2713    3.9  0.2  7.7  ctg14      3545012  3545431 (11205879) C ctg32-Gypsy-2541121-391-1094_LTR      Unspecified     (0)    391       1  303101   TG CA AAATA AATAA
  2703    8.6  0.2  4.8  ctg14      3597740  3598192 (11153118) C ctg12-unknown-3968718-433-29729_LTR   Unspecified     (0)    433       1  303168   TG CA AAGAA AGAAA
  1983   16.3  2.3  2.8  ctg14      3649170  3649604 (11101706) C ctg12-unknown-3968718-433-29729_LTR   Unspecified     (0)    433       1  303220   TG CA AAGAA AGAAA
  1753    0.5  9.3  0.0  ctg14      3831834  3832047 (10919263) + ctg5-unknown-360684-234-1475_LTR      Unspecified       1    234     (0)  303434   TG CA ATTAT ATTTT
  1702   18.3  7.2  3.5  ctg14      4124539  4124956 (10626354) + ctg12-unknown-3968718-433-29729_LTR   Unspecified       1    433     (0)  303772   TG CA TTTCT TTCTT
  1977    3.0  0.0  0.0  ctg14      4145210  4145443 (10605867) + ctg5-unknown-360684-234-1475_LTR      Unspecified       1    234     (0)  303810   TG CA TATTT ATTTT
  8104    6.5  2.5  7.7  ctg14      4383553  4384847 (10366463) + ctg22-unknown-11118525-1233-4755_LTR  Unspecified       1   1233     (0)  304087   TG CA TGTAT TGTAT
  1256    6.7  0.6  0.0  ctg14      4942571  4942735  (9808575) C ctg169-unknown-2611856-166-15970_LTR  Unspecified     (0)    166       1  304791   TG CA AAAAA AAGAT
  1793   11.7  0.0 12.2  ctg14      5018401  5018741  (9732569) + ctg9-unknown-3491074-304-5026_LTR     Unspecified       1    304     (0)  304860   TG CA AATAA AAAAT
  1968    0.4  0.4  0.8  ctg14      5175740  5175974  (9575336) + ctg5-unknown-360684-234-1475_LTR      Unspecified       1    234     (0)  305000   TG CA AATTT ATTTT
  1163    7.9  1.2  0.0  ctg14      5257679  5257842  (9493468) + ctg169-unknown-2611856-166-15970_LTR  Unspecified       1    166     (0)  305096   TG CA ATCTT TTTTT
  1216    9.0  0.0  0.0  ctg14      5603352  5603517  (9147793) C ctg169-unknown-2611856-166-15970_LTR  Unspecified     (0)    166       1  305479   TG CA AAAAA AAGAT
  2479    9.3  0.8  0.0  ctg14      6624882  6625257  (8126053) + ctg88-unknown-5212632-379-8746_LTR    Unspecified       1    379     (0)  306733   TG CA TTTTC TTTTG
  2082    0.4  0.9  0.0  ctg14      6880018  6880249  (7871061) + ctg5-unknown-360684-234-1475_LTR      Unspecified       1    234     (0)  307036   TG CA TATTT ATTTT
  1107   10.9  0.6  0.6  ctg14      6974583  6974748  (7776562) + ctg169-unknown-2611856-166-15970_LTR  Unspecified       1    166     (0)  307142   TG CA ATCTT TTTTT
  1146   10.8  0.0  0.6  ctg14      6989238  6989404  (7761906) + ctg169-unknown-2611856-166-15970_LTR  Unspecified       1    166     (0)  307163   TG CA ATCTT TTTTT
  2416    9.8  0.5  0.3  ctg14      7142561  7142938  (7608372) + ctg88-unknown-5212632-379-8746_LTR    Unspecified       1    379     (0)  307345   TG CA TTTTC TTGTA
  1146   12.1  0.0  0.0  ctg14      7309969  7310134  (7441176) C ctg169-unknown-2611856-166-15970_LTR  Unspecified     (0)    166       1  307526   TG CA AAAAA AAGAT
  2284   11.7  0.8  0.3  ctg14      8069154  8069530  (6681780) + ctg88-unknown-5212632-379-8746_LTR    Unspecified       1    379     (0)  308486   TG CA TTTTC TTGAC
  2116    0.4  0.0  0.0  ctg14      8089845  8090078  (6661232) + ctg5-unknown-360684-234-1475_LTR      Unspecified       1    234     (0)  308506   TG CA TATTT ATTTT
  7698    7.3  4.0  6.7  ctg14      8135501  8136764  (6614546) C ctg22-unknown-11118525-1233-4755_LTR  Unspecified     (0)   1233       1  308558   TG CA GTTAT GTTAT
  1102    6.9  4.6  1.1  ctg14      8242640  8242814  (6508496) + ctg45-unknown-1738114-184-1334_LTR    Unspecified       1    181     (2)  308708   TG CA GGTGA GATTA
  2475    4.3 16.0  2.1  ctg14      8543177  8543557  (6207753) + ctg12-unknown-3968718-433-29729_LTR   Unspecified       1    433     (0)  309071   TG CA TTTCT TTCTT
  8298    6.3  5.0  1.5  ctg14      8623558  8624749  (6126561) + ctg22-unknown-11118525-1233-4755_LTR  Unspecified       1   1233     (0)  309146   TG CA GGAAC GGAAC
  1123   10.3  0.0  4.8  ctg14      9315947  9316120  (5435190) C ctg169-unknown-2611856-166-15970_LTR  Unspecified     (0)    166       1  309971   TG CA AAAAA AATAC
  1113   10.5  2.5  0.0  ctg14      9483405  9483566  (5267744) C ctg169-unknown-2611856-166-15970_LTR  Unspecified     (0)    166       1  310159   TG CA AAAAA AAGAT
  2043    0.4  0.0  0.0  ctg14      9566877  9567110  (5184200) C ctg5-unknown-360684-234-1475_LTR      Unspecified     (0)    234       1  310267   TG CA AAAAT AAAAA
  2581    7.5  1.3  0.0  ctg14      9629951  9630324  (5120986) C ctg88-unknown-5212632-379-8746_LTR    Unspecified     (0)    379       1  310341   TG CA GATAA GAAAA
  1270    7.8  0.0  0.0  ctg14      9916201  9916366  (4834944) C ctg169-unknown-2611856-166-15970_LTR  Unspecified     (0)    166       1  310722   TG CA AAGAA AAGAT
  2584    8.0  0.5  0.5  ctg14      9937274  9937652  (4813658) C ctg88-unknown-5212632-379-8746_LTR    Unspecified     (0)    379       1  310746   TG CA AATAA GAAAA
  1244    6.6  0.0  3.6  ctg14      9949634  9949805  (4801505) C ctg169-unknown-2611856-166-15970_LTR  Unspecified     (0)    166       1  310761   TG CA AAAAA AAGAT
  1352   11.3  2.6  0.0  ctg14     10220011 10220205  (4531105) C ctg146-unknown-2317600-200-2261_LTR   Unspecified     (0)    200       1  311062   TG CA GCTCG GCTCG
  1864   17.7  2.3  3.7  ctg14     10326118 10326556  (4424754) C ctg12-unknown-3968718-433-29729_LTR   Unspecified     (0)    433       1  311185   TG CA AAGAA AGAAA
   870    3.2  4.0  0.8  ctg14     10706186 10706310  (4045000) C ctg1483-unknown-30998-130-8376_LTR    Unspecified     (0)    129       1  311599   TG CA CGGCC CCTCC
  1749    2.6  3.0  1.3  ctg14     10800087 10800316  (3950994) C ctg5-unknown-360684-234-1475_LTR      Unspecified     (0)    234       1  311687   TG CA AAAAT AAATT
  3267    4.2  0.0  3.2  ctg14     11213682 11214128  (3537182) + ctg12-unknown-3968718-433-29729_LTR   Unspecified       1    433     (0)  312078   TG CA TTTCT TTCTT
  1323    6.6  0.0  0.0  ctg14     11349151 11349316  (3401994) C ctg169-unknown-2611856-166-15970_LTR  Unspecified     (0)    166       1  312202   TG CA AAAAA AATAT
  2046   17.0  0.9  4.2  ctg14     11440488 11440934  (3310376) + ctg12-unknown-3968718-433-29729_LTR   Unspecified       1    433     (0)  312325   TG CA TTTCT TTCTT
  1392   10.3 11.5  0.4  ctg14     11471999 11472241  (3279069) C ctg308-Gypsy-446943-270-4483_LTR      Unspecified     (0)    270       1  312369   TG CA GGGCC GGGCT
  1285    7.8  0.0  0.0  ctg14     11733414 11733579  (3017731) + ctg169-unknown-2611856-166-15970_LTR  Unspecified       1    166     (0)  312678   TG CA ATATT TTTTT
  1759    3.0  0.0  0.0  ctg14     11910246 11910445  (2840865) + ctg146-unknown-2317600-200-2261_LTR   Unspecified       1    200     (0)  312900   TG CA CGAGC CAAGC
  1185   10.8  0.0  0.0  ctg14     12213647 12213812  (2537498) + ctg169-unknown-2611856-166-15970_LTR  Unspecified       1    166     (0)  313280   TG CA ATCTT TTTTT
  1458    4.5  7.3  1.4  ctg14     12239785 12239988  (2511322) C ctg287-Gypsy-53325-216-11800_LTR      Unspecified     (0)    216       1  313317   TG CA CCTCT CCTCT
  1431    9.5  0.0  5.5  ctg14     12293259 12293469  (2457841) + ctg146-unknown-2317600-200-2261_LTR   Unspecified       1    200     (0)  313371   TG CA CCAGC CGAGC
  2096    0.4  0.4  0.0  ctg14     13283143 13283375  (1467935) C ctg5-unknown-360684-234-1475_LTR      Unspecified     (0)    234       1  314553   TG CA AAAAT AAGAA
  1307    7.2  0.0  0.0  ctg14     13366215 13366380  (1384930) C ctg169-unknown-2611856-166-15970_LTR  Unspecified     (0)    166       1  314638   TG CA AAAAA AATAT
  1294    7.2  0.0  0.0  ctg14     13492855 13493020  (1258290) C ctg169-unknown-2611856-166-15970_LTR  Unspecified     (0)    166       1  314795   TG CA AAAAA AAGAT
  2137    0.4  0.0  0.0  ctg14     13639570 13639803  (1111507) + ctg5-unknown-360684-234-1475_LTR      Unspecified       1    234     (0)  315020   TG CA TTTTT ATTTT
  2335    4.7 10.8  0.0  ctg14     13960476 13960817   (790493) C ctg88-unknown-5212632-379-8746_LTR    Unspecified     (0)    379       1  315363   TG CA TATAA GAAAA
  2889    7.1  2.4  4.4  ctg14     14033418 14033831   (717479) + ctg83-unknown-177747-406-29948_LTR    Unspecified       1    406     (0)  315453   TG CA TAGTT AATTT
  1146    6.2  3.7  0.6  ctg14     14301250 14301410   (449900) C ctg169-unknown-2611856-166-15970_LTR  Unspecified     (0)    166       1  315758   TG CA AAAAA AAGAT
  1090   10.9  0.6  0.6  ctg14     14492804 14492969   (258341) C ctg169-unknown-2611856-166-15970_LTR  Unspecified     (0)    166       1  315970   TG CA AAAAA AAGAT
  2137    0.4  0.0  0.0  ctg14     14556244 14556477   (194833) + ctg5-unknown-360684-234-1475_LTR      Unspecified       1    234     (0)  316026   TG CA AATTT ATTTT
  2097    0.4  0.4  0.0  ctg140      435078   435310  (1125849) + ctg5-unknown-360684-234-1475_LTR      Unspecified       1    234     (0)  316836   TG CA CATTT ATTTT
   908   13.5  6.4  0.0  ctg140      645533   645688   (915471) C ctg169-unknown-2611856-166-15970_LTR  Unspecified     (0)    166       1  317135   TG CA AAAAA AAGAT
  2101    0.0  0.9  0.0  ctg140      921298   921529   (639630) C ctg5-unknown-360684-234-1475_LTR      Unspecified     (0)    234       1  317439   TG CA AAAAT AAATA
  1244    6.8  1.8  0.0  ctg140     1090544  1090706   (470453) + ctg169-unknown-2611856-166-15970_LTR  Unspecified       1    166     (0)  317659   TG CA ATCTT TTTTT
  3193    4.6  0.0  3.5  ctg140     1188811  1189258   (371901) + ctg12-unknown-3968718-433-29729_LTR   Unspecified       1    433     (0)  317796   TG CA TTTCT TTCTT
  1144   11.4  0.0  0.0  ctg140     1413999  1414164   (146995) + ctg169-unknown-2611856-166-15970_LTR  Unspecified       1    166     (0)  318108   TG CA ATCTT TTTTT
  1009   15.2  2.3  0.0  ctg140     1431634  1431810   (129349) + ctg45-unknown-1738114-184-1334_LTR    Unspecified       1    181     (2)  318131   TG CA AATTA AAATT
  1996    0.4  1.3  0.4  ctg1401      10188    10416    (92387) + ctg25-unknown-791607-234-28147_LTR    Unspecified       1    231     (0)  318518   TG CA AAAAT AAATC
  2035    1.2  0.0  2.1  ctg1408      51654    51901     (6386) + ctg1-Gypsy-10272690-248-6352_LTR      Unspecified       1    243     (0)  319001   TG CA GCAAT GCAAT
  6978    5.8  7.6  3.6  ctg141       22093    23279  (2083599) + ctg22-unknown-11118525-1233-4755_LTR  Unspecified       1   1233     (0)  319076   TG CA GCCGG GCCAG
  7244    5.7  7.3  3.3  ctg141       25590    26776  (2080102) + ctg22-unknown-11118525-1233-4755_LTR  Unspecified       1   1233     (0)  319082   TG CA GCCGG GCCAG
  7887    5.5  4.9  3.7  ctg141       44579    45797  (2061081) + ctg22-unknown-11118525-1233-4755_LTR  Unspecified       1   1233     (0)  319102   TG CA GCCGG GCCGG
  2725    5.2  3.5  0.0  ctg141      189906   190271  (1916607) C ctg88-unknown-5212632-379-8746_LTR    Unspecified     (0)    379       1  319349   TG CA CACAA GAAAA
  1969    0.4  0.4  0.8  ctg141      292462   292696  (1814182) C ctg5-unknown-360684-234-1475_LTR      Unspecified     (0)    234       1  319562   TG CA AAAAT AAACA
  5789   11.0  4.6  0.2  ctg141      757698   758611  (1348267) + ctg141-unknown-777718-954-1250_LTR    Unspecified       1    954     (0)  320432   TG CA CCATT CCATT
  5878   12.1  2.6  0.2  ctg141      758617   759548  (1347330) + ctg141-unknown-777718-954-1250_LTR    Unspecified       1    954     (0)  320434   TG CA CCATT CCATT
  5591    8.4 10.2  0.3  ctg141      762380   763247  (1343631) + ctg141-unknown-777718-954-1250_LTR    Unspecified       1    954     (0)  320440   TG CA CCATT CCATT
  5909    9.8  4.1  0.5  ctg141      763253   764173  (1342705) + ctg141-unknown-777718-954-1250_LTR    Unspecified       1    954     (0)  320442   TG CA CCATT CCATT
  6583   10.2  0.2  0.3  ctg141      765049   766003  (1340875) + ctg141-unknown-777718-954-1250_LTR    Unspecified       1    954     (0)  320446   TG CA CCATT CCATT
  7425    4.8  0.0  2.1  ctg141      766615   767588  (1339290) + ctg141-unknown-777718-954-1250_LTR    Unspecified       1    954     (0)  320449   TG CA CCATT CCATT
  5979    5.8  9.2  1.1  ctg141      767594   768477  (1338401) + ctg141-unknown-777718-954-1250_LTR    Unspecified       1    954     (0)  320451   TG CA CCATT CTATT
  7100    6.2  0.1  1.9  ctg141      771050   772020  (1334858) + ctg141-unknown-777718-954-1250_LTR    Unspecified       1    954     (0)  320457   TG CA CCATT CCATT
  5962    7.8  6.5  0.3  ctg141      772026   772924  (1333954) + ctg141-unknown-777718-954-1250_LTR    Unspecified       1    954     (0)  320459   TG CA CCATT CCATT
  6617    6.3  2.3  1.5  ctg141      772930   773875  (1333003) + ctg141-unknown-777718-954-1250_LTR    Unspecified       1    954     (0)  320461   TG CA CCATT CCATT
  8549    0.0  0.0  0.0  ctg141      776765   777718  (1329160) + ctg141-unknown-777718-954-1250_LTR    Unspecified       1    954     (0)  320469   TG CA CCATT CTATT
  6880    7.0  0.6  1.6  ctg141      778969   779931  (1326947) + ctg141-unknown-777718-954-1250_LTR    Unspecified       1    954     (0)  320473   TG CA CCATT CCATT
  7020    6.3  0.7  1.6  ctg141      781184   782145  (1324733) + ctg141-unknown-777718-954-1250_LTR    Unspecified       1    954     (0)  320478   TG CA CCATT CCATT
  6871    6.6  0.8  1.4  ctg141      782151   783109  (1323769) + ctg141-unknown-777718-954-1250_LTR    Unspecified       1    954     (0)  320480   TG CA CCATT CCATT
  5954    8.0  6.0  0.6  ctg141      783115   784020  (1322858) + ctg141-unknown-777718-954-1250_LTR    Unspecified       1    954     (0)  320482   TG CA CCATT CTATT
  6858    7.3  0.8  1.1  ctg141      784026   784981  (1321897) + ctg141-unknown-777718-954-1250_LTR    Unspecified       1    954     (0)  320484   TG CA CTATT CCATT
  7048    6.3  0.5  1.3  ctg141      784987   785947  (1320931) + ctg141-unknown-777718-954-1250_LTR    Unspecified       1    954     (0)  320487   TG CA CCATT CCATT
  6121    7.4  5.6  0.5  ctg141      785953   786860  (1320018) + ctg141-unknown-777718-954-1250_LTR    Unspecified       1    954     (0)  320489   TG CA CCATT CCATT
  7134    6.2  0.1  1.6  ctg141      786866   787833  (1319045) + ctg141-unknown-777718-954-1250_LTR    Unspecified       1    954     (0)  320491   TG CA CCATT CCATT
  7120    6.7  0.1  1.5  ctg141      787839   788805  (1318073) + ctg141-unknown-777718-954-1250_LTR    Unspecified       1    954     (0)  320493   TG CA CCATT CCATT
  6792    6.2  1.6  1.3  ctg141      788811   789761  (1317117) + ctg141-unknown-777718-954-1250_LTR    Unspecified       1    954     (0)  320495   TG CA CCATT CCATT
  2747    6.3  0.3  0.3  ctg141      945205   945583  (1161295) + ctg88-unknown-5212632-379-8746_LTR    Unspecified       1    379     (0)  320753   TG CA TTTTC TTGGC
  2758    6.1  0.3  0.5  ctg141     1208207  1208586   (898292) C ctg88-unknown-5212632-379-8746_LTR    Unspecified     (0)    379       1  321187   TG CA CCAAA GAAAA
  1764   19.6  0.2  9.9  ctg141     1312607  1313081   (793797) C ctg12-unknown-3968718-433-29729_LTR   Unspecified     (0)    433       1  321334   TG CA AAGAA AGAAA
  2126    0.8  0.0  0.0  ctg141     1532048  1532281   (574597) + ctg5-unknown-360684-234-1475_LTR      Unspecified       1    234     (0)  321667   TG CA ACTTT ATTTT
  1248   16.8 13.6  1.6  ctg141     1594852  1595190   (511688) + ctg88-unknown-5212632-379-8746_LTR    Unspecified       1    379     (0)  321769   TG CA TTTTC TTAGC
  1989    3.2  0.0  0.0  ctg141     1802619  1802864   (304014) + ctg1573-Copia-14731-246-4222_LTR      Unspecified       1    246     (0)  322059   TG CA CATCT CATCT
  2789    5.8  0.0  0.5  ctg141     1883675  1884055   (222823) C ctg88-unknown-5212632-379-8746_LTR    Unspecified     (0)    379       1  322161   TG CA TACAA GAAAA
  2698    6.1  1.1  0.3  ctg141     1932371  1932746   (174132) + ctg88-unknown-5212632-379-8746_LTR    Unspecified       1    379     (0)  322241   TG CA TTTTC TTGTA
  2116    0.4  0.0  0.0  ctg141     2066361  2066594    (40284) + ctg5-unknown-360684-234-1475_LTR      Unspecified       1    234     (0)  322398   TG CA CTTTT ATTTT
  2039    0.4  0.9  0.0  ctg1410       4462     4693    (49721) + ctg5-unknown-360684-234-1475_LTR      Unspecified       1    234     (0)  322452   TG CA TTTAT ATTTT
  8171    5.2  0.7  2.2  ctg1411       1991     3061    (77930) + ctg84-unknown-2286329-1055-11319_LTR  Unspecified       1   1055     (0)  322512   TG CA AGTTT AGTTT
  2008   14.3  0.2 22.5  ctg1411      57331    57863    (23128) C ctg10-Gypsy-2075187-437-2501_LTR      Unspecified     (0)    436       1  322564   TG CA CCAAT CAATT
  1792    3.1  1.7  2.2  ctg1412      17015    17246    (33877) + ctg25-unknown-791607-234-28147_LTR    Unspecified       1    231     (0)  322602   TG CA AAAAT AAAAA
  1284    7.2  0.0  0.0  ctg1412      47007    47172     (3951) + ctg169-unknown-2611856-166-15970_LTR  Unspecified       1    166     (0)  322631   TG CA AATTT TTTTT
  1775   15.5  3.0  1.1  ctg142      155620   155991  (2096400) + ctg88-unknown-5212632-379-8746_LTR    Unspecified       1    379     (0)  323292   TG CA TTTTC TTCTT
  7593    8.0  1.4 10.0  ctg142      674799   676135  (1576256) C ctg22-unknown-11118525-1233-4755_LTR  Unspecified     (0)   1233       1  323970   TG CA CAGTC CAATT
   925   15.3 15.1  7.9  ctg142      990884   991181  (1261210) + ctg170-Gypsy-4799158-319-5622_LTR     Unspecified       1    318     (0)  324498   TG CA TATGA TATGA
  1294    6.0  0.0  0.0  ctg142     1185165  1185330  (1067061) + ctg169-unknown-2611856-166-15970_LTR  Unspecified       1    166     (0)  324758   TG CA ATCTT TTTTT
  2080    0.0  0.9  0.0  ctg142     1236602  1236833  (1015558) + ctg5-unknown-360684-234-1475_LTR      Unspecified       1    234     (0)  324829   TG CA ATTTT ATTTT
  2126    0.8  0.0  0.0  ctg142     1341085  1341318   (911073) C ctg5-unknown-360684-234-1475_LTR      Unspecified     (0)    234       1  324954   TG CA AAAAT AAAAA
  2137    0.4  0.0  0.0  ctg142     1441567  1441800   (810591) C ctg5-unknown-360684-234-1475_LTR      Unspecified     (0)    234       1  325132   TG CA AAAAT AAACT
  1861   18.9  2.0  3.5  ctg142     1528859  1529297   (723094) + ctg12-unknown-3968718-433-29729_LTR   Unspecified       1    433     (0)  325269   TG CA TTTCT TTCTT
  2137    0.4  0.0  0.0  ctg142     1562889  1563122   (689269) + ctg5-unknown-360684-234-1475_LTR      Unspecified       1    234     (0)  325331   TG CA AGTTT ATTTT
  4507   11.9 18.0  2.4  ctg142     1858739  1859808   (392583) + ctg22-unknown-11118525-1233-4755_LTR  Unspecified       1   1233     (0)  325847   TG CA GAACG GAACG
  2018    0.4  1.3  0.0  ctg142     1914722  1914952   (337439) C ctg5-unknown-360684-234-1475_LTR      Unspecified     (0)    234       1  325944   TG CA AAAAT AAAGT
  1483    1.5 13.6  0.0  ctg142     2005743  2005948   (246443) C ctg5-unknown-360684-234-1475_LTR      Unspecified     (0)    234       1  326069   TG CA AAAAT AATAT
  1247    8.4  0.0  0.0  ctg142     2145794  2145959   (106432) C ctg169-unknown-2611856-166-15970_LTR  Unspecified     (0)    166       1  326265   TG CA AAAAA AAGAT
  1995    0.9  1.7  0.0  ctg142     2202279  2202508    (49883) + ctg5-unknown-360684-234-1475_LTR      Unspecified       1    234     (0)  326339   TG CA TTTTT ATTTT
  1796    5.6  0.4  0.9  ctg1421      47992    48225     (3964) + ctg1700-unknown-31984-233-5367_LTR    Unspecified       1    233     (0)  326558   TG CA CTTTT CTTTT
   952   10.9  6.2  2.4  ctg143      174221   174380  (1510987) + ctg169-unknown-2611856-166-15970_LTR  Unspecified       1    166     (0)  327546   TG CA ATCTT TTTTT
  2082   11.0  7.0  0.3  ctg143      258974   259328  (1426039) C ctg88-unknown-5212632-379-8746_LTR    Unspecified     (0)    379       1  327635   TG CA GACAA GAAAT
  2071    0.4  0.4  0.0  ctg143      622740   622969  (1062398) C ctg25-unknown-791607-234-28147_LTR    Unspecified     (0)    231       1  328126   TG CA TCTTT ATTTT
  1768    8.3  0.4  2.4  ctg143      777844   778103   (907264) + ctg1-unknown-314965-256-5638_LTR      Unspecified       1    255     (0)  328371   TG CA ATATA ATCTC
  1872    7.9  0.4  0.4  ctg143      791512   791766   (893601) + ctg1-unknown-314965-256-5638_LTR      Unspecified       1    255     (0)  328394   TG CA ATATA ATCTC
  1833    7.9  0.4  0.8  ctg143      806296   806551   (878816) + ctg1-unknown-314965-256-5638_LTR      Unspecified       1    255     (0)  328423   TG CA ATATA ATCTC
  1188    9.6  0.0  0.0  ctg143      998378   998543   (686824) C ctg169-unknown-2611856-166-15970_LTR  Unspecified     (0)    166       1  328662   TG CA AAAAA AATAT
  1544   18.3 10.2  1.9  ctg1430      37783    38182    (15323) C ctg12-unknown-3968718-433-29729_LTR   Unspecified     (0)    433       1  329545   TG CA AAGAA AGAAA
  1049   11.5  0.0  6.0  ctg1431      37267    37442    (15226) C ctg169-unknown-2611856-166-15970_LTR  Unspecified     (0)    166       1  329597   TG CA AAAAA AAGAT
  2116    0.4  0.0  0.0  ctg144      330983   331216  (1201932) + ctg5-unknown-360684-234-1475_LTR      Unspecified       1    234     (0)  330724   TG CA AATTT ATTTT
  1966    0.4  0.9  0.0  ctg144      871365   871596   (661552) C ctg5-unknown-360684-234-1475_LTR      Unspecified     (0)    234       1  331509   TG CA AAAAT AAATT
  2520    6.4  0.8  0.5  ctg144      891466   891843   (641305) C ctg88-unknown-5212632-379-8746_LTR    Unspecified     (0)    379       1  331547   TG CA GCAAA GAAAA
  3266    5.5  0.0  2.1  ctg1442       7498     7924    (42150) C ctg38-Gypsy-1644736-418-6523_LTR      Unspecified     (0)    418       1  332561   TG CA TCTAC CCTAA
  2126    0.8  0.0  0.0  ctg1444      25053    25286    (23312) + ctg5-unknown-360684-234-1475_LTR      Unspecified       1    234     (0)  332724   TG CA GTTTT ATTTT
  2001    5.9  0.0  3.1  ctg145      107971   108266  (4677866) C ctg1202-Gypsy-13779-289-6867_LTR      Unspecified     (0)    287       1  333189   TG CA TTCTC TTCTC
  1913    6.0  1.4  3.1  ctg145      118523   118814  (4667318) + ctg1202-Gypsy-13779-289-6867_LTR      Unspecified       1    287     (0)  333210   TG CA GAGAA GAGAA
  2137    0.4  0.0  0.0  ctg145      166806   167039  (4619093) C ctg5-unknown-360684-234-1475_LTR      Unspecified     (0)    234       1  333268   TG CA AAAAT AAATT
  1213    8.5  0.6  0.0  ctg145      188897   189061  (4597071) C ctg169-unknown-2611856-166-15970_LTR  Unspecified     (0)    166       1  333316   TG CA AAAAA AAAAT
  1678    8.3  0.0  0.0  ctg145      453459   453674  (4332458) + ctg1-unknown-199786-216-2458_LTR      Unspecified       1    216     (0)  333673   TG CA AATTA AATAT
   909    7.6 15.3  0.0  ctg145     1097390  1097533  (3688599) C ctg169-unknown-2611856-166-15970_LTR  Unspecified     (0)    166       1  334620   TG CA AAAAA AAGAT
  2116    0.4  0.0  0.0  ctg145     1202628  1202861  (3583271) + ctg5-unknown-360684-234-1475_LTR      Unspecified       1    234     (0)  334786   TG CA ACTTT ATTCT
  2311   12.4  0.3  0.5  ctg145     1366311  1366690  (3419442) + ctg88-unknown-5212632-379-8746_LTR    Unspecified       1    379     (0)  334993   TG CA TTTTC TTGAC
  2079    9.2  0.0  4.3  ctg145     1384127  1384443  (3401689) C ctg9-unknown-3491074-304-5026_LTR     Unspecified     (0)    304       1  335031   TG CA TTTTT TTATT
  2137    0.4  0.0  0.0  ctg145     1587102  1587335  (3198797) C ctg5-unknown-360684-234-1475_LTR      Unspecified     (0)    234       1  335310   TG CA AAAAT AAAGA
  2495    7.5  2.1  0.3  ctg145     1592447  1592818  (3193314) C ctg88-unknown-5212632-379-8746_LTR    Unspecified     (0)    379       1  335317   TG CA AATAA GAAAA
  1001   20.3  9.5  6.3  ctg145     2050866  2051233  (2734899) + ctg88-unknown-5212632-379-8746_LTR    Unspecified       1    379     (0)  335994   TG CA TTTTC TTGAC
  1707   16.6  1.6  2.6  ctg145     2057932  2058314  (2727818) + ctg88-unknown-5212632-379-8746_LTR    Unspecified       1    379     (0)  336003   TG CA TTTTC TTGTC
  1965    0.4  0.9  0.0  ctg145     2387310  2387538  (2398594) C ctg25-unknown-791607-234-28147_LTR    Unspecified     (0)    231       1  336457   TG CA CCTTT ATTTT
  2116    0.4  0.0  0.0  ctg145     2695184  2695417  (2090715) C ctg5-unknown-360684-234-1475_LTR      Unspecified     (0)    234       1  336938   TG CA AAAAT AAAAG
  1956    0.4  1.3  0.9  ctg145     2992186  2992415  (1793717) C ctg25-unknown-791607-234-28147_LTR    Unspecified     (0)    231       1  337309   TG CA TTTTT ATTTT
  1100    9.7  3.4  0.6  ctg145     3042847  3043022  (1743110) C ctg45-unknown-1738114-184-1334_LTR    Unspecified     (2)    181       1  337373   TG CA TACAC TACTT
  1165    8.4  0.0  4.2  ctg145     3054965  3055137  (1730995) + ctg169-unknown-2611856-166-15970_LTR  Unspecified       1    166     (0)  337399   TG CA ATGTT TTTTT
  3302    3.9  0.2  0.0  ctg145     3129148  3129554  (1656578) C ctg70-unknown-7012064-408-27178_LTR   Unspecified     (0)    408       1  337497   TG CA GTTTT GTTAT
  1505   12.7 12.9  3.6  ctg145     3149676  3149954  (1636178) + ctg9-unknown-3491074-304-5026_LTR     Unspecified       1    304     (0)  337526   TG CA AATAA AAAAT
  1249    7.3  0.6  0.0  ctg145     3193064  3193228  (1592904) C ctg169-unknown-2611856-166-15970_LTR  Unspecified     (0)    166       1  337572   TG CA AAAAA AAAAT
  2098    0.4  0.4  0.0  ctg145     3908263  3908495   (877637) C ctg5-unknown-360684-234-1475_LTR      Unspecified     (0)    234       1  338641   TG CA AAAAT AAATA
  1206    6.2  2.5  0.0  ctg145     4146436  4146597   (639535) + ctg169-unknown-2611856-166-15970_LTR  Unspecified       1    166     (0)  339010   TG CA ATCTT TTTTT
  1288   18.5  5.6  5.9  ctg145     4209142  4209446   (576686) + ctg9-unknown-3491074-304-5026_LTR     Unspecified       1    304     (0)  339103   TG CA AATAA AAAAA
  1929   11.3  1.3  3.6  ctg145     4274720  4275030   (511102) C ctg9-unknown-3491074-304-5026_LTR     Unspecified     (0)    304       1  339186   TG CA ATTTT TTATT
  1281   20.2  1.2 10.3  ctg145     4653466  4653878   (132254) C ctg88-unknown-5212632-379-8746_LTR    Unspecified     (0)    379       1  339580   TG CA GCCAA GAAAA
  2705    4.7  0.0  0.0  ctg1453       4878     5219    (88695) C ctg248-unknown-104233-342-3004_LTR    Unspecified     (0)    342       1  339858   TG CA GAAAA GAAAA
  5155    4.2  0.1  3.4  ctg1457      13547    14251    (38341) C ctg32-Gypsy-1327079-707-4111_LTR      Unspecified     (0)    683       1  340264   TG CA AAAAT AAATC
  2805    3.8  0.3  0.3  ctg1459     136778   137119     (7595) + ctg248-unknown-104233-342-3004_LTR    Unspecified       1    342     (0)  340574   TG CA TTTTC TTTTC
  3300    5.0  0.0  2.4  ctg146      798315   798742  (2679922) + ctg38-Gypsy-1644736-418-6523_LTR      Unspecified       1    418     (0)  341512   TG CA AAGGT AAGGT
  2259   11.0  1.6  0.5  ctg146      913709   914083  (2564581) + ctg88-unknown-5212632-379-8746_LTR    Unspecified       1    379     (0)  341654   TG CA TTTTC TTCTT
  1815    5.6  1.7  1.3  ctg146      923053   923287  (2555377) + ctg428-Gypsy-165019-236-4473_LTR      Unspecified       1    236     (0)  341665   TG CA ATATT ATATT
  1707   12.8  1.2 11.8  ctg146     1071476  1071811  (2406853) C ctg9-unknown-3491074-304-5026_LTR     Unspecified     (0)    304       1  341816   TG CA ATTTT TTATT
  2063    0.4  0.9  0.0  ctg146     1239242  1239473  (2239191) C ctg5-unknown-360684-234-1475_LTR      Unspecified     (0)    234       1  342015   TG CA AAAAT AAATA
  1165   18.2  4.8  6.5  ctg146     1301162  1301519  (2177145) C ctg88-unknown-5212632-379-8746_LTR    Unspecified     (0)    379      28  342114   TG CA TCCAA TACAT
  1943    0.0  2.6  0.0  ctg146     1700381  1700608  (1778056) + ctg5-unknown-360684-234-1475_LTR      Unspecified       1    234     (0)  342566   TG CA ATTTT ATTTT
  1981    9.6 15.6  2.5  ctg146     1949774  1950157  (1528507) + ctg12-unknown-3968718-433-29729_LTR   Unspecified       1    433     (0)  342884   TG CA TTTCT TTCTT
  2924    4.0  0.0  0.8  ctg146     2023765  2024146  (1454518) + ctg88-unknown-5212632-379-8746_LTR    Unspecified       1    379     (0)  342970   TG CA TTTTC TTATA
  1370    3.6  6.2  1.0  ctg146     2176395  2176588  (1302076) C ctg847-unknown-44268-204-7814_LTR     Unspecified     (0)    204       1  343113   TG CA ACTTT TCTTA
  2022   16.6  1.4  3.2  ctg146     2197855  2198295  (1280369) C ctg12-unknown-3968718-433-29729_LTR   Unspecified     (0)    433       1  343131   TG CA AAGAA AGAAA
  3170    5.8  0.5  2.4  ctg146     2683388  2683813   (794851) + ctg38-Gypsy-1644736-418-6523_LTR      Unspecified       1    418     (0)  343690   TG CA GCATA GCATA
  3275    5.0  0.0  2.4  ctg146     2929150  2929577   (549087) C ctg38-Gypsy-1644736-418-6523_LTR      Unspecified     (0)    418       1  343993   TG CA GAATC GAATC
  2137    0.4  0.0  0.0  ctg146     3005474  3005707   (472957) + ctg5-unknown-360684-234-1475_LTR      Unspecified       1    234     (0)  344085   TG CA TTTTT ATTTT
  1503    8.0  0.0  2.0  ctg146     3251648  3251851   (226813) + ctg146-unknown-2317600-200-2261_LTR   Unspecified       1    200     (0)  344391   TG CA CAAGT CGAGC
  1231    7.9  0.6  0.0  ctg146     3425147  3425311    (53353) C ctg169-unknown-2611856-166-15970_LTR  Unspecified     (0)    166       1  344560   TG CA AAAAA AAGAT
  1640    0.0 10.9  0.0  ctg147      215150   215360  (3613571) C ctg5-unknown-360684-234-1475_LTR      Unspecified     (0)    234       1  345399   TG CA AAAAT ATAAA
  2650    7.2  1.1  0.0  ctg147     1056555  1056929  (2772002) C ctg88-unknown-5212632-379-8746_LTR    Unspecified     (0)    379       1  346328   TG CA GAGAA GAAAA
  2137    0.4  0.0  0.0  ctg147     1285873  1286106  (2542825) C ctg5-unknown-360684-234-1475_LTR      Unspecified     (0)    234       1  346598   TG CA AAAAT ATAAA
  8385    5.9  4.4  3.7  ctg147     1293412  1294636  (2534295) C ctg22-unknown-11118525-1233-4755_LTR  Unspecified     (0)   1233       1  346610   TG CA ATAGC ATAGC
  2368    7.0 10.3  2.5  ctg147     1328511  1328889  (2500042) C ctg70-unknown-7012064-408-27178_LTR   Unspecified     (0)    408       1  346633   TG CA GTTTT GATAT
  2061    0.4  0.9  0.0  ctg147     1539487  1539718  (2289213) + ctg5-unknown-360684-234-1475_LTR      Unspecified       1    234     (0)  346864   TG CA AGTTT ATTTT
  2034    9.9  6.8  3.4  ctg147     1552658  1553024  (2275907) C ctg88-unknown-5212632-379-8746_LTR    Unspecified     (0)    379       1  346883   TG CA GTCAA GAAAA
  1276    7.2  0.0  0.0  ctg147     1602658  1602823  (2226108) C ctg169-unknown-2611856-166-15970_LTR  Unspecified     (0)    166       1  346936   TG CA AAAAA AAGAT
  1153    9.7  0.6  3.0  ctg147     1685510  1685679  (2143252) C ctg169-unknown-2611856-166-15970_LTR  Unspecified     (0)    166       1  346996   TG CA AATAA AAGAT
  2621    3.5  0.0  0.0  ctg147     2062159  2062476  (1766455) C ctg170-Gypsy-4799158-319-5622_LTR     Unspecified     (0)    318       1  347538   TG CA TTATT TATTT
  2654    7.1  0.3  1.3  ctg147     2506574  2506956  (1321975) C ctg88-unknown-5212632-379-8746_LTR    Unspecified     (0)    379       1  348062   TG CA TTAAA GAAAA
  1005   22.2  4.7  5.8  ctg147     2556620  2557002  (1271929) + ctg88-unknown-5212632-379-8746_LTR    Unspecified       1    379     (0)  348156   TG CA TTTTC TTTGT
  2670    5.9  1.1  0.0  ctg147     2639999  2640373  (1188558) C ctg88-unknown-5212632-379-8746_LTR    Unspecified     (0)    379       1  348263   TG CA GCCAA GAAAA
  2099   17.0  0.5  3.9  ctg147     3477892  3478339   (350592) + ctg12-unknown-3968718-433-29729_LTR   Unspecified       1    433     (0)  349485   TG CA TTTCT TTCTT
  2919    4.8  0.0  0.3  ctg147     3505239  3505618   (323313) C ctg88-unknown-5212632-379-8746_LTR    Unspecified     (0)    379       1  349526   TG CA TATAA GAAAA
  1109   20.7 10.3  1.6  ctg147     3628056  3628404   (200527) C ctg88-unknown-5212632-379-8746_LTR    Unspecified     (0)    379       1  349695   TG CA GTCAA GAAAA
  6329    5.4 15.2  5.6  ctg147     3709315  3710444   (118487) C ctg22-unknown-11118525-1233-4755_LTR  Unspecified     (0)   1233       1  349783   TG CA TATAC TATAC
  2043    0.4  0.0  0.0  ctg147     3742164  3742397    (86534) + ctg5-unknown-360684-234-1475_LTR      Unspecified       1    234     (0)  349821   TG CA GTTTT ATTTT
  1087    9.8  1.8  4.8  ctg1472      40520    40690    (22990) C ctg169-unknown-2611856-166-15970_LTR  Unspecified     (0)    166       1  350188   TG CA AAAAA AATAT
  2618    5.7  1.8  0.0  ctg1475      26700    27035    (57122) C ctg248-unknown-104233-342-3004_LTR    Unspecified     (0)    342       1  350348   TG CA GAAAA GAAAA
  1750   15.9  0.3  3.6  ctg148       63703    64016  (1457001) + ctg9-unknown-3491074-304-5026_LTR     Unspecified       1    304     (0)  350798   TG CA AATAA AAAAT
  3302    6.1  0.0  3.7  ctg148      573742   574187   (946830) C ctg170-unknown-2339224-430-5595_LTR   Unspecified     (0)    430       1  351493   TG CA CACCG CATCG
  1812   19.6  0.9  3.9  ctg148      587721   588166   (932851) + ctg12-unknown-3968718-433-29729_LTR   Unspecified       1    433     (0)  351507   TG CA TTTCT TTTAT
  2620    4.6  0.0  2.7  ctg148      811728   812110   (708907) + ctg567-unknown-148360-380-2868_LTR    Unspecified       1    373     (0)  351855   TG CA AAATT AATTG
  1872   16.0  0.8  1.1  ctg148     1136237  1136616   (384401) C ctg88-unknown-5212632-379-8746_LTR    Unspecified     (0)    379       1  352450   TG CA GACAA GAAAA
  1188    6.7  0.0 10.8  ctg148     1164271  1164454   (356563) + ctg169-unknown-2611856-166-15970_LTR  Unspecified       1    166     (0)  352509   TG CA ATCTT TTTTT
  1954    8.4  0.3 11.8  ctg148     1205244  1205582   (315435) C ctg9-unknown-3491074-304-5026_LTR     Unspecified     (0)    304       1  352609   TG CA ATTTT TTATT
  1261    7.2  1.1  3.8  ctg148     1438312  1438499    (82518) C ctg45-unknown-1738114-184-1334_LTR    Unspecified     (0)    183       1  352922   TG CA GAAAA CAAAA
  2076    0.9  0.4  0.0  ctg1483       9682     9914    (39316) C ctg5-unknown-360684-234-1475_LTR      Unspecified     (0)    234       1  353350   TG CA AAAAT AAAGT
  1923    0.9  2.6  0.4  ctg1483      22277    22505    (26725) C ctg5-unknown-360684-234-1475_LTR      Unspecified     (0)    234       1  353358   TG CA AAAAT AAACT
  2452    9.6  0.5  0.5  ctg1487      43392    43770     (5319) + ctg88-unknown-5212632-379-8746_LTR    Unspecified       1    379     (0)  353605   TG CA TTTTC TTGTA
   845    8.0 20.3  0.0  ctg149      262179   262316  (1208892) + ctg169-unknown-2611856-166-15970_LTR  Unspecified       1    166     (0)  354268   TG CA ATTTT TTTTT
  2098    0.4  0.4  0.0  ctg149      364987   365219  (1105989) + ctg5-unknown-360684-234-1475_LTR      Unspecified       1    234     (0)  354390   TG CA ATTAT ATTTT
  2116    0.4  0.0  0.0  ctg149      773511   773744   (697464) C ctg5-unknown-360684-234-1475_LTR      Unspecified     (0)    234       1  354876   TG CA AAAAT AAAAA
  2227    6.3  8.9  0.5  ctg149     1338724  1339073   (132135) + ctg88-unknown-5212632-379-8746_LTR    Unspecified       1    379     (0)  355567   TG CA TTTTC TTATT
  1262    7.8  0.0  0.0  ctg149     1352866  1353031   (118177) + ctg169-unknown-2611856-166-15970_LTR  Unspecified       1    166     (0)  355592   TG CA ATATT TTTTT
  1056   17.1  3.5  2.0  ctg1490       8273     8469    (40812) C ctg146-unknown-2317600-200-2261_LTR   Unspecified     (0)    200       1  355733   TG CA GCTTG GCATT
  2544    5.0  0.9  0.3  ctg1497      55772    56111    (31539) C ctg248-unknown-104233-342-3004_LTR    Unspecified     (0)    342       1  356406   TG CA GAAAA GAAAG
  8740    4.1  2.2  2.5  ctg1499      29585    30821    (14307) C ctg22-unknown-11118525-1233-4755_LTR  Unspecified     (0)   1233       1  356465   TG CA GATAG GATAG
  2137    0.4  0.0  0.0  ctg15       416666   416899 (13806690) C ctg5-unknown-360684-234-1475_LTR      Unspecified     (0)    234       1  357148   TG CA AAAAT AAAGA
  5370    6.2 24.4  3.8  ctg15      1050083  1051111 (13172478) C ctg22-unknown-11118525-1233-4755_LTR  Unspecified     (0)   1233       1  358018   TG CA CTATT CTATT
  1570   14.0  0.6 10.2  ctg15      1071142  1071474 (13152115) + ctg9-unknown-3491074-304-5026_LTR     Unspecified       1    304     (0)  358045   TG CA AATAA AAAAA
  2961    5.3  0.0  3.5  ctg15      2368098  2368545 (11855044) + ctg12-unknown-3968718-433-29729_LTR   Unspecified       1    433     (0)  359745   TG CA TTTCT TTCTT
  1378   19.1  9.5  0.3  ctg15      2378909  2379255 (11844334) C ctg88-unknown-5212632-379-8746_LTR    Unspecified     (0)    379       1  359762   TG CA AACAA GAAAA
  1647   11.6  3.1  9.9  ctg15      2553768  2554091 (11669498) C ctg9-unknown-3491074-304-5026_LTR     Unspecified     (0)    304       1  359985   TG CA ATTTT TTATT
  2327    7.3  6.7  1.3  ctg15      2567809  2568168 (11655421) C ctg88-unknown-5212632-379-8746_LTR    Unspecified     (0)    379       1  360013   TG CA TATAA GAAAA
  1126    6.9  1.7  2.8  ctg15      2580740  2580918 (11642671) C ctg103-Gypsy-3476419-177-3971_LTR     Unspecified     (0)    177       1  360028   TG CA GTTAC TTTAC
  2765    5.3  1.1  0.0  ctg15      2920700  2921074 (11302515) + ctg88-unknown-5212632-379-8746_LTR    Unspecified       1    379     (0)  360499   TG CA TTTTC TTTAA
  1765   14.8  0.0  4.9  ctg15      3358754  3359072 (10864517) C ctg9-unknown-3491074-304-5026_LTR     Unspecified     (0)    304       1  361009   TG CA ACATT TTATT
  1738   16.6  3.2  0.5  ctg15      3878804  3879172 (10344417) C ctg88-unknown-5212632-379-8746_LTR    Unspecified     (0)    379       1  361661   TG CA TTAAA AAAAA
  2118   12.1  1.8  2.1  ctg15      3976646  3977025 (10246564) + ctg88-unknown-5212632-379-8746_LTR    Unspecified       1    379     (0)  361786   TG CA TTTTC TTAAC
  2018    0.8  1.7  0.0  ctg15      4464147  4464385  (9759204) C ctg2-Gypsy-2362345-246-4969_LTR       Unspecified     (0)    243       1  362438   TG CA TCTGG TCTTG
  1110   12.1  0.0  0.0  ctg15      4511701  4511866  (9711723) + ctg169-unknown-2611856-166-15970_LTR  Unspecified       1    166     (0)  362489   TG CA ATCTT TTTTT
  2987    1.9  3.5  0.3  ctg15      4578361  4578735  (9644854) + ctg364-unknown-152348-387-3677_LTR    Unspecified       1    387     (0)  362545   TG CA TACAT TACAT
  5883   10.7 12.0  4.4  ctg15      4819792  4820940  (9402649) + ctg22-unknown-11118525-1233-4755_LTR  Unspecified       1   1233     (0)  362858   TG CA AAAAC GAAAC
  1441    5.5  0.0  0.0  ctg15      4921365  4921547  (9302042) C ctg45-unknown-1738114-184-1334_LTR    Unspecified     (0)    183       1  362999   TG CA TCACA TCACC
  2811    5.0  0.3  0.8  ctg15      5140689  5141069  (9082520) + ctg88-unknown-5212632-379-8746_LTR    Unspecified       1    379     (0)  363269   TG CA TTTTC TTAAC
  1000   13.3  0.0  8.4  ctg15      5191738  5191917  (9031672) C ctg169-unknown-2611856-166-15970_LTR  Unspecified     (0)    166       1  363326   TG CA AAAAA AAGAT
  3000    3.9  0.0  2.3  ctg15      6069148  6069540  (8154049) + ctg106-unknown-7354438-394-1951_LTR   Unspecified       1    384     (0)  364350   TG CA CCAAT CTATT
  2933    3.7  5.4  3.5  ctg15      6461512  6461936  (7761653) + ctg12-unknown-3968718-433-29729_LTR   Unspecified       1    433     (0)  364830   TG CA TTTCT TTCTT
  1123   16.3  0.0  0.0  ctg15      6672075  6672276  (7551313) C ctg279-unknown-264963-204-6069_LTR    Unspecified     (0)    202       1  365075   TG CA CCATT CCATT
  1156   18.9 15.8  0.8  ctg15      6840349  6840678  (7382911) C ctg88-unknown-5212632-379-8746_LTR    Unspecified     (0)    379       1  365294   TG CA TATTA TAAAA
  2014    0.4  2.2  0.0  ctg15      7317164  7317392  (6906197) + ctg5-unknown-360684-234-1475_LTR      Unspecified       1    234     (0)  365850   TG CA CATTT ATTTT
  1025   11.5  6.4  0.0  ctg15      7664301  7664456  (6559133) + ctg169-unknown-2611856-166-15970_LTR  Unspecified       1    166     (0)  366266   TG CA ATCTT TTTTT
  2414   11.3  0.0  0.0  ctg15      7887096  7887474  (6336115) C ctg88-unknown-5212632-379-8746_LTR    Unspecified     (0)    379       1  366506   TG CA TATAA GAAAA
  1989    0.4  0.9  0.0  ctg15      8011225  8011456  (6212133) + ctg5-unknown-360684-234-1475_LTR      Unspecified       1    234     (0)  366629   TG CA ATTTT ATTTT
  1805    6.0  8.2  1.4  ctg15      8127986  8128254  (6095335) C ctg1202-Gypsy-13779-289-6867_LTR      Unspecified     (0)    287       1  366781   TG CA TGTAA AGTAA
  1677   18.0  3.2  1.3  ctg15      8683751  8684122  (5539467) + ctg88-unknown-5212632-379-8746_LTR    Unspecified       1    379     (0)  367438   TG CA TTTTA TTGTG
  2320    9.2  2.7  0.8  ctg15      8686772  8687143  (5536446) C ctg88-unknown-5212632-379-8746_LTR    Unspecified     (0)    379       1  367441   TG CA CCAAA GAAAA
  2137    0.4  0.0  0.0  ctg15      8774107  8774340  (5449249) C ctg5-unknown-360684-234-1475_LTR      Unspecified     (0)    234       1  367555   TG CA AAAAT AAATA
  2045   14.3  0.3  1.3  ctg15      8815252  8815634  (5407955) C ctg88-unknown-5212632-379-8746_LTR    Unspecified     (0)    379       1  367591   TG CA AAAAA AAAAA
   845   22.5  7.0  0.0  ctg15      9212458  9212644  (5010945) C ctg146-unknown-2317600-200-2261_LTR   Unspecified     (0)    200       1  368007   TG CA CCTTG CCTCG
  1902   13.5  0.0  2.3  ctg15      9552415  9552725  (4670864) + ctg9-unknown-3491074-304-5026_LTR     Unspecified       1    304     (0)  368408   TG CA AATAA AAAAT
  1945   10.6  4.1  0.0  ctg15      9741315  9741606  (4481983) C ctg9-unknown-3491074-304-5026_LTR     Unspecified     (0)    304       1  368637   TG CA ATTTT TTATT
  1480    9.6  0.5  0.0  ctg15      9968820  9969018  (4254571) C ctg146-unknown-2317600-200-2261_LTR   Unspecified     (0)    200       1  368893   TG CA GCTCG GCTCG
  2005   17.3  1.1  3.9  ctg15     10316140 10316584  (3907005) + ctg12-unknown-3968718-433-29729_LTR   Unspecified       1    433     (0)  369253   TG CA TTTCT TTCTT
   791    2.9  0.0  6.8  ctg15     10431903 10432012  (3791577) + ctg16-Gypsy-811404-103-3764_LTR       Unspecified       1    103     (0)  369410   TG CA CATAT CATAT
  1567   18.4  2.0  6.6  ctg15     10602837 10603232  (3620357) C ctg88-unknown-5212632-379-8746_LTR    Unspecified     (0)    379       1  369609   TG CA CACAA GAAAA
  1838   13.0  1.0  4.0  ctg15     11087124 11087436  (3136153) C ctg9-unknown-3491074-304-5026_LTR     Unspecified     (0)    304       1  370200   TG CA TTTTT TTATT
  2529    9.0  0.0  0.3  ctg15     11124212 11124591  (3098998) + ctg88-unknown-5212632-379-8746_LTR    Unspecified       1    379     (0)  370243   TG CA TTTTC TTGGC
  2617    7.5  1.3  0.0  ctg15     11378635 11379008  (2844581) + ctg88-unknown-5212632-379-8746_LTR    Unspecified       1    379     (0)  370525   TG CA TTTTC TTAAC
  2329   12.2  0.5  0.3  ctg15     11939823 11940200  (2283389) + ctg88-unknown-5212632-379-8746_LTR    Unspecified       1    379     (0)  371136   TG CA TTTTC ATTTC
  1747   19.9  4.0  2.8  ctg15     12324354 12324781  (1898808) C ctg12-unknown-3968718-433-29729_LTR   Unspecified     (0)    433       1  371595   TG CA AAGAA AGAAA
  2468    3.8 11.1  0.0  ctg15     12429917 12430257  (1793332) + ctg88-unknown-5212632-379-8746_LTR    Unspecified       1    379     (0)  371712   TG CA TTTTC TTGGC
  1955   10.3  2.8 13.2  ctg15     12705583 12706008  (1517581) C ctg364-unknown-152348-387-3677_LTR    Unspecified     (0)    387       1  372054   TG CA CTATA CTATA
  1152   21.5 12.1  2.5  ctg15     13033822 13034217  (1189372) C ctg12-unknown-3968718-433-29729_LTR   Unspecified     (0)    433       1  372421   TG CA ATGAA GGGAA
  1357    4.8  0.0  0.0  ctg15     13496482 13496647   (726942) + ctg169-unknown-2611856-166-15970_LTR  Unspecified       1    166     (0)  372988   TG CA ATCTT TTGTT
  1031   14.0 21.6  3.6  ctg15     13642612 13642870   (580719) C ctg9-unknown-3491074-304-5026_LTR     Unspecified     (0)    304       1  373176   TG CA ATTTT TTATT
  1793   12.8  2.3  3.6  ctg15     13661188 13661495   (562094) C ctg9-unknown-3491074-304-5026_LTR     Unspecified     (0)    304       1  373204   TG CA ATTTT TTATT
  8319    7.0  3.0  4.0  ctg15     13677321 13678564   (545025) + ctg22-unknown-11118525-1233-4755_LTR  Unspecified       1   1233     (0)  373218   TG CA TATAT TATAT
  5625   13.8  2.4 12.5  ctg15     13736157 13737511   (486078) C ctg22-unknown-11118525-1233-4755_LTR  Unspecified     (0)   1233       1  373304   TG CA CTTTC CTTTC
  2508    8.1  2.4  0.0  ctg15     14110894 14111263   (112326) + ctg88-unknown-5212632-379-8746_LTR    Unspecified       1    379     (0)  373758   TG CA TTTTC TTATA
  1887   13.6  0.2 10.3  ctg150      156368   156784  (3731140) C ctg88-unknown-5212632-379-8746_LTR    Unspecified     (0)    379       1  374128   TG CA GCAAA AAAAA
  2036   11.8  6.2  0.3  ctg150      171412   171769  (3716155) C ctg88-unknown-5212632-379-8746_LTR    Unspecified     (0)    379       1  374140   TG CA TAATA GAAAA
  2734    5.5  0.3  2.3  ctg150      204211   204602  (3683322) + ctg106-unknown-7354438-394-1951_LTR   Unspecified       1    384     (0)  374187   TG CA CCAAT CTACT
  1057   19.2 19.6  0.0  ctg150      307394   307710  (3580214) + ctg88-unknown-5212632-379-8746_LTR    Unspecified       1    379     (0)  374366   TG CA TTTTC TTGCC
  1742   18.7  1.0  2.4  ctg150      636102   636485  (3251439) + ctg88-unknown-5212632-379-8746_LTR    Unspecified       1    379     (0)  374834   TG CA TTTTC TTCTG
  1925    7.2  7.6 11.6  ctg150     1082380  1082772  (2805152) C ctg88-unknown-5212632-379-8746_LTR    Unspecified     (0)    379       1  375467   TG CA CACAA GAAAA
  1465    9.0  0.0  0.0  ctg150     1209387  1209586  (2678338) C ctg146-unknown-2317600-200-2261_LTR   Unspecified     (0)    200       1  375683   TG CA GCTCG GCTTG
  1991    0.4  2.2  0.0  ctg150     1273290  1273518  (2614406) + ctg5-unknown-360684-234-1475_LTR      Unspecified       1    234     (0)  375788   TG CA TGTTT ATTTT
  2004    0.4  1.7  0.0  ctg150     1344449  1344678  (2543246) + ctg5-unknown-360684-234-1475_LTR      Unspecified       1    234     (0)  375910   TG CA AATTT ATTTT
   747   20.2  4.4  3.9  ctg150     1358986  1359165  (2528759) + ctg45-unknown-1738114-184-1334_LTR    Unspecified       1    181     (2)  375940   TG CA TAAAT GAAAA
   660   22.3  9.0 10.3  ctg150     1544624  1544978  (2342946) C ctg7-unknown-6699749-351-4093_LTR     Unspecified     (0)    351       1  376296   TG CA AATTT AAATG
  2633    8.4  0.0  0.0  ctg150     1760957  1761335  (2126589) C ctg88-unknown-5212632-379-8746_LTR    Unspecified     (0)    379       1  376654   TG CA CACAA GAAAA
  2994    1.2  0.6  0.0  ctg150     1771064  1771403  (2116521) + ctg248-unknown-104233-342-3004_LTR    Unspecified       1    342     (0)  376683   TG CA TTTTC TTTTC
  2001    1.3  0.9  0.0  ctg150     1927753  1927984  (1959940) + ctg5-unknown-360684-234-1475_LTR      Unspecified       1    234     (0)  376947   TG CA CTTTT ATTTT
  2846    5.3  0.3  0.0  ctg150     2273144  2273521  (1614403) + ctg88-unknown-5212632-379-8746_LTR    Unspecified       1    379     (0)  377634   TG CA TTTTC TTATA
  1649   14.4  7.0  0.0  ctg150     2360287  2360570  (1527354) + ctg9-unknown-3491074-304-5026_LTR     Unspecified       1    304     (0)  377808   TG CA AATAA AAAAT
  1847   17.0  5.2  3.2  ctg150     2743220  2743644  (1144280) + ctg12-unknown-3968718-433-29729_LTR   Unspecified       1    433     (0)  378460   TG CA GTTTT TTCTT
  1624   15.0  0.0 11.8  ctg150     2952971  2953310   (934614) + ctg9-unknown-3491074-304-5026_LTR     Unspecified       1    304     (0)  378873   TG CA AATAA AAAAT
  1757   12.4  1.2  8.6  ctg150     3025053  3025378   (862546) + ctg9-unknown-3491074-304-5026_LTR     Unspecified       1    304     (0)  379012   TG CA AATAA AAAAT
  1520    3.8  0.0  0.0  ctg150     3202410  3202592   (685332) + ctg45-unknown-1738114-184-1334_LTR    Unspecified       1    183     (0)  379335   TG CA CTGGT CTGGT
  2088    0.9  0.4  0.0  ctg150     3264655  3264887   (623037) C ctg5-unknown-360684-234-1475_LTR      Unspecified     (0)    234       1  379441   TG CA AAAAT AAATT
  2050   16.1  2.3  3.9  ctg150     3344008  3344447   (543477) C ctg12-unknown-3968718-433-29729_LTR   Unspecified     (0)    433       1  379567   TG CA AAGAA AGAAA
  2779    6.6  0.3  0.0  ctg150     3566345  3566722   (321202) C ctg88-unknown-5212632-379-8746_LTR    Unspecified     (0)    379       1  379864   TG CA GATAA GAAAA
  4487   10.1  5.3  4.4  ctg150     3656046  3656871   (231053) C ctg539-unknown-241731-858-10548_LTR   Unspecified     (0)    858      26  379986   TG CA CTCTA CTCAG
  2015    0.9  1.7  0.0  ctg1508      22682    22911    (62892) + ctg5-unknown-360684-234-1475_LTR      Unspecified       1    234     (0)  380458   TG CA ACTTT ATTTT
  1858    0.4  4.0  0.0  ctg1508      84087    84311     (1492) + ctg5-unknown-360684-234-1475_LTR      Unspecified       1    234     (0)  380491   TG CA TATTT ATTTT
  2578    7.7  5.0  3.4  ctg1509       8961     9362   (209100) C ctg70-unknown-7012064-408-27178_LTR   Unspecified     (0)    408       1  380506   TG CA GTTTT GGTAT
  1478    3.9  0.6  0.0  ctg151      269419   269600  (1235603) C ctg45-unknown-1738114-184-1334_LTR    Unspecified     (0)    183       1  381134   TG CA AGGGT GGGTT
  1133   22.4  1.0 10.6  ctg151      403622   404036  (1101167) + ctg88-unknown-5212632-379-8746_LTR    Unspecified       1    379     (0)  381290   TG CA TTTTC TTATT
  1015   22.4  2.7  9.5  ctg151      424039   424442  (1080761) + ctg88-unknown-5212632-379-8746_LTR    Unspecified       1    379     (0)  381326   TG CA TTTTC TTATT
  1231    8.4  0.0  0.0  ctg151     1125807  1125972   (379231) C ctg169-unknown-2611856-166-15970_LTR  Unspecified     (0)    166       1  382103   TG CA AAAAA AAGAT
  3820    1.4  0.0  0.7  ctg151     1149955  1150396   (354807) C ctg84-unknown-3103121-439-11032_LTR   Unspecified     (0)    439       1  382127   TG CA TATTA TATTA
  1624    8.0  0.0  0.0  ctg1518      25302    25526    (24077) + ctg366-Copia-395060-225-6795_LTR      Unspecified       1    225     (0)  383026   TG CA CTTGT CTTGT
  2771    7.7  1.7  3.7  ctg1519       1397     1812    (57533) + ctg70-unknown-7012064-408-27178_LTR   Unspecified       1    408     (0)  383065   TG CA ATAAC AAAAC
  1166    8.6  0.0  0.6  ctg152       66263    66426  (3580694) + ctg625-Gypsy-99941-168-6468_LTR       Unspecified       1    163     (0)  383239   TG CA GCATT GCATT
  2251   11.9  2.2  0.0  ctg152      470588   470958  (3176162) C ctg88-unknown-5212632-379-8746_LTR    Unspecified     (0)    379       1  383662   TG CA GACAA GAAAA
  2104    0.8  0.0  0.0  ctg152      886339   886572  (2760548) + ctg5-unknown-360684-234-1475_LTR      Unspecified       1    234     (0)  384206   TG CA GTTTT ATTTT
  2116    0.4  0.0  0.0  ctg152      896614   896847  (2750273) C ctg5-unknown-360684-234-1475_LTR      Unspecified     (0)    234       1  384213   TG CA AAAAT AAAAT
  5681   11.4 12.4  3.6  ctg152     1096814  1097950  (2549170) C ctg22-unknown-11118525-1233-4755_LTR  Unspecified     (0)   1233       1  384462   TG CA AGAAG AGAAG
  2605    5.8  0.5  0.5  ctg152     1482962  1483340  (2163780) C ctg88-unknown-5212632-379-8746_LTR    Unspecified     (0)    379       1  384884   TG CA GCTAA GTAAA
   955    6.6  0.0  0.0  ctg152     1824561  1824682  (1822438) C ctg11-unknown-6833067-124-5186_LTR    Unspecified     (0)    122       1  385253   TG CA CGCCA ACCCA
  2116    0.4  0.0  0.0  ctg152     2031917  2032150  (1614970) + ctg5-unknown-360684-234-1475_LTR      Unspecified       1    234     (0)  385514   TG CA TTTTT ATTTT
  1241    7.2  0.0  1.8  ctg152     2102810  2102978  (1544142) + ctg169-unknown-2611856-166-15970_LTR  Unspecified       1    166     (0)  385616   TG CA ATCTT TTTTT
  1251    7.8  0.0  0.0  ctg152     2124733  2124898  (1522222) + ctg169-unknown-2611856-166-15970_LTR  Unspecified       1    166     (0)  385647   TG CA ATCTT TTTTT
  1277    7.8  0.0  0.0  ctg152     2164018  2164183  (1482937) + ctg169-unknown-2611856-166-15970_LTR  Unspecified       1    166     (0)  385695   TG CA CATTT TTTTT
  3125    4.4  4.4  0.7  ctg152     2334111  2334520  (1312600) + ctg66-unknown-2373688-425-6492_LTR    Unspecified       1    425     (0)  385897   TG CA CTAAG CTAAG
  2604    6.5  3.0  0.0  ctg152     2918166  2918533   (728587) + ctg88-unknown-5212632-379-8746_LTR    Unspecified       1    379     (0)  386670   TG CA TTTTC TTGTG
  1571   19.6 10.8  1.0  ctg152     3007619  3007988   (639132) C ctg83-unknown-177747-406-29948_LTR    Unspecified     (0)    406       1  386761   TG CA AAATC AATTA
  2873    3.0  0.9  0.0  ctg152     3217578  3217916   (429204) + ctg248-unknown-104233-342-3004_LTR    Unspecified       1    342     (0)  386993   TG CA TTTTC TTTTC
  3268    5.0  0.2  1.9  ctg152     3247434  3247858   (399262) + ctg38-Gypsy-1644736-418-6523_LTR      Unspecified       1    418     (0)  387028   TG CA ACTGG CCTGT
  1509    9.5  0.0  0.0  ctg152     3444976  3445175   (201945) + ctg146-unknown-2317600-200-2261_LTR   Unspecified       1    200     (0)  387252   TG CA CGAGC CGAGC
  1270    7.8  0.0  0.0  ctg152     3530667  3530832   (116288) C ctg169-unknown-2611856-166-15970_LTR  Unspecified     (0)    166       1  387374   TG CA AAAAA AATAT
  2422    9.1  0.8  2.6  ctg1522      24294    24679    (24837) + ctg88-unknown-5212632-379-8746_LTR    Unspecified       1    379     (0)  387753   TG CA TTTTC TTATT
  2063    0.4  0.9  0.0  ctg1524      14604    14835    (83605) C ctg5-unknown-360684-234-1475_LTR      Unspecified     (0)    234       1  387888   TG CA AAAAT ATAAT
  2664    5.6  2.6  2.1  ctg1528       7339     7720    (98237) C ctg106-unknown-7354438-394-1951_LTR   Unspecified     (0)    384       1  388140   TG CA ATTAT ATTGG
  5075   11.9 15.9  2.9  ctg153      527255   528349  (1899480) + ctg22-unknown-11118525-1233-4755_LTR  Unspecified       1   1233     (0)  389030   TG CA TTAAC TTAAC
  2837    4.7  0.0  0.0  ctg153      531285   531626  (1896203) + ctg248-unknown-104233-342-3004_LTR    Unspecified       1    342     (0)  389039   TG CA TTTTC TTTTC
  1696    3.0  1.7  2.6  ctg153     1003048  1003283  (1424546) C ctg5-unknown-360684-234-1475_LTR      Unspecified     (0)    234       1  389665   TG CA AAAAT AAAGG
  1173    9.0  0.0  0.6  ctg153     1020989  1021155  (1406674) C ctg169-unknown-2611856-166-15970_LTR  Unspecified     (0)    166       1  389693   TG CA AAAAA AAGAT
  1572    7.5  0.0  0.0  ctg153     1437306  1437505   (990324) + ctg146-unknown-2317600-200-2261_LTR   Unspecified       1    200     (0)  390331   TG CA CGAGC CGAGC
  1306    6.1  0.6  0.0  ctg153     1649327  1649491   (778338) C ctg169-unknown-2611856-166-15970_LTR  Unspecified     (0)    166       1  390643   TG CA AAAAA AAGAT
  3708    2.8  0.7  0.0  ctg153     2078482  2078917   (348912) + ctg84-unknown-3103121-439-11032_LTR   Unspecified       1    439     (0)  391197   TG CA ATAAT ATATT
  2181   15.0  2.6  2.6  ctg153     2363597  2364049    (63780) C ctg20-unknown-3594832-540-2048_LTR    Unspecified    (84)    456       4  391644   TG CA TAAGT AAAGT
  1445    4.2  4.2  0.0  ctg1530      26530    26721    (23474) + ctg146-unknown-2317600-200-2261_LTR   Unspecified       1    200     (0)  391798   TG CA CGAGC CGAGC
  1453    5.5  0.0  0.6  ctg1532      34497    34680   (186448) C ctg45-unknown-1738114-184-1334_LTR    Unspecified     (0)    183       1  391955   TG CA CTAAA CTAAA
   942    8.3  8.9  0.6  ctg1532      37152    37320   (183808) C ctg45-unknown-1738114-184-1334_LTR    Unspecified     (0)    183       1  391960   TG CA CTAAA CTAAA
  1524    7.0  0.0  4.0  ctg1532     160827   161034    (60094) C ctg146-unknown-2317600-200-2261_LTR   Unspecified     (0)    200       1  392123   TG CA GCTTG GCTCG
  2012    9.3  1.3  4.0  ctg154      293971   294282  (3239994) C ctg9-unknown-3491074-304-5026_LTR     Unspecified     (0)    304       1  392899   TG CA ATTTT TTATT
  1678    1.4  6.8  0.0  ctg154      912155   912373  (2621903) C ctg5-unknown-360684-234-1475_LTR      Unspecified     (0)    234       1  393648   TG CA AAAAT ATAAA
  1851   14.2  0.0  3.6  ctg154      915612   915926  (2618350) C ctg9-unknown-3491074-304-5026_LTR     Unspecified     (0)    304       1  393651   TG CA ATTTT TTATT
  2003    1.3  0.4  0.4  ctg154      923104   923337  (2610939) C ctg5-unknown-360684-234-1475_LTR      Unspecified     (0)    234       1  393659   TG CA AAAAT AAATC
  1610    5.5  0.0  0.5  ctg154     1172167  1172367  (2361909) + ctg146-unknown-2317600-200-2261_LTR   Unspecified       1    200     (0)  393960   TG CA CGAGC CCAGC
  2831    5.6  0.3  0.5  ctg154     1719267  1719646  (1814630) + ctg88-unknown-5212632-379-8746_LTR    Unspecified       1    379     (0)  394636   TG CA TTTTC TTGTT
  1433    8.5  0.5  0.0  ctg154     1912083  1912281  (1621995) + ctg146-unknown-2317600-200-2261_LTR   Unspecified       1    200     (0)  394863   TG CA GAAGC CGAGC
  1229    9.6  0.0  0.0  ctg154     2007241  2007406  (1526870) + ctg169-unknown-2611856-166-15970_LTR  Unspecified       1    166     (0)  394961   TG CA ATCTT TTGTT
   609    7.7 28.2  4.4  ctg154     2008205  2008353  (1525923) C ctg45-unknown-1738114-184-1334_LTR    Unspecified     (0)    183       1  394964   TG CA AAATC AATCC
  3016    6.5  0.5  4.4  ctg154     2015394  2015815  (1518461) C ctg83-unknown-177747-406-29948_LTR    Unspecified     (0)    406       1  394971   TG CA AAACT AACAT
  1427    4.1  0.0  4.6  ctg154     2266347  2266552  (1267724) C ctg226-Gypsy-650193-206-8031_LTR      Unspecified     (0)    197       1  395238   TG CA TGTCC TGTCC
  1804   12.9  8.2  4.0  ctg154     2298842  2299205  (1235071) C ctg88-unknown-5212632-379-8746_LTR    Unspecified     (0)    379       1  395286   TG CA AAAAA GAAAA
  1629    6.0  0.0  0.0  ctg154     2473216  2473415  (1060861) + ctg146-unknown-2317600-200-2261_LTR   Unspecified       1    200     (0)  395455   TG CA CAAGC CGAGC
  1948   16.7  2.1  2.8  ctg154     2870999  2871434   (662842) C ctg12-unknown-3968718-433-29729_LTR   Unspecified     (0)    433       1  395941   TG CA AAGAA AGAAA
  2126    0.8  0.0  0.0  ctg154     2988542  2988775   (545501) C ctg5-unknown-360684-234-1475_LTR      Unspecified     (0)    234       1  396103   TG CA AAAAT AAATC
  1978    0.4  2.6  0.0  ctg1549     180598   180825    (10041) + ctg5-unknown-360684-234-1475_LTR      Unspecified       1    234     (0)  397374   TG CA ACTTT ATTTT
  1789   18.2  1.3  0.3  ctg155      105376   105750  (1389319) + ctg88-unknown-5212632-379-8746_LTR    Unspecified       1    379     (0)  397503   TG CA TTTTC TTATT
  1086   11.4  0.0  0.0  ctg155      241944   242109  (1252960) C ctg169-unknown-2611856-166-15970_LTR  Unspecified     (0)    166       1  397782   TG CA AAAAA AAGAT
  1876   15.5  3.0  0.3  ctg155      331845   332213  (1162856) C ctg88-unknown-5212632-379-8746_LTR    Unspecified     (0)    379       1  397981   TG CA GTCAA GAGAA
  2107    0.8  0.0  0.0  ctg155      706690   706923   (788146) + ctg5-unknown-360684-234-1475_LTR      Unspecified       1    234     (0)  398860   TG CA AGTTT ATTTT
  1709   16.2  5.8  1.1  ctg155      775034   775395   (719674) + ctg88-unknown-5212632-379-8746_LTR    Unspecified       1    379     (0)  398998   TG CA TTTTC TTGTG
  1154    6.5  0.7  0.0  ctg155      862980   863132   (631937) C ctg48-unknown-885041-154-1735_LTR     Unspecified     (0)    154       1  399178   TG CA TGCCA TACCA
  1070   24.7  3.6  5.0  ctg155     1151426  1151809   (343260) + ctg88-unknown-5212632-379-8746_LTR    Unspecified       1    379     (0)  399587   TG CA TTTTT TTGTT
  2137    0.4  0.0  0.0  ctg155     1263980  1264213   (230856) C ctg5-unknown-360684-234-1475_LTR      Unspecified     (0)    234       1  399784   TG CA AAAAT AAATG
  1851    1.3  2.1  0.0  ctg155     1349709  1349946   (145123) + ctg2-Gypsy-2362345-246-4969_LTR       Unspecified       1    243     (0)  399939   TG CA CATGT CATGT
  8302    3.8  0.6  3.5  ctg1552      45099    46184    (30692) + ctg84-unknown-2286329-1055-11319_LTR  Unspecified       1   1055     (0)  400225   TG CA AGTTT AGTTT
  1344    6.5  8.7  0.0  ctg1554      69409    69592    (27559) + ctg146-unknown-2317600-200-2261_LTR   Unspecified       1    200     (0)  400322   TG CA CGAGC CAAGC
  2137    0.4  0.0  0.0  ctg1558      27739    27972    (21513) + ctg5-unknown-360684-234-1475_LTR      Unspecified       1    234     (0)  400556   TG CA CATTT ATTTT
   971    5.3 16.2  5.6  ctg156      282273   282451  (1205233) C ctg226-Gypsy-650193-206-8031_LTR      Unspecified     (0)    197       1  401042   TG CA CTTTT CTTTT
  1378   17.9  5.7  2.6  ctg156      287766   288133  (1199551) + ctg88-unknown-5212632-379-8746_LTR    Unspecified       1    379     (0)  401051   TG CA TTTTC TTCCC
  1095   11.5  0.0  6.6  ctg156      288393   288569  (1199115) C ctg169-unknown-2611856-166-15970_LTR  Unspecified     (0)    166       1  401054   TG CA AAAAA AAGAT
  1755    7.5  0.0  3.2  ctg156      431316   431576  (1056108) C ctg10-Gypsy-210586-257-8335_LTR       Unspecified     (0)    253       1  401232   TG CA CCTTC TCTCC
  2509    5.0  6.4  0.3  ctg156      793411   793767   (693917) C ctg88-unknown-5212632-379-8746_LTR    Unspecified     (0)    379       1  401688   TG CA TATAA GAAAA
  2024    0.9  1.3  0.0  ctg156     1067430  1067660   (420024) + ctg5-unknown-360684-234-1475_LTR      Unspecified       1    234     (0)  402116   TG CA ACTTT ATTTT
  2629    8.2  0.3  0.0  ctg156     1102624  1103001   (384683) C ctg88-unknown-5212632-379-8746_LTR    Unspecified     (0)    379       1  402179   TG CA TACAA GAAAA
  2578    6.7  2.1  0.3  ctg156     1227705  1228076   (259608) + ctg88-unknown-5212632-379-8746_LTR    Unspecified       1    379     (0)  402364   TG CA TTTTC TTGTG
  2056    0.4  0.9  0.0  ctg156     1286007  1286238   (201446) C ctg5-unknown-360684-234-1475_LTR      Unspecified     (0)    234       1  402458   TG CA AAAAT AAAAC
  2105   13.3  1.1  0.5  ctg156     1334564  1334940   (152744) + ctg88-unknown-5212632-379-8746_LTR    Unspecified       1    379     (0)  402512   TG CA TTTTC TTAAC
  1339    4.6  1.0  4.6  ctg1562      74867    75070    (10129) C ctg226-Gypsy-650193-206-8031_LTR      Unspecified     (0)    197       1  402892   TG CA CCAAC CCAAC
  2137    0.4  0.0  0.0  ctg157       87147    87380  (5634867) + ctg5-unknown-360684-234-1475_LTR      Unspecified       1    234     (0)  403589   TG CA TTTTT ATTTT
  1914    3.8  2.1  0.0  ctg157      194383   194620  (5527627) C ctg2-Gypsy-2362345-246-4969_LTR       Unspecified     (0)    243       1  403750   TG CA ACCTG TCTTG
  2977    5.0  0.2  2.6  ctg157      238592   238984  (5483263) C ctg106-unknown-7354438-394-1951_LTR   Unspecified     (0)    384       1  403799   TG CA ATTAA ATTGG
  1129   12.1  5.5  0.0  ctg157      374566   374764  (5347483) + ctg53-Gypsy-942843-219-8681_LTR       Unspecified       1    210     (3)  403993   TG CA TAGTA TAATA
  2137    0.4  0.0  0.0  ctg157      646743   646976  (5075271) C ctg5-unknown-360684-234-1475_LTR      Unspecified     (0)    234       1  404477   TG CA AAAAT AAAAC
  1192    8.0  2.5  0.0  ctg157     1028067  1028228  (4694019) + ctg169-unknown-2611856-166-15970_LTR  Unspecified       1    166     (0)  405107   TG CA ATCTT TTTTT
  2126    0.8  0.0  0.0  ctg157     1367256  1367489  (4354758) + ctg5-unknown-360684-234-1475_LTR      Unspecified       1    234     (0)  405698   TG CA TTTTT ATTTT
  2478    8.7  7.8  2.8  ctg157     1776011  1776423  (3945824) C ctg12-unknown-3968718-433-29729_LTR   Unspecified     (0)    433       1  406394   TG CA AAGAA AGAAA
  2156   16.5  0.5  3.2  ctg157     1777969  1778413  (3943834) + ctg12-unknown-3968718-433-29729_LTR   Unspecified       1    433     (0)  406398   TG CA TTTCT TTCTT
  2007    1.3  1.7  0.0  ctg157     2008621  2008850  (3713397) C ctg5-unknown-360684-234-1475_LTR      Unspecified     (0)    234       1  406895   TG CA AAAAT AAAAT
  2664    6.7  2.2  0.0  ctg157     2197711  2198081  (3524166) C ctg88-unknown-5212632-379-8746_LTR    Unspecified     (0)    379       1  407200   TG CA TAAAA GAAAA
   734   19.9  4.1 21.9  ctg157     2353589  2353999  (3368248) C ctg7-unknown-6699749-351-4093_LTR     Unspecified     (0)    351       1  407463   TG CA AAATT AAATG
  1913   12.3  0.6  4.0  ctg157     2950491  2950804  (2771443) + ctg9-unknown-3491074-304-5026_LTR     Unspecified       1    304     (0)  408445   TG CA AATAA AAAAT
  9346    3.6  0.0  6.8  ctg157     3109393  3110709  (2611538) + ctg22-unknown-11118525-1233-4755_LTR  Unspecified       1   1233     (0)  408783   TG CA GTTAT GTTAT
  1138    2.5 12.0  0.0  ctg157     3276056  3276213  (2446034) C ctg103-Gypsy-3476419-177-3971_LTR     Unspecified     (0)    177       1  409044   TG CA ACTTT TCTTT
  2059   16.8  0.7  4.2  ctg157     3318559  3319006  (2403241) + ctg12-unknown-3968718-433-29729_LTR   Unspecified       1    433     (0)  409132   TG CA TTTCT TTCTT
  2715    5.6  1.3  0.0  ctg157     3428020  3428393  (2293854) + ctg88-unknown-5212632-379-8746_LTR    Unspecified       1    379     (0)  409309   TG CA TTTTC TTAAC
  4472    5.1  3.2  2.8  ctg157     3470928  3471607  (2250640) + ctg32-Gypsy-1327079-707-4111_LTR      Unspecified       1    683     (0)  409365   TG CA AAATA AATAA
  3941   11.1  9.9  6.3  ctg157     3491951  3492759  (2229488) + ctg539-unknown-241731-858-10548_LTR   Unspecified      23    858     (0)  409404   TG CA CTGAG AAGAG
  4057    6.0  0.2  0.0  ctg157     3830860  3831359  (1890888) C ctg212-Gypsy-250180-501-8024_LTR      Unspecified     (0)    501       1  409994   TG CA ATTAT ATTAC
  1106   23.4  1.2  6.9  ctg157     3893779  3894178  (1828069) + ctg88-unknown-5212632-379-8746_LTR    Unspecified       1    379     (0)  410127   TG CA TTTTC TTATA
  1905    7.0  0.0  2.8  ctg157     4400860  4401154  (1321093) C ctg1202-Gypsy-13779-289-6867_LTR      Unspecified     (0)    287       1  411000   TG CA TGCCT TGCCT
  1254   19.7  3.5  2.4  ctg157     4409428  4409802  (1312445) + ctg88-unknown-5212632-379-8746_LTR    Unspecified       1    379     (0)  411011   TG CA TTTTC TTGCC
  2478    6.7  1.9  0.3  ctg157     4633014  4633386  (1088861) + ctg88-unknown-5212632-379-8746_LTR    Unspecified       1    379     (0)  411411   TG CA TTTTC TTGGC
  1409    3.8  0.0  0.6  ctg157     4635437  4635620  (1086627) + ctg45-unknown-1738114-184-1334_LTR    Unspecified       1    183     (0)  411415   TG CA AAAAC AAAAC
   777   21.7  8.7  0.0  ctg157     4688931  4689114  (1033133) C ctg146-unknown-2317600-200-2261_LTR   Unspecified     (0)    200       1  411470   TG CA GGTCG GCTTG
  2043    0.4  0.0  0.0  ctg157     4863951  4864184   (858063) C ctg5-unknown-360684-234-1475_LTR      Unspecified     (0)    234       1  411711   TG CA AAAAT AAATA
  2552    5.5  4.4  0.0  ctg157     4980242  4980604   (741643) C ctg88-unknown-5212632-379-8746_LTR    Unspecified     (0)    379       1  411848   TG CA AACAA GAAAA
  1903   16.1  0.9  4.4  ctg157     5144009  5144456   (577791) C ctg12-unknown-3968718-433-29729_LTR   Unspecified     (0)    433       1  412164   TG CA AAGAA AGAAA
  1179    9.0  0.0  0.0  ctg157     5152667  5152832   (569415) + ctg169-unknown-2611856-166-15970_LTR  Unspecified       1    166     (0)  412179   TG CA ATCTT TTTTT
  1354    6.0  0.6  0.0  ctg157     5164827  5165008   (557239) C ctg45-unknown-1738114-184-1334_LTR    Unspecified     (0)    183       1  412200   TG CA AACAA AACAA
  2857    6.8  1.6  4.4  ctg157     5245545  5245989   (476258) + ctg12-unknown-3968718-433-29729_LTR   Unspecified       1    433     (0)  412311   TG CA TTTCT TTCTT
  1924    0.4  1.3  0.0  ctg157     5384876  5385106   (337141) C ctg5-unknown-360684-234-1475_LTR      Unspecified     (0)    234       1  412531   TG CA AAAAT AAACT
   990   13.8  4.0  0.0  ctg157     5486253  5486426   (235821) + ctg45-unknown-1738114-184-1334_LTR    Unspecified       1    181     (2)  412689   TG CA TAACC AAAAC
  1204   10.2  0.0  0.0  ctg1572      14633    14798    (32324) C ctg169-unknown-2611856-166-15970_LTR  Unspecified     (0)    166       1  413109   TG CA AAAAA AATAT
  2722    7.4  3.1  2.1  ctg1579      34589    35002    (12697) C ctg38-Gypsy-1644736-418-6523_LTR      Unspecified     (0)    418       1  413480   TG CA TCTAC CCTAA
  8158    5.0  3.0 11.0  ctg158      525221   526549   (908623) C ctg22-unknown-11118525-1233-4755_LTR  Unspecified     (0)   1233       1  414079   TG CA CTATT CTATT
  2214    7.3 10.8  0.0  ctg158      572582   572923   (862249) C ctg88-unknown-5212632-379-8746_LTR    Unspecified     (0)    379       1  414134   TG CA TACAA GAAAA
  2705    4.8  0.8  3.7  ctg158      697934   698323   (736849) + ctg88-unknown-5212632-379-8746_LTR    Unspecified       1    379     (0)  414277   TG CA TTTTC TTAAC
  1846   11.0  4.7  3.6  ctg158      783259   783559   (651613) + ctg9-unknown-3491074-304-5026_LTR     Unspecified       1    304     (0)  414392   TG CA AATAA AAAAT
  1072   12.8  1.1  0.0  ctg1581      28714    28892    (28292) + ctg45-unknown-1738114-184-1334_LTR    Unspecified       1    181     (2)  415320   TG CA AGTAA AGTAA
  1984    0.0  2.2  0.0  ctg1583      12283    12511    (33948) + ctg5-unknown-360684-234-1475_LTR      Unspecified       1    234     (0)  415473   TG CA TTTTT ATTTT
  1080   12.1  0.6  0.0  ctg1587       2417     2581    (66899) C ctg169-unknown-2611856-166-15970_LTR  Unspecified     (0)    166       1  415861   TG CA AAAAA AAGAT
   949    8.1 12.2  0.0  ctg159      227636   227783  (1944366) + ctg169-unknown-2611856-166-15970_LTR  Unspecified       1    166     (0)  416340   TG CA ATCTT TTTTT
  1911    0.4  1.7  0.0  ctg159      324213   324442  (1847707) + ctg5-unknown-360684-234-1475_LTR      Unspecified       1    234     (0)  416447   TG CA ATTTT ATTTT
  2043    0.4  0.0  0.0  ctg159      465374   465607  (1706542) C ctg5-unknown-360684-234-1475_LTR      Unspecified     (0)    234       1  416660   TG CA AAAAT AAATC
  2198   11.7  0.8  1.1  ctg159      700152   700531  (1471618) + ctg88-unknown-5212632-379-8746_LTR    Unspecified       1    379     (0)  417068   TG CA TTTCC TTTAC
   803   19.1  4.5  2.8  ctg159     1238652  1238829   (933320) C ctg45-unknown-1738114-184-1334_LTR    Unspecified     (2)    181       1  418017   TG CA ATTTT CATTT
  2027    0.0  1.7  0.0  ctg159     1273248  1273477   (898672) C ctg5-unknown-360684-234-1475_LTR      Unspecified     (0)    234       1  418086   TG CA AAAAT AAACT
  8374    6.1  3.5  4.2  ctg159     1708123  1709363   (462786) C ctg22-unknown-11118525-1233-4755_LTR  Unspecified     (0)   1233       1  418791   TG CA GAAAT GAAAT
  2355    8.0  7.6  1.4  ctg1590      24138    24545    (20126) C ctg12-unknown-3968718-433-29729_LTR   Unspecified     (0)    433       1  419505   TG CA AAGAA AGAAA
  1189    9.7  0.6  0.0  ctg1592      26508    26672   (121828) C ctg169-unknown-2611856-166-15970_LTR  Unspecified     (0)    166       1  419700   TG CA AATAA AATAT
  1710   13.3  0.0 11.8  ctg16        14474    14813  (4138712) + ctg9-unknown-3491074-304-5026_LTR     Unspecified       1    304     (0)  420827   TG CA AACAG AAAAT
  1772   12.0  4.3  3.6  ctg16        56879    57180  (4096345) C ctg9-unknown-3491074-304-5026_LTR     Unspecified     (0)    304       1  420874   TG CA TTTTT TTATT
  2416   10.8  0.0  1.1  ctg16       205265   205647  (3947878) C ctg88-unknown-5212632-379-8746_LTR    Unspecified     (0)    379       1  421104   TG CA ATCAA AAAAA
  2915    5.0  0.0  0.0  ctg16       289436   289814  (3863711) C ctg88-unknown-5212632-379-8746_LTR    Unspecified     (0)    379       1  421204   TG CA GCTAA GAAAA
  2070    1.3  0.0  0.4  ctg16       403160   403394  (3750131) + ctg5-unknown-360684-234-1475_LTR      Unspecified       1    234     (0)  421296   TG CA CATTT ATTTT
  1347    6.0  0.0  0.0  ctg16       465024   465189  (3688336) C ctg169-unknown-2611856-166-15970_LTR  Unspecified     (0)    166       1  421389   TG CA AAAAA AATAT
  1979    0.4  1.7  0.0  ctg16      1096593  1096822  (3056703) C ctg5-unknown-360684-234-1475_LTR      Unspecified     (0)    234       1  422295   TG CA AAAAT AAATC
  2160   11.5  3.5  0.0  ctg16      1099674  1100039  (3053486) C ctg88-unknown-5212632-379-8746_LTR    Unspecified     (0)    379       1  422302   TG CA AAAAA GAAAA
  2077    1.3  0.0  0.0  ctg16      1432816  1433049  (2720476) + ctg5-unknown-360684-234-1475_LTR      Unspecified       1    234     (0)  422772   TG CA ATTAT ATTTT
  2670    6.1  0.5  1.9  ctg16      1464079  1464462  (2689063) C ctg88-unknown-5212632-379-8746_LTR    Unspecified     (0)    379       1  422826   TG CA AATAA GAAAA
  2004   12.6  5.8  0.5  ctg16      2560699  2561058  (1592467) C ctg88-unknown-5212632-379-8746_LTR    Unspecified     (0)    379       1  424310   TG CA GTCAA GAAAA
  1202    9.0  0.0  0.0  ctg16      2637237  2637402  (1516123) C ctg169-unknown-2611856-166-15970_LTR  Unspecified     (0)    166       1  424429   TG CA AAAAA AAGAT
  2116    0.4  0.0  0.0  ctg16      2896857  2897090  (1256435) C ctg5-unknown-360684-234-1475_LTR      Unspecified     (0)    234       1  424771   TG CA AAAAT AAAAC
  1798   21.6  0.2  3.5  ctg16      3052239  3052685  (1100840) + ctg12-unknown-3968718-433-29729_LTR   Unspecified       1    433     (0)  424950   TG CA TTTCT TTTAT
   839   18.4  8.3 10.0  ctg16      3179328  3179580   (973945) C ctg9-unknown-3491074-304-5026_LTR     Unspecified    (45)    259      11  425148   TG CA TACCA AACGA
  1922   12.2  0.0  8.4  ctg16      3342380  3342790   (810735) + ctg88-unknown-5212632-379-8746_LTR    Unspecified       1    379     (0)  425428   TG CA TTTTC TTCTC
  2816    6.3  0.0  3.1  ctg16      4017377  4017772   (135753) + ctg106-unknown-7354438-394-1951_LTR   Unspecified       1    384     (0)  426356   TG CA CCAAT GTAAT
  2744    5.4  1.9  0.0  ctg160      472945   473316  (3293589) + ctg88-unknown-5212632-379-8746_LTR    Unspecified       1    379     (0)  427192   TG CA TTTTC TTATT
  1223    9.0  0.0  0.0  ctg160      582346   582511  (3184394) C ctg169-unknown-2611856-166-15970_LTR  Unspecified     (0)    166       1  427341   TG CA AAAAA AAGAT
  1708    4.0  0.0  0.0  ctg160      935096   935295  (2831610) + ctg146-unknown-2317600-200-2261_LTR   Unspecified       1    200     (0)  427875   TG CA CGAGC CAGGC
  1471    8.8  0.0  0.5  ctg160      979701   979918  (2786987) C ctg855-Gypsy-85745-217-3877_LTR       Unspecified     (0)    217       1  427940   TG CA ATGTA TTGTA
  1227    8.4  0.0  0.6  ctg160     1210652  1210818  (2556087) C ctg169-unknown-2611856-166-15970_LTR  Unspecified     (0)    166       1  428273   TG CA AAAAA AAGAT
  1487   14.2 12.1  2.9  ctg160     1325824  1326171  (2440734) + ctg88-unknown-5212632-379-8746_LTR    Unspecified       1    379     (0)  428417   TG CA TTTTC TTGCC
  2116    0.4  0.0  0.0  ctg160     1502669  1502902  (2264003) C ctg5-unknown-360684-234-1475_LTR      Unspecified     (0)    234       1  428619   TG CA AAAAT AAAAT
  1994   19.0  0.2  3.5  ctg160     1613383  1613829  (2153076) + ctg12-unknown-3968718-433-29729_LTR   Unspecified       1    433     (0)  428769   TG CA TTTCT TTCTT
  1211    6.7  0.6  0.0  ctg160     1886380  1886544  (1880361) C ctg169-unknown-2611856-166-15970_LTR  Unspecified     (0)    166       1  429138   TG CA AAAAA AAGAT
  2097    0.4  0.4  0.0  ctg160     1970346  1970578  (1796327) C ctg5-unknown-360684-234-1475_LTR      Unspecified     (0)    234       1  429273   TG CA AAAAT AAATA
  2068    4.9  0.0  3.1  ctg160     2027211  2027506  (1739399) C ctg1202-Gypsy-13779-289-6867_LTR      Unspecified     (0)    287       1  429371   TG CA ACAAG ACAAG
  1865   12.4  1.9  3.6  ctg160     2553083  2553391  (1213514) C ctg9-unknown-3491074-304-5026_LTR     Unspecified     (0)    304       1  430111   TG CA GTTTT TTATT
  2004    0.4  1.7  0.0  ctg160     2718383  2718612  (1048293) + ctg5-unknown-360684-234-1475_LTR      Unspecified       1    234     (0)  430374   TG CA CTTAT ATTTT
   747   16.9  0.0 19.9  ctg160     3274196  3274394   (492511) C ctg169-unknown-2611856-166-15970_LTR  Unspecified     (0)    166       1  431154   TG CA AAAAA AAAAT
  1001   10.4  7.8  0.0  ctg160     3287779  3287932   (478973) + ctg169-unknown-2611856-166-15970_LTR  Unspecified       1    166     (0)  431173   TG CA ATCTT TTTTT
  2920    6.0  0.0  2.3  ctg1609      17498    17890    (28579) + ctg106-unknown-7354438-394-1951_LTR   Unspecified       1    384     (0)  432530   TG CA CCAAT ATAAT
  1763    8.9  2.1  0.0  ctg161       20464    20700  (2588418) + ctg109-Gypsy-1492893-242-4120_LTR     Unspecified       1    242     (0)  432588   TG CA AAAGG AAAGG
  2082    0.4  0.9  0.0  ctg161      135483   135714  (2473404) + ctg5-unknown-360684-234-1475_LTR      Unspecified       1    234     (0)  432722   TG CA TATTT ATTTT
  1609   13.7 12.8  0.0  ctg161      646228   646563  (1962555) C ctg88-unknown-5212632-379-8746_LTR    Unspecified     (0)    379       1  433259   TG CA TATAA GAAAA
  2088    0.8  0.0  0.0  ctg161      769422   769655  (1839463) + ctg5-unknown-360684-234-1475_LTR      Unspecified       1    234     (0)  433515   TG CA TTTTT ATTTT
  2137    0.4  0.0  0.0  ctg161      985667   985900  (1623218) C ctg5-unknown-360684-234-1475_LTR      Unspecified     (0)    234       1  433715   TG CA AAAAT AAATG
  2043    0.4  1.3  0.0  ctg161     1049536  1049766  (1559352) + ctg5-unknown-360684-234-1475_LTR      Unspecified       1    234     (0)  433845   TG CA AATTT ATTTT
  1572   19.4  3.8  0.3  ctg161     1132171  1132536  (1476582) + ctg88-unknown-5212632-379-8746_LTR    Unspecified       1    379     (0)  434011   TG CA TTTTC TTGAC
  2116    0.4  0.0  0.0  ctg161     1316286  1316519  (1292599) C ctg5-unknown-360684-234-1475_LTR      Unspecified     (0)    234       1  434264   TG CA AAAAT AAATG
  1951   13.9  2.9  3.4  ctg161     1363091  1363471  (1245647) C ctg88-unknown-5212632-379-8746_LTR    Unspecified     (0)    379       1  434310   TG CA GTTGA GTAAA
  2014   12.8  0.5  9.5  ctg161     1489662  1490074  (1119044) C ctg88-unknown-5212632-379-8746_LTR    Unspecified     (0)    379       1  434507   TG CA GATAA GAAAA
  1728   12.0  0.0 12.2  ctg161     1551690  1552030  (1057088) C ctg9-unknown-3491074-304-5026_LTR     Unspecified     (0)    304       1  434630   TG CA ATTTT TTATT
  1384    6.1  1.1  0.0  ctg161     1685699  1685879   (923239) + ctg45-unknown-1738114-184-1334_LTR    Unspecified       1    183     (0)  434866   TG CA CTGTG CTGTG
  2115    0.8  0.0  0.0  ctg161     1692933  1693166   (915952) C ctg5-unknown-360684-234-1475_LTR      Unspecified     (0)    234       1  434885   TG CA AAAAT AAAAT
  2177   12.1  1.6  0.3  ctg161     1720696  1721069   (888049) C ctg88-unknown-5212632-379-8746_LTR    Unspecified     (0)    379       1  434943   TG CA CAAAA GAAAA
   902   18.7 14.2  4.0  ctg161     1794069  1794413   (814705) + ctg88-unknown-5212632-379-8746_LTR    Unspecified       1    379     (0)  435095   TG CA TTTTC TTAAC
  2063    0.4  0.9  0.0  ctg161     2306663  2306894   (302224) C ctg5-unknown-360684-234-1475_LTR      Unspecified     (0)    234       1  435471   TG CA AAAAT AAATT
  1892    0.5  3.6  0.4  ctg161     2324818  2325041   (284077) + ctg25-unknown-791607-234-28147_LTR    Unspecified       1    231     (0)  435486   TG CA AAAAT AAATT
  1481   17.5 11.2  3.5  ctg1611      20489    20891    (19423) + ctg12-unknown-3968718-433-29729_LTR   Unspecified       1    433     (0)  435946   TG CA TTTCT TTCTT
  2649    5.6  2.4  2.1  ctg1615       6075     6457    (37599) + ctg106-unknown-7354438-394-1951_LTR   Unspecified       1    384     (0)  436123   TG CA ACAAT ATAAT
   889   18.4 20.6  0.5  ctg1616      21326    21641    (23928) C ctg88-unknown-5212632-379-8746_LTR    Unspecified     (0)    379       1  436225   TG CA AATAA AAAAG
  1166    9.8  1.2  0.0  ctg162      269440   269603  (1172796) + ctg169-unknown-2611856-166-15970_LTR  Unspecified       1    166     (0)  436849   TG CA ATCTT TTTTT
  1554    3.3  1.9  1.4  ctg162      348647   348861  (1093538) C ctg287-Gypsy-53325-216-11800_LTR      Unspecified     (0)    216       1  436936   TG CA TGTTG TGTTG
  2392    4.3  7.6  1.1  ctg162     1099019  1099374   (343025) + ctg88-unknown-5212632-379-8746_LTR    Unspecified       1    379     (0)  437920   TG CA TTTTC TTTCA
  1583    2.7  5.8  0.8  ctg1623      35771    35993     (5486) C ctg5-unknown-360684-234-1475_LTR      Unspecified     (0)    234       1  438530   TG CA AAAAT AAAAT
  1340    9.7  2.4  0.5  ctg163       94716    94923  (1663313) C ctg377-Gypsy-363623-212-19837_LTR     Unspecified     (0)    212       1  439184   TG CA CCAAA CAAAC
  3076    4.7  1.6  3.5  ctg163      226336   226776  (1531460) C ctg12-unknown-3968718-433-29729_LTR   Unspecified     (0)    433       1  439370   TG CA AAGAA AGAAA
  5149    4.3  0.1  2.8  ctg163      332003   332703  (1425533) C ctg32-Gypsy-1327079-707-4111_LTR      Unspecified     (0)    683       1  439483   TG CA AAAGC AAGCC
  2110    0.8  0.0  0.0  ctg163      417161   417394  (1340842) C ctg5-unknown-360684-234-1475_LTR      Unspecified     (0)    234       1  439575   TG CA AAAAT AAAAG
  1420   11.6  0.5  0.0  ctg163      511101   511299  (1246937) C ctg146-unknown-2317600-200-2261_LTR   Unspecified     (0)    200       1  439681   TG CA GCTCG GTTCG
  2023    9.9  0.0  6.2  ctg163      617473   617795  (1140441) C ctg9-unknown-3491074-304-5026_LTR     Unspecified     (0)    304       1  439802   TG CA ATTTT TTATT
  1131    5.2  8.5  0.0  ctg163      872977   873129   (885107) C ctg169-unknown-2611856-166-15970_LTR  Unspecified     (0)    166       1  440105   TG CA AAAAA AAGAT
  1530   13.7  9.8  3.6  ctg163      945586   945872   (812364) C ctg9-unknown-3491074-304-5026_LTR     Unspecified     (0)    304       1  440184   TG CA ATTTT TTATT
  3311    3.7  0.2  0.0  ctg163     1303600  1304006   (454230) C ctg70-unknown-7012064-408-27178_LTR   Unspecified     (0)    408       1  440630   TG CA GTTTT GTTAT
  3266    4.4  0.2  0.0  ctg163     1340051  1340457   (417779) C ctg70-unknown-7012064-408-27178_LTR   Unspecified     (0)    408       1  440675   TG CA GTTTT GTTAT
  1065   12.7  0.6  0.0  ctg163     1482385  1482549   (275687) + ctg169-unknown-2611856-166-15970_LTR  Unspecified       1    166     (0)  440811   TG CA ATCTT TTTTT
  1907    5.1  0.0  2.0  ctg163     1506278  1506535   (251701) C ctg10-Gypsy-210586-257-8335_LTR       Unspecified     (0)    253       1  440858   TG CA ACTGC TCTCC
  6283   10.4  8.8  5.2  ctg163     1545233  1546424   (211812) + ctg22-unknown-11118525-1233-4755_LTR  Unspecified       1   1233     (0)  440905   TG CA CTTGT CTTGT
  1190   13.5  3.6  0.0  ctg163     1682987  1683179    (75057) C ctg146-unknown-2317600-200-2261_LTR   Unspecified     (0)    200       1  441056   TG CA GCTCG ACTCT
  2137    0.4  0.0  0.0  ctg1635      29282    29515    (16708) C ctg5-unknown-360684-234-1475_LTR      Unspecified     (0)    234       1  441501   TG CA AAAAT AAACG
  1398    3.4  2.8  0.6  ctg1637      93805    93983    (10480) C ctg45-unknown-1738114-184-1334_LTR    Unspecified     (0)    183       1  441780   TG CA AGATT GGTTT
  2116    0.4  0.0  0.0  ctg1639      63101    63334    (20000) C ctg5-unknown-360684-234-1475_LTR      Unspecified     (0)    234       1  441891   TG CA AAAAT AAATA
  2691    5.3  0.5  0.0  ctg164      169825   170201  (1317127) + ctg88-unknown-5212632-379-8746_LTR    Unspecified       1    379     (0)  442045   TG CA TTTTC TTCCC
  1244    8.8 12.5  0.0  ctg164      419675   419866  (1067462) C ctg1-unknown-199786-216-2458_LTR      Unspecified     (0)    216       1  442447   TG CA TAATA TAATT
  1829    0.9  4.0  0.0  ctg164      821085   821306   (666022) + ctg25-unknown-791607-234-28147_LTR    Unspecified       1    231     (0)  443088   TG CA AAAAT AAATG
  1404   11.5  0.0  0.0  ctg164      973444   973643   (513685) C ctg146-unknown-2317600-200-2261_LTR   Unspecified     (0)    200       1  443343   TG CA GCTCG GCTTG
  1943   13.5  0.0  0.7  ctg164     1036866  1037171   (450157) + ctg9-unknown-3491074-304-5026_LTR     Unspecified       1    304     (0)  443472   TG CA AATAA AAAAT
  2647    8.2  0.0  0.0  ctg164     1078694  1079072   (408256) + ctg88-unknown-5212632-379-8746_LTR    Unspecified       1    379     (0)  443567   TG CA TTTTC TTGGC
  1952    0.4  1.3  0.0  ctg164     1260413  1260643   (226685) C ctg5-unknown-360684-234-1475_LTR      Unspecified     (0)    234       1  443875   TG CA AAAAT ATAAT
  1953    0.4  2.6  0.0  ctg1644      13736    13963    (30275) C ctg5-unknown-360684-234-1475_LTR      Unspecified     (0)    234       1  444406   TG CA AAAAT AAATT
  2065    1.7  0.0  0.0  ctg1646        179      412    (79535) + ctg5-unknown-360684-234-1475_LTR      Unspecified       1    234     (0)  444503   TG CA TGTTT ATTTT
  1567   19.5  0.6  7.0  ctg165      143624   143987  (4634172) C ctg248-unknown-104233-342-3004_LTR    Unspecified     (0)    342       1  445047   TG CA AACAA GAAAA
  1399    6.6  0.0  0.6  ctg165      209450   209633  (4568526) + ctg45-unknown-1738114-184-1334_LTR    Unspecified       1    183     (0)  445141   TG CA AAATA AATAA
  1494    8.2  2.0  0.0  ctg165      239089   239284  (4538875) + ctg146-unknown-2317600-200-2261_LTR   Unspecified       1    200     (0)  445186   TG CA CGAGC CAAGC
  8276    6.1  3.4  5.3  ctg165      449933   451187  (4326972) + ctg22-unknown-11118525-1233-4755_LTR  Unspecified       1   1233     (0)  445439   TG CA GATGT GATGT
   815   22.1  6.7  9.4  ctg165     1139955  1140314  (3637845) C ctg7-unknown-6699749-351-4093_LTR     Unspecified     (0)    351       1  446260   TG CA AATTT AAATG
  2129   17.0  0.7  2.5  ctg165     1342731  1343171  (3434988) C ctg12-unknown-3968718-433-29729_LTR   Unspecified     (0)    433       1  446485   TG CA AAGAA AGAAA
  2743    8.1  6.3  0.0  ctg165     1518290  1518699  (3259460) + ctg10-Gypsy-2075187-437-2501_LTR      Unspecified       1    436     (0)  446680   TG CA AATAA ATAAA
  2793    5.1  1.1  0.3  ctg165     1705975  1706350  (3071809) C ctg88-unknown-5212632-379-8746_LTR    Unspecified     (0)    379       1  446863   TG CA GTTAA GAAAA
  2077    0.4  0.4  0.0  ctg165     1913956  1914188  (2863971) + ctg5-unknown-360684-234-1475_LTR      Unspecified       1    234     (0)  447053   TG CA TCTTT ATTTT
  1117   10.2  0.0  3.6  ctg165     1991249  1991420  (2786739) + ctg169-unknown-2611856-166-15970_LTR  Unspecified       1    166     (0)  447135   TG CA ATCTT TTTTT
  1512    4.4  0.0  0.0  ctg165     2655378  2655560  (2122599) + ctg45-unknown-1738114-184-1334_LTR    Unspecified       1    183     (0)  447866   TG CA CGTTA CGTTA
  2042    0.4  0.4  0.8  ctg165     2776581  2776815  (2001344) C ctg5-unknown-360684-234-1475_LTR      Unspecified     (0)    234       1  448040   TG CA AAAAT AAATT
  4210   13.4  7.0  2.6  ctg165     3063151  3063949  (1714210) C ctg539-unknown-241731-858-10548_LTR   Unspecified     (0)    858      26  448326   TG CA CTCTT CTCGG
  1292    6.0  0.0  0.0  ctg165     3413073  3413238  (1364921) C ctg169-unknown-2611856-166-15970_LTR  Unspecified     (0)    166       1  448827   TG CA AACAA AAGAT
  2043    0.4  0.0  0.0  ctg165     3804542  3804775   (973384) + ctg5-unknown-360684-234-1475_LTR      Unspecified       1    234     (0)  449237   TG CA TGTTT ATTTT
  1414   11.5  0.0  0.0  ctg166       54040    54239  (3259898) + ctg146-unknown-2317600-200-2261_LTR   Unspecified       1    200     (0)  451027   TG CA CGAGC CGAGC
  2924    4.5  0.0  0.3  ctg166      317071   317450  (2996687) + ctg88-unknown-5212632-379-8746_LTR    Unspecified       1    379     (0)  451315   TG CA TTTTC TTGTA
  2065    9.9  1.8  5.4  ctg166      374356   374738  (2939399) + ctg114-unknown-737805-376-3293_LTR    Unspecified       1    370     (0)  451371   TG CA ATTAG ATTTA
  1745   11.6 10.2  2.9  ctg166      386374   386727  (2927410) + ctg88-unknown-5212632-379-8746_LTR    Unspecified       1    379     (0)  451392   TG CA TTTTC TTCTT
  1796    0.9  6.4  0.0  ctg166      485463   485682  (2828455) + ctg5-unknown-360684-234-1475_LTR      Unspecified       1    234     (0)  451540   TG CA TTTTT ATTTT
  2031    0.8  0.0  0.0  ctg166      513620   513853  (2800284) C ctg5-unknown-360684-234-1475_LTR      Unspecified     (0)    234       1  451560   TG CA AAAAT AAACA
  3013    4.5  1.8  5.8  ctg166      555742   556191  (2757946) C ctg12-unknown-3968718-433-29729_LTR   Unspecified     (0)    433       1  451613   TG CA AGGAA AGAAA
   865   10.3  6.8  4.8  ctg166      773250   773412  (2540725) + ctg169-unknown-2611856-166-15970_LTR  Unspecified       1    166     (0)  451853   TG CA ATCTT TTTTT
  1335   10.7  1.9 13.2  ctg166      776885   777154  (2536983) + ctg2-Gypsy-2362345-246-4969_LTR       Unspecified       1    243     (0)  451859   TG CA ATATT ATATT
  1198    6.8  1.8  0.0  ctg166      982994   983156  (2330981) + ctg169-unknown-2611856-166-15970_LTR  Unspecified       1    166     (0)  452079   TG CA ATCTT GTTTT
  1198    6.8  1.8  0.0  ctg166      986945   987107  (2327030) + ctg169-unknown-2611856-166-15970_LTR  Unspecified       1    166     (0)  452088   TG CA ATCTT GTTTT
  1520   13.3 11.7  3.2  ctg166     1056618  1056967  (2257170) C ctg88-unknown-5212632-379-8746_LTR    Unspecified     (0)    379       1  452191   TG CA TCAAA GAAAA
  2913    2.6  0.3  0.0  ctg166     1623061  1623401  (1690736) + ctg248-unknown-104233-342-3004_LTR    Unspecified       1    342     (0)  453042   TG CA TTTTC TTTTC
  1333    6.0  0.0  0.0  ctg166     1643146  1643311  (1670826) + ctg169-unknown-2611856-166-15970_LTR  Unspecified       1    166     (0)  453070   TG CA ATCTT TTTTT
  1637    6.5  0.0  2.3  ctg166     1720836  1721056  (1593081) + ctg1-unknown-199786-216-2458_LTR      Unspecified       1    216     (0)  453180   TG CA AATTA AACGA
  1357    9.4  4.2  0.0  ctg166     1774110  1774301  (1539836) + ctg146-unknown-2317600-200-2261_LTR   Unspecified       1    200     (0)  453268   TG CA CAAGC CGAGC
  2173    0.4  0.0  0.0  ctg166     2021069  2021302  (1292835) C ctg5-unknown-360684-234-1475_LTR      Unspecified     (0)    234       1  453532   TG CA AAAAT AAAGG
  2812    5.3  0.3  0.0  ctg166     2125629  2126006  (1188131) C ctg88-unknown-5212632-379-8746_LTR    Unspecified     (0)    379       1  453641   TG CA GATAA GAAAA
  1509   11.2  9.7  4.3  ctg166     2250244  2250532  (1063605) + ctg9-unknown-3491074-304-5026_LTR     Unspecified       1    304     (0)  453823   TG CA AATAA AAAAA
  5341   11.1 15.3  2.7  ctg166     2403109  2404206   (909931) + ctg22-unknown-11118525-1233-4755_LTR  Unspecified       1   1233     (0)  454059   TG CA GGAGC TGAGC
  3317    5.1  1.1  4.3  ctg166     2593434  2593887   (720250) + ctg119-unknown-1662475-440-9762_LTR   Unspecified       1    440     (0)  454336   TG CA CAAAT CAAAT
  2368    4.8  0.0 18.1  ctg1660      16219    16622    (29576) + ctg248-unknown-104233-342-3004_LTR    Unspecified       1    342     (0)  455328   TG CA TTTTC TTTTC
  1154   10.2  0.0  1.2  ctg1665      40623    40790     (4193) + ctg169-unknown-2611856-166-15970_LTR  Unspecified       1    166     (0)  455663   TG CA ATCTT TTTTT
  1126   20.6  5.2  6.3  ctg167       17174    17556  (3347829) + ctg88-unknown-5212632-379-8746_LTR    Unspecified       1    379     (0)  455888   TG CA TTTTC TTGTC
  1038   21.2  5.5  6.3  ctg167      179545   179926  (3185459) + ctg88-unknown-5212632-379-8746_LTR    Unspecified       1    379     (0)  456064   TG CA TTTTC TTGTC
  3020    4.7  0.9  3.5  ctg167      222496   222939  (3142446) + ctg12-unknown-3968718-433-29729_LTR   Unspecified       1    433     (0)  456116   TG CA TTTCT TTCTT
  1150   10.8  0.0  0.0  ctg167     1272408  1272573  (2092812) C ctg169-unknown-2611856-166-15970_LTR  Unspecified     (0)    166       1  457166   TG CA AAAAA AATAT
  2116    0.4  0.0  0.0  ctg167     1305058  1305291  (2060094) C ctg5-unknown-360684-234-1475_LTR      Unspecified     (0)    234       1  457212   TG CA AAAAT AAAAT
  1111   10.4  1.8  0.0  ctg167     1315985  1316147  (2049238) C ctg169-unknown-2611856-166-15970_LTR  Unspecified     (0)    166       1  457230   TG CA AAAAA AAAAT
  1238    8.4  0.0  0.0  ctg167     2453304  2453469   (911916) C ctg169-unknown-2611856-166-15970_LTR  Unspecified     (0)    166       1  458326   TG CA AAAAA AAGAT
  1053   10.9  0.0  4.2  ctg167     2494458  2494630   (870755) + ctg169-unknown-2611856-166-15970_LTR  Unspecified       1    166     (0)  458366   TG CA ATCTT TTTTT
  1134    9.9  2.5  0.0  ctg167     2509111  2509272   (856113) C ctg169-unknown-2611856-166-15970_LTR  Unspecified     (0)    166       1  458383   TG CA AAAAA AAGAT
  1268    7.8  0.0  0.0  ctg167     2533446  2533611   (831774) C ctg169-unknown-2611856-166-15970_LTR  Unspecified     (0)    166       1  458410   TG CA AAAAA AATAT
  2077    0.4  0.4  0.0  ctg167     2887591  2887823   (477562) C ctg5-unknown-360684-234-1475_LTR      Unspecified     (0)    234       1  458773   TG CA AAAAT AAAAA
  2137    0.4  0.0  0.0  ctg1676      20231    20464    (23536) + ctg5-unknown-360684-234-1475_LTR      Unspecified       1    234     (0)  459444   TG CA TCTTT ATTTT
  2652    4.7  0.2  7.7  ctg168      153935   154354  (3467417) + ctg32-Gypsy-2541121-391-1094_LTR      Unspecified       1    391     (0)  459912   TG CA TTATT TATTT
  1205    7.8  0.0  0.0  ctg168      673464   673629  (2948142) C ctg169-unknown-2611856-166-15970_LTR  Unspecified     (0)    166       1  460563   TG CA AAAAA AAAAT
  1103   11.4  0.0  0.0  ctg168     1019935  1020100  (2601671) + ctg169-unknown-2611856-166-15970_LTR  Unspecified       1    166     (0)  461006   TG CA ATATT TTTTT
  2542    7.2  2.3  2.3  ctg168     1139106  1139489  (2482282) C ctg106-unknown-7354438-394-1951_LTR   Unspecified     (0)    384       1  461154   TG CA ATTAT ATTGG
  1182   10.2  0.0  0.0  ctg168     1199844  1200009  (2421762) + ctg169-unknown-2611856-166-15970_LTR  Unspecified       1    166     (0)  461232   TG CA ATTTT TTTTT
  3090    5.8  0.0  3.5  ctg168     1453845  1454292  (2167479) + ctg12-unknown-3968718-433-29729_LTR   Unspecified       1    433     (0)  461528   TG CA TTTCT TTCTT
  1277    9.4 10.8  0.0  ctg168     1644005  1644216  (1977555) + ctg140-unknown-130461-235-1390_LTR    Unspecified       1    235     (0)  461754   TG CA ATTTA ATTTA
   686   19.2 19.8  0.0  ctg168     2530957  2531123  (1090648) + ctg146-unknown-2317600-200-2261_LTR   Unspecified       1    200     (0)  462730   TG CA CGAGC AGACC
   630   29.4  2.5  3.1  ctg168     2536424  2536781  (1084990) C ctg167-unknown-779541-385-16857_LTR   Unspecified     (0)    385      30  462742   TG CA CTCTT CCGTT
  3164    6.6  0.7  0.7  ctg168     2731345  2731769   (890002) + ctg66-unknown-2373688-425-6492_LTR    Unspecified       1    425     (0)  462989   TG CA GATAC GATAC
  1194   10.2  0.0  0.0  ctg168     2901120  2901285   (720486) + ctg169-unknown-2611856-166-15970_LTR  Unspecified       1    166     (0)  463198   TG CA ATCTT TTTTT
  1260    7.2  0.0  0.6  ctg168     3033552  3033718   (588053) C ctg169-unknown-2611856-166-15970_LTR  Unspecified     (0)    166       1  463402   TG CA AAAAA AAGAT
  2116    0.4  0.0  0.0  ctg168     3109206  3109439   (512332) + ctg5-unknown-360684-234-1475_LTR      Unspecified       1    234     (0)  463473   TG CA ACTTT ATTTT
  1946    0.4  2.2  0.0  ctg168     3117851  3118079   (503692) + ctg5-unknown-360684-234-1475_LTR      Unspecified       1    234     (0)  463487   TG CA ACTTT ATTTT
  1496    3.5  2.0  2.0  ctg168     3331511  3331714   (290057) + ctg847-unknown-44268-204-7814_LTR     Unspecified       1    204     (0)  463781   TG CA TGCAG TGCTG
  1278    7.2  0.0  0.0  ctg168     3587997  3588162    (33609) + ctg169-unknown-2611856-166-15970_LTR  Unspecified       1    166     (0)  464154   TG CA ATATT TTTTT
  1132   12.1  0.0  0.0  ctg1681      71716    71881    (16402) C ctg169-unknown-2611856-166-15970_LTR  Unspecified     (0)    166       1  464385   TG CA AAAAA AAAAT
  2802    6.0  0.0  3.1  ctg169      277386   277781  (3348956) C ctg106-unknown-7354438-394-1951_LTR   Unspecified     (0)    384       1  465157   TG CA GGTAA GTAAA
  1129    9.1  1.2  0.6  ctg169      704981   705145  (2921592) + ctg169-unknown-2611856-166-15970_LTR  Unspecified       1    166     (0)  465759   TG CA ATCTT TTTTT
  1209    9.0  0.0  0.6  ctg169      712844   713010  (2913727) C ctg169-unknown-2611856-166-15970_LTR  Unspecified     (0)    166       1  465774   TG CA AAAAA AAGAT
  2634    5.8  0.5  0.0  ctg169      909850   910226  (2716511) + ctg88-unknown-5212632-379-8746_LTR    Unspecified       1    379     (0)  466072   TG CA TTTTC TTCTG
  1263   18.8  4.4  5.5  ctg169     1160976  1161358  (2465379) C ctg88-unknown-5212632-379-8746_LTR    Unspecified     (0)    379       1  466460   TG CA TGAAA GAAAA
  3132    4.4  0.5  2.7  ctg169     1456622  1457038  (2169699) + ctg70-unknown-7012064-408-27178_LTR   Unspecified       1    408     (0)  466955   TG CA ATAAC AAAAC
  9011    3.4  2.5  4.2  ctg169     2004659  2005911  (1620826) C ctg22-unknown-11118525-1233-4755_LTR  Unspecified     (0)   1233       1  467861   TG CA TTATT TTATT
  2137    0.4  0.0  0.0  ctg169     2451917  2452150  (1174587) + ctg5-unknown-360684-234-1475_LTR      Unspecified       1    234     (0)  468653   TG CA CATTT ATTTT
  1527    6.5  0.0  0.0  ctg169     2578023  2578222  (1048515) + ctg146-unknown-2317600-200-2261_LTR   Unspecified       1    200     (0)  468880   TG CA CAAGC CGAGC
  4466   10.5  8.2  2.9  ctg169     2585465  2586280  (1040457) C ctg539-unknown-241731-858-10548_LTR   Unspecified     (0)    858       1  468888   TG CA CTCTT TTTTT
  4745   10.6  8.1  2.9  ctg169     2610870  2611686  (1015051) C ctg539-unknown-241731-858-10548_LTR   Unspecified     (0)    858       1  468930   TG CA CTCTT TTTTT
  1717    4.0  2.2  0.4  ctg169     2656018  2656245   (970492) C ctg650-Gypsy-17099-234-4941_LTR       Unspecified     (0)    232       1  468981   TG CA ATCTC ATCTC
  2621    5.8  0.5  3.1  ctg169     3142642  3143035   (483702) C ctg106-unknown-7354438-394-1951_LTR   Unspecified     (0)    384       1  469816   TG CA AATAG ATTGG
  2400    9.5  0.0  4.2  ctg1690      33035    33429    (93519) C ctg88-unknown-5212632-379-8746_LTR    Unspecified     (0)    379       1  470427   TG CA GCAAA GAAAA
  2085    0.4  0.0  0.0  ctg1691      26910    27143    (22948) C ctg5-unknown-360684-234-1475_LTR      Unspecified     (0)    234       1  470560   TG CA AAAAT AAAAA
  4405    4.3  0.0  0.4  ctg1692      37975    38508     (2706) + ctg1-Gypsy-881400-534-5847_LTR        Unspecified       1    532     (0)  470618   TG CA CCCAG CCCAG
  1603   17.9  5.0  2.5  ctg1698      35791    36213     (6070) + ctg12-unknown-3968718-433-29729_LTR   Unspecified       1    433     (0)  471116   TG CA TTTCT TTCTT
   688   14.9 17.5  0.0  ctg17        50047    50200  (4123245) + ctg45-unknown-1738114-184-1334_LTR    Unspecified       1    181     (2)  471223   TG CA AAAGA AAAAT
   909   23.7  2.6 11.4  ctg17        83961    84341  (4089104) C ctg7-unknown-6699749-351-4093_LTR     Unspecified     (0)    351       1  471268   TG CA AAAAT AAATG
  2932    4.8  0.0  0.0  ctg17       113014   113392  (4060053) + ctg88-unknown-5212632-379-8746_LTR    Unspecified       1    379     (0)  471309   TG CA TTTTC TTCTA
  2995    2.0  0.0  0.0  ctg17       754490   754831  (3418614) C ctg248-unknown-104233-342-3004_LTR    Unspecified     (0)    342       1  472091   TG CA GAAAA GAAAA
  2188    3.2  2.2 24.3  ctg17      1171902  1172317  (3001128) + ctg248-unknown-104233-342-3004_LTR    Unspecified       1    342     (0)  472527   TG CA TTTTC TTTTC
  2071    0.4  0.4  0.0  ctg17      1200103  1200332  (2973113) C ctg25-unknown-791607-234-28147_LTR    Unspecified     (0)    231       1  472558   TG CA GTTTT ATTTT
  5785   14.2  3.0  9.7  ctg17      1382814  1384126  (2789319) C ctg22-unknown-11118525-1233-4755_LTR  Unspecified     (0)   1233       1  472764   TG CA GAAAT GAAAT
  1116   10.6  3.1  0.0  ctg17      1542273  1542433  (2631012) + ctg169-unknown-2611856-166-15970_LTR  Unspecified       1    166     (0)  472920   TG CA ATCTT TTTTT
  3765   10.6 16.3  3.7  ctg17      1679591  1680355  (2493090) C ctg539-unknown-241731-858-10548_LTR   Unspecified     (0)    858       1  473116   TG CA CTTTT TCTTT
  3253    4.4  0.2  0.0  ctg17      1731784  1732190  (2441255) C ctg70-unknown-7012064-408-27178_LTR   Unspecified     (0)    408       1  473181   TG CA GTTTT GTTAT
  2007    0.0  0.9  0.0  ctg17      1972643  1972874  (2200571) C ctg5-unknown-360684-234-1475_LTR      Unspecified     (0)    234       1  473467   TG CA AAAAT ATAAA
  1299    5.5  0.6  0.0  ctg17      2245188  2245352  (1928093) + ctg169-unknown-2611856-166-15970_LTR  Unspecified       1    166     (0)  473798   TG CA ATCTT TTTTT
  1515    8.5  0.0  0.5  ctg17      2434230  2434430  (1739015) + ctg146-unknown-2317600-200-2261_LTR   Unspecified       1    200     (0)  474060   TG CA CGAGC CGACC
  1349   11.8  3.6  1.6  ctg17      2516954  2517203  (1656242) C ctg1-unknown-314965-256-5638_LTR      Unspecified     (0)    255       1  474189   TG CA ATATA TAATA
  1171    9.6  0.0  0.0  ctg17      2524583  2524748  (1648697) + ctg169-unknown-2611856-166-15970_LTR  Unspecified       1    166     (0)  474202   TG CA ATCTT TTTTT
  1256    7.8  0.0  0.0  ctg17      2589729  2589894  (1583551) C ctg169-unknown-2611856-166-15970_LTR  Unspecified     (0)    166       1  474269   TG CA AAAAA AAAAT
  8566    6.3  0.8  6.1  ctg17      2679943  2681239  (1492206) + ctg22-unknown-11118525-1233-4755_LTR  Unspecified       1   1233     (0)  474377   TG CA AATAT AATAT
  1327    6.6  0.0  4.6  ctg17      3032633  3032838  (1140607) + ctg226-Gypsy-650193-206-8031_LTR      Unspecified       1    197     (0)  474795   TG CA TCCTG TCCTG
  2014    5.9  0.0  3.1  ctg17      3077589  3077884  (1095561) + ctg1202-Gypsy-13779-289-6867_LTR      Unspecified       1    287     (0)  474844   TG CA AAGCT AAGCT
  2629    6.3 21.0  2.2  ctg17      3448285  3448707   (724738) + ctg212-Gypsy-250180-501-8024_LTR      Unspecified       1    501     (0)  475286   TG CA CTTAT CTTAT
  1181    9.7  0.6  0.0  ctg17      3539715  3539879   (633566) + ctg169-unknown-2611856-166-15970_LTR  Unspecified       1    166     (0)  475374   TG CA ATCTT TTTTT
  1077   13.2  0.0  0.0  ctg17      3627897  3628062   (545383) + ctg169-unknown-2611856-166-15970_LTR  Unspecified       1    166     (0)  475512   TG CA ATCTT TTTTT
  1084    4.5  0.0  0.0  ctg17      3768955  3769086   (404359) C ctg59-Gypsy-4421467-132-3864_LTR      Unspecified     (0)    132       1  475671   TG CA GTTAG GTTAG
  2116    0.4  0.0  0.0  ctg17      3938938  3939171   (234274) C ctg5-unknown-360684-234-1475_LTR      Unspecified     (0)    234       1  475875   TG CA AAAAT ATAAG
  1884   18.9  2.0  3.7  ctg17      3985672  3986111   (187334) C ctg12-unknown-3968718-433-29729_LTR   Unspecified     (0)    433       1  475927   TG CA AAGAA AGAAA
  1884   19.2  1.1  3.7  ctg17      4019808  4020251   (153194) C ctg12-unknown-3968718-433-29729_LTR   Unspecified     (0)    433       1  475980   TG CA AAGAA AGAAA
  2208    4.3 13.2  0.3  ctg170      150780   151082  (4803555) C ctg248-unknown-104233-342-3004_LTR    Unspecified     (0)    342       1  476341   TG CA GAAAA AAAAA
  2075   13.7  1.6  0.8  ctg170      419686   420061  (4534576) C ctg88-unknown-5212632-379-8746_LTR    Unspecified     (0)    379       1  476661   TG CA AATAA GAAAA
   912   16.5  2.8  0.0  ctg170      634462   634637  (4320000) + ctg45-unknown-1738114-184-1334_LTR    Unspecified       1    181     (2)  476903   TG CA AGTAA AGTAT
  3054    5.2  0.2  0.0  ctg170      814277   814683  (4139954) + ctg70-unknown-7012064-408-27178_LTR   Unspecified       1    408     (0)  477112   TG CA ATAAC AAAAC
  1048   13.3  0.6  0.0  ctg170      957543   957707  (3996930) C ctg169-unknown-2611856-166-15970_LTR  Unspecified     (0)    166       1  477273   TG CA AAAAA AAGAT
  4310   11.9 10.1  3.0  ctg170     1110424  1111226  (3843411) C ctg539-unknown-241731-858-10548_LTR   Unspecified     (0)    858       1  477425   TG CA ATTTT TTTTG
  1043    8.7  1.6 12.7  ctg170     1889663  1889846  (3064791) + ctg169-unknown-2611856-166-15970_LTR  Unspecified       1    166     (0)  478365   TG CA ATATT TTTTT
  1726   20.2  0.4  4.8  ctg170     2039434  2039885  (2914752) + ctg12-unknown-3968718-433-29729_LTR   Unspecified       1    433     (0)  478597   TG CA TTTCT TTCTT
  1072   12.7  0.6  0.0  ctg170     2120591  2120755  (2833882) + ctg169-unknown-2611856-166-15970_LTR  Unspecified       1    166     (0)  478688   TG CA CTCTT TTTTT
  1718    1.3  4.5  0.0  ctg170     2198618  2198841  (2755796) + ctg5-unknown-360684-234-1475_LTR      Unspecified       1    234     (0)  478760   TG CA GTTTT ATTTT
  2622    5.6  1.8  1.6  ctg170     2269320  2269702  (2684935) C ctg106-unknown-7354438-394-1951_LTR   Unspecified     (0)    384       1  478844   TG CA AATAT ATTGT
  7689    8.1  4.6  4.2  ctg170     2704902  2706129  (2248508) C ctg22-unknown-11118525-1233-4755_LTR  Unspecified     (0)   1233       1  479368   TG CA ACTTC ACTTC
  1536    1.6  0.6  0.0  ctg170     3822782  3822963  (1131674) + ctg45-unknown-1738114-184-1334_LTR    Unspecified       1    183     (0)  480920   TG CA GTTTC GTTTC
  1614   19.1  0.0  3.6  ctg170     3917691  3918005  (1036632) + ctg9-unknown-3491074-304-5026_LTR     Unspecified       1    304     (0)  481026   TG CA AATAA AAAAT
  2674    6.7  2.8  3.5  ctg170     4160346  4160781   (793856) C ctg12-unknown-3968718-433-29729_LTR   Unspecified     (0)    433       1  481354   TG CA AAGAA AAAAA
  1240    9.0  0.0  0.0  ctg170     4677188  4677353   (277284) C ctg169-unknown-2611856-166-15970_LTR  Unspecified     (0)    166       1  481970   TG CA AAAAA AAGAT
  1863    1.3  3.5  0.0  ctg170     4813401  4813626   (141011) C ctg5-unknown-360684-234-1475_LTR      Unspecified     (0)    234       1  482136   TG CA AAAAT AAATT
  2309    4.6 17.6  0.0  ctg170     4841599  4841945   (112692) + ctg70-unknown-7012064-408-27178_LTR   Unspecified       1    408     (0)  482164   TG CA ATAAC AAAAC
  1183    8.4  0.0  0.0  ctg171       52364    52529  (1272436) + ctg169-unknown-2611856-166-15970_LTR  Unspecified       1    166     (0)  482945   TG CA ATCTT TTTTT
  1872    4.0  0.4  0.0  ctg171      210738   210985  (1113980) + ctg2807-Gypsy-32988-249-5120_LTR      Unspecified       1    249     (0)  483275   TG CA CTTAC CTTAC
  2281    8.2  7.0  0.5  ctg171      251314   251669  (1073296) C ctg88-unknown-5212632-379-8746_LTR    Unspecified     (0)    379       1  483352   TG CA AATAA GAAAA
  1234   17.1 15.3  4.4  ctg171      323661   324052  (1000913) C ctg12-unknown-3968718-433-29729_LTR   Unspecified     (0)    433       1  483530   TG CA AAAAA AAAAA
  1964    1.3  1.7  0.0  ctg171      569621   569850   (755115) + ctg5-unknown-360684-234-1475_LTR      Unspecified       1    234     (0)  484000   TG CA TTTTT ATTTT
  1299   19.7  9.2  4.2  ctg171      589188   589600   (735365) + ctg12-unknown-3968718-433-29729_LTR   Unspecified       1    433     (0)  484055   TG CA TTTCT TTCTT
  2018    0.4  1.3  0.0  ctg171      739874   740104   (584861) C ctg5-unknown-360684-234-1475_LTR      Unspecified     (0)    234       1  484352   TG CA AATAT ATTTT
  1072   13.3 26.1  1.9  ctg171      755634   755939   (569026) + ctg88-unknown-5212632-379-8746_LTR    Unspecified       1    379     (0)  484386   TG CA TTTTC TTTTA
  1265    6.7  2.8  0.6  ctg171      894309   894487   (430478) + ctg45-unknown-1738114-184-1334_LTR    Unspecified       1    183     (0)  484587   TG CA TCTAT TCTAT
  2012   10.3  8.2  1.6  ctg171     1104778  1105133   (219832) C ctg88-unknown-5212632-379-8746_LTR    Unspecified     (0)    379       1  484926   TG CA ATAAA GAAAA
  1352   17.7 15.4  0.5  ctg171     1191407  1191736   (133229) + ctg88-unknown-5212632-379-8746_LTR    Unspecified       1    379     (0)  485082   TG CA TTTTC TTGTG
  1358    2.4 14.1  0.4  ctg1710      76642    76847    (15006) C ctg5-unknown-360684-234-1475_LTR      Unspecified     (0)    234       1  485404   TG CA AAAAT AAACT
  3498    4.4  0.6  1.5  ctg1712      49749    50214    (28825) C ctg154-unknown-2594507-462-2465_LTR   Unspecified     (0)    462       1  485540   TG CA CTTCT TTTGT
  1232   17.0  0.0  0.0  ctg1718       3488     3687    (34671) C ctg146-unknown-2317600-200-2261_LTR   Unspecified     (0)    200       1  486152   TG CA GCTCG GCTTG
  2006    0.9  1.3  0.0  ctg172      160263   160493  (1180502) C ctg5-unknown-360684-234-1475_LTR      Unspecified     (0)    234       1  486512   TG CA AAAAT AAAAA
  2097    0.4  0.4  0.0  ctg172      837259   837491   (503504) C ctg5-unknown-360684-234-1475_LTR      Unspecified     (0)    234       1  487728   TG CA AAAAT AAACG
  1707   13.4  5.2  4.9  ctg172      917458   917826   (423169) C ctg114-unknown-737805-376-3293_LTR    Unspecified     (0)    370       1  487849   TG CA TCGTC TCGTC
  1921    4.3  0.4  0.8  ctg172      997033   997269   (343726) + ctg428-Gypsy-165019-236-4473_LTR      Unspecified       1    236     (0)  487913   TG CA CGTAG CGTAG
  2499    6.7  1.9  0.5  ctg172     1175431  1175804   (165191) + ctg88-unknown-5212632-379-8746_LTR    Unspecified       1    379     (0)  488143   TG CA TTTTC TTTGC
  2419    6.5  3.2  0.5  ctg172     1182233  1182601   (158394) + ctg88-unknown-5212632-379-8746_LTR    Unspecified       1    379     (0)  488153   TG CA TTTTC TTTGC
  1221    7.2  0.0  0.0  ctg172     1302159  1302324    (38671) C ctg169-unknown-2611856-166-15970_LTR  Unspecified     (0)    166       1  488297   TG CA AAAAA AAGAT
  1807    0.0  0.0  1.5  ctg1721      62032    62237    (94427) C ctg991-Gypsy-151846-206-5417_LTR      Unspecified     (0)    203       1  488503   TG CA CATCT CATCT
  7179    7.1  8.9  2.9  ctg173      477978   479142  (1975347) + ctg22-unknown-11118525-1233-4755_LTR  Unspecified       1   1233     (0)  489747   TG CA CCAAG CCAAG
  1848   16.4  2.1  0.8  ctg173      561673   562046  (1892443) C ctg88-unknown-5212632-379-8746_LTR    Unspecified     (0)    379       1  489871   TG CA TACAA GAAAA
  1607   15.2  6.7  4.5  ctg173      814048   814418  (1640071) + ctg88-unknown-5212632-379-8746_LTR    Unspecified       1    379     (0)  490304   TG CA TTTTC TTAAC
  1196   10.2  0.0  0.0  ctg173     1489560  1489725   (964764) C ctg169-unknown-2611856-166-15970_LTR  Unspecified     (0)    166       1  491456   TG CA AAAAA AAGAT
  2477    8.7  8.0  3.5  ctg173     1649911  1650325   (804164) + ctg12-unknown-3968718-433-29729_LTR   Unspecified       1    433     (0)  491693   TG CA TTTCT TTCTT
  2137    0.4  0.0  0.0  ctg173     1707240  1707473   (747016) C ctg5-unknown-360684-234-1475_LTR      Unspecified     (0)    234       1  491798   TG CA AAAAT AAATT
  1217    9.6  0.0  0.0  ctg173     1756892  1757057   (697432) + ctg169-unknown-2611856-166-15970_LTR  Unspecified       1    166     (0)  491909   TG CA ATATT TTTTT
  2098    0.4  0.4  0.0  ctg173     1847152  1847384   (607105) + ctg5-unknown-360684-234-1475_LTR      Unspecified       1    234     (0)  492028   TG CA AATTT ATTTT
  2279    7.0  0.6  0.9  ctg173     1853031  1853349   (601140) + ctg170-Gypsy-4799158-319-5622_LTR     Unspecified       1    318     (0)  492043   TG CA AATTA AATTA
  3151    4.9  0.5  0.0  ctg173     1920955  1921360   (533129) + ctg70-unknown-7012064-408-27178_LTR   Unspecified       1    408     (0)  492169   TG CA ATAAC AAAAC
  1825   18.3  1.3  5.5  ctg173     2312036  2312486   (142003) + ctg12-unknown-3968718-433-29729_LTR   Unspecified       1    433     (0)  492777   TG CA TTTCT TTCTT
  2280    9.1  3.4  2.3  ctg1733      12759    13141   (110032) + ctg364-unknown-152348-387-3677_LTR    Unspecified       1    387     (0)  493183   TG CA CTAAC CTAAC
  1113   10.4  1.2  0.0  ctg1733      79580    79743    (43430) + ctg169-unknown-2611856-166-15970_LTR  Unspecified       1    166     (0)  493281   TG CA ATCTT TTTTT
  1202   10.2  0.0  0.0  ctg1733      88536    88701    (34472) C ctg169-unknown-2611856-166-15970_LTR  Unspecified     (0)    166       1  493295   TG CA AAAAA AAGAT
  1848    0.5  4.9  0.0  ctg1733      98280    98502    (24671) C ctg5-unknown-360684-234-1475_LTR      Unspecified     (0)    234       1  493309   TG CA AAAAT AAGCT
   763   17.6 11.6  9.4  ctg1736      78473    78816    (21822) + ctg7-unknown-6699749-351-4093_LTR     Unspecified       1    351     (0)  493567   TG CA CAGTT AAATT
  2824    6.1  0.0  0.0  ctg174      254266   254644  (1529882) C ctg88-unknown-5212632-379-8746_LTR    Unspecified     (0)    379       1  494157   TG CA TACAA GAAAA
  2111   17.6  0.2  3.0  ctg174      256047   256491  (1528035) + ctg12-unknown-3968718-433-29729_LTR   Unspecified       1    433     (0)  494159   TG CA TTTCT TTCTT
  2484    9.0  0.0  1.9  ctg174      352662   353047  (1431479) C ctg88-unknown-5212632-379-8746_LTR    Unspecified     (0)    379       1  494363   TG CA CACAA GAAAA
  2816    7.2  0.0  3.5  ctg174      636810   637257  (1147269) C ctg12-unknown-3968718-433-29729_LTR   Unspecified     (0)    433       1  494898   TG CA AAGAA AGAAA
  2111   13.0  0.3  0.8  ctg174      661489   661869  (1122657) + ctg88-unknown-5212632-379-8746_LTR    Unspecified       1    379     (0)  494930   TG CA TTTTC TTTAT
  1894    1.7  0.4  0.4  ctg174      688893   689123  (1095403) C ctg25-unknown-791607-234-28147_LTR    Unspecified     (0)    231       1  494971   TG CA GATTT ATTTT
  2556    8.0  0.5  0.8  ctg174      701328   701707  (1082819) C ctg88-unknown-5212632-379-8746_LTR    Unspecified     (0)    379       1  494984   TG CA GTCAA GAAAA
   934   18.1  2.3  0.0  ctg174      829925   830101   (954425) C ctg45-unknown-1738114-184-1334_LTR    Unspecified     (2)    181       1  495170   TG CA TTTTT ATTTG
  1139    8.4  2.8  0.0  ctg174      968725   968902   (815624) C ctg45-unknown-1738114-184-1334_LTR    Unspecified     (0)    183       1  495417   TG CA GTATA GTACA
  1408    5.5  0.0  1.6  ctg174     1201702  1201887   (582639) + ctg45-unknown-1738114-184-1334_LTR    Unspecified       1    183     (0)  495795   TG CA AATAG AATAG
  1622   14.7  0.3 11.8  ctg174     1413204  1413542   (370984) C ctg9-unknown-3491074-304-5026_LTR     Unspecified     (0)    304       1  496204   TG CA ATTTT TTATT
  1996    0.9  1.3  0.0  ctg174     1570496  1570726   (213800) C ctg5-unknown-360684-234-1475_LTR      Unspecified     (0)    234       1  496438   TG CA AAAAT AAATC
  1998    1.3  1.7  0.0  ctg174     1573209  1573438   (211088) + ctg5-unknown-360684-234-1475_LTR      Unspecified       1    234     (0)  496439   TG CA GATTT ATTTT
  1403    6.0  0.6  0.0  ctg174     1740939  1741120    (43406) C ctg45-unknown-1738114-184-1334_LTR    Unspecified     (0)    183       1  496724   TG CA CAAAT CAAAT
  1889   17.9  1.6  3.2  ctg174     1743834  1744273    (40253) + ctg12-unknown-3968718-433-29729_LTR   Unspecified       1    433     (0)  496729   TG CA TTTCT TTCTT
  2137    0.4  0.0  0.0  ctg175      407074   407307  (2369773) + ctg5-unknown-360684-234-1475_LTR      Unspecified       1    234     (0)  498148   TG CA TGTTT ATTTT
  7713    7.6  4.5  3.4  ctg175      702587   703806  (2073274) C ctg22-unknown-11118525-1233-4755_LTR  Unspecified     (0)   1233       1  498561   TG CA ATTTT ATTTT
  2815    5.3  0.5  0.0  ctg175      798496   798872  (1978208) C ctg88-unknown-5212632-379-8746_LTR    Unspecified     (0)    379       1  498678   TG CA TTAAA GAAAA
  2851    5.2  0.0  3.1  ctg175      962394   962789  (1814291) C ctg106-unknown-7354438-394-1951_LTR   Unspecified     (0)    384       1  498906   TG CA AATAG ATTGG
  2772    7.0  0.2  2.6  ctg175     1057467  1057859  (1719221) + ctg106-unknown-7354438-394-1951_LTR   Unspecified       1    384     (0)  499011   TG CA CTAAT ATATT
  2442    9.2  0.0  0.0  ctg175     1133292  1133670  (1643410) C ctg88-unknown-5212632-379-8746_LTR    Unspecified     (0)    379       1  499087   TG CA GACGA GAAAA
  3974    6.6  0.8  0.0  ctg175     1875385  1875881   (901199) + ctg212-Gypsy-250180-501-8024_LTR      Unspecified       1    501     (0)  499991   TG CA CGAAA CGTAC
  1236    7.8  0.0  0.0  ctg175     2158508  2158673   (618407) + ctg169-unknown-2611856-166-15970_LTR  Unspecified       1    166     (0)  500319   TG CA ATCTT TTTTT
  2116    0.4  0.0  0.0  ctg175     2168035  2168268   (608812) + ctg5-unknown-360684-234-1475_LTR      Unspecified       1    234     (0)  500328   TG CA ATTTT ATTTT
  1199   10.2  0.0  0.0  ctg175     2193264  2193429   (583651) C ctg169-unknown-2611856-166-15970_LTR  Unspecified     (0)    166       1  500371   TG CA AAAAA AAGAT
  1541    5.6  2.0  0.0  ctg175     2313300  2313495   (463585) + ctg146-unknown-2317600-200-2261_LTR   Unspecified       1    200     (0)  500514   TG CA CGAGC CGAGC
  1750   11.2  4.8  9.2  ctg1757      81299    81693    (98290) C ctg88-unknown-5212632-379-8746_LTR    Unspecified     (0)    379       1  501660   TG CA ACTAA AGAAA
  1925    0.4  1.3  0.0  ctg176      136832   137062  (2258215) + ctg5-unknown-360684-234-1475_LTR      Unspecified       1    234     (0)  502156   TG CA AATTT ATTTT
  1964    0.4  0.9  0.0  ctg176      141413   141644  (2253633) + ctg5-unknown-360684-234-1475_LTR      Unspecified       1    234     (0)  502161   TG CA AATTT ATTTT
  1997    0.9  0.9  0.4  ctg176      368320   368552  (2026725) C ctg5-unknown-360684-234-1475_LTR      Unspecified     (0)    234       1  502408   TG CA AAAAT AAAAT
  1148   10.5  0.7 25.9  ctg176      394452   394721  (2000556) C ctg1-unknown-199786-216-2458_LTR      Unspecified     (0)    216       1  502421   TG CA TTATA TAATT
  1156    7.3  2.2  0.6  ctg176      418694   418873  (1976404) C ctg45-unknown-1738114-184-1334_LTR    Unspecified     (0)    183       1  502464   TG CA AAACA AACAA
  2017    0.8  0.0  0.0  ctg176      489835   490068  (1905209) C ctg5-unknown-360684-234-1475_LTR      Unspecified     (0)    234       1  502565   TG CA AAAAT AAAGG
  2078    0.4  0.4  0.0  ctg176      718056   718288  (1676989) + ctg5-unknown-360684-234-1475_LTR      Unspecified       1    234     (0)  502941   TG CA AATTT ATTTT
  2066    0.9  0.4  0.0  ctg176      720355   720587  (1674690) C ctg5-unknown-360684-234-1475_LTR      Unspecified     (0)    234       1  502945   TG CA AAAAT AAAGG
  2017    0.8  0.0  0.0  ctg176      836084   836317  (1558960) C ctg5-unknown-360684-234-1475_LTR      Unspecified     (0)    234       1  503109   TG CA AAAAT AAACT
  1158   11.4  0.0  0.0  ctg176      986284   986449  (1408828) C ctg169-unknown-2611856-166-15970_LTR  Unspecified     (0)    166       1  503351   TG CA AAATA AAAAT
  1656   12.5  0.6 14.1  ctg176     1001819  1002163  (1393114) C ctg9-unknown-3491074-304-5026_LTR     Unspecified     (0)    304       1  503382   TG CA ATTTT TTATT
  1728   17.8  0.5  2.4  ctg176     1064031  1064416  (1330861) + ctg88-unknown-5212632-379-8746_LTR    Unspecified       1    379     (0)  503517   TG CA TTTTC TTTAT
  1236   13.2  0.0  0.5  ctg176     1234210  1234414  (1160863) C ctg166-Gypsy-790691-204-11181_LTR     Unspecified     (0)    204       1  503846   TG CA ATATA ATATA
   852   18.3 11.1  0.0  ctg176     1242371  1242550  (1152727) + ctg146-unknown-2317600-200-2261_LTR   Unspecified       1    200     (0)  503856   TG CA CGAGC CGAGC
  1475    2.6  4.2  0.5  ctg176     1377282  1377471  (1017806) + ctg184-Copia-2214557-207-1924_LTR     Unspecified       1    197     (0)  504038   TG CA CAAAT AAATT
  2137    0.4  0.0  0.0  ctg176     1495243  1495476   (899801) + ctg5-unknown-360684-234-1475_LTR      Unspecified       1    234     (0)  504248   TG CA CATTT ATTTT
  2480    5.0 12.4  0.2  ctg176     1566766  1567127   (828150) + ctg127-Gypsy-684564-407-6120_LTR      Unspecified       1    406     (0)  504339   TG CA CGCAC CGCAC
  8149    3.9  1.1  2.6  ctg176     1734781  1735851   (659426) C ctg84-unknown-2286329-1055-11319_LTR  Unspecified     (0)   1055       1  504696   TG CA AAACT AAACT
  7873    4.2  4.0  1.3  ctg176     1929504  1930531   (464746) + ctg84-unknown-2286329-1055-11319_LTR  Unspecified       1   1055     (0)  505057   TG CA AGTTT AGTTT
  2049    0.9  0.0  0.4  ctg176     1988663  1988894   (406383) + ctg25-unknown-791607-234-28147_LTR    Unspecified       1    231     (0)  505161   TG CA AAAAT AAACG
  3096    4.7  0.7  4.6  ctg176     2003560  2004009   (391268) + ctg12-unknown-3968718-433-29729_LTR   Unspecified       1    433     (0)  505191   TG CA TTTCT TTCTT
  1857   13.2  0.0  4.3  ctg176     2034660  2034976   (360301) + ctg9-unknown-3491074-304-5026_LTR     Unspecified       1    304     (0)  505244   TG CA AATAA AAAAT
  2538    7.8  1.3  0.0  ctg176     2160496  2160869   (234408) C ctg88-unknown-5212632-379-8746_LTR    Unspecified     (0)    379       1  505429   TG CA GCCAA GAAAA
  2108    1.3  0.0  0.0  ctg176     2169240  2169473   (225804) C ctg5-unknown-360684-234-1475_LTR      Unspecified     (0)    234       1  505437   TG CA AAAAT AAATT
  1793   16.3  5.2  2.5  ctg177      689193   689614   (608018) C ctg12-unknown-3968718-433-29729_LTR   Unspecified     (0)    433       1  507454   TG CA AAGAA AGAAA
  2803    4.8  0.8  0.0  ctg177      743024   743399   (554233) C ctg88-unknown-5212632-379-8746_LTR    Unspecified     (0)    379       1  507535   TG CA AATAA GAAAA
  1267    6.7  1.7  0.0  ctg177     1058360  1058537   (239095) + ctg45-unknown-1738114-184-1334_LTR    Unspecified       1    181     (2)  507926   TG CA AACTT AAACT
  1137    9.9  2.5  0.0  ctg1770      12278    12439    (85208) + ctg169-unknown-2611856-166-15970_LTR  Unspecified       1    166     (0)  508163   TG CA ATTTT TTTTT
  2771    7.9  2.7  4.4  ctg1770      12651    13063    (84584) + ctg83-unknown-177747-406-29948_LTR    Unspecified       1    406     (0)  508166   TG CA TAATT AATTT
  2718    7.7  7.2  3.7  ctg1771       5714     6129    (26942) + ctg170-unknown-2339224-430-5595_LTR   Unspecified       1    430     (0)  508324   TG CA AAGGG AAGGG
  1973    2.5  0.4  0.8  ctg178      123399   123639  (1174295) + ctg1858-Gypsy-52989-243-6331_LTR      Unspecified       1    240     (0)  508916   TG CA CATAA CATAA
  2351    2.4  0.7  2.4  ctg178      147947   148243  (1149691) + ctg905-Gypsy-39483-305-18609_LTR      Unspecified       1    292     (0)  508953   TG CA AGTTT GTTTT
  3197    2.3  0.5  0.0  ctg178      167615   167999  (1129935) C ctg364-unknown-152348-387-3677_LTR    Unspecified     (0)    387       1  508977   TG CA GACAT GACAT
  1142    8.7  3.1  0.0  ctg178      312353   312513   (985421) + ctg169-unknown-2611856-166-15970_LTR  Unspecified       1    166     (0)  509171   TG CA ATCTT TTTTT
  1944    1.3  2.6  0.0  ctg178      315686   315913   (982021) + ctg5-unknown-360684-234-1475_LTR      Unspecified       1    234     (0)  509179   TG CA ACTTT ATATT
   946   19.9 11.1  2.9  ctg178      435863   436213   (861721) C ctg88-unknown-5212632-379-8746_LTR    Unspecified     (0)    379       1  509357   TG CA ACAAA GAAAA
  1838    7.7  0.3  2.8  ctg178      519019   519312   (778622) + ctg1202-Gypsy-13779-289-6867_LTR      Unspecified       1    287     (0)  509480   TG CA AATAT AATAT
  2184    0.4  0.0  0.0  ctg178      589812   590045   (707889) C ctg5-unknown-360684-234-1475_LTR      Unspecified     (0)    234       1  509589   TG CA AAAAT ATAAT
  2022   17.9  0.5  3.9  ctg178      796898   797345   (500589) + ctg12-unknown-3968718-433-29729_LTR   Unspecified       1    433     (0)  509931   TG CA TTTCT TTCTT
  1730   17.1  0.2  4.9  ctg178      961268   961691   (336243) C ctg12-unknown-3968718-433-29729_LTR   Unspecified     (0)    433      29  510157   TG CA AAGAA GAGGA
  1932   10.4 11.4  6.7  ctg178     1124087  1124498   (173436) + ctg253-unknown-495284-430-2373_LTR    Unspecified       1    430     (0)  510351   TG CA TATTG TATTG
  2137    0.4  0.0  0.0  ctg178     1188907  1189140   (108794) C ctg5-unknown-360684-234-1475_LTR      Unspecified     (0)    234       1  510430   TG CA AAAAT AAAAA
  1993    0.4  1.7  0.8  ctg178     1196613  1196844   (101090) C ctg5-unknown-360684-234-1475_LTR      Unspecified     (0)    234       1  510449   TG CA AAAAT AAAAA
   920   12.6  3.8  9.8  ctg1780      14201    14438    (31010) C ctg366-Copia-395060-225-6795_LTR      Unspecified     (0)    225       1  510520   TG CA CGTAT CGTAT
  2634    4.5  3.3  0.0  ctg1783       1320     1650    (38709) + ctg248-unknown-104233-342-3004_LTR    Unspecified       1    342     (0)  510642   TG CA TTTTC TTTTC
  2987    5.3  0.0  3.5  ctg1784      62814    63261    (11102) + ctg12-unknown-3968718-433-29729_LTR   Unspecified       1    433     (0)  510757   TG CA TTTCT TTCTT
  2008    0.9  0.0  0.0  ctg1789       8678     8908    (30100) + ctg25-unknown-791607-234-28147_LTR    Unspecified       1    231     (0)  510970   TG CA AAAAT AAAAT
  5429   10.7 14.3  3.2  ctg1789      23873    24985    (14023) C ctg22-unknown-11118525-1233-4755_LTR  Unspecified     (0)   1233       1  510984   TG CA ATAAC ATAAT
   956   15.6  0.6  1.7  ctg179      516063   516245   (791905) + ctg45-unknown-1738114-184-1334_LTR    Unspecified       1    181     (2)  511614   TG CA AGTTT AAGTT
  1174    8.4  0.0  0.0  ctg179      527509   527674   (780476) C ctg169-unknown-2611856-166-15970_LTR  Unspecified     (0)    166       1  511628   TG CA AAAAA AAGAT
  1080   22.9  2.0  5.0  ctg179      552268   552657   (755493) C ctg88-unknown-5212632-379-8746_LTR    Unspecified     (0)    379       1  511676   TG CA AATAA GAAAA
  1029   13.2  0.0  0.0  ctg179      556525   556690   (751460) C ctg169-unknown-2611856-166-15970_LTR  Unspecified     (0)    166       1  511691   TG CA AAAAA AATAT
  1154   10.8  0.0  0.0  ctg179      702927   703092   (605058) + ctg169-unknown-2611856-166-15970_LTR  Unspecified       1    166     (0)  511872   TG CA ATCTT TTTTT
  1375   13.7  8.3  6.3  ctg179      737163   737474   (570676) + ctg170-Gypsy-4799158-319-5622_LTR     Unspecified       1    318     (0)  511909   TG CA AATAT AATGT
   941   20.5  2.3 15.3  ctg179      939506   939932   (368218) C ctg88-unknown-5212632-379-8746_LTR    Unspecified     (0)    379       1  512211   TG CA GCTAA GAAAA
  2499    8.7  0.3  0.5  ctg1792      21644    22023    (18335) + ctg88-unknown-5212632-379-8746_LTR    Unspecified       1    379     (0)  512955   TG CA TTTTC TTGAC
  1056   19.7  1.0  1.5  ctg18       210541   210741  (8424966) + ctg146-unknown-2317600-200-2261_LTR   Unspecified       1    200     (0)  513605   TG CA CGATC TGAGC
  1455   11.5  0.0  0.0  ctg18       227027   227226  (8408481) C ctg146-unknown-2317600-200-2261_LTR   Unspecified     (0)    200       1  513615   TG CA GCTCG GCTCG
  6774    5.6  7.8  7.5  ctg18      1027439  1028667  (7607040) C ctg22-unknown-11118525-1233-4755_LTR  Unspecified     (0)   1233       1  514576   TG CA GTGTT GTGTT
  1407    3.9  0.6  0.6  ctg18      1123726  1123908  (7511799) C ctg45-unknown-1738114-184-1334_LTR    Unspecified     (0)    183       1  514694   TG CA GTAAG GTAAG
  1904    5.8  1.9  5.0  ctg18      1186966  1187235  (7448472) C ctg179-Gypsy-769570-262-3006_LTR      Unspecified     (0)    262       1  514768   TG CA TTCGT TTCGT
  1192   10.2  0.0  0.0  ctg18      1385776  1385941  (7249766) + ctg169-unknown-2611856-166-15970_LTR  Unspecified       1    166     (0)  515034   TG CA ATCTT TTTTT
  3240    4.4  0.0  3.5  ctg18      1857138  1857585  (6778122) + ctg12-unknown-3968718-433-29729_LTR   Unspecified       1    433     (0)  515601   TG CA TTTCT TTCTT
  1747    4.9  0.0  0.0  ctg18      1979252  1979476  (6656231) + ctg366-Copia-395060-225-6795_LTR      Unspecified       1    225     (0)  515739   TG CA ATAGT ATAGT
  2509    9.3  0.5  0.0  ctg18      2852820  2853196  (5782511) C ctg88-unknown-5212632-379-8746_LTR    Unspecified     (0)    379       1  516653   TG CA TATAA GAAAA
  1190    7.4  1.8  0.0  ctg18      2873968  2874130  (5761577) C ctg169-unknown-2611856-166-15970_LTR  Unspecified     (0)    166       1  516681   TG CA AAAAA AAGAT
  1611   18.2  9.7  2.3  ctg18      2912133  2912536  (5723171) C ctg12-unknown-3968718-433-29729_LTR   Unspecified     (0)    433       1  516748   TG CA AAGAA AGAAA
  2484    7.0  4.9  3.2  ctg18      2938190  2938615  (5697092) + ctg12-unknown-3968718-433-29729_LTR   Unspecified       1    433     (0)  516773   TG CA TTTCT TTCTT
  1220   16.2  1.0  0.0  ctg18      3230088  3230285  (5405422) C ctg146-unknown-2317600-200-2261_LTR   Unspecified     (0)    200       1  517126   TG CA GCTTG GCTTG
  1187    9.0  0.0  0.0  ctg18      3319124  3319289  (5316418) C ctg169-unknown-2611856-166-15970_LTR  Unspecified     (0)    166       1  517226   TG CA AAAAA AAGAT
  2137    0.4  0.0  0.0  ctg18      3450598  3450831  (5184876) C ctg5-unknown-360684-234-1475_LTR      Unspecified     (0)    234       1  517406   TG CA AAAAT AAAAC
  2116    0.4  0.0  0.0  ctg18      3582372  3582605  (5053102) + ctg5-unknown-360684-234-1475_LTR      Unspecified       1    234     (0)  517567   TG CA TTTTT ATTTT
  1291    5.4  0.0  0.0  ctg18      3892098  3892263  (4743444) + ctg169-unknown-2611856-166-15970_LTR  Unspecified       1    166     (0)  517908   TG CA ATATT TTTTT
  1861    3.1  3.5  0.0  ctg18      4051675  4051900  (4583807) + ctg5-unknown-360684-234-1475_LTR      Unspecified       1    234     (0)  518081   TG CA CTTTT ATTTT
  1956   14.7  1.3  1.6  ctg18      4055304  4055683  (4580024) + ctg88-unknown-5212632-379-8746_LTR    Unspecified       1    379     (0)  518087   TG CA TTATC TTATT
  2191   10.7  1.6  2.1  ctg18      4449367  4449747  (4185960) + ctg88-unknown-5212632-379-8746_LTR    Unspecified       1    379     (0)  518611   TG CA TTTTC TTCCC
  1321   14.4  1.5 30.6  ctg18      4537687  4538077  (4097630) + ctg9-unknown-3491074-304-5026_LTR     Unspecified       1    304     (0)  518713   TG CA AATAA AAAAA
  2870    4.8  0.0  0.3  ctg18      4834477  4834856  (3800851) + ctg88-unknown-5212632-379-8746_LTR    Unspecified       1    379     (0)  519106   TG CA TTTTC TTCCC
  1289    6.1  0.6  0.0  ctg18      4871618  4871782  (3763925) C ctg169-unknown-2611856-166-15970_LTR  Unspecified     (0)    166       1  519146   TG CA AAAAA AAGAT
  8403    4.2  0.4  2.0  ctg18      5014159  5015230  (3620477) + ctg84-unknown-2286329-1055-11319_LTR  Unspecified       1   1055     (0)  519300   TG CA AGTTT AGTTT
  3180    5.2  0.2  0.0  ctg18      5164251  5164657  (3471050) + ctg70-unknown-7012064-408-27178_LTR   Unspecified       1    408     (0)  519464   TG CA ATAAC AATAC
  8747    5.4  3.0  3.6  ctg18      5290194  5291434  (3344273) C ctg22-unknown-11118525-1233-4755_LTR  Unspecified     (0)   1233       1  519614   TG CA AAATC AAATC
  2617    7.0  3.7  4.6  ctg18      5650829  5651265  (2984442) + ctg12-unknown-3968718-433-29729_LTR   Unspecified       1    433     (0)  520047   TG CA TTTCT TTCTT
  2239   11.9  0.0  2.4  ctg18      5668597  5668984  (2966723) C ctg88-unknown-5212632-379-8746_LTR    Unspecified     (0)    379       1  520074   TG CA GCCAA GAAAA
  2189    9.8  6.5  0.0  ctg18      5692400  5692755  (2942952) + ctg88-unknown-5212632-379-8746_LTR    Unspecified       1    379     (0)  520096   TG CA TTTTC TTGTA
  2058    0.9  0.4  0.0  ctg18      5711648  5711880  (2923827) C ctg5-unknown-360684-234-1475_LTR      Unspecified     (0)    234       1  520113   TG CA AAAAT AAAAT
  2016   14.8  0.3  2.1  ctg18      6171763  6172148  (2463559) C ctg88-unknown-5212632-379-8746_LTR    Unspecified     (0)    379       1  520707   TG CA GACAA GAAAA
  2016   14.8  0.3  2.1  ctg18      6180727  6181112  (2454595) + ctg88-unknown-5212632-379-8746_LTR    Unspecified       1    379     (0)  520717   TG CA TTTTC TTGTC
  2646    7.4  0.5  0.0  ctg18      6305146  6305522  (2330185) + ctg88-unknown-5212632-379-8746_LTR    Unspecified       1    379     (0)  520886   TG CA TTTTC TTAGC
  1209    7.9  0.0  5.4  ctg18      6415223  6415397  (2220310) + ctg169-unknown-2611856-166-15970_LTR  Unspecified       1    166     (0)  521012   TG CA ATTTT TTTTT
  1713   14.1  1.9  3.6  ctg18      6429845  6430153  (2205554) + ctg9-unknown-3491074-304-5026_LTR     Unspecified       1    304     (0)  521025   TG CA AATAA AAAAT
  1693   12.6  3.6  3.3  ctg18      6679211  6679513  (1956194) C ctg9-unknown-3491074-304-5026_LTR     Unspecified     (0)    304       1  521312   TG CA ATTTT TTATT
   920    9.0 14.5  0.0  ctg18      6738957  6739101  (1896606) C ctg169-unknown-2611856-166-15970_LTR  Unspecified     (0)    166       1  521431   TG CA AAAAA AAGAT
  1988    6.0  0.7  2.8  ctg18      7067694  7067986  (1567721) + ctg1202-Gypsy-13779-289-6867_LTR      Unspecified       1    287     (0)  521845   TG CA CCTGT CCTGT
  2896    5.3  0.0  0.0  ctg18      7233681  7234059  (1401648) + ctg88-unknown-5212632-379-8746_LTR    Unspecified       1    379     (0)  522103   TG CA TTTTC TTGGC
   726   18.8  6.4  0.6  ctg18      7272327  7272497  (1363210) C ctg45-unknown-1738114-184-1334_LTR    Unspecified     (2)    181       1  522160   TG CA TTTTT ATTTC
  2586   10.7  3.9  4.7  ctg18      7795169  7795601   (840106) + ctg253-unknown-495284-430-2373_LTR    Unspecified       1    430     (0)  522771   TG CA TATTG TATTG
  3187    4.0  0.2  3.9  ctg18      7941978  7942426   (693281) C ctg12-unknown-3968718-433-29729_LTR   Unspecified     (0)    433       1  522941   TG CA AAGAA AGAAA
  1338    6.0  0.0  0.0  ctg18      7954977  7955142   (680565) + ctg169-unknown-2611856-166-15970_LTR  Unspecified       1    166     (0)  522951   TG CA ATCTT TTTTT
  3191    5.9  0.7  0.9  ctg18      8074651  8075076   (560631) C ctg66-unknown-2373688-425-6492_LTR    Unspecified     (0)    425       1  523151   TG CA CTTTT TTTTG
  3292    5.2  0.5  1.4  ctg18      8079562  8079990   (555717) C ctg66-unknown-2373688-425-6492_LTR    Unspecified     (0)    425       1  523156   TG CA CTTTT CTTTT
  2725    2.7  3.0  0.0  ctg18      8181712  8182043   (453664) C ctg248-unknown-104233-342-3004_LTR    Unspecified     (0)    342       1  523296   TG CA GAAAA GAAAA
  2957    6.6  0.0  2.4  ctg18      8588595  8589029    (46678) + ctg12-Gypsy-4499018-439-9953_LTR      Unspecified       1    425     (0)  523803   TG CA ACTAA ACCTA
  2804    2.6  0.0  0.0  ctg180      119691   120032  (1182464) C ctg248-unknown-104233-342-3004_LTR    Unspecified     (0)    342       1  523981   TG CA GAAAA GAAAA
  2116    0.4  0.0  0.0  ctg180      658530   658763   (643733) + ctg5-unknown-360684-234-1475_LTR      Unspecified       1    234     (0)  524630   TG CA GTTTT ATATT
  1274    6.7  0.6  0.0  ctg180      772569   772733   (529763) C ctg169-unknown-2611856-166-15970_LTR  Unspecified     (0)    166       1  524792   TG CA AAAAA AAGAT
  2432   11.6  0.3  0.0  ctg180     1075545  1075922   (226574) + ctg88-unknown-5212632-379-8746_LTR    Unspecified       1    379     (0)  525126   TG CA TTTTT TTACT
  2145    0.4  0.4  0.0  ctg1805       7115     7347    (18032) C ctg5-unknown-360684-234-1475_LTR      Unspecified     (0)    234       1  525596   TG CA AAAAT AAATG
  1243    9.0  0.0  0.0  ctg1807      31012    31177     (8541) C ctg169-unknown-2611856-166-15970_LTR  Unspecified     (0)    166       1  525694   TG CA AAAAG AAGAT
  1626   17.7  4.9  2.1  ctg1808      31037    31405     (7015) C ctg88-unknown-5212632-379-8746_LTR    Unspecified     (0)    379       1  525745   TG CA AATAA GAAAA
   891   12.5  9.2  0.0  ctg181      484079   484230  (1837055) + ctg169-unknown-2611856-166-15970_LTR  Unspecified       1    166     (0)  526484   TG CA ATCTT TTTTT
  1358   21.7  2.2  9.5  ctg181      679751   680214  (1641071) C ctg12-unknown-3968718-433-29729_LTR   Unspecified     (0)    433       1  526844   TG CA ATAAA AGAAA
  2077   10.3  1.1  2.1  ctg181      905995   906371  (1414914) C ctg567-unknown-148360-380-2868_LTR    Unspecified     (0)    373       1  527179   TG CA CCAAT CAATT
  2030    0.9  0.9  0.0  ctg181     1214119  1214347  (1106938) C ctg25-unknown-791607-234-28147_LTR    Unspecified     (0)    231       1  527632   TG CA CATTT ATTTT
  2779    5.0  0.0  2.3  ctg181     1225955  1226347  (1094938) + ctg106-unknown-7354438-394-1951_LTR   Unspecified       1    384     (0)  527651   TG CA TATAT TTAAT
  2140   17.2  0.5  3.5  ctg181     1696482  1696927   (624358) + ctg12-unknown-3968718-433-29729_LTR   Unspecified       1    433     (0)  528296   TG CA TTTCT TTCTT
  2617    5.9  1.3  0.0  ctg181     1873920  1874293   (446992) C ctg88-unknown-5212632-379-8746_LTR    Unspecified     (0)    379       1  528547   TG CA CAAAA GAAAA
  1940    0.9  1.3  0.0  ctg181     1965117  1965347   (355938) + ctg5-unknown-360684-234-1475_LTR      Unspecified       1    234     (0)  528679   TG CA AATAT ATTTT
  2395   10.7  1.1  0.3  ctg181     1981356  1981731   (339554) + ctg88-unknown-5212632-379-8746_LTR    Unspecified       1    379     (0)  528712   TG CA TTTTC TTATA
  2984    4.0  2.3  0.0  ctg181     2078805  2079203   (242082) + ctg70-unknown-7012064-408-27178_LTR   Unspecified       1    408     (0)  528826   TG CA ATAAC AAAAC
  1163   21.8  4.3  2.1  ctg181     2082280  2082650   (238635) + ctg88-unknown-5212632-379-8746_LTR    Unspecified       1    379     (0)  528828   TG CA TTTAC TTGGC
  2423    4.8 16.3  1.5  ctg1812      19926    20281    (16252) C ctg70-unknown-7012064-408-27178_LTR   Unspecified     (0)    408       1  529078   TG CA GTTTT GTTAT
  1824   12.6  0.3  3.3  ctg1813      21051    21363    (18522) C ctg9-unknown-3491074-304-5026_LTR     Unspecified     (0)    304       1  529137   TG CA GTTTT TTATT
  1227    9.0  0.0  0.0  ctg1814      71965    72130   (102506) C ctg169-unknown-2611856-166-15970_LTR  Unspecified     (0)    166       1  529292   TG CA AAAAA AAGAT
  2116    0.4  0.0  0.0  ctg182      451349   451582   (818611) C ctg5-unknown-360684-234-1475_LTR      Unspecified     (0)    234       1  530258   TG CA AAAAT AAAAA
  1976   18.0  0.9  3.9  ctg182      649790   650235   (619958) C ctg12-unknown-3968718-433-29729_LTR   Unspecified     (0)    433       1  530507   TG CA AAGAA AGAAA
  2853    6.1  0.0  0.0  ctg182      869478   869856   (400337) + ctg88-unknown-5212632-379-8746_LTR    Unspecified       1    379     (0)  530703   TG CA TTTTC TTGTC
  1390    6.6  0.0  0.0  ctg182      900366   900548   (369645) + ctg45-unknown-1738114-184-1334_LTR    Unspecified       1    183     (0)  530732   TG CA AAATG AATTC
  1474   11.3  0.8  1.2  ctg182      971487   971727   (298466) C ctg1858-Gypsy-52989-243-6331_LTR      Unspecified     (0)    240       1  530831   TG CA ACCAT ACCAT
  2521    6.0  4.1  0.8  ctg182     1013556  1013922   (256271) + ctg88-unknown-5212632-379-8746_LTR    Unspecified       1    379     (0)  530884   TG CA TTTTC TTCTC
  1901   16.4  3.0  3.7  ctg1822      53698    54133    (49719) + ctg12-unknown-3968718-433-29729_LTR   Unspecified       1    433     (0)  531360   TG CA TTTCT TTCTT
  1744   13.9  0.3  4.9  ctg1829      17812    18129    (62835) + ctg9-unknown-3491074-304-5026_LTR     Unspecified       1    304     (0)  531820   TG CA AATAA AAAAT
  1343   16.2 14.4  2.8  ctg183      402103   402484  (1266982) + ctg12-unknown-3968718-433-29729_LTR   Unspecified       1    425     (8)  532445   TG CA TTTCT TTAAT
  1641   11.1  4.8  6.6  ctg183      477930   478238  (1191228) + ctg9-unknown-3491074-304-5026_LTR     Unspecified       1    304     (0)  532566   TG CA AATAA AAAAT
  1322   21.0  2.1  2.9  ctg183      660352   660733  (1008733) C ctg88-unknown-5212632-379-8746_LTR    Unspecified     (0)    379       1  532874   TG CA TTCAA GTAAA
  1152   20.5  7.4  7.4  ctg183      966654   967032   (702434) + ctg88-unknown-5212632-379-8746_LTR    Unspecified       1    379     (0)  533388   TG CA TTTTC TTGGC
  1657   13.7  0.0 11.5  ctg183     1244266  1244604   (424862) + ctg9-unknown-3491074-304-5026_LTR     Unspecified       1    304     (0)  533771   TG CA AATAA AATAT
   923   13.2 21.0  8.2  ctg183     1251272  1251543   (417923) + ctg9-unknown-3491074-304-5026_LTR     Unspecified       1    304     (0)  533781   TG CA AATAA AATAT
  1717   11.5  1.9  8.9  ctg183     1291097  1291421   (378045) C ctg9-unknown-3491074-304-5026_LTR     Unspecified     (0)    304       1  533847   TG CA ATTTT TTATT
  1100   10.3  0.0  5.4  ctg183     1430292  1430466   (239000) + ctg169-unknown-2611856-166-15970_LTR  Unspecified       1    166     (0)  534083   TG CA ACTTT TTTTT
  1911   11.6  0.3  5.9  ctg183     1600977  1601297    (68169) + ctg9-unknown-3491074-304-5026_LTR     Unspecified       1    304     (0)  534319   TG CA AATAA AACAT
  2257   10.8  1.8  2.1  ctg183     1610483  1610862    (58604) C ctg88-unknown-5212632-379-8746_LTR    Unspecified     (0)    379       1  534331   TG CA GTCAA GAAAA
  1228    8.5  0.6  0.0  ctg1831      18041    18205    (50322) C ctg169-unknown-2611856-166-15970_LTR  Unspecified     (0)    166       1  534545   TG CA AAAAA AAAAT
  1717   12.3  6.6  1.3  ctg1832      34114    34402    (70980) C ctg9-unknown-3491074-304-5026_LTR     Unspecified     (0)    304       1  534670   TG CA ATTTT TTATT
  1993   16.4  2.5  3.9  ctg184      127125   127563  (2912574) C ctg12-unknown-3968718-433-29729_LTR   Unspecified     (0)    433       1  535269   TG CA AAGAA AGGAA
  1719   17.1  5.7  3.2  ctg184      137025   137447  (2902690) C ctg12-unknown-3968718-433-29729_LTR   Unspecified     (0)    433       1  535284   TG CA AAGAA AGGAA
  2116    0.4  0.0  0.0  ctg184      154781   155014  (2885123) + ctg5-unknown-360684-234-1475_LTR      Unspecified       1    234     (0)  535306   TG CA AATAT ATTTT
  1288    7.8  0.0  0.0  ctg184      526400   526565  (2513572) + ctg169-unknown-2611856-166-15970_LTR  Unspecified       1    166     (0)  535813   TG CA ATCTT TTTTT
  2696    3.3  3.3  0.0  ctg184      554421   554751  (2485386) C ctg248-unknown-104233-342-3004_LTR    Unspecified     (0)    342       1  535854   TG CA GAAAA GAAAT
  1437    9.6  1.0  0.0  ctg184      733010   733207  (2306930) + ctg146-unknown-2317600-200-2261_LTR   Unspecified       1    200     (0)  536141   TG CA CAAGC CGAGC
  2993    5.6  3.9  4.4  ctg184      753369   753800  (2286337) C ctg253-unknown-495284-430-2373_LTR    Unspecified     (0)    430       1  536157   TG CA CAATA CAATA
  1530    9.0  0.0  0.0  ctg184      768085   768284  (2271853) + ctg146-unknown-2317600-200-2261_LTR   Unspecified       1    200     (0)  536167   TG CA CGAGC CTAGC
  2578    8.2  0.8  0.0  ctg184      781365   781740  (2258397) + ctg88-unknown-5212632-379-8746_LTR    Unspecified       1    379     (0)  536177   TG CA TTTTC TTACC
  1550    9.0  0.0  0.0  ctg184      800702   800901  (2239236) + ctg146-unknown-2317600-200-2261_LTR   Unspecified       1    200     (0)  536209   TG CA CAAGC CAAGC
  3768    7.0  1.1  3.8  ctg184     1898322  1898868  (1141269) C ctg104-unknown-5705698-538-1944_LTR   Unspecified     (0)    533       1  537479   TG CA TAATA TCAGA
  1609   19.7  5.2  3.5  ctg184     2093660  2094085   (946052) C ctg12-unknown-3968718-433-29729_LTR   Unspecified     (0)    433       1  537665   TG CA AAAAA AGAAA
  2841    6.0  0.8  2.6  ctg1845      16398    16788    (21894) C ctg106-unknown-7354438-394-1951_LTR   Unspecified     (0)    384       1  539140   TG CA AGTAG ATTGG
  1384    9.1  1.5  0.0  ctg185       55148    55344  (2549071) C ctg146-unknown-2317600-200-2261_LTR   Unspecified     (0)    200       1  539494   TG CA GCTCG GCTTG
   994   15.7  1.7  0.6  ctg185      122703   122881  (2481534) + ctg45-unknown-1738114-184-1334_LTR    Unspecified       1    181     (2)  539613   TG CA AAAAA AAAAT
   721   20.3 14.1  8.7  ctg185      129451   129811  (2474604) C ctg88-unknown-5212632-379-8746_LTR    Unspecified     (0)    379       1  539633   TG CA ATAAA GAAAA
  3540    3.9  0.9  0.9  ctg185      169376   169814  (2434601) C ctg84-unknown-3103121-439-11032_LTR   Unspecified     (0)    439       1  539673   TG CA ATAGT ATAGT
  2426    2.4  0.0 17.5  ctg185      524018   524419  (2079996) C ctg248-unknown-104233-342-3004_LTR    Unspecified     (0)    342       1  540112   TG CA GAAAA GAAAA
  1054   12.0  0.0  1.2  ctg185      613817   613984  (1990431) C ctg169-unknown-2611856-166-15970_LTR  Unspecified     (0)    166       1  540261   TG CA AATAA AATAT
  1532   10.0  0.0  0.0  ctg185      642408   642607  (1961808) C ctg146-unknown-2317600-200-2261_LTR   Unspecified     (0)    200       1  540300   TG CA GCTCG GCTCG
  1857   16.2 11.2  1.8  ctg185      884190   884592  (1719823) C ctg119-unknown-1662475-440-9762_LTR   Unspecified     (0)    440       1  540739   TG CA TGTAT TTTAT
  2456    7.2  7.9  3.4  ctg185      901128   901518  (1702897) C ctg70-unknown-7012064-408-27178_LTR   Unspecified     (0)    408       1  540765   TG CA GTTAT GGTAT
   940   10.2  5.7  0.0  ctg185      945899   946055  (1658360) C ctg169-unknown-2611856-166-15970_LTR  Unspecified     (0)    166       1  540841   TG CA AAAAA AAGAT
   910   16.1  0.5  2.2  ctg185      981515   981698  (1622717) + ctg45-unknown-1738114-184-1334_LTR    Unspecified       1    181     (2)  540911   TG CA GACCG AATCG
  2840    7.5  1.8  3.5  ctg185     1000766  1001205  (1603210) C ctg12-unknown-3968718-433-29729_LTR   Unspecified     (0)    433       1  540948   TG CA AAGAA AGAAA
  1186   20.7  2.2 10.3  ctg185     1083974  1084382  (1520033) C ctg88-unknown-5212632-379-8746_LTR    Unspecified     (0)    379       1  541101   TG CA TACAA GAAAA
   909    9.5 12.2  0.0  ctg185     1246194  1246341  (1358074) + ctg169-unknown-2611856-166-15970_LTR  Unspecified       1    166     (0)  541409   TG CA ATCTT ATTTT
  7128    5.6 10.2  6.7  ctg185     1289049  1290241  (1314174) + ctg22-unknown-11118525-1233-4755_LTR  Unspecified       1   1233     (0)  541507   TG CA AACGT AACGT
  2137    0.4  0.0  0.0  ctg185     1637709  1637942   (966473) C ctg5-unknown-360684-234-1475_LTR      Unspecified     (0)    234       1  542096   TG CA AAAAT AAAAT
  2753    5.5  0.0  2.4  ctg185     1658604  1658991   (945424) + ctg88-unknown-5212632-379-8746_LTR    Unspecified       1    379     (0)  542151   TG CA TTTTC TTGTC
  1869   15.1  2.4  2.9  ctg185     1757403  1757783   (846632) C ctg88-unknown-5212632-379-8746_LTR    Unspecified     (0)    379       1  542341   TG CA AATAA TAAAA
  1574   17.6  2.4  2.6  ctg185     1858817  1859196   (745219) C ctg88-unknown-5212632-379-8746_LTR    Unspecified     (0)    379       1  542551   TG CA AAGAA GAAAA
  1865   16.3  2.7  1.9  ctg185     1934730  1935105   (669310) C ctg88-unknown-5212632-379-8746_LTR    Unspecified     (0)    379       1  542681   TG CA GTCAA GAAAA
  2931    4.4  5.0  2.5  ctg1856      39610    40032    (26111) + ctg12-unknown-3968718-433-29729_LTR   Unspecified       1    433     (0)  543555   TG CA TTTCT TTCTT
  1044    9.2  0.5 12.1  ctg186        3617     3801  (1259683) + ctg169-unknown-2611856-166-15970_LTR  Unspecified       1    166     (0)  543793   TG CA TTTTT TTTTT
  1405    6.6  0.0  1.5  ctg186      378842   379041   (884443) C ctg1025-Gypsy-9709-198-5993_LTR       Unspecified     (0)    197       1  544214   TG CA ATTAA ATTAA
  3452    6.7  0.0  0.0  ctg186      970195   970630   (292854) C ctg10-Gypsy-2075187-437-2501_LTR      Unspecified     (0)    436       1  544905   TG CA CCAAT CTATT
  2116    0.4  0.0  0.0  ctg1862      50292    50525    (13216) + ctg5-unknown-360684-234-1475_LTR      Unspecified       1    234     (0)  545373   TG CA ATTAT ATTTT
  1817    0.5  4.1  0.0  ctg1862      59333    59552     (4189) + ctg5-unknown-360684-234-1475_LTR      Unspecified       6    234     (0)  545375   TG CA ATTGA ATTTA
  2414    7.5  2.1  0.8  ctg187      344493   344866  (1002391) + ctg88-unknown-5212632-379-8746_LTR    Unspecified       1    379     (0)  546165   TG CA TTTTC TTATA
  2116    0.4  0.0  0.0  ctg187      714255   714488   (632769) + ctg5-unknown-360684-234-1475_LTR      Unspecified       1    234     (0)  546764   TG CA AGTTT ATTTT
  1286    6.0  0.0  0.0  ctg187     1253581  1253746    (93511) + ctg169-unknown-2611856-166-15970_LTR  Unspecified       1    166     (0)  547455   TG CA ATCTT TTTTT
  2392    4.6  4.9  0.0  ctg1874       9677    10002    (27407) + ctg248-unknown-104233-342-3004_LTR    Unspecified       1    342     (0)  547878   TG CA TTTTC TTTTC
  2124    0.8  0.0  0.0  ctg188      303235   303468   (910574) C ctg5-unknown-360684-234-1475_LTR      Unspecified     (0)    234       1  548544   TG CA AAAAT AAAAT
  2116    0.4  0.0  0.0  ctg188      445474   445707   (768335) + ctg5-unknown-360684-234-1475_LTR      Unspecified       1    234     (0)  548722   TG CA CATTT ATTTT
  2096    0.8  0.0  0.0  ctg188      499323   499556   (714486) C ctg5-unknown-360684-234-1475_LTR      Unspecified     (0)    234       1  548791   TG CA AAAAT AAAAA
  1874   16.1  1.9  1.6  ctg188      641775   642152   (571890) C ctg88-unknown-5212632-379-8746_LTR    Unspecified     (0)    379       1  548952   TG CA CTAAA GAAAA
  2852    4.3  1.1  0.8  ctg188      824764   825141   (388901) C ctg88-unknown-5212632-379-8746_LTR    Unspecified     (0)    379       1  549159   TG CA TTAAA GAAAA
  2116    0.4  0.0  0.0  ctg188      916363   916596   (297446) C ctg5-unknown-360684-234-1475_LTR      Unspecified     (0)    234       1  549289   TG CA AAAAT AAACG
  1046   10.9  0.6  4.8  ctg1889      96103    96275    (62319) C ctg169-unknown-2611856-166-15970_LTR  Unspecified     (0)    166       1  550529   TG CA AAAAA AAGAT
  3067    4.5  2.3  3.5  ctg189       47421    47858  (1153899) C ctg12-unknown-3968718-433-29729_LTR   Unspecified     (0)    433       1  550663   TG CA AAGAA AGAAA
  1317    6.6  0.0  0.0  ctg189      355391   355556   (846201) C ctg169-unknown-2611856-166-15970_LTR  Unspecified     (0)    166       1  551162   TG CA AACAA AATAT
  2496    6.9  7.7  3.4  ctg189      371105   371496   (830261) C ctg70-unknown-7012064-408-27178_LTR   Unspecified     (0)    408       1  551180   TG CA GTTTT GGTAT
  1747   12.1  0.3 11.8  ctg189      584306   584644   (617113) C ctg9-unknown-3491074-304-5026_LTR     Unspecified     (0)    304       1  551470   TG CA CTTTT TTATT
  1014   10.1  0.0  0.0  ctg189      754388   754545   (447212) C ctg57-Gypsy-1309654-158-6666_LTR      Unspecified     (0)    158       1  551730   TG CA ACAGT ACAAT
  1965   17.5  1.1  3.9  ctg189      835539   835983   (365774) + ctg12-unknown-3968718-433-29729_LTR   Unspecified       1    433     (0)  551845   TG CA TTTCT TTATT
  2628    1.9  5.9  0.0  ctg189      866819   867141   (334616) C ctg248-unknown-104233-342-3004_LTR    Unspecified     (0)    342       1  551895   TG CA GAAAA GAATA
  1094   11.5  3.2  4.2  ctg189     1011103  1011320   (190437) + ctg287-Gypsy-53325-216-11800_LTR      Unspecified       1    216     (0)  552085   TG CA CGTTA CAGTA
  1375   13.4  3.9  4.9  ctg189     1078459  1078765   (122992) C ctg9-unknown-3491074-304-5026_LTR     Unspecified     (0)    304       1  552198   TG CA TTTTT TTATT
  1249    7.9  1.2  0.0  ctg1890      17497    17660    (20517) C ctg169-unknown-2611856-166-15970_LTR  Unspecified     (0)    166       1  552419   TG CA AAAAA AAGAT
  3230    4.2  0.2  0.0  ctg1897      40676    41082    (32142) C ctg70-unknown-7012064-408-27178_LTR   Unspecified     (0)    408       1  552715   TG CA GTTTT GTTAT
  2839    4.4  0.0  0.0  ctg19       708213   708554  (5075874) + ctg248-unknown-104233-342-3004_LTR    Unspecified       1    342     (0)  553720   TG CA TTTTC TTTAT
  2565    6.9  3.7  2.5  ctg19      1101420  1101822  (4682606) C ctg70-unknown-7012064-408-27178_LTR   Unspecified     (0)    408       1  554222   TG CA GTTTT GTTAT
  1831    4.2 20.4  0.0  ctg19      1443688  1443971  (4340457) C ctg248-unknown-104233-342-3004_LTR    Unspecified     (0)    342       1  554686   TG CA GGCAA GAAAA
  2137    0.4  0.0  0.0  ctg19      1525290  1525523  (4258905) C ctg5-unknown-360684-234-1475_LTR      Unspecified     (0)    234       1  554827   TG CA AAAAT AAAAT
  1545    8.0 23.6  0.2  ctg19      1532996  1533346  (4251082) + ctg12-unknown-3968718-433-29729_LTR   Unspecified       1    433     (0)  554835   TG CA TTTCT TTCTT
  7681    6.1  6.9  4.1  ctg19      1763990  1765190  (4019238) C ctg22-unknown-11118525-1233-4755_LTR  Unspecified     (0)   1233       1  555223   TG CA ATAAT ATAAT
  2113    0.8  0.0  0.0  ctg19      1826831  1827064  (3957364) C ctg5-unknown-360684-234-1475_LTR      Unspecified     (0)    234       1  555324   TG CA AAAAT AAAGG
  1190    5.5  9.3  1.5  ctg19      1925618  1925800  (3858628) C ctg1025-Gypsy-9709-198-5993_LTR       Unspecified     (0)    197       1  555495   TG CA ATGTT ATGTT
  1268   21.0  4.9  1.1  ctg19      2090632  2090996  (3693432) C ctg88-unknown-5212632-379-8746_LTR    Unspecified     (0)    379       1  555723   TG CA CAGAA GAAAA
  1823    3.0  0.0  0.9  ctg19      2279544  2279777  (3504651) C ctg650-Gypsy-17099-234-4941_LTR       Unspecified     (0)    232       1  555989   TG CA GCTGG GCTGG
  8168    4.7  1.5  1.4  ctg19      2344321  2345374  (3439054) C ctg84-unknown-2286329-1055-11319_LTR  Unspecified     (0)   1055       1  556083   TG CA AAACT AAACT
  1458   13.7  0.8 23.7  ctg19      2369019  2369391  (3415037) + ctg9-unknown-3491074-304-5026_LTR     Unspecified       1    304     (0)  556109   TG CA AATAA AAAAT
  1355    3.0  3.0  2.0  ctg19      2453244  2453445  (3330983) + ctg847-unknown-44268-204-7814_LTR     Unspecified       1    204     (0)  556216   TG CA CCCTG TGCTG
  7497    2.5  7.5  1.9  ctg19      2572071  2573070  (3211358) + ctg84-unknown-2286329-1055-11319_LTR  Unspecified       1   1055     (0)  556333   TG CA AGTTT AGTTT
  1280    8.4  2.2  0.6  ctg19      3046332  3046511  (2737917) + ctg45-unknown-1738114-184-1334_LTR    Unspecified       1    183     (0)  556888   TG CA CTGCT CTGCT
  8137    5.5  4.2  5.1  ctg19      3255078  3256321  (2528107) + ctg22-unknown-11118525-1233-4755_LTR  Unspecified       1   1233     (0)  557233   TG CA CTCTT CTCTT
  2137    0.4  0.0  0.0  ctg19      3414154  3414387  (2370041) + ctg5-unknown-360684-234-1475_LTR      Unspecified       1    234     (0)  557435   TG CA ATTTT ATTTT
   920   19.2 10.0  4.8  ctg19      3582976  3583336  (2201092) C ctg88-unknown-5212632-379-8746_LTR    Unspecified     (0)    379       1  557701   TG CA GGTAA GAAAA
  2573    4.8  1.6  0.5  ctg19      3621308  3621682  (2162746) C ctg88-unknown-5212632-379-8746_LTR    Unspecified     (0)    379       1  557760   TG CA CACAA GAAAA
  1164   10.2  0.0  0.0  ctg19      4089845  4090010  (1694418) + ctg169-unknown-2611856-166-15970_LTR  Unspecified       1    166     (0)  558497   TG CA ATCTT TTTTT
  1476   10.1  0.5  0.0  ctg19      4390259  4390457  (1393971) + ctg146-unknown-2317600-200-2261_LTR   Unspecified       1    200     (0)  558880   TG CA CGAGC CTAGC
  1172    9.0  0.0  0.0  ctg19      4987151  4987316   (797112) + ctg169-unknown-2611856-166-15970_LTR  Unspecified       1    166     (0)  559606   TG CA ATCTT TTTTT
  1881   18.5  1.4  3.7  ctg19      5427671  5428113   (356315) C ctg12-unknown-3968718-433-29729_LTR   Unspecified     (0)    433       1  560106   TG CA AAGAA AGAAA
  1218   10.2  0.0  0.0  ctg19      5739994  5740159    (44269) C ctg169-unknown-2611856-166-15970_LTR  Unspecified     (0)    166       1  560573   TG CA AAAAA AAGAC
  2553    9.7  1.8  4.4  ctg190      249861   250304  (2198106) C ctg12-unknown-3968718-433-29729_LTR   Unspecified     (0)    433       1  560951   TG CA AAGAA AGAAA
  3908    7.0  0.4  3.8  ctg190      459823   460373  (1988037) + ctg104-unknown-5705698-538-1944_LTR   Unspecified       1    533     (0)  561195   TG CA TCTGA TGTGG
  2116    0.4  0.0  0.0  ctg190      991076   991309  (1457101) C ctg5-unknown-360684-234-1475_LTR      Unspecified     (0)    234       1  561766   TG CA AAAAT AAATT
   816   19.7  0.4 18.0  ctg190     1123853  1124087  (1324323) C ctg146-unknown-2317600-200-2261_LTR   Unspecified     (0)    200       1  561916   TG CA GCTCG ACTCG
  2730    5.6  1.6  1.9  ctg190     1775907  1776286   (672124) C ctg88-unknown-5212632-379-8746_LTR    Unspecified     (0)    379       1  562702   TG CA GGCAA GAAAA
  1032   18.8  7.7  8.0  ctg190     1952695  1953046   (495364) + ctg7-unknown-6699749-351-4093_LTR     Unspecified       1    351     (0)  562925   TG CA TATTT AAATT
  1830    0.5  6.3  0.4  ctg190     2270725  2270945   (177465) C ctg5-unknown-360684-234-1475_LTR      Unspecified     (0)    234       1  563313   TG CA AAAAT AAAAT
  1381   10.3  2.6  0.0  ctg190     2442298  2442492     (5918) C ctg146-unknown-2317600-200-2261_LTR   Unspecified     (0)    200       1  563502   TG CA GCTCG GCTCG
  1983    0.9  2.2  0.0  ctg1906       2352     2580    (33507) C ctg5-unknown-360684-234-1475_LTR      Unspecified     (0)    234       1  563831   TG CA AAAAT AAATA
  2126    0.8  0.0  0.0  ctg191      243839   244072  (1323239) + ctg5-unknown-360684-234-1475_LTR      Unspecified       1    234     (0)  564503   TG CA TGTTT ATTTT
  2378    6.9  4.7  0.8  ctg191      276794   277158  (1290153) + ctg88-unknown-5212632-379-8746_LTR    Unspecified       1    379     (0)  564554   TG CA TTTTC TTCTC
   764    6.7  0.0  9.2  ctg191      365605   365735  (1201576) + ctg1032-Gypsy-96025-132-4334_LTR      Unspecified       1    120     (0)  564706   TG CA GTTTG GTTTG
  1959    2.1  1.7  0.4  ctg191      898397   898636   (668675) C ctg2-Gypsy-2362345-246-4969_LTR       Unspecified     (0)    243       1  565529   TG CA CAAGT CAAGT
  1776    0.5  9.3  0.0  ctg191     1227255  1227468   (339843) + ctg5-unknown-360684-234-1475_LTR      Unspecified       1    234     (0)  566024   TG CA TCTTT ATTTT
  1498    3.0  0.0  4.6  ctg191     1343650  1343855   (223456) C ctg226-Gypsy-650193-206-8031_LTR      Unspecified     (0)    197       1  566234   TG CA CATAT CATAT
  2612    7.5  5.0  2.1  ctg191     1362306  1362726   (204585) C ctg12-unknown-3968718-433-29729_LTR   Unspecified     (0)    433       1  566248   TG CA AAGAA AGAAA
  1002    8.9  0.0 22.9  ctg192      286353   286556   (939150) C ctg169-unknown-2611856-166-15970_LTR  Unspecified     (0)    166       1  567420   TG CA AAAAA AAGAT
  1239    8.4  0.0  0.0  ctg192      938213   938378   (287328) C ctg169-unknown-2611856-166-15970_LTR  Unspecified     (0)    166       1  568262   TG CA AAAAA AAGAT
  1310    7.8  0.0  0.0  ctg1927      33464    33629     (2060) C ctg169-unknown-2611856-166-15970_LTR  Unspecified     (0)    166       1  569347   TG CA AAAAA AATAT
  2889    5.0  0.0  0.3  ctg193      308848   309227   (930872) C ctg88-unknown-5212632-379-8746_LTR    Unspecified     (0)    379       1  569800   TG CA TACAA GAAAA
  1753    0.5  9.3  0.0  ctg193      442722   442935   (797164) C ctg5-unknown-360684-234-1475_LTR      Unspecified     (0)    234       1  569992   TG CA AAAAT AAAAT
  2137    0.4  0.0  0.0  ctg193      627686   627919   (612180) + ctg5-unknown-360684-234-1475_LTR      Unspecified       1    234     (0)  570239   TG CA ATTTT ATTTT
  1229    5.0  3.1  0.0  ctg193      900732   900892   (339207) + ctg169-unknown-2611856-166-15970_LTR  Unspecified       1    166     (0)  570585   TG CA ATCTT TTTTT
  1191    9.0  0.0  1.8  ctg193      914288   914456   (325643) C ctg169-unknown-2611856-166-15970_LTR  Unspecified     (0)    166       1  570613   TG CA AAAAA AAGAT
  2984    6.5  0.2  3.5  ctg193     1107177  1107623   (132476) + ctg12-unknown-3968718-433-29729_LTR   Unspecified       1    433     (0)  570879   TG CA TTTTT TTCTT
   955   10.1 11.4  0.0  ctg193     1124057  1124205   (115894) + ctg169-unknown-2611856-166-15970_LTR  Unspecified       1    166     (0)  570909   TG CA ATCTT TTTTT
   955   10.1 11.4  0.0  ctg193     1149293  1149441    (90658) + ctg169-unknown-2611856-166-15970_LTR  Unspecified       1    166     (0)  570949   TG CA ATCTT TTTTT
  2005   10.6  0.6  3.6  ctg193     1219188  1219500    (20599) C ctg9-unknown-3491074-304-5026_LTR     Unspecified     (0)    304       1  571016   TG CA ATTTT TTATT
  1582    9.0  0.0  0.0  ctg1933      59619    59818    (32180) + ctg146-unknown-2317600-200-2261_LTR   Unspecified       1    200     (0)  571210   TG CA CAAGC CGAGC
  1582    9.0  0.0  0.0  ctg1933      65343    65542    (26456) + ctg146-unknown-2317600-200-2261_LTR   Unspecified       1    200     (0)  571223   TG CA CAAGC CGAGC
  2145    0.4  0.4  0.0  ctg1939      10523    10755    (24424) C ctg5-unknown-360684-234-1475_LTR      Unspecified     (0)    234       1  571621   TG CA AAAAT AAAAA
  2510    4.9  4.0  0.0  ctg194      235891   236219  (1828000) + ctg248-unknown-104233-342-3004_LTR    Unspecified       1    342     (0)  571896   TG CA CTTTC TTTTG
  1272    7.3  0.6  0.0  ctg194      267778   267942  (1796277) + ctg169-unknown-2611856-166-15970_LTR  Unspecified       1    166     (0)  571935   TG CA ATCTT TTTTT
  4262   11.9  9.6  3.4  ctg194      359169   359977  (1704242) C ctg539-unknown-241731-858-10548_LTR   Unspecified     (0)    858       1  572040   TG CA CTATT TTTTT
  1382    8.4  5.3  0.0  ctg194      544977   545166  (1519053) + ctg146-unknown-2317600-200-2261_LTR   Unspecified       1    200     (0)  572275   TG CA CGAGC CGAGC
  2137    0.4  0.0  0.0  ctg194      923543   923776  (1140443) + ctg5-unknown-360684-234-1475_LTR      Unspecified       1    234     (0)  572716   TG CA CCTTT ATTTT
  8375    4.9  5.1  4.4  ctg194     1210874  1212098   (852121) + ctg22-unknown-11118525-1233-4755_LTR  Unspecified       1   1233     (0)  573026   TG CA CTGAT CTGAT
  1852    1.7  4.3  0.4  ctg194     1302976  1303209   (761010) + ctg2-Gypsy-2362345-246-4969_LTR       Unspecified       1    243     (0)  573144   TG CA ATATG TTTTG
  1563   11.7  7.1  8.6  ctg194     1577659  1577966   (486253) + ctg9-unknown-3491074-304-5026_LTR     Unspecified       1    304     (0)  573449   TG CA AATAA AAAAT
  2217   13.3  2.0  0.6  ctg1943      18433    18786    (22474) + ctg57-Gypsy-2513599-359-4600_LTR      Unspecified       1    359     (0)  574116   TG CA ATATA TAATA
  2116    0.4  0.0  0.0  ctg195      123123   123356  (1060960) C ctg5-unknown-360684-234-1475_LTR      Unspecified     (0)    234       1  574533   TG CA AAAAT AAAAA
  8760    5.3  2.9  3.7  ctg195      409443   410685   (773631) C ctg22-unknown-11118525-1233-4755_LTR  Unspecified     (0)   1233       1  574853   TG CA AGCCC AGCCC
  1929    2.6  1.7  0.8  ctg1958      28538    28769     (6386) C ctg5-unknown-360684-234-1475_LTR      Unspecified     (0)    234       1  576243   TG CA AAAAT AAATT
  2424    4.9  4.3  0.0  ctg1958      34278    34605      (550) C ctg248-unknown-104233-342-3004_LTR    Unspecified     (0)    342       1  576250   TG CA GAAAA GAAAA
  1226    3.0  5.4  0.0  ctg196      335084   335251  (5769524) C ctg103-Gypsy-3476419-177-3971_LTR     Unspecified     (0)    177       1  576755   TG CA GTTAT GTTAT
  1199    8.5  0.6  0.0  ctg196      651248   651412  (5453363) + ctg169-unknown-2611856-166-15970_LTR  Unspecified       1    166     (0)  577164   TG CA ATTTT TTTTT
  1976   16.5  1.8  3.2  ctg196      949358   949796  (5154979) C ctg12-unknown-3968718-433-29729_LTR   Unspecified     (0)    433       1  577565   TG CA AAGAA AGAAA
  1200    7.4  2.5  0.0  ctg196     1146669  1146830  (4957945) C ctg169-unknown-2611856-166-15970_LTR  Unspecified     (0)    166       1  577815   TG CA AAAAA AAGAT
  1084    7.6  0.0 14.9  ctg196     1183165  1183364  (4921411) C ctg107-unknown-3291591-178-4573_LTR   Unspecified     (0)    178       5  577872   TG CA ATATA TAATA
  1122    7.4  1.8  4.2  ctg196     1183256  1183425  (4921350) C ctg169-unknown-2611856-166-15970_LTR  Unspecified     (0)    166       1  577873   TG CA AAAAA AAGAT
  1701   12.4  7.8  0.0  ctg196     1242718  1242999  (4861776) + ctg9-unknown-3491074-304-5026_LTR     Unspecified       1    304     (0)  577956   TG CA AATAA AAAAT
  2472    6.8  3.5  1.1  ctg196     1330856  1331225  (4773550) C ctg88-unknown-5212632-379-8746_LTR    Unspecified     (0)    379       1  578077   TG CA GTTAA GAAAA
  3463    1.5  0.7  0.2  ctg196     1592684  1593087  (4511688) + ctg127-Gypsy-684564-407-6120_LTR      Unspecified       1    406     (0)  578454   TG CA ATAGG ATAGG
  1489   12.6  9.6  1.0  ctg196     1828131  1828410  (4276365) + ctg9-unknown-3491074-304-5026_LTR     Unspecified       1    304     (0)  578807   TG CA AATAA AAAAT
  2759    3.5  4.3  2.1  ctg196     1973683  1974058  (4130717) C ctg106-unknown-7354438-394-1951_LTR   Unspecified     (0)    384       1  579008   TG CA GGCAG GTAAG
  2467    9.8  0.3  0.5  ctg196     2105843  2106222  (3998553) C ctg88-unknown-5212632-379-8746_LTR    Unspecified     (0)    379       1  579133   TG CA GTTAA GAAAA
  5952   10.8 12.9  2.6  ctg196     2336407  2337526  (3767249) + ctg22-unknown-11118525-1233-4755_LTR  Unspecified       1   1233     (0)  579461   TG CA ATTAC ATTAC
  2889    7.8 15.1  0.2  ctg196     2401313  2401748  (3703027) C ctg212-Gypsy-250180-501-8024_LTR      Unspecified     (0)    501       1  579557   TG CA GGAAT GGAAT
  8289    7.1  1.5  5.7  ctg196     2867139  2868422  (3236353) + ctg22-unknown-11118525-1233-4755_LTR  Unspecified       1   1233     (0)  580330   TG CA TATTC TATTC
  2307    8.3  5.5  1.1  ctg196     2946146  2946508  (3158267) C ctg88-unknown-5212632-379-8746_LTR    Unspecified     (0)    379       1  580476   TG CA TACAA GAAAA
   979   22.4  2.1 11.7  ctg196     3012169  3012552  (3092223) C ctg7-unknown-6699749-351-4093_LTR     Unspecified     (0)    351       1  580574   TG CA AATTT AAATG
  2050    0.4  1.3  0.0  ctg196     3014522  3014752  (3090023) C ctg5-unknown-360684-234-1475_LTR      Unspecified     (0)    234       1  580576   TG CA AAAAT ATAAT
  2753    6.6  0.0  0.3  ctg196     3407840  3408219  (2696556) + ctg88-unknown-5212632-379-8746_LTR    Unspecified       1    379     (0)  581242   TG CA TTTTC TTATG
  2656    5.2  3.8  0.5  ctg196     3439211  3439577  (2665198) C ctg88-unknown-5212632-379-8746_LTR    Unspecified     (0)    379       1  581292   TG CA TATAA GAAAA
  1077   18.4 15.9  1.9  ctg196     3573767  3574099  (2530676) + ctg88-unknown-5212632-379-8746_LTR    Unspecified       1    379     (0)  581487   TG CA TTTTC TTGTC
  2107    0.8  0.0  0.0  ctg196     3680424  3680657  (2424118) + ctg5-unknown-360684-234-1475_LTR      Unspecified       1    234     (0)  581614   TG CA CTTTT ATTTT
  2047   16.4  1.4  3.2  ctg196     3711418  3711858  (2392917) + ctg12-unknown-3968718-433-29729_LTR   Unspecified       1    433     (0)  581660   TG CA TTTCT TTCTT
  1768   12.7  0.6  8.9  ctg196     3867873  3868201  (2236574) + ctg9-unknown-3491074-304-5026_LTR     Unspecified       1    304     (0)  581903   TG CA AATAA AAAAT
  1393   19.8  5.8  1.3  ctg196     4211949  4212311  (1892464) C ctg88-unknown-5212632-379-8746_LTR    Unspecified     (0)    379       1  582149   TG CA GACAA GAAGA
  2386    9.2  2.7  0.3  ctg196     4264134  4264503  (1840272) + ctg88-unknown-5212632-379-8746_LTR    Unspecified       1    379     (0)  582229   TG CA TTTTC TTGAC
   714   23.8 11.1  5.8  ctg196     4504648  4505008  (1599767) C ctg88-unknown-5212632-379-8746_LTR    Unspecified     (0)    379       1  582522   TG CA AGAAA GAAAA
  8528    6.4  2.8  3.7  ctg196     4581148  4582391  (1522384) + ctg22-unknown-11118525-1233-4755_LTR  Unspecified       1   1233     (0)  582627   TG CA TATTA TATAA
  1051   22.0  9.6  1.3  ctg196     4730202  4730482  (1374293) C ctg9-unknown-3491074-304-5026_LTR     Unspecified     (0)    304       1  582807   TG CA ATTTT TTATT
  2137    0.4  0.0  0.0  ctg196     4769709  4769942  (1334833) + ctg5-unknown-360684-234-1475_LTR      Unspecified       1    234     (0)  582843   TG CA TATTT ATTTT
  1264    8.4  0.0  0.0  ctg196     5081069  5081234  (1023541) C ctg169-unknown-2611856-166-15970_LTR  Unspecified     (0)    166       1  583241   TG CA AAAAA AAGAT
  2527    8.9  3.5  2.2  ctg196     5363053  5363455   (741320) C ctg70-unknown-7012064-408-27178_LTR   Unspecified     (0)    408       1  583689   TG CA GTTTT GGTAT
  3034    7.1  2.4  0.7  ctg196     5385263  5385716   (719059) C ctg154-unknown-2594507-462-2465_LTR   Unspecified     (0)    462       1  583709   TG CA CTTCT TTTAT
  2045    1.2  0.0  0.8  ctg196     5435883  5436127   (668648) C ctg2-Gypsy-2362345-246-4969_LTR       Unspecified     (0)    243       1  583783   TG CA GACAC GACAC
  2115    0.8  0.0  0.0  ctg196     5450653  5450886   (653889) + ctg5-unknown-360684-234-1475_LTR      Unspecified       1    234     (0)  583817   TG CA GATTT ATTTT
  1603    0.5 10.5  0.0  ctg196     5673206  5673414   (431361) + ctg25-unknown-791607-234-28147_LTR    Unspecified       1    231     (0)  584153   TG CA AAAAT AAAGA
  1233    6.7  0.6  0.0  ctg196     5945293  5945457   (159318) C ctg169-unknown-2611856-166-15970_LTR  Unspecified     (0)    166       1  584542   TG CA AAAAT AAGAT
  2706    5.4  1.6  0.0  ctg196     5960816  5961188   (143587) C ctg88-unknown-5212632-379-8746_LTR    Unspecified     (0)    379       1  584557   TG CA CACAA GAAAA
  1941    1.8  2.6  0.0  ctg1964      17075    17302    (18055) + ctg5-unknown-360684-234-1475_LTR      Unspecified       1    234     (0)  584951   TG CA TATTT ATTTT
  1497   20.4  5.2  2.8  ctg197     1069879  1070301   (292033) + ctg12-unknown-3968718-433-29729_LTR   Unspecified       1    433     (0)  586687   TG CA GTCTT CTCGT
  2806    4.4  0.0  2.3  ctg198       71740    72132  (1064134) + ctg106-unknown-7354438-394-1951_LTR   Unspecified       1    384     (0)  587440   TG CA CCAAT ATAAT
  2784    4.7  0.0  2.3  ctg198       74233    74625  (1061641) C ctg106-unknown-7354438-394-1951_LTR   Unspecified     (0)    384       1  587445   TG CA ATTAT ATTGG
  2780    4.5  0.0  0.3  ctg198      319615   319994   (816272) + ctg88-unknown-5212632-379-8746_LTR    Unspecified       1    379     (0)  587838   TG CA TTTTC TTATC
  2393    3.8  1.3  0.3  ctg198      716126   716440   (419826) C ctg170-Gypsy-4799158-319-5622_LTR     Unspecified     (0)    318       1  588585   TG CA ACGAT ACGAT
  2306    4.4 11.4  0.3  ctg198      889804   890144   (246122) C ctg88-unknown-5212632-379-8746_LTR    Unspecified     (0)    379       1  588868   TG CA AACAA GAAAA
  2083    0.4  0.9  0.0  ctg198      906746   906977   (229289) + ctg5-unknown-360684-234-1475_LTR      Unspecified       1    234     (0)  588900   TG CA CCTTT ATTTT
  2022    0.4  1.7  0.0  ctg198      974901   975130   (161136) C ctg5-unknown-360684-234-1475_LTR      Unspecified     (0)    234       1  589046   TG CA AAAAT AAATT
  1014   12.1  0.0  3.6  ctg198      988773   988944   (147322) C ctg169-unknown-2611856-166-15970_LTR  Unspecified     (0)    166       1  589075   TG CA AAAAA AAGAT
  1652   12.9  1.8 11.8  ctg198     1020536  1020869   (115397) + ctg9-unknown-3491074-304-5026_LTR     Unspecified       1    304     (0)  589128   TG CA AATAA AAAAT
  2984    6.5  0.2  6.2  ctg1981       3908     4366    (29864) + ctg12-unknown-3968718-433-29729_LTR   Unspecified       1    433     (0)  589365   TG CA TTTCT TTATT
  1903    6.5  0.0  0.0  ctg1981      16276    16522    (17708) + ctg256-Gypsy-1296625-247-7530_LTR     Unspecified       1    247     (0)  589390   TG CA TTAGT TTAGT
  2749    3.0  3.0  0.0  ctg199      761674   762005   (371805) C ctg248-unknown-104233-342-3004_LTR    Unspecified     (0)    342       1  590698   TG CA GAAAA GAAAA
  1146   10.2  0.0  1.2  ctg199      919872   920039   (213771) C ctg169-unknown-2611856-166-15970_LTR  Unspecified     (0)    166       1  590897   TG CA AAAAA AATAT
  2973    5.3  0.0  4.2  ctg199     1026016  1026466   (107344) C ctg12-unknown-3968718-433-29729_LTR   Unspecified     (0)    433       1  591030   TG CA AATAA AGAAA
  2390    7.9  6.7  3.5  ctg1991      37366    37785     (8814) + ctg12-unknown-3968718-433-29729_LTR   Unspecified       1    433     (0)  591275   TG CA TTTCT TTCTT
  2457    3.6  0.3  1.3  ctg1997      53861    54173    (77157) + ctg93-unknown-408388-310-5776_LTR     Unspecified       1    310     (0)  592196   TG CA GTGAC GTGAC
  1024    9.7  0.0  0.0  ctg1997     105540   105684    (25646) C ctg877-Gypsy-79134-145-4295_LTR       Unspecified     (0)    145       1  592260   TG CA GATGA GATGA
  1211    9.0  0.0  1.2  ctg2          6872     7039  (6235995) + ctg169-unknown-2611856-166-15970_LTR  Unspecified       1    166     (0)  592343   TG CA ATCTT TTTTT
  1516   21.2  1.6  5.3  ctg2         15727    16175  (6226859) + ctg12-unknown-3968718-433-29729_LTR   Unspecified       1    433     (0)  592358   TG CA TTTCT TTCTT
  3085    5.2  0.0  3.5  ctg2        386643   387082  (5855952) + ctg12-unknown-3968718-433-29729_LTR   Unspecified       1    425     (8)  592795   TG CA TTTCT TTTCA
  8539    6.3  3.1  3.2  ctg2        568169   569402  (5673632) + ctg22-unknown-11118525-1233-4755_LTR  Unspecified       1   1233     (0)  593017   TG CA AATAA AATAA
  1264    7.8  0.0  0.0  ctg2        596245   596410  (5646624) + ctg169-unknown-2611856-166-15970_LTR  Unspecified       1    166     (0)  593050   TG CA ATCTT TTTTT
  2028   15.6  0.3  0.5  ctg2       1037757  1038136  (5204898) + ctg88-unknown-5212632-379-8746_LTR    Unspecified       1    379     (0)  593560   TG CA TTTTC TTGTT
  2124    0.8  0.0  0.0  ctg2       1248750  1248983  (4994051) + ctg5-unknown-360684-234-1475_LTR      Unspecified       1    234     (0)  593800   TG CA ATTTT ATTTT
  2937    4.2  0.0  0.5  ctg2       1568013  1568393  (4674641) + ctg88-unknown-5212632-379-8746_LTR    Unspecified       1    379     (0)  594239   TG CA TTTTC TTCTA
  2476    7.8  2.4  2.6  ctg2       2236625  2237004  (4006030) C ctg88-unknown-5212632-379-8746_LTR    Unspecified     (0)    379       1  594920   TG CA TGAAA GAAAA
  1199    7.8  0.0  2.4  ctg2       2446287  2446456  (3796578) + ctg169-unknown-2611856-166-15970_LTR  Unspecified       1    166     (0)  595166   TG CA ATCTT TTTTT
  2096    0.8  0.0  0.0  ctg2       2446591  2446824  (3796210) C ctg5-unknown-360684-234-1475_LTR      Unspecified     (0)    234       1  595169   TG CA AAAAT AAAAT
   801   20.4 13.6  0.0  ctg2       2452938  2453113  (3789921) + ctg146-unknown-2317600-200-2261_LTR   Unspecified       1    200     (0)  595176   TG CA CAAGC CGTGC
  2096    0.4  0.4  0.0  ctg2       2611359  2611591  (3631443) C ctg5-unknown-360684-234-1475_LTR      Unspecified     (0)    234       1  595410   TG CA AAAAT ATAAA
  1822   13.1  1.6  2.0  ctg2       2641897  2642201  (3600833) + ctg9-unknown-3491074-304-5026_LTR     Unspecified       1    304     (0)  595444   TG CA AATAA AATAT
  1595   12.2  0.4  1.2  ctg2       2943511  2943767  (3299267) + ctg1-unknown-314965-256-5638_LTR      Unspecified       1    255     (0)  595828   TG CA TGTAA TATAT
  1267    6.7  0.6  0.0  ctg2       3065958  3066122  (3176912) + ctg169-unknown-2611856-166-15970_LTR  Unspecified       1    166     (0)  595995   TG CA ATCTT ATTTT
  2129   11.1  5.5  1.9  ctg2       3684244  3684609  (2558425) + ctg88-unknown-5212632-379-8746_LTR    Unspecified       1    379     (0)  596798   TG CA TTTTC TTGTG
  1988    0.0  2.2  0.0  ctg2       4036707  4036935  (2206099) + ctg5-unknown-360684-234-1475_LTR      Unspecified       1    234     (0)  597116   TG CA ATTTT ATTTT
  2714    7.4  0.0  0.0  ctg2       4145153  4145531  (2097503) C ctg88-unknown-5212632-379-8746_LTR    Unspecified     (0)    379       1  597239   TG CA AACAA GAAAA
  2080    0.4  0.0  0.4  ctg2       4148175  4148406  (2094628) + ctg25-unknown-791607-234-28147_LTR    Unspecified       1    231     (0)  597243   TG CA AAAAT AAAAA
  2595    7.7  0.8  0.0  ctg2       4148509  4148884  (2094150) + ctg88-unknown-5212632-379-8746_LTR    Unspecified       1    379     (0)  597244   TG CA TTTTC TTAAC
  5240   14.9  4.9 10.2  ctg2       4383653  4384948  (1858086) + ctg22-unknown-11118525-1233-4755_LTR  Unspecified       1   1233     (0)  597506   TG CA GTTCA GTTCA
  2116    0.4  0.0  0.0  ctg2       4411113  4411346  (1831688) C ctg5-unknown-360684-234-1475_LTR      Unspecified     (0)    234       1  597544   TG CA AAAAT AAAAG
  1993   19.2  0.2  3.5  ctg2       4534057  4534503  (1708531) C ctg12-unknown-3968718-433-29729_LTR   Unspecified     (0)    433       1  597670   TG CA AAGAA AGAAA
  1159    8.5  0.6  0.0  ctg2       4645166  4645330  (1597704) C ctg169-unknown-2611856-166-15970_LTR  Unspecified     (0)    166       1  597803   TG CA AAAAA AAGAT
  1579    5.1  1.5  0.0  ctg2       4699342  4699538  (1543496) + ctg146-unknown-2317600-200-2261_LTR   Unspecified       1    200     (0)  597874   TG CA CGAGC CAAGC
  2685    5.1  1.1  1.1  ctg2       4984258  4984636  (1258398) C ctg88-unknown-5212632-379-8746_LTR    Unspecified     (0)    379       1  598178   TG CA GGCAA GAAAA
  2634    7.9  0.0  0.3  ctg2       5094306  5094685  (1148349) + ctg88-unknown-5212632-379-8746_LTR    Unspecified       1    379     (0)  598294   TG CA TTTTC TTACC
  1283    8.2  0.6  0.0  ctg2       5281134  5281315   (961719) C ctg45-unknown-1738114-184-1334_LTR    Unspecified     (0)    183       1  598489   TG CA AGCGT AGCGT
  2464    7.0  4.0  1.6  ctg2       5358664  5359038   (883996) C ctg106-unknown-7354438-394-1951_LTR   Unspecified     (0)    384       1  598564   TG CA AGGCA ATACA
  1460   11.4  7.3 11.8  ctg2       5453705  5454021   (789013) C ctg9-unknown-3491074-304-5026_LTR     Unspecified     (0)    304       1  598656   TG CA ATTTT TTATT
  1973    0.9  1.7  0.0  ctg2       5594455  5594684   (648350) + ctg5-unknown-360684-234-1475_LTR      Unspecified       1    234     (0)  598811   TG CA AATTT ATTTT
  1909    1.3  3.1  0.4  ctg2       5610186  5610413   (632621) + ctg5-unknown-360684-234-1475_LTR      Unspecified       1    234     (0)  598828   TG CA AATTT ATTTT
  2116    0.4  0.0  0.0  ctg2       5721340  5721573   (521461) C ctg5-unknown-360684-234-1475_LTR      Unspecified     (0)    234       1  598952   TG CA AAAAT AAAAT
  2024    0.4  1.3  0.0  ctg2       5822026  5822256   (420778) C ctg5-unknown-360684-234-1475_LTR      Unspecified     (0)    234       1  599041   TG CA AAAAT AAATC
  7270    6.5  9.3  4.5  ctg2       5870793  5871970   (371064) + ctg22-unknown-11118525-1233-4755_LTR  Unspecified       1   1233     (0)  599087   TG CA TAGAG TAGAG
  1053   10.9  0.6  0.0  ctg2       6064689  6064853   (178181) C ctg169-unknown-2611856-166-15970_LTR  Unspecified     (0)    166       1  599324   TG CA AAAAA AAAAC
  1366   10.1  0.5  0.0  ctg20       221598   221796  (3993674) C ctg146-unknown-2317600-200-2261_LTR   Unspecified     (0)    200       1  599769   TG CA GCTCG GCTTG
   713   20.6 20.3  3.2  ctg20       422122   422446  (3793024) C ctg88-unknown-5212632-379-8746_LTR    Unspecified     (0)    379       1  600019   TG CA GATAA GAAAA
  1497   18.4  2.0  5.8  ctg20       443574   443966  (3771504) C ctg88-unknown-5212632-379-8746_LTR    Unspecified     (0)    379       1  600043   TG CA GGGAA GAAAA
  1106   21.4  1.5  9.8  ctg20      1051677  1052086  (3163384) + ctg88-unknown-5212632-379-8746_LTR    Unspecified       1    379     (0)  601097   TG CA TTTTC TTATA
  1337    2.5  0.0 40.2  ctg20      1177680  1178007  (3037463) C ctg5-unknown-360684-234-1475_LTR      Unspecified     (0)    234       1  601286   TG CA AAAAT AAATA
  1690    0.5  9.3  0.0  ctg20      1186791  1187004  (3028466) C ctg5-unknown-360684-234-1475_LTR      Unspecified     (0)    234       1  601295   TG CA AAAAT AAATT
  2043    0.4  0.0  0.0  ctg20      1524495  1524728  (2690742) C ctg5-unknown-360684-234-1475_LTR      Unspecified     (0)    234       1  601761   TG CA AAAAT AAAAC
  1167    8.4  0.0  0.0  ctg20      1587946  1588111  (2627359) C ctg169-unknown-2611856-166-15970_LTR  Unspecified     (0)    166       1  601866   TG CA AAAAA AAGAT
  1050   19.9  7.4  3.7  ctg20      1783325  1783690  (2431780) C ctg88-unknown-5212632-379-8746_LTR    Unspecified     (0)    379       1  602188   TG CA AACAA GAAAA
  2697    6.4  0.5  0.8  ctg20      3363092  3363471   (851999) + ctg88-unknown-5212632-379-8746_LTR    Unspecified       1    379     (0)  604894   TG CA TTTTC TTGCC
   879   21.5 13.2  4.0  ctg20      3603602  3603949   (611521) C ctg88-unknown-5212632-379-8746_LTR    Unspecified     (0)    379       1  605330   TG CA ACAAA GAAAA
  2116    0.4  0.0  0.0  ctg20      3605228  3605461   (610009) C ctg5-unknown-360684-234-1475_LTR      Unspecified     (0)    234       1  605334   TG CA AAAAT AAAAC
  7964    7.1  4.0  4.4  ctg20      3636613  3637850   (577620) C ctg22-unknown-11118525-1233-4755_LTR  Unspecified     (0)   1233       1  605388   TG CA GTACC GTACC
  2892    4.0  0.3  0.3  ctg20      3708102  3708480   (506990) C ctg88-unknown-5212632-379-8746_LTR    Unspecified     (0)    379       1  605512   TG CA GGTAA GAAAA
  2045   17.7  0.9  3.2  ctg20      3779873  3780315   (435155) C ctg12-unknown-3968718-433-29729_LTR   Unspecified     (0)    433       1  605636   TG CA AAGAA AGAAA
  2682    6.1  0.8  0.3  ctg20      3872978  3873354   (342116) C ctg88-unknown-5212632-379-8746_LTR    Unspecified     (0)    379       1  605801   TG CA GAGAA GAAAA
  1976    4.8  0.0  0.0  ctg20      3916648  3916897   (298573) + ctg1007-Gypsy-45748-250-7833_LTR      Unspecified       1    250     (0)  605880   TG CA AGGCC AGGCC
  1470    4.9  0.0  0.0  ctg20      4024550  4024732   (190738) C ctg45-unknown-1738114-184-1334_LTR    Unspecified     (0)    183       1  606059   TG CA CGAAG CGAAG
  2505    5.7  0.0  0.0  ctg20      4122224  4122541    (92929) + ctg170-Gypsy-4799158-319-5622_LTR     Unspecified       1    318     (0)  606198   TG CA CTTGG AATGG
  2059    0.4  0.9  0.0  ctg20      4176408  4176639    (38831) C ctg5-unknown-360684-234-1475_LTR      Unspecified     (0)    234       1  606281   TG CA AAAAT AAATG
  2024   10.6  0.0  4.6  ctg200      450432   450749  (1145431) C ctg9-unknown-3491074-304-5026_LTR     Unspecified     (0)    304       1  606780   TG CA AATTT TTTTT
  1575    5.6  1.0  0.0  ctg200      491345   491542  (1104638) + ctg146-unknown-2317600-200-2261_LTR   Unspecified       1    200     (0)  606836   TG CA CGAGT CAAGT
  3315    3.5  0.0  0.2  ctg200      590581   590987  (1005193) + ctg127-Gypsy-684564-407-6120_LTR      Unspecified       1    406     (0)  606985   TG CA CATTG CATTG
  2260   11.6  0.3  1.3  ctg200      649771   650153   (946027) + ctg88-unknown-5212632-379-8746_LTR    Unspecified       1    379     (0)  607073   TG CA TTTTC TTGTA
  2552    6.3  3.5  0.0  ctg200     1128633  1128998   (467182) + ctg88-unknown-5212632-379-8746_LTR    Unspecified       1    379     (0)  607578   TG CA TTTTC TTGAC
  2942    2.6  0.0  0.0  ctg200     1578956  1579297    (16883) C ctg248-unknown-104233-342-3004_LTR    Unspecified     (0)    342       1  608122   TG CA GAAAA AAAAA
  1088   12.4  8.6  3.5  ctg2009       6901     7143    (25385) C ctg1-unknown-314965-256-5638_LTR      Unspecified     (0)    255       1  608689   TG CA TCGAT TATAT
  1722    3.5  1.0  0.0  ctg2009      32204    32401      (127) + ctg146-unknown-2317600-200-2261_LTR   Unspecified       1    200     (0)  608757   TG CA CGAGC CAAGC
  2005    0.4  0.4  0.0  ctg201      514466   514698   (604629) C ctg5-unknown-360684-234-1475_LTR      Unspecified     (0)    234       1  609354   TG CA AAAAT AAAAA
  1840    0.4  2.6  0.0  ctg201      546977   547204   (572123) + ctg5-unknown-360684-234-1475_LTR      Unspecified       1    234     (0)  609408   TG CA CTTTT ATTTT
  1900   11.6  0.6  5.3  ctg201      833066   833383   (285944) C ctg9-unknown-3491074-304-5026_LTR     Unspecified     (0)    304       1  609837   TG CA ATTTT TTATT
  2766    5.3  0.8  0.0  ctg201      893326   893701   (225626) + ctg88-unknown-5212632-379-8746_LTR    Unspecified       1    379     (0)  609924   TG CA TTTAC TTACC
  1671    0.9  5.9  0.0  ctg201     1014735  1014955   (104372) C ctg5-unknown-360684-234-1475_LTR      Unspecified     (0)    234       1  610085   TG CA AAATT AAATA
  1681    2.5  0.0  0.0  ctg201     1073614  1073813    (45514) C ctg146-unknown-2317600-200-2261_LTR   Unspecified     (0)    200       1  610188   TG CA GCTTG GCTCG
  2043    0.4  0.0  0.0  ctg201     1101847  1102080    (17247) + ctg5-unknown-360684-234-1475_LTR      Unspecified       1    234     (0)  610238   TG CA TTTTT ATTTT
  1777    3.5  0.0  0.0  ctg2010         57      256    (34183) + ctg146-unknown-2317600-200-2261_LTR   Unspecified       1    200     (0)  610263   TG CA CGAGC CAAGC
  1289   25.4  3.3  0.9  ctg202      149001   149334   (981265) C ctg248-unknown-104233-342-3004_LTR    Unspecified     (0)    342       1  610856   TG CA GAAAA AAAAG
  1937    2.2  1.3  0.0  ctg202      289159   289386   (841213) + ctg25-unknown-791607-234-28147_LTR    Unspecified       1    231     (0)  611074   TG CA AAAAT AAAGA
  1126    9.7  0.0  4.2  ctg202      473824   473996   (656603) + ctg169-unknown-2611856-166-15970_LTR  Unspecified       1    166     (0)  611331   TG CA ATCTT TTTTT
  2601    8.2  1.9  3.7  ctg202      637453   637867   (492732) C ctg70-unknown-7012064-408-27178_LTR   Unspecified     (0)    408       1  611554   TG CA GTTTT GTTAT
  1107    8.6  5.2  3.5  ctg202      870413   870606   (259993) C ctg184-Copia-2214557-207-1924_LTR     Unspecified     (0)    197       1  611883   TG CA GTGTG GTGTG
   906    8.6  9.2  0.0  ctg2023      20885    21036    (10020) + ctg169-unknown-2611856-166-15970_LTR  Unspecified       1    166     (0)  612371   TG CA ATCTT TTATT
  2635    6.6  4.2  0.2  ctg2025      78048    78427     (2944) C ctg15-unknown-4845668-395-2363_LTR    Unspecified     (0)    395       1  612527   TG CA ACGAC ACGCT
  1099    9.4  3.8  0.0  ctg2027       1699     1858    (31449) C ctg169-unknown-2611856-166-15970_LTR  Unspecified     (0)    166       1  612594   TG CA AAAAA AGAAC
  1936    0.9  3.5  0.0  ctg2028       5010     5235    (27983) + ctg5-unknown-360684-234-1475_LTR      Unspecified       1    234     (0)  612645   TG CA TGTTT ATTTT
   941   12.3 11.0  0.0  ctg203      196392   196554   (988773) + ctg45-unknown-1738114-184-1334_LTR    Unspecified       1    181     (2)  612965   TG CA AAACC AAAAC
  1315   12.2  1.5  0.0  ctg203      706399   706595   (478732) C ctg146-unknown-2317600-200-2261_LTR   Unspecified     (0)    200       1  613627   TG CA GCTTG GCTCG
  2444    9.5  0.0  1.6  ctg203      726616   727000   (458327) + ctg88-unknown-5212632-379-8746_LTR    Unspecified       1    379     (0)  613659   TG CA TTTTC TTGTT
  2205    8.4  9.7  5.2  ctg203      795415   795805   (389522) + ctg70-unknown-7012064-408-27178_LTR   Unspecified       1    408     (0)  613748   TG CA ATACC AAAAC
  2260   12.1  4.7  3.0  ctg203      898571   898996   (286331) C ctg12-unknown-3968718-433-29729_LTR   Unspecified     (0)    433       1  613886   TG CA AAAAA AGACA
  2591    6.7  1.3  0.0  ctg204      568617   568990  (1524848) C ctg88-unknown-5212632-379-8746_LTR    Unspecified     (0)    379       1  615786   TG CA TACAA GAAAA
  1714   20.9  0.5  3.9  ctg204      610368   610815  (1483023) + ctg12-unknown-3968718-433-29729_LTR   Unspecified       1    433     (0)  615862   TG CA TTTTT TTCTT
  1590   11.9  0.8  1.2  ctg204      873350   873605  (1220233) C ctg1-unknown-314965-256-5638_LTR      Unspecified     (0)    255       1  616307   TG CA TTTAA TATAT
  1722   11.9 13.1  0.3  ctg204     1002956  1003291  (1090547) + ctg88-unknown-5212632-379-8746_LTR    Unspecified       1    379     (0)  616498   TG CA TTTTC TTGGC
  2492    4.2  7.4  0.0  ctg204     1005072  1005424  (1088414) C ctg88-unknown-5212632-379-8746_LTR    Unspecified     (0)    379       1  616502   TG CA TACAA GAAAA
  1078   20.4  8.9  3.7  ctg204     1018232  1018592  (1075246) C ctg88-unknown-5212632-379-8746_LTR    Unspecified     (0)    379       1  616533   TG CA ACCAA AAAAA
  2137    0.4  0.0  0.0  ctg204     1346965  1347198   (746640) + ctg5-unknown-360684-234-1475_LTR      Unspecified       1    234     (0)  617043   TG CA GCTTT ATTTT
  1158    8.6  0.0  0.6  ctg204     1430671  1430834   (663004) + ctg625-Gypsy-99941-168-6468_LTR       Unspecified       1    163     (0)  617186   TG CA GAAAG GAAAG
   693   13.4  3.9  0.8  ctg204     1471922  1472049   (621789) + ctg59-Gypsy-4421467-132-3864_LTR      Unspecified       1    132     (0)  617238   TG CA AAGTT AAGTT
  8336    4.2  0.6  2.1  ctg204     1611341  1612411   (481427) C ctg84-unknown-2286329-1055-11319_LTR  Unspecified     (0)   1055       1  617447   TG CA AAACT AAACT
   904   25.9  4.3  2.6  ctg204     1711126  1711498   (382340) + ctg88-unknown-5212632-379-8746_LTR    Unspecified       1    379     (0)  617604   TG CA TTTTC TTGCC
  1301    6.0  0.0  0.0  ctg204     1787533  1787698   (306140) + ctg169-unknown-2611856-166-15970_LTR  Unspecified       1    166     (0)  617741   TG CA ATCTT TTTTT
  1123   12.7  0.0  0.0  ctg2048      18471    18636    (14705) + ctg169-unknown-2611856-166-15970_LTR  Unspecified       1    166     (0)  618543   TG CA ATGTT TTTTT
  1970   17.1  1.6  3.9  ctg2048      30380    30822     (2519) C ctg12-unknown-3968718-433-29729_LTR   Unspecified     (0)    433       1  618570   TG CA TAAAA AGAAA
  1270   15.5  0.0  0.5  ctg205      379124   379324   (738462) C ctg146-unknown-2317600-200-2261_LTR   Unspecified     (0)    200       1  619076   TG CA GCACG GCTCG
  8680    5.3  0.0 11.9  ctg205      542199   543578   (574208) + ctg22-unknown-11118525-1233-4755_LTR  Unspecified       1   1233     (0)  619284   TG CA ACTTG ACATG
  1902    1.3  3.1  0.0  ctg205      772287   772513   (345273) C ctg5-unknown-360684-234-1475_LTR      Unspecified     (0)    234       1  619615   TG CA AAAAT AAAGA
  1875    0.4  0.9  1.3  ctg205      787136   787367   (330419) C ctg25-unknown-791607-234-28147_LTR    Unspecified     (0)    231       1  619633   TG CA AATTT ATTTT
  2961    8.1  2.0  2.7  ctg2053       4140     4581    (23538) + ctg7-unknown-2519226-462-6423_LTR     Unspecified       1    439     (0)  620162   TG CA CCATA CCATA
  2061    0.4  0.9  0.0  ctg2057      97710    97941    (29920) C ctg5-unknown-360684-234-1475_LTR      Unspecified     (0)    234       1  620452   TG CA AAAAT ATATT
  1259    8.4  0.0  0.0  ctg2058       4579     4744    (90548) C ctg169-unknown-2611856-166-15970_LTR  Unspecified     (0)    166       1  620497   TG CA AATAA AAGAT
  2046   16.6  1.1  3.2  ctg206      209949   210390   (877575) C ctg12-unknown-3968718-433-29729_LTR   Unspecified     (0)    433       1  620843   TG CA AAGAA AGAAA
  1116   13.2  8.2  0.0  ctg206      405751   405969   (681996) + ctg185-unknown-418073-272-2327_LTR    Unspecified       1    237    (35)  621144   TG CA AAAAA ATATA
  1208   14.3  5.8  0.8  ctg206      413966   414191   (673774) + ctg185-unknown-418073-272-2327_LTR    Unspecified       1    237    (35)  621155   TG CA AAAAA ATATA
  1044    4.4 15.1  0.0  ctg206      504933   505091   (582874) + ctg45-unknown-1738114-184-1334_LTR    Unspecified       1    183     (0)  621281   TG CA ATACA ATACA
  3074    6.1  0.0  0.2  ctg206      739228   739653   (348312) C ctg12-Gypsy-4499018-439-9953_LTR      Unspecified     (0)    425       1  621738   TG CA GCCCT CCCTT
  1504    7.0  0.0  0.0  ctg206      913213   913412   (174553) + ctg146-unknown-2317600-200-2261_LTR   Unspecified       1    200     (0)  621969   TG CA CGAGC CGAGC
   717   22.4  1.6 14.2  ctg206     1049733  1050158    (37807) + ctg88-unknown-5212632-379-8746_LTR    Unspecified       1    379     (0)  622198   TG CA TTTTC TTGGC
  1930    1.3  1.3  0.8  ctg207      659593   659825   (466529) C ctg5-unknown-360684-234-1475_LTR      Unspecified     (0)    234       1  623447   TG CA AAAAT AAATC
  2049    0.9  0.9  0.0  ctg207      851083   851314   (275040) + ctg5-unknown-360684-234-1475_LTR      Unspecified       1    234     (0)  623706   TG CA TGTTT ATTTT
  4571    9.3 19.4  6.5  ctg207      890171   891270   (235084) C ctg22-unknown-11118525-1233-4755_LTR  Unspecified     (0)   1233       1  623749   TG CA TGAAC CGAAC
  1901    3.5  0.9  0.0  ctg2075      15365    15596    (73775) + ctg5-unknown-360684-234-1475_LTR      Unspecified       1    234     (0)  624291   TG CA TATTT ATTTT
  1980    0.4  3.1  0.0  ctg2078       3089     3315    (28038) C ctg5-unknown-360684-234-1475_LTR      Unspecified     (0)    234       1  624535   TG CA AAAAT AAATC
  1671    6.2  3.2  2.4  ctg208      245296   245545   (821068) C ctg23-Gypsy-3525600-268-6594_LTR      Unspecified     (0)    252       1  624970   TG CA ATGGA ATGGA
  2844   12.6  2.6  3.7  ctg208      334735   335227   (731386) + ctg69-unknown-2818490-488-11243_LTR   Unspecified       1    488     (0)  625110   TG CA ATGTC ACATC
  2872   13.5  2.4  0.8  ctg208      368612   369104   (697509) + ctg212-Gypsy-250180-501-8024_LTR      Unspecified       1    501     (0)  625168   TG CA GATGT GATAT
  1273    7.8  0.0  0.0  ctg208      720596   720761   (345852) C ctg169-unknown-2611856-166-15970_LTR  Unspecified     (0)    166       1  625672   TG CA AAAAA AAGAT
  1226    7.3  0.6  0.0  ctg208      828008   828172   (238441) C ctg169-unknown-2611856-166-15970_LTR  Unspecified     (0)    166       1  625847   TG CA AAAAA AAGAT
  3259    5.7  0.7  0.9  ctg208      896502   896927   (169686) C ctg66-unknown-2373688-425-6492_LTR    Unspecified     (0)    425       1  625962   TG CA GGAAA AAAAA
  1858    0.4  2.7  0.0  ctg208      904414   904638   (161975) C ctg25-unknown-791607-234-28147_LTR    Unspecified     (0)    231       1  625974   TG CA GTTTT ATTTT
  2253    4.2  0.9  3.2  ctg2080      37758    38074    (38410) C ctg1246-unknown-27310-310-12006_LTR   Unspecified     (0)    310       1  626198   TG CA GAGGA GAATA
  2623    4.1  0.3  6.7  ctg209      178271   178634  (2094925) + ctg248-unknown-104233-342-3004_LTR    Unspecified       1    342     (0)  626891   TG CA TTTTC TTTTC
  1034   12.2  1.2  0.0  ctg209      378527   378690  (1894869) C ctg169-unknown-2611856-166-15970_LTR  Unspecified     (0)    166       1  627144   TG CA AAAAA AAGAT
  2322   11.7  0.0  2.7  ctg209      477291   477668  (1795891) + ctg205-unknown-241587-368-5433_LTR    Unspecified       1    368     (0)  627274   TG CA CGTAT CATGT
  1240    8.4  0.0  0.0  ctg209      485625   485790  (1787769) C ctg169-unknown-2611856-166-15970_LTR  Unspecified     (0)    166       1  627284   TG CA AAAAC AAGAC
  1135   13.2  0.0  0.0  ctg209      500024   500189  (1773370) C ctg169-unknown-2611856-166-15970_LTR  Unspecified     (0)    166       1  627304   TG CA AAAAA AAGAT
   757   29.1  3.5  3.8  ctg209      542741   543083  (1730476) C ctg248-unknown-104233-342-3004_LTR    Unspecified     (0)    342       1  627368   TG CA AACAA TAGAA
  1111   10.3  0.6  0.0  ctg209      553269   553433  (1720126) C ctg169-unknown-2611856-166-15970_LTR  Unspecified     (0)    166       1  627385   TG CA AAAAA AATAT
  4789   12.1  5.1  3.3  ctg209      601681   602523  (1671036) C ctg539-unknown-241731-858-10548_LTR   Unspecified     (0)    858       1  627448   TG CA CGTTT TATTT
  1085   12.1  0.6  0.0  ctg209      613407   613571  (1659988) + ctg169-unknown-2611856-166-15970_LTR  Unspecified       1    166     (0)  627468   TG CA ATCTT TTTTT
  2013    0.9  0.4  0.4  ctg209      875988   876218  (1397341) + ctg25-unknown-791607-234-28147_LTR    Unspecified       1    231     (0)  627742   TG CA AAAAT AAAAA
  2137    0.4  0.0  0.0  ctg209     1292764  1292997   (980562) + ctg5-unknown-360684-234-1475_LTR      Unspecified       1    234     (0)  628222   TG CA TTTTT ATTTT
  1083    0.0  0.8  0.8  ctg209     1395911  1396039   (877520) C ctg1483-unknown-30998-130-8376_LTR    Unspecified     (0)    129       1  628347   TG CA CGCCA CAACA
  1281    7.2  0.0  0.0  ctg209     1937445  1937610   (335949) + ctg169-unknown-2611856-166-15970_LTR  Unspecified       1    166     (0)  628970   TG CA ATCTT TTTTT
  1028    9.4  0.6  5.3  ctg209     1938169  1938347   (335212) + ctg262-Gypsy-955321-178-6020_LTR      Unspecified       1    171     (0)  628974   TG CA TCCGT CCCGT
  1130    8.7  3.1  0.0  ctg209     2170701  2170861   (102698) C ctg169-unknown-2611856-166-15970_LTR  Unspecified     (0)    166       1  629257   TG CA AAAAA AAGAT
  1954    0.9  3.1  0.0  ctg2092      11088    11314    (17802) + ctg5-unknown-360684-234-1475_LTR      Unspecified       1    234     (0)  629436   TG CA TATTT ATTTT
  2591    5.7  1.8  1.5  ctg2097       5808     6148    (23201) + ctg248-unknown-104233-342-3004_LTR    Unspecified       1    342     (0)  629596   TG CA CTTTC TTTTC
  1846   17.6  1.1  0.0  ctg21       612384   612758  (8244945) + ctg88-unknown-5212632-379-8746_LTR    Unspecified       1    379     (0)  630352   TG CA TTTTC TTGTT
  2344   10.1  1.1  0.5  ctg21       852692   853068  (8004635) C ctg88-unknown-5212632-379-8746_LTR    Unspecified     (0)    379       1  630656   TG CA AAGAA GAAAA
  2620    5.9  0.3  2.3  ctg21       880722   881070  (7976633) + ctg248-unknown-104233-342-3004_LTR    Unspecified       1    342     (0)  630698   TG CA TTTTC TTTTC
  2780    4.4  0.0  3.1  ctg21       969284   969679  (7888024) C ctg106-unknown-7354438-394-1951_LTR   Unspecified     (0)    384       1  630804   TG CA AGTAG ATTGG
  1708    5.8  0.4  5.0  ctg21      1145879  1146131  (7711572) C ctg109-Gypsy-1492893-242-4120_LTR     Unspecified     (0)    242       1  631019   TG CA TTTTA GTTTA
  1150    8.5  0.0  5.4  ctg21      1384380  1384554  (7473149) + ctg169-unknown-2611856-166-15970_LTR  Unspecified       1    166     (0)  631283   TG CA ATCTT ATTTT
  2137    0.4  0.0  0.0  ctg21      2047023  2047256  (6810447) C ctg5-unknown-360684-234-1475_LTR      Unspecified     (0)    234       1  632050   TG CA AAAAT AAAGA
  1990    0.4  0.9  0.0  ctg21      2145018  2145249  (6712454) C ctg5-unknown-360684-234-1475_LTR      Unspecified     (0)    234       1  632152   TG CA AAAAT AAAAA
  2043    0.4  0.0  0.0  ctg21      2179575  2179808  (6677895) + ctg5-unknown-360684-234-1475_LTR      Unspecified       1    234     (0)  632185   TG CA CTTTT ATTTT
  2312   10.9  1.1  0.3  ctg21      2216004  2216379  (6641324) C ctg88-unknown-5212632-379-8746_LTR    Unspecified     (0)    379       1  632238   TG CA TTTAA GTAAA
  8196    5.1  3.6  4.1  ctg21      2567209  2568446  (6289257) + ctg22-unknown-11118525-1233-4755_LTR  Unspecified       1   1233     (0)  632584   TG CA GTCTT GTCTT
  1493    1.0 15.3  0.0  ctg21      2710606  2710808  (6146895) + ctg5-unknown-360684-234-1475_LTR      Unspecified       1    234     (0)  632790   TG CA TATTT ATTTT
  2574    7.1  6.2  3.0  ctg21      3040384  3040803  (5816900) C ctg12-unknown-3968718-433-29729_LTR   Unspecified     (0)    433       1  633258   TG CA AAGAA AGAAA
  2715    7.4  0.5  0.0  ctg21      3363084  3363460  (5494243) C ctg88-unknown-5212632-379-8746_LTR    Unspecified     (0)    379       1  633692   TG CA AACAA GAAAA
  2116    0.4  0.0  0.0  ctg21      3400378  3400611  (5457092) C ctg5-unknown-360684-234-1475_LTR      Unspecified     (0)    234       1  633742   TG CA AAAAT AAATA
  3321    3.9  0.2  0.0  ctg21      3777421  3777827  (5079876) C ctg70-unknown-7012064-408-27178_LTR   Unspecified     (0)    408       1  634270   TG CA GTTTT GTTAT
  2117    6.0 14.4  0.5  ctg21      3791717  3792049  (5065654) C ctg88-unknown-5212632-379-8746_LTR    Unspecified     (0)    379       1  634277   TG CA AGAAA GAAAA
  2794    7.0  7.9  1.9  ctg21      3839068  3839473  (5018230) C ctg253-unknown-495284-430-2373_LTR    Unspecified     (0)    430       1  634322   TG CA ACATA CAATA
  1202    9.0  0.0  0.0  ctg21      3884034  3884199  (4973504) + ctg169-unknown-2611856-166-15970_LTR  Unspecified       1    166     (0)  634372   TG CA ATCTT TTTTT
  1266    7.8  0.0  0.0  ctg21      4325243  4325408  (4532295) C ctg169-unknown-2611856-166-15970_LTR  Unspecified     (0)    166       1  634820   TG CA AAAAA AAGAT
  1142   20.4 12.8  4.2  ctg21      4786985  4787358  (4070345) + ctg12-unknown-3968718-433-29729_LTR   Unspecified      29    433     (0)  635334   TG CA ACTAT TTTAT
   968   10.0 10.7  0.0  ctg21      4793031  4793180  (4064523) + ctg169-unknown-2611856-166-15970_LTR  Unspecified       1    166     (0)  635344   TG CA ATGTT TTTTT
  1214    7.8  0.0  3.6  ctg21      4891958  4892129  (3965574) C ctg169-unknown-2611856-166-15970_LTR  Unspecified     (0)    166       1  635471   TG CA AAAAA AAGAT
  1254    6.6  0.0  0.0  ctg21      5143475  5143640  (3714063) C ctg169-unknown-2611856-166-15970_LTR  Unspecified     (0)    166       1  635797   TG CA AAAAA AAGAT
  1176    9.0  0.0  0.0  ctg21      5228573  5228738  (3628965) C ctg169-unknown-2611856-166-15970_LTR  Unspecified     (0)    166       1  635903   TG CA AAAAA AAAAT
  1955    9.8  6.2  0.3  ctg21      5259701  5260058  (3597645) C ctg88-unknown-5212632-379-8746_LTR    Unspecified     (0)    379       1  635935   TG CA AATAA GAAAA
  2116    0.4  0.0  0.0  ctg21      5399705  5399938  (3457765) C ctg5-unknown-360684-234-1475_LTR      Unspecified     (0)    234       1  636089   TG CA AAAAT ATAAC
  1357    4.8  0.0  0.0  ctg21      6347320  6347485  (2510218) C ctg169-unknown-2611856-166-15970_LTR  Unspecified     (0)    166       1  637228   TG CA AAAAA AAATG
  2056    8.0 11.8  0.0  ctg21      6512316  6512654  (2345049) C ctg88-unknown-5212632-379-8746_LTR    Unspecified     (0)    379       1  637445   TG CA GGTAA GAAAA
  1706   16.8  8.0  0.0  ctg21      6807575  6807925  (2049778) C ctg88-unknown-5212632-379-8746_LTR    Unspecified     (0)    379       1  637786   TG CA GCCAA GAAAA
  1551   19.5  1.3  4.0  ctg21      7048205  7048593  (1809110) + ctg88-unknown-5212632-379-8746_LTR    Unspecified       1    379     (0)  638039   TG CA TTTCC TTCAC
  2018   11.5  0.0  3.6  ctg21      7060291  7060605  (1797098) C ctg9-unknown-3491074-304-5026_LTR     Unspecified     (0)    304       1  638053   TG CA ATTTT TTATT
  2287   10.9  1.1  1.3  ctg21      7084633  7085012  (1772691) C ctg88-unknown-5212632-379-8746_LTR    Unspecified     (0)    379       1  638074   TG CA TATAA GAAAA
   757   11.8  3.9  0.0  ctg21      7242444  7242570  (1615133) + ctg59-Gypsy-4421467-132-3864_LTR      Unspecified       1    132     (0)  638279   TG CA AATAA AATAA
  2846    4.5  0.0  1.9  ctg21      7270378  7270763  (1586940) + ctg88-unknown-5212632-379-8746_LTR    Unspecified       1    379     (0)  638298   TG CA TTTTC TTGCC
  2116    0.4  0.0  0.0  ctg21      7412323  7412556  (1445147) + ctg5-unknown-360684-234-1475_LTR      Unspecified       1    234     (0)  638447   TG CA GTTTT ATTTT
  1313    8.2  0.6  0.0  ctg21      7527341  7527522  (1330181) C ctg45-unknown-1738114-184-1334_LTR    Unspecified     (0)    183       1  638577   TG CA AAAAT AAATA
  1259    8.4  0.0  0.0  ctg21      7885348  7885513   (972190) C ctg169-unknown-2611856-166-15970_LTR  Unspecified     (0)    166       1  638978   TG CA AAAAA AAGAT
  1251    7.3  0.6  0.0  ctg21      8058110  8058274   (799429) C ctg169-unknown-2611856-166-15970_LTR  Unspecified     (0)    166       1  639156   TG CA AAAAA AAGAT
   743   10.8 19.4  0.0  ctg21      8171036  8171174   (686529) + ctg169-unknown-2611856-166-15970_LTR  Unspecified       1    166     (0)  639287   TG CA ATATT TTTTT
  2250   10.5  2.4  1.3  ctg21      8256311  8256685   (601018) C ctg88-unknown-5212632-379-8746_LTR    Unspecified     (0)    379       1  639399   TG CA TACAA GAAAA
  2427    6.1  5.2  2.1  ctg21      8267603  8267970   (589733) + ctg88-unknown-5212632-379-8746_LTR    Unspecified       1    379     (0)  639410   TG CA TTTTC TTGTA
  1273    6.7  0.6  0.0  ctg21      8608891  8609055   (248648) + ctg169-unknown-2611856-166-15970_LTR  Unspecified       1    166     (0)  639798   TG CA ATCTT ATTTT
  1353   11.2 12.5  0.0  ctg21      8853807  8854046     (3657) C ctg308-Gypsy-446943-270-4483_LTR      Unspecified     (0)    270       1  640120   TG CA ACTGA ACTGA
  2137    0.4  0.0  0.0  ctg210      311635   311868  (1692076) + ctg5-unknown-360684-234-1475_LTR      Unspecified       1    234     (0)  640504   TG CA TATTT ATTTT
  2939    3.2  0.0  0.0  ctg210      932451   932792  (1071152) C ctg248-unknown-104233-342-3004_LTR    Unspecified     (0)    342       1  641271   TG CA GAAAA GAAAA
  2722    4.9  3.3  0.0  ctg210     1084170  1084536   (919408) C ctg88-unknown-5212632-379-8746_LTR    Unspecified     (0)    379       1  641534   TG CA GCCAA GAAAA
   956   13.0 18.3  0.0  ctg210     1296458  1296626   (707318) C ctg146-unknown-2317600-200-2261_LTR   Unspecified     (0)    200       1  641813   TG CA GCTTG GCTCG
  7957    5.3  7.9  3.7  ctg210     1521493  1522677   (481267) C ctg22-unknown-11118525-1233-4755_LTR  Unspecified     (0)   1233       1  642129   TG CA TAAGG TAAGG
  1962    1.7  1.7  0.0  ctg211       81371    81609  (1026147) C ctg2-Gypsy-2362345-246-4969_LTR       Unspecified     (0)    243       1  643310   TG CA TCCAG TCTTG
  1560    7.8  0.0  0.0  ctg211      397959   398175   (709581) C ctg855-Gypsy-85745-217-3877_LTR       Unspecified     (0)    217       1  643706   TG CA CCGAG CCGAG
  6709    7.1 10.2  6.2  ctg211      843400   844587   (263169) + ctg22-unknown-11118525-1233-4755_LTR  Unspecified       1   1233     (0)  644285   TG CA TTATA TTATA
  2137    0.4  0.0  0.0  ctg211     1045116  1045349    (62407) + ctg5-unknown-360684-234-1475_LTR      Unspecified       1    234     (0)  644538   TG CA AATTT ATTTT
  1722    7.2  0.0  0.0  ctg2110      28674    28908    (26571) C ctg140-unknown-130461-235-1390_LTR    Unspecified     (0)    235       1  644644   TG CA GAGCA GAACT
  6753    7.1  5.6  6.6  ctg212       51815    53058  (1190271) + ctg22-unknown-11118525-1233-4755_LTR  Unspecified       1   1233     (0)  645078   TG CA GCTTC GCTTC
  3009    8.5  3.3  0.0  ctg212      154734   155155  (1088174) C ctg10-Gypsy-2075187-437-2501_LTR      Unspecified     (0)    436       1  645201   TG CA CCAAT CTATT
  1425   11.5  0.0  0.0  ctg212      684706   684905   (558424) C ctg146-unknown-2317600-200-2261_LTR   Unspecified     (0)    200       1  645933   TG CA GCTCG GCTTG
  1386    6.6  0.0  0.0  ctg212      691456   691638   (551691) C ctg45-unknown-1738114-184-1334_LTR    Unspecified     (0)    183       1  645946   TG CA AAATG AATGG
  2155    0.0  0.0  0.0  ctg212     1111689  1111922   (131407) + ctg5-unknown-360684-234-1475_LTR      Unspecified       1    234     (0)  646483   TG CA TGTTT ATTTT
  3032    6.7  0.5  0.0  ctg212     1146341  1146746    (96583) + ctg70-unknown-7012064-408-27178_LTR   Unspecified       1    408     (0)  646542   TG CA ATAAC AAAAC
  8508    6.5  3.9  3.9  ctg2121      28440    29672      (912) C ctg22-unknown-11118525-1233-4755_LTR  Unspecified     (0)   1233       1  646782   TG CA AAATC AAATC
  2184    0.4  0.0  0.0  ctg2128       7755     7988    (23143) C ctg5-unknown-360684-234-1475_LTR      Unspecified     (0)    234       1  647043   TG CA AAAAT AAATT
  7412    5.1  2.7  2.2  ctg213       16386    17435  (1073623) + ctg84-unknown-2286329-1055-11319_LTR  Unspecified       1   1055     (0)  647162   TG CA AGTTT AGTTT
  2056    4.5 22.6  1.0  ctg213      135938   136273   (954785) + ctg70-unknown-7012064-408-27178_LTR   Unspecified       1    408     (0)  647317   TG CA ATAAC AAAAC
  3287    3.4  0.2  0.2  ctg213      138187   138594   (952464) C ctg70-unknown-7012064-408-27178_LTR   Unspecified     (0)    408       1  647323   TG CA GTTTT GTTAT
  2666    6.3  0.0  3.1  ctg213      273275   273670   (817388) C ctg106-unknown-7354438-394-1951_LTR   Unspecified     (0)    384       1  647487   TG CA AATAG ATTGG
  1439   15.1  0.9 11.8  ctg213      347548   347884   (743174) C ctg9-unknown-3491074-304-5026_LTR     Unspecified     (0)    304       1  647580   TG CA TTTTT TTATT
  1212    7.9  0.6  0.0  ctg2138     115205   115369    (18237) + ctg169-unknown-2611856-166-15970_LTR  Unspecified       1    166     (0)  649276   TG CA ATTTT TTTTT
  1094    8.3  6.4  0.0  ctg2138     117512   117667    (15939) C ctg169-unknown-2611856-166-15970_LTR  Unspecified     (0)    166       1  649282   TG CA AATAA AAAAT
  1993   10.6  0.0  4.9  ctg214      217514   217832   (802789) C ctg9-unknown-3491074-304-5026_LTR     Unspecified     (0)    304       1  649708   TG CA GTTTT TTATT
  1561    1.1  0.5  0.5  ctg214      298985   299174   (721447) + ctg1841-Gypsy-12276-194-5474_LTR      Unspecified       1    190     (0)  649822   TG CA ATATT GTATT
  2622    7.2  1.6  0.0  ctg214      454489   454861   (565760) C ctg88-unknown-5212632-379-8746_LTR    Unspecified     (0)    379       1  650021   TG CA GATAA GAAAA
  1864   15.4  2.7  1.9  ctg214      487805   488180   (532441) C ctg88-unknown-5212632-379-8746_LTR    Unspecified     (0)    379       1  650072   TG CA AACAA GAAAA
  1394    4.4  0.0  2.2  ctg214      706278   706464   (314157) + ctg45-unknown-1738114-184-1334_LTR    Unspecified       1    183     (0)  650505   TG CA TAATT AATTT
  2740    5.1  2.4  0.3  ctg214      815141   815511   (205110) + ctg88-unknown-5212632-379-8746_LTR    Unspecified       1    379     (0)  650662   TG CA TTTTC TTAGC
  2007    0.0  0.9  0.0  ctg214      938186   938417    (82204) + ctg5-unknown-360684-234-1475_LTR      Unspecified       1    234     (0)  650786   TG CA AGTTT ATTTT
  3397    7.8  0.2  1.1  ctg2149       6030     6498    (78366) C ctg371-Gypsy-308796-465-5994_LTR      Unspecified     (0)    465       1  651240   TG CA CTAAT CTAAT
   968   12.3  0.0 43.5  ctg215      251861   252147   (783697) C ctg146-unknown-2317600-200-2261_LTR   Unspecified     (0)    200       1  651643   TG CA GGTCG GCTCG
  1969    0.0  2.6  0.0  ctg215      815978   816205   (219639) + ctg5-unknown-360684-234-1475_LTR      Unspecified       1    234     (0)  652441   TG CA AGTTT ATTTT
  8735    5.6  2.2  4.1  ctg215      872101   873355   (162489) C ctg22-unknown-11118525-1233-4755_LTR  Unspecified     (0)   1233       1  652526   TG CA CATTG CATTG
  2043    0.4  0.0  0.0  ctg215      946156   946389    (89455) C ctg5-unknown-360684-234-1475_LTR      Unspecified     (0)    234       1  652627   TG CA AAAAT AAATA
  2894    5.5  0.2 10.5  ctg215     1024388  1024837    (11007) + ctg70-unknown-7012064-408-27178_LTR   Unspecified       1    408     (0)  652746   TG CA ATAAC AAAAC
  2137    0.4  0.0  0.0  ctg2152      14211    14444    (41389) C ctg5-unknown-360684-234-1475_LTR      Unspecified     (0)    234       1  652867   TG CA AAAAT AAACG
  2842    6.0  0.5  0.5  ctg2159      29717    30087     (1142) C ctg1-Gypsy-10455821-381-10897_LTR     Unspecified     (0)    371       1  653309   TG CA TATAT TAAGT
   692   23.6  9.0 10.5  ctg216      231219   231574   (785168) + ctg7-unknown-6699749-351-4093_LTR     Unspecified       1    351     (0)  653632   TG CA CATTT AAATT
  1776    0.5  9.3  0.0  ctg216      590073   590286   (426456) C ctg5-unknown-360684-234-1475_LTR      Unspecified     (0)    234       1  654188   TG CA AAAAT AAACA
  1472    8.2  2.3  1.4  ctg216      704403   704623   (312119) + ctg28-Gypsy-576200-229-4894_LTR       Unspecified       1    223     (0)  654369   TG CA GGTGT GGTGT
  1250    7.2  0.0  1.2  ctg216      752911   753078   (263664) C ctg169-unknown-2611856-166-15970_LTR  Unspecified     (0)    166       1  654475   TG CA AAAAA AAGAT
  1557    2.4  9.9  0.0  ctg2160      18678    18890    (10254) + ctg5-unknown-360684-234-1475_LTR      Unspecified       1    234     (0)  654994   TG CA AACTT ATTTT
  2846    6.3  2.3  0.0  ctg2163      69044    69442    (19532) + ctg70-unknown-7012064-408-27178_LTR   Unspecified       1    408     (0)  655189   TG CA ATAAC AAAAC
  1524    9.1  0.5  0.0  ctg2169      23210    23408     (5864) + ctg146-unknown-2317600-200-2261_LTR   Unspecified       1    200     (0)  655407   TG CA CAAGC CGAGC
  1196    6.8  3.1  0.0  ctg217       59308    59468   (961362) + ctg169-unknown-2611856-166-15970_LTR  Unspecified       1    166     (0)  655477   TG CA ATCTT TTTTT
  2043    0.4  0.0  0.0  ctg217      479756   479989   (540841) + ctg5-unknown-360684-234-1475_LTR      Unspecified       1    234     (0)  656068   TG CA TTTTT ATTTT
  2377   10.6  0.3  1.6  ctg217      778460   778843   (241987) + ctg88-unknown-5212632-379-8746_LTR    Unspecified       1    379     (0)  656634   TG CA TTTTC TTTAC
  1734   18.6  0.9  4.0  ctg217      978993   979430    (41400) C ctg12-unknown-3968718-433-29729_LTR   Unspecified     (8)    425       1  656962   TG CA TGAAT AGAAA
  2683    5.5  0.0  3.1  ctg217      996067   996462    (24368) C ctg106-unknown-7354438-394-1951_LTR   Unspecified     (0)    384       1  656993   TG CA AATAG ATTGG
   959   20.8  4.2  0.0  ctg2177      22045    22236     (8122) C ctg146-unknown-2317600-200-2261_LTR   Unspecified     (0)    200       1  657331   TG CA ACTCG GCTCG
  1171   14.3  1.7  1.3  ctg218      163696   163929  (1083668) C ctg140-unknown-130461-235-1390_LTR    Unspecified     (0)    235       1  657717   TG CA TAGCA TAGCA
  2554    8.5  5.1  1.7  ctg218      257544   257938   (989659) C ctg70-unknown-7012064-408-27178_LTR   Unspecified     (0)    408       1  657824   TG CA GTTTT GGTAT
  1225    7.2  0.0  0.0  ctg218      489370   489535   (758062) C ctg169-unknown-2611856-166-15970_LTR  Unspecified     (0)    166       1  658103   TG CA AAAAA AAAAT
  1019   12.2  1.2  0.0  ctg218      777497   777660   (469937) C ctg169-unknown-2611856-166-15970_LTR  Unspecified     (0)    166       1  658634   TG CA AAAAA AAGAT
  1993    0.9  0.4  0.0  ctg218      886788   887020   (360577) C ctg5-unknown-360684-234-1475_LTR      Unspecified     (0)    234       1  658799   TG CA AAAAT AAAAG
  1717    0.5 10.4  0.0  ctg2183      25309    25520     (6659) C ctg5-unknown-360684-234-1475_LTR      Unspecified     (0)    234       1  659398   TG CA AAAAT AAAAA
  1501   10.6  0.5  0.0  ctg2189      28502    28700      (763) + ctg146-unknown-2317600-200-2261_LTR   Unspecified       1    200     (0)  659790   TG CA CAAGC CGAGC
  1365   11.9  0.9  0.5  ctg2189      29226    29436       (27) + ctg377-Gypsy-363623-212-19837_LTR     Unspecified       1    212     (0)  659791   TG CA GGTGG GGTGG
  1307    6.6  0.0  0.0  ctg219        5374     5539  (2712982) + ctg169-unknown-2611856-166-15970_LTR  Unspecified       1    166     (0)  659803   TG CA ATCTT TTTTT
  1223    4.6  4.5  0.6  ctg219      364799   364974  (2353547) C ctg45-unknown-1738114-184-1334_LTR    Unspecified     (0)    183       1  660418   TG CA TCATG TCACC
  2678    3.0  1.5  0.0  ctg219      606701   607037  (2111484) C ctg248-unknown-104233-342-3004_LTR    Unspecified     (0)    342       1  660873   TG CA GAAAA GAAAA
  2083    0.4  0.9  0.0  ctg219      936002   936233  (1782288) C ctg5-unknown-360684-234-1475_LTR      Unspecified     (0)    234       1  661479   TG CA AAAAT AAAAT
  1123   12.7  0.0  0.0  ctg219     1019080  1019245  (1699276) C ctg169-unknown-2611856-166-15970_LTR  Unspecified     (0)    166       1  661625   TG CA AAAAA AAGAT
  1060   16.7  0.6  0.0  ctg219     1263540  1263719  (1454802) + ctg45-unknown-1738114-184-1334_LTR    Unspecified       1    181     (2)  662026   TG CA AGGGC AAGGG
  2137    0.4  0.0  0.0  ctg219     2155210  2155443   (563078) C ctg5-unknown-360684-234-1475_LTR      Unspecified     (0)    234       1  663341   TG CA AAAAT AAAAT
  1104    9.7  0.6  1.2  ctg219     2224689  2224855   (493666) + ctg169-unknown-2611856-166-15970_LTR  Unspecified       1    166     (0)  663430   TG CA ATCTT TTTTT
  2708    4.0  1.0  3.1  ctg219     2292631  2293022   (425499) + ctg106-unknown-7354438-394-1951_LTR   Unspecified       1    384     (0)  663514   TG CA CCAAT GTAAT
  2451    9.5  2.7  0.5  ctg219     2393750  2394120   (324401) C ctg88-unknown-5212632-379-8746_LTR    Unspecified     (0)    379       1  663630   TG CA GACAA GAAAA
  1248   14.2 19.9  0.3  ctg219     2446555  2446871   (271650) C ctg88-unknown-5212632-379-8746_LTR    Unspecified     (0)    379       1  663716   TG CA GGCAA GAAAA
   760   21.1  6.1  9.7  ctg219     2605373  2605735   (112786) + ctg7-unknown-6699749-351-4093_LTR     Unspecified       1    351     (0)  663942   TG CA CATTT AAATT
  1457   10.9  0.5  0.5  ctg2190         81      292    (27823) + ctg377-Gypsy-363623-212-19837_LTR     Unspecified       1    212     (0)  664073   TG CA GGTGG GGTGG
   794   22.5 12.1  2.4  ctg2193      16765    17110    (11075) C ctg88-unknown-5212632-379-8746_LTR    Unspecified     (0)    379       1  664224   TG CA AACAA GAAAA
  1343   14.1  0.5  0.0  ctg22       157139   157337 (11391647) + ctg146-unknown-2317600-200-2261_LTR   Unspecified       1    200     (0)  664639   TG CA CGAGC CGAGC
   939   23.1 10.7  3.7  ctg22       629878   630232 (10918752) + ctg88-unknown-5212632-379-8746_LTR    Unspecified       1    379     (0)  665191   TG CA TTTTT TTGTG
  2116    0.4  0.0  0.0  ctg22       663859   664092 (10884892) C ctg5-unknown-360684-234-1475_LTR      Unspecified     (0)    234       1  665235   TG CA AAAAT ATAAA
  1512    7.7  2.0  0.0  ctg22       816976   817171 (10731813) + ctg146-unknown-2317600-200-2261_LTR   Unspecified       1    200     (0)  665366   TG CA CGAGC CGAGA
  5441   14.3  2.8 14.4  ctg22       897267   898638 (10650346) C ctg22-unknown-11118525-1233-4755_LTR  Unspecified     (0)   1233       1  665466   TG CA AGTTT AGTTT
  1106   10.4  1.8  0.6  ctg22      1091328  1091491 (10457493) + ctg169-unknown-2611856-166-15970_LTR  Unspecified       1    166     (0)  665675   TG CA ATCTT TTTTT
  1340   13.5 13.2  6.3  ctg22      1494567  1494922 (10054062) C ctg88-unknown-5212632-379-8746_LTR    Unspecified     (0)    379       1  666077   TG CA GATAA GAAAA
  2841    4.8  1.6  0.0  ctg22      1625127  1625499  (9923485) + ctg88-unknown-5212632-379-8746_LTR    Unspecified       1    379     (0)  666240   TG CA TTTTC TTGAC
  2503    6.9  1.0  2.1  ctg22      1655112  1655494  (9893490) + ctg88-unknown-5212632-379-8746_LTR    Unspecified       1    379     (0)  666281   TG CA TTTTC TTGAC
  3183    4.7  0.7  0.0  ctg22      1723456  1723860  (9825124) C ctg70-unknown-7012064-408-27178_LTR   Unspecified     (0)    408       1  666367   TG CA GTTTT GTTAT
  1314    6.6  0.0  0.0  ctg22      1783013  1783178  (9765806) C ctg169-unknown-2611856-166-15970_LTR  Unspecified     (0)    166       1  666437   TG CA AAAAA AAGAT
  2116    0.4  0.0  0.0  ctg22      1837205  1837438  (9711546) C ctg5-unknown-360684-234-1475_LTR      Unspecified     (0)    234       1  666477   TG CA AAAAT ATAAA
  1227    9.0  0.0  0.0  ctg22      1878043  1878208  (9670776) C ctg169-unknown-2611856-166-15970_LTR  Unspecified     (0)    166       1  666520   TG CA AAAAA AAGAT
  2370   11.4  0.5  0.5  ctg22      1912411  1912789  (9636195) + ctg88-unknown-5212632-379-8746_LTR    Unspecified       1    379     (0)  666556   TG CA TTTAC TTAAG
  1534    7.1  1.5  0.0  ctg22      2184186  2184382  (9364602) + ctg146-unknown-2317600-200-2261_LTR   Unspecified       1    200     (0)  666873   TG CA CGAGC CAAGC
  1640    5.5  0.0  0.0  ctg22      2351416  2351615  (9197369) + ctg146-unknown-2317600-200-2261_LTR   Unspecified       1    200     (0)  667068   TG CA CAAGC CGAGC
  3447    8.4  0.0  0.7  ctg22      2477473  2477940  (9071044) + ctg371-Gypsy-308796-465-5994_LTR      Unspecified       1    465     (0)  667228   TG CA AATAG AATAG
  1141   12.1  0.0  0.0  ctg22      2500186  2500351  (9048633) C ctg169-unknown-2611856-166-15970_LTR  Unspecified     (0)    166       1  667268   TG CA AAAAA AAATG
  2110   16.1  1.1  3.2  ctg22      2811247  2811688  (8737296) C ctg12-unknown-3968718-433-29729_LTR   Unspecified     (0)    433       1  667639   TG CA AAGAA AGAAA
  2116    0.4  0.0  0.0  ctg22      2997584  2997817  (8551167) C ctg5-unknown-360684-234-1475_LTR      Unspecified     (0)    234       1  667847   TG CA AAAAT AAACA
  2652    6.6  0.0  1.6  ctg22      3018252  3018636  (8530348) + ctg88-unknown-5212632-379-8746_LTR    Unspecified       1    379     (0)  667871   TG CA TTTTC TTTAA
[truncated: 532,228 more chars]
