# Supplementary material for: Dispersal from the Qinghai-Tibet plateau by a high-altitude butterfly is associated with rapid expansion and reorganization of its genome
Source: Nat Commun. 2023 Dec 11;14:8190. doi: 10.1038/s41467-023-44023-2 (PMC10713551; doi:10.1038/s41467-023-44023-2)
Supplement: Supplementary file 11 — Supplementary Data 8 [file 41467_2023_44023_MOESM11_ESM.xlsx]

## Sheet: Tab1
Supplementary Data 8. Information of one functional RPLP2 gene and 433 processed pseudogenes in P. glacialis.
Geneid	Chromosome	Start	End	Exon number	Protein length	Similar(%) with complete gene	Log2(TPM+1) of BQXL	Log2(TPM+1) of BQTM	Log2FoldChange of differential expression	Pvalue of differential expression	Status of differential expression	Annotation
Pglac-RPLP2	Hic_asm_2	37583996	37588800	3	111	100	10.8497	10.4563	-0.0414629	0.832268	Nodiff	Complete functional gene
Pglac-RPLP2-19	Hic_asm_24	26940110	26940392	1	93	88.4	0.454176	2.82375	4.05187	0.00264969	Up	Processed pseudogene
Pglac-RPLP2-11	Hic_asm_7	30311735	30312028	1	92	91.8	4.12433	2.63227	-1.25867	0.00990413	Down	Processed pseudogene
Pglac-RPLP2-2	Hic_asm_8	43927749	43928043	1	94	94.9	0.298658	1.60881	2.91482	0.0704108	Nodiff	Processed pseudogene
Pglac-RPLP2-1	Hic_asm_19	5807805	5808099	1	94	94.9	0.722466	1.76129	2.01941	0.10984	Nodiff	Processed pseudogene
Pglac-RPLP2-3	Hic_asm_21	1545230	1545524	1	94	94.9	0.298658	1.02148	2.0052	0.640233	Nodiff	Processed pseudogene
Pglac-RPLP2-43	Hic_asm_5	10991469	10991748	1	89	79.2	1.53605	0	-3.93388	0.257746	Nodiff	Processed pseudogene
Pglac-RPLP2-5	Hic_asm_18	14582612	14582908	1	94	91.9	1.08406	0.0426443	-2.84844	0.265707	Nodiff	Processed pseudogene
Pglac-RPLP2-6	Hic_asm_12	41753793	41754072	1	92	86.3	1.07724	0.0840643	-2.51164	0.265707	Nodiff	Processed pseudogene
Pglac-RPLP2-45	Hic_asm_15	24416325	24416616	1	93	92.9	1.32193	0.250962	-2.10894	0.38145	Nodiff	Processed pseudogene
Pglac-RPLP2-4	Hic_asm_24	27934310	27934593	1	86	87.4	1.27501	0.378512	-1.58312	0.394433	Nodiff	Processed pseudogene
Pglac-RPLP2-10	Hic_asm_25	37973784	37974067	1	86	86.2	0.765535	0.0426443	-2.22792	0.510471	Nodiff	Processed pseudogene
Pglac-RPLP2-121	Hic_asm_27	8714038	8714318	1	85	88.5	0.0840643	0.650765	2.16715	0.510471	Nodiff	Processed pseudogene
Pglac-RPLP2-125	Hic_asm_9	18628207	18628498	1	94	95.7	0.0703893	0.565597	2.00486	0.510471	Nodiff	Processed pseudogene
Pglac-RPLP2-216	Hic_asm_16	6651191	6651438	1	83	87.1	0.0143553	0.799087	2.88382	0.510471	Nodiff	Processed pseudogene
Pglac-RPLP2-9	Hic_asm_18	35244029	35244326	1	93	93	0.782409	0.0976108	-1.8794	0.510471	Nodiff	Processed pseudogene
Pglac-RPLP2-8	Hic_asm_27	26795733	26796016	1	86	87.4	0.948601	0.432959	-0.872812	0.640233	Nodiff	Processed pseudogene
Pglac-RPLP2-100	Hic_asm_16	2878549	2878831	1	89	87.5	0.124328	0	-0.705763	1	Nodiff	Processed pseudogene
Pglac-RPLP2-101	Hic_asm_25	26270785	26271078	1	94	88.8	0.124328	0	-0.628989	1	Nodiff	Processed pseudogene
Pglac-RPLP2-102	Hic_asm_22	10670911	10671164	1	85	87.4	0.124328	0	-0.691646	1	Nodiff	Processed pseudogene
Pglac-RPLP2-103	Hic_asm_26	13896263	13896543	1	89	85.4	0.124328	0.0976108	-0.010278	1	Nodiff	Processed pseudogene
Pglac-RPLP2-104	Hic_asm_18	8193900	8194192	1	90	92.6	0.124328	0.111031	0.125251	1	Nodiff	Processed pseudogene
Pglac-RPLP2-105	Hic_asm_7	30236130	30236433	1	91	90.3	0.111031	0.0285692	-0.444308	1	Nodiff	Processed pseudogene
Pglac-RPLP2-106	Hic_asm_19	7862136	7862430	1	93	90.9	0.111031	0.0565835	-0.165917	1	Nodiff	Processed pseudogene
Pglac-RPLP2-107	Hic_asm_3	6988246	6988500	1	80	88.2	0.111031	0.0565835	-0.171638	1	Nodiff	Processed pseudogene
Pglac-RPLP2-108	Hic_asm_2	39473231	39473524	1	93	89.9	0.111031	0	-0.652862	1	Nodiff	Processed pseudogene
Pglac-RPLP2-109	Hic_asm_8	31361611	31361903	1	93	87.8	0.111031	0	-0.646592	1	Nodiff	Processed pseudogene
Pglac-RPLP2-110	Hic_asm_9	15719511	15719790	1	84	81.6	0.111031	0	-0.637326	1	Nodiff	Processed pseudogene
Pglac-RPLP2-111	Hic_asm_4	54357232	54357510	1	89	85.7	0.111031	0	-0.623552	1	Nodiff	Processed pseudogene
Pglac-RPLP2-112	Hic_asm_5	5732327	5732610	1	86	85.1	0.0976108	0.0703893	-0.0845587	1	Nodiff	Processed pseudogene
Pglac-RPLP2-113	Hic_asm_25	40315234	40315490	1	86	86.2	0.0976108	0.0840643	0.0810897	1	Nodiff	Processed pseudogene
Pglac-RPLP2-114	Hic_asm_4	41969254	41969545	1	92	85.9	0.0976108	0	-0.584291	1	Nodiff	Processed pseudogene
Pglac-RPLP2-115	Hic_asm_3	6990018	6990272	1	80	89.4	0.0976108	0.0285692	-0.35192	1	Nodiff	Processed pseudogene
Pglac-RPLP2-116	Hic_asm_15	11199530	11199789	1	87	84.3	0.0976108	0.0143553	-0.440743	1	Nodiff	Processed pseudogene
Pglac-RPLP2-117	Hic_asm_7	1201453	1201742	1	92	83.7	0.0976108	0.0703893	0.0294152	1	Nodiff	Processed pseudogene
Pglac-RPLP2-118	Hic_asm_15	45558777	45559062	1	90	87.5	0.0840643	0.0976108	0.183481	1	Nodiff	Processed pseudogene
Pglac-RPLP2-119	Hic_asm_9	14538240	14540646	2	86	87.4	0.0840643	0	-0.522271	1	Nodiff	Processed pseudogene
Pglac-RPLP2-12	Hic_asm_26	44700288	44700532	1	82	89.3	0.659925	0.641546	0.250877	1	Nodiff	Processed pseudogene
Pglac-RPLP2-120	Hic_asm_15	36644239	36646682	2	90	76.9	0.0840643	0.111031	0.314928	1	Nodiff	Processed pseudogene
Pglac-RPLP2-122	Hic_asm_18	14215987	14216231	1	82	88.1	0.0703893	0.0285692	-0.183363	1	Nodiff	Processed pseudogene
Pglac-RPLP2-123	Hic_asm_5	18095715	18095991	1	90	89.2	0.0703893	0.0976108	0.243097	1	Nodiff	Processed pseudogene
Pglac-RPLP2-124	Hic_asm_19	3896262	3896518	1	86	86.2	0.0703893	0.0840643	0.159327	1	Nodiff	Processed pseudogene
Pglac-RPLP2-126	Hic_asm_24	33712319	33712599	1	85	89.7	0.0703893	0.0143553	-0.301773	1	Nodiff	Processed pseudogene
Pglac-RPLP2-127	Hic_asm_23	19346180	19346480	1	93	82.2	0.0703893	0	-0.427671	1	Nodiff	Processed pseudogene
Pglac-RPLP2-128	Hic_asm_17	34279129	34279420	1	92	86.9	0.0703893	0.0565835	0.0359623	1	Nodiff	Processed pseudogene
Pglac-RPLP2-129	Hic_asm_15	26465756	26466053	1	94	92.9	0.0703893	0	-0.419322	1	Nodiff	Processed pseudogene
Pglac-RPLP2-13	Hic_asm_13	16767546	16767838	1	93	88.9	0.536053	0.0285692	-1.78355	1	Nodiff	Processed pseudogene
Pglac-RPLP2-130	Hic_asm_17	3375147	3375440	1	94	91.8	0.0703893	0.0143553	-0.29039	1	Nodiff	Processed pseudogene
Pglac-RPLP2-131	Hic_asm_3	60811747	60812041	1	94	89.8	0.0703893	0.0703893	0.121532	1	Nodiff	Processed pseudogene
Pglac-RPLP2-132	Hic_asm_19	42890533	42890821	1	91	87.9	0.0703893	0	-0.410466	1	Nodiff	Processed pseudogene
Pglac-RPLP2-133	Hic_asm_14	12339209	12339502	1	93	90.9	0.0565835	0	-0.334965	1	Nodiff	Processed pseudogene
Pglac-RPLP2-134	Hic_asm_19	29008228	29008523	1	94	93.6	0.0565835	0	-0.395876	1	Nodiff	Processed pseudogene
Pglac-RPLP2-135	Hic_asm_3	3765392	3765719	1	93	80	0.0565835	0.0426443	0.00595982	1	Nodiff	Processed pseudogene
Pglac-RPLP2-136	Hic_asm_13	13848592	13848886	1	94	89.8	0.0565835	0	-0.388018	1	Nodiff	Processed pseudogene
Pglac-RPLP2-137	Hic_asm_9	11880854	11881153	1	93	89.8	0.0565835	0	-0.377726	1	Nodiff	Processed pseudogene
Pglac-RPLP2-138	Hic_asm_23	8642255	8642552	1	94	92.9	0.0565835	0.0703893	0.140503	1	Nodiff	Processed pseudogene
Pglac-RPLP2-139	Hic_asm_15	22109401	22109684	1	86	85.1	0.0565835	0.0143553	-0.19594	1	Nodiff	Processed pseudogene
Pglac-RPLP2-14	Hic_asm_24	8877731	8878028	1	94	90.9	0.516015	0.275007	-0.449749	1	Nodiff	Processed pseudogene
Pglac-RPLP2-140	Hic_asm_24	13827271	13827518	1	83	88.2	0.0565835	0.0143553	-0.28064	1	Nodiff	Processed pseudogene
Pglac-RPLP2-141	Hic_asm_18	37117756	37118052	1	94	89.9	0.0565835	0	-0.363482	1	Nodiff	Processed pseudogene
Pglac-RPLP2-142	Hic_asm_18	25346211	25346507	1	94	90.9	0.0565835	0.344828	1.45635	1	Nodiff	Processed pseudogene
Pglac-RPLP2-143	Hic_asm_11	13519995	13520254	1	87	86.5	0.0565835	0	-0.36048	1	Nodiff	Processed pseudogene
Pglac-RPLP2-144	Hic_asm_4	11746375	11746655	1	85	86.2	0.0565835	0.0285692	-0.125089	1	Nodiff	Processed pseudogene
Pglac-RPLP2-145	Hic_asm_24	16276160	16276440	1	85	89.7	0.0565835	0	-0.351995	1	Nodiff	Processed pseudogene
Pglac-RPLP2-146	Hic_asm_23	35337048	35337349	1	94	84.2	0.0565835	0	-0.342128	1	Nodiff	Processed pseudogene
Pglac-RPLP2-147	Hic_asm_3	6024533	6024813	1	85	89.7	0.0565835	0.250962	1.09999	1	Nodiff	Processed pseudogene
Pglac-RPLP2-148	Hic_asm_18	15824429	15824709	1	85	88.5	0.0565835	0.137504	0.600166	1	Nodiff	Processed pseudogene
Pglac-RPLP2-149	Hic_asm_7	19315555	19315811	1	86	87.4	0.0565835	0	-0.294935	1	Nodiff	Processed pseudogene
Pglac-RPLP2-15	Hic_asm_15	18673965	18674253	1	92	90.8	0.505891	0.214125	-0.68487	1	Nodiff	Processed pseudogene
Pglac-RPLP2-150	Hic_asm_16	20098881	20099121	1	80	93.8	0.0565835	0.0285692	-0.0471224	1	Nodiff	Processed pseudogene
Pglac-RPLP2-151	Hic_asm_14	3978681	3978964	1	86	85.1	0.0426443	0.0143553	-0.190871	1	Nodiff	Processed pseudogene
Pglac-RPLP2-152	Hic_asm_20	36879895	36880189	1	93	87.9	0.0426443	0	-0.304436	1	Nodiff	Processed pseudogene
Pglac-RPLP2-153	Hic_asm_25	44788606	44788886	1	85	85.1	0.0426443	0.0565835	0.137738	1	Nodiff	Processed pseudogene
Pglac-RPLP2-154	Hic_asm_17	29420776	29421061	1	90	87.5	0.0426443	0.0703893	0.277289	1	Nodiff	Processed pseudogene
Pglac-RPLP2-155	Hic_asm_27	5433528	5433828	1	90	82.5	0.0426443	0	-0.297758	1	Nodiff	Processed pseudogene
Pglac-RPLP2-156	Hic_asm_4	44920483	44920738	1	86	85.1	0.0426443	0.0426443	0.0435379	1	Nodiff	Processed pseudogene
Pglac-RPLP2-157	Hic_asm_16	20096369	20096647	1	93	93.6	0.0426443	0.0703893	0.287902	1	Nodiff	Processed pseudogene
Pglac-RPLP2-158	Hic_asm_27	12795432	12795678	1	83	82.6	0.0426443	0.15056	0.712703	1	Nodiff	Processed pseudogene
Pglac-RPLP2-159	Hic_asm_18	15473871	15474147	1	92	84.9	0.0426443	0.0143553	-0.148343	1	Nodiff	Processed pseudogene
Pglac-RPLP2-16	Hic_asm_3	66933953	66934236	1	86	87.4	0.495695	0.163499	-0.889534	1	Nodiff	Processed pseudogene
Pglac-RPLP2-160	Hic_asm_8	35825145	35825425	1	89	86.5	0.0426443	0.0285692	-0.0774907	1	Nodiff	Processed pseudogene
Pglac-RPLP2-161	Hic_asm_4	44448561	44448841	1	85	87.4	0.0426443	0	-0.279896	1	Nodiff	Processed pseudogene
Pglac-RPLP2-162	Hic_asm_23	6335538	6335818	1	85	88.5	0.0426443	0	-0.272011	1	Nodiff	Processed pseudogene
Pglac-RPLP2-163	Hic_asm_8	35688871	35689130	1	87	86.5	0.0426443	0	-0.223357	1	Nodiff	Processed pseudogene
Pglac-RPLP2-164	Hic_asm_28	21477636	21477929	1	94	90.8	0.0426443	0	-0.265832	1	Nodiff	Processed pseudogene
Pglac-RPLP2-165	Hic_asm_8	19575140	19575435	1	93	88.9	0.0426443	0.0143553	-0.142495	1	Nodiff	Processed pseudogene
Pglac-RPLP2-166	Hic_asm_17	24250728	24251001	1	89	84.8	0.0426443	0	-0.26277	1	Nodiff	Processed pseudogene
Pglac-RPLP2-167	Hic_asm_26	1532128	1532408	1	85	88.5	0.0426443	0.0143553	-0.16269	1	Nodiff	Processed pseudogene
Pglac-RPLP2-168	Hic_asm_14	10921319	10921613	1	94	91.8	0.0285692	0.0285692	-0.0318039	1	Nodiff	Processed pseudogene
Pglac-RPLP2-169	Hic_asm_5	50659296	50659579	1	86	87.4	0.0285692	0.15056	0.749799	1	Nodiff	Processed pseudogene
Pglac-RPLP2-17	Hic_asm_0	2605260	2605543	1	86	87.4	0.475085	0.0976108	-1.17402	1	Nodiff	Processed pseudogene
Pglac-RPLP2-170	Hic_asm_21	37794271	37796601	2	86	81	0.0285692	0.0285692	-0.0199347	1	Nodiff	Processed pseudogene
Pglac-RPLP2-171	Hic_asm_15	893943	894223	1	85	80.2	0.0285692	0	-0.140148	1	Nodiff	Processed pseudogene
Pglac-RPLP2-172	Hic_asm_15	42023720	42023999	1	84	66.7	0.0285692	0	-0.166372	1	Nodiff	Processed pseudogene
Pglac-RPLP2-173	Hic_asm_0	16848509	16848802	1	93	84.8	0.0285692	0.0703893	0.318477	1	Nodiff	Processed pseudogene
Pglac-RPLP2-174	Hic_asm_4	32852359	32852644	1	90	85.4	0.0285692	0.0426443	0.106356	1	Nodiff	Processed pseudogene
Pglac-RPLP2-175	Hic_asm_3	53195462	53195744	1	86	87.4	0.0285692	0.0565835	0.240221	1	Nodiff	Processed pseudogene
Pglac-RPLP2-176	Hic_asm_18	14580897	14581181	1	94	90.5	0.0285692	0	-0.18237	1	Nodiff	Processed pseudogene
Pglac-RPLP2-177	Hic_asm_12	35294558	35294838	1	89	87.5	0.0285692	0.0285692	0.0300344	1	Nodiff	Processed pseudogene
Pglac-RPLP2-178	Hic_asm_27	14278016	14278299	1	86	87.4	0.0285692	0.0840643	0.464373	1	Nodiff	Processed pseudogene
Pglac-RPLP2-179	Hic_asm_17	7758372	7758655	1	86	85.1	0.0285692	0	-0.163071	1	Nodiff	Processed pseudogene
Pglac-RPLP2-18	Hic_asm_21	38518411	38518694	1	86	80.5	0.464668	0.0143553	-1.71764	1	Nodiff	Processed pseudogene
Pglac-RPLP2-180	Hic_asm_18	48332438	48332723	1	90	85.4	0.0285692	0.0143553	-0.033584	1	Nodiff	Processed pseudogene
Pglac-RPLP2-181	Hic_asm_2	8114908	8115204	1	94	87.9	0.0285692	0	-0.156287	1	Nodiff	Processed pseudogene
Pglac-RPLP2-182	Hic_asm_2	1272014	1272324	1	86	86.2	0.0285692	0.0976108	0.562168	1	Nodiff	Processed pseudogene
Pglac-RPLP2-183	Hic_asm_6	24967147	24967429	1	89	87.5	0.0285692	0	-0.148071	1	Nodiff	Processed pseudogene
Pglac-RPLP2-184	Hic_asm_25	13907050	13907342	1	93	89.9	0.0285692	0	-0.146803	1	Nodiff	Processed pseudogene
Pglac-RPLP2-185	Hic_asm_3	59736186	59736466	1	85	88.5	0.0143553	0.0143553	0.000289917	1	Nodiff	Processed pseudogene
Pglac-RPLP2-186	Hic_asm_12	8895680	8895968	1	92	88.8	0.0143553	0	-0.135919	1	Nodiff	Processed pseudogene
Pglac-RPLP2-187	Hic_asm_10	8702330	8702589	1	87	84.3	0.0143553	0.0143553	-0.0100653	1	Nodiff	Processed pseudogene
Pglac-RPLP2-188	Hic_asm_10	40257271	40257527	1	86	87.4	0.0143553	0	-0.131265	1	Nodiff	Processed pseudogene
Pglac-RPLP2-189	Hic_asm_4	38968368	38968624	1	86	89.7	0.0143553	0	-0.131265	1	Nodiff	Processed pseudogene
Pglac-RPLP2-190	Hic_asm_18	23006989	23007248	1	87	86.5	0.0143553	0	-0.124219	1	Nodiff	Processed pseudogene
Pglac-RPLP2-191	Hic_asm_17	33957105	33957395	1	92	89.9	0.0143553	0	-0.123437	1	Nodiff	Processed pseudogene
Pglac-RPLP2-192	Hic_asm_12	29272719	29273013	1	93	90.9	0.0143553	0	-0.122044	1	Nodiff	Processed pseudogene
Pglac-RPLP2-193	Hic_asm_8	41323610	41323890	1	85	88.5	0.0143553	0	-0.0769915	1	Nodiff	Processed pseudogene
Pglac-RPLP2-194	Hic_asm_24	29490732	29491014	1	85	79.3	0.0143553	0.0565835	0.302911	1	Nodiff	Processed pseudogene
Pglac-RPLP2-195	Hic_asm_11	34329378	34329660	1	86	87.4	0.0143553	0.111031	0.679472	1	Nodiff	Processed pseudogene
Pglac-RPLP2-196	Hic_asm_22	25518866	25519143	1	88	85.4	0.0143553	0.0143553	0.0285375	1	Nodiff	Processed pseudogene
Pglac-RPLP2-197	Hic_asm_10	22323253	22323533	1	85	87.4	0.0143553	0.111031	0.696778	1	Nodiff	Processed pseudogene
Pglac-RPLP2-198	Hic_asm_3	6200354	6200634	1	85	86.2	0.0143553	0	-0.0996762	1	Nodiff	Processed pseudogene
Pglac-RPLP2-199	Hic_asm_16	24937410	24937690	1	85	87.4	0.0143553	0.111031	0.696782	1	Nodiff	Processed pseudogene
Pglac-RPLP2-20	Hic_asm_12	5325433	5325677	1	82	89.3	0.422233	0.0565835	-1.31907	1	Nodiff	Processed pseudogene
Pglac-RPLP2-200	Hic_asm_25	32014211	32014493	1	89	88.5	0.0143553	0.0143553	0.0274751	1	Nodiff	Processed pseudogene
Pglac-RPLP2-201	Hic_asm_13	18061911	18062192	1	85	83.9	0.0143553	0	-0.0993343	1	Nodiff	Processed pseudogene
Pglac-RPLP2-202	Hic_asm_15	43392891	43393181	1	91	92.4	0.0143553	0	-0.0728331	1	Nodiff	Processed pseudogene
Pglac-RPLP2-203	Hic_asm_0	5500325	5500619	1	93	92.9	0.0143553	0.0426443	0.279891	1	Nodiff	Processed pseudogene
Pglac-RPLP2-204	Hic_asm_27	12793280	12793526	1	83	82.6	0.0143553	0.226509	1.27069	1	Nodiff	Processed pseudogene
Pglac-RPLP2-205	Hic_asm_3	11019804	11020100	1	94	88.9	0.0143553	0.0143553	0.025495	1	Nodiff	Processed pseudogene
Pglac-RPLP2-206	Hic_asm_22	29810296	29810586	1	93	91.8	0.0143553	0	-0.0951071	1	Nodiff	Processed pseudogene
Pglac-RPLP2-207	Hic_asm_23	6226677	6226978	1	94	87.8	0.0143553	0.0143553	0.0251014	1	Nodiff	Processed pseudogene
Pglac-RPLP2-208	Hic_asm_4	5804913	5805190	1	84	88.5	0.0143553	0.0143553	0.0754982	1	Nodiff	Processed pseudogene
Pglac-RPLP2-209	Hic_asm_23	518931	519224	1	93	90.9	0.0143553	0	-0.0941646	1	Nodiff	Processed pseudogene
Pglac-RPLP2-21	Hic_asm_13	29579124	29579378	1	83	95.2	0.422233	0.226509	-0.399667	1	Nodiff	Processed pseudogene
Pglac-RPLP2-210	Hic_asm_15	16203646	16203928	1	89	82.3	0.0143553	0.0143553	-0.00197578	1	Nodiff	Processed pseudogene
Pglac-RPLP2-211	Hic_asm_19	20241388	20241681	1	93	89.9	0.0143553	0	-0.0877484	1	Nodiff	Processed pseudogene
Pglac-RPLP2-212	Hic_asm_23	35683597	35683873	1	90	88.2	0.0143553	0	-0.082574	1	Nodiff	Processed pseudogene
Pglac-RPLP2-213	Hic_asm_9	8292424	8292703	1	84	81.6	0.0143553	0.0565835	0.421949	1	Nodiff	Processed pseudogene
Pglac-RPLP2-214	Hic_asm_6	9486088	9486367	1	84	79.3	0.0143553	0	-0.0543127	1	Nodiff	Processed pseudogene
Pglac-RPLP2-215	Hic_asm_12	56231461	56231720	1	87	87.6	0.0143553	0.0426443	0.257045	1	Nodiff	Processed pseudogene
Pglac-RPLP2-217	Hic_asm_13	35014630	35014914	1	89	88.5	0	0	-0.0103515	1	Nodiff	Processed pseudogene
Pglac-RPLP2-218	Hic_asm_20	22666818	22667104	1	87	86.5	0	0.0285692	0.196009	1	Nodiff	Processed pseudogene
Pglac-RPLP2-219	Hic_asm_24	33847623	33847905	1	89	87.5	0	0.0143553	0.051841	1	Nodiff	Processed pseudogene
Pglac-RPLP2-22	Hic_asm_10	9239163	9239446	1	86	82.3	0.422233	0.15056	-0.764611	1	Nodiff	Processed pseudogene
Pglac-RPLP2-220	Hic_asm_4	26100862	26101119	1	85	80.5	0	0.0285692	0.168344	1	Nodiff	Processed pseudogene
Pglac-RPLP2-221	Hic_asm_26	49086485	49086779	1	93	88.9	0	0	-0.0198098	1	Nodiff	Processed pseudogene
Pglac-RPLP2-222	Hic_asm_19	33524137	33524428	1	92	83.8	0	0.298658	1.64468	1	Nodiff	Processed pseudogene
Pglac-RPLP2-223	Hic_asm_16	11497104	11497377	1	91	96.7	0	0.286881	1.58814	1	Nodiff	Processed pseudogene
Pglac-RPLP2-224	Hic_asm_13	16895626	16895905	1	84	81.6	0	0.226509	1.33516	1	Nodiff	Processed pseudogene
Pglac-RPLP2-225	Hic_asm_8	41499499	41499779	1	85	88.5	0	0.201634	1.2554	1	Nodiff	Processed pseudogene
Pglac-RPLP2-226	Hic_asm_13	3648807	3649077	1	90	86.2	0	0.201634	1.25657	1	Nodiff	Processed pseudogene
Pglac-RPLP2-227	Hic_asm_25	30852314	30852602	1	91	85.9	0	0.124328	0.88092	1	Nodiff	Processed pseudogene
Pglac-RPLP2-228	Hic_asm_2	11888448	11888742	1	94	92.9	0	0.0976108	0.734035	1	Nodiff	Processed pseudogene
Pglac-RPLP2-229	Hic_asm_3	33835212	33835468	1	86	87.4	0	0.0976108	0.731065	1	Nodiff	Processed pseudogene
Pglac-RPLP2-23	Hic_asm_25	20130629	20130947	1	90	77.6	0.411426	0	-1.7263	1	Nodiff	Processed pseudogene
Pglac-RPLP2-230	Hic_asm_12	49625375	49625660	1	90	87.5	0	0.0976108	0.685373	1	Nodiff	Processed pseudogene
Pglac-RPLP2-231	Hic_asm_9	22923244	22923494	1	78	86.1	0	0.0840643	0.588645	1	Nodiff	Processed pseudogene
Pglac-RPLP2-232	Hic_asm_20	12099708	12100004	1	94	91.9	0	0.0703893	0.555872	1	Nodiff	Processed pseudogene
Pglac-RPLP2-233	Hic_asm_20	29379603	29379893	1	93	88.8	0	0.0703893	0.551867	1	Nodiff	Processed pseudogene
Pglac-RPLP2-234	Hic_asm_20	17477529	17477805	1	90	87.1	0	0.0703893	0.550419	1	Nodiff	Processed pseudogene
Pglac-RPLP2-235	Hic_asm_2	6763995	6764289	1	94	90.8	0	0.0703893	0.534216	1	Nodiff	Processed pseudogene
Pglac-RPLP2-236	Hic_asm_5	33098467	33098744	1	91	90.3	0	0.0703893	0.522664	1	Nodiff	Processed pseudogene
Pglac-RPLP2-237	Hic_asm_13	34846233	34846536	1	94	87.1	0	0.0565835	0.485227	1	Nodiff	Processed pseudogene
Pglac-RPLP2-238	Hic_asm_21	22752522	22752818	1	94	86.9	0	0.0565835	0.480275	1	Nodiff	Processed pseudogene
Pglac-RPLP2-239	Hic_asm_27	3322803	3323062	1	87	84.3	0	0.0565835	0.426321	1	Nodiff	Processed pseudogene
Pglac-RPLP2-24	Hic_asm_6	29460938	29461221	1	86	87.4	0.400538	0.137504	-0.803198	1	Nodiff	Processed pseudogene
Pglac-RPLP2-240	Hic_asm_15	43941080	43941333	1	83	78.8	0	0.0426443	0.399196	1	Nodiff	Processed pseudogene
Pglac-RPLP2-241	Hic_asm_9	22637742	22638042	1	93	86.7	0	0.0426443	0.357717	1	Nodiff	Processed pseudogene
Pglac-RPLP2-242	Hic_asm_16	21674723	21675017	1	93	90.9	0	0.0426443	0.352392	1	Nodiff	Processed pseudogene
Pglac-RPLP2-243	Hic_asm_2	16776288	16776582	1	94	87.8	0	0.0426443	0.337666	1	Nodiff	Processed pseudogene
Pglac-RPLP2-244	Hic_asm_5	26980022	26980281	1	87	86.5	0	0.0426443	0.304883	1	Nodiff	Processed pseudogene
Pglac-RPLP2-245	Hic_asm_20	38090558	38090840	1	89	85.4	0	0.0285692	0.297334	1	Nodiff	Processed pseudogene
Pglac-RPLP2-246	Hic_asm_4	17734170	17736459	2	85	87.4	0	0.0285692	0.281673	1	Nodiff	Processed pseudogene
Pglac-RPLP2-247	Hic_asm_2	18719131	18719428	1	94	90.9	0	0.0285692	0.277629	1	Nodiff	Processed pseudogene
Pglac-RPLP2-248	Hic_asm_19	5806574	5806865	1	94	92.6	0	0.0285692	0.276453	1	Nodiff	Processed pseudogene
Pglac-RPLP2-249	Hic_asm_19	24720149	24720437	1	91	87.9	0	0.0285692	0.268308	1	Nodiff	Processed pseudogene
Pglac-RPLP2-25	Hic_asm_0	2607945	2608228	1	86	87.4	0.400538	0.124328	-0.861418	1	Nodiff	Processed pseudogene
Pglac-RPLP2-250	Hic_asm_5	56376948	56377224	1	90	89.2	0	0.0285692	0.253623	1	Nodiff	Processed pseudogene
Pglac-RPLP2-251	Hic_asm_5	9330178	9330451	1	86	84.8	0	0.0285692	0.249339	1	Nodiff	Processed pseudogene
Pglac-RPLP2-252	Hic_asm_8	10174769	10175054	1	90	84.4	0	0.0285692	0.246257	1	Nodiff	Processed pseudogene
Pglac-RPLP2-253	Hic_asm_2	18347092	18347392	1	94	86.1	0	0.0285692	0.23035	1	Nodiff	Processed pseudogene
Pglac-RPLP2-254	Hic_asm_1	33269316	33269624	1	94	90.3	0	0.0285692	0.225712	1	Nodiff	Processed pseudogene
Pglac-RPLP2-255	Hic_asm_4	10821742	10822022	1	85	88.5	0	0.0285692	0.193812	1	Nodiff	Processed pseudogene
Pglac-RPLP2-256	Hic_asm_4	39072564	39072867	1	94	86.1	0	0.0143553	0.167133	1	Nodiff	Processed pseudogene
Pglac-RPLP2-257	Hic_asm_4	8396614	8396896	1	86	87.4	0	0.0143553	0.152859	1	Nodiff	Processed pseudogene
Pglac-RPLP2-258	Hic_asm_22	26176628	26176906	1	84	86.2	0	0.0143553	0.123899	1	Nodiff	Processed pseudogene
Pglac-RPLP2-259	Hic_asm_18	6430	6689	1	87	85.4	0	0.0143553	0.122044	1	Nodiff	Processed pseudogene
Pglac-RPLP2-26	Hic_asm_10	542624	542868	1	82	88.1	0.400538	0.0426443	-1.39004	1	Nodiff	Processed pseudogene
Pglac-RPLP2-260	Hic_asm_15	31000205	31000500	1	94	85.9	0	0.0143553	0.12169	1	Nodiff	Processed pseudogene
Pglac-RPLP2-261	Hic_asm_9	22857487	22857787	1	93	86.7	0	0.0143553	0.0907178	1	Nodiff	Processed pseudogene
Pglac-RPLP2-262	Hic_asm_15	25937122	25937416	1	93	84.8	0	0.0143553	0.0905189	1	Nodiff	Processed pseudogene
Pglac-RPLP2-263	Hic_asm_2	30516734	30517030	1	94	86.9	0	0.0143553	0.0835756	1	Nodiff	Processed pseudogene
Pglac-RPLP2-264	Hic_asm_26	2987560	2987844	1	89	84	0	0.0143553	0.0652992	1	Nodiff	Processed pseudogene
Pglac-RPLP2-265	Hic_asm_18	7205606	7205898	1	93	93.6	0	0	0.0640688	1	Nodiff	Processed pseudogene
Pglac-RPLP2-266	Hic_asm_12	45287373	45287673	1	100	86.3	0	0	0.0591084	1	Nodiff	Processed pseudogene
Pglac-RPLP2-267	Hic_asm_8	34540503	34540782	1	84	81.6	0	0	0.0527166	1	Nodiff	Processed pseudogene
Pglac-RPLP2-268	Hic_asm_10	6622990	6626177	2	86	86.2	0	0	0	1	Nodiff	Processed pseudogene
Pglac-RPLP2-269	Hic_asm_5	53364306	53366377	2	93	85.7	0	0	0	1	Nodiff	Processed pseudogene
Pglac-RPLP2-27	Hic_asm_9	10273237	10273520	1	86	87.4	0.378512	0.0703893	-1.09856	1	Nodiff	Processed pseudogene
Pglac-RPLP2-270	Hic_asm_6	28077381	28079473	2	93	87.1	0	0	0	1	Nodiff	Processed pseudogene
Pglac-RPLP2-271	Hic_asm_7	18567111	18567437	2	104	80.7	0	0	0	1	Nodiff	Processed pseudogene
Pglac-RPLP2-272	Hic_asm_0	14574665	14574938	1	89	84.9	0	0	0	1	Nodiff	Processed pseudogene
Pglac-RPLP2-273	Hic_asm_0	19419100	19419343	1	81	91.4	0	0	0	1	Nodiff	Processed pseudogene
Pglac-RPLP2-274	Hic_asm_0	22133772	22134066	1	94	90.8	0	0	0	1	Nodiff	Processed pseudogene
Pglac-RPLP2-275	Hic_asm_0	40377475	40377763	1	91	85.9	0	0	0	1	Nodiff	Processed pseudogene
Pglac-RPLP2-276	Hic_asm_0	44465419	44465710	1	92	87.9	0	0	0	1	Nodiff	Processed pseudogene
Pglac-RPLP2-277	Hic_asm_0	5809584	5809880	1	94	90.9	0	0	0	1	Nodiff	Processed pseudogene
Pglac-RPLP2-278	Hic_asm_0	63813036	63813332	1	94	86.9	0	0	0	1	Nodiff	Processed pseudogene
Pglac-RPLP2-279	Hic_asm_0	64672407	64672689	1	89	87.5	0	0	0	1	Nodiff	Processed pseudogene
Pglac-RPLP2-28	Hic_asm_26	37204918	37205201	1	86	87.4	0.378512	0.0976108	-0.946359	1	Nodiff	Processed pseudogene
Pglac-RPLP2-280	Hic_asm_0	65020856	65021147	1	91	86	0	0	0	1	Nodiff	Processed pseudogene
Pglac-RPLP2-281	Hic_asm_0	8102219	8102495	1	90	89.2	0	0	0	1	Nodiff	Processed pseudogene
Pglac-RPLP2-282	Hic_asm_10	11325818	11326114	1	94	87.9	0	0	0	1	Nodiff	Processed pseudogene
Pglac-RPLP2-283	Hic_asm_10	16506774	16507070	1	94	87.9	0	0	0	1	Nodiff	Processed pseudogene
Pglac-RPLP2-284	Hic_asm_10	25903863	25904164	1	94	83.2	0	0	0	1	Nodiff	Processed pseudogene
Pglac-RPLP2-285	Hic_asm_10	29482117	29482376	1	87	84.3	0	0	0	1	Nodiff	Processed pseudogene
Pglac-RPLP2-286	Hic_asm_10	5607041	5607335	1	94	83.8	0	0	0	1	Nodiff	Processed pseudogene
Pglac-RPLP2-287	Hic_asm_11	12986736	12987021	1	90	82.3	0	0	0	1	Nodiff	Processed pseudogene
Pglac-RPLP2-288	Hic_asm_11	13937995	13938250	1	86	83.9	0	0	0	1	Nodiff	Processed pseudogene
Pglac-RPLP2-289	Hic_asm_11	20197750	20198026	1	91	93.4	0	0	0	1	Nodiff	Processed pseudogene
Pglac-RPLP2-29	Hic_asm_8	30014821	30015104	1	86	87.4	0.367371	0.15056	-0.626341	1	Nodiff	Processed pseudogene
Pglac-RPLP2-290	Hic_asm_11	23578799	23579076	1	91	86	0	0	0	1	Nodiff	Processed pseudogene
Pglac-RPLP2-291	Hic_asm_11	33028451	33028753	1	94	92.6	0	0	0	1	Nodiff	Processed pseudogene
Pglac-RPLP2-292	Hic_asm_11	36859732	36860012	1	94	90.4	0	0	0	1	Nodiff	Processed pseudogene
Pglac-RPLP2-293	Hic_asm_1	20536724	20537018	1	94	93.9	0	0	0	1	Nodiff	Processed pseudogene
Pglac-RPLP2-294	Hic_asm_12	12181440	12181729	1	93	87.8	0	0	0	1	Nodiff	Processed pseudogene
Pglac-RPLP2-295	Hic_asm_12	13177579	13177873	1	94	86.9	0	0	0	1	Nodiff	Processed pseudogene
Pglac-RPLP2-296	Hic_asm_12	20305059	20305339	1	85	86.2	0	0	0	1	Nodiff	Processed pseudogene
Pglac-RPLP2-297	Hic_asm_1	22195200	22195495	1	92	89.1	0	0	0	1	Nodiff	Processed pseudogene
Pglac-RPLP2-298	Hic_asm_12	38977959	38978239	1	85	88.5	0	0	0	1	Nodiff	Processed pseudogene
Pglac-RPLP2-299	Hic_asm_1	24644169	24644460	1	92	83.8	0	0	0	1	Nodiff	Processed pseudogene
Pglac-RPLP2-30	Hic_asm_14	15499995	15500275	1	85	87.4	0.356144	0.214125	-0.297335	1	Nodiff	Processed pseudogene
Pglac-RPLP2-300	Hic_asm_13	12420904	12421197	1	93	88.9	0	0	0	1	Nodiff	Processed pseudogene
Pglac-RPLP2-301	Hic_asm_13	13802184	13802461	1	93	86.2	0	0	0	1	Nodiff	Processed pseudogene
Pglac-RPLP2-302	Hic_asm_13	1670110	1670403	1	94	90.8	0	0	0	1	Nodiff	Processed pseudogene
Pglac-RPLP2-303	Hic_asm_13	26900365	26900656	1	93	83.8	0	0	0	1	Nodiff	Processed pseudogene
Pglac-RPLP2-304	Hic_asm_13	29287829	29288126	1	94	95.7	0	0	0	1	Nodiff	Processed pseudogene
Pglac-RPLP2-305	Hic_asm_1	36970960	36971243	1	86	89.7	0	0	0	1	Nodiff	Processed pseudogene
Pglac-RPLP2-306	Hic_asm_13	7138333	7138625	1	93	84.8	0	0	0	1	Nodiff	Processed pseudogene
Pglac-RPLP2-307	Hic_asm_14	536222	536515	1	94	90.8	0	0	0	1	Nodiff	Processed pseudogene
Pglac-RPLP2-308	Hic_asm_15	16705329	16705607	1	84	80.5	0	0	0	1	Nodiff	Processed pseudogene
Pglac-RPLP2-309	Hic_asm_15	30203585	30203878	1	93	83.8	0	0	0	1	Nodiff	Processed pseudogene
Pglac-RPLP2-31	Hic_asm_4	49544090	49544384	1	94	94.9	0.344828	0	-1.55868	1	Nodiff	Processed pseudogene
Pglac-RPLP2-310	Hic_asm_15	31036269	31036564	1	94	85.9	0	0	0	1	Nodiff	Processed pseudogene
Pglac-RPLP2-311	Hic_asm_15	36797136	36797417	1	88	80.2	0	0	0	1	Nodiff	Processed pseudogene
Pglac-RPLP2-312	Hic_asm_15	44069250	44069538	1	92	89.8	0	0	0	1	Nodiff	Processed pseudogene
Pglac-RPLP2-313	Hic_asm_15	48665761	48666063	1	94	84.2	0	0	0	1	Nodiff	Processed pseudogene
Pglac-RPLP2-314	Hic_asm_15	5221105	5221345	1	81	88.9	0	0	0	1	Nodiff	Processed pseudogene
Pglac-RPLP2-315	Hic_asm_16	20777652	20777940	1	91	85.9	0	0	0	1	Nodiff	Processed pseudogene
Pglac-RPLP2-316	Hic_asm_16	26068171	26068472	1	94	85.1	0	0	0	1	Nodiff	Processed pseudogene
Pglac-RPLP2-317	Hic_asm_16	266643	266939	1	94	82.8	0	0	0	1	Nodiff	Processed pseudogene
Pglac-RPLP2-318	Hic_asm_17	15004743	15005040	1	87	93.1	0	0	0	1	Nodiff	Processed pseudogene
Pglac-RPLP2-319	Hic_asm_17	19260691	19260976	1	90	83.8	0	0	0	1	Nodiff	Processed pseudogene
Pglac-RPLP2-32	Hic_asm_5	16051738	16054337	2	86	75.9	0.344828	0.124328	-0.714867	1	Nodiff	Processed pseudogene
Pglac-RPLP2-320	Hic_asm_17	30386017	30386308	1	92	82.8	0	0	0	1	Nodiff	Processed pseudogene
Pglac-RPLP2-321	Hic_asm_17	30529435	30529735	1	95	88.1	0	0	0	1	Nodiff	Processed pseudogene
Pglac-RPLP2-322	Hic_asm_17	34945107	34945400	1	94	88.8	0	0	0	1	Nodiff	Processed pseudogene
Pglac-RPLP2-323	Hic_asm_17	43484330	43484586	1	86	88.5	0	0	0	1	Nodiff	Processed pseudogene
Pglac-RPLP2-324	Hic_asm_17	45768111	45768403	1	93	86.9	0	0	0	1	Nodiff	Processed pseudogene
Pglac-RPLP2-325	Hic_asm_18	19376354	19376607	1	85	83.9	0	0	0	1	Nodiff	Processed pseudogene
Pglac-RPLP2-326	Hic_asm_18	20221307	20221600	1	94	90.8	0	0	0	1	Nodiff	Processed pseudogene
Pglac-RPLP2-327	Hic_asm_18	23219189	23219480	1	93	84.8	0	0	0	1	Nodiff	Processed pseudogene
Pglac-RPLP2-328	Hic_asm_18	2652484	2652767	1	86	87.4	0	0	0	1	Nodiff	Processed pseudogene
Pglac-RPLP2-329	Hic_asm_18	27121646	27121919	1	89	89.2	0	0	0	1	Nodiff	Processed pseudogene
Pglac-RPLP2-33	Hic_asm_25	43635304	43635597	1	94	93.9	0.344828	0	-1.52986	1	Nodiff	Processed pseudogene
Pglac-RPLP2-330	Hic_asm_18	32142420	32142711	1	90	83.2	0	0	0	1	Nodiff	Processed pseudogene
Pglac-RPLP2-331	Hic_asm_18	44209806	44210099	1	93	85.9	0	0	0	1	Nodiff	Processed pseudogene
Pglac-RPLP2-332	Hic_asm_18	44253902	44254178	1	92	87.2	0	0	0	1	Nodiff	Processed pseudogene
Pglac-RPLP2-333	Hic_asm_19	1667411	1667704	1	93	88.9	0	0	0	1	Nodiff	Processed pseudogene
Pglac-RPLP2-334	Hic_asm_19	48045232	48045514	1	90	86.7	0	0	0	1	Nodiff	Processed pseudogene
Pglac-RPLP2-335	Hic_asm_19	48543276	48543581	1	90	84.5	0	0	0	1	Nodiff	Processed pseudogene
Pglac-RPLP2-336	Hic_asm_20	12881299	12881593	1	93	83.8	0	0	0	1	Nodiff	Processed pseudogene
Pglac-RPLP2-337	Hic_asm_20	29216685	29216988	1	101	85.4	0	0	0	1	Nodiff	Processed pseudogene
Pglac-RPLP2-338	Hic_asm_20	44389415	44389709	1	93	91.9	0	0	0	1	Nodiff	Processed pseudogene
Pglac-RPLP2-339	Hic_asm_2	10968027	10968321	1	85	82.3	0	0	0	1	Nodiff	Processed pseudogene
Pglac-RPLP2-34	Hic_asm_9	7845913	7846196	1	86	86.2	0.333424	0.0976108	-0.807571	1	Nodiff	Processed pseudogene
Pglac-RPLP2-340	Hic_asm_21	10884127	10884420	1	93	89.9	0	0	0	1	Nodiff	Processed pseudogene
Pglac-RPLP2-341	Hic_asm_21	11964813	11965095	1	84	80.5	0	0	0	1	Nodiff	Processed pseudogene
Pglac-RPLP2-342	Hic_asm_21	38695870	38696153	1	86	86.2	0	0	0	1	Nodiff	Processed pseudogene
Pglac-RPLP2-343	Hic_asm_21	6120002	6120279	1	91	88.2	0	0	0	1	Nodiff	Processed pseudogene
Pglac-RPLP2-344	Hic_asm_21	6975929	6976205	1	90	89.2	0	0	0	1	Nodiff	Processed pseudogene
Pglac-RPLP2-345	Hic_asm_2	18144037	18144344	1	91	86.4	0	0	0	1	Nodiff	Processed pseudogene
Pglac-RPLP2-346	Hic_asm_22	12656136	12656426	1	94	86.7	0	0	0	1	Nodiff	Processed pseudogene
Pglac-RPLP2-347	Hic_asm_22	22466126	22466421	1	94	83.8	0	0	0	1	Nodiff	Processed pseudogene
Pglac-RPLP2-348	Hic_asm_22	26954700	26954961	1	88	84.3	0	0	0	1	Nodiff	Processed pseudogene
Pglac-RPLP2-349	Hic_asm_22	28187755	28188028	1	90	78.5	0	0	0	1	Nodiff	Processed pseudogene
Pglac-RPLP2-35	Hic_asm_2	18387737	18388017	1	85	89.7	0.333424	0.356144	0.34486	1	Nodiff	Processed pseudogene
Pglac-RPLP2-350	Hic_asm_22	2950076	2950373	1	92	91.3	0	0	0	1	Nodiff	Processed pseudogene
Pglac-RPLP2-351	Hic_asm_2	25723099	25723380	1	89	86.5	0	0	0	1	Nodiff	Processed pseudogene
Pglac-RPLP2-352	Hic_asm_2	26504528	26504828	1	93	84.2	0	0	0	1	Nodiff	Processed pseudogene
Pglac-RPLP2-353	Hic_asm_23	21151140	21151416	1	90	89.2	0	0	0	1	Nodiff	Processed pseudogene
Pglac-RPLP2-354	Hic_asm_23	22487166	22487461	1	94	89.9	0	0	0	1	Nodiff	Processed pseudogene
Pglac-RPLP2-355	Hic_asm_23	26158496	26158803	1	94	86.4	0	0	0	1	Nodiff	Processed pseudogene
Pglac-RPLP2-356	Hic_asm_23	28658690	28658975	1	92	90.4	0	0	0	1	Nodiff	Processed pseudogene
Pglac-RPLP2-357	Hic_asm_23	7745479	7745772	1	94	89.8	0	0	0	1	Nodiff	Processed pseudogene
Pglac-RPLP2-358	Hic_asm_23	9670944	9671232	1	91	85.9	0	0	0	1	Nodiff	Processed pseudogene
Pglac-RPLP2-359	Hic_asm_24	12514202	12514460	1	81	89.5	0	0	0	1	Nodiff	Processed pseudogene
Pglac-RPLP2-36	Hic_asm_7	6544616	6544919	1	101	90.3	0.321928	0.0143553	-1.37236	1	Nodiff	Processed pseudogene
Pglac-RPLP2-360	Hic_asm_24	1377169	1377428	1	87	84.3	0	0	0	1	Nodiff	Processed pseudogene
Pglac-RPLP2-361	Hic_asm_24	16882539	16882832	1	94	84.8	0	0	0	1	Nodiff	Processed pseudogene
Pglac-RPLP2-362	Hic_asm_24	20038443	20038701	1	86	80.5	0	0	0	1	Nodiff	Processed pseudogene
Pglac-RPLP2-363	Hic_asm_24	21492377	21492664	1	92	88.8	0	0	0	1	Nodiff	Processed pseudogene
Pglac-RPLP2-364	Hic_asm_25	2709576	2709866	1	93	85.7	0	0	0	1	Nodiff	Processed pseudogene
Pglac-RPLP2-365	Hic_asm_25	35575125	35575421	1	94	86.9	0	0	0	1	Nodiff	Processed pseudogene
Pglac-RPLP2-366	Hic_asm_25	46127930	46128189	1	87	86.5	0	0	0	1	Nodiff	Processed pseudogene
Pglac-RPLP2-367	Hic_asm_25	9407036	9407292	1	86	87.4	0	0	0	1	Nodiff	Processed pseudogene
Pglac-RPLP2-368	Hic_asm_26	13116359	13116653	1	94	83.8	0	0	0	1	Nodiff	Processed pseudogene
Pglac-RPLP2-369	Hic_asm_26	16325824	16326127	1	101	88.3	0	0	0	1	Nodiff	Processed pseudogene
Pglac-RPLP2-37	Hic_asm_27	40823117	40823417	1	94	93	0.321928	0	-1.48352	1	Nodiff	Processed pseudogene
Pglac-RPLP2-370	Hic_asm_26	39307000	39307258	1	86	64.4	0	0	0	1	Nodiff	Processed pseudogene
Pglac-RPLP2-371	Hic_asm_26	39522820	39523079	1	87	87.6	0	0	0	1	Nodiff	Processed pseudogene
Pglac-RPLP2-372	Hic_asm_26	7673400	7673688	1	92	86.7	0	0	0	1	Nodiff	Processed pseudogene
Pglac-RPLP2-373	Hic_asm_27	10240650	10240927	1	91	87.1	0	0	0	1	Nodiff	Processed pseudogene
Pglac-RPLP2-374	Hic_asm_27	10875313	10875606	1	93	88.9	0	0	0	1	Nodiff	Processed pseudogene
Pglac-RPLP2-375	Hic_asm_27	12528391	12528683	1	93	82.8	0	0	0	1	Nodiff	Processed pseudogene
Pglac-RPLP2-376	Hic_asm_27	14819137	14819425	1	91	86.9	0	0	0	1	Nodiff	Processed pseudogene
Pglac-RPLP2-377	Hic_asm_27	20328546	20328846	1	91	90.3	0	0	0	1	Nodiff	Processed pseudogene
Pglac-RPLP2-378	Hic_asm_27	22609510	22609804	1	93	89.9	0	0	0	1	Nodiff	Processed pseudogene
Pglac-RPLP2-379	Hic_asm_27	3323472	3323706	1	78	75	0	0	0	1	Nodiff	Processed pseudogene
Pglac-RPLP2-38	Hic_asm_15	46575281	46575554	1	86	84.8	0.31034	0.124328	-0.546296	1	Nodiff	Processed pseudogene
Pglac-RPLP2-380	Hic_asm_27	8023338	8023637	1	93	84.2	0	0	0	1	Nodiff	Processed pseudogene
Pglac-RPLP2-381	Hic_asm_28	26037364	26037655	1	93	83.7	0	0	0	1	Nodiff	Processed pseudogene
Pglac-RPLP2-382	Hic_asm_3	11522795	11523074	1	84	79.3	0	0	0	1	Nodiff	Processed pseudogene
Pglac-RPLP2-383	Hic_asm_3	13228723	13228987	1	81	88.6	0	0	0	1	Nodiff	Processed pseudogene
Pglac-RPLP2-384	Hic_asm_3	27677675	27677966	1	92	86.9	0	0	0	1	Nodiff	Processed pseudogene
Pglac-RPLP2-385	Hic_asm_3	33903743	33904028	1	91	86.7	0	0	0	1	Nodiff	Processed pseudogene
Pglac-RPLP2-386	Hic_asm_3	36064604	36064899	1	94	92.9	0	0	0	1	Nodiff	Processed pseudogene
Pglac-RPLP2-387	Hic_asm_3	42249936	42250242	1	102	84.5	0	0	0	1	Nodiff	Processed pseudogene
Pglac-RPLP2-388	Hic_asm_3	5414705	5414989	1	90	87.5	0	0	0	1	Nodiff	Processed pseudogene
Pglac-RPLP2-389	Hic_asm_4	22589392	22589673	1	90	87.5	0	0	0	1	Nodiff	Processed pseudogene
Pglac-RPLP2-39	Hic_asm_15	44683887	44684181	1	94	93.9	0.31034	0.226509	-0.0987621	1	Nodiff	Processed pseudogene
Pglac-RPLP2-390	Hic_asm_4	22810439	22810715	1	90	87.1	0	0	0	1	Nodiff	Processed pseudogene
Pglac-RPLP2-391	Hic_asm_4	28359784	28360057	1	89	89.2	0	0	0	1	Nodiff	Processed pseudogene
Pglac-RPLP2-392	Hic_asm_4	32903834	32904125	1	93	86.7	0	0	0	1	Nodiff	Processed pseudogene
Pglac-RPLP2-393	Hic_asm_4	32964059	32964350	1	93	86.7	0	0	0	1	Nodiff	Processed pseudogene
Pglac-RPLP2-394	Hic_asm_4	33365423	33365711	1	91	83.8	0	0	0	1	Nodiff	Processed pseudogene
Pglac-RPLP2-395	Hic_asm_4	35936130	35936412	1	94	95.7	0	0	0	1	Nodiff	Processed pseudogene
Pglac-RPLP2-396	Hic_asm_4	56315737	56316010	1	89	84.9	0	0	0	1	Nodiff	Processed pseudogene
Pglac-RPLP2-397	Hic_asm_4	57981931	57982221	1	92	85.9	0	0	0	1	Nodiff	Processed pseudogene
Pglac-RPLP2-398	Hic_asm_5	21911187	21911490	1	91	87.4	0	0	0	1	Nodiff	Processed pseudogene
Pglac-RPLP2-399	Hic_asm_5	27733371	27733649	1	93	94.7	0	0	0	1	Nodiff	Processed pseudogene
Pglac-RPLP2-40	Hic_asm_19	40230503	40230800	1	94	90.9	0.298658	0.189034	-0.245831	1	Nodiff	Processed pseudogene
Pglac-RPLP2-400	Hic_asm_5	37274153	37274429	1	90	91.4	0	0	0	1	Nodiff	Processed pseudogene
Pglac-RPLP2-401	Hic_asm_5	3917421	3917697	1	90	88.2	0	0	0	1	Nodiff	Processed pseudogene
Pglac-RPLP2-402	Hic_asm_5	41704838	41705126	1	91	86.9	0	0	0	1	Nodiff	Processed pseudogene
Pglac-RPLP2-403	Hic_asm_5	46296003	46296296	1	93	87.8	0	0	0	1	Nodiff	Processed pseudogene
Pglac-RPLP2-404	Hic_asm_5	46728515	46728759	1	80	86.4	0	0	0	1	Nodiff	Processed pseudogene
Pglac-RPLP2-405	Hic_asm_5	47754720	47754996	1	90	82.8	0	0	0	1	Nodiff	Processed pseudogene
Pglac-RPLP2-406	Hic_asm_5	51158456	51158748	1	93	84.7	0	0	0	1	Nodiff	Processed pseudogene
Pglac-RPLP2-407	Hic_asm_5	52975493	52975773	1	93	91.6	0	0	0	1	Nodiff	Processed pseudogene
Pglac-RPLP2-408	Hic_asm_5	54128235	54128528	1	93	88.9	0	0	0	1	Nodiff	Processed pseudogene
Pglac-RPLP2-409	Hic_asm_6	18401022	18401275	1	85	85.1	0	0	0	1	Nodiff	Processed pseudogene
Pglac-RPLP2-41	Hic_asm_17	28881987	28882270	1	86	88.5	0.298658	0.0426443	-1.02394	1	Nodiff	Processed pseudogene
Pglac-RPLP2-410	Hic_asm_6	28842028	28842316	1	92	84.7	0	0	0	1	Nodiff	Processed pseudogene
Pglac-RPLP2-411	Hic_asm_6	29383000	29383295	1	94	88.3	0	0	0	1	Nodiff	Processed pseudogene
Pglac-RPLP2-412	Hic_asm_7	25414628	25414930	1	94	86.1	0	0	0	1	Nodiff	Processed pseudogene
Pglac-RPLP2-413	Hic_asm_7	27950477	27950762	1	90	88.5	0	0	0	1	Nodiff	Processed pseudogene
Pglac-RPLP2-414	Hic_asm_7	700607	700908	1	94	86.1	0	0	0	1	Nodiff	Processed pseudogene
Pglac-RPLP2-415	Hic_asm_8	24572168	24572470	1	94	88.8	0	0	0	1	Nodiff	Processed pseudogene
Pglac-RPLP2-416	Hic_asm_8	33789028	33789320	1	91	85	0	0	0	1	Nodiff	Processed pseudogene
Pglac-RPLP2-417	Hic_asm_8	36965566	36965839	1	91	86	0	0	0	1	Nodiff	Processed pseudogene
Pglac-RPLP2-418	Hic_asm_8	38382528	38382834	1	102	83.5	0	0	0	1	Nodiff	Processed pseudogene
Pglac-RPLP2-419	Hic_asm_8	42928076	42928364	1	91	80.8	0	0	0	1	Nodiff	Processed pseudogene
Pglac-RPLP2-42	Hic_asm_0	46662904	46663186	1	89	89.6	0.298658	0.0703893	-0.829142	1	Nodiff	Processed pseudogene
Pglac-RPLP2-420	Hic_asm_8	42957257	42957545	1	91	84.8	0	0	0	1	Nodiff	Processed pseudogene
Pglac-RPLP2-421	Hic_asm_8	43023356	43023644	1	91	81.8	0	0	0	1	Nodiff	Processed pseudogene
Pglac-RPLP2-422	Hic_asm_9	17513633	17513927	1	94	93.9	0	0	0	1	Nodiff	Processed pseudogene
Pglac-RPLP2-423	Hic_asm_9	21984470	21984746	1	90	89.2	0	0	0	1	Nodiff	Processed pseudogene
Pglac-RPLP2-424	Hic_asm_7	31614331	31614628	1	93	85.1	0	0	0	1	Nodiff	Processed pseudogene
Pglac-RPLP2-425	Hic_asm_10	1913853	1914133	1	85	87.4	0	0	0	1	Nodiff	Processed pseudogene
Pglac-RPLP2-426	Hic_asm_21	14384792	14385077	1	90	84.4	0	0	0	1	Nodiff	Processed pseudogene
Pglac-RPLP2-427	Hic_asm_6	14401159	14401452	1	94	89.8	0	0	0	1	Nodiff	Processed pseudogene
Pglac-RPLP2-428	Hic_asm_19	46632260	46632537	1	91	86	0	0	0	1	Nodiff	Processed pseudogene
Pglac-RPLP2-429	Hic_asm_22	1426963	1427257	1	93	87.9	0	0	0	1	Nodiff	Processed pseudogene
Pglac-RPLP2-430	Hic_asm_15	29785152	29785437	1	90	88.5	0	0	0	1	Nodiff	Processed pseudogene
Pglac-RPLP2-431	Hic_asm_25	36164331	36164634	1	101	88.3	0	0	0	1	Nodiff	Processed pseudogene
Pglac-RPLP2-432	Hic_asm_25	37822853	37823195	2	91	91.4	0	0	0	1	Nodiff	Processed pseudogene
Pglac-RPLP2-433	Hic_asm_18	23009350	23009609	1	87	86.5	0	0	0	1	Nodiff	Processed pseudogene
Pglac-RPLP2-44	Hic_asm_3	42591864	42592159	1	94	89.9	0.298658	0.163499	-0.308603	1	Nodiff	Processed pseudogene
Pglac-RPLP2-46	Hic_asm_5	16056989	16057233	1	82	88.1	0.286881	0.137504	-0.421976	1	Nodiff	Processed pseudogene
Pglac-RPLP2-47	Hic_asm_2	19108266	19108549	1	86	86.2	0.286881	0.0143553	-1.21464	1	Nodiff	Processed pseudogene
Pglac-RPLP2-48	Hic_asm_10	13459569	13459862	1	94	90.8	0.286881	0.0703893	-0.777625	1	Nodiff	Processed pseudogene
Pglac-RPLP2-49	Hic_asm_25	49104495	49104739	1	82	88.1	0.263034	0.0976108	-0.520791	1	Nodiff	Processed pseudogene
Pglac-RPLP2-50	Hic_asm_7	19956670	19956977	1	86	87.4	0.250962	0.0976108	-0.494126	1	Nodiff	Processed pseudogene
Pglac-RPLP2-51	Hic_asm_27	17781094	17781374	1	89	83.3	0.250962	0	-1.17406	1	Nodiff	Processed pseudogene
Pglac-RPLP2-52	Hic_asm_0	56352527	56352815	1	92	88.8	0.250962	0.0703893	-0.679015	1	Nodiff	Processed pseudogene
Pglac-RPLP2-53	Hic_asm_20	6252875	6253116	1	81	85.5	0.250962	0	-1.23262	1	Nodiff	Processed pseudogene
Pglac-RPLP2-54	Hic_asm_22	26766932	26767188	1	86	87.4	0.250962	0.321928	0.476184	1	Nodiff	Processed pseudogene
Pglac-RPLP2-55	Hic_asm_9	25336721	25337001	1	85	88.5	0.238787	0.0703893	-0.676566	1	Nodiff	Processed pseudogene
Pglac-RPLP2-56	Hic_asm_11	9244000	9244294	1	93	85.9	0.238787	0	-1.17368	1	Nodiff	Processed pseudogene
Pglac-RPLP2-57	Hic_asm_10	31563750	31564074	1	92	81.3	0.226509	0	-1.13539	1	Nodiff	Processed pseudogene
Pglac-RPLP2-58	Hic_asm_15	5373474	5373759	1	90	85.4	0.226509	0.263034	0.396124	1	Nodiff	Processed pseudogene
Pglac-RPLP2-59	Hic_asm_28	20785958	20787612	2	91	85.9	0.214125	0	-1.07415	1	Nodiff	Processed pseudogene
Pglac-RPLP2-60	Hic_asm_9	18909136	18909416	1	85	89.7	0.201634	0	-1.04138	1	Nodiff	Processed pseudogene
Pglac-RPLP2-61	Hic_asm_19	39259813	39260096	1	86	86.2	0.201634	0.0565835	-0.630792	1	Nodiff	Processed pseudogene
Pglac-RPLP2-62	Hic_asm_24	21002233	21002521	1	92	89.8	0.189034	0.505891	1.26168	1	Nodiff	Processed pseudogene
Pglac-RPLP2-63	Hic_asm_23	30542661	30542952	1	93	93.9	0.189034	0.226509	0.360364	1	Nodiff	Processed pseudogene
Pglac-RPLP2-64	Hic_asm_27	19079971	19080256	1	90	82.3	0.176323	0.137504	-0.0154369	1	Nodiff	Processed pseudogene
Pglac-RPLP2-65	Hic_asm_28	17544385	17544668	1	86	88.5	0.163499	0.0565835	-0.444007	1	Nodiff	Processed pseudogene
Pglac-RPLP2-66	Hic_asm_12	3469359	3469653	1	94	93.9	0.163499	0	-0.910208	1	Nodiff	Processed pseudogene
Pglac-RPLP2-67	Hic_asm_28	14894289	14894580	1	92	85.3	0.163499	0	-0.849435	1	Nodiff	Processed pseudogene
Pglac-RPLP2-68	Hic_asm_25	23876656	23876943	1	91	92.7	0.163499	0.137504	0.0619259	1	Nodiff	Processed pseudogene
Pglac-RPLP2-69	Hic_asm_24	21770456	21770736	1	85	89.7	0.163499	0.111031	-0.0899894	1	Nodiff	Processed pseudogene
Pglac-RPLP2-7	Hic_asm_14	8824028	8824322	1	94	91.8	0.992768	0.925999	0.197581	1	Nodiff	Processed pseudogene
Pglac-RPLP2-70	Hic_asm_3	30073233	30073521	1	91	82.8	0.163499	0	-0.870374	1	Nodiff	Processed pseudogene
Pglac-RPLP2-71	Hic_asm_2	29372225	29372518	1	93	89.9	0.163499	0	-0.866207	1	Nodiff	Processed pseudogene
Pglac-RPLP2-72	Hic_asm_3	62183031	62183313	1	89	87.5	0.15056	0.0143553	-0.774747	1	Nodiff	Processed pseudogene
Pglac-RPLP2-73	Hic_asm_2	17002702	17002982	1	84	88.4	0.15056	0.226509	0.52374	1	Nodiff	Processed pseudogene
Pglac-RPLP2-74	Hic_asm_24	970779	971067	1	92	89.8	0.15056	0	-0.857297	1	Nodiff	Processed pseudogene
Pglac-RPLP2-75	Hic_asm_19	13551714	13551997	1	86	85.1	0.15056	0.0703893	-0.297266	1	Nodiff	Processed pseudogene
Pglac-RPLP2-76	Hic_asm_22	4859090	4859373	1	86	87.4	0.15056	0.0565835	-0.367029	1	Nodiff	Processed pseudogene
Pglac-RPLP2-77	Hic_asm_18	19210670	19210986	1	85	89.7	0.15056	0	-0.817474	1	Nodiff	Processed pseudogene
Pglac-RPLP2-78	Hic_asm_20	48735613	48735896	1	86	87.4	0.15056	0.0285692	-0.609261	1	Nodiff	Processed pseudogene
Pglac-RPLP2-79	Hic_asm_22	30578632	30578914	1	89	87.5	0.15056	0.0840643	-0.160181	1	Nodiff	Processed pseudogene
Pglac-RPLP2-80	Hic_asm_25	48316216	48316499	1	86	87.4	0.15056	0	-0.780732	1	Nodiff	Processed pseudogene
Pglac-RPLP2-81	Hic_asm_18	40156555	40156838	1	86	83.9	0.15056	0	-0.812578	1	Nodiff	Processed pseudogene
Pglac-RPLP2-82	Hic_asm_17	38998778	38999031	1	85	85.1	0.137504	0.0143553	-0.610452	1	Nodiff	Processed pseudogene
Pglac-RPLP2-83	Hic_asm_5	26071736	26072016	1	85	88.5	0.137504	0.0143553	-0.67358	1	Nodiff	Processed pseudogene
Pglac-RPLP2-84	Hic_asm_18	44158112	44158403	1	93	86.7	0.137504	0.0143553	-0.650744	1	Nodiff	Processed pseudogene
Pglac-RPLP2-85	Hic_asm_23	20272636	20272929	1	93	89.9	0.137504	0	-0.762948	1	Nodiff	Processed pseudogene
Pglac-RPLP2-86	Hic_asm_0	16577986	16578266	1	85	89.7	0.137504	0.0565835	-0.294375	1	Nodiff	Processed pseudogene
Pglac-RPLP2-87	Hic_asm_20	16375850	16376128	1	93	93.6	0.137504	0.0703893	-0.203701	1	Nodiff	Processed pseudogene
Pglac-RPLP2-88	Hic_asm_13	11423421	11423712	1	90	87.9	0.137504	0.124328	0.125212	1	Nodiff	Processed pseudogene
Pglac-RPLP2-89	Hic_asm_27	33996400	33996685	1	90	86.5	0.137504	0.137504	0.20601	1	Nodiff	Processed pseudogene
Pglac-RPLP2-90	Hic_asm_0	33913231	33913513	1	89	85.3	0.137504	0	-0.750477	1	Nodiff	Processed pseudogene
Pglac-RPLP2-91	Hic_asm_17	7383842	7384124	1	86	86.2	0.137504	0	-0.748246	1	Nodiff	Processed pseudogene
Pglac-RPLP2-92	Hic_asm_26	21690692	21690972	1	85	88.5	0.137504	0	-0.746139	1	Nodiff	Processed pseudogene
Pglac-RPLP2-93	Hic_asm_5	39057912	39058215	1	79	88.1	0.124328	0.189034	0.44145	1	Nodiff	Processed pseudogene
Pglac-RPLP2-94	Hic_asm_2	39775146	39775431	1	94	90.4	0.124328	0	-0.724952	1	Nodiff	Processed pseudogene
Pglac-RPLP2-95	Hic_asm_13	28782733	28783022	1	91	88.5	0.124328	0	-0.723195	1	Nodiff	Processed pseudogene
Pglac-RPLP2-96	Hic_asm_1	13374346	13374629	1	86	86.2	0.124328	0.137504	0.237466	1	Nodiff	Processed pseudogene
Pglac-RPLP2-97	Hic_asm_0	22384582	22384870	1	91	84.8	0.124328	0	-0.719584	1	Nodiff	Processed pseudogene
Pglac-RPLP2-98	Hic_asm_12	13168223	13168517	1	94	87.9	0.124328	0.0143553	-0.617594	1	Nodiff	Processed pseudogene
Pglac-RPLP2-99	Hic_asm_2	11889666	11889960	1	94	92.9	0.124328	0.0976108	0.0316525	1	Nodiff	Processed pseudogene
