# Supplementary material for: Dispersal from the Qinghai-Tibet plateau by a high-altitude butterfly is associated with rapid expansion and reorganization of its genome
Source: Nat Commun. 2023 Dec 11;14:8190. doi: 10.1038/s41467-023-44023-2 (PMC10713551; doi:10.1038/s41467-023-44023-2)
Supplement: Supplementary file 12 — Supplementary Data 9 [file 41467_2023_44023_MOESM12_ESM.txt]

>Pglac-RPLP2 Hic_asm_2-37583996-37588800
MRYVAAYLLAVLGGKASPAAADVEKILSSVGIEADSEKLKKVISELNGKSVEELIAQGREKLSSMPVGGAAPVAAVAAAAAPAAEEKKEEKETKKEESESDDEDMGFGLFD
>Pglac-RPLP2-1 Hic_asm_19-5807805-5808099
PGAADVEKILSSVGIEADSEKLKKVISELNGKSVEELIAQGREKLSSMPVGGAAPVAAVAAAAAPAAEEKKEEKETKKEESESDDEDMVFGLFD
>Pglac-RPLP2-2 Hic_asm_8-43927749-43928043
PGAADVEKILSSVRIEADSEKLKKVISELNGKSVEELIAQGREKLSSMPVGGAAPVAAVAAAAAPAAEEKKEEKETKKEESESDDEDMGFGLFD
>Pglac-RPLP2-3 Hic_asm_21-1545230-1545524
PGAADVEKILRSVGIEADSEKLKKVISELNGKSVEELIAQGREKLSSMPVGGAAPVAAVAAAAAPAAEEKKEEKETKKEESESDDEDMGFGLFD
>Pglac-RPLP2-177 Hic_asm_12-35294558-35294838
ADVEKILSSVGIEANFEKLKKVISELNGKSEELIAQGREKLSTMPVGGAAPVAAVAAAAAPAAEKKEEXESKKEESESDDEVMGFGLFD
>Pglac-RPLP2-200 Hic_asm_25-32014211-32014493
ADVEKILSSVGIEAXSEILKKVISELNCKSEELIAQGREKLSTMPVGGAAPVAAVAAAAAPAAEKKEEXESKKEESESDDEVMGFGLFD
>Pglac-RPLP2-260 Hic_asm_15-31000205-31000500
PGAADVEKILSSVGVEANSEKLKKVISELNGKSVEELIAQGREKLSTIPVGGAAPVAAVAAAAAPAAEKKKERXESKKEESESDDEVMGFGLFD
>Pglac-RPLP2-50 Hic_asm_7-19956670-19956977
KILNSVGVEANSEKLKKVISELNGKSEELIAQGREKLSTMSVGGAAPVAAVAAAAAPVAEKKKEEXESKKEESESDDEVMGFGLFD
>Pglac-RPLP2-208 Hic_asm_4-5804913-5805190
KILNSVGVEANSEKLKKVISELNGKSEELIAQGREKLSTMPVGGAAPVAAVAAAAAPAAKKEEXESKKEESESDDEVMGFGLFD
>Pglac-RPLP2-423 Hic_asm_9-21984470-21984746
ADVEKILSSVGIEAXSEILKKVISELNGKSEELIAQGREKLSTMPVGGAAPVVAVAAAAAPAAEKKKEEXESKKEESESDDEDMGFGLFD
>Pglac-RPLP2-109 Hic_asm_8-31361611-31361903
PGAADVEEILSSVGIEAXSEILKKVISELNGKSEELIARGREKLSTMPVGGSAPVAAVAAAAAPAAEEKKEEKETKKEESXSDDEDMGFGLFD
>Pglac-RPLP2-193 Hic_asm_8-41323610-41323890
KILNSVGVEVNSEKLKKVISELNGKSEELIAQGREKLSTMPVGGAAPVAAVAAAAAPAAEKKEEXESKKEESESDDEVMGFGLFD
>Pglac-RPLP2-249 Hic_asm_19-24720149-24720437
PGAADVEKILSSVGIEVDSEKLKKVISELNGKSEELIAQGREKLSTMPVGGAAPVAVVAAAAAPAAEEKKEEKETXKEESDDEDMGFGLFD
>Pglac-RPLP2-18 Hic_asm_21-38518411-38518694
KILNSVGVEANSEKLKKVISELNGKSEELIAQGREKLSTMSVGGAAPVATVAAAAAPVAEKKKEERVQEGIXSESDDEVMGFGLFD
>Pglac-RPLP2-242 Hic_asm_16-21674723-21675017
PGAADVEKILSSVGIEADSEKLKKVISELNGKSKELIAQGREKLSTMPVGGAASVAAVAAAAAPAAEEKKEEKETKKEESESDDEDMGFGLFD
>Pglac-RPLP2-346 Hic_asm_22-12656136-12656426
PGAADVEKILSSVGIEADSEXLKKVISELYGKSVEELIAQGREKLSTMPVGGAAPVAAVAAAAAPAAEKKKEEXESKKEESESNDEVIGFGLFD
>Pglac-RPLP2-29 Hic_asm_8-30014821-30015104
KILNSVGVEANSEKLKKVISELNGKSEELIAQGREKLSTMSVGGAAPVAAVAAAAAPVAEKKKEEXESKKEESESDDEVMGFGLFD
>Pglac-RPLP2-406 Hic_asm_5-51158456-51158748
GAADVEKILSSVGIEADSEKLKKVISDFYGKSVEELIAQGCEKLSTMPVGGAVPVAAVAVAAAPAAEEKKEEXESKKEESESDDEVMGFGLFD
>Pglac-RPLP2-369 Hic_asm_26-16325824-16326127
LAVLGGKASQGAADVEKILSSVGIEAXSEILKKFISELNGKSEELIAQGREKLSTMPVGGVAPVAAVAAAAAPAAEKKEEXESKKEESESDDEVMGFGLFD
>Pglac-RPLP2-157 Hic_asm_16-20096369-20096647
PGAADVEKILSSVGVEANSEKLKKVISELNGKSVEELIAQGREKLSTMPVGGAAPVAAVAAAAAPAAEEKEEKETKKEESXSDDEDMGFGLFD
>Pglac-RPLP2-224 Hic_asm_13-16895626-16895905
KILNSVGVEANSEKLKKVISELNGKSEELIAQGREKLSTMPVGGAAPVAAVAAAAASPLRRRKRESKKEESESDDEVMGFGLFD
>Pglac-RPLP2-94 Hic_asm_2-39775146-39775431
PGAADVEKILSSMGIEAEAEKLKKVISELNCMSVGELIAQGREKLLSMPVGGAAPVAAVAAAAAPAAEEKKEEKETKKEESESDDEDIGFGLFD
>Pglac-RPLP2-317 Hic_asm_16-266643-266939
PGAADVEKILSSVRFEANFEKLKKVISELNGKSVEELIAQGREKLSTMPVGEAAPLAAVAAAAAPAAEEKKEEKETKKEKSXSDDAHMGFGLFN
>Pglac-RPLP2-51 Hic_asm_27-17781094-17781374
ADVENILNSVGVEANSEKLKKVISELNGKSEELIAQGREKLSTMPVGEAAPVAAVAAAAAPAAEKKEXRESKKEESESDDEVMGFGLFD
>Pglac-RPLP2-199 Hic_asm_16-24937410-24937690
KILNSVGVEANSEKLKKVISELNGKSEELIAQGREKLSTMPVGEAAPVAAVAAAAAPAAEKKEXRESKKEESESDDEVMGFGLFD
>Pglac-RPLP2-275 Hic_asm_0-40377475-40377763
PGAADVEKILSSVGIEADSEKLKKVISELNGKSEELIAQGREKLSTMAVGGAALVAAAAAAAAPAAEEKKEEKETXKEESDDEDMVFGLFD
>Pglac-RPLP2-57 Hic_asm_10-31563750-31564074
PGAADVEKILSSVGIEAXSEILKKVISQLNGKSEELIAQGREKLSTMPVGGAAPVAAVAAAAAPAAKKKEEXESKKEESESDDEVMGFGLFD
>Pglac-RPLP2-409 Hic_asm_6-18401022-18401275
KILNSVGVEANSEKLKNVISELNGKSEELIAQGREKLSTMPVGGAAPVAAVAAAAAPAGEKKEESXSKKEESESEDEVMGFGLFD
>Pglac-RPLP2-220 Hic_asm_4-26100862-26101119
RILQARRILQASEKLRKIISELNGKSEELIAQGREKLSTMPVGGAAPVAAVAAATAPASEKKEEKETKKEESXSDYEDMGFGLFD
>Pglac-RPLP2-288 Hic_asm_11-13937995-13938250
KILNSVGVEANSEKLKKVISELNGKSEXLIARGREKLSTMPVGGAAPVAAVAAAAAPVAEKKKEEXESEKEESESDDEVMGFSLFD
>Pglac-RPLP2-9 Hic_asm_18-35244029-35244326
PGAADVEKILSSVGIEADSEKLKKVISELNGKSEELIAQGREKLSTMPVGGAAPVAAVAAAAAPAAEEKKEEKETKKEESESDDEDMGFGLFD
>Pglac-RPLP2-147 Hic_asm_3-6024533-6024813
KILNSVGVEANSEKLKKVISELNGKSEELIAQGREKLSTMPVGGAAPVAAVAAAAAPAAEKKEEXESKKEESESDDEVMGFGLFD
>Pglac-RPLP2-172 Hic_asm_15-42023720-42023999
KILNSVGVEANSEKLKKVISKLNGKNEELIAQGREKLSTMPVGGAAPGPRSPLLQRRQLRRRKRESKKEESESDDEVMGFGLFD
>Pglac-RPLP2-86 Hic_asm_0-16577986-16578266
KILNSVGVEANSEKLKKVISELNGKSEELIAQGREKLSTMPVGGAAPVAAVAAAAAPAAEKKEEXESKKEESESDDEVMGFGLFD
>Pglac-RPLP2-65 Hic_asm_28-17544385-17544668
KILNSVGVEANSEKLKKVISELNGKSEELIAQGREKLSTMPVGGAAPVAAVAAAAAPVAEKKKEEXESKKEESESDDEVMGFGLFD
>Pglac-RPLP2-416 Hic_asm_8-33789028-33789320
PGAADVEKILRSVGIEADSEKLKKVISELNGKSEELIAQGREKLSTMPVGGAVPVAAVAAAAPAAEKKEEXESKKEESESDDEVMGFGLFD
>Pglac-RPLP2-372 Hic_asm_26-7673400-7673688
PGAADVEKILSSVGIDANSEKLKKVISELNGKNVEELIAQGREKLSTMPVGGAAPVAAVAAAAASAAEEKKEEKGTXKEESDDEDMGFGLFD
>Pglac-RPLP2-78 Hic_asm_20-48735613-48735896
KILNSVGVEANSEKLKKVISELNGKSEELIAQGREKLSTMSVGGAAPVAAVAAAAAPVAEKKKEEXESKKEESESDDEVMGFGLFD
>Pglac-RPLP2-40 Hic_asm_19-40230503-40230800
PGAADVEKILSSVGIEADSEKLKKVISELNGKSVEELIAQGREKLSTMPVGGAAPVAAVAAAAAPAAKEKKEEKETKKEESVSDNEDMGFGLFD
>Pglac-RPLP2-124 Hic_asm_19-3896262-3896518
KILNSVGVEANSEKLKKVISELNGKSEELIAQGREKLSTMSVGGAAPVAAVAAAAAPVAEKKKEEXESKKEESESVDEVMGFGLFD
>Pglac-RPLP2-261 Hic_asm_9-22857487-22857787
PGAADVEKILSSVGIEAXSEILKEVISELNGKSEELIAQGREKLSTMPVGGAAPVSAVAAAAAPAAEKKKEEXESKKEESESDDEDMGFGLFD
>Pglac-RPLP2-83 Hic_asm_5-26071736-26072016
KILNSVGVEANSEKLKKVISELNGKSEELIAQGREKLSTMSVGGAAPVAAVAAAAAPAAEKKEEXESKKEESESDDEVMGFGLFD
>Pglac-RPLP2-228 Hic_asm_2-11888448-11888742
PGAADVEKILSSMGIEADSEKLKKVISELNAKSVEELIAQGREKLSSMPVGGAAPVAAVAATAAPAAEEKKEEKETKKEESESDDEDMGFGLFD
>Pglac-RPLP2-75 Hic_asm_19-13551714-13551997
KILNSVGVEANSEKLKKVISELNGKSEELIAQGRQKLTTMSVGGAAPVAAVAAAAAPVAEKKKEEXESKKEESESDDEVMGFGLFD
>Pglac-RPLP2-258 Hic_asm_22-26176628-26176906
KILNSVGVEANSEKLKKVISELNGKSEELIAQGREKLSTMPVGGAAPVAAVAVAAAPAAEKKEXESKKEESESDDEVMGFGLFD
>Pglac-RPLP2-184 Hic_asm_25-13907050-13907342
PGAADVEKILSSVGIEADSEKLKKVISELNGKSEELIAQGREKLSTMPVGGAAPVXAVAAAVAPAAEEKKEEKETKKEESXSDDEDMGFGLFD
>Pglac-RPLP2-425 Hic_asm_10-1913853-1914133
KILNSVGVEANSEKLKKVISELNGKSEELIAQGREKLSTMPVGEAAPVAAVAAAAAPAAEKKEXRESKKEESESDDEVMGFGLFD
>Pglac-RPLP2-411 Hic_asm_6-29383000-29383295
PGAADVEKILSSVCIEANSEKLKKVISELNGKNVEELIAQGREKLSTMLVGEAAPVAAVAATAAPAAEEKKEEXESKKEESESDDEVMGFGLFD
>Pglac-RPLP2-374 Hic_asm_27-10875313-10875606
PGAADVEKILSSVGIEADSEKLKKVISELNGKSDELIAQGREKLSTMPVGGAAPVAAVAAAAAPAAEEKKEEKETKKEKSXSDDEDMGFVLFD
>Pglac-RPLP2-115 Hic_asm_3-6990018-6990272
PGAADVEKILSSVGIEAXSEILKKVISELNGKSEELIAQGREKLSTMPVGGAAPVAAAAAAAAPAAEEKKEEKETKKEES
>Pglac-RPLP2-342 Hic_asm_21-38695870-38696153
KILNSVGVEANSKKLRKVISELNGKSEEIIARGREKLSTMPVGGAAPVAAVAAAAAPAAEKKKEEXESKKEESESDDEDMGFGLFD
>Pglac-RPLP2-150 Hic_asm_16-20098881-20099121
PGAADVEKILSSVGVEANSEKLKKVISELNGKSVEELIAQGREKLSTMPVGGAAPVAAVAAAAAPAAEEKEEKETKKEES
>Pglac-RPLP2-403 Hic_asm_5-46296003-46296296
PGAADVEKILSSMGIEADSEKLKKVISELNGKCEELIAQGREXLSTMPVGGAAPVAAVAAAAVPAAEEKKEEKETKKEESXSDYEDMGFGLFD
>Pglac-RPLP2-301 Hic_asm_13-13802184-13802461
PGAADVEKILSSVGVEANSEKLKKVISELNSKSEELIAQGREKLSTMPVGGAAPVAAVAAAAAPAAEKKKEEXESKKEESESDNEVLGFSLFD
>Pglac-RPLP2-163 Hic_asm_8-35688871-35689130
KILNSVGVEANSEKLKKVISELNGKSEELIAQGREKLSTMPVGGTAPVAVAAVAAAAAPAAEKKEEXESKKEESESDDEVMGFGLFD
>Pglac-RPLP2-330 Hic_asm_18-32142420-32142711
PGAADVEKILSSVGVEANSEKLKKVISELNGKSEELIAQVREKLSTMLVGGAAPVAAVAAAAAPAAEKKEEKETXKEESDDEDMVFGLFD
>Pglac-RPLP2-146 Hic_asm_23-35337048-35337349
PGAADVEKILSSVGVEANSEKLKKVISELNGKIVEELIAQGREKLSTMPVGGAAPMAAVAAAAAPTAEKKKEEXESKKEESESDDEVMGFGLFD
>Pglac-RPLP2-45 Hic_asm_15-24416325-24416616
PGAADVEKILSSVGIEADCEKLKKVISELNGKSEELIAQGREKLSTMPVGGAAPVAAVAAAAAPAAEEKKEEKETKKEESESDDEDMGFGLFD
>Pglac-RPLP2-100 Hic_asm_16-2878549-2878831
ADVEKILSSVGIEAXSEILKKVISERNGKSEELIAQGREKLSTMPVGGAAPVAAVAAAAAPAAEKKEEXESKKEESESDDEVMGFGLFD
>Pglac-RPLP2-26 Hic_asm_10-542624-542868
NSVGVEANSEKLKKVISELNGKSEELIAQGREKLSTMPVGGAAPVAAVAAAAAPVAEKKEEXESKKEESESDDEVMGFGLFD
>Pglac-RPLP2-366 Hic_asm_25-46127930-46128189
KILNSVGVEANSEKLKKVISELNGKSEELIAQGREKLSTMPVGGAAPVAVAAVAAAAASAAEKKEEXESKKEESESDDEVMGFGLFD
>Pglac-RPLP2-81 Hic_asm_18-40156555-40156838
KILNSVGVEANSEKLKKVISKLNGKSEELIAQGREKLSTVSVGGAAPVAAVAAAAAPVAEKKKEEXESKKEESESVDEVMGFGLFD
>Pglac-RPLP2-229 Hic_asm_3-33835212-33835468
KILNSVGVEANSEKLKKVISELNGKSEELIAQGGEKLSTMPVGRAAPVAAVAAAAAPAAEEKKEEXESKKEESESDDEVMGFGLFN
>Pglac-RPLP2-430 Hic_asm_15-29785152-29785437
ADVEKILSSVGIEAXSEILKKVISELNGKSEELIAQGREKLSTMPVGGAAPVAAVAAAAAPAAEKKKEEXESKKEESESDDEDMGFGLFD
>Pglac-RPLP2-331 Hic_asm_18-44209806-44210099
PGAADVEKILSSVGIDADSEKLKNVISELNGKSEELIAQGREXLSTMPVGGAAPVVAVAAAAAPAAEENKEEKETKKEESXSDDEDMGCGLFD
>Pglac-RPLP2-236 Hic_asm_5-33098467-33098744
ADVEKILSSVGIEANSEKLKKIISELNGKNVEELIAQGREKLSSMPVGGAAPVAAVAAAAAPAAEKKKEEXEAKKEESESDDEVMGFGLFD
>Pglac-RPLP2-231 Hic_asm_9-22923244-22923494
ADSVEELKKIISQLNGKSEELIAQGREKLSTMPVGGAAPVAAVAAAAAPAAEKKKEEXESKKEESESDDEVMGFGHFD
>Pglac-RPLP2-15 Hic_asm_15-18673965-18674253
PGAADVEKILSSVGIEADSEKLKKVISELNGKSVEELIAQGREKLSTMPVGGAAPVAAVAAAAAPAAEEKKEEKEIXKEESDDEDMGFGLFD
>Pglac-RPLP2-8 Hic_asm_27-26795733-26796016
KILNSVGVEANSEKLKKVISELNGKSEELIAQGREKLSTMSVGGAAPVAAVAAAAAPVAEKKKEEXESKKEESESDDEVMGFGLFD
>Pglac-RPLP2-271 Hic_asm_7-18567111-18567437
PGAADVEKILSSVDIEANSEKLKKVISELNGKNVEELIAQGREKLSTMPVGGAAPVAAVAATAAPVAAVAAAAVPAAEEKKEEKETKKEESXSDDEDMGFGLFD
>Pglac-RPLP2-44 Hic_asm_3-42591864-42592159
PGAADVEKILSSXGIEADSEKLKKIISELNGKSVEELIAQGREKLSTMPVGGAAPVAAVAAAAAPAAEEKKEEKETKKEESXSDDEDMGIGLFD
>Pglac-RPLP2-119 Hic_asm_9-14538240-14540646
KILNSVGVEANSEKLKKVISELNGKSEELIVQGREKLSTMPVGGAAPVAAVAAAAAPVAEKKKEEXESKKEESESDDEVMGFGLFD
>Pglac-RPLP2-352 Hic_asm_2-26504528-26504828
PGAADVEKILSSVGIEAXSEILKKVITELNGKSEELIAQGREKLSTMPVGGAAPVAAVVAAAAPAAEKKKEEXESKKEESESDDEVMGFGLFD
>Pglac-RPLP2-355 Hic_asm_23-26158496-26158803
PGAADVEKILSSVGVEANSEKLKKVISELNGKSVEELIAQGREKLSTMPVGGAAPVAAVAAAAAPAAEKKKEEXESKKEESESDDEVMGFGLFD
>Pglac-RPLP2-66 Hic_asm_12-3469359-3469653
PGAADVEKILSSVGIEADSEKLKKVISELNGKSVEELIAQCREKLSPMPVGGAAPVAAVAAAAAPAAEEKKEEKETKKEESESDDEDMGFGLFD
>Pglac-RPLP2-6 Hic_asm_12-41753793-41754072
PGAADVEKILSSVGIEAXSEILKKVISQLNGKSEELIAQGREKLSTMPVVGAAPVAAVAAAAAPTAEKKEEXESKKEESESDDEVMGFGLFD
>Pglac-RPLP2-353 Hic_asm_23-21151140-21151416
ADVEKILSSVGIEAXSEILKKVISELNGKSEELIAQGREKLSTMPVGGAAPVDAVAAAAAPAAEKKKEEXEFKKEESESDDEDMGFGLFD
>Pglac-RPLP2-253 Hic_asm_2-18347092-18347392
RGAADVEKILSSVGVEANSEKLKKVISELNGKSVEELIAQGREKLSTMPVGGAAPVAAVAAAAAPAAEKKKEEXETKKEESXSEDEDMGFGLFD
>Pglac-RPLP2-5 Hic_asm_18-14582612-14582908
PGAADVEKILSSVGIEADSEKLKKVISELNGKSVEELIAQGREKLSTMPVGGAAPVAVVAAAAAPAAEEKKEEKETKKEESXSDDEDMGFGLFD
>Pglac-RPLP2-388 Hic_asm_3-5414705-5414989
ADVEKILSSVGIEAXSEILKKVISELNGKSEELIAQGREKLSTMPVGGAAPXAAVAAAAAPAAEKKKEEKXSKKEESESDDEDMGFGLFD
>Pglac-RPLP2-191 Hic_asm_17-33957105-33957395
PSAADVEKILSSVGIEADSEKLKKVISELNGKSEELIAQGREKLSMPVGGAAPVAAIAAAAAPAAEEKKKEKETKKEESXSDDEDMGFGLFD
>Pglac-RPLP2-48 Hic_asm_10-13459569-13459862
PGAADVEKILSSVSIEADSEKLKKVISELNGKSVEELIAQGREKLSTMPVGGAAPVAAVAAAAAPAAEEKKEEKETKKEKSXSDDEDMGFGLFN
>Pglac-RPLP2-341 Hic_asm_21-11964813-11965095
KILNYVGVEANSEKLKKVISELNGKSEELIAQGREKLSTMPVGGAAPVAAVAAAAASPLRRRKRESKKEESESDDEVMGFGLFD
>Pglac-RPLP2-160 Hic_asm_8-35825145-35825425
ADVEKILSSVGIEANFEKLKKVISELNGKSEELFAQGREKLSTMPVGGAAPVAAVAAAAAPAAEKKEEXESKKEESESDDEVMGFGLFD
>Pglac-RPLP2-347 Hic_asm_22-22466126-22466421
PGAADVEKILSSVGVEANSEKLKKIISELNGKSVEELIAXGREKWSNMPVGGAAPVASVAAAAAPAAEEKKEEXESMKEESESNDEVMGFGLFD
>Pglac-RPLP2-233 Hic_asm_20-29379603-29379893
PGAADVEKILSSVGVEANSEKLKKVISELNGKSVEELIAQGREKSSTMPVGGAAPVAAVAAAAAPAAEDKEEKETKKEESXSDDEDMGFGLFD
>Pglac-RPLP2-130 Hic_asm_17-3375147-3375440
PGTADVEKILSSVGIEADSEKLKKVISELNGKIVEELIAQGREKLSTMPVGGAAPVAAVAAAAAPAAEEKKEEKETKKEESXSDDEDMGFGLFD
>Pglac-RPLP2-340 Hic_asm_21-10884127-10884420
PGAADVEKILSSVGIEADSEKLKKVISELNGKSEELIEQGREKLSTMPVGGAAPVAAVAAAAAPAAEKKKEEKETKKEESXSDDEDMGFGLFD
>Pglac-RPLP2-349 Hic_asm_22-28187755-28188028
ADVETILSSACIEAXESEILKVISELNGKSEELIAQGREKLSTMPVGVAAPVAAVAAAAAPAAEKKKKGXESKKEESESDDEVMGFGLFD
>Pglac-RPLP2-182 Hic_asm_2-1272014-1272324
KILNSAGVEANSEKLKKVISELNGKSEELIAQGREKLSTMLVGGAAPVAAVAAAAAPVAEKKKEEXESKKEESESDDEVMGFGLFD
>Pglac-RPLP2-185 Hic_asm_3-59736186-59736466
KILNSVGVEANSEKLKKVISELNGKSEELIAQGREKLSTMPVGGTAPVAAVAAAAAPAAEKKEEXESKKEESESDDEVMGFGLFD
>Pglac-RPLP2-74 Hic_asm_24-970779-971067
PGAADVEKILSSVGIEADSEKLKKVISELNGKSVEELIAQGSEKLSTMPVGGAAPVAAVAAAAAPAAEEKKEEKEAKKEESDDEDMVFGLFD
>Pglac-RPLP2-316 Hic_asm_16-26068171-26068472
PGAADVEKILSSVGIETNFEKLKKVISELNGKSVEELIAQGREKLSTMPVGGAAPVAAVAAAAAPAAEKKKEEXESKKEESESDDEVMGFGLFD
>Pglac-RPLP2-197 Hic_asm_10-22323253-22323533
KILNSVGVEANSEKLKKVISELNGKSEELIAQGREKLSTMPVGEAAPVAAVAAAAAPAAEKKEXRESKKEESESDDEVMGFGLFD
>Pglac-RPLP2-297 Hic_asm_1-22195200-22195495
SADVEKILSSVGIEANFEKLKKVISELNGKNVEELIAQGREKLSSMPIGGAAPVAAVAAAAVPAAEKKKEEXESKKEESESDDEVMGFGLFD
>Pglac-RPLP2-368 Hic_asm_26-13116359-13116653
PGAADVEKIFSSVDVEANSEKLKKVISELNGKSVEELIAQGREKLSTMPIGGAAPVAAVAAAAAPAAEEKKEEXESKKEESXSDYEDMGFGLFN
>Pglac-RPLP2-161 Hic_asm_4-44448561-44448841
KILNSVGVEANSEKLKKVISELNGKSEELIAQGREKLSTMPVGEAAPVAAVAAAAAPAAEKKEXRESKKEESESDDEVMGFGLFD
>Pglac-RPLP2-210 Hic_asm_15-16203646-16203928
ADVEKMLSSACIEAXSEILKQVISELNGKSEELIAQGREKLSTMPFGVAAPVAAVAAAAAPAAEKKEEXESKKEESESDDEVMGFGLFD
>Pglac-RPLP2-43 Hic_asm_5-10991469-10991748
ADVEKILSSVGIEAXSKILKKVISELNDKSEELIAQGREKLSKXEVXAAPVAAVAAAAAPAAEKKKEEXESKKEESESDDEVMGFGHFE
>Pglac-RPLP2-274 Hic_asm_0-22133772-22134066
PGAADVEKILSSVGIEADSEKLKNVVSELNGKNVEKLIAQGREKLSSMPVGGAAPVAAVTAAAAPAAEEKKEEKETKKEESESDDEDMGFGLFD
>Pglac-RPLP2-397 Hic_asm_4-57981931-57982221
PGAADVEKILSSVGIEADSXELKKVISELNGKSVEELIAQGRENLSTMPIGGAAPVAAVAAAAAPAAEEKKEEKETXKEESDDEDMVFGLFD
>Pglac-RPLP2-359 Hic_asm_24-12514202-12514460
PGAADVKKILSSVGIEADSEKLKKVISELNGKSVEELIAQAREKLSTMPVGGAAPVAAVAAAAAPATEEKKEEKETKKEES
>Pglac-RPLP2-213 Hic_asm_9-8292424-8292703
KILTSVGVEANSEKLKKVISELNGKSEELIAQGREKLSTMPVGGAAPVAAVAAAAASPLRRRKRESKKEESESDDEVMGFGLFD
>Pglac-RPLP2-266 Hic_asm_12-45287373-45287673
AVLGGKASQGAADVEKILGSVGIEAXSEILKKVISXLNGKSEELIAQGREKLSTMPVGGAAPVGAVAAAAAPAAEKKEEXESKKEDSESDDEVMGFGLFD
>Pglac-RPLP2-39 Hic_asm_15-44683887-44684181
PGAADVEKILSSVGIEADSEKLKKVISELNGKSVEELIAQGREKLSSMPVGGAAPVAAVAAAAASAAEEKKKEKETKKEESESDDEDMGFGLFD
>Pglac-RPLP2-34 Hic_asm_9-7845913-7846196
KILNSVGVEANSEKLKKVISELNGKSEELIAQGREKLSTMSVGGAAPVAAVAAAAAPVAEKKKEEXESKKEESESVDEVMGFGLFD
>Pglac-RPLP2-250 Hic_asm_5-56376948-56377224
ADVEKILSSVGIEXESEILKKVISELNGKSEELIAQGREKLSTMPVGGAAPVAAVAAAAAPAAEKKKEEXESKKEESESDDEDMGFGLFD
>Pglac-RPLP2-106 Hic_asm_19-7862136-7862430
PGAADVEKILSSVGIETDSEKLKKVISELNGKSEELIAQGREKLSTMPVGGAAPVAAVATAAAPAAEEKKEEKETKKEESESDDEDMGFGLFD
>Pglac-RPLP2-209 Hic_asm_23-518931-519224
PGAADVEKILSSVGIEADSEKLKKVISELNGKSEELIAQGREKLSTMPVGGTAPVAAVAAAAAPAAEEKKEEKETKKEESXSDDEDMGFGLFD
>Pglac-RPLP2-433 Hic_asm_18-23009350-23009609
KILNSVGIEANSEKLKKVISELNGKSEELFAQGREKLSTMPVGGAAPAAVAAVAAATAPAAEKKEEXESKKEESESDDEVMGFGLFD
>Pglac-RPLP2-402 Hic_asm_5-41704838-41705126
PGAADVEKILSSVGIEANSEKLKKVISELNGKSEELIAQGREKLLTMPVGGAAPVAAVAAATAPAAEEKKEEKETXKEESDDEDMGFGLFD
>Pglac-RPLP2-97 Hic_asm_0-22384582-22384870
PGAADVEKILSSVGIEADSEKLKKVISELNGKSEELIAQVRENSSTMPVGGAVPVAAVAAAAAPAAEEKKEEKETXKEESDDEDMVFGLFD
>Pglac-RPLP2-90 Hic_asm_0-33913231-33913513
ADVEKILSSVGIEAXSEILKKVISELNGKSEELIAQSREKLSTMPVGGAAPVAAVAAAAASAAEKKKEEKXSKKEESKSDDEVMGFGLF
>Pglac-RPLP2-329 Hic_asm_18-27121646-27121919
ADVEKILSSVGIEAXSETLKKVISELNGKSEQLIAQGREKLSTMPVGGAAPVAAVAAAAAPAAEKKEEXESKKEESESDDEDMGFGLFD
>Pglac-RPLP2-269 Hic_asm_5-53364306-53366377
PGAADYEKILSSVGIESNFEKLKKVISELNGKNVEELIAQGREKLSTMPVGGAAPVAAVAAAAAPAAEKKEEXESKKEESESDDEVMGFGLFD
>Pglac-RPLP2-85 Hic_asm_23-20272636-20272929
PSAADVEKIISSVGIEADSEKLKKVISELNGKSEELIAQGREKLSTMPVGGAVPVAAVAAAAAPAAEEKKEEKETKKEESXSDDEDMGFGLFD
>Pglac-RPLP2-82 Hic_asm_17-38998778-38999031
KILNSVGVEANSEKLKKVISELNGKSEELIAQGREKLSTMPVGGAAPVAAVAAAAAPAAEKKEERVQEVXESESDDEVMGFGLFD
>Pglac-RPLP2-432 Hic_asm_25-37822853-37823195
AADVEKILSSXGIEADFEKLKKVISELNGKSEELIAQGREKLSTMPVGGAAPVAAVAAAAAPAAEEKKEEXESKKEESESDDEVMGFGLFD
>Pglac-RPLP2-225 Hic_asm_8-41499499-41499779
KILNSVGVEANSEKLKKVISELNGKSEELIAQGREKLSTMPVGGAAPVAAVAAAAALAAEKKEEXESKKEESESDDEVMGFGLFD
>Pglac-RPLP2-259 Hic_asm_18-6430-6689
KILNSVGVEANSEKLKKVISELNGKSEELFAQGREKLSTMPVGGAAPVAVAAVAAATAPAAEKKEEXESKKEESESDDEVMGFGLFD
>Pglac-RPLP2-410 Hic_asm_6-28842028-28842316
PGDADVEKILSSVGIEADSEKLKKVISEFNGKSVEELIAQGCEKLSTMPVGGAAPGAAVAAAAAPAAEEKKEEKETSKEESDDEDIVFGLLD
>Pglac-RPLP2-232 Hic_asm_20-12099708-12100004
PGVADVEKILSSVGIEADSEKLKKVISELNGKSVEELIAQGREKLSSMPVGGASPVAAVAAAAAPAAEEKKEEKETKKEESXSDDEDMGFGLFD
>Pglac-RPLP2-327 Hic_asm_18-23219189-23219480
PGAADVEKILSSXGIESDSEKLNKVISEFNGKSEELIAQGREKLSTMPVGGAAPVAAVAAAAAPATEEKKEEXESKKEESESDDEVMGFGLFD
>Pglac-RPLP2-278 Hic_asm_0-63813036-63813332
PGAADVEKILSSVGIEANFEKLKNVISELKGKNVEELIAQGREKLSSMPVGGAAPVAAVAAAAAPETEEKKEEKETKKEESXSDDEDMGFGLFD
>Pglac-RPLP2-73 Hic_asm_2-17002702-17002982
ILNSVGVEANSEKLKKVTSELNGKSEELIAQGREKLSTMPVGGAAPVAAVAAAAAPAAEKKEEXESKKEESESDDEVMGFGLFD
>Pglac-RPLP2-322 Hic_asm_17-34945107-34945400
PGAADVEKILSSVGIEANFEKLKKVISELNGKIVEELIAQGREKLSSIPVGGAAPVAAVAAAAAPAAKEKKEEKETKKEESXSDYEDMGFGLFD
>Pglac-RPLP2-235 Hic_asm_2-6763995-6764289
PGAADVEKILSSVGIETDSEKLKKVTLELNGKSVEELIAQGREKLSSMPVGGAAPVAAVAAAAAPAAEEKKKEKETKKEESETDDEDMGFGLFD
>Pglac-RPLP2-378 Hic_asm_27-22609510-22609804
PGAADVEKILSSVGIEADSEKLKKVISELNGKSEELIAXGREKLSTMPVGGAAPVAAVAAATAPAAEEKKEEKETKKEESASDDEDMGFGLFD
>Pglac-RPLP2-365 Hic_asm_25-35575125-35575421
PGAADVEKILSSVGIEADSEKLKKVISELNGKSVEELIAQGREKLSTMPIDETAPVPAVAAAAAPAAEEKKEEKETKKGESXSDDEDMGFGLFD
>Pglac-RPLP2-384 Hic_asm_3-27677675-27677966
PGAADVEKILSSVSIEADSDKLKKVISELNGKSVEELIAQGREKLSSMPVGRAAPVAAVAAAAAPAAEEKKEEKETXKEESDDEDMVLGLFD
>Pglac-RPLP2-16 Hic_asm_3-66933953-66934236
KILNSVGVEANSEKLKKVISELNGKSEELIAQGREKLSTMSVGGAAPVAAVAAAAAPVAEKKKEEXESKKEESESDDEVMGFGLFD
>Pglac-RPLP2-254 Hic_asm_1-33269316-33269624
QGAADVEKILNSVGVEANSEKLKKVISELNGKSVEELIAQGREKSSAXPVGGAAPVAAVAAAAAPAAEEKKEEKETKKEESXSDYEDMGFGLFD
>Pglac-RPLP2-33 Hic_asm_25-43635304-43635597
PGAADVEKILSSVGIEADSEKLKKVISELNGKSVEELIAQGREKLSTMPVGGAAPVAAVAAAAAPAAEEKKEEKETKKEESXSDDEDMGFGLFD
>Pglac-RPLP2-379 Hic_asm_27-3323472-3323706
KILNSVGVEANSEKLKKVISELNGKSEELFAQGREKLSTMPVGGAAPVPVAAVAAAAAPVAEKKEERVVKRQLKEKEN
>Pglac-RPLP2-95 Hic_asm_13-28782733-28783022
ADVEKILSSVGTEAXSEILKKVISELNGKSVEELIAQGREKLSTMPVGGAALVAAVAAAAAPAAEEKKEEKXTKKEESXSDYEDMGFGLFD
>Pglac-RPLP2-149 Hic_asm_7-19315555-19315811
KILNSVGVEANSEKLKKVISELNGKSEELIAQGREKLSNMPVGGAAPVAAVAAAAAPVAEKKKEEXQSKKEESESDDEVMGFGLFD
>Pglac-RPLP2-401 Hic_asm_5-3917421-3917697
ADVEKILSSVGIEAXSEILKKVISELNGKSEELIAQRREKLSTMPVGGAAPVAAVAAAAAPAAEKKKEEXESKKEESESDDEVMGFGLFD
>Pglac-RPLP2-324 Hic_asm_17-45768111-45768403
PGAAVVEKILSSVGIEAVSEKLKKVISELNGKSEELIAQGREKLSTMPVGGAAPVAAVAAAAAPAAEEKKEEXESKKEVSESDDEVMGFGLFD
>Pglac-RPLP2-11 Hic_asm_7-30311735-30312028
AADVEKILSSVGIEADSEKLKKVISELNGKXVEELIAQGREKLSTMPVGGAAPVAAVAAAAAPAVEEKKEEKETKKEESESDDEDMGFGLFD
>Pglac-RPLP2-238 Hic_asm_21-22752522-22752818
PGAADVEKILSSVGIVANFEKLKKVISELNGKNVEELITQGREKLSSMPVGGAAPVAAVAAAAAPAAEENKEEKETKKEESXSDYEDMGFGLFD
>Pglac-RPLP2-69 Hic_asm_24-21770456-21770736
KILNSVGVEANSEKLKKVISELNGKSEELIAQGREKLSTMPVGGAAPVAAVAAAAAPAAEKKEEXESKKEESESDDEVMGFGLFD
>Pglac-RPLP2-315 Hic_asm_16-20777652-20777940
PGAADVEKILSSAGIEADFDKLKKVISELNGKSEELIAQGREKLSTMPVGGAAPVAAVAAAAAPAAQEKKEEKETXKEESDDEDMGFGLFD
>Pglac-RPLP2-419 Hic_asm_8-42928076-42928364
PGAADVENILSSVGIEADSEKLKKVISELNGKSEELIAQGHEKLSNMPVSGATTVAAVAAAAVPAAEKKKEEKETXKDESDDEDMVFGLFD
>Pglac-RPLP2-59 Hic_asm_28-20785958-20787612
PGAADVEKILSSXGIEADSEKLKKVISELNGKSVEELIAQGREKLSTMPVGGTAPVAAVAAAAVPAAEEKEEKETXREESDDEDMGFGLFD
>Pglac-RPLP2-308 Hic_asm_15-16705329-16705607
KILNSVGVEANSEKLKKVISELXGKSEELIAQGREKLSTMPVGGAAPVAAVAAAAASPLRRRKRESKKEESESDDEVMGFGLFD
>Pglac-RPLP2-25 Hic_asm_0-2607945-2608228
KILNSVGVEANSEKLKKVISELNGKSEELIAQGREKLSTMSVGGAAPVAAVAAAAAPVAEKKKEEXESKKEESESDDEVMGFGLFD
>Pglac-RPLP2-77 Hic_asm_18-19210670-19210986
KILNSVGVEANSEKLKKVISELNGKSEELIAQGREKLSTMPVGGAAPVAAVAAAAAPAAEKKEEXESKKEESESDDEVMGFGLFD
>Pglac-RPLP2-367 Hic_asm_25-9407036-9407292
KILNSVGVEANSEKLKKVISELNGKSEELIAQGREKLSTMSVGGAAPVAAVAAAAAPVAEKKKEEXESKKEESESDDEVMGFGLFD
>Pglac-RPLP2-390 Hic_asm_4-22810439-22810715
ADVEKILSSVGIEAXSEILKKVISELNGKSEELIAQGREKLLTMPVGGAAPVAAVAAAAAPAAEKKKEEXESKKEESESDDEVMGFGLSD
>Pglac-RPLP2-422 Hic_asm_9-17513633-17513927
PGAADVEKILSSVGIKADSEKLKKVISELNGKSNEELIAQGREKLSSMPVGGAAPVAAVAAAAAPAAEEKKEEKETKKEESESDDEDMGFGLFD
>Pglac-RPLP2-362 Hic_asm_24-20038443-20038701
RILQARRILQASKKLRKVISELNGKSEVLIAQGREKLSTMPVGGAAPVAAVAAAAAPAAEKKKEEXESKKEESXSDDEDMGFGLFD
>Pglac-RPLP2-35 Hic_asm_2-18387737-18388017
KILNSVGVEANSEKLKKVISELNGKSEELIAQGREKLSTMPVGGAAPVAAVAAAAAPAAEKKEEXESKKEESESDDEVMGFGLFD
>Pglac-RPLP2-230 Hic_asm_12-49625375-49625660
ADVEKILSSVGIEAXSEILKKVISELNGKSEELIAQGREKLLTMPVGGAAPVAAVAAAAAPAAEKKKEEXEFKKEESESDDEVMGFGLFD
>Pglac-RPLP2-64 Hic_asm_27-19079971-19080256
ADVEKILSSVGIEAXSKILKKVISELNGKSEELIAQGRKKLSTMSVGGAAPVAAVAAAAAPVAEKKKEEXESKKEESESDDEVMGFSLFD
>Pglac-RPLP2-214 Hic_asm_6-9486088-9486367
KILNSVGVEANSEKLKRVISELNGKSEELIAQGREKLSTMPVGRAAPVAAVAAAAASPLRRRKRESKKEESESDDEVMGFGLFD
>Pglac-RPLP2-338 Hic_asm_20-44389415-44389709
PGAADVEKILSSVGIEADSEKLKKVISELNSKSEELIAQGREKLSTMPVGGAAPVAAVAAAVAPAAEEKKEEKETKKEESESDDEDMGFGLFD
>Pglac-RPLP2-41 Hic_asm_17-28881987-28882270
KILNSVGVEANSEKLKKVISELNGKSEELIAQGREKLSTMPVGGAAPVAAVAAAAAPVAEKKKEEXESKKEESESDDEVMGFGLFD
>Pglac-RPLP2-381 Hic_asm_28-26037364-26037655
PGAANVEKILSSVGIEAXSEILKMVILELNGKSEELIAQGREKLSTMPVGGAAPVAAVAAAAAPSAEKKKEEXESKKEESESDDEVMGFGLFD
>Pglac-RPLP2-138 Hic_asm_23-8642255-8642552
PGAADVEKILSSVGIEADSEKLKKVISELNGKSVEELIAQGREKLSSMPVGGASPVAAVAAAAAPAAEEKKEEKETKKEESESDDEDMVFGLFD
>Pglac-RPLP2-108 Hic_asm_2-39473231-39473524
PGAADVEKILSSVGIEVDSEKLKKVISELNGKSEELIAQGREKLSTMPVGGAAPVAAVAAAAAPAAEEKKEEKETKKEESXSDDEVMGFGLFD
>Pglac-RPLP2-112 Hic_asm_5-5732327-5732610
KILNSVGVEANSEKLKKVISELNGKSEELIAQGREKLSTMSVGGAAPVAAVAAAAAPVAEKKKDEXESKKEEYESDDEVMGFGLFD
>Pglac-RPLP2-49 Hic_asm_25-49104495-49104739
NSVGVEANSEKLKKVISELNGKSEELNAQGREKLSTMPVGGAAPVAAVAAAAAPAAEKKEEXESKKEESESDDEVMGFGLFD
>Pglac-RPLP2-385 Hic_asm_3-33903743-33904028
PSAADVEKILSSVGIEADSEKLKKVISELNGKSEELIAQGRENLSTMPVGGAAPVAAVAAAAVPAAEENKEEKETXKEESDDEDMVFGLFD
>Pglac-RPLP2-113 Hic_asm_25-40315234-40315490
KILNSVGVEANSEKLKKVISELNGKSEELIAQGREKLSTMSVGGAAPVAAVAAVAAPVAEKKKEEXESKKEESESDDEVMGFGLFD
>Pglac-RPLP2-310 Hic_asm_15-31036269-31036564
PGAADVEKILSSVGVEANSEKLKKVISELNGKSVEELIAQGREKLSTIPVGGAAPVAAVAAAAAPAAEKKKERXESKKEESESDDEVMGFGLFD
>Pglac-RPLP2-145 Hic_asm_24-16276160-16276440
KILNSVGVEANSEKLKKVISELNGKSEELIAQGREKLSTMPVGGAAPVAAVAAAAAPAAEKKEEXESKKEESESDDEVMGFGLFD
>Pglac-RPLP2-326 Hic_asm_18-20221307-20221600
PGAADVEKILSSVGIEANSEKLKKVISELNGKNVEELIAQGREKLSSIPVGGAAPVAAVAAAAAPAAEEKKEEKETKKEESXSDDEDMGFGFFD
>Pglac-RPLP2-140 Hic_asm_24-13827271-13827518
LNSVGVEANSEKLKKVISELNGKSEELIAQGREKLSTMPVGGAAPVAVVAAAAAPAAEKKEEXESKKEESESDDEVMGFGLFD
>Pglac-RPLP2-180 Hic_asm_18-48332438-48332723
ADVEKILSSVGTEAXSEILKKVISELNGKSEELIAQGREKLSTMPVGGAVPVAAVAAAAAPAAEKKKEEXESKKEESESDDEVMGFGHFD
>Pglac-RPLP2-166 Hic_asm_17-24250728-24251001
ADVEKILSSLVIEAXSEILKKVISELNGKSEELIAQGRGKLSTMPVGGAAPVAAVAAAAAPAAEKKKDEXESKKEESESDDEVMGFGLF
>Pglac-RPLP2-102 Hic_asm_22-10670911-10671164
KILNSVGVEANSEKLKKVISELNGKSEELNAQGREKLSTMPVGGAAPVAAVAAAAAPVAEKKEEXESKKEESESDDEVMGFGLFD
>Pglac-RPLP2-426 Hic_asm_21-14384792-14385077
ADVEKILSSVGTXTESEILKKVISELNGKSEELIAQGREKLSTMPVGGAAPVAAVAAAAAPAAEKKKEEXESKKEESESDDEVMGFGHFD
>Pglac-RPLP2-358 Hic_asm_23-9670944-9671232
PGAADVEKVLSSVGIEADSEKLKKIISELNGKSEELIAQGREKLSTMPVGEAAPVAAVAAAAAPAAEEKKEEKETXKEESDDEDMVFGLFD
>Pglac-RPLP2-24 Hic_asm_6-29460938-29461221
KILNSVGVEANSEKLKKVISELNGKSEELIAQGREKLSTMSVGGAAPVAAVAAAAAPVAEKKKEEXESKKEESESDDEVMGFGLFD
>Pglac-RPLP2-305 Hic_asm_1-36970960-36971243
KILNSVGVEANSEKLKKVISELNGKSEELIAQGREKLSTMPVGGAAPVAAVAAAAALAAEKKKEEXESKKEESESDDEDMGFGLFD
>Pglac-RPLP2-290 Hic_asm_11-23578799-23579076
ADVEKILSSVGIEANSEKLKKIIXELNGNNVEELIAQGREKLSSMPVGGAAPVAAVAAAAAPASEKKKEEXEAKKEESESGDEVMGFGLFD
>Pglac-RPLP2-282 Hic_asm_10-11325818-11326114
PDAADVEKILSSVGIEANFEKLKKVISELNGKHVEELIAQGRETLSSMPVGGAAPVAAVAAAAAPAAEEKKEEKETKXEESSXDDEDMGFGLFD
>Pglac-RPLP2-212 Hic_asm_23-35683597-35683873
AVVEKILSSVGIEAXSEILKKVISELNGKSEELTAQGREKLSSMPVGGAAPVAAVAAAAAPAAEKKKEEXESKKEESESDDEVMGFGLFD
>Pglac-RPLP2-246 Hic_asm_4-17734170-17736459
KILNSVGVEANSEKLKKVILELNGKSEELIAQGREKLLTMPVGGAAPVAAVAAAAAPAAEKKEEXESKKEESESDDEVMGFGLFD
>Pglac-RPLP2-267 Hic_asm_8-34540503-34540782
KILNSVGVEANSEKLKKVISELNGKSEELIAQGREKLSTMPVGGAAPVAAVAAAAASPLRRRKRESKKEESESDDEVMGFGLFD
>Pglac-RPLP2-19 Hic_asm_24-26940110-26940392
PGAADVEKILSSVGIEAXSEILKKVISELNGKSEELIAQGREKLSTMPVGGAAPVAAVAAAAAPVAEKKKEEXESKKEESESDDEVMGFGLFD
>Pglac-RPLP2-325 Hic_asm_18-19376354-19376607
KILNSVGVEANSEKLKKVISELNGKSEELFAQGREKLSTMPVGGAVAVAAVAAATAPAAEKKEEXESKKEESESDYEVMGFGLFD
>Pglac-RPLP2-328 Hic_asm_18-2652484-2652767
KILNSVGVEANSEKLKKVISELNGKSEELIAQGREKLSTMPVGGKAPVAAVAAAAAPAAEKKKEEXESKKEESESDDELMGFGFFD
>Pglac-RPLP2-302 Hic_asm_13-1670110-1670403
PGAADVEKILSSVGVEANSEKLKKVISELNGKSVEELIAQVREKLSTMPVGGAAPVAAVAAAAAPAAEEKKEEKETKKEESXSDDEDMGFGLFD
>Pglac-RPLP2-222 Hic_asm_19-33524137-33524428
PRAADVEKILSSVGIEADSEKLKKVILELNGKSVEELIAHGREKLSTIAVGGAAPVAAAAAAAAPAAVEKKEEKETXKEESDDEDMVFGLFD
>Pglac-RPLP2-28 Hic_asm_26-37204918-37205201
KILNSVGVEANSEKLKKVISELNGKSEELIAQGREKLSTMSVGGAAPVAAVAAAAAPVAEKKKEEXESKKEESESDDEVMGFGLFD
>Pglac-RPLP2-307 Hic_asm_14-536222-536515
PGAADVEKILGSVGIEANSEKLKKVISELNGKSVEELIAQGCEKLSTMPVGGAAPVAAVAAAAAPAAEEKKEEKETKKEESXSDDEDMGFGLFD
>Pglac-RPLP2-99 Hic_asm_2-11889666-11889960
PGAADVEKILSSMGIEADSEKLKKVISELNAKSVEELIAQGREKLSSMPVGGAAPVAAVAATAAPAAEEKKEEKETKKEESESDDEDMGFGLFD
>Pglac-RPLP2-336 Hic_asm_20-12881299-12881593
PGAADVEKILSSVGIEAXSEILKKVITELNGKSEELIAQGREKLSTMPVGGAAPVAAVAATAAPAAEKKKEEXQPKKEESESDDEVMGFGLFD
>Pglac-RPLP2-72 Hic_asm_3-62183031-62183313
ADVEKILSSVGIEAXSEILKKVISELNGKSEELIAQGREKLSTIPVGGAAPVAAVAAAAAPAAEKKEEXESKKEESESDDEVMGFGLFD
>Pglac-RPLP2-120 Hic_asm_15-36644239-36646682
ADVEKILSSACIEAXSEILKKVISELNGKSEELIAQGREKLSTMPVGVAAPVAAVAAAAAPTAEKKKEGXESKKEESESDDEVMGFGLFD
>Pglac-RPLP2-313 Hic_asm_15-48665761-48666063
PGAADVQKILSSVDIEADFEKLKKVISELNGKSVEELIAQGRENLSTMSVGGAAPVAAVAAAAAPAAEEKKDEKESKKEESXSDDEDMGFGLFN
>Pglac-RPLP2-375 Hic_asm_27-12528391-12528683
PGAADVEKIFSSVGIQANSEKLKKIISELNVKSEELIAQGREKLSTMPVGGAAPVAAVAAAAAPAAEEKKEXRESKKEESESYDEVMGFGLFD
>Pglac-RPLP2-320 Hic_asm_17-30386017-30386308
PGAADVEKILSSVGIEADSEKLKKVISEFNDKSVEELIAQGREKLSTVPVSGAAPVAAVTAAAAPAAEXKKEKKETXKEESDDEDMVFGLFD
>Pglac-RPLP2-295 Hic_asm_12-13177579-13177873
PGAADVEKILSSXGIEADSEKLKKVISEFSGKSVEELIAQGREKLSTMPVGGAAPVAVVAAAAAPAAEEKKEEXESKKEESESDDEVMGFGLFD
>Pglac-RPLP2-123 Hic_asm_5-18095715-18095991
ADVEKILSSVGIEANFEKLKKVISELNGKNVEELIAQGREKLSSMPVGGAAPVAAVAAAAALTAEKKEEKETKKEESESDDEDMGFDLFN
>Pglac-RPLP2-187 Hic_asm_10-8702330-8702589
KILNSVGVEANSEKLKKVISELNGKSEELFAQGREKLSTMPVGEAAPVAVAAVAAATAPAAEKKEEXESKKEESESDDEVMGFGLFD
>Pglac-RPLP2-298 Hic_asm_12-38977959-38978239
KILNSVGVEANSEKLKKVISELNCKSEELIAQGREKLSTMPVGGAAPVAAVAAAAAPAAEKKEEXESKKEESESDDEDMGFGLFN
>Pglac-RPLP2-111 Hic_asm_4-54357232-54357510
PDAADVEKILSSDSKKLKKVISALNGKSVEELIAQGREKLSTMPVGGAAPVAVVAAAAAPAAEEKKEEKETKKEESXSDDEDMGFGLFD
>Pglac-RPLP2-195 Hic_asm_11-34329378-34329660
KILNSVGVEANSEKLKKVISELNGKSEELIAQGREKLSTMPVGGAAPVAAVAAATAPXAEKKKEEXESKKEESESDDEVMGFGLFD
>Pglac-RPLP2-292 Hic_asm_11-36859732-36860012
PGAADVEKILSSVGIEADSEKLKKVISELNGKSVEELIAQCREKLSTMPVGGAAPVAAVATAAAPAAGEKKEEXESKKEESESKDEVMGFGLFD
>Pglac-RPLP2-400 Hic_asm_5-37274153-37274429
ADVEKILSSVGIEAXSEILKKVISELNGKSEELIAQGREKLSSMPVGGAAPVAAVAAAAAPAAEEKKEEXESKKEESESDDEVMGFGLFD
>Pglac-RPLP2-134 Hic_asm_19-29008228-29008523
PGAADVEKILSSVGIEANSEKLKKVISELNGKNVEELIAQGREKLSSMPVGGAAPVAAVAAAAAPAAEEKKEEXESKKEESVSDDEDMGFGLFD
>Pglac-RPLP2-286 Hic_asm_10-5607041-5607335
PGSADVEKILSSXGIEADSEKLKKVISELNGKSVEELIGQGREKLSTMSVGGAAPVAAVAAVAAPAAEEKKEEXESKEEESDSDDEVMGFGLFD
>Pglac-RPLP2-190 Hic_asm_18-23006989-23007248
KILNSVGIEANSEKLKKVISELNGKSEELFAQGREKLSTMPVGGAAPAAVAAVAAATAPAAEKKEEXESKKEESESDDEVMGFGLFD
>Pglac-RPLP2-262 Hic_asm_15-25937122-25937416
PGAADVEKILSSVGIEAXSEILKKVISEFNGKSEELIAQGREKLSTMPVGGAPPVAAVAAAAAPAAEKKKEEXESKKEESESDDEVMGFGLFD
>Pglac-RPLP2-188 Hic_asm_10-40257271-40257527
KILNSVGVEANSEKLKKVISELNGKCEELITQGREKLSTMPVGGAAPVAAVAAAAAPAAEKKKEEXESKKEESESDDEVMGFGLFD
>Pglac-RPLP2-303 Hic_asm_13-26900365-26900656
PGAADVEKILSSXGTEADSEKLKKVISELNGKSEELIAQVREKLSTMPVCGPAPVAAVAAAAAPAAEKKKEEXESKKEESESDDEVMGFGLFD
>Pglac-RPLP2-339 Hic_asm_2-10968027-10968321
ADVEKILSSVGTEAXSEILKKVNGKSEELIAQGREKLSTMPVGGATLVAAVAAAAAPAAEKKEEXESKKEESESDDEVMGFGLFD
>Pglac-RPLP2-223 Hic_asm_16-11497104-11497377
ADVEKILSSVGIEADFEKLKKVISELNGKSVEELIAQGREKLSSMPVGGAAPVAAVAAAAAPAAEEKKEEEETKKEESESEDEDMGFGLFD
>Pglac-RPLP2-46 Hic_asm_5-16056989-16057233
NSVGVEANSEKLKKVISELNGKSEELIAQGRDKLSTMPVGGAAPVAAVAAAAAPAAEKKEEXESKKEESESDDEVMGFGLFD
>Pglac-RPLP2-417 Hic_asm_8-36965566-36965839
PGAAGVEKILGSVGIEAXSEILKKVISSLNGKSEELIAQGREKLSTMPVGGAAPVAAVAAAAAPAAEKKEDXESKKEESESDDEVMGFGLF
>Pglac-RPLP2-206 Hic_asm_22-29810296-29810586
PVAADVEKILSSVGIEADSEKLKKVISELNGKSEELIAQGREKLSTMPVGGAAPVAAVAAAAALAAEEKKEEKETKKEESXSDDEDMGFGLFD
>Pglac-RPLP2-383 Hic_asm_3-13228723-13228987
PGAADVEKILSSVGIEANFEKLKKVISELNGKNVEELIAQGREKLSTMPVGGAAPVAAVAAAAAPAAEEKKEEKETKKEES
>Pglac-RPLP2-221 Hic_asm_26-49086485-49086779
PGAADVEKILSSVGIEADSEKLKKVISELNGKSEELIAQGFENLATMPVGGAAPVAAVAAAAAPAAEEKKEKKETKKEESESDDEDMGFGLFD
>Pglac-RPLP2-42 Hic_asm_0-46662904-46663186
ADVEKILSSVGIEAXSEILKKVISELNGKSEELIAQGREKLSTMPVGGAAPVAAVAAAAAPAAEKKEEXESKKEESESDDEVMGFGLFD
>Pglac-RPLP2-357 Hic_asm_23-7745479-7745772
PGAADVEKILSSVSIEADSEKLKKVISELNGKSVEELIAQGREKLSTMPVGGAAPVAAVAASAAAAAEEKKKEKETKKEESXSDDEDMGFGLFD
>Pglac-RPLP2-181 Hic_asm_2-8114908-8115204
PGAANSEKILSSVGIEANFEKLKKVISELNGKNVEELIAQGREKLSSMPVGGAAPVAAVAAAAAPAAEEKKEEKETKKEESXSDYEDMGFGLFD
>Pglac-RPLP2-382 Hic_asm_3-11522795-11523074
KILNSVGVEANSEKLKKVISELNAKSEELIAQGREKLPTMPVGGAAPVAAVAAAAASPLRRRKRESKKEESESDDEVMGFGLFD
>Pglac-RPLP2-52 Hic_asm_0-56352527-56352815
PGAADVEKILSSVGIEADSEXLKKVISELNGKSVEELIAQGREKLSTMPVGGAAPVAAVAAAAAPAAEEKKEEKETXKEESDDKDMVFGLFD
>Pglac-RPLP2-155 Hic_asm_27-5433528-5433828
GAADVEKILSSVGIEADSEKLNKVISELNGKSEELIAHGREKLLTMPVGGAAPVAAFAAAAAPAAEKKKEEKETXKEESDDEDMVFGLFD
>Pglac-RPLP2-101 Hic_asm_25-26270785-26271078
PGAADVEKILSSVGIEGDSEKLKKVISELNGKSVEELIAQGCEKLSTMPFGGTAPVAAVVAAAAPAAEEKKEEKETKKEESXSDDEDMGFGLFD
>Pglac-RPLP2-264 Hic_asm_26-2987560-2987844
PGAADVEKILSSESEKLKKLILELNGKSVEELIAQSREKLSSMPVGEAAPVAAVAAAAAPAAEEKKEEKETKKEESXSDDEDMGFGLFD
>Pglac-RPLP2-363 Hic_asm_24-21492377-21492664
PGAADVEKIFSSVCIESDSEKLKKVISEFNGKSEELIAQGREKLSTMPVGGAAPVAAVAAAAAPAAEKKEEKETKKEESXSDDEDMGFGLFD
>Pglac-RPLP2-257 Hic_asm_4-8396614-8396896
KILKSVGVEANSEKLKKVISELNGKSEELIAQGREKLSTMPVGGAAPVAAVAAATAPXAEKKKEEXESKKEESESDDEVMGFGLFD
>Pglac-RPLP2-186 Hic_asm_12-8895680-8895968
PGAADVEKILSSVGIEADSEKLKKVISELNDKSVEELIAQGREKLSSMPFDGAAPVAAVAAAAAPAAEEKKEEKETXKEESDDEDMVFGLFD
>Pglac-RPLP2-165 Hic_asm_8-19575140-19575435
PGAVDVEKILSSVGIEAXSEILKKVISELNGKSEELIAQGREKLSTMPVGGAAPVAAVAAAAAPAAEEKKEEKETKKEESXSDDEDMGFDLFD
>Pglac-RPLP2-169 Hic_asm_5-50659296-50659579
KILNSVGVEANSEKLKKVISELNGKSEELIAQGREKLSTMSVGGAAPVAAVAAAAAPVAEKKKEEXESKKEESESDDEVMGFGLFD
>Pglac-RPLP2-398 Hic_asm_5-21911187-21911490
GAADVEKILSSVGIEAXSEILKKFISELNGKSEELIAQGREKLSTMPVGGVAPVAAVAAAAAPAAERKEEXESKKEESESDDEVMGFGLFD
>Pglac-RPLP2-127 Hic_asm_23-19346180-19346480
PGAAHVEKILSSVGMEAXSEILKKVISELNGKSEELIAQVREKLSTMPVGGAAPVAAVAAAAAPAAEKKKEEXESKKKESESDDEVMGFGLFD
>Pglac-RPLP2-270 Hic_asm_6-28077381-28079473
SVSDVEKILSSVGIEANFEKLKKVTSEFNGKNVEELIAQGREKLSSMPVGGAAPVAAVAAAEALAAEEKKEEKETKKEESXSDYEDMGFGLFD
>Pglac-RPLP2-393 Hic_asm_4-32964059-32964350
PGAADVEKILSSVGIEAXSEILKKVISELNGKSEELIAQGREKLLTMPVGGAAPVAAVAAAAAPAAEKKKEEXESKKEESESDDEVMGFGLFD
>Pglac-RPLP2-376 Hic_asm_27-14819137-14819425
PGAADVEKILSSVGFEADSKKLKKVISELNGKSDEELIAQGREKLSSMPVGGAAPVAAVAAAAAPAAEKKEEKETXKEESDDEDMVFGLFD
>Pglac-RPLP2-10 Hic_asm_25-37973784-37974067
KILNSVGVEANSEKLKKVISELNGKSEELIAQGREKLSTMSVGGAAPVAAVAAVAAPVAEKKKEEXESKKEESESDDEVMGFGLFD
>Pglac-RPLP2-7 Hic_asm_14-8824028-8824322
PGAADVEKILSSVGIEVDSEKLKKVISELNGKSVEELIAQGREKLSSMPVGGASPVAAVAAAAAPAAEEKKEEKETKKEESESDDEDMSLGLFD
>Pglac-RPLP2-20 Hic_asm_12-5325433-5325677
NSVGVEANSEKLKKVISELNGKSEELIAQGREKLSTMPVGGAAPVAAVAAAAAPAAEKKEEXESKKEESESDDEVMGFGLFD
>Pglac-RPLP2-312 Hic_asm_15-44069250-44069538
PGAADVEKILSSVGIEADSEKLKKVISXLNGKSVEELIAQGSEKLSSMPVGGAAPVAAVAAAAAPAAKENKEEKETKKEESDDEDMGFGLFD
>Pglac-RPLP2-311 Hic_asm_15-36797136-36797417
ADVDKILSSVGIEAXSEILKKVISELNCKSEELIAQGREKLSTMPVGGAAPVAAVAAAAASPLRRRKRESKKEESESDDEVMGFGLFD
>Pglac-RPLP2-27 Hic_asm_9-10273237-10273520
KILNSVGVEANSEKLKKVISELNGKSEELIAQGREKLSTMSVGGAAPVAAVAAAAAPVAEKKKEEXESKKEESESDDEVMGFGLFD
>Pglac-RPLP2-204 Hic_asm_27-12793280-12793526
ILNSVGVEASSEKLKKVISELKSEELIAQGREKLSTMPVGGAAPVAAVAAATAPXAEKKKEEXESKKEESESDDEVMGFGLFD
>Pglac-RPLP2-348 Hic_asm_22-26954700-26954961
KILNSVGVEANSEKLKKVISELNGKSEELFAQGREKLSTMPVGGAAPVAVAAVAAATAPXAEKKKEEXESKKEESESDDEVMGFGLFD
>Pglac-RPLP2-179 Hic_asm_17-7758372-7758655
KILNSVGVEANFEKLKKVISELNGKSEELIAQGREKLSTMSVGGAAPVAAVAAVAAPVAEKKKEEXESKKEESESDDEVMGFGLFD
>Pglac-RPLP2-265 Hic_asm_18-7205606-7205898
PGAADVEKILSSVGIEAXSEILKKVISELNGKSEELIAQGREKLSTMPVGGAAPVAAVAAAAAPAAEEKKEEKETKKEESXSDDEDMGFGLFD
>Pglac-RPLP2-211 Hic_asm_19-20241388-20241681
PGAADVEKILSSVGIEADSEKLKKVISELNGKSEELIAQGREKLSTIPVGGAASVAAVAAAAAPAAEEKKEEKETKKEESXSDDEDMGFGLFD
>Pglac-RPLP2-420 Hic_asm_8-42957257-42957545
PGAADVENILSSVGIEADSEKLKKVISELNGKSEELIAQGREKLSNMPVSGAAPVAAVAAAAVPAAEEKKEEKETXKDESDDEDMVFGLFD
>Pglac-RPLP2-12 Hic_asm_26-44700288-44700532
NSVGVEANSEKLKKVISELNGKSEELIAQGREKLSTMPVGGAAPVAAVAAAAAPAAEKKEEXESKKEESESDDEVMGFGLFD
>Pglac-RPLP2-334 Hic_asm_19-48045232-48045514
PGAADVKKILSSVGIEADSEKLKKVISELNGKSEELIAQGREKLSTMPVGGAAPVAAVAAAEAPAAEKKEEKETXKEESDDEDMVFGLFD
>Pglac-RPLP2-159 Hic_asm_18-15473871-15474147
SSADVEKILSSVGIEAXSEILKKVISELNGKSEELIAQGREKLSTMPVGGAAPVAAVAAAAAPAAEKKKEERVQEGIXSESDDEDMGFGLFD
>Pglac-RPLP2-394 Hic_asm_4-33365423-33365711
PGAADVEKILSSVGIEADSEKLKKVISELNGKKEELIVQGREKLSTIPVGGAAPVAAVAAAVAPAAEEKKEEKETXKEKSDDEDMVFGLFD
>Pglac-RPLP2-319 Hic_asm_17-19260691-19260976
PGTADVEKILSSVGIEADSEKLKKVISELNGKSKELIAQGREKLSTMPVGGAAPVDAVAAAAAPAAEKKEEKVTXKEESDDEDMVFGLFD
>Pglac-RPLP2-333 Hic_asm_19-1667411-1667704
PGAPDVEKILSSVGIEADSEKLKKVISELNGKSEELIAQGREKSSTMPVGGAAPVAAVAAAAAPAAEEKKEEKETKKEESXSDDGDMGFGLFD
>Pglac-RPLP2-421 Hic_asm_8-43023356-43023644
PGAADVENILSSVGIEADSEKLKMVISELNGKSEELIAQGHEKLTNMPVSGAAPVAAVAAAAVPAAEEKKEEKETXKDESDDEDMVFGLFD
>Pglac-RPLP2-380 Hic_asm_27-8023338-8023637
PGAADVEKILSSVGIEAXSEILKKVISELNGKSEELIAQGREKLSTMPVGGAASVAAVATAAAPAAEKKKEEXESKKEESXSDDEDMGFGLFD
>Pglac-RPLP2-217 Hic_asm_13-35014630-35014914
ADVEKILSSVGIEAXSEILKKVISELNGKSEELIAQGREKLSTMPVGGTAPVAAVAAAAAPAAEKKEERESKKEESESDDEVMGFGLFD
>Pglac-RPLP2-103 Hic_asm_26-13896263-13896543
ADVEKILSSVGIEANFEKLKKVISELNGKSEELIAQGREKLSTLPVGGAAPVAAVAAAAAPAAEKKEEXESKKEESESDDEVMDFGLFD
>Pglac-RPLP2-323 Hic_asm_17-43484330-43484586
KILNSVGVEANSEKLKKVISELNGKSEELITQGREKLSTMPVGGAAPVAAVAAAAAPVAEKKKEEXESKKEESESDDEDMGFGLFD
>Pglac-RPLP2-240 Hic_asm_15-43941080-43941333
GILQASKKLRKVISELNGKSEELIAQGREKLSTMPVGGAAPVAAAAAPPAAATVPAAEKKEEXESKKEESESDDEVMGFGLFD
>Pglac-RPLP2-87 Hic_asm_20-16375850-16376128
PGAADVEKILSSVGIEADSEKLKKVISELNGKSEELIAQGREKLSTMPVGGAAPVAAVATAAAPAAEEKKEEKETKKEESXSDDEDMGFSLFD
>Pglac-RPLP2-335 Hic_asm_19-48543276-48543581
GAADXEKILSSVGIEAXSEILKKVISELNGKSEELIAXGREKLSTMPVGGAAPVAAVXAAAAPAAEKRKRESKKEESESDDEVMGFGLFD
>Pglac-RPLP2-80 Hic_asm_25-48316216-48316499
KILNSVGVEANSEKLKKVISELNGKSEELIAQGREKLSTMSVGGAAPVAAVAAAAAPVAEKKKEEXESKKEESESDDEVMGFGLFD
>Pglac-RPLP2-396 Hic_asm_4-56315737-56316010
ADVEKILSSVGIEAXSEILKKVISELNGKSEXLIAQGREKLSTMPVGGAAPWAAVAAAAAPAAEKKEEXESKKEKSESDDEVMGFGLFN
>Pglac-RPLP2-291 Hic_asm_11-33028451-33028753
PGAADVEKILSSVGIEANFKKLKKVISELNGKNVEELIAQGREKLSSMPVGGAAPVAAVAAAAAPAAEEKKEEKETKKEESXSDYEDMGFGLFD
>Pglac-RPLP2-248 Hic_asm_19-5806574-5806865
PGAADVEKIISSVDIEADSEKLKKVISELNGKSIEELIAQGREKLSSMPVDGAAPVAAVVAAAAPVAEEKKEEKETKKEESESDDEDMGFGLFD
>Pglac-RPLP2-424 Hic_asm_7-31614331-31614628
PGAADVEKILSSXGTEADSEKLKKVISELNGKSEQLIAQGREKLSTMPVGGAAPVAAVAAAAAPAAEKKKEEXESKKEESESDDEVMGFGLFD
>Pglac-RPLP2-412 Hic_asm_7-25414628-25414930
PGAADVEKILSSVGIEANFEKLKKVISELNGENVEELIAQGRENLSSMPVGGAAPVAVVAAAAAPAAEEKKEEKETKKEESXSDYEDMGFGLFD
>Pglac-RPLP2-360 Hic_asm_24-1377169-1377428
KILNSVGVEANSEKLKKVISELNGKSEELFAQGREKLSTMPVGGAAPVPVAAVAAAAAPVAEKKEEXESKKEESESDDEVMGFGLLD
>Pglac-RPLP2-126 Hic_asm_24-33712319-33712599
KILNSVGVEANSEKLKKVISELNGKSEELIAQGREKLSTMPVGGAAPVAAVAAAAAPAAEKKEEXESKKEESESDDEVMGFGLFD
>Pglac-RPLP2-219 Hic_asm_24-33847623-33847905
ADVEKIPSSVGIEAXSEILKKVISELNGKSEELIAQGREKLSTMPVGGAAPVAAVAAAAAPAAEKKEEXESKKEESESDDEVMGFGLFD
>Pglac-RPLP2-168 Hic_asm_14-10921319-10921613
PRAAAVEKILSSVVIEADSEKLKKVISELNGKSVEELIAQAREKLSSMPVGGAAPVAAVAAAVAPAAEEKKEEKETKKEESESDDEDMGFGLFD
>Pglac-RPLP2-203 Hic_asm_0-5500325-5500619
GAADVEKILSSVGIEADSEKLKKVISELNGKSVEELIAQGREKLSSMPVGGAAPVAAVAAAAAPAAEEKKKEKETKKEESEADDEDMGFGLFD
>Pglac-RPLP2-239 Hic_asm_27-3322803-3323062
KILNSVGVEANSEKLKKVISELNGKSEELFAQGREKLSTMPVGGAAPVPVAAVAAAAAPVAEKKEEXESKMEESESDDEVMGFGLFD
>Pglac-RPLP2-344 Hic_asm_21-6975929-6976205
ADVEKILSSVGIEAXSEILKKVISELNGKSEELIAQGREKLSTMPVGGTAPVAAVAAAAAPAAEKKKEEXESKKEESESDDEDMGFGLFD
>Pglac-RPLP2-227 Hic_asm_25-30852314-30852602
PGAADIEKILSSVGIEADSEKLKKVISELNGKSEELIAQGREKLSTMPVSGAAPVAAVAAAAAPAAEEKKEEKETXKEESDNEDMVFGLFD
>Pglac-RPLP2-144 Hic_asm_4-11746375-11746655
KILNSVGVEANSEKLKKVISELNGKSEELIAQGREKLSTMPVSGAAPVAAVAAAAAPAAEKKEEXESKKEESESEDEVMCFGLFD
>Pglac-RPLP2-287 Hic_asm_11-12986736-12987021
ADVEKILSSVGTEAXSEILMKVISELNGKSEELIAQGREKLSTMPVGGAAPVAAVAAAATLAAEKKKEEXESKKEESESDNEVMGFGLFN
>Pglac-RPLP2-405 Hic_asm_5-47754720-47754996
ADVEKILSSLGIEAXSEILKKVISELNGKSEELIAQGREKLSTMPVSGAAPVAAVAAAAVLVAKKKKEEXESKKEESESDDEVMGFGLFD
>Pglac-RPLP2-386 Hic_asm_3-36064604-36064899
PGAANVEKILSSVGIEADSEKLKKVISELNGKSVEELIAQGREKLSSMPXGEAAPVAAVAAAAAPAAEEKKEEKETKKEESESDDEDMGFGLFD
>Pglac-RPLP2-98 Hic_asm_12-13168223-13168517
PGAADVEKILSSXGIEADSEKLKKVISELNSKSVEELIAQGREKLSTMPVGGAVPVAAVAAAAAPAAEEKKEEXESKKEESESDDEVMGFGLFD
>Pglac-RPLP2-13 Hic_asm_13-16767546-16767838
PGAADVEKILSSVGIEADSEKLKKVISELNGKSEELIAQGREKLSTMPVGGAAPVAAIAAAAAPAAEEKKEEXESKKEESESDDEVMGFGLFD
>Pglac-RPLP2-399 Hic_asm_5-27733371-27733649
PGAADVEKILSSVGIEADSEKLKKVISELNGKSEELIAQGREKLSTMPVGGAAPVAAVAAAAAPEAEEKKEEKETKKEESXSDDEDMGFGLFD
>Pglac-RPLP2-164 Hic_asm_28-21477636-21477929
PGAADVEKILSSVGIEANSEKLKKVISELNGKNVEELIAQGREKLSSMPVGGEAPVAAVAAAAAPAAEEKKEEKETKKEESXSDYEDMGFGLFD
>Pglac-RPLP2-139 Hic_asm_15-22109401-22109684
KILNSVGVEANSENLKNVISELNGKSEELIAQGREKLSTMSVGGAAPVAAVAAAAAPVAEKKKEEXESKKEESESDDEVMGFGLFD
>Pglac-RPLP2-32 Hic_asm_5-16051738-16054337
KILNSVGVEANSEKLKKVISELNGKSEELIAQGREKLSTMSVGGAAPVAAVAAAAAPVAEKKKEEXESKKEESESDDEVMGFGLFD
>Pglac-RPLP2-234 Hic_asm_20-17477529-17477805
ADVEKILSSLGIDAXSEILKKVISELNGKSEELIAQGREKLSTMPVGGAAPVAAVAAAAAPAAEKKKEEXESKKEESESDDEVMGFGLFD
>Pglac-RPLP2-143 Hic_asm_11-13519995-13520254
KILNSVGVEANSEKLKKVISELNGKSEELIAQGREKLSTMPVGGAAPVAVAAVAAAAAPAAEKKKEXESKKEESESDDEVMGFGLFD
>Pglac-RPLP2-92 Hic_asm_26-21690692-21690972
KILNSVGVEANSEKLKKVISELNGKSEELIAQGREKLSTMPVGGAAPVAAVTAAAAPAAEKKEEXESKKEESESDDEVMGFGLFD
>Pglac-RPLP2-21 Hic_asm_13-29579124-29579378
SVGVEANSEKLKKVISELNGKSVEELIAQGREKLSTMPVGGAAPVAAVAAAAAPAAEEKKEEKETKKEESXSDDEDMGFGLFD
>Pglac-RPLP2-162 Hic_asm_23-6335538-6335818
KILNSVGVEANSEKLKKVISELNGKSEEVIAQGREKLSTMPVGGAAPVAAVAAAAAPAAEKKEEXESKKEESESDDEVMGFGLFD
>Pglac-RPLP2-189 Hic_asm_4-38968368-38968624
KILNSVGVEANSEKLKKVISELNGKSEELIAQGREKLSTMPVGGAAPVAAVAAAAAPAAEKKKEEXESKKEESESDDEVMGFGLFD
>Pglac-RPLP2-237 Hic_asm_13-34846233-34846536
PGAADVEKILSSVGXEANFEKLKKVISELNGKNVEELIAQGREKLSSMPVGGAAPVAAVAAAAAPAGEEKKEEKETKKEESXSDYEDMGFGLFD
>Pglac-RPLP2-56 Hic_asm_11-9244000-9244294
PGAADVEKILSSVGIEAXSEILKKVITELNGKSEELIAQGREKLSSMPVGEAAPVAAVAAAAAPAAEKKKEEXESKKEESESDDEVMGFGLFD
>Pglac-RPLP2-389 Hic_asm_4-22589392-22589673
SADVEKILSSVGIEANSEKLKKVISELNGKNXEELIAQGREKLSSMPVGGAAPVAAVAATAAPAAEEKKEEKETXKEESDDEDMVFGLFD
>Pglac-RPLP2-53 Hic_asm_20-6252875-6253116
GVEANSEKLKKVISELNDKSEELIAQGREKLSTMPVGGAAPVAVAAVAAATAPAAEKKEEXESKKEESESDDEVMGFGLFD
>Pglac-RPLP2-351 Hic_asm_2-25723099-25723380
ADVEKILSSVGTEAXSEILKKVISELNGKSVEELIAQDREKXLPVGGAAPVAAVAAAAAPAAEEKKEEKETKKEESXSDYEDMGFGLFD
>Pglac-RPLP2-318 Hic_asm_17-15004743-15005040
KILSPVGIEADSEKLKKVISELNGKNVEELIAQGREKLSTMPVGGAVPVAAVAAAAAPAAEXKKEEKETKKEESXSDDEDMGFGLFD
>Pglac-RPLP2-218 Hic_asm_20-22666818-22667104
KILNSVGDEANSEKLKKVISELNGKSEELIAQGRKKLSTMPVGGAAPVAVAAVAAAAAPAAEKKEEXESKKEESESDDEVMGFGLFD
>Pglac-RPLP2-371 Hic_asm_26-39522820-39523079
KILNSVGVEANSEKLKKVISELNGKSEELIAQGREKLSTMPVGGAAPVAVAAVAAAAAPAAEKKEEXESKKEESESDDEVMGFGLFD
>Pglac-RPLP2-306 Hic_asm_13-7138333-7138625
PGAADVEKILSSVGIEADSEKLKKVIXELNGKTEELIAQGREKLSTMPVGGAAPVAAVAAAAALSAEEKKEEXESKKEESESDDEVMGFDLFD
>Pglac-RPLP2-54 Hic_asm_22-26766932-26767188
KILNSVGVEANSEKLKKVISELNGKSEELIAQGREKLSTMSVGGAAPVAAVAAAAAPVAEKKKEEXESKKEESESDDEVMGFGLFD
>Pglac-RPLP2-377 Hic_asm_27-20328546-20328846
GAADVEKILSSXGIEAVSEKLKVISELNGKSEELIAQGREKLSTMPVGGAAPVAAVAAAAAPAAEEKKEEXESKKEESESDDEDMGFGLCD
>Pglac-RPLP2-122 Hic_asm_18-14215987-14216231
NSVGVEANSEKLKKVISELYGKSVELIAQGREKLSTMPVGGAAPVAAVAAAAAPAAEKKEEXESKKEESESDDEVMGFGLFD
>Pglac-RPLP2-216 Hic_asm_16-6651191-6651438
INSVGVEANSEKLKKVISELNGKSEELIAQGREKLSTMPVGGAAPVAAVAAATAPAAEKKEEXESKKEESESDDEVMGFGLFD
>Pglac-RPLP2-129 Hic_asm_15-26465756-26466053
PGAADVEKILSSVGIEADSEKLKKVISKLNGKSVEELIAQGREKLSTMPVGGAAPVAAVAAAAAPAAEEKKEEKETKKEESESDDEDMGFGLFD
>Pglac-RPLP2-154 Hic_asm_17-29420776-29421061
ADVEKILSSVGIEAXSEILKKVISELNGKSEELIAQGREKLSTMPVGGAAPVAAVAAAAAPAAEKKKEEXESKKEESESDDEVMGFGLFD
>Pglac-RPLP2-89 Hic_asm_27-33996400-33996685
ADVEKILSSVGVEAXSEILKKVISELNGKSEELIAQGREKLSTMPVGGAAPVAAVAAAAAPAAEKKKEEXESKKEESESDDEVMGFGLFD
>Pglac-RPLP2-201 Hic_asm_13-18061911-18062192
KILNSVGVEANSEKLKKVISELNGKSEELIAQGREKLSTMSVGGAAPVAAVAAAAAPVAEKXEERESKKEESESVDEVVGFGLFD
>Pglac-RPLP2-31 Hic_asm_4-49544090-49544384
PGAADVEKILSSVGIEADSEKLKKVISELNGKSVEELIAQGREKLSSMPVGGAAPVATVAAAAAPAAEEKKEEKETKKEESESDDEDMGFGLFD
>Pglac-RPLP2-263 Hic_asm_2-30516734-30517030
PGTADVEKILSSVGIEANSEKLKKVISELTGKSVEELIAQGCEKLSTMPVGGAAPVAAIAAAAVPAAEEKKEEKETKKEESXSDDEDMGFGLFD
>Pglac-RPLP2-132 Hic_asm_19-42890533-42890821
PGAADVEKILSSVGIEADSEKLKKVISELNGKSEELIAQGREKLSTMPVGGAAPVAAVAAAAAPAAEEKKEEKETXKEESDDEDMVFGLFN
>Pglac-RPLP2-178 Hic_asm_27-14278016-14278299
KILNSVGVEANSEKLKKVISELNGKSEELIAQGREKLSTMSVGGAAPVAAVAAAAAPVAEKKKEEXESKKEESESDDEVMGFGLFD
>Pglac-RPLP2-91 Hic_asm_17-7383842-7384124
KILNSVGVEANSEKLKKVISELNGKSEELIAQGREKLSTMPVGGAAPVAAVAAATAXVAEKKKEEXESKKEESESDDEVMGFGLFD
>Pglac-RPLP2-170 Hic_asm_21-37794271-37796601
ADVEKILSSVGIEAXSEILKKVISELNGKSEELIAQGREKLSTMPVGGAAPVAAVAAAAAPAAEKKEEXESKKEESESDDEVMGFG
>Pglac-RPLP2-256 Hic_asm_4-39072564-39072867
PGAADVEKILSSVGVEANSEKLKKVISELNGKSVEELIAQGREKLSTIPVGGAAPVAAVAGAAAPAAEEKKEEKESKKEESESVDEVMGFGLFD
>Pglac-RPLP2-142 Hic_asm_18-25346211-25346507
PGAADVEKILSSVGIEANFEKLKKVISELNGKNVEELIAQGREKLSSMPVGGAAPVAAVAAAAAPAAEEKKEEKETKKEESXSDDEDMGFGLFD
>Pglac-RPLP2-414 Hic_asm_7-700607-700908
SGAADVEKILSSVGIEADSEKLKKVISELNGKSVEELIAQGREKLLTIPVGGAAPVAAVTAAAAPAAEEKKEEKXSKKEESESDDEVMGFGLFD
>Pglac-RPLP2-151 Hic_asm_14-3978681-3978964
KILNSVGVEANSEKLKKVISELNGKSEELIAQGREKLSTMSVGAAAPVAAVAAAAAPVAEKKKEEXESKKEESETDDEVMGFGLFD
>Pglac-RPLP2-273 Hic_asm_0-19419100-19419343
PGAADVEKILSSVGIEANSEKLKKVISELNCKNVEELIAQGREKLSSMPDGGAAPVAAIAAAAAPSAEEKKEEKETKKEES
>Pglac-RPLP2-93 Hic_asm_5-39057912-39058215
PGAADIEKILSSVGVEANSEKLKKVISELNGKSVEELIAQGREKLSTMPVGGAAPVAAVAAAAAPAAEEKEEKETKKED
>Pglac-RPLP2-175 Hic_asm_3-53195462-53195744
KILNSVGVEANSEKLKKVISELNGKSEELIAQGREKLSTMPVGGAAPVAAVAAATAPXAEKKKEEXESKKEESESDDEVMGFGLFD
>Pglac-RPLP2-128 Hic_asm_17-34279129-34279420
PGAADVERILSSVGIEADSEKLKKVISELNDKSVEELIAQGREKLSTMPVGGAAPVAAVAAAAAPAAEEKKEEKVTXKEESDDEDMVFGLFD
>Pglac-RPLP2-304 Hic_asm_13-29287829-29288126
PGAADVEKILSSVGIEADSEKLKKVISELNGKSIEELIAQGREKLSSMPVGGAAPVAAAAAAAAPAAEEKKEEKETKKEESEPDDEDMGFGLFD
>Pglac-RPLP2-76 Hic_asm_22-4859090-4859373
KILNSVGVEANSEKLKKVISELNGKSEELIAQGREKLSTMSVGGAAPVAAVAAAAAPVAEKKKEEXESKKEESESDDEVMGFGLFD
>Pglac-RPLP2-23 Hic_asm_25-20130629-20130947
ADVEKILSSACIEAXSEILKKVISELNGKSEELIAQGREKLSTMPVGVAAPVAAVAAAAAPAAEKKKEGXESKKEESESDDEVMGFGLFD
>Pglac-RPLP2-196 Hic_asm_22-25518866-25519143
ADVEKNLSSVGIEANFEKLKVISELNGKSEELIAQGREKLSTMPVGGAAPVAAVAAAAAPAAEKKEEXESKKEESESDDEVMGFGLFD
>Pglac-RPLP2-395 Hic_asm_4-35936130-35936412
PGAADVEKILSSVGIEADSGKLKKVISELNGKSVEELIAQGREKLSSMPVGGAAPVAAVAAAAAPAAEEKKEEKETKKEESESDDEETGFGLFD
>Pglac-RPLP2-137 Hic_asm_9-11880854-11881153
PGAADVEKILSSVGIEANSEKLEVISELNGKNVEELIAQGREKFSSMPVGGAAPVAAVAAAAAPAAEEKKEEKETKKEESXSDDEDMGFGLFD
>Pglac-RPLP2-104 Hic_asm_18-8193900-8194192
ADVEKILSSVGIEADSETLKKVISELNGKSEELIAQGREKLSTMPVGGAAPVAAVAAAAAPAAEEKKEEXESKKEESESDDEVMGFGLFD
>Pglac-RPLP2-173 Hic_asm_0-16848509-16848802
PGAADVEKTLSSVGIEADSKKLKKVISELNGKSVEELIAQGRKKLSSMPVGGAVPVAAVAAAAVPAAEEKEEKEIKKEESXSEYEDMGFGLFD
>Pglac-RPLP2-280 Hic_asm_0-65020856-65021147
PGAADVEKILSSVGIEADSEKLKKVISELNGKSEELIAQGCEKLSTMPVGGAAPVVAAAAAAAPAAEEKKEEKETKKEESDDEDMVSGLFD
>Pglac-RPLP2-387 Hic_asm_3-42249936-42250242
LAVLGGKASQGAADLEKILSSVGIEAXSEILKKVTSELNGKSEELFAQRREKLSTMPVGGAAPVSAVAAAAAPAAEKRKEEXESKKEESESDDEVMGFGLFD
>Pglac-RPLP2-343 Hic_asm_21-6120002-6120279
ADVEKILRSVGIEANSEKLKKIISELNGKNGEELIAQGREKLSSMPVGGAAPVAAVAAAAAPAAEKKKEEXEAKKEESESDDEVMGFGLFD
>Pglac-RPLP2-174 Hic_asm_4-32852359-32852644
ADVEKILSSVGIEAXSEILKKVISELNGKSEELIAQGREKLSTMSVGGAAPVAAVAAAAAPVAEKKKEEXESKKEESESDDEVMGFGLFD
>Pglac-RPLP2-141 Hic_asm_18-37117756-37118052
PGAADVEKILSSXGIEADSEQLKKVISELNGKSVEELIAQGRKKLSTMPVGGAAPVAAVTAAAAPAAEEKKEEKETKKEESESDDEDMGFGLFD
>Pglac-RPLP2-152 Hic_asm_20-36879895-36880189
PGAADVEKILSSVGIEANSEKLKKVISELNGKSEELIAQGRDKSSTTPVGGAAPVAAVAAAAAPAAEEKKEEKETKKEESESDDEDMVFGLFD
>Pglac-RPLP2-354 Hic_asm_23-22487166-22487461
TGAADVEKILSSVGIEANSEKLKKVISELNGKSVEELIAQGREKLSTMPVGGAAPVAXVAAAAAPAAEEKKEEKETKKEESXSDDEDMGFGLFD
>Pglac-RPLP2-252 Hic_asm_8-10174769-10175054
ADVEKILSSVGIEAXSDILKKVISELNGKSEELIAQGREKLSTMPVGGAAPVAAVAAAAAPAAEKKKEEXESKKEESDSDDEVMGFGHFD
>Pglac-RPLP2-60 Hic_asm_9-18909136-18909416
KILNSVGVEANSEKLKKVISELNGKSEELIAQGREKLSTMPVGGAAPVAAVAAAAAPAAEKKEEXESKKEESESDDEVMGFGLFD
>Pglac-RPLP2-429 Hic_asm_22-1426963-1427257
PGAADVEKILSSVGTEADSEKLKKVISELNGKSEELIAQGREKLSTMPVGGAASVAAVAAAAAPAAEEKKEEKESKXEESESDDEVMGFGLFD
>Pglac-RPLP2-22 Hic_asm_10-9239163-9239446
KILNSVGVEANSEKLKKVISELNGKSEELIAQGREKLSTMSVGGAAPVAAVAAAAAPVAEKKKEEXESKKEESESDDEVMGFGLFD
>Pglac-RPLP2-247 Hic_asm_2-18719131-18719428
SGAADVEKILSSVGIEADSEKLKKVISELNGKSVEELIAQGREKLSSMPVDGAAPVAAVAAAAAPAAEEKKEEKETKKEESASYDEDMGFGLFD
>Pglac-RPLP2-68 Hic_asm_25-23876656-23876943
ADVEKILSSVGIEANSEKLKKVISELNGKNVEELIAQGREKLSSMPVGGAAPVAAVAAAAAPAAEEKKEEKETKKEESXSDYEDMGFGLFD
>Pglac-RPLP2-114 Hic_asm_4-41969254-41969545
PGAADVEKILSSVGIEANSEKLKKVIXELNGKNVEELIAQGREKLSSMPVGGAAPVAAVAAAAAPTAEEKKEEKETXNEESDDEDMVFGLFD
>Pglac-RPLP2-194 Hic_asm_24-29490732-29491014
KILNSVGVEANSEKLKKVISELNGKSEELIAQGSEKLSTMPVGGGAPVAAVAAATAPXLRRKRKRESKKEESESDDEVMGFGLFD
>Pglac-RPLP2-285 Hic_asm_10-29482117-29482376
KILNSVGVEANSEKLKKVISELNGKSEELFAQGREKLSTMPVGGAAPVPVAAVAAAAAPVAEKKEEXESKKEESESDDEVMGFGLLD
>Pglac-RPLP2-131 Hic_asm_3-60811747-60812041
PGAADVEKILSSVGIEANSEKLKKVISELNGKNVEXLIAQGREKLSSMPVGGATPVAAVAAAATPAAEEKKEEKETMKEESESDDEDMGFGLFD
>Pglac-RPLP2-117 Hic_asm_7-1201453-1201742
GAANVEKILSSVGIEANSEILKKVISELNGKSEELIAQGREKLSTMPVGRAAPVAAVAAAAAPAAEKKKEEXESKKEDSESDDEVMGFGLFD
>Pglac-RPLP2-332 Hic_asm_18-44253902-44254178
PGAADVEKILGSVGIEAXSEILKKVISXLNGKSEELIAQGREKLSTMPVGGAAPVAAVAAAAAPAAEKKEDXESKKEESESDDEVMGFGLFD
>Pglac-RPLP2-373 Hic_asm_27-10240650-10240927
ADVEKILSSVGIEANFEKLKKVILELNGKNVEELIAQGREKLSSMPVGGAAPVAVVAAAAAPAAEKKKEEXESKKEESESDDEVMGFGLLD
>Pglac-RPLP2-226 Hic_asm_13-3648807-3649077
PGADDVEKILSSVSVEANSEKLKKVISELNGKSEELIAQGREKLSTMLVGGAAPVAAVAAAAAPAAEKKEEKETXKEESDDEDMVFGLFD
>Pglac-RPLP2-55 Hic_asm_9-25336721-25337001
KILNSVGVEANSEKLKKVISELNGKSEELIAQGREKLSTMPVGGAAPVAAVAAAAAPVAEKKEEXESKKEESESDDEVMGFGLFD
>Pglac-RPLP2-407 Hic_asm_5-52975493-52975773
PGAADVEKILSSVGIEADSEKLKKVISXLNGKSEELIAQGREKLSTMPVGGAAPVAAVAAAAAPAAEEKKEEKEAKKEESXSDDEDMGFGLFE
>Pglac-RPLP2-133 Hic_asm_14-12339209-12339502
PGAADVEKILSSVGIEADSEKLKKVISELNGKSEELIAQGREKLSTMPVGGAAPVAAVAAAAVPAAEEKKEEKETKKEESXSDDEDMGFGLFD
>Pglac-RPLP2-418 Hic_asm_8-38382528-38382834
LAVLGGKASKGAADVVKILGSVGIEALNPRYXKVISELNGKSEELIAQGREKLSTMPVGGAAPVAAVAATAAPAAEKKKEEXESKKEESESDDEVMGFGLFD
>Pglac-RPLP2-67 Hic_asm_28-14894289-14894580
PGAADVEKILSSMGIEAXSEILKKVISQLNGKSEELIAQGREKLSTMLVGGAAPVAAVAAAAAPTAEKKEEXESKKEESESDDEVMGFGLFD
>Pglac-RPLP2-37 Hic_asm_27-40823117-40823417
PGAADVEKILSSVGIEANSEKLKKVISELNGKNVEELIAQGREKLSSMPVGGAAPVAAVAAAAAPAAEEKKEEKETKKEESESDDEDMGFGLFD
>Pglac-RPLP2-110 Hic_asm_9-15719511-15719790
KILNSVGVEANSEKLKKVISELNGKSEELIAQGREKLSTMPVGGAAPVAAVAAAAASPLRRRKRESKKEESESDDEVMGFGLFD
>Pglac-RPLP2-391 Hic_asm_4-28359784-28360057
ADVEKILSSVGIEAXSEILKKVISELNGKSEELIAQGREKLSTMPVGGAAPVAAVAAAAAPAAEKKEEXESKKEESESDDEVMGFGLFD
>Pglac-RPLP2-107 Hic_asm_3-6988246-6988500
PGAADVEKILSSVGIEAXSEILKKVISELNGKSEELIAQGREKLSTMPVGGAAPVAAATAAAAPAAEEKKEEKETKKEES
>Pglac-RPLP2-14 Hic_asm_24-8877731-8878028
PGAADVEKILSSMGIEADSEKLKKVISELNDKSVEELIAQGREKLSTMPVGGAAPVAAVAAAAAPAAEEKKEEKETKKEESEFDDEDMGFGLFD
>Pglac-RPLP2-314 Hic_asm_15-5221105-5221345
GIEADSEKLKKVISELNGKSVEELIAXGREKLSTMPVGGAAPVAAVAAAATPAAEEKNDEXESKKEKSXSDDEDMGFGLFD
>Pglac-RPLP2-4 Hic_asm_24-27934310-27934593
KILNSVGVEANSEKLKKVISELNGKSEELIAQGREKLSTMSVGGAAPVAAVAAAAAPVAEKKKEEXESKKEESESDDEVMGFGLFD
>Pglac-RPLP2-167 Hic_asm_26-1532128-1532408
KILNSVGVEANSEKLKKVISELNGKSEELIAQGREKLSTMPVGGTAPVAAVAAAAAPAAEKKEEXESKKEESESDDEVMGFGLFD
>Pglac-RPLP2-337 Hic_asm_20-29216685-29216988
LAVLGGKAFQGAADVEKITSSVGIEAXSEILKKVISELNGKSEELTVQGREKLSTMPVGGAAPVAAVAAAAAPAAEKKEEXESKKQESESDDEVMGFGLFD
>Pglac-RPLP2-276 Hic_asm_0-44465419-44465710
PGAADVEKILSSVGIEANSEKLKKVISELNGKSVEELIAQGREKLSTMPVGGAAPVAAVTAAAAPAAEEKKEEKETXKEESDDEDMVFGLFD
>Pglac-RPLP2-192 Hic_asm_12-29272719-29273013
PGAADVEKILSSVGIEADSEKLKKVISELNGKSEELIAQGREKLSTMPVGEAAPVAAVAAAAAPAAEEKKEEKETKKEESQSDDEDMGFGLFD
>Pglac-RPLP2-244 Hic_asm_5-26980022-26980281
KILNSVGVEANSEKLKKVISELNGKSEELFAQGREKLSTMPVGGAAPVAVAAVAAAAAPAAEKKEEXESKKEESESDDEVMGFGLFD
>Pglac-RPLP2-105 Hic_asm_7-30236130-30236433
GAADVEKILSSVGIEAXSEILKKVISELNGKSEELIAQGREKLSTMPVGGAAPVAAVAAAAAPAAEKKEEXESKKEESESDDEVMGFGLFD
>Pglac-RPLP2-277 Hic_asm_0-5809584-5809880
PGAADVEKILSSVGIEADSEKLKKVISELNGKSVEELIAQGREKLSTMPVGGAAPLVAVAAAAAPAAEEKKEEKETKKEESXSDDEDMGFGLFD
>Pglac-RPLP2-125 Hic_asm_9-18628207-18628498
PGAADVEKILSSVGIEADSKKLRKVISELNGRSVEELIAQGREKLSSMPVGGAAPVAAVAAAAAPAAEEKKEEKETKKEESESDDEDMGFGLFD
>Pglac-RPLP2-289 Hic_asm_11-20197750-20198026
ADVEKILSSMGIEADSEKLKKVISEFNGKSVEELIAQGREKLSSMPVGGTAPVATFAAAAAPAAEEKKEEKETKKEQSESDDEDMGFGLFD
>Pglac-RPLP2-202 Hic_asm_15-43392891-43393181
AADVEKILSSVGVEANSEKLKKVISELNGKSVEELIAQGREKLSTMPVGGAAPVAAVTAAAAPAAEEKEEKETKKEESSXDDEDMGFGLFD
>Pglac-RPLP2-38 Hic_asm_15-46575281-46575554
PGAADVEKILSSVGIEANSEKLKKVISELNGKSEVLIAQGREKLSTMPVGGAAPVAAVAAAAAPAAEEKKEEKETKKEEKETKKEE
>Pglac-RPLP2-58 Hic_asm_15-5373474-5373759
ADVEKILSSMGTEAXSEILKKVISELNGKSEELIAQGREKLSTMPVSGAAPVAAVAAAAAPAAEKKKEEXESKKEESESDDEVMGFGLFD
>Pglac-RPLP2-176 Hic_asm_18-14580897-14581181
PGAADVEKILSSVGIEANFEKLTKVISELNGKNVEELIAQGREKLSTMPVGGAAPVAAVAAAAAPAAEEKKEEKETKKEESXSDYEDMGFGLFD
>Pglac-RPLP2-283 Hic_asm_10-16506774-16507070
PGAADVEKILSSVGIEANSEKLKKVISELNGKNVEELIAQGHAKLSSMPVGGAAPVAAVAAAAAPAAKEKKEEKETKKEESXSDDEDMGFGLFN
>Pglac-RPLP2-413 Hic_asm_7-27950477-27950762
ADVEKILSSVGIEAXSEILKKVISELNGKSEELIAQGREKLSTMPVGGTAPVAAVAAAAAPAAEKKKEEXESKKEESESDDEDMGFGLFD
>Pglac-RPLP2-215 Hic_asm_12-56231461-56231720
KILNSVGVEANSEKLKKVISELNGKSEELIAQGREKLSTMPVGGAAPVAVAAVAAAAAPAAEKKEEXESKKEESESDDEVMGFGLFD
>Pglac-RPLP2-241 Hic_asm_9-22637742-22638042
PGAADVEKILSSVGIEAXSEILKEVISELNGKSEELIAQGREKLSTMPVGGAAPVSAVAAAAAPAAEKKKEEXESKKEESESDDEDMGFGLFD
>Pglac-RPLP2-171 Hic_asm_15-893943-894223
KILNSVDVEANSEKLKKVISELNGKSEELIAQGREKLSTMSVGVAAPVAAVAAATAPAAEKKEEXESKKEESESDDEVMGFGLFD
>Pglac-RPLP2-70 Hic_asm_3-30073233-30073521
PGAADVEKILSSVGIEADSEXLKKVISELNSKSEELIAQGREKLSTMPVGGVAPVAVVAAAAASAAEEKKEEKETXKDESDDEDMVFGLFD
>Pglac-RPLP2-205 Hic_asm_3-11019804-11020100
PGAADVEKILSSVGVEANSEKLKKVISELNGKSVEELIAQGREKLSTMPVGGAAPVAAVTAAAAPAAEEKKKEKETKKEESXSDDEDMGFGLFD
>Pglac-RPLP2-345 Hic_asm_2-18144037-18144344
AVVEKILRSVGIEADSKKLKKVVWELNGKSVEELIAQGRTKLSTMPVGGAAPVAAVAAAAAPAAEEKKEEXESKKEESESDDEVMGFSLFD
>Pglac-RPLP2-47 Hic_asm_2-19108266-19108549
KILNSVGVEANSEKLKKFISELNGKSEELIAQGREKLSTMSVGGAAPVAAVAAAAAPVAEKKKEEXESKKEESESDDEVMGFGLFD
>Pglac-RPLP2-364 Hic_asm_25-2709576-2709866
PGAAAVEKILSSVGIEADSEKLKKVISELNGKSEELIAQGSEKLSSMPDGGVTPVVAVAAAAALAAEEKKEEKETKKEESXSDDEDMGLGLFD
>Pglac-RPLP2-183 Hic_asm_6-24967147-24967429
ADVEKILSSVGIEAXSEILKKVISELNGKSEELIAQGREKLSTMPVGGAAPVAAVAAAAAPTAEKKEEXESKKEESESDDEVMGFGLFD
>Pglac-RPLP2-309 Hic_asm_15-30203585-30203878
PGAADVEKILSSVGIEADSEKLKKVISELNGNREELIAQGREKLSTMPVGGAVPEAAVTATAAPAAEEKKEEKETXKEESXSDDEDMVFGLFD
>Pglac-RPLP2-88 Hic_asm_13-11423421-11423712
AADVEKILSSVGIEADSEKLKKVISELNGKSVEELIAQGREKLSTMPVGGAAPVAVVTAAAAPAAEEKKEEKETXKEESDDEDMVFGLFD
>Pglac-RPLP2-30 Hic_asm_14-15499995-15500275
KILNSVGVEANSEKLKKVISELNGKSEELIAQGREKLSTMSVGGAAPVAAVAAAAAPVAEKKEEXESKKEESESDDEVMGFGLFD
>Pglac-RPLP2-300 Hic_asm_13-12420904-12421197
PGAADVEKILSSVGVEANSEKLKVISELNGKSVEELIAQGREKLSTMPVGGAAPMAAVAAAAAPAAEEKKEEKETKKEESXSDDEDMGFGLFD
>Pglac-RPLP2-245 Hic_asm_20-38090558-38090840
ADVEKILSSVGTEAXSEILKKVISELNGKSEVLIAQGREKLSTMPVGGAAPVAAVAAAAAQAAEKKEEXESKKEESESDDEVMGFGLFD
>Pglac-RPLP2-84 Hic_asm_18-44158112-44158403
PGAADVEKILSSVGIEAXSEILKKVISELNGKSEELIAQGREKLSTMPVGGAAPVAAVAAAAAPVAEKKKEEXESKKEESESDDEVMGFGLFD
>Pglac-RPLP2-135 Hic_asm_3-3765392-3765719
PGAADVEKILSSVGIEAXSEILKKVISELNGKSEELIAQVREKLSTMPVGXAAPVAAVAAAAAPAAEKKKEEXESKKEESESDDEVMGFGLFD
>Pglac-RPLP2-299 Hic_asm_1-24644169-24644460
PGAADVEKILGSVGIEAXSEILKKVISXLNGKSEDLIAQGREKLSTMPVGGAAPVAAVAAAAAPAAEKKEEXESKKEESESDDEVMGFGLFD
>Pglac-RPLP2-431 Hic_asm_25-36164331-36164634
LAVLGGKASQGAADVEKILSSVDIEAXSEILKKVISELNGKSEELIAQGCEKLSTMPVGGAAPVAAVAAAAAPAAEKKEEXESKKEESESDDEVMGFGLFD
>Pglac-RPLP2-148 Hic_asm_18-15824429-15824709
KILNSVGVEANSEKLKKVISELNGKSEELIAQGREKLSTMPVGGAAPVAVVAAAAAPAAEKKEEXESKKEESESDDEVMGFGLFD
>Pglac-RPLP2-284 Hic_asm_10-25903863-25904164
PGAADVEKILSSLGIEANFEKLKKVISELNGENVEELIAQGREKLSSMPVGGAAPVAAVAAAAAPTGEKKKEEXESKKEESESDDEVMGFGLFD
>Pglac-RPLP2-392 Hic_asm_4-32903834-32904125
PGAADVEKILSSVGIEAXSEILKKVISELNGKSEELIAQGREKLLTMPVGGAAPVAAVAAAAAPAAEKKKEEXESKKEESESDDEVMGFGLFD
>Pglac-RPLP2-294 Hic_asm_12-12181440-12181729
PGAADVEKILSSVGIEANFEKLKKVISELNGKNVEELIAQGREKLSSMPVGGAALVAAVAAAAAPAAEKKEEXESKKEESESDDEVMGFGLFD
>Pglac-RPLP2-156 Hic_asm_4-44920483-44920738
KILNSVGVEANSEKLKKVISELNGKSEELIAQGREKLSTMPFGGAAPVTAVAAATAPXAEKKKEEXESKKEESESDDEVMGFGLFD
>Pglac-RPLP2-207 Hic_asm_23-6226677-6226978
PGAADVEKILSSVGVEANSEKLKKVISELNGKSVEELIAQGREKLSTMPVGGAAPVAAVAAAAALAAEKKKEEXESKKEESESDDEVMGFGLFD
>Pglac-RPLP2-272 Hic_asm_0-14574665-14574938
ADVEKILSSVGIEXESEILKKVISELNGKSEELIAQGREKLSTMPVGGAAPVATVAAAAAPAAEKKEEXESKKEESESDDKVIGFGLFD
>Pglac-RPLP2-62 Hic_asm_24-21002233-21002521
PGAADVEKILSSVGIEADSEKLKKVISELNGKSVEELIAQGREKLSSMPIGGAAPVAAIAAAAAPAAEEKMKDTKKEESESDDEDMGFGLFD
>Pglac-RPLP2-356 Hic_asm_23-28658690-28658975
PGTADVEKILSSVGIEADSEKLKKVILELNGKSVEELIAQGLEKLSSMPVGGAAPVAAVAAAAAPAAEEKKEEKETXKEESDDQDMVFGLFD
>Pglac-RPLP2-36 Hic_asm_7-6544616-6544919
LAVLGGKASQGAADVEKILSSVGIEAXSEILKKVISELNGKSEELIAQGREKLSTMPVGGAAPVAAVAAAAAPAAEKKEEXESKKEESESDDEVMGFGLFD
>Pglac-RPLP2-96 Hic_asm_1-13374346-13374629
KILNSVGVEANSEKLKKVISELNGNSEELIAQGREKLSTMSVGGAAPVAAVAAAAAPVAEKKKEEXESKKEESESDDEVMGFGLFD
>Pglac-RPLP2-361 Hic_asm_24-16882539-16882832
PSAADVEKIFSSVGIEANSEKLKKXILELNGKNVEELIAQGREKFSTMPVGGAASVAAVAAAAAPAAEEKKEEXETKKEESXSDDEDMGFGLFD
>Pglac-RPLP2-158 Hic_asm_27-12795432-12795678
ILNSVGVEASSEKLKKVISELKSEELIAQGREKLSTMPVGGAAPVAAVAAATAPXAEKKKEEXESKKEESESDDEVMGFGLFD
>Pglac-RPLP2-251 Hic_asm_5-9330178-9330451
ADVEKILSSVGIEAXSEILKKVISELNGKSEELIAQGREKLSTMPVGGVAPVAAVAAAAAPAAEKKKEEXESKKEESESDVEVMGF
>Pglac-RPLP2-17 Hic_asm_0-2605260-2605543
KILNSVGVEANSEKLKKVISELNGKSEELIAQGREKLSTMSVGGAAPVAAVAAAAAPVAEKKKEEXESKKEESESDDEVMGFGLFD
>Pglac-RPLP2-427 Hic_asm_6-14401159-14401452
PGAADVEKILSSVGIEANFEKLKKVISELNGKNIEELIGQGREKLSSMPVGGAAPVAAVAAAAAPAAEEKKEEKETKKEESXSDDEDMGFGLFD
>Pglac-RPLP2-281 Hic_asm_0-8102219-8102495
ADVEKILSSVGIEAXSEILKKVISELNGKSEELIAQGREKLSTMPVGGAAPVAAVAAAAAPAAEKKKEEXESKKEESESDDEVMGFGLFD
>Pglac-RPLP2-370 Hic_asm_26-39307000-39307258
KILNSVGVEANSEKLKKVISELNAKSEKLIAQGREKLSTMPVGEQRPWPWPRSPLLQRRQLRRRKRESKKEESESDDEFMGFGLFD
>Pglac-RPLP2-198 Hic_asm_3-6200354-6200634
KILNSVGVEANSEKLKKVISELNGKSEELIAQGREKLSTMPVGEAAPVAAVAAAAAPAAEKKEXRESKKKESESDDEVMGFGLFD
>Pglac-RPLP2-293 Hic_asm_1-20536724-20537018
PGAAGVEKILSSVGIEADSEKLKKVISELNGKSVEELIAQGREKLSSMPVGGAAPMAAVAAAAAPAAEEKKEEKETKKEESESDDEDMGFGLFD
>Pglac-RPLP2-121 Hic_asm_27-8714038-8714318
KILNSVGVEANSEKLKKVISELNGKSEELIAQGREKLSTMPVGGAAPVAAVAAAAAPAAEKKEEXESKKEESESDDEVMGFGLFN
>Pglac-RPLP2-71 Hic_asm_2-29372225-29372518
PGAADVEKILSSVGIEADSEKLKKVISELNGKSEELIAQGREKLSTMPVGGAAPVAAVAAAAAPAAEEKKEEKETKKKESXSDDEVMGFGLFD
>Pglac-RPLP2-428 Hic_asm_19-46632260-46632537
ADVEKILSSVGIEANFEKLRKVISELNGKNVEELIVQGREKFSSMPVGGAAPVATVAAAAAPAAEKKKEEXESKKEESESDDEVMGFGLFD
>Pglac-RPLP2-153 Hic_asm_25-44788606-44788886
KILNSVGVEANSEKLKKVILELNGKSEDLIAQGREKLSTMSVGGAAPVAAVAAAAAPVAEKKEEXESKKEESESDDEVMGFGLFD
>Pglac-RPLP2-296 Hic_asm_12-20305059-20305339
KFLNSVGVEANSEKLKKVISELNGKSEELIAQGREKLSTMPVGGAAPVAAVAAAATPAAEKKEEXESKKEESESNDEVMGFGLFD
>Pglac-RPLP2-116 Hic_asm_15-11199530-11199789
KILNSVGVEANSEKLKKVISELNGKSEELFAQGREKLSTMPVGGAAPVAVATVAAATAPAAEKKEEXESKKEESESDDEVMGFGLFD
>Pglac-RPLP2-118 Hic_asm_15-45558777-45559062
ADVEKILSSVGIEAXSEILKKVISELNGKSEELIAQGREKLSTMPVGGAAPVAAVAAAAAPAAEKKKEEXESKKEESESDDEVMGFGLFD
>Pglac-RPLP2-404 Hic_asm_5-46728515-46728759
GILQASKKLRKVISELNGKSEELIAQGREKLSTMPVGGAAPVAAVAAAAALAAEKKKEEXESKKEESESDDEDMGFGLFD
>Pglac-RPLP2-79 Hic_asm_22-30578632-30578914
ADVKKILSSVGIEAXSEILKKVISELNGKSEELIAQGREKLSTMPVGGAAPVAAVAAAAAPAAEKKEEXESKKEESESDDEVMGFGLFD
>Pglac-RPLP2-268 Hic_asm_10-6622990-6626177
KILNSVGVEANSEKLKKVISELNGKSEELIAQGREKLSTMSVGGAAPVAAVTAAAAPVAEKKKEEXESKKEESESDDEVMGFGLFD
>Pglac-RPLP2-63 Hic_asm_23-30542661-30542952
PGAADVEKILSSVGIEADSEKLKKVISELNGKSVEELIAQGREKLSSMPVGGAAPVAAVAAAAAPTAEKKEEKETKKEESESDDEDMGFGLFD
>Pglac-RPLP2-279 Hic_asm_0-64672407-64672689
ADVEKILSSVGIEAXSEILKKVISELNGKSEELIAQGREKLSTMPVGGAAPVAAVAAAAAPAAEKKEEXESKKEESESDDEVMGFGLFD
>Pglac-RPLP2-321 Hic_asm_17-30529435-30529735
PGAADVEKILSSVGIEADSEKLKKVISELNGKSEELIAQGREMLSTMPVGGAAPAPVAAVAAAAAPAAEKKKEEKETKKEESESDDEDMVFGLFD
>Pglac-RPLP2-243 Hic_asm_2-16776288-16776582
PGTADVEKILSSVGIEADSEKLKKVISEFNGQSIEELIAQGGEELSSMPVGGAAPVAAVTAAAAPAAEEKKEEKETKKEESESNDEDMGFGLFD
>Pglac-RPLP2-408 Hic_asm_5-54128235-54128528
PGAADVEKILSSVGIEADSEKLKKVISELNGKSEELIAQGREKLSTMPVGGAAHVAAVAAAAAPAAEKKKEEKETKKEESXSDDVDMGFGLFD
>Pglac-RPLP2-415 Hic_asm_8-24572168-24572470
PGAADVEKILSSVGIEENFEKLKKVISELNGKNVEELIAQGREKLSSMPVGGAAPVAAVAAAAAPAAEEKKEEKKTKKGESXSDDEDMGFGLFD
>Pglac-RPLP2-255 Hic_asm_4-10821742-10822022
KILNSVGVEANSEKLKKVISELNGKSEELIAQGREKLSTMPVGGAAPVAAVAAAAAPAAEKKEEXESKKEESESDDEVMGFGLFN
>Pglac-RPLP2-350 Hic_asm_22-2950076-2950373
AADVKKILSSVGIEADSKXLKKVISELNGKSVEELIAQGREKLSTMPVGGAAPVAAVATAAAPAAEXKKEEKETKKEESDCDDEDMGFGLFD
>Pglac-RPLP2-61 Hic_asm_19-39259813-39260096
KILNSVGVEANSEKLKKVISELNGKSEELIAQGPEKLSTMSVGGAAPVAAVAAAAAPVAEKKKEEXESKKEESESDDEVMGFGLFD
>Pglac-RPLP2-136 Hic_asm_13-13848592-13848886
PGAADVEKILSSVGIEADSERLKKVTSELNGKSIEELIAQGREKSSFTPVGGAAPVAAVAAAAAPAAEEKKEEKETKKEESESDDEDMGFGLFD

>Porle-RPLP2 ctg13-481288-485208
MRYVAAYLLAVLGGKASPAAADVEKILSSVGIEADSEKLKKVISELNGKSVEELIAQGREKLSSMPVGGAAPVAAVAAAAAPAAEEKKEEKETKKEESESDDEDMGFGLFD
>Papol-RPLP2 CAJQZP010000547-1151736-1155857
MRYVAAYLLAVLGGKASPAAADVEKILSSVGIEADSEKLKKVISELNGKSVEELIAQGREKLSSMPVGGAAPVAAVAVAAAPAAEEKKEEKEAKKEESESDDEDMGFGLFD
>Papol-RPLP2-1 CAG5026918.1
MMNTVLGGKASPAAADVERILSSVDIEADSEKLKKVISELNGKSVEEVIAQGREKLSSMPVDGASLVAAVVTAAAPAAEEKKEDKETKKEESESDDGMLNGLRS

>Pxuth-RPLP2 XM_013312521.1
MRYVAAYLLAVLGGKASPAAADVEKILSSVGIEADSEKLKKVISELNGKSVDELVAQGREKLSSMPVGGGVAVAAGAPAAAAPAAEEKKEEKEAKKEESESDDEDMGFGLFD
>Prapa-RPLP2 XM_022274043.1
MRYVAAYLLAVLGGKASPAAADIEKILSSVGIEADSEKLKNVISKLEGKTVDDLIAEGREKLSSMPAGGAAPAAAAAAAPAAAAEDKKEEKEAKKEESESEDEDMGFGLFD
>Pbian-RPLP2 Pb_00606
MRYVAAYLLAVLGGKASPAAADVEKILSSVGIEADSEKLKKVISELNGKSVDELVAQGREKLSSMPVGGGVAVAAGAPAAAAPAAEEKKEEKEAKKEESESDDEDMGFGLFD
>Mhype-RPLP2 XM_034971607.1
MRYVAAYLLAVLGGKPSPAAADLEKILSSVGIEADADKLKRVIDELKGKSVEDLMVQGREKLSSMPAGGAAPAAAAAAPAAAAAEEKKEEKETKKEDSESDDEDMGFGLFD
>Dplex-RPLP2 XM_032671792.1
MRYVAAYLLAVLGGKASPAASDLEKILSSVGIEADSERLKKVIDELSGKTVEDLIAQGREKLSAMPAGGAAPAAAAAAAPAAAAAEEKKEEKEAKKEESESEDEDMGFGLFD
>Bmori-RPLP2 NM_001043748.1
MRYVAAYLLAVLGGKTTPAAADVEKILSSVGIEADAEKLKKVITELNGKDVEQLIAAGREKLSSMPVGGGAPAAAAAAAPAAAAAEEKKEDKKEEKKEDSESDDDMGFGLFD

>Bmori-RPLP0-NM_001043658.1
MGREDKATWKSNYFVKIIQLLDEYPKCFIVGADNVGSQQMQQIRISLRGSSIVLMGKNTMMRKAIKDHLDNNPALEKLLPHIKGNVGFVFTRGDLVEVRDKLLENKVQAPARPGAIAPLSVVIPAHNTGLGPEKTSFFQALSIPTKISKGTIEIIND
VHILKPGDKVGASEATLLNMLNISPFSYGLVVKQVYDSGTIFAPEILDIKPEDLRAKFQAGVANVAALSLAIGYPTIASAPHSIANGFKNLLAIAAVTEVEFEEATTIKEFIKDPSKFAAVAAAVAPSAAAAPAEKKEEKKEEKEEEESDDDMGFGL
FD
>Dplex-RPLP0-XM_032662123.1
MGREDKASWKTNYFTKIIQLLDEYPKCFIVGADNVGSQQMQQIRISLRGSSIVLMGKNTMMRKAIKDHLETNPALEKLLPHIKGNVGFVFTRGDLVEVRDKLLENKVRAPARPGAIAPLAVVIPAHNTGLGPEKTAFFQALSIPTKISKGTIEIIND
VHILKPGDKVGASEATLLNMLNISPFSYGLVVKQVYDSGTIFAPAILDIKPEDLRAKFQEGVANVAALSLAIGYPTVASAPHSIANGFKNLLAIAAVTEVEFKEANTIKEFIKDPSKFVAAVAAPAAAAAPAAAKKEEEKKPEKEESESDDDMGFGL
FD
>Mhype-RPLP0-XM_034985149.1
MGREDKATWKTNYFTKIITLLDDYPKCFIVGADNVGSMQMQQIRIALRGTSIILMGKNTMMRKAIKDHLETNPALEKLLPHIKGNVGFVFTRGDLVEVRDKLLENKVRAPARPGAIAPLAVVIPAHNTGLGPEKTAFFQALSIPTKISKGTIEIIND
VHILKPGDKVGASEATLLNMLNISPFSYGLVVKQVYDSGTIFAPAILDIKPEDLRAKFQEGVANVAALSLAIGYPTVASVPHSIANGFKNLLAIAAATDVEFKEATTIKEFIKDPSKFAAVVAAPAAAAAPAAAAAKEEEKPEKEEDESDDDMGFGL
FD
>Prapa-RPLP0-XM_022259738.1
MGREDKASWKSNYFTKIIQLLDEYPKCFIVGADNVGSTQMQQIRISLRGHSIVLMGKNTMMRKAIKDHLEANPALEQLLPHIKGNVGFVFTRGDLVEVRDKLLENKVRAPARPGAIAPLEVIIPAHNTGLGPEKTAFFQALSIPTKISKGTIEIIND
VHILKPGDKVGASEATLLNMLNISPFSYGLVVKQVYDSGTIFAPSILDIKPEDLRAKFMAGVANVAAVSLTIGYPTVASAPHSIANGFKNLLAIAAVTDVEFKEATTIKEFIKDPSKFIATVAVAAPAAAAPAEKKEAAKEEKEDSASDDDMGFGLF
D
>Pxuth-RPLP0-XM_013307969.1
MGREDKATWKTNYFTKIIQLLDEYPKCFLVGADNVGSTQMQQIRISLRGHSIVLMGKNTMMRKAIKDHLDNNPALEKLLPHIKGNVGFVFTRGDLVEVRDKLLENKVRAPARPGAIAPLSVVIPAHNTGLGPEKTSFFQALSIPTKISKGTIEIIND
VHILKPGDKVGASEATLLNMLNISPFSYGLVVKQVYDSGTIFAPAILDIKPEDLRAKFMEGVANVAALSLAAGYPTLASAPHSIANGFKNLLALAAVTEVEFKEATTIKEFIKDPSKFAAAAVAAPAAAAPAADKKEEEKKPEKEESESDDDMGFGL
FD
>Pbian-RPLP0-Pb_07293
MGREDKATWKTNYFTKIIQLLDEYPKCFLVGADNVGSTQMQQIRISLRGHSIVLMGKNTMMRKAIKDHLDNNPALEKLLPHIKGNVGFVFTRGDLVEVRDKLLENKVRAPARPGAIAPLSVVIPAHNTGLGPEKTSFFQALSIPTKISKGTIEIIND
VHILKPGDKVGASEATLLNMLNISPFSYGLVVKQVYDSGTIFAPAILDIKPEDLRAKFMEGVANVAALSLAAGYPTLASAPHSLANGFKNLLALAAVTDVEFKEATTIKEFIKDPSKFAAAAVAAPTAAAPAAAKKEEEKKPEKEESESDDDMGFGL
FD
>Papol-RPLP0-CAG5053813.1
MGREDKATWKTNYFTKIIQLLDEYPKCFLVGADNVGSTQMQQIRISLRGHSIVLMGKNTMMRKAIRDHLETNPALEKLLPHIKGNVGFVFTRGDLVEVRDKLLENKVRAPARPGAIAPLSVVIPAHNTGLGPEKTSFFQALSIPTKISKGTIEIIND
VHILKPGDKVGASEATLLNMLNISPFSYGLVVKQVYDSGTIFAPAILDIKPEDLRAKFMEGVANVASLSLAIGYPTVASAPHSVANGFKNLLAIAAVTEVEFKEATTIKEFIKDPSKFAAVAAAVAPAAAAPAAEKKEEEKKPEKEESESDDDMGFG
LFD
>Pglac-RPLP0-Hic_asm_0-51070106-51074452
MGREDKATWKTNYFTKIIQLLDEYPKCFLVGADNVGSTQMQQIRISLRGHSIVLMGKNTMMRKAIKDHLETNPALEKLLPHIKGNVGFVFTRGDLVEVRDKLLENKVRAPARPGAIAPLSVVIPAHNTGLGPEKTSFFQALSIPTKISKGTIEIIND
VHILKPGDKVGASEATLLNMLNISPFSYGLVVKQVYDSGTIFAPAILDIKPEDLRAKFMEGVANVAALSLAIGYPTVASAPHSVANGFKNLLAIAAVTEVEFKEATTIKEFIKDPSKFAAVAAAVAPAAAAPAAEKKQEEKKPEKEESESDDDMGFG
LFD

>Pxuth-RPLP1-XM_013313031.1
MASKAELACVYSALILVDDDVAVTGEKISTILKAAGVDVEPYWPGLFAKALEGVNVRDLITNIGSGVGAAPAPGGAPAAASAAAPSSEPAKEEKKEEEPEESDDDMGFGLFD
>Prapa-RPLP1-XM_022267248.1
MASKAELACVYSSLILVDDDVAVTGEKISTILKAANVDVEPYWPGLFAKALEGVNVRDLITNIGSGVGAAPAAGGAPAAAAAAPAAEAAKEEKKKEEEPEESDDDMGFGLFD
>Mhype-RPLP1-XM_034985197.1
MTSKAELACVYSALILVDDDVAVTGEKISTILKAANVDVEPYWPGLFAKALEGVNVRDLITNIGSGVGAAPAGGAPAAAASAAAPAAEAAKEEKKEEEPEESDDDMGFGLFD
>Mhype-RPLP1-XM_034983435.1
MTSKAELAYVYLALILVDDDIAVTGEKISTSLYLLAANADVELNWHGLFAKALEGDNLQDPITNIASGVRAAPASAAAASAAAPATEAAKEEKKREEPEESDDDMGYGLFDKKGLFI
>Bmori-RPLP1-NM_001098280.1
MVSKAELACVYSALILVDDDVAVTGEKISTILKAAAVDVEPYWPGLFAKALEGINVRDLITNIGSGVGAAPAAGGVPAAAAAAGAPAEEKKEEKKEEEPEESDDDMGFGLFD
>Dplex-RPLP1-XM_032673319.1
MASKAELACVYSALILVDDDVAVTGEKISTILKAANVDIEPYWPGLFAKALEGVNVRDLITNIGSGVGAAPAGGAPAAASAAAAPAAEAAKEEKKEEEPEESDDDMGFGLFD
>Pglac-RPLP1-evm.model.CTG_318.106
MASKAELACVYSALILVDDDVAVTGEKISTILKAAAVDVEPYWPGLFAKALEGVNVRDFITNIGSGVGAAPAVDGAPAAASAAAPAAEPAKEEKKEEEPEESDDDMGFGLFD
>Pbian-RPLP1-Pb_07355
MASKAELACVYSALILVDDDVAVTGEKISTILKAAAVDVEPYWPGLFAKALEGVNVRDLITNIGSGVGAAPAAGGAPAAASAAAPSSEPAKEEKKEEEPEESDDDMGFGLFD
>Porle-RPLP1-ctg12-801030-803554
MASKAELACVYSALILVDDDVAVTGEKISTILKAAAVDVEPYWPGLFAKALEGVNVRDLITNIGSGVGAAPAVGGAPAAASAAAPAAEPAKEEKKEEEPEESDDDMGFGKLI
>Papol-RPLP1-CAG5036429.1
MASKAELACVYSALILVDDDVAVTGEKISTILKAAAVDVEPYWPGLFAKALEGVNVRDLITNIGSGVGAAPAVGGAPAAASAAAPAAEPAKEEKKEEEPEESDDDMGFGLFD
>Papol-RPLP1-CAG4929876.1
MYRSTKETLDKMYEAIVNTLSEAAIMTYEAAAVDVELYWPGLFAKAFEGVNMRDLITNIGSGVGAAPAVDGAPAAASAAAPAAEPAKEEKKEEEPEEMGFGLFD
>Papol-RPLP1-CAG5044743.1
MASKAELVCVYSALILVDDDVTVTGENISTIPKAAAVDVEPYWPGLFTKALEGVNVRDLITNIGSGVGAAPAVGGAPAAASAASLAAEPDKEVKKEEEPEESDDDMGFGLFD
