# Supplementary material for: Dispersal from the Qinghai-Tibet plateau by a high-altitude butterfly is associated with rapid expansion and reorganization of its genome
Source: Nat Commun. 2023 Dec 11;14:8190. doi: 10.1038/s41467-023-44023-2 (PMC10713551; doi:10.1038/s41467-023-44023-2)
Supplement: Supplementary file 14 — Supplementary Data 11 [file 41467_2023_44023_MOESM14_ESM.txt]

SW_score perc_div. perc_del. perc_ins. query_sequence query_begin query_end query(left) strand repeat_sequence repeat_type repeat_begin repeat_end repeat(left) LTR-mediated_pseudogene_type
7218 0.8 8.2 0.2 Pglac-RPLP2-86-8kup8kdown 7098 7962 (8038) + Hic_asm_15-Gypsy-8551066-1339-5650_LTR Gypsy 1 934 (402) LTR-Pseudogene-IN-LTR
45226 0.9 0.1 0.0 Pglac-RPLP2-86-8kup8kdown 8021 13634 (2366) + Hic_asm_15-Gypsy-8551066-1339-5650_IN Gypsy 33 5650 (0) LTR-Pseudogene-IN-LTR
10797 0.9 5.6 0.5 Pglac-RPLP2-86-8kup8kdown 13635 14906 (1094) + Hic_asm_15-Gypsy-8551066-1339-5650_LTR Gypsy 1 1336 (0) LTR-Pseudogene-IN-LTR
5261 5.0 1.6 0.3 Pglac-RPLP2-339-8kup8kdown 7319 8000 (8000) + Hic_asm_15-Gypsy-8551066-1339-5650_LTR Gypsy 1 691 (645) LTR-Pseudogene-IN-LTR
45108 1.1 0.1 0.1 Pglac-RPLP2-339-8kup8kdown 8021 13642 (2358) + Hic_asm_15-Gypsy-8551066-1339-5650_IN Gypsy 33 5650 (0) LTR-Pseudogene-IN-LTR
10720 1.2 5.6 0.5 Pglac-RPLP2-339-8kup8kdown 13643 14914 (1086) + Hic_asm_15-Gypsy-8551066-1339-5650_LTR Gypsy 1 1336 (0) LTR-Pseudogene-IN-LTR
3676 13.9 14.1 2.2 Pglac-RPLP2-167-8kup8kdown 7156 7958 (8042) + Hic_asm_15-Gypsy-8551066-1339-5650_LTR Gypsy 1 896 (440) LTR-Pseudogene-IN-LTR
44891 0.9 0.4 0.0 Pglac-RPLP2-167-8kup8kdown 8021 13615 (2385) + Hic_asm_15-Gypsy-8551066-1339-5650_IN Gypsy 33 5650 (0) LTR-Pseudogene-IN-LTR
7452 9.1 7.1 2.9 Pglac-RPLP2-167-8kup8kdown 13642 14858 (1142) + Hic_asm_15-Gypsy-8551066-1339-5650_LTR Gypsy 71 1336 (0) LTR-Pseudogene-IN-LTR
3260 16.1 1.9 4.1 Pglac-RPLP2-194-8kup8kdown 7247 7939 (8061) + Hic_asm_15-Gypsy-8551066-1339-5650_LTR Gypsy 71 748 (588) LTR-Pseudogene-IN-LTR
43693 1.8 0.1 1.7 Pglac-RPLP2-194-8kup8kdown 8021 13731 (2269) + Hic_asm_15-Gypsy-8551066-1339-5650_IN Gypsy 33 5650 (0) LTR-Pseudogene-IN-LTR
723 12.2 2.0 14.0 Pglac-RPLP2-194-8kup8kdown 13758 13957 (2043) + Hic_asm_15-Gypsy-8551066-1339-5650_LTR Gypsy 71 249 (1087) LTR-Pseudogene-IN-LTR
634 25.2 4.8 3.3 Pglac-RPLP2-194-8kup8kdown 15705 15999 (1) + Hic_asm_15-Gypsy-8551066-1339-5650_LTR Gypsy 216 514 (822) LTR-Pseudogene-IN-LTR
2752 17.6 1.2 2.9 Pglac-RPLP2-1-8kup8kdown 7408 8010 (7990) + Hic_asm_15-Gypsy-8551066-1339-5650_LTR Gypsy 77 669 (667) LTR-Pseudogene-IN-LTR
855 12.6 1.4 2.8 Pglac-RPLP2-1-8kup8kdown 8002 8148 (7852) + Hic_asm_15-Gypsy-8551066-1339-5650_IN Gypsy 5230 5374 (276) LTR-Pseudogene-IN-LTR
2103 5.1 0.0 0.0 Pglac-RPLP2-1-8kup8kdown 8070 8325 (7675) + Hic_asm_15-Gypsy-8551066-1339-5650_IN Gypsy 5395 5650 (0) LTR-Pseudogene-IN-LTR
2121 18.8 5.1 1.1 Pglac-RPLP2-1-8kup8kdown 8411 8916 (7084) + Hic_asm_15-Gypsy-8551066-1339-5650_LTR Gypsy 181 706 (630) LTR-Pseudogene-IN-LTR
732 21.9 5.5 0.8 Pglac-RPLP2-1-8kup8kdown 9722 9956 (6044) + Hic_asm_15-Gypsy-8551066-1339-5650_LTR Gypsy 1091 1336 (0) LTR-Pseudogene-IN-LTR
698 1.1 0.0 0.0 Pglac-RPLP2-10-8kup8kdown 7032 7124 (8876) + Hic_asm_15-Gypsy-8551066-1339-5650_LTR Gypsy 1 93 (1243) LTR-Pseudogene-IN-LTR
5445 8.2 10.4 0.8 Pglac-RPLP2-10-8kup8kdown 7109 7957 (8043) + Hic_asm_15-Gypsy-8551066-1339-5650_LTR Gypsy 24 953 (383) LTR-Pseudogene-IN-LTR
2204 4.7 0.0 0.0 Pglac-RPLP2-10-8kup8kdown 8021 8317 (7683) + Hic_asm_15-Gypsy-8551066-1339-5650_IN Gypsy 33 329 (5321) LTR-Pseudogene-IN-LTR
3321 8.7 8.3 8.3 Pglac-RPLP2-10-8kup8kdown 8457 9130 (6870) + Hic_asm_15-Gypsy-8551066-1339-5650_IN Gypsy 4977 5650 (0) LTR-Pseudogene-IN-LTR
698 1.1 0.0 0.0 Pglac-RPLP2-10-8kup8kdown 9131 9223 (6777) + Hic_asm_15-Gypsy-8551066-1339-5650_LTR Gypsy 1 93 (1243) LTR-Pseudogene-IN-LTR
8885 5.6 7.1 0.9 Pglac-RPLP2-10-8kup8kdown 9208 10444 (5556) + Hic_asm_15-Gypsy-8551066-1339-5650_LTR Gypsy 24 1336 (0) LTR-Pseudogene-IN-LTR
3378 15.7 1.4 4.7 Pglac-RPLP2-100-8kup8kdown 7263 7964 (8036) + Hic_asm_15-Gypsy-8551066-1339-5650_LTR Gypsy 71 750 (586) LTR-Pseudogene-IN-LTR
2245 3.4 0.0 0.0 Pglac-RPLP2-100-8kup8kdown 8021 8317 (7683) + Hic_asm_15-Gypsy-8551066-1339-5650_IN Gypsy 33 329 (5321) LTR-Pseudogene-IN-LTR
3448 9.9 11.8 1.0 Pglac-RPLP2-100-8kup8kdown 8361 8994 (7006) + Hic_asm_15-Gypsy-8551066-1339-5650_IN Gypsy 4949 5650 (0) LTR-Pseudogene-IN-LTR
7566 8.9 6.7 3.0 Pglac-RPLP2-100-8kup8kdown 9021 10242 (5758) + Hic_asm_15-Gypsy-8551066-1339-5650_LTR Gypsy 71 1336 (0) LTR-Pseudogene-IN-LTR
2500 18.4 6.6 1.0 Pglac-RPLP2-101-8kup8kdown 7422 8009 (7991) + Hic_asm_15-Gypsy-8551066-1339-5650_LTR Gypsy 48 668 (668) LTR-Pseudogene-IN-LTR
3022 6.7 0.2 3.0 Pglac-RPLP2-101-8kup8kdown 8116 8531 (7469) + Hic_asm_15-Gypsy-8551066-1339-5650_IN Gypsy 5246 5650 (0) LTR-Pseudogene-IN-LTR
3073 22.5 9.9 4.1 Pglac-RPLP2-101-8kup8kdown 8537 9757 (6243) + Hic_asm_15-Gypsy-8551066-1339-5650_LTR Gypsy 48 1336 (0) LTR-Pseudogene-IN-LTR
5056 9.6 1.5 0.4 Pglac-RPLP2-102-8kup8kdown 7245 7980 (8020) + Hic_asm_15-Gypsy-8551066-1339-5650_LTR Gypsy 1 744 (592) LTR-Pseudogene-IN-LTR
1604 7.7 8.3 0.7 Pglac-RPLP2-102-8kup8kdown 8021 8296 (7704) + Hic_asm_15-Gypsy-8551066-1339-5650_IN Gypsy 33 329 (5321) LTR-Pseudogene-IN-LTR
729 12.4 28.4 3.1 Pglac-RPLP2-102-8kup8kdown 8515 8697 (7303) + Hic_asm_15-Gypsy-8551066-1339-5650_IN Gypsy 5246 5473 (177) LTR-Pseudogene-IN-LTR
938 6.2 1.5 6.1 Pglac-RPLP2-102-8kup8kdown 8563 8699 (7301) + Hic_asm_15-Gypsy-8551066-1339-5650_IN Gypsy 5246 5376 (274) LTR-Pseudogene-IN-LTR
3025 2.5 1.4 0.8 Pglac-RPLP2-102-8kup8kdown 8699 9062 (6938) + Hic_asm_15-Gypsy-8551066-1339-5650_IN Gypsy 5285 5650 (0) LTR-Pseudogene-IN-LTR
4643 9.9 3.5 0.3 Pglac-RPLP2-102-8kup8kdown 9065 9771 (6229) + Hic_asm_15-Gypsy-8551066-1339-5650_LTR Gypsy 3 732 (604) LTR-Pseudogene-IN-LTR
748 12.1 4.6 1.1 Pglac-RPLP2-102-8kup8kdown 10108 10282 (5718) + Hic_asm_15-Gypsy-8551066-1339-5650_LTR Gypsy 1156 1336 (0) LTR-Pseudogene-IN-LTR
4550 12.3 1.8 0.9 Pglac-RPLP2-103-8kup8kdown 7252 7989 (8011) + Hic_asm_15-Gypsy-8551066-1339-5650_LTR Gypsy 1 744 (592) LTR-Pseudogene-IN-LTR
1896 7.2 1.4 0.7 Pglac-RPLP2-103-8kup8kdown 8021 8315 (7685) + Hic_asm_15-Gypsy-8551066-1339-5650_IN Gypsy 33 329 (5321) LTR-Pseudogene-IN-LTR
3336 6.2 3.0 0.2 Pglac-RPLP2-103-8kup8kdown 8590 9026 (6974) + Hic_asm_15-Gypsy-8551066-1339-5650_IN Gypsy 5202 5650 (0) LTR-Pseudogene-IN-LTR
4191 13.1 3.2 0.7 Pglac-RPLP2-103-8kup8kdown 9027 9740 (6260) + Hic_asm_15-Gypsy-8551066-1339-5650_LTR Gypsy 1 732 (604) LTR-Pseudogene-IN-LTR
844 8.0 5.0 2.2 Pglac-RPLP2-103-8kup8kdown 10066 10244 (5756) + Hic_asm_15-Gypsy-8551066-1339-5650_LTR Gypsy 1153 1336 (0) LTR-Pseudogene-IN-LTR
698 1.1 0.0 0.0 Pglac-RPLP2-105-8kup8kdown 7165 7257 (8743) + Hic_asm_15-Gypsy-8551066-1339-5650_LTR Gypsy 1 93 (1243) LTR-Pseudogene-IN-LTR
4538 9.0 5.5 0.6 Pglac-RPLP2-105-8kup8kdown 7242 7934 (8066) + Hic_asm_15-Gypsy-8551066-1339-5650_LTR Gypsy 24 750 (586) LTR-Pseudogene-IN-LTR
2157 5.0 0.0 0.0 Pglac-RPLP2-105-8kup8kdown 8021 8317 (7683) + Hic_asm_15-Gypsy-8551066-1339-5650_IN Gypsy 33 329 (5321) LTR-Pseudogene-IN-LTR
5637 1.8 2.1 0.0 Pglac-RPLP2-105-8kup8kdown 8449 9108 (6892) + Hic_asm_15-Gypsy-8551066-1339-5650_IN Gypsy 4977 5650 (0) LTR-Pseudogene-IN-LTR
698 1.1 0.0 0.0 Pglac-RPLP2-105-8kup8kdown 9109 9201 (6799) + Hic_asm_15-Gypsy-8551066-1339-5650_LTR Gypsy 1 93 (1243) LTR-Pseudogene-IN-LTR
8973 5.8 7.0 0.8 Pglac-RPLP2-105-8kup8kdown 9186 10422 (5578) + Hic_asm_15-Gypsy-8551066-1339-5650_LTR Gypsy 24 1336 (0) LTR-Pseudogene-IN-LTR
2999 15.6 1.2 1.2 Pglac-RPLP2-107-8kup8kdown 7418 8002 (7998) + Hic_asm_15-Gypsy-8551066-1339-5650_LTR Gypsy 77 661 (675) LTR-Pseudogene-IN-LTR
3811 12.4 2.4 5.7 Pglac-RPLP2-107-8kup8kdown 8192 8915 (7085) + Hic_asm_15-Gypsy-8551066-1339-5650_IN Gypsy 4950 5650 (0) LTR-Pseudogene-IN-LTR
3149 15.4 1.2 0.8 Pglac-RPLP2-107-8kup8kdown 8938 9532 (6468) + Hic_asm_15-Gypsy-8551066-1339-5650_LTR Gypsy 77 673 (663) LTR-Pseudogene-IN-LTR
3811 12.4 2.4 5.7 Pglac-RPLP2-107-8kup8kdown 9964 10687 (5313) + Hic_asm_15-Gypsy-8551066-1339-5650_IN Gypsy 4950 5650 (0) LTR-Pseudogene-IN-LTR
3990 20.0 9.7 2.9 Pglac-RPLP2-107-8kup8kdown 10710 11890 (4110) + Hic_asm_15-Gypsy-8551066-1339-5650_LTR Gypsy 77 1336 (0) LTR-Pseudogene-IN-LTR
627 12.1 0.0 9.6 Pglac-RPLP2-108-8kup8kdown 7756 7892 (8108) + Hic_asm_15-Gypsy-8551066-1339-5650_LTR Gypsy 71 195 (1141) LTR-Pseudogene-IN-LTR
3025 7.5 1.9 0.5 Pglac-RPLP2-108-8kup8kdown 8002 8416 (7584) + Hic_asm_15-Gypsy-8551066-1339-5650_IN Gypsy 5230 5650 (0) LTR-Pseudogene-IN-LTR
3484 21.2 7.4 6.1 Pglac-RPLP2-108-8kup8kdown 8422 9695 (6305) + Hic_asm_15-Gypsy-8551066-1339-5650_LTR Gypsy 48 1336 (0) LTR-Pseudogene-IN-LTR
3414 17.2 3.5 0.7 Pglac-RPLP2-108-8kup8kdown 14907 15602 (398) + Hic_asm_15-Gypsy-8551066-1339-5650_LTR Gypsy 48 762 (574) LTR-Pseudogene-IN-LTR
3976 13.3 2.2 5.3 Pglac-RPLP2-109-8kup8kdown 7227 7988 (8012) + Hic_asm_15-Gypsy-8551066-1339-5650_LTR Gypsy 1 740 (596) LTR-Pseudogene-IN-LTR
3347 8.7 17.1 0.6 Pglac-RPLP2-109-8kup8kdown 8156 8757 (7243) + Hic_asm_15-Gypsy-8551066-1339-5650_IN Gypsy 4950 5650 (0) LTR-Pseudogene-IN-LTR
3856 13.8 2.1 5.3 Pglac-RPLP2-109-8kup8kdown 8758 9512 (6488) + Hic_asm_15-Gypsy-8551066-1339-5650_LTR Gypsy 1 732 (604) LTR-Pseudogene-IN-LTR
768 20.3 5.2 2.3 Pglac-RPLP2-109-8kup8kdown 9771 10022 (5978) + Hic_asm_15-Gypsy-8551066-1339-5650_LTR Gypsy 1078 1336 (0) LTR-Pseudogene-IN-LTR
3246 15.8 1.7 4.4 Pglac-RPLP2-112-8kup8kdown 7316 8008 (7992) + Hic_asm_15-Gypsy-8551066-1339-5650_LTR Gypsy 71 745 (591) LTR-Pseudogene-IN-LTR
2045 6.2 0.7 0.7 Pglac-RPLP2-112-8kup8kdown 8021 8327 (7673) + Hic_asm_15-Gypsy-8551066-1339-5650_IN Gypsy 33 339 (5311) LTR-Pseudogene-IN-LTR
3377 5.2 2.0 2.0 Pglac-RPLP2-112-8kup8kdown 8507 8955 (7045) + Hic_asm_15-Gypsy-8551066-1339-5650_IN Gypsy 5202 5650 (0) LTR-Pseudogene-IN-LTR
6077 13.6 7.8 3.5 Pglac-RPLP2-112-8kup8kdown 8982 10196 (5804) + Hic_asm_15-Gypsy-8551066-1339-5650_LTR Gypsy 71 1336 (0) LTR-Pseudogene-IN-LTR
6898 2.2 9.6 0.5 Pglac-RPLP2-113-8kup8kdown 7106 7981 (8019) + Hic_asm_15-Gypsy-8551066-1339-5650_LTR Gypsy 1 955 (381) LTR-Pseudogene-IN-LTR
2188 5.0 0.0 0.0 Pglac-RPLP2-113-8kup8kdown 8021 8317 (7683) + Hic_asm_15-Gypsy-8551066-1339-5650_IN Gypsy 33 329 (5321) LTR-Pseudogene-IN-LTR
5782 1.7 0.8 0.0 Pglac-RPLP2-113-8kup8kdown 8471 9134 (6866) + Hic_asm_15-Gypsy-8551066-1339-5650_IN Gypsy 4982 5650 (0) LTR-Pseudogene-IN-LTR
9929 1.2 6.6 0.4 Pglac-RPLP2-113-8kup8kdown 9135 10325 (5675) + Hic_asm_15-Gypsy-8551066-1339-5650_LTR Gypsy 1 1265 (71) LTR-Pseudogene-IN-LTR
603 17.4 0.0 0.9 Pglac-RPLP2-114-8kup8kdown 7890 7999 (8001) + Hic_asm_15-Gypsy-8551066-1339-5650_LTR Gypsy 565 673 (663) LTR-Pseudogene-IN-LTR
2855 8.3 2.5 0.0 Pglac-RPLP2-114-8kup8kdown 8107 8501 (7499) + Hic_asm_15-Gypsy-8551066-1339-5650_IN Gypsy 5246 5650 (0) LTR-Pseudogene-IN-LTR
2851 18.1 8.9 6.8 Pglac-RPLP2-114-8kup8kdown 8524 9346 (6654) + Hic_asm_15-Gypsy-8551066-1339-5650_LTR Gypsy 77 915 (421) LTR-Pseudogene-IN-LTR
3026 15.7 1.2 0.8 Pglac-RPLP2-115-8kup8kdown 7420 8002 (7998) + Hic_asm_15-Gypsy-8551066-1339-5650_LTR Gypsy 77 661 (675) LTR-Pseudogene-IN-LTR
3811 12.4 2.4 5.7 Pglac-RPLP2-115-8kup8kdown 8192 8915 (7085) + Hic_asm_15-Gypsy-8551066-1339-5650_IN Gypsy 4950 5650 (0) LTR-Pseudogene-IN-LTR
3990 20.0 9.7 2.9 Pglac-RPLP2-115-8kup8kdown 8938 10118 (5882) + Hic_asm_15-Gypsy-8551066-1339-5650_LTR Gypsy 77 1336 (0) LTR-Pseudogene-IN-LTR
3688 15.1 11.2 3.8 Pglac-RPLP2-116-8kup8kdown 7133 7966 (8034) + Hic_asm_15-Gypsy-8551066-1339-5650_LTR Gypsy 71 963 (373) LTR-Pseudogene-IN-LTR
2271 3.0 0.0 0.0 Pglac-RPLP2-116-8kup8kdown 8021 8317 (7683) + Hic_asm_15-Gypsy-8551066-1339-5650_IN Gypsy 33 329 (5321) LTR-Pseudogene-IN-LTR
3295 10.4 10.8 3.1 Pglac-RPLP2-116-8kup8kdown 8492 9118 (6882) + Hic_asm_15-Gypsy-8551066-1339-5650_IN Gypsy 4977 5650 (0) LTR-Pseudogene-IN-LTR
7508 9.3 6.5 3.0 Pglac-RPLP2-116-8kup8kdown 9145 10368 (5632) + Hic_asm_15-Gypsy-8551066-1339-5650_LTR Gypsy 71 1336 (0) LTR-Pseudogene-IN-LTR
3393 14.7 0.4 6.5 Pglac-RPLP2-117-8kup8kdown 7302 8000 (8000) + Hic_asm_15-Gypsy-8551066-1339-5650_LTR Gypsy 1 659 (677) LTR-Pseudogene-IN-LTR
3523 8.1 15.9 0.6 Pglac-RPLP2-117-8kup8kdown 8154 8761 (7239) + Hic_asm_15-Gypsy-8551066-1339-5650_IN Gypsy 4950 5650 (0) LTR-Pseudogene-IN-LTR
4025 19.1 10.0 4.9 Pglac-RPLP2-117-8kup8kdown 8762 10035 (5965) + Hic_asm_15-Gypsy-8551066-1339-5650_LTR Gypsy 1 1336 (0) LTR-Pseudogene-IN-LTR
1856 10.9 4.2 0.7 Pglac-RPLP2-118-8kup8kdown 7716 8000 (8000) + Hic_asm_15-Gypsy-8551066-1339-5650_LTR Gypsy 421 715 (621) LTR-Pseudogene-IN-LTR
2024 6.4 0.3 0.7 Pglac-RPLP2-118-8kup8kdown 8021 8318 (7682) + Hic_asm_15-Gypsy-8551066-1339-5650_IN Gypsy 33 329 (5321) LTR-Pseudogene-IN-LTR
3291 12.2 4.8 5.5 Pglac-RPLP2-118-8kup8kdown 8455 9128 (6872) + Hic_asm_15-Gypsy-8551066-1339-5650_IN Gypsy 4982 5650 (0) LTR-Pseudogene-IN-LTR
5291 17.3 6.7 3.1 Pglac-RPLP2-118-8kup8kdown 9129 10419 (5581) + Hic_asm_15-Gypsy-8551066-1339-5650_LTR Gypsy 1 1336 (0) LTR-Pseudogene-IN-LTR
4722 11.6 1.5 0.5 Pglac-RPLP2-119-8kup8kdown 7271 8008 (7992) + Hic_asm_15-Gypsy-8551066-1339-5650_LTR Gypsy 1 745 (591) LTR-Pseudogene-IN-LTR
1718 7.4 1.9 7.9 Pglac-RPLP2-119-8kup8kdown 8022 8344 (7656) + Hic_asm_15-Gypsy-8551066-1339-5650_IN Gypsy 25 329 (5321) LTR-Pseudogene-IN-LTR
3291 10.4 8.7 2.4 Pglac-RPLP2-119-8kup8kdown 8481 9110 (6890) + Hic_asm_15-Gypsy-8551066-1339-5650_IN Gypsy 4982 5650 (0) LTR-Pseudogene-IN-LTR
4345 12.0 3.2 0.6 Pglac-RPLP2-119-8kup8kdown 9111 9823 (6177) + Hic_asm_15-Gypsy-8551066-1339-5650_LTR Gypsy 1 732 (604) LTR-Pseudogene-IN-LTR
800 9.4 5.8 1.1 Pglac-RPLP2-119-8kup8kdown 10155 10326 (5674) + Hic_asm_15-Gypsy-8551066-1339-5650_LTR Gypsy 1157 1336 (0) LTR-Pseudogene-IN-LTR
698 1.1 0.0 0.0 Pglac-RPLP2-120-8kup8kdown 7169 7261 (8739) + Hic_asm_15-Gypsy-8551066-1339-5650_LTR Gypsy 1 93 (1243) LTR-Pseudogene-IN-LTR
4547 11.6 1.7 0.6 Pglac-RPLP2-120-8kup8kdown 7246 7964 (8036) + Hic_asm_15-Gypsy-8551066-1339-5650_LTR Gypsy 24 750 (586) LTR-Pseudogene-IN-LTR
2052 6.4 0.0 0.7 Pglac-RPLP2-120-8kup8kdown 8021 8319 (7681) + Hic_asm_15-Gypsy-8551066-1339-5650_IN Gypsy 33 329 (5321) LTR-Pseudogene-IN-LTR
3382 7.2 17.8 0.3 Pglac-RPLP2-120-8kup8kdown 8468 9041 (6959) + Hic_asm_15-Gypsy-8551066-1339-5650_IN Gypsy 4977 5650 (0) LTR-Pseudogene-IN-LTR
5119 15.6 5.2 11.0 Pglac-RPLP2-120-8kup8kdown 9042 10451 (5549) + Hic_asm_15-Gypsy-8551066-1339-5650_LTR Gypsy 1 1336 (0) LTR-Pseudogene-IN-LTR
4672 10.7 1.7 0.4 Pglac-RPLP2-121-8kup8kdown 7296 8008 (7992) + Hic_asm_15-Gypsy-8551066-1339-5650_LTR Gypsy 24 745 (591) LTR-Pseudogene-IN-LTR
1831 6.8 2.7 1.3 Pglac-RPLP2-121-8kup8kdown 8022 8318 (7682) + Hic_asm_15-Gypsy-8551066-1339-5650_IN Gypsy 25 325 (5325) LTR-Pseudogene-IN-LTR
3471 10.7 8.8 3.1 Pglac-RPLP2-121-8kup8kdown 8547 9185 (6815) + Hic_asm_15-Gypsy-8551066-1339-5650_IN Gypsy 4977 5650 (0) LTR-Pseudogene-IN-LTR
4313 10.7 3.8 0.4 Pglac-RPLP2-121-8kup8kdown 9253 9938 (6062) + Hic_asm_15-Gypsy-8551066-1339-5650_LTR Gypsy 24 732 (604) LTR-Pseudogene-IN-LTR
804 12.0 3.4 1.1 Pglac-RPLP2-121-8kup8kdown 10270 10446 (5554) + Hic_asm_15-Gypsy-8551066-1339-5650_LTR Gypsy 1156 1336 (0) LTR-Pseudogene-IN-LTR
6917 2.1 9.6 0.5 Pglac-RPLP2-122-8kup8kdown 7127 8002 (7998) + Hic_asm_15-Gypsy-8551066-1339-5650_LTR Gypsy 1 955 (381) LTR-Pseudogene-IN-LTR
2211 4.9 0.0 0.7 Pglac-RPLP2-122-8kup8kdown 8010 8317 (7683) + Hic_asm_15-Gypsy-8551066-1339-5650_IN Gypsy 24 329 (5321) LTR-Pseudogene-IN-LTR
5743 1.9 0.9 0.0 Pglac-RPLP2-122-8kup8kdown 8449 9116 (6884) + Hic_asm_15-Gypsy-8551066-1339-5650_IN Gypsy 4977 5650 (0) LTR-Pseudogene-IN-LTR
10451 1.4 6.0 0.8 Pglac-RPLP2-122-8kup8kdown 9117 10386 (5614) + Hic_asm_15-Gypsy-8551066-1339-5650_LTR Gypsy 1 1336 (0) LTR-Pseudogene-IN-LTR
791 19.4 4.3 3.5 Pglac-RPLP2-123-8kup8kdown 6795 7051 (8949) + Hic_asm_15-Gypsy-8551066-1339-5650_LTR Gypsy 1078 1336 (0) LTR-Pseudogene-IN-LTR
3587 13.2 1.0 1.3 Pglac-RPLP2-123-8kup8kdown 7385 7997 (8003) + Hic_asm_15-Gypsy-8551066-1339-5650_LTR Gypsy 77 687 (649) LTR-Pseudogene-IN-LTR
3537 8.1 15.2 0.9 Pglac-RPLP2-123-8kup8kdown 8154 8767 (7233) + Hic_asm_15-Gypsy-8551066-1339-5650_IN Gypsy 4950 5650 (0) LTR-Pseudogene-IN-LTR
3721 13.2 3.1 1.2 Pglac-RPLP2-123-8kup8kdown 8790 9433 (6567) + Hic_asm_15-Gypsy-8551066-1339-5650_LTR Gypsy 77 732 (604) LTR-Pseudogene-IN-LTR
778 20.2 3.4 4.6 Pglac-RPLP2-123-8kup8kdown 9629 9892 (6108) + Hic_asm_15-Gypsy-8551066-1339-5650_LTR Gypsy 1076 1336 (0) LTR-Pseudogene-IN-LTR
698 1.1 0.0 0.0 Pglac-RPLP2-124-8kup8kdown 7167 7256 (8744) + Hic_asm_15-Gypsy-8551066-1339-5650_LTR Gypsy 1 90 (1246) LTR-Pseudogene-IN-LTR
4810 9.1 1.9 0.7 Pglac-RPLP2-124-8kup8kdown 7244 7961 (8039) + Hic_asm_15-Gypsy-8551066-1339-5650_LTR Gypsy 24 750 (586) LTR-Pseudogene-IN-LTR
1980 5.5 2.0 0.7 Pglac-RPLP2-124-8kup8kdown 8021 8312 (7688) + Hic_asm_15-Gypsy-8551066-1339-5650_IN Gypsy 33 328 (5322) LTR-Pseudogene-IN-LTR
3412 5.3 2.8 0.2 Pglac-RPLP2-124-8kup8kdown 8520 8956 (7044) + Hic_asm_15-Gypsy-8551066-1339-5650_IN Gypsy 5202 5649 (1) LTR-Pseudogene-IN-LTR
673 2.1 0.0 0.0 Pglac-RPLP2-124-8kup8kdown 8957 9049 (6951) + Hic_asm_15-Gypsy-8551066-1339-5650_LTR Gypsy 1 93 (1243) LTR-Pseudogene-IN-LTR
8694 6.0 7.1 1.7 Pglac-RPLP2-124-8kup8kdown 9034 10279 (5721) + Hic_asm_15-Gypsy-8551066-1339-5650_LTR Gypsy 24 1336 (0) LTR-Pseudogene-IN-LTR
2093 18.0 3.6 1.2 Pglac-RPLP2-125-8kup8kdown 7530 8001 (7999) + Hic_asm_15-Gypsy-8551066-1339-5650_LTR Gypsy 181 663 (673) LTR-Pseudogene-IN-LTR
870 14.4 0.7 4.8 Pglac-RPLP2-125-8kup8kdown 8001 8153 (7847) + Hic_asm_15-Gypsy-8551066-1339-5650_IN Gypsy 5228 5374 (276) LTR-Pseudogene-IN-LTR
2081 5.5 0.0 0.0 Pglac-RPLP2-125-8kup8kdown 8074 8329 (7671) + Hic_asm_15-Gypsy-8551066-1339-5650_IN Gypsy 5394 5649 (1) LTR-Pseudogene-IN-LTR
1633 17.8 4.0 1.5 Pglac-RPLP2-125-8kup8kdown 8415 8814 (7186) + Hic_asm_15-Gypsy-8551066-1339-5650_LTR Gypsy 181 590 (746) LTR-Pseudogene-IN-LTR
617 15.9 8.8 0.0 Pglac-RPLP2-125-8kup8kdown 13670 13782 (2218) + Hic_asm_15-Gypsy-8551066-1339-5650_LTR Gypsy 584 706 (630) LTR-Pseudogene-IN-LTR
673 20.0 9.2 0.8 Pglac-RPLP2-125-8kup8kdown 14074 14300 (1700) + Hic_asm_15-Gypsy-8551066-1339-5650_LTR Gypsy 1091 1336 (0) LTR-Pseudogene-IN-LTR
3064 16.9 1.9 5.3 Pglac-RPLP2-126-8kup8kdown 7311 8008 (7992) + Hic_asm_15-Gypsy-8551066-1339-5650_LTR Gypsy 71 745 (591) LTR-Pseudogene-IN-LTR
2020 6.1 0.3 1.7 Pglac-RPLP2-126-8kup8kdown 7999 8298 (7702) + Hic_asm_15-Gypsy-8551066-1339-5650_IN Gypsy 34 329 (5321) LTR-Pseudogene-IN-LTR
5369 2.9 0.8 7.1 Pglac-RPLP2-126-8kup8kdown 8400 9115 (6885) + Hic_asm_15-Gypsy-8551066-1339-5650_IN Gypsy 4977 5650 (0) LTR-Pseudogene-IN-LTR
6115 13.6 7.7 3.5 Pglac-RPLP2-126-8kup8kdown 9142 10358 (5642) + Hic_asm_15-Gypsy-8551066-1339-5650_LTR Gypsy 71 1336 (0) LTR-Pseudogene-IN-LTR
3744 13.8 0.4 5.7 Pglac-RPLP2-127-8kup8kdown 7276 7998 (8002) + Hic_asm_15-Gypsy-8551066-1339-5650_LTR Gypsy 1 687 (649) LTR-Pseudogene-IN-LTR
4422 8.7 3.3 2.1 Pglac-RPLP2-127-8kup8kdown 8157 8849 (7151) + Hic_asm_15-Gypsy-8551066-1339-5650_IN Gypsy 4950 5650 (0) LTR-Pseudogene-IN-LTR
3896 13.8 2.0 5.3 Pglac-RPLP2-127-8kup8kdown 8850 9605 (6395) + Hic_asm_15-Gypsy-8551066-1339-5650_LTR Gypsy 1 732 (604) LTR-Pseudogene-IN-LTR
682 20.8 3.5 3.1 Pglac-RPLP2-127-8kup8kdown 9864 10121 (5879) + Hic_asm_15-Gypsy-8551066-1339-5650_LTR Gypsy 1078 1336 (0) LTR-Pseudogene-IN-LTR
2734 15.6 4.1 3.4 Pglac-RPLP2-128-8kup8kdown 7409 7999 (8001) + Hic_asm_15-Gypsy-8551066-1339-5650_LTR Gypsy 79 673 (663) LTR-Pseudogene-IN-LTR
2310 6.7 17.1 1.9 Pglac-RPLP2-128-8kup8kdown 8001 8368 (7632) + Hic_asm_15-Gypsy-8551066-1339-5650_IN Gypsy 5228 5650 (0) LTR-Pseudogene-IN-LTR
3639 19.4 5.5 15.3 Pglac-RPLP2-128-8kup8kdown 8374 9781 (6219) + Hic_asm_15-Gypsy-8551066-1339-5650_LTR Gypsy 48 1336 (0) LTR-Pseudogene-IN-LTR
2807 17.3 2.9 2.7 Pglac-RPLP2-129-8kup8kdown 7375 7999 (8001) + Hic_asm_15-Gypsy-8551066-1339-5650_LTR Gypsy 48 673 (663) LTR-Pseudogene-IN-LTR
2916 9.8 1.8 3.6 Pglac-RPLP2-129-8kup8kdown 8078 8534 (7466) + Hic_asm_15-Gypsy-8551066-1339-5650_IN Gypsy 5202 5650 (0) LTR-Pseudogene-IN-LTR
3109 19.1 10.6 5.6 Pglac-RPLP2-129-8kup8kdown 8540 9539 (6461) + Hic_asm_15-Gypsy-8551066-1339-5650_LTR Gypsy 48 1094 (242) LTR-Pseudogene-IN-LTR
3158 15.6 2.4 1.3 Pglac-RPLP2-13-8kup8kdown 7378 8007 (7993) + Hic_asm_15-Gypsy-8551066-1339-5650_LTR Gypsy 48 684 (652) LTR-Pseudogene-IN-LTR
2230 5.9 18.0 2.0 Pglac-RPLP2-13-8kup8kdown 8030 8374 (7626) + Hic_asm_15-Gypsy-8551066-1339-5650_IN Gypsy 5252 5650 (0) LTR-Pseudogene-IN-LTR
1461 16.1 1.6 0.7 Pglac-RPLP2-13-8kup8kdown 8380 8686 (7314) + Hic_asm_15-Gypsy-8551066-1339-5650_LTR Gypsy 48 357 (979) LTR-Pseudogene-IN-LTR
2478 18.0 3.2 3.4 Pglac-RPLP2-130-8kup8kdown 7417 8009 (7991) + Hic_asm_15-Gypsy-8551066-1339-5650_LTR Gypsy 77 668 (668) LTR-Pseudogene-IN-LTR
2976 8.8 1.8 3.6 Pglac-RPLP2-130-8kup8kdown 8031 8487 (7513) + Hic_asm_15-Gypsy-8551066-1339-5650_IN Gypsy 5202 5650 (0) LTR-Pseudogene-IN-LTR
3325 20.4 10.9 3.8 Pglac-RPLP2-130-8kup8kdown 8510 9688 (6312) + Hic_asm_15-Gypsy-8551066-1339-5650_LTR Gypsy 77 1336 (0) LTR-Pseudogene-IN-LTR
2726 16.7 3.4 3.1 Pglac-RPLP2-131-8kup8kdown 7391 8009 (7991) + Hic_asm_15-Gypsy-8551066-1339-5650_LTR Gypsy 48 668 (668) LTR-Pseudogene-IN-LTR
3156 6.4 0.2 3.1 Pglac-RPLP2-131-8kup8kdown 8002 8434 (7566) + Hic_asm_15-Gypsy-8551066-1339-5650_IN Gypsy 5230 5650 (0) LTR-Pseudogene-IN-LTR
3427 20.1 13.3 2.4 Pglac-RPLP2-131-8kup8kdown 8440 9604 (6396) + Hic_asm_15-Gypsy-8551066-1339-5650_LTR Gypsy 48 1336 (0) LTR-Pseudogene-IN-LTR
2823 17.1 3.0 2.7 Pglac-RPLP2-132-8kup8kdown 7376 7999 (8001) + Hic_asm_15-Gypsy-8551066-1339-5650_LTR Gypsy 48 673 (663) LTR-Pseudogene-IN-LTR
2910 7.0 1.8 1.5 Pglac-RPLP2-132-8kup8kdown 11474 11864 (4136) + Hic_asm_15-Gypsy-8551066-1339-5650_IN Gypsy 5259 5650 (0) LTR-Pseudogene-IN-LTR
3714 20.2 9.3 5.7 Pglac-RPLP2-132-8kup8kdown 11870 13115 (2885) + Hic_asm_15-Gypsy-8551066-1339-5650_LTR Gypsy 48 1336 (0) LTR-Pseudogene-IN-LTR
2852 17.1 1.1 2.9 Pglac-RPLP2-133-8kup8kdown 7393 7999 (8001) + Hic_asm_15-Gypsy-8551066-1339-5650_LTR Gypsy 77 673 (663) LTR-Pseudogene-IN-LTR
605 13.6 0.0 9.6 Pglac-RPLP2-133-8kup8kdown 8002 8115 (7885) + Hic_asm_15-Gypsy-8551066-1339-5650_IN Gypsy 5230 5333 (317) LTR-Pseudogene-IN-LTR
2982 7.2 0.7 2.7 Pglac-RPLP2-133-8kup8kdown 8116 8528 (7472) + Hic_asm_15-Gypsy-8551066-1339-5650_IN Gypsy 5246 5650 (0) LTR-Pseudogene-IN-LTR
2071 17.7 1.4 3.5 Pglac-RPLP2-133-8kup8kdown 8551 9053 (6947) + Hic_asm_15-Gypsy-8551066-1339-5650_LTR Gypsy 77 569 (767) LTR-Pseudogene-IN-LTR
1149 25.4 6.4 12.2 Pglac-RPLP2-133-8kup8kdown 9356 10125 (5875) + Hic_asm_15-Gypsy-8551066-1339-5650_LTR Gypsy 555 1284 (52) LTR-Pseudogene-IN-LTR
3261 16.6 1.0 0.5 Pglac-RPLP2-134-8kup8kdown 7355 7977 (8023) + Hic_asm_15-Gypsy-8551066-1339-5650_LTR Gypsy 48 673 (663) LTR-Pseudogene-IN-LTR
1653 8.1 7.3 0.7 Pglac-RPLP2-134-8kup8kdown 8022 8307 (7693) + Hic_asm_15-Gypsy-8551066-1339-5650_IN Gypsy 25 329 (5321) LTR-Pseudogene-IN-LTR
3256 11.0 4.8 15.8 Pglac-RPLP2-134-8kup8kdown 8352 9126 (6874) + Hic_asm_15-Gypsy-8551066-1339-5650_IN Gypsy 4950 5650 (0) LTR-Pseudogene-IN-LTR
4097 20.4 9.2 2.7 Pglac-RPLP2-134-8kup8kdown 9132 10343 (5657) + Hic_asm_15-Gypsy-8551066-1339-5650_LTR Gypsy 48 1336 (0) LTR-Pseudogene-IN-LTR
701 14.2 9.4 0.0 Pglac-RPLP2-135-8kup8kdown 7816 7942 (8058) + Hic_asm_15-Gypsy-8551066-1339-5650_LTR Gypsy 594 732 (604) LTR-Pseudogene-IN-LTR
3688 9.7 8.4 1.3 Pglac-RPLP2-135-8kup8kdown 8208 8837 (7163) + Hic_asm_15-Gypsy-8551066-1339-5650_IN Gypsy 4977 5650 (0) LTR-Pseudogene-IN-LTR
1008 25.0 18.9 1.8 Pglac-RPLP2-135-8kup8kdown 8910 9545 (6455) + Hic_asm_15-Gypsy-8551066-1339-5650_LTR Gypsy 594 1336 (0) LTR-Pseudogene-IN-LTR
2193 17.6 0.2 0.5 Pglac-RPLP2-137-8kup8kdown 7585 8001 (7999) + Hic_asm_15-Gypsy-8551066-1339-5650_LTR Gypsy 236 651 (685) LTR-Pseudogene-IN-LTR
3509 8.4 15.4 0.6 Pglac-RPLP2-137-8kup8kdown 8152 8762 (7238) + Hic_asm_15-Gypsy-8551066-1339-5650_IN Gypsy 4950 5650 (0) LTR-Pseudogene-IN-LTR
3743 14.6 2.4 3.8 Pglac-RPLP2-137-8kup8kdown 8763 9504 (6496) + Hic_asm_15-Gypsy-8551066-1339-5650_LTR Gypsy 1 732 (604) LTR-Pseudogene-IN-LTR
810 17.5 2.7 3.1 Pglac-RPLP2-137-8kup8kdown 9647 9870 (6130) + Hic_asm_15-Gypsy-8551066-1339-5650_LTR Gypsy 1114 1336 (0) LTR-Pseudogene-IN-LTR
2423 17.4 8.7 1.4 Pglac-RPLP2-138-8kup8kdown 7416 7999 (8001) + Hic_asm_15-Gypsy-8551066-1339-5650_LTR Gypsy 48 673 (663) LTR-Pseudogene-IN-LTR
975 18.1 4.9 5.7 Pglac-RPLP2-138-8kup8kdown 8002 8247 (7753) + Hic_asm_15-Gypsy-8551066-1339-5650_IN Gypsy 5230 5473 (177) LTR-Pseudogene-IN-LTR
980 15.1 4.3 2.7 Pglac-RPLP2-138-8kup8kdown 8078 8261 (7739) + Hic_asm_15-Gypsy-8551066-1339-5650_IN Gypsy 5202 5388 (262) LTR-Pseudogene-IN-LTR
2520 8.4 0.5 2.8 Pglac-RPLP2-138-8kup8kdown 8275 8643 (7357) + Hic_asm_15-Gypsy-8551066-1339-5650_IN Gypsy 5290 5650 (0) LTR-Pseudogene-IN-LTR
3587 19.7 10.9 7.1 Pglac-RPLP2-138-8kup8kdown 8649 9892 (6108) + Hic_asm_15-Gypsy-8551066-1339-5650_LTR Gypsy 48 1336 (0) LTR-Pseudogene-IN-LTR
5867 5.4 0.1 0.3 Pglac-RPLP2-139-8kup8kdown 7263 8008 (7992) + Hic_asm_15-Gypsy-8551066-1339-5650_LTR Gypsy 1 745 (591) LTR-Pseudogene-IN-LTR
2126 5.4 0.0 0.0 Pglac-RPLP2-139-8kup8kdown 8021 8317 (7683) + Hic_asm_15-Gypsy-8551066-1339-5650_IN Gypsy 33 329 (5321) LTR-Pseudogene-IN-LTR
3488 10.3 11.7 0.6 Pglac-RPLP2-139-8kup8kdown 8361 8992 (7008) + Hic_asm_15-Gypsy-8551066-1339-5650_IN Gypsy 4949 5650 (0) LTR-Pseudogene-IN-LTR
10054 2.9 6.3 0.7 Pglac-RPLP2-139-8kup8kdown 8993 10257 (5743) + Hic_asm_15-Gypsy-8551066-1339-5650_LTR Gypsy 1 1336 (0) LTR-Pseudogene-IN-LTR
2582 17.9 5.9 2.9 Pglac-RPLP2-14-8kup8kdown 7390 7999 (8001) + Hic_asm_15-Gypsy-8551066-1339-5650_LTR Gypsy 46 673 (663) LTR-Pseudogene-IN-LTR
2332 7.4 15.2 2.4 Pglac-RPLP2-14-8kup8kdown 8002 8375 (7625) + Hic_asm_15-Gypsy-8551066-1339-5650_IN Gypsy 5230 5650 (0) LTR-Pseudogene-IN-LTR
2862 20.5 8.2 7.0 Pglac-RPLP2-14-8kup8kdown 8381 9372 (6628) + Hic_asm_15-Gypsy-8551066-1339-5650_LTR Gypsy 48 1050 (286) LTR-Pseudogene-IN-LTR
935 25.3 7.4 12.2 Pglac-RPLP2-14-8kup8kdown 9240 9965 (6035) + Hic_asm_15-Gypsy-8551066-1339-5650_LTR Gypsy 642 1336 (0) LTR-Pseudogene-IN-LTR
2098 18.1 2.2 6.7 Pglac-RPLP2-140-8kup8kdown 7419 7997 (8003) + Hic_asm_15-Gypsy-8551066-1339-5650_LTR Gypsy 71 625 (711) LTR-Pseudogene-IN-LTR
1972 6.8 0.3 0.7 Pglac-RPLP2-140-8kup8kdown 8021 8318 (7682) + Hic_asm_15-Gypsy-8551066-1339-5650_IN Gypsy 33 329 (5321) LTR-Pseudogene-IN-LTR
3636 5.4 16.5 0.5 Pglac-RPLP2-140-8kup8kdown 8451 9031 (6969) + Hic_asm_15-Gypsy-8551066-1339-5650_IN Gypsy 4977 5650 (0) LTR-Pseudogene-IN-LTR
3578 12.6 2.8 4.8 Pglac-RPLP2-140-8kup8kdown 9058 9732 (6268) + Hic_asm_15-Gypsy-8551066-1339-5650_LTR Gypsy 71 732 (604) LTR-Pseudogene-IN-LTR
2308 15.3 11.6 3.0 Pglac-RPLP2-141-8kup8kdown 7431 7981 (8019) + Hic_asm_15-Gypsy-8551066-1339-5650_LTR Gypsy 77 673 (663) LTR-Pseudogene-IN-LTR
3106 6.5 1.8 0.0 Pglac-RPLP2-141-8kup8kdown 8068 8465 (7535) + Hic_asm_15-Gypsy-8551066-1339-5650_IN Gypsy 5246 5650 (0) LTR-Pseudogene-IN-LTR
3678 18.9 8.9 6.9 Pglac-RPLP2-141-8kup8kdown 8488 9724 (6276) + Hic_asm_15-Gypsy-8551066-1339-5650_LTR Gypsy 77 1336 (0) LTR-Pseudogene-IN-LTR
3666 14.8 2.8 1.1 Pglac-RPLP2-142-8kup8kdown 7292 7994 (8006) + Hic_asm_15-Gypsy-8551066-1339-5650_LTR Gypsy 3 717 (619) LTR-Pseudogene-IN-LTR
3309 7.7 20.2 0.3 Pglac-RPLP2-142-8kup8kdown 8153 8737 (7263) + Hic_asm_15-Gypsy-8551066-1339-5650_IN Gypsy 4950 5650 (0) LTR-Pseudogene-IN-LTR
4020 19.0 11.0 2.5 Pglac-RPLP2-142-8kup8kdown 8743 9932 (6068) + Hic_asm_15-Gypsy-8551066-1339-5650_LTR Gypsy 48 1336 (0) LTR-Pseudogene-IN-LTR
3175 16.3 2.2 5.3 Pglac-RPLP2-144-8kup8kdown 7290 8008 (7992) + Hic_asm_15-Gypsy-8551066-1339-5650_LTR Gypsy 48 745 (591) LTR-Pseudogene-IN-LTR
1978 6.5 1.7 0.7 Pglac-RPLP2-144-8kup8kdown 8021 8314 (7686) + Hic_asm_15-Gypsy-8551066-1339-5650_IN Gypsy 33 329 (5321) LTR-Pseudogene-IN-LTR
4926 4.8 0.8 7.5 Pglac-RPLP2-144-8kup8kdown 8451 9163 (6837) + Hic_asm_15-Gypsy-8551066-1339-5650_IN Gypsy 4982 5650 (0) LTR-Pseudogene-IN-LTR
5940 14.1 7.9 3.5 Pglac-RPLP2-144-8kup8kdown 9190 10404 (5596) + Hic_asm_15-Gypsy-8551066-1339-5650_LTR Gypsy 71 1336 (0) LTR-Pseudogene-IN-LTR
7274 2.2 7.7 1.5 Pglac-RPLP2-145-8kup8kdown 7076 8007 (7993) + Hic_asm_15-Gypsy-8551066-1339-5650_LTR Gypsy 1 989 (347) LTR-Pseudogene-IN-LTR
2234 1.4 3.1 0.0 Pglac-RPLP2-145-8kup8kdown 8021 8308 (7692) + Hic_asm_15-Gypsy-8551066-1339-5650_IN Gypsy 33 329 (5321) LTR-Pseudogene-IN-LTR
3510 2.1 1.9 1.6 Pglac-RPLP2-145-8kup8kdown 8480 8909 (7091) + Hic_asm_15-Gypsy-8551066-1339-5650_LTR Gypsy 906 1336 (0) LTR-Pseudogene-IN-LTR
17158 0.7 0.3 0.0 Pglac-RPLP2-145-8kup8kdown 9094 10985 (5015) + Hic_asm_15-Gypsy-8551066-1339-5650_IN Gypsy 3754 5650 (0) LTR-Pseudogene-IN-LTR
698 1.1 0.0 0.0 Pglac-RPLP2-145-8kup8kdown 10986 11078 (4922) + Hic_asm_15-Gypsy-8551066-1339-5650_LTR Gypsy 1 93 (1243) LTR-Pseudogene-IN-LTR
8452 5.9 10.0 0.7 Pglac-RPLP2-145-8kup8kdown 11063 12264 (3736) + Hic_asm_15-Gypsy-8551066-1339-5650_LTR Gypsy 24 1336 (0) LTR-Pseudogene-IN-LTR
10538 1.1 6.4 0.5 Pglac-RPLP2-145-8kup8kdown 12283 13544 (2456) + Hic_asm_15-Gypsy-8551066-1339-5650_LTR Gypsy 1 1336 (0) LTR-Pseudogene-IN-LTR
3500 15.5 3.9 2.5 Pglac-RPLP2-146-8kup8kdown 7290 7990 (8010) + Hic_asm_15-Gypsy-8551066-1339-5650_LTR Gypsy 41 750 (586) LTR-Pseudogene-IN-LTR
2952 11.7 7.5 14.4 Pglac-RPLP2-146-8kup8kdown 8158 8903 (7097) + Hic_asm_15-Gypsy-8551066-1339-5650_IN Gypsy 4950 5650 (0) LTR-Pseudogene-IN-LTR
2120 17.3 0.5 0.9 Pglac-RPLP2-146-8kup8kdown 8926 9369 (6631) + Hic_asm_15-Gypsy-8551066-1339-5650_LTR Gypsy 77 518 (818) LTR-Pseudogene-IN-LTR
633 21.2 7.7 3.1 Pglac-RPLP2-146-8kup8kdown 9479 9726 (6274) + Hic_asm_15-Gypsy-8551066-1339-5650_LTR Gypsy 1078 1336 (0) LTR-Pseudogene-IN-LTR
1360 21.6 2.0 6.8 Pglac-RPLP2-147-8kup8kdown 6678 7168 (8832) + Hic_asm_15-Gypsy-8551066-1339-5650_LTR Gypsy 71 539 (797) LTR-Pseudogene-IN-LTR
6300 0.8 13.4 0.1 Pglac-RPLP2-147-8kup8kdown 7168 7958 (8042) + Hic_asm_15-Gypsy-8551066-1339-5650_LTR Gypsy 1 896 (440) LTR-Pseudogene-IN-LTR
2287 2.7 0.0 0.0 Pglac-RPLP2-147-8kup8kdown 8021 8317 (7683) + Hic_asm_15-Gypsy-8551066-1339-5650_IN Gypsy 33 329 (5321) LTR-Pseudogene-IN-LTR
5627 2.0 2.0 0.0 Pglac-RPLP2-147-8kup8kdown 8449 9109 (6891) + Hic_asm_15-Gypsy-8551066-1339-5650_IN Gypsy 4977 5650 (0) LTR-Pseudogene-IN-LTR
10523 1.2 6.2 0.5 Pglac-RPLP2-147-8kup8kdown 9110 10374 (5626) + Hic_asm_15-Gypsy-8551066-1339-5650_LTR Gypsy 1 1336 (0) LTR-Pseudogene-IN-LTR
698 1.1 0.0 0.0 Pglac-RPLP2-148-8kup8kdown 7219 7311 (8689) + Hic_asm_15-Gypsy-8551066-1339-5650_LTR Gypsy 1 93 (1243) LTR-Pseudogene-IN-LTR
4630 9.8 2.4 1.1 Pglac-RPLP2-148-8kup8kdown 7296 8008 (7992) + Hic_asm_15-Gypsy-8551066-1339-5650_LTR Gypsy 24 745 (591) LTR-Pseudogene-IN-LTR
2243 4.0 0.0 0.0 Pglac-RPLP2-148-8kup8kdown 8021 8317 (7683) + Hic_asm_15-Gypsy-8551066-1339-5650_IN Gypsy 33 329 (5321) LTR-Pseudogene-IN-LTR
5321 2.0 1.8 7.1 Pglac-RPLP2-148-8kup8kdown 8449 9157 (6843) + Hic_asm_15-Gypsy-8551066-1339-5650_IN Gypsy 4977 5650 (0) LTR-Pseudogene-IN-LTR
698 1.1 0.0 0.0 Pglac-RPLP2-148-8kup8kdown 9158 9250 (6750) + Hic_asm_15-Gypsy-8551066-1339-5650_LTR Gypsy 1 93 (1243) LTR-Pseudogene-IN-LTR
8386 6.9 7.3 1.6 Pglac-RPLP2-148-8kup8kdown 9235 10477 (5523) + Hic_asm_15-Gypsy-8551066-1339-5650_LTR Gypsy 24 1336 (0) LTR-Pseudogene-IN-LTR
3386 11.3 2.1 0.8 Pglac-RPLP2-149-8kup8kdown 6708 7285 (8715) + Hic_asm_15-Gypsy-8551066-1339-5650_LTR Gypsy 1 585 (751) LTR-Pseudogene-IN-LTR
1005 9.3 0.0 0.0 Pglac-RPLP2-149-8kup8kdown 7850 7988 (8012) + Hic_asm_15-Gypsy-8551066-1339-5650_LTR Gypsy 592 730 (606) LTR-Pseudogene-IN-LTR
2075 5.7 0.3 0.7 Pglac-RPLP2-149-8kup8kdown 8021 8318 (7682) + Hic_asm_15-Gypsy-8551066-1339-5650_IN Gypsy 33 329 (5321) LTR-Pseudogene-IN-LTR
3256 14.8 4.3 4.3 Pglac-RPLP2-149-8kup8kdown 8472 9140 (6860) + Hic_asm_15-Gypsy-8551066-1339-5650_IN Gypsy 4982 5650 (0) LTR-Pseudogene-IN-LTR
2012 4.3 0.3 1.4 Pglac-RPLP2-149-8kup8kdown 9141 9426 (6574) + Hic_asm_15-Gypsy-8551066-1339-5650_LTR Gypsy 1 283 (1053) LTR-Pseudogene-IN-LTR
3076 15.4 1.6 1.3 Pglac-RPLP2-15-8kup8kdown 7391 8000 (8000) + Hic_asm_15-Gypsy-8551066-1339-5650_LTR Gypsy 48 659 (677) LTR-Pseudogene-IN-LTR
3044 6.8 1.0 0.0 Pglac-RPLP2-15-8kup8kdown 8160 8554 (7446) + Hic_asm_15-Gypsy-8551066-1339-5650_IN Gypsy 5246 5644 (6) LTR-Pseudogene-IN-LTR
3170 21.9 4.9 10.0 Pglac-RPLP2-15-8kup8kdown 8565 9916 (6084) + Hic_asm_15-Gypsy-8551066-1339-5650_LTR Gypsy 48 1336 (0) LTR-Pseudogene-IN-LTR
4789 11.5 1.5 0.5 Pglac-RPLP2-153-8kup8kdown 7215 7956 (8044) + Hic_asm_15-Gypsy-8551066-1339-5650_LTR Gypsy 1 749 (587) LTR-Pseudogene-IN-LTR
2007 7.4 0.0 0.7 Pglac-RPLP2-153-8kup8kdown 8021 8319 (7681) + Hic_asm_15-Gypsy-8551066-1339-5650_IN Gypsy 33 329 (5321) LTR-Pseudogene-IN-LTR
3345 12.5 4.7 4.9 Pglac-RPLP2-153-8kup8kdown 8468 9142 (6858) + Hic_asm_15-Gypsy-8551066-1339-5650_IN Gypsy 4977 5650 (0) LTR-Pseudogene-IN-LTR
5343 17.0 6.8 2.6 Pglac-RPLP2-153-8kup8kdown 9143 10426 (5574) + Hic_asm_15-Gypsy-8551066-1339-5650_LTR Gypsy 1 1336 (0) LTR-Pseudogene-IN-LTR
1125 9.7 0.0 0.0 Pglac-RPLP2-154-8kup8kdown 7855 8008 (7992) + Hic_asm_15-Gypsy-8551066-1339-5650_LTR Gypsy 592 745 (591) LTR-Pseudogene-IN-LTR
1903 6.3 4.2 0.0 Pglac-RPLP2-154-8kup8kdown 8021 8305 (7695) + Hic_asm_15-Gypsy-8551066-1339-5650_IN Gypsy 33 329 (5321) LTR-Pseudogene-IN-LTR
3403 6.8 17.3 0.3 Pglac-RPLP2-154-8kup8kdown 8403 8974 (7026) + Hic_asm_15-Gypsy-8551066-1339-5650_IN Gypsy 4982 5650 (0) LTR-Pseudogene-IN-LTR
4967 16.4 11.3 2.0 Pglac-RPLP2-154-8kup8kdown 8975 10199 (5801) + Hic_asm_15-Gypsy-8551066-1339-5650_LTR Gypsy 1 1336 (0) LTR-Pseudogene-IN-LTR
2822 17.3 13.5 6.4 Pglac-RPLP2-155-8kup8kdown 7116 7999 (8001) + Hic_asm_15-Gypsy-8551066-1339-5650_LTR Gypsy 77 1019 (317) LTR-Pseudogene-IN-LTR
3072 6.0 2.0 0.0 Pglac-RPLP2-155-8kup8kdown 8059 8455 (7545) + Hic_asm_15-Gypsy-8551066-1339-5650_IN Gypsy 5246 5650 (0) LTR-Pseudogene-IN-LTR
3429 20.2 6.4 10.4 Pglac-RPLP2-155-8kup8kdown 8478 9784 (6216) + Hic_asm_15-Gypsy-8551066-1339-5650_LTR Gypsy 77 1336 (0) LTR-Pseudogene-IN-LTR
3202 15.1 2.4 4.2 Pglac-RPLP2-156-8kup8kdown 7342 7998 (8002) + Hic_asm_15-Gypsy-8551066-1339-5650_LTR Gypsy 112 757 (579) LTR-Pseudogene-IN-LTR
2183 4.7 0.0 0.0 Pglac-RPLP2-156-8kup8kdown 8021 8317 (7683) + Hic_asm_15-Gypsy-8551066-1339-5650_IN Gypsy 33 329 (5321) LTR-Pseudogene-IN-LTR
3212 11.3 12.2 1.0 Pglac-RPLP2-156-8kup8kdown 8361 8992 (7008) + Hic_asm_15-Gypsy-8551066-1339-5650_IN Gypsy 4949 5650 (0) LTR-Pseudogene-IN-LTR
6013 14.2 7.6 3.5 Pglac-RPLP2-156-8kup8kdown 9019 10235 (5765) + Hic_asm_15-Gypsy-8551066-1339-5650_LTR Gypsy 71 1336 (0) LTR-Pseudogene-IN-LTR
684 2.1 0.0 0.0 Pglac-RPLP2-158-8kup8kdown 7211 7303 (8697) + Hic_asm_15-Gypsy-8551066-1339-5650_LTR Gypsy 1 93 (1243) LTR-Pseudogene-IN-LTR
4439 10.7 2.1 0.8 Pglac-RPLP2-158-8kup8kdown 7288 7985 (8015) + Hic_asm_15-Gypsy-8551066-1339-5650_LTR Gypsy 24 730 (606) LTR-Pseudogene-IN-LTR
2193 4.7 0.0 0.0 Pglac-RPLP2-158-8kup8kdown 8021 8317 (7683) + Hic_asm_15-Gypsy-8551066-1339-5650_IN Gypsy 33 329 (5321) LTR-Pseudogene-IN-LTR
5805 1.8 0.6 0.0 Pglac-RPLP2-158-8kup8kdown 8450 9119 (6881) + Hic_asm_15-Gypsy-8551066-1339-5650_IN Gypsy 4977 5650 (0) LTR-Pseudogene-IN-LTR
698 1.1 0.0 0.0 Pglac-RPLP2-158-8kup8kdown 9120 9212 (6788) + Hic_asm_15-Gypsy-8551066-1339-5650_LTR Gypsy 1 93 (1243) LTR-Pseudogene-IN-LTR
9042 5.5 7.0 0.8 Pglac-RPLP2-158-8kup8kdown 9197 10433 (5567) + Hic_asm_15-Gypsy-8551066-1339-5650_LTR Gypsy 24 1336 (0) LTR-Pseudogene-IN-LTR
3851 12.3 0.7 4.4 Pglac-RPLP2-159-8kup8kdown 7286 7993 (8007) + Hic_asm_15-Gypsy-8551066-1339-5650_LTR Gypsy 1 683 (653) LTR-Pseudogene-IN-LTR
3243 12.7 8.2 1.7 Pglac-RPLP2-159-8kup8kdown 8154 8812 (7188) + Hic_asm_15-Gypsy-8551066-1339-5650_IN Gypsy 4950 5650 (0) LTR-Pseudogene-IN-LTR
4269 18.0 10.3 4.5 Pglac-RPLP2-159-8kup8kdown 8813 10078 (5922) + Hic_asm_15-Gypsy-8551066-1339-5650_LTR Gypsy 1 1336 (0) LTR-Pseudogene-IN-LTR
5039 8.8 1.9 0.7 Pglac-RPLP2-16-8kup8kdown 7273 8008 (7992) + Hic_asm_15-Gypsy-8551066-1339-5650_LTR Gypsy 1 745 (591) LTR-Pseudogene-IN-LTR
2044 6.1 0.3 0.7 Pglac-RPLP2-16-8kup8kdown 8021 8318 (7682) + Hic_asm_15-Gypsy-8551066-1339-5650_IN Gypsy 33 329 (5321) LTR-Pseudogene-IN-LTR
3329 10.3 12.6 1.0 Pglac-RPLP2-16-8kup8kdown 8349 8977 (7023) + Hic_asm_15-Gypsy-8551066-1339-5650_IN Gypsy 4950 5650 (0) LTR-Pseudogene-IN-LTR
9363 5.0 6.7 0.8 Pglac-RPLP2-16-8kup8kdown 8978 10238 (5762) + Hic_asm_15-Gypsy-8551066-1339-5650_LTR Gypsy 1 1336 (0) LTR-Pseudogene-IN-LTR
4263 13.2 2.6 1.5 Pglac-RPLP2-160-8kup8kdown 7272 8008 (7992) + Hic_asm_15-Gypsy-8551066-1339-5650_LTR Gypsy 1 745 (591) LTR-Pseudogene-IN-LTR
2001 7.1 0.3 0.7 Pglac-RPLP2-160-8kup8kdown 8021 8318 (7682) + Hic_asm_15-Gypsy-8551066-1339-5650_IN Gypsy 33 329 (5321) LTR-Pseudogene-IN-LTR
3244 11.0 9.6 2.4 Pglac-RPLP2-160-8kup8kdown 8455 9079 (6921) + Hic_asm_15-Gypsy-8551066-1339-5650_IN Gypsy 4982 5650 (0) LTR-Pseudogene-IN-LTR
4180 12.7 3.4 1.0 Pglac-RPLP2-160-8kup8kdown 9080 9794 (6206) + Hic_asm_15-Gypsy-8551066-1339-5650_LTR Gypsy 1 732 (604) LTR-Pseudogene-IN-LTR
747 14.6 4.7 2.3 Pglac-RPLP2-160-8kup8kdown 10085 10295 (5705) + Hic_asm_15-Gypsy-8551066-1339-5650_LTR Gypsy 1121 1336 (0) LTR-Pseudogene-IN-LTR
6304 2.7 0.0 0.1 Pglac-RPLP2-161-8kup8kdown 7263 8008 (7992) + Hic_asm_15-Gypsy-8551066-1339-5650_LTR Gypsy 1 745 (591) LTR-Pseudogene-IN-LTR
2251 3.4 0.0 0.0 Pglac-RPLP2-161-8kup8kdown 8021 8317 (7683) + Hic_asm_15-Gypsy-8551066-1339-5650_IN Gypsy 33 329 (5321) LTR-Pseudogene-IN-LTR
5567 1.8 2.3 0.1 Pglac-RPLP2-161-8kup8kdown 8471 9125 (6875) + Hic_asm_15-Gypsy-8551066-1339-5650_IN Gypsy 4982 5650 (0) LTR-Pseudogene-IN-LTR
10715 1.3 5.6 0.4 Pglac-RPLP2-161-8kup8kdown 9126 10395 (5605) + Hic_asm_15-Gypsy-8551066-1339-5650_LTR Gypsy 1 1336 (0) LTR-Pseudogene-IN-LTR
681 2.1 0.0 0.0 Pglac-RPLP2-162-8kup8kdown 7220 7312 (8688) + Hic_asm_15-Gypsy-8551066-1339-5650_LTR Gypsy 1 93 (1243) LTR-Pseudogene-IN-LTR
4639 10.0 2.1 0.7 Pglac-RPLP2-162-8kup8kdown 7297 8008 (7992) + Hic_asm_15-Gypsy-8551066-1339-5650_LTR Gypsy 24 745 (591) LTR-Pseudogene-IN-LTR
2003 6.1 0.3 1.7 Pglac-RPLP2-162-8kup8kdown 7999 8298 (7702) + Hic_asm_15-Gypsy-8551066-1339-5650_IN Gypsy 34 329 (5321) LTR-Pseudogene-IN-LTR
5669 2.0 0.8 0.6 Pglac-RPLP2-162-8kup8kdown 8435 9102 (6898) + Hic_asm_15-Gypsy-8551066-1339-5650_IN Gypsy 4982 5650 (0) LTR-Pseudogene-IN-LTR
681 2.1 0.0 0.0 Pglac-RPLP2-162-8kup8kdown 9103 9195 (6805) + Hic_asm_15-Gypsy-8551066-1339-5650_LTR Gypsy 1 93 (1243) LTR-Pseudogene-IN-LTR
8728 6.0 7.6 0.8 Pglac-RPLP2-162-8kup8kdown 9180 10409 (5591) + Hic_asm_15-Gypsy-8551066-1339-5650_LTR Gypsy 24 1336 (0) LTR-Pseudogene-IN-LTR
6998 1.7 9.8 0.5 Pglac-RPLP2-163-8kup8kdown 7085 7966 (8034) + Hic_asm_15-Gypsy-8551066-1339-5650_LTR Gypsy 1 963 (373) LTR-Pseudogene-IN-LTR
1542 7.8 6.9 0.8 Pglac-RPLP2-163-8kup8kdown 8021 8266 (7734) + Hic_asm_15-Gypsy-8551066-1339-5650_IN Gypsy 33 293 (5357) LTR-Pseudogene-IN-LTR
1440 2.1 0.5 0.0 Pglac-RPLP2-163-8kup8kdown 8267 8454 (7546) + Hic_asm_15-Gypsy-8551066-1339-5650_IN Gypsy 141 329 (5321) LTR-Pseudogene-IN-LTR
5535 2.7 2.0 0.0 Pglac-RPLP2-163-8kup8kdown 8621 9281 (6719) + Hic_asm_15-Gypsy-8551066-1339-5650_IN Gypsy 4977 5650 (0) LTR-Pseudogene-IN-LTR
3469 0.2 0.0 0.2 Pglac-RPLP2-163-8kup8kdown 9282 9689 (6311) + Hic_asm_15-Gypsy-8551066-1339-5650_LTR Gypsy 1 407 (929) LTR-Pseudogene-IN-LTR
4218 12.6 2.1 3.5 Pglac-RPLP2-164-8kup8kdown 7206 7959 (8041) + Hic_asm_15-Gypsy-8551066-1339-5650_LTR Gypsy 1 744 (592) LTR-Pseudogene-IN-LTR
947 7.8 0.0 0.0 Pglac-RPLP2-164-8kup8kdown 8157 8284 (7716) + Hic_asm_15-Gypsy-8551066-1339-5650_IN Gypsy 4952 5079 (571) LTR-Pseudogene-IN-LTR
3175 6.7 3.1 0.5 Pglac-RPLP2-164-8kup8kdown 8285 8707 (7293) + Hic_asm_15-Gypsy-8551066-1339-5650_IN Gypsy 5217 5650 (0) LTR-Pseudogene-IN-LTR
3966 13.3 2.4 3.5 Pglac-RPLP2-164-8kup8kdown 8708 9447 (6553) + Hic_asm_15-Gypsy-8551066-1339-5650_LTR Gypsy 1 732 (604) LTR-Pseudogene-IN-LTR
796 19.4 2.0 4.5 Pglac-RPLP2-164-8kup8kdown 9663 9915 (6085) + Hic_asm_15-Gypsy-8551066-1339-5650_LTR Gypsy 1090 1336 (0) LTR-Pseudogene-IN-LTR
3645 14.6 3.0 5.8 Pglac-RPLP2-165-8kup8kdown 7236 7999 (8001) + Hic_asm_15-Gypsy-8551066-1339-5650_LTR Gypsy 1 744 (592) LTR-Pseudogene-IN-LTR
3655 9.9 11.9 0.3 Pglac-RPLP2-165-8kup8kdown 8153 8780 (7220) + Hic_asm_15-Gypsy-8551066-1339-5650_IN Gypsy 4950 5650 (0) LTR-Pseudogene-IN-LTR
3537 13.9 0.6 5.9 Pglac-RPLP2-165-8kup8kdown 8781 9489 (6511) + Hic_asm_15-Gypsy-8551066-1339-5650_LTR Gypsy 1 673 (663) LTR-Pseudogene-IN-LTR
4478 9.2 1.8 0.4 Pglac-RPLP2-166-8kup8kdown 7320 7993 (8007) + Hic_asm_15-Gypsy-8551066-1339-5650_LTR Gypsy 1 683 (653) LTR-Pseudogene-IN-LTR
3270 4.0 0.7 2.0 Pglac-RPLP2-166-8kup8kdown 8338 8746 (7254) + Hic_asm_15-Gypsy-8551066-1339-5650_IN Gypsy 5246 5649 (1) LTR-Pseudogene-IN-LTR
4514 9.9 3.8 0.4 Pglac-RPLP2-166-8kup8kdown 8748 9455 (6545) + Hic_asm_15-Gypsy-8551066-1339-5650_LTR Gypsy 1 732 (604) LTR-Pseudogene-IN-LTR
2797 17.6 1.2 2.7 Pglac-RPLP2-168-8kup8kdown 7409 8010 (7990) + Hic_asm_15-Gypsy-8551066-1339-5650_LTR Gypsy 77 669 (667) LTR-Pseudogene-IN-LTR
873 12.6 1.4 2.8 Pglac-RPLP2-168-8kup8kdown 8002 8148 (7852) + Hic_asm_15-Gypsy-8551066-1339-5650_IN Gypsy 5230 5374 (276) LTR-Pseudogene-IN-LTR
2050 4.7 1.2 0.0 Pglac-RPLP2-168-8kup8kdown 8070 8322 (7678) + Hic_asm_15-Gypsy-8551066-1339-5650_IN Gypsy 5395 5650 (0) LTR-Pseudogene-IN-LTR
2936 16.7 2.9 2.9 Pglac-RPLP2-168-8kup8kdown 8345 8974 (7026) + Hic_asm_15-Gypsy-8551066-1339-5650_LTR Gypsy 77 706 (630) LTR-Pseudogene-IN-LTR
699 19.6 4.5 4.1 Pglac-RPLP2-168-8kup8kdown 9296 9540 (6460) + Hic_asm_15-Gypsy-8551066-1339-5650_LTR Gypsy 1091 1336 (0) LTR-Pseudogene-IN-LTR
3477 15.1 6.4 4.6 Pglac-RPLP2-169-8kup8kdown 7170 7945 (8055) + Hic_asm_15-Gypsy-8551066-1339-5650_LTR Gypsy 71 860 (476) LTR-Pseudogene-IN-LTR
660 8.7 0.0 0.0 Pglac-RPLP2-169-8kup8kdown 7917 8008 (7992) + Hic_asm_15-Gypsy-8551066-1339-5650_LTR Gypsy 654 745 (591) LTR-Pseudogene-IN-LTR
1902 6.5 0.4 0.7 Pglac-RPLP2-169-8kup8kdown 8021 8298 (7702) + Hic_asm_15-Gypsy-8551066-1339-5650_IN Gypsy 33 309 (5341) LTR-Pseudogene-IN-LTR
3457 12.0 7.8 1.0 Pglac-RPLP2-169-8kup8kdown 13323 13977 (2023) + Hic_asm_15-Gypsy-8551066-1339-5650_IN Gypsy 4952 5650 (0) LTR-Pseudogene-IN-LTR
4819 14.3 15.9 3.6 Pglac-RPLP2-169-8kup8kdown 14004 15135 (865) + Hic_asm_15-Gypsy-8551066-1339-5650_LTR Gypsy 71 1336 (0) LTR-Pseudogene-IN-LTR
4609 9.6 2.1 0.8 Pglac-RPLP2-170-8kup8kdown 7299 8003 (7997) + Hic_asm_15-Gypsy-8551066-1339-5650_LTR Gypsy 5 718 (618) LTR-Pseudogene-IN-LTR
2016 3.9 2.1 0.7 Pglac-RPLP2-170-8kup8kdown 8029 8315 (7685) + Hic_asm_15-Gypsy-8551066-1339-5650_IN Gypsy 33 323 (5327) LTR-Pseudogene-IN-LTR
3579 6.7 15.6 0.3 Pglac-RPLP2-170-8kup8kdown 8470 9054 (6946) + Hic_asm_15-Gypsy-8551066-1339-5650_IN Gypsy 4977 5650 (0) LTR-Pseudogene-IN-LTR
3532 9.5 2.6 0.9 Pglac-RPLP2-170-8kup8kdown 9083 9653 (6347) + Hic_asm_15-Gypsy-8551066-1339-5650_LTR Gypsy 5 585 (751) LTR-Pseudogene-IN-LTR
1412 22.4 11.0 5.2 Pglac-RPLP2-170-8kup8kdown 14895 15585 (415) + Hic_asm_15-Gypsy-8551066-1339-5650_LTR Gypsy 592 1320 (16) LTR-Pseudogene-IN-LTR
6885 0.8 8.6 0.1 Pglac-RPLP2-171-8kup8kdown 7133 7958 (8042) + Hic_asm_15-Gypsy-8551066-1339-5650_LTR Gypsy 1 896 (440) LTR-Pseudogene-IN-LTR
2133 5.4 0.0 0.0 Pglac-RPLP2-171-8kup8kdown 8021 8317 (7683) + Hic_asm_15-Gypsy-8551066-1339-5650_IN Gypsy 33 329 (5321) LTR-Pseudogene-IN-LTR
5286 2.3 1.8 7.1 Pglac-RPLP2-171-8kup8kdown 8437 9145 (6855) + Hic_asm_15-Gypsy-8551066-1339-5650_IN Gypsy 4977 5650 (0) LTR-Pseudogene-IN-LTR
10641 1.1 6.0 0.4 Pglac-RPLP2-171-8kup8kdown 9146 10410 (5590) + Hic_asm_15-Gypsy-8551066-1339-5650_LTR Gypsy 1 1336 (0) LTR-Pseudogene-IN-LTR
4405 12.3 9.5 4.1 Pglac-RPLP2-172-8kup8kdown 7112 7984 (8016) + Hic_asm_15-Gypsy-8551066-1339-5650_LTR Gypsy 71 988 (348) LTR-Pseudogene-IN-LTR
2182 4.7 0.0 0.0 Pglac-RPLP2-172-8kup8kdown 8021 8317 (7683) + Hic_asm_15-Gypsy-8551066-1339-5650_IN Gypsy 33 329 (5321) LTR-Pseudogene-IN-LTR
3392 10.3 12.6 0.6 Pglac-RPLP2-172-8kup8kdown 8361 8987 (7013) + Hic_asm_15-Gypsy-8551066-1339-5650_IN Gypsy 4949 5650 (0) LTR-Pseudogene-IN-LTR
7579 8.9 6.7 3.1 Pglac-RPLP2-172-8kup8kdown 9014 10236 (5764) + Hic_asm_15-Gypsy-8551066-1339-5650_LTR Gypsy 71 1336 (0) LTR-Pseudogene-IN-LTR
2601 17.7 6.4 1.0 Pglac-RPLP2-173-8kup8kdown 7406 7999 (8001) + Hic_asm_15-Gypsy-8551066-1339-5650_LTR Gypsy 48 673 (663) LTR-Pseudogene-IN-LTR
3095 8.3 3.2 0.7 Pglac-RPLP2-173-8kup8kdown 8078 8515 (7485) + Hic_asm_15-Gypsy-8551066-1339-5650_IN Gypsy 5202 5650 (0) LTR-Pseudogene-IN-LTR
3478 20.1 10.2 6.7 Pglac-RPLP2-173-8kup8kdown 8521 9768 (6232) + Hic_asm_15-Gypsy-8551066-1339-5650_LTR Gypsy 48 1336 (0) LTR-Pseudogene-IN-LTR
3635 14.1 10.4 3.9 Pglac-RPLP2-174-8kup8kdown 7201 7977 (8023) + Hic_asm_15-Gypsy-8551066-1339-5650_LTR Gypsy 71 896 (440) LTR-Pseudogene-IN-LTR
2140 5.1 0.7 0.0 Pglac-RPLP2-174-8kup8kdown 8021 8315 (7685) + Hic_asm_15-Gypsy-8551066-1339-5650_IN Gypsy 33 329 (5321) LTR-Pseudogene-IN-LTR
3522 9.4 12.2 0.8 Pglac-RPLP2-174-8kup8kdown 8359 8989 (7011) + Hic_asm_15-Gypsy-8551066-1339-5650_IN Gypsy 4949 5650 (0) LTR-Pseudogene-IN-LTR
7512 9.4 6.6 3.0 Pglac-RPLP2-174-8kup8kdown 9016 10238 (5762) + Hic_asm_15-Gypsy-8551066-1339-5650_LTR Gypsy 71 1336 (0) LTR-Pseudogene-IN-LTR
3735 14.1 2.1 5.6 Pglac-RPLP2-176-8kup8kdown 7158 7914 (8086) + Hic_asm_15-Gypsy-8551066-1339-5650_LTR Gypsy 1 732 (604) LTR-Pseudogene-IN-LTR
1015 19.3 13.3 1.9 Pglac-RPLP2-176-8kup8kdown 8156 8493 (7507) + Hic_asm_15-Gypsy-8551066-1339-5650_IN Gypsy 4950 5325 (325) LTR-Pseudogene-IN-LTR
629 12.1 2.3 0.0 Pglac-RPLP2-176-8kup8kdown 8505 8636 (7364) + Hic_asm_15-Gypsy-8551066-1339-5650_LTR Gypsy 1202 1336 (0) LTR-Pseudogene-IN-LTR
4458 11.6 4.3 0.5 Pglac-RPLP2-177-8kup8kdown 7273 7989 (8011) + Hic_asm_15-Gypsy-8551066-1339-5650_LTR Gypsy 1 744 (592) LTR-Pseudogene-IN-LTR
2005 6.8 0.3 0.7 Pglac-RPLP2-177-8kup8kdown 8020 8317 (7683) + Hic_asm_15-Gypsy-8551066-1339-5650_IN Gypsy 33 329 (5321) LTR-Pseudogene-IN-LTR
3286 8.1 15.9 1.5 Pglac-RPLP2-177-8kup8kdown 8488 9077 (6923) + Hic_asm_15-Gypsy-8551066-1339-5650_IN Gypsy 4977 5650 (0) LTR-Pseudogene-IN-LTR
4666 17.6 11.1 2.1 Pglac-RPLP2-177-8kup8kdown 9078 10305 (5695) + Hic_asm_15-Gypsy-8551066-1339-5650_LTR Gypsy 1 1336 (0) LTR-Pseudogene-IN-LTR
3540 12.2 2.5 0.7 Pglac-RPLP2-178-8kup8kdown 7431 8000 (8000) + Hic_asm_15-Gypsy-8551066-1339-5650_LTR Gypsy 136 715 (621) LTR-Pseudogene-IN-LTR
1978 4.4 2.7 0.7 Pglac-RPLP2-178-8kup8kdown 8023 8317 (7683) + Hic_asm_15-Gypsy-8551066-1339-5650_IN Gypsy 25 325 (5325) LTR-Pseudogene-IN-LTR
3342 11.4 11.4 0.4 Pglac-RPLP2-178-8kup8kdown 8366 8997 (7003) + Hic_asm_15-Gypsy-8551066-1339-5650_IN Gypsy 4950 5650 (0) LTR-Pseudogene-IN-LTR
3696 9.1 2.4 0.7 Pglac-RPLP2-178-8kup8kdown 8999 9573 (6427) + Hic_asm_15-Gypsy-8551066-1339-5650_LTR Gypsy 1 585 (751) LTR-Pseudogene-IN-LTR
1556 21.8 10.3 4.6 Pglac-RPLP2-178-8kup8kdown 12571 13276 (2724) + Hic_asm_15-Gypsy-8551066-1339-5650_LTR Gypsy 592 1336 (0) LTR-Pseudogene-IN-LTR
659 3.2 0.0 0.0 Pglac-RPLP2-179-8kup8kdown 7079 7171 (8829) + Hic_asm_15-Gypsy-8551066-1339-5650_LTR Gypsy 1 93 (1243) LTR-Pseudogene-IN-LTR
5504 8.0 10.1 0.8 Pglac-RPLP2-179-8kup8kdown 7156 8007 (7993) + Hic_asm_15-Gypsy-8551066-1339-5650_LTR Gypsy 24 954 (382) LTR-Pseudogene-IN-LTR
2239 3.4 0.0 0.0 Pglac-RPLP2-179-8kup8kdown 8021 8317 (7683) + Hic_asm_15-Gypsy-8551066-1339-5650_IN Gypsy 33 329 (5321) LTR-Pseudogene-IN-LTR
3417 9.8 12.4 1.0 Pglac-RPLP2-179-8kup8kdown 8361 8991 (7009) + Hic_asm_15-Gypsy-8551066-1339-5650_IN Gypsy 4949 5650 (0) LTR-Pseudogene-IN-LTR
698 1.1 0.0 0.0 Pglac-RPLP2-179-8kup8kdown 8992 9084 (6916) + Hic_asm_15-Gypsy-8551066-1339-5650_LTR Gypsy 1 93 (1243) LTR-Pseudogene-IN-LTR
8888 5.8 6.9 1.1 Pglac-RPLP2-179-8kup8kdown 9069 10309 (5691) + Hic_asm_15-Gypsy-8551066-1339-5650_LTR Gypsy 24 1336 (0) LTR-Pseudogene-IN-LTR
6128 2.0 0.0 0.1 Pglac-RPLP2-18-8kup8kdown 7285 8000 (8000) + Hic_asm_15-Gypsy-8551066-1339-5650_LTR Gypsy 1 715 (621) LTR-Pseudogene-IN-LTR
2217 4.4 0.0 0.0 Pglac-RPLP2-18-8kup8kdown 8021 8317 (7683) + Hic_asm_15-Gypsy-8551066-1339-5650_IN Gypsy 33 329 (5321) LTR-Pseudogene-IN-LTR
5368 2.0 1.6 7.1 Pglac-RPLP2-18-8kup8kdown 8449 9159 (6841) + Hic_asm_15-Gypsy-8551066-1339-5650_IN Gypsy 4977 5650 (0) LTR-Pseudogene-IN-LTR
10617 1.1 6.1 0.4 Pglac-RPLP2-18-8kup8kdown 9160 10423 (5577) + Hic_asm_15-Gypsy-8551066-1339-5650_LTR Gypsy 1 1336 (0) LTR-Pseudogene-IN-LTR
3910 13.6 0.9 0.9 Pglac-RPLP2-180-8kup8kdown 7300 7982 (8018) + Hic_asm_15-Gypsy-8551066-1339-5650_LTR Gypsy 1 683 (653) LTR-Pseudogene-IN-LTR
3324 4.2 1.0 0.0 Pglac-RPLP2-180-8kup8kdown 8349 8749 (7251) + Hic_asm_15-Gypsy-8551066-1339-5650_IN Gypsy 5246 5650 (0) LTR-Pseudogene-IN-LTR
1901 12.9 1.4 1.7 Pglac-RPLP2-180-8kup8kdown 15638 16000 (0) + Hic_asm_15-Gypsy-8551066-1339-5650_LTR Gypsy 86 447 (889) LTR-Pseudogene-IN-LTR
3560 14.4 2.6 0.9 Pglac-RPLP2-181-8kup8kdown 7336 7994 (8006) + Hic_asm_15-Gypsy-8551066-1339-5650_LTR Gypsy 48 717 (619) LTR-Pseudogene-IN-LTR
3383 8.0 18.4 0.1 Pglac-RPLP2-181-8kup8kdown 8158 8748 (7252) + Hic_asm_15-Gypsy-8551066-1339-5650_IN Gypsy 4952 5650 (0) LTR-Pseudogene-IN-LTR
4154 18.3 10.2 5.6 Pglac-RPLP2-181-8kup8kdown 8749 10029 (5971) + Hic_asm_15-Gypsy-8551066-1339-5650_LTR Gypsy 1 1336 (0) LTR-Pseudogene-IN-LTR
5512 3.6 0.3 0.4 Pglac-RPLP2-182-8kup8kdown 7312 8000 (8000) + Hic_asm_15-Gypsy-8551066-1339-5650_LTR Gypsy 1 688 (648) LTR-Pseudogene-IN-LTR
2227 4.0 0.0 0.0 Pglac-RPLP2-182-8kup8kdown 8021 8317 (7683) + Hic_asm_15-Gypsy-8551066-1339-5650_IN Gypsy 33 329 (5321) LTR-Pseudogene-IN-LTR
3558 6.4 16.4 0.3 Pglac-RPLP2-182-8kup8kdown 8449 9029 (6971) + Hic_asm_15-Gypsy-8551066-1339-5650_IN Gypsy 4977 5650 (0) LTR-Pseudogene-IN-LTR
10253 2.6 5.7 0.8 Pglac-RPLP2-182-8kup8kdown 9030 10302 (5698) + Hic_asm_15-Gypsy-8551066-1339-5650_LTR Gypsy 1 1336 (0) LTR-Pseudogene-IN-LTR
4810 8.7 4.5 0.4 Pglac-RPLP2-183-8kup8kdown 7293 8008 (7992) + Hic_asm_15-Gypsy-8551066-1339-5650_LTR Gypsy 1 745 (591) LTR-Pseudogene-IN-LTR
758 20.4 6.9 1.4 Pglac-RPLP2-183-8kup8kdown 8262 8465 (7535) + Hic_asm_15-Gypsy-8551066-1339-5650_IN Gypsy 5259 5473 (177) LTR-Pseudogene-IN-LTR
2352 4.2 1.4 0.0 Pglac-RPLP2-183-8kup8kdown 8339 8625 (7375) + Hic_asm_15-Gypsy-8551066-1339-5650_IN Gypsy 5246 5536 (114) LTR-Pseudogene-IN-LTR
1005 5.5 0.0 0.0 Pglac-RPLP2-183-8kup8kdown 10806 10933 (5067) + Hic_asm_15-Gypsy-8551066-1339-5650_IN Gypsy 5523 5650 (0) LTR-Pseudogene-IN-LTR
4653 9.8 3.5 0.3 Pglac-RPLP2-183-8kup8kdown 10934 11642 (4358) + Hic_asm_15-Gypsy-8551066-1339-5650_LTR Gypsy 1 732 (604) LTR-Pseudogene-IN-LTR
2519 18.2 4.6 2.9 Pglac-RPLP2-184-8kup8kdown 7397 7983 (8017) + Hic_asm_15-Gypsy-8551066-1339-5650_LTR Gypsy 77 673 (663) LTR-Pseudogene-IN-LTR
2941 9.5 1.8 2.7 Pglac-RPLP2-184-8kup8kdown 8078 8530 (7470) + Hic_asm_15-Gypsy-8551066-1339-5650_IN Gypsy 5202 5650 (0) LTR-Pseudogene-IN-LTR
3229 21.2 7.8 8.1 Pglac-RPLP2-184-8kup8kdown 8553 9816 (6184) + Hic_asm_15-Gypsy-8551066-1339-5650_LTR Gypsy 77 1336 (0) LTR-Pseudogene-IN-LTR
6539 2.0 3.0 0.6 Pglac-RPLP2-185-8kup8kdown 7191 7982 (8018) + Hic_asm_15-Gypsy-8551066-1339-5650_LTR Gypsy 1 811 (525) LTR-Pseudogene-IN-LTR
2171 5.0 0.0 0.0 Pglac-RPLP2-185-8kup8kdown 8021 8317 (7683) + Hic_asm_15-Gypsy-8551066-1339-5650_IN Gypsy 33 329 (5321) LTR-Pseudogene-IN-LTR
4739 3.7 1.4 14.5 Pglac-RPLP2-185-8kup8kdown 8449 9209 (6791) + Hic_asm_15-Gypsy-8551066-1339-5650_IN Gypsy 4977 5650 (0) LTR-Pseudogene-IN-LTR
10628 1.4 5.8 0.5 Pglac-RPLP2-185-8kup8kdown 9210 10477 (5523) + Hic_asm_15-Gypsy-8551066-1339-5650_LTR Gypsy 1 1336 (0) LTR-Pseudogene-IN-LTR
3058 17.7 1.3 6.8 Pglac-RPLP2-186-8kup8kdown 7204 7961 (8039) + Hic_asm_15-Gypsy-8551066-1339-5650_LTR Gypsy 45 763 (573) LTR-Pseudogene-IN-LTR
3087 8.4 2.0 2.2 Pglac-RPLP2-186-8kup8kdown 8019 8470 (7530) + Hic_asm_15-Gypsy-8551066-1339-5650_IN Gypsy 5200 5650 (0) LTR-Pseudogene-IN-LTR
3108 20.6 7.4 5.5 Pglac-RPLP2-186-8kup8kdown 8493 9503 (6497) + Hic_asm_15-Gypsy-8551066-1339-5650_LTR Gypsy 77 1105 (231) LTR-Pseudogene-IN-LTR
4494 10.2 1.6 8.0 Pglac-RPLP2-188-8kup8kdown 7213 7988 (8012) + Hic_asm_15-Gypsy-8551066-1339-5650_LTR Gypsy 1 730 (606) LTR-Pseudogene-IN-LTR
3159 6.8 20.4 1.5 Pglac-RPLP2-188-8kup8kdown 8213 8780 (7220) + Hic_asm_15-Gypsy-8551066-1339-5650_IN Gypsy 4977 5650 (0) LTR-Pseudogene-IN-LTR
4146 10.8 3.4 7.9 Pglac-RPLP2-188-8kup8kdown 8781 9544 (6456) + Hic_asm_15-Gypsy-8551066-1339-5650_LTR Gypsy 1 732 (604) LTR-Pseudogene-IN-LTR
722 11.2 3.2 5.4 Pglac-RPLP2-188-8kup8kdown 9873 10061 (5939) + Hic_asm_15-Gypsy-8551066-1339-5650_LTR Gypsy 1152 1336 (0) LTR-Pseudogene-IN-LTR
4510 10.4 2.5 8.4 Pglac-RPLP2-189-8kup8kdown 7177 7993 (8007) + Hic_asm_15-Gypsy-8551066-1339-5650_LTR Gypsy 1 772 (564) LTR-Pseudogene-IN-LTR
2085 4.4 0.7 0.7 Pglac-RPLP2-189-8kup8kdown 8021 8317 (7683) + Hic_asm_15-Gypsy-8551066-1339-5650_IN Gypsy 33 329 (5321) LTR-Pseudogene-IN-LTR
3318 11.2 4.9 9.7 Pglac-RPLP2-189-8kup8kdown 8364 9094 (6906) + Hic_asm_15-Gypsy-8551066-1339-5650_IN Gypsy 4952 5650 (0) LTR-Pseudogene-IN-LTR
5032 16.3 7.0 8.3 Pglac-RPLP2-189-8kup8kdown 9095 10447 (5553) + Hic_asm_15-Gypsy-8551066-1339-5650_LTR Gypsy 1 1336 (0) LTR-Pseudogene-IN-LTR
3196 14.8 2.6 0.9 Pglac-RPLP2-19-8kup8kdown 7399 7971 (8029) + Hic_asm_15-Gypsy-8551066-1339-5650_LTR Gypsy 150 732 (604) LTR-Pseudogene-IN-LTR
3463 8.4 15.7 0.1 Pglac-RPLP2-19-8kup8kdown 8153 8756 (7244) + Hic_asm_15-Gypsy-8551066-1339-5650_IN Gypsy 4953 5650 (0) LTR-Pseudogene-IN-LTR
3963 19.7 10.6 2.3 Pglac-RPLP2-19-8kup8kdown 8762 9954 (6046) + Hic_asm_15-Gypsy-8551066-1339-5650_LTR Gypsy 48 1336 (0) LTR-Pseudogene-IN-LTR
698 1.1 0.0 0.0 Pglac-RPLP2-190-8kup8kdown 7005 7097 (8903) + Hic_asm_15-Gypsy-8551066-1339-5650_LTR Gypsy 1 93 (1243) LTR-Pseudogene-IN-LTR
5461 8.9 9.7 2.1 Pglac-RPLP2-190-8kup8kdown 7082 7979 (8021) + Hic_asm_15-Gypsy-8551066-1339-5650_LTR Gypsy 24 988 (348) LTR-Pseudogene-IN-LTR
2415 0.7 0.0 0.0 Pglac-RPLP2-190-8kup8kdown 8021 8317 (7683) + Hic_asm_15-Gypsy-8551066-1339-5650_IN Gypsy 33 329 (5321) LTR-Pseudogene-IN-LTR
5617 2.0 2.1 0.0 Pglac-RPLP2-190-8kup8kdown 8447 9106 (6894) + Hic_asm_15-Gypsy-8551066-1339-5650_IN Gypsy 4977 5650 (0) LTR-Pseudogene-IN-LTR
698 1.1 0.0 0.0 Pglac-RPLP2-190-8kup8kdown 9107 9199 (6801) + Hic_asm_15-Gypsy-8551066-1339-5650_LTR Gypsy 1 93 (1243) LTR-Pseudogene-IN-LTR
8498 5.5 10.0 0.8 Pglac-RPLP2-190-8kup8kdown 9184 10386 (5614) + Hic_asm_15-Gypsy-8551066-1339-5650_LTR Gypsy 24 1336 (0) LTR-Pseudogene-IN-LTR
2861 17.7 2.0 2.7 Pglac-RPLP2-191-8kup8kdown 7366 7999 (8001) + Hic_asm_15-Gypsy-8551066-1339-5650_LTR Gypsy 44 673 (663) LTR-Pseudogene-IN-LTR
605 13.6 0.0 9.6 Pglac-RPLP2-191-8kup8kdown 8002 8115 (7885) + Hic_asm_15-Gypsy-8551066-1339-5650_IN Gypsy 5230 5333 (317) LTR-Pseudogene-IN-LTR
3007 7.2 0.5 2.5 Pglac-RPLP2-191-8kup8kdown 8116 8528 (7472) + Hic_asm_15-Gypsy-8551066-1339-5650_IN Gypsy 5246 5650 (0) LTR-Pseudogene-IN-LTR
3245 21.6 5.5 8.9 Pglac-RPLP2-191-8kup8kdown 8545 9762 (6238) + Hic_asm_15-Gypsy-8551066-1339-5650_LTR Gypsy 73 1252 (84) LTR-Pseudogene-IN-LTR
2709 16.7 4.2 2.7 Pglac-RPLP2-192-8kup8kdown 7383 7999 (8001) + Hic_asm_15-Gypsy-8551066-1339-5650_LTR Gypsy 48 673 (663) LTR-Pseudogene-IN-LTR
605 13.6 0.0 9.6 Pglac-RPLP2-192-8kup8kdown 8002 8115 (7885) + Hic_asm_15-Gypsy-8551066-1339-5650_IN Gypsy 5230 5333 (317) LTR-Pseudogene-IN-LTR
2745 7.0 4.8 2.5 Pglac-RPLP2-192-8kup8kdown 8116 8511 (7489) + Hic_asm_15-Gypsy-8551066-1339-5650_IN Gypsy 5246 5650 (0) LTR-Pseudogene-IN-LTR
3384 21.8 6.7 7.9 Pglac-RPLP2-192-8kup8kdown 8534 9808 (6192) + Hic_asm_15-Gypsy-8551066-1339-5650_LTR Gypsy 77 1336 (0) LTR-Pseudogene-IN-LTR
4809 11.1 1.5 0.8 Pglac-RPLP2-193-8kup8kdown 7198 7942 (8058) + Hic_asm_15-Gypsy-8551066-1339-5650_LTR Gypsy 1 750 (586) LTR-Pseudogene-IN-LTR
2027 6.4 0.3 0.7 Pglac-RPLP2-193-8kup8kdown 8021 8318 (7682) + Hic_asm_15-Gypsy-8551066-1339-5650_IN Gypsy 33 329 (5321) LTR-Pseudogene-IN-LTR
3039 10.3 3.1 17.3 Pglac-RPLP2-193-8kup8kdown 8455 9215 (6785) + Hic_asm_15-Gypsy-8551066-1339-5650_IN Gypsy 4982 5650 (0) LTR-Pseudogene-IN-LTR
4250 12.6 3.2 0.7 Pglac-RPLP2-193-8kup8kdown 9216 9929 (6071) + Hic_asm_15-Gypsy-8551066-1339-5650_LTR Gypsy 1 732 (604) LTR-Pseudogene-IN-LTR
773 9.4 5.8 1.1 Pglac-RPLP2-193-8kup8kdown 10263 10434 (5566) + Hic_asm_15-Gypsy-8551066-1339-5650_LTR Gypsy 1157 1336 (0) LTR-Pseudogene-IN-LTR
4768 11.2 1.5 0.7 Pglac-RPLP2-195-8kup8kdown 7270 8008 (7992) + Hic_asm_15-Gypsy-8551066-1339-5650_LTR Gypsy 1 745 (591) LTR-Pseudogene-IN-LTR
2032 6.4 0.3 0.7 Pglac-RPLP2-195-8kup8kdown 8021 8318 (7682) + Hic_asm_15-Gypsy-8551066-1339-5650_IN Gypsy 33 329 (5321) LTR-Pseudogene-IN-LTR
622 13.4 30.4 3.7 Pglac-RPLP2-195-8kup8kdown 8501 8671 (7329) + Hic_asm_15-Gypsy-8551066-1339-5650_IN Gypsy 5259 5473 (177) LTR-Pseudogene-IN-LTR
963 6.9 0.7 6.1 Pglac-RPLP2-195-8kup8kdown 8536 8673 (7327) + Hic_asm_15-Gypsy-8551066-1339-5650_IN Gypsy 5246 5376 (274) LTR-Pseudogene-IN-LTR
2906 4.4 0.5 0.8 Pglac-RPLP2-195-8kup8kdown 8673 9039 (6961) + Hic_asm_15-Gypsy-8551066-1339-5650_IN Gypsy 5285 5650 (0) LTR-Pseudogene-IN-LTR
4327 12.3 3.2 0.4 Pglac-RPLP2-195-8kup8kdown 9040 9751 (6249) + Hic_asm_15-Gypsy-8551066-1339-5650_LTR Gypsy 1 732 (604) LTR-Pseudogene-IN-LTR
836 12.9 5.1 3.6 Pglac-RPLP2-195-8kup8kdown 9979 10195 (5805) + Hic_asm_15-Gypsy-8551066-1339-5650_LTR Gypsy 1117 1336 (0) LTR-Pseudogene-IN-LTR
4642 10.8 2.2 1.3 Pglac-RPLP2-196-8kup8kdown 7252 7989 (8011) + Hic_asm_15-Gypsy-8551066-1339-5650_LTR Gypsy 1 744 (592) LTR-Pseudogene-IN-LTR
2025 6.5 0.7 0.7 Pglac-RPLP2-196-8kup8kdown 8021 8327 (7673) + Hic_asm_15-Gypsy-8551066-1339-5650_IN Gypsy 33 339 (5311) LTR-Pseudogene-IN-LTR
3201 7.8 2.3 0.2 Pglac-RPLP2-196-8kup8kdown 8525 8964 (7036) + Hic_asm_15-Gypsy-8551066-1339-5650_IN Gypsy 5202 5650 (0) LTR-Pseudogene-IN-LTR
1987 6.1 0.0 0.4 Pglac-RPLP2-196-8kup8kdown 8965 9243 (6757) + Hic_asm_15-Gypsy-8551066-1339-5650_LTR Gypsy 1 278 (1058) LTR-Pseudogene-IN-LTR
1888 18.1 5.9 0.5 Pglac-RPLP2-196-8kup8kdown 11360 11747 (4253) + Hic_asm_15-Gypsy-8551066-1339-5650_LTR Gypsy 324 732 (604) LTR-Pseudogene-IN-LTR
799 9.3 5.2 1.1 Pglac-RPLP2-196-8kup8kdown 12080 12252 (3748) + Hic_asm_15-Gypsy-8551066-1339-5650_LTR Gypsy 1157 1336 (0) LTR-Pseudogene-IN-LTR
3056 16.5 1.4 8.2 Pglac-RPLP2-197-8kup8kdown 7217 7942 (8058) + Hic_asm_15-Gypsy-8551066-1339-5650_LTR Gypsy 71 750 (586) LTR-Pseudogene-IN-LTR
2134 5.7 0.0 0.0 Pglac-RPLP2-197-8kup8kdown 8021 8317 (7683) + Hic_asm_15-Gypsy-8551066-1339-5650_IN Gypsy 33 329 (5321) LTR-Pseudogene-IN-LTR
5641 2.3 1.2 0.0 Pglac-RPLP2-197-8kup8kdown 8471 9131 (6869) + Hic_asm_15-Gypsy-8551066-1339-5650_IN Gypsy 4982 5650 (0) LTR-Pseudogene-IN-LTR
7523 9.5 6.6 2.8 Pglac-RPLP2-197-8kup8kdown 9158 10378 (5622) + Hic_asm_15-Gypsy-8551066-1339-5650_LTR Gypsy 71 1336 (0) LTR-Pseudogene-IN-LTR
4647 8.9 1.8 7.8 Pglac-RPLP2-198-8kup8kdown 7220 8008 (7992) + Hic_asm_15-Gypsy-8551066-1339-5650_LTR Gypsy 1 745 (591) LTR-Pseudogene-IN-LTR
2143 5.1 0.3 0.0 Pglac-RPLP2-198-8kup8kdown 8021 8316 (7684) + Hic_asm_15-Gypsy-8551066-1339-5650_IN Gypsy 33 329 (5321) LTR-Pseudogene-IN-LTR
4429 4.3 11.3 1.2 Pglac-RPLP2-198-8kup8kdown 8448 9060 (6940) + Hic_asm_15-Gypsy-8551066-1339-5650_IN Gypsy 4977 5650 (0) LTR-Pseudogene-IN-LTR
698 1.1 0.0 0.0 Pglac-RPLP2-198-8kup8kdown 9061 9153 (6847) + Hic_asm_15-Gypsy-8551066-1339-5650_LTR Gypsy 1 93 (1243) LTR-Pseudogene-IN-LTR
8711 6.1 7.6 0.8 Pglac-RPLP2-198-8kup8kdown 9138 10367 (5633) + Hic_asm_15-Gypsy-8551066-1339-5650_LTR Gypsy 24 1336 (0) LTR-Pseudogene-IN-LTR
3703 13.8 11.9 4.5 Pglac-RPLP2-199-8kup8kdown 7160 7993 (8007) + Hic_asm_15-Gypsy-8551066-1339-5650_LTR Gypsy 71 963 (373) LTR-Pseudogene-IN-LTR
2129 5.7 0.0 0.0 Pglac-RPLP2-199-8kup8kdown 8021 8317 (7683) + Hic_asm_15-Gypsy-8551066-1339-5650_IN Gypsy 33 329 (5321) LTR-Pseudogene-IN-LTR
3453 9.8 12.2 1.0 Pglac-RPLP2-199-8kup8kdown 8361 8992 (7008) + Hic_asm_15-Gypsy-8551066-1339-5650_IN Gypsy 4949 5650 (0) LTR-Pseudogene-IN-LTR
7532 9.0 7.2 2.8 Pglac-RPLP2-199-8kup8kdown 9019 10233 (5767) + Hic_asm_15-Gypsy-8551066-1339-5650_LTR Gypsy 71 1336 (0) LTR-Pseudogene-IN-LTR
2481 17.4 4.2 3.0 Pglac-RPLP2-2-8kup8kdown 7401 8000 (8000) + Hic_asm_15-Gypsy-8551066-1339-5650_LTR Gypsy 53 659 (677) LTR-Pseudogene-IN-LTR
1821 6.9 0.0 0.0 Pglac-RPLP2-2-8kup8kdown 8071 8302 (7698) + Hic_asm_15-Gypsy-8551066-1339-5650_IN Gypsy 5396 5627 (23) LTR-Pseudogene-IN-LTR
2677 16.6 5.4 3.0 Pglac-RPLP2-2-8kup8kdown 8336 8951 (7049) + Hic_asm_15-Gypsy-8551066-1339-5650_LTR Gypsy 77 706 (630) LTR-Pseudogene-IN-LTR
653 21.0 7.8 1.2 Pglac-RPLP2-2-8kup8kdown 9277 9507 (6493) + Hic_asm_15-Gypsy-8551066-1339-5650_LTR Gypsy 1091 1336 (0) LTR-Pseudogene-IN-LTR
1078 7.9 6.1 1.1 Pglac-RPLP2-20-8kup8kdown 7822 8001 (7999) + Hic_asm_15-Gypsy-8551066-1339-5650_LTR Gypsy 801 989 (347) LTR-Pseudogene-IN-LTR
2065 6.4 0.0 0.0 Pglac-RPLP2-20-8kup8kdown 8021 8317 (7683) + Hic_asm_15-Gypsy-8551066-1339-5650_IN Gypsy 33 329 (5321) LTR-Pseudogene-IN-LTR
5618 3.0 1.9 0.0 Pglac-RPLP2-20-8kup8kdown 8401 9079 (6921) + Hic_asm_15-Gypsy-8551066-1339-5650_IN Gypsy 4959 5650 (0) LTR-Pseudogene-IN-LTR
648 3.2 0.0 0.0 Pglac-RPLP2-20-8kup8kdown 9080 9172 (6828) + Hic_asm_15-Gypsy-8551066-1339-5650_LTR Gypsy 1 93 (1243) LTR-Pseudogene-IN-LTR
8937 5.7 6.9 0.9 Pglac-RPLP2-20-8kup8kdown 9157 10395 (5605) + Hic_asm_15-Gypsy-8551066-1339-5650_LTR Gypsy 24 1336 (0) LTR-Pseudogene-IN-LTR
1368 11.2 0.5 0.5 Pglac-RPLP2-200-8kup8kdown 7804 8000 (8000) + Hic_asm_15-Gypsy-8551066-1339-5650_LTR Gypsy 519 715 (621) LTR-Pseudogene-IN-LTR
1828 6.0 2.4 1.7 Pglac-RPLP2-200-8kup8kdown 7999 8286 (7714) + Hic_asm_15-Gypsy-8551066-1339-5650_IN Gypsy 34 323 (5327) LTR-Pseudogene-IN-LTR
3466 7.7 15.4 1.3 Pglac-RPLP2-200-8kup8kdown 8488 9079 (6921) + Hic_asm_15-Gypsy-8551066-1339-5650_IN Gypsy 4977 5650 (0) LTR-Pseudogene-IN-LTR
4117 13.0 3.5 1.0 Pglac-RPLP2-200-8kup8kdown 9080 9793 (6207) + Hic_asm_15-Gypsy-8551066-1339-5650_LTR Gypsy 1 732 (604) LTR-Pseudogene-IN-LTR
819 8.8 5.8 1.1 Pglac-RPLP2-200-8kup8kdown 10104 10275 (5725) + Hic_asm_15-Gypsy-8551066-1339-5650_LTR Gypsy 1157 1336 (0) LTR-Pseudogene-IN-LTR
6220 1.8 0.0 3.4 Pglac-RPLP2-201-8kup8kdown 7239 8008 (7992) + Hic_asm_15-Gypsy-8551066-1339-5650_LTR Gypsy 1 745 (591) LTR-Pseudogene-IN-LTR
2222 3.4 0.3 0.0 Pglac-RPLP2-201-8kup8kdown 8021 8316 (7684) + Hic_asm_15-Gypsy-8551066-1339-5650_IN Gypsy 33 329 (5321) LTR-Pseudogene-IN-LTR
3492 10.0 11.6 0.4 Pglac-RPLP2-201-8kup8kdown 8360 8991 (7009) + Hic_asm_15-Gypsy-8551066-1339-5650_IN Gypsy 4949 5650 (0) LTR-Pseudogene-IN-LTR
10784 1.0 5.6 0.5 Pglac-RPLP2-201-8kup8kdown 8992 10262 (5738) + Hic_asm_15-Gypsy-8551066-1339-5650_LTR Gypsy 1 1336 (0) LTR-Pseudogene-IN-LTR
2873 15.2 5.6 0.3 Pglac-RPLP2-202-8kup8kdown 7447 8000 (8000) + Hic_asm_15-Gypsy-8551066-1339-5650_LTR Gypsy 77 659 (677) LTR-Pseudogene-IN-LTR
3747 12.8 5.3 1.6 Pglac-RPLP2-202-8kup8kdown 8155 8830 (7170) + Hic_asm_15-Gypsy-8551066-1339-5650_IN Gypsy 4950 5650 (0) LTR-Pseudogene-IN-LTR
4172 20.0 9.5 2.9 Pglac-RPLP2-202-8kup8kdown 8853 10036 (5964) + Hic_asm_15-Gypsy-8551066-1339-5650_LTR Gypsy 77 1336 (0) LTR-Pseudogene-IN-LTR
886 9.2 1.1 7.9 Pglac-RPLP2-203-8kup8kdown 7763 7938 (8062) + Hic_asm_15-Gypsy-8551066-1339-5650_LTR Gypsy 77 241 (1095) LTR-Pseudogene-IN-LTR
950 11.7 0.7 3.4 Pglac-RPLP2-203-8kup8kdown 8001 8151 (7849) + Hic_asm_15-Gypsy-8551066-1339-5650_IN Gypsy 5228 5374 (276) LTR-Pseudogene-IN-LTR
2112 4.3 0.0 0.4 Pglac-RPLP2-203-8kup8kdown 8072 8329 (7671) + Hic_asm_15-Gypsy-8551066-1339-5650_IN Gypsy 5394 5650 (0) LTR-Pseudogene-IN-LTR
915 8.1 1.7 7.9 Pglac-RPLP2-203-8kup8kdown 8352 8526 (7474) + Hic_asm_15-Gypsy-8551066-1339-5650_LTR Gypsy 77 241 (1095) LTR-Pseudogene-IN-LTR
670 26.5 12.5 5.0 Pglac-RPLP2-203-8kup8kdown 8507 9216 (6784) + Hic_asm_15-Gypsy-8551066-1339-5650_LTR Gypsy 576 1336 (0) LTR-Pseudogene-IN-LTR
698 1.1 0.0 0.0 Pglac-RPLP2-204-8kup8kdown 7211 7303 (8697) + Hic_asm_15-Gypsy-8551066-1339-5650_LTR Gypsy 1 93 (1243) LTR-Pseudogene-IN-LTR
4439 10.7 2.1 0.8 Pglac-RPLP2-204-8kup8kdown 7288 7985 (8015) + Hic_asm_15-Gypsy-8551066-1339-5650_LTR Gypsy 24 730 (606) LTR-Pseudogene-IN-LTR
2195 4.7 0.0 0.0 Pglac-RPLP2-204-8kup8kdown 8021 8317 (7683) + Hic_asm_15-Gypsy-8551066-1339-5650_IN Gypsy 33 329 (5321) LTR-Pseudogene-IN-LTR
5763 1.8 0.9 0.0 Pglac-RPLP2-204-8kup8kdown 8449 9116 (6884) + Hic_asm_15-Gypsy-8551066-1339-5650_IN Gypsy 4977 5650 (0) LTR-Pseudogene-IN-LTR
684 2.1 0.0 0.0 Pglac-RPLP2-204-8kup8kdown 9117 9209 (6791) + Hic_asm_15-Gypsy-8551066-1339-5650_LTR Gypsy 1 93 (1243) LTR-Pseudogene-IN-LTR
4439 10.7 2.1 0.8 Pglac-RPLP2-204-8kup8kdown 9194 9891 (6109) + Hic_asm_15-Gypsy-8551066-1339-5650_LTR Gypsy 24 730 (606) LTR-Pseudogene-IN-LTR
2193 4.7 0.0 0.0 Pglac-RPLP2-204-8kup8kdown 10173 10469 (5531) + Hic_asm_15-Gypsy-8551066-1339-5650_IN Gypsy 33 329 (5321) LTR-Pseudogene-IN-LTR
5805 1.8 0.6 0.0 Pglac-RPLP2-204-8kup8kdown 10602 11271 (4729) + Hic_asm_15-Gypsy-8551066-1339-5650_IN Gypsy 4977 5650 (0) LTR-Pseudogene-IN-LTR
698 1.1 0.0 0.0 Pglac-RPLP2-204-8kup8kdown 11272 11364 (4636) + Hic_asm_15-Gypsy-8551066-1339-5650_LTR Gypsy 1 93 (1243) LTR-Pseudogene-IN-LTR
9042 5.5 7.0 0.8 Pglac-RPLP2-204-8kup8kdown 11349 12585 (3415) + Hic_asm_15-Gypsy-8551066-1339-5650_LTR Gypsy 24 1336 (0) LTR-Pseudogene-IN-LTR
3457 15.3 2.4 0.5 Pglac-RPLP2-205-8kup8kdown 7366 7994 (8006) + Hic_asm_15-Gypsy-8551066-1339-5650_LTR Gypsy 77 717 (619) LTR-Pseudogene-IN-LTR
1012 6.9 0.0 0.0 Pglac-RPLP2-205-8kup8kdown 8155 8284 (7716) + Hic_asm_15-Gypsy-8551066-1339-5650_IN Gypsy 4950 5079 (571) LTR-Pseudogene-IN-LTR
2189 8.2 18.4 0.7 Pglac-RPLP2-205-8kup8kdown 8285 8653 (7347) + Hic_asm_15-Gypsy-8551066-1339-5650_IN Gypsy 5217 5650 (0) LTR-Pseudogene-IN-LTR
4294 19.5 3.5 9.4 Pglac-RPLP2-205-8kup8kdown 8676 10007 (5993) + Hic_asm_15-Gypsy-8551066-1339-5650_LTR Gypsy 77 1336 (0) LTR-Pseudogene-IN-LTR
815 7.8 2.3 0.8 Pglac-RPLP2-206-8kup8kdown 7272 7401 (8599) + Hic_asm_15-Gypsy-8551066-1339-5650_LTR Gypsy 77 208 (1128) LTR-Pseudogene-IN-LTR
3065 16.6 0.7 0.3 Pglac-RPLP2-206-8kup8kdown 7420 8000 (8000) + Hic_asm_15-Gypsy-8551066-1339-5650_LTR Gypsy 77 659 (677) LTR-Pseudogene-IN-LTR
3641 10.2 12.3 0.1 Pglac-RPLP2-206-8kup8kdown 8155 8779 (7221) + Hic_asm_15-Gypsy-8551066-1339-5650_IN Gypsy 4950 5650 (0) LTR-Pseudogene-IN-LTR
864 6.9 0.8 0.8 Pglac-RPLP2-206-8kup8kdown 8802 8933 (7067) + Hic_asm_15-Gypsy-8551066-1339-5650_LTR Gypsy 77 208 (1128) LTR-Pseudogene-IN-LTR
3510 20.1 13.5 2.5 Pglac-RPLP2-206-8kup8kdown 8952 10088 (5912) + Hic_asm_15-Gypsy-8551066-1339-5650_LTR Gypsy 77 1336 (0) LTR-Pseudogene-IN-LTR
3355 14.4 0.6 5.8 Pglac-RPLP2-207-8kup8kdown 7317 8001 (7999) + Hic_asm_15-Gypsy-8551066-1339-5650_LTR Gypsy 1 651 (685) LTR-Pseudogene-IN-LTR
3476 9.5 14.7 0.1 Pglac-RPLP2-207-8kup8kdown 8157 8768 (7232) + Hic_asm_15-Gypsy-8551066-1339-5650_IN Gypsy 4950 5650 (0) LTR-Pseudogene-IN-LTR
4074 19.3 9.7 3.5 Pglac-RPLP2-207-8kup8kdown 8769 10022 (5978) + Hic_asm_15-Gypsy-8551066-1339-5650_LTR Gypsy 1 1329 (7) LTR-Pseudogene-IN-LTR
3382 15.7 1.4 4.7 Pglac-RPLP2-208-8kup8kdown 7241 7942 (8058) + Hic_asm_15-Gypsy-8551066-1339-5650_LTR Gypsy 71 750 (586) LTR-Pseudogene-IN-LTR
2000 6.5 1.7 0.0 Pglac-RPLP2-208-8kup8kdown 8021 8312 (7688) + Hic_asm_15-Gypsy-8551066-1339-5650_IN Gypsy 33 329 (5321) LTR-Pseudogene-IN-LTR
4647 4.0 2.0 14.7 Pglac-RPLP2-208-8kup8kdown 8444 9201 (6799) + Hic_asm_15-Gypsy-8551066-1339-5650_IN Gypsy 4977 5650 (0) LTR-Pseudogene-IN-LTR
7394 9.2 7.2 3.2 Pglac-RPLP2-208-8kup8kdown 9228 10445 (5555) + Hic_asm_15-Gypsy-8551066-1339-5650_LTR Gypsy 71 1336 (0) LTR-Pseudogene-IN-LTR
2544 16.5 6.8 1.5 Pglac-RPLP2-209-8kup8kdown 7427 7999 (8001) + Hic_asm_15-Gypsy-8551066-1339-5650_LTR Gypsy 71 673 (663) LTR-Pseudogene-IN-LTR
3103 7.0 1.4 1.2 Pglac-RPLP2-209-8kup8kdown 8002 8419 (7581) + Hic_asm_15-Gypsy-8551066-1339-5650_IN Gypsy 5230 5648 (2) LTR-Pseudogene-IN-LTR
3616 19.3 6.4 14.8 Pglac-RPLP2-209-8kup8kdown 8427 9817 (6183) + Hic_asm_15-Gypsy-8551066-1339-5650_LTR Gypsy 48 1336 (0) LTR-Pseudogene-IN-LTR
3609 14.8 2.9 0.5 Pglac-RPLP2-21-8kup8kdown 7339 7990 (8010) + Hic_asm_15-Gypsy-8551066-1339-5650_LTR Gypsy 77 744 (592) LTR-Pseudogene-IN-LTR
3149 14.6 3.5 6.9 Pglac-RPLP2-21-8kup8kdown 8156 8877 (7123) + Hic_asm_15-Gypsy-8551066-1339-5650_IN Gypsy 4952 5650 (0) LTR-Pseudogene-IN-LTR
4035 19.7 11.5 2.4 Pglac-RPLP2-21-8kup8kdown 8900 10056 (5944) + Hic_asm_15-Gypsy-8551066-1339-5650_LTR Gypsy 77 1336 (0) LTR-Pseudogene-IN-LTR
4526 11.4 1.6 0.6 Pglac-RPLP2-210-8kup8kdown 7293 8000 (8000) + Hic_asm_15-Gypsy-8551066-1339-5650_LTR Gypsy 1 715 (621) LTR-Pseudogene-IN-LTR
3401 11.3 4.6 5.1 Pglac-RPLP2-210-8kup8kdown 8241 8912 (7088) + Hic_asm_15-Gypsy-8551066-1339-5650_IN Gypsy 4982 5650 (0) LTR-Pseudogene-IN-LTR
5542 16.2 6.8 3.6 Pglac-RPLP2-210-8kup8kdown 8913 10208 (5792) + Hic_asm_15-Gypsy-8551066-1339-5650_LTR Gypsy 1 1336 (0) LTR-Pseudogene-IN-LTR
2757 16.0 4.8 2.9 Pglac-RPLP2-211-8kup8kdown 7396 7981 (8019) + Hic_asm_15-Gypsy-8551066-1339-5650_LTR Gypsy 77 673 (663) LTR-Pseudogene-IN-LTR
2454 10.7 4.8 3.6 Pglac-RPLP2-211-8kup8kdown 8002 8417 (7583) + Hic_asm_15-Gypsy-8551066-1339-5650_IN Gypsy 5230 5650 (0) LTR-Pseudogene-IN-LTR
3520 20.5 5.8 10.6 Pglac-RPLP2-211-8kup8kdown 8440 9757 (6243) + Hic_asm_15-Gypsy-8551066-1339-5650_LTR Gypsy 77 1336 (0) LTR-Pseudogene-IN-LTR
3839 13.2 0.3 6.5 Pglac-RPLP2-212-8kup8kdown 7268 7997 (8003) + Hic_asm_15-Gypsy-8551066-1339-5650_LTR Gypsy 1 687 (649) LTR-Pseudogene-IN-LTR
3717 9.3 12.5 0.3 Pglac-RPLP2-212-8kup8kdown 8150 8774 (7226) + Hic_asm_15-Gypsy-8551066-1339-5650_IN Gypsy 4950 5650 (0) LTR-Pseudogene-IN-LTR
4367 17.9 9.6 5.2 Pglac-RPLP2-212-8kup8kdown 8775 10056 (5944) + Hic_asm_15-Gypsy-8551066-1339-5650_LTR Gypsy 1 1336 (0) LTR-Pseudogene-IN-LTR
4649 11.5 1.5 0.5 Pglac-RPLP2-213-8kup8kdown 7272 8008 (7992) + Hic_asm_15-Gypsy-8551066-1339-5650_LTR Gypsy 2 745 (591) LTR-Pseudogene-IN-LTR
2013 6.4 0.0 0.7 Pglac-RPLP2-213-8kup8kdown 8021 8319 (7681) + Hic_asm_15-Gypsy-8551066-1339-5650_IN Gypsy 33 329 (5321) LTR-Pseudogene-IN-LTR
3410 7.3 16.1 0.3 Pglac-RPLP2-213-8kup8kdown 8417 8994 (7006) + Hic_asm_15-Gypsy-8551066-1339-5650_IN Gypsy 4982 5650 (0) LTR-Pseudogene-IN-LTR
4508 16.9 11.9 2.5 Pglac-RPLP2-213-8kup8kdown 8995 10217 (5783) + Hic_asm_15-Gypsy-8551066-1339-5650_LTR Gypsy 1 1336 (0) LTR-Pseudogene-IN-LTR
5467 8.2 10.1 0.8 Pglac-RPLP2-214-8kup8kdown 7090 7944 (8056) + Hic_asm_15-Gypsy-8551066-1339-5650_LTR Gypsy 1 934 (402) LTR-Pseudogene-IN-LTR
1479 8.6 7.3 0.8 Pglac-RPLP2-214-8kup8kdown 8021 8265 (7735) + Hic_asm_15-Gypsy-8551066-1339-5650_IN Gypsy 33 293 (5357) LTR-Pseudogene-IN-LTR
981 5.3 11.7 1.6 Pglac-RPLP2-214-8kup8kdown 8266 8436 (7564) + Hic_asm_15-Gypsy-8551066-1339-5650_IN Gypsy 142 329 (5321) LTR-Pseudogene-IN-LTR
3336 9.2 14.9 3.1 Pglac-RPLP2-214-8kup8kdown 8585 9189 (6811) + Hic_asm_15-Gypsy-8551066-1339-5650_IN Gypsy 4977 5650 (0) LTR-Pseudogene-IN-LTR
8901 6.3 7.2 0.8 Pglac-RPLP2-214-8kup8kdown 9191 10447 (5553) + Hic_asm_15-Gypsy-8551066-1339-5650_LTR Gypsy 1 1336 (0) LTR-Pseudogene-IN-LTR
3113 14.9 1.7 12.7 Pglac-RPLP2-215-8kup8kdown 7238 7998 (8002) + Hic_asm_15-Gypsy-8551066-1339-5650_LTR Gypsy 71 757 (579) LTR-Pseudogene-IN-LTR
2147 5.7 0.0 0.0 Pglac-RPLP2-215-8kup8kdown 8021 8317 (7683) + Hic_asm_15-Gypsy-8551066-1339-5650_IN Gypsy 33 329 (5321) LTR-Pseudogene-IN-LTR
5247 3.1 0.7 7.3 Pglac-RPLP2-215-8kup8kdown 8449 9166 (6834) + Hic_asm_15-Gypsy-8551066-1339-5650_IN Gypsy 4977 5650 (0) LTR-Pseudogene-IN-LTR
6078 14.0 7.7 3.4 Pglac-RPLP2-215-8kup8kdown 9193 10408 (5592) + Hic_asm_15-Gypsy-8551066-1339-5650_LTR Gypsy 71 1336 (0) LTR-Pseudogene-IN-LTR
698 1.1 0.0 0.0 Pglac-RPLP2-216-8kup8kdown 7058 7150 (8850) + Hic_asm_15-Gypsy-8551066-1339-5650_LTR Gypsy 1 93 (1243) LTR-Pseudogene-IN-LTR
5003 8.4 10.8 0.8 Pglac-RPLP2-216-8kup8kdown 7135 7928 (8072) + Hic_asm_15-Gypsy-8551066-1339-5650_LTR Gypsy 24 896 (440) LTR-Pseudogene-IN-LTR
1958 6.5 1.7 0.7 Pglac-RPLP2-216-8kup8kdown 8021 8314 (7686) + Hic_asm_15-Gypsy-8551066-1339-5650_IN Gypsy 33 329 (5321) LTR-Pseudogene-IN-LTR
5735 1.8 1.1 0.0 Pglac-RPLP2-216-8kup8kdown 8451 9112 (6888) + Hic_asm_15-Gypsy-8551066-1339-5650_IN Gypsy 4982 5650 (0) LTR-Pseudogene-IN-LTR
698 1.1 0.0 0.0 Pglac-RPLP2-216-8kup8kdown 9113 9205 (6795) + Hic_asm_15-Gypsy-8551066-1339-5650_LTR Gypsy 1 93 (1243) LTR-Pseudogene-IN-LTR
8821 5.9 6.9 1.1 Pglac-RPLP2-216-8kup8kdown 9190 10430 (5570) + Hic_asm_15-Gypsy-8551066-1339-5650_LTR Gypsy 24 1336 (0) LTR-Pseudogene-IN-LTR
4687 11.7 1.5 0.8 Pglac-RPLP2-217-8kup8kdown 7269 8008 (7992) + Hic_asm_15-Gypsy-8551066-1339-5650_LTR Gypsy 1 745 (591) LTR-Pseudogene-IN-LTR
2045 5.7 0.3 0.7 Pglac-RPLP2-217-8kup8kdown 8021 8318 (7682) + Hic_asm_15-Gypsy-8551066-1339-5650_IN Gypsy 33 329 (5321) LTR-Pseudogene-IN-LTR
3082 12.0 10.3 3.4 Pglac-RPLP2-217-8kup8kdown 8354 9010 (6990) + Hic_asm_15-Gypsy-8551066-1339-5650_IN Gypsy 4950 5650 (0) LTR-Pseudogene-IN-LTR
5360 17.0 6.2 4.4 Pglac-RPLP2-217-8kup8kdown 9011 10324 (5676) + Hic_asm_15-Gypsy-8551066-1339-5650_LTR Gypsy 1 1336 (0) LTR-Pseudogene-IN-LTR
3340 14.7 2.0 5.2 Pglac-RPLP2-218-8kup8kdown 7242 7942 (8058) + Hic_asm_15-Gypsy-8551066-1339-5650_LTR Gypsy 71 750 (586) LTR-Pseudogene-IN-LTR
2008 6.8 0.3 0.7 Pglac-RPLP2-218-8kup8kdown 8021 8318 (7682) + Hic_asm_15-Gypsy-8551066-1339-5650_IN Gypsy 33 329 (5321) LTR-Pseudogene-IN-LTR
1209 19.4 11.8 2.1 Pglac-RPLP2-218-8kup8kdown 8354 8743 (7257) + Hic_asm_15-Gypsy-8551066-1339-5650_IN Gypsy 4950 5376 (274) LTR-Pseudogene-IN-LTR
2903 2.2 1.9 1.9 Pglac-RPLP2-218-8kup8kdown 8743 9108 (6892) + Hic_asm_15-Gypsy-8551066-1339-5650_IN Gypsy 5285 5650 (0) LTR-Pseudogene-IN-LTR
6223 13.2 7.7 3.5 Pglac-RPLP2-218-8kup8kdown 9135 10350 (5650) + Hic_asm_15-Gypsy-8551066-1339-5650_LTR Gypsy 71 1336 (0) LTR-Pseudogene-IN-LTR
4807 10.0 2.0 0.8 Pglac-RPLP2-219-8kup8kdown 7273 8008 (7992) + Hic_asm_15-Gypsy-8551066-1339-5650_LTR Gypsy 1 745 (591) LTR-Pseudogene-IN-LTR
1964 7.4 0.3 0.7 Pglac-RPLP2-219-8kup8kdown 8021 8318 (7682) + Hic_asm_15-Gypsy-8551066-1339-5650_IN Gypsy 33 329 (5321) LTR-Pseudogene-IN-LTR
3272 12.7 4.8 4.8 Pglac-RPLP2-219-8kup8kdown 8472 9140 (6860) + Hic_asm_15-Gypsy-8551066-1339-5650_IN Gypsy 4982 5650 (0) LTR-Pseudogene-IN-LTR
5293 16.3 7.3 3.5 Pglac-RPLP2-219-8kup8kdown 9141 10429 (5571) + Hic_asm_15-Gypsy-8551066-1339-5650_LTR Gypsy 1 1336 (0) LTR-Pseudogene-IN-LTR
698 1.1 0.0 0.0 Pglac-RPLP2-22-8kup8kdown 6960 7052 (8948) + Hic_asm_15-Gypsy-8551066-1339-5650_LTR Gypsy 1 93 (1243) LTR-Pseudogene-IN-LTR
7317 2.6 8.3 1.2 Pglac-RPLP2-22-8kup8kdown 7037 7991 (8009) + Hic_asm_15-Gypsy-8551066-1339-5650_LTR Gypsy 24 1045 (291) LTR-Pseudogene-IN-LTR
2273 3.4 0.0 0.0 Pglac-RPLP2-22-8kup8kdown 8021 8317 (7683) + Hic_asm_15-Gypsy-8551066-1339-5650_IN Gypsy 33 329 (5321) LTR-Pseudogene-IN-LTR
3441 9.9 11.8 1.0 Pglac-RPLP2-22-8kup8kdown 8361 8994 (7006) + Hic_asm_15-Gypsy-8551066-1339-5650_IN Gypsy 4949 5650 (0) LTR-Pseudogene-IN-LTR
698 1.1 0.0 0.0 Pglac-RPLP2-22-8kup8kdown 8995 9087 (6913) + Hic_asm_15-Gypsy-8551066-1339-5650_LTR Gypsy 1 93 (1243) LTR-Pseudogene-IN-LTR
10465 1.1 5.8 0.8 Pglac-RPLP2-22-8kup8kdown 9072 10322 (5678) + Hic_asm_15-Gypsy-8551066-1339-5650_LTR Gypsy 24 1336 (0) LTR-Pseudogene-IN-LTR
3647 13.6 0.6 4.8 Pglac-RPLP2-220-8kup8kdown 7278 7989 (8011) + Hic_asm_15-Gypsy-8551066-1339-5650_LTR Gypsy 1 683 (653) LTR-Pseudogene-IN-LTR
3685 9.8 7.8 0.6 Pglac-RPLP2-220-8kup8kdown 8243 8871 (7129) + Hic_asm_15-Gypsy-8551066-1339-5650_IN Gypsy 4977 5650 (0) LTR-Pseudogene-IN-LTR
1190 9.8 1.1 10.4 Pglac-RPLP2-220-8kup8kdown 8873 9135 (6865) + Hic_asm_15-Gypsy-8551066-1339-5650_LTR Gypsy 1 241 (1095) LTR-Pseudogene-IN-LTR
846 13.9 0.6 1.3 Pglac-RPLP2-220-8kup8kdown 9139 9298 (6702) + Hic_asm_15-Gypsy-8551066-1339-5650_LTR Gypsy 397 555 (781) LTR-Pseudogene-IN-LTR
1159 22.6 18.4 3.8 Pglac-RPLP2-220-8kup8kdown 9547 10232 (5768) + Hic_asm_15-Gypsy-8551066-1339-5650_LTR Gypsy 555 1336 (0) LTR-Pseudogene-IN-LTR
2694 17.8 7.4 4.8 Pglac-RPLP2-221-8kup8kdown 6552 7242 (8758) + Hic_asm_15-Gypsy-8551066-1339-5650_LTR Gypsy 55 762 (574) LTR-Pseudogene-IN-LTR
771 21.3 3.8 16.6 Pglac-RPLP2-221-8kup8kdown 7211 7576 (8424) + Hic_asm_15-Gypsy-8551066-1339-5650_LTR Gypsy 1011 1336 (0) LTR-Pseudogene-IN-LTR
3061 9.0 3.2 0.2 Pglac-RPLP2-221-8kup8kdown 8030 8464 (7536) + Hic_asm_15-Gypsy-8551066-1339-5650_IN Gypsy 5202 5649 (1) LTR-Pseudogene-IN-LTR
2808 18.2 7.6 3.1 Pglac-RPLP2-221-8kup8kdown 8470 9154 (6846) + Hic_asm_15-Gypsy-8551066-1339-5650_LTR Gypsy 48 762 (574) LTR-Pseudogene-IN-LTR
772 22.4 3.0 15.9 Pglac-RPLP2-221-8kup8kdown 9123 9489 (6511) + Hic_asm_15-Gypsy-8551066-1339-5650_LTR Gypsy 1011 1336 (0) LTR-Pseudogene-IN-LTR
2489 18.7 6.4 1.0 Pglac-RPLP2-222-8kup8kdown 7406 7999 (8001) + Hic_asm_15-Gypsy-8551066-1339-5650_LTR Gypsy 48 673 (663) LTR-Pseudogene-IN-LTR
3075 6.1 2.3 0.0 Pglac-RPLP2-222-8kup8kdown 8116 8511 (7489) + Hic_asm_15-Gypsy-8551066-1339-5650_IN Gypsy 5246 5650 (0) LTR-Pseudogene-IN-LTR
1946 20.3 12.5 9.8 Pglac-RPLP2-222-8kup8kdown 8588 9430 (6570) + Hic_asm_15-Gypsy-8551066-1339-5650_LTR Gypsy 474 1336 (0) LTR-Pseudogene-IN-LTR
6872 2.6 9.3 1.1 Pglac-RPLP2-225-8kup8kdown 7103 7993 (8007) + Hic_asm_15-Gypsy-8551066-1339-5650_LTR Gypsy 1 963 (373) LTR-Pseudogene-IN-LTR
2126 5.7 0.0 0.0 Pglac-RPLP2-225-8kup8kdown 8021 8317 (7683) + Hic_asm_15-Gypsy-8551066-1339-5650_IN Gypsy 33 329 (5321) LTR-Pseudogene-IN-LTR
3376 10.7 11.8 0.4 Pglac-RPLP2-225-8kup8kdown 8362 8991 (7009) + Hic_asm_15-Gypsy-8551066-1339-5650_IN Gypsy 4950 5650 (0) LTR-Pseudogene-IN-LTR
10308 1.9 6.2 0.5 Pglac-RPLP2-225-8kup8kdown 8992 10255 (5745) + Hic_asm_15-Gypsy-8551066-1339-5650_LTR Gypsy 1 1336 (0) LTR-Pseudogene-IN-LTR
1474 19.0 8.9 1.1 Pglac-RPLP2-227-8kup8kdown 6648 7063 (8937) + Hic_asm_15-Gypsy-8551066-1339-5650_LTR Gypsy 48 495 (841) LTR-Pseudogene-IN-LTR
1215 13.2 1.1 0.0 Pglac-RPLP2-227-8kup8kdown 7811 7999 (8001) + Hic_asm_15-Gypsy-8551066-1339-5650_LTR Gypsy 483 673 (663) LTR-Pseudogene-IN-LTR
3012 6.3 2.3 0.5 Pglac-RPLP2-227-8kup8kdown 8060 8457 (7543) + Hic_asm_15-Gypsy-8551066-1339-5650_IN Gypsy 5246 5650 (0) LTR-Pseudogene-IN-LTR
3224 20.6 5.3 19.3 Pglac-RPLP2-227-8kup8kdown 8463 9923 (6077) + Hic_asm_15-Gypsy-8551066-1339-5650_LTR Gypsy 48 1336 (0) LTR-Pseudogene-IN-LTR
2288 19.2 6.6 2.8 Pglac-RPLP2-228-8kup8kdown 7411 8000 (8000) + Hic_asm_15-Gypsy-8551066-1339-5650_LTR Gypsy 48 659 (677) LTR-Pseudogene-IN-LTR
925 11.1 1.3 4.8 Pglac-RPLP2-228-8kup8kdown 8001 8152 (7848) + Hic_asm_15-Gypsy-8551066-1339-5650_IN Gypsy 5228 5374 (276) LTR-Pseudogene-IN-LTR
2121 4.7 0.0 0.0 Pglac-RPLP2-228-8kup8kdown 8074 8329 (7671) + Hic_asm_15-Gypsy-8551066-1339-5650_IN Gypsy 5395 5650 (0) LTR-Pseudogene-IN-LTR
2444 18.6 6.5 2.7 Pglac-RPLP2-228-8kup8kdown 8335 8938 (7062) + Hic_asm_15-Gypsy-8551066-1339-5650_LTR Gypsy 48 673 (663) LTR-Pseudogene-IN-LTR
964 10.8 1.3 4.6 Pglac-RPLP2-228-8kup8kdown 9215 9370 (6630) + Hic_asm_15-Gypsy-8551066-1339-5650_IN Gypsy 5224 5374 (276) LTR-Pseudogene-IN-LTR
2121 4.7 0.0 0.0 Pglac-RPLP2-228-8kup8kdown 9292 9547 (6453) + Hic_asm_15-Gypsy-8551066-1339-5650_IN Gypsy 5395 5650 (0) LTR-Pseudogene-IN-LTR
2456 18.3 8.5 2.6 Pglac-RPLP2-228-8kup8kdown 9553 10175 (5825) + Hic_asm_15-Gypsy-8551066-1339-5650_LTR Gypsy 48 706 (630) LTR-Pseudogene-IN-LTR
703 20.6 7.8 0.8 Pglac-RPLP2-228-8kup8kdown 10431 10660 (5340) + Hic_asm_15-Gypsy-8551066-1339-5650_LTR Gypsy 1091 1336 (0) LTR-Pseudogene-IN-LTR
4174 10.0 3.2 8.1 Pglac-RPLP2-229-8kup8kdown 7247 7998 (8002) + Hic_asm_15-Gypsy-8551066-1339-5650_LTR Gypsy 1 718 (618) LTR-Pseudogene-IN-LTR
3880 6.6 13.3 1.0 Pglac-RPLP2-229-8kup8kdown 8260 8860 (7140) + Hic_asm_15-Gypsy-8551066-1339-5650_IN Gypsy 4977 5650 (0) LTR-Pseudogene-IN-LTR
4182 10.5 3.4 7.9 Pglac-RPLP2-229-8kup8kdown 8861 9624 (6376) + Hic_asm_15-Gypsy-8551066-1339-5650_LTR Gypsy 1 732 (604) LTR-Pseudogene-IN-LTR
782 12.6 3.4 1.1 Pglac-RPLP2-229-8kup8kdown 9962 10138 (5862) + Hic_asm_15-Gypsy-8551066-1339-5650_LTR Gypsy 1156 1336 (0) LTR-Pseudogene-IN-LTR
7387 0.8 8.1 0.2 Pglac-RPLP2-23-8kup8kdown 7119 8000 (8000) + Hic_asm_15-Gypsy-8551066-1339-5650_LTR Gypsy 1 951 (385) LTR-Pseudogene-IN-LTR
2207 3.7 0.0 0.0 Pglac-RPLP2-23-8kup8kdown 8021 8317 (7683) + Hic_asm_15-Gypsy-8551066-1339-5650_IN Gypsy 33 329 (5321) LTR-Pseudogene-IN-LTR
3464 12.1 7.7 1.4 Pglac-RPLP2-23-8kup8kdown 8361 9021 (6979) + Hic_asm_15-Gypsy-8551066-1339-5650_IN Gypsy 4949 5650 (0) LTR-Pseudogene-IN-LTR
10706 1.3 5.6 0.5 Pglac-RPLP2-23-8kup8kdown 9022 10292 (5708) + Hic_asm_15-Gypsy-8551066-1339-5650_LTR Gypsy 1 1336 (0) LTR-Pseudogene-IN-LTR
4576 9.9 4.9 0.8 Pglac-RPLP2-230-8kup8kdown 7293 8008 (7992) + Hic_asm_15-Gypsy-8551066-1339-5650_LTR Gypsy 1 745 (591) LTR-Pseudogene-IN-LTR
3546 12.4 4.2 4.3 Pglac-RPLP2-230-8kup8kdown 8212 8886 (7114) + Hic_asm_15-Gypsy-8551066-1339-5650_IN Gypsy 4977 5650 (0) LTR-Pseudogene-IN-LTR
2801 9.2 2.1 8.1 Pglac-RPLP2-230-8kup8kdown 8887 9408 (6592) + Hic_asm_15-Gypsy-8551066-1339-5650_LTR Gypsy 1 493 (843) LTR-Pseudogene-IN-LTR
1754 22.6 10.7 4.8 Pglac-RPLP2-230-8kup8kdown 10644 11446 (4554) + Hic_asm_15-Gypsy-8551066-1339-5650_LTR Gypsy 489 1336 (0) LTR-Pseudogene-IN-LTR
3222 15.2 0.7 0.5 Pglac-RPLP2-233-8kup8kdown 7419 8000 (8000) + Hic_asm_15-Gypsy-8551066-1339-5650_LTR Gypsy 77 659 (677) LTR-Pseudogene-IN-LTR
1008 14.0 23.3 2.5 Pglac-RPLP2-233-8kup8kdown 8157 8456 (7544) + Hic_asm_15-Gypsy-8551066-1339-5650_IN Gypsy 4950 5310 (340) LTR-Pseudogene-IN-LTR
2976 7.0 1.5 0.5 Pglac-RPLP2-233-8kup8kdown 11654 12043 (3957) + Hic_asm_15-Gypsy-8551066-1339-5650_IN Gypsy 5257 5650 (0) LTR-Pseudogene-IN-LTR
860 5.4 0.8 1.5 Pglac-RPLP2-233-8kup8kdown 12066 12196 (3804) + Hic_asm_15-Gypsy-8551066-1339-5650_LTR Gypsy 77 206 (1130) LTR-Pseudogene-IN-LTR
4296 18.9 9.8 3.1 Pglac-RPLP2-233-8kup8kdown 12222 13404 (2596) + Hic_asm_15-Gypsy-8551066-1339-5650_LTR Gypsy 77 1336 (0) LTR-Pseudogene-IN-LTR
3305 14.7 2.7 0.8 Pglac-RPLP2-234-8kup8kdown 7370 7994 (8006) + Hic_asm_15-Gypsy-8551066-1339-5650_LTR Gypsy 48 684 (652) LTR-Pseudogene-IN-LTR
3690 9.3 12.5 0.4 Pglac-RPLP2-234-8kup8kdown 8155 8780 (7220) + Hic_asm_15-Gypsy-8551066-1339-5650_IN Gypsy 4950 5650 (0) LTR-Pseudogene-IN-LTR
4097 18.4 10.1 5.6 Pglac-RPLP2-234-8kup8kdown 8781 10062 (5938) + Hic_asm_15-Gypsy-8551066-1339-5650_LTR Gypsy 1 1336 (0) LTR-Pseudogene-IN-LTR
2011 18.6 3.4 1.2 Pglac-RPLP2-235-8kup8kdown 7532 8000 (8000) + Hic_asm_15-Gypsy-8551066-1339-5650_LTR Gypsy 181 659 (677) LTR-Pseudogene-IN-LTR
928 11.1 1.3 4.8 Pglac-RPLP2-235-8kup8kdown 8001 8152 (7848) + Hic_asm_15-Gypsy-8551066-1339-5650_IN Gypsy 5228 5374 (276) LTR-Pseudogene-IN-LTR
2065 5.5 0.0 0.0 Pglac-RPLP2-235-8kup8kdown 8074 8329 (7671) + Hic_asm_15-Gypsy-8551066-1339-5650_IN Gypsy 5395 5650 (0) LTR-Pseudogene-IN-LTR
2258 22.3 17.1 2.3 Pglac-RPLP2-235-8kup8kdown 8415 9424 (6576) + Hic_asm_15-Gypsy-8551066-1339-5650_LTR Gypsy 181 1336 (0) LTR-Pseudogene-IN-LTR
4579 9.6 0.3 0.7 Pglac-RPLP2-236-8kup8kdown 7308 7997 (8003) + Hic_asm_15-Gypsy-8551066-1339-5650_LTR Gypsy 1 687 (649) LTR-Pseudogene-IN-LTR
3246 5.0 0.8 0.0 Pglac-RPLP2-236-8kup8kdown 8294 8695 (7305) + Hic_asm_15-Gypsy-8551066-1339-5650_IN Gypsy 5246 5650 (0) LTR-Pseudogene-IN-LTR
4865 17.0 10.3 2.8 Pglac-RPLP2-236-8kup8kdown 8696 9940 (6060) + Hic_asm_15-Gypsy-8551066-1339-5650_LTR Gypsy 1 1336 (0) LTR-Pseudogene-IN-LTR
3636 14.2 0.6 5.5 Pglac-RPLP2-237-8kup8kdown 7278 7998 (8002) + Hic_asm_15-Gypsy-8551066-1339-5650_LTR Gypsy 1 687 (649) LTR-Pseudogene-IN-LTR
3473 13.2 4.6 3.9 Pglac-RPLP2-237-8kup8kdown 8155 8850 (7150) + Hic_asm_15-Gypsy-8551066-1339-5650_IN Gypsy 4950 5650 (0) LTR-Pseudogene-IN-LTR
4475 17.8 9.1 5.5 Pglac-RPLP2-237-8kup8kdown 8851 10143 (5857) + Hic_asm_15-Gypsy-8551066-1339-5650_LTR Gypsy 1 1336 (0) LTR-Pseudogene-IN-LTR
3894 12.9 1.8 5.4 Pglac-RPLP2-238-8kup8kdown 7267 8000 (8000) + Hic_asm_15-Gypsy-8551066-1339-5650_LTR Gypsy 15 723 (613) LTR-Pseudogene-IN-LTR
3732 11.7 7.2 0.9 Pglac-RPLP2-238-8kup8kdown 8159 8814 (7186) + Hic_asm_15-Gypsy-8551066-1339-5650_IN Gypsy 4952 5648 (2) LTR-Pseudogene-IN-LTR
3955 19.6 10.7 1.8 Pglac-RPLP2-238-8kup8kdown 8839 9997 (6003) + Hic_asm_15-Gypsy-8551066-1339-5650_LTR Gypsy 77 1336 (0) LTR-Pseudogene-IN-LTR
698 1.1 0.0 0.0 Pglac-RPLP2-239-8kup8kdown 7040 7132 (8868) + Hic_asm_15-Gypsy-8551066-1339-5650_LTR Gypsy 1 93 (1243) LTR-Pseudogene-IN-LTR
5114 9.0 11.8 1.1 Pglac-RPLP2-239-8kup8kdown 7117 7966 (8034) + Hic_asm_15-Gypsy-8551066-1339-5650_LTR Gypsy 24 963 (373) LTR-Pseudogene-IN-LTR
2132 5.4 0.0 0.0 Pglac-RPLP2-239-8kup8kdown 8021 8317 (7683) + Hic_asm_15-Gypsy-8551066-1339-5650_IN Gypsy 33 329 (5321) LTR-Pseudogene-IN-LTR
1008 0.0 0.0 0.0 Pglac-RPLP2-239-8kup8kdown 8327 8443 (7557) + Hic_asm_15-Gypsy-8551066-1339-5650_LTR Gypsy 1219 1335 (1) LTR-Pseudogene-IN-LTR
698 1.1 0.0 0.0 Pglac-RPLP2-24-8kup8kdown 7044 7136 (8864) + Hic_asm_15-Gypsy-8551066-1339-5650_LTR Gypsy 1 93 (1243) LTR-Pseudogene-IN-LTR
6736 1.9 8.6 0.3 Pglac-RPLP2-24-8kup8kdown 7121 7959 (8041) + Hic_asm_15-Gypsy-8551066-1339-5650_LTR Gypsy 24 931 (405) LTR-Pseudogene-IN-LTR
2169 5.0 0.0 0.0 Pglac-RPLP2-24-8kup8kdown 8021 8317 (7683) + Hic_asm_15-Gypsy-8551066-1339-5650_IN Gypsy 33 329 (5321) LTR-Pseudogene-IN-LTR
5561 2.4 1.9 0.1 Pglac-RPLP2-24-8kup8kdown 8474 9139 (6861) + Hic_asm_15-Gypsy-8551066-1339-5650_IN Gypsy 4973 5650 (0) LTR-Pseudogene-IN-LTR
698 1.1 0.0 0.0 Pglac-RPLP2-24-8kup8kdown 9140 9232 (6768) + Hic_asm_15-Gypsy-8551066-1339-5650_LTR Gypsy 1 93 (1243) LTR-Pseudogene-IN-LTR
10171 1.9 6.2 0.5 Pglac-RPLP2-24-8kup8kdown 9217 10459 (5541) + Hic_asm_15-Gypsy-8551066-1339-5650_LTR Gypsy 24 1336 (0) LTR-Pseudogene-IN-LTR
4532 11.1 1.8 0.7 Pglac-RPLP2-240-8kup8kdown 7286 8000 (8000) + Hic_asm_15-Gypsy-8551066-1339-5650_LTR Gypsy 1 723 (613) LTR-Pseudogene-IN-LTR
1884 5.3 4.2 0.7 Pglac-RPLP2-240-8kup8kdown 8021 8303 (7697) + Hic_asm_15-Gypsy-8551066-1339-5650_IN Gypsy 33 325 (5325) LTR-Pseudogene-IN-LTR
3194 14.3 4.4 4.8 Pglac-RPLP2-240-8kup8kdown 8456 9131 (6869) + Hic_asm_15-Gypsy-8551066-1339-5650_IN Gypsy 4977 5650 (0) LTR-Pseudogene-IN-LTR
4229 12.3 3.5 0.7 Pglac-RPLP2-240-8kup8kdown 9132 9843 (6157) + Hic_asm_15-Gypsy-8551066-1339-5650_LTR Gypsy 1 732 (604) LTR-Pseudogene-IN-LTR
820 8.8 5.8 1.1 Pglac-RPLP2-240-8kup8kdown 10175 10346 (5654) + Hic_asm_15-Gypsy-8551066-1339-5650_LTR Gypsy 1157 1336 (0) LTR-Pseudogene-IN-LTR
3467 13.6 0.4 6.5 Pglac-RPLP2-241-8kup8kdown 7312 8001 (7999) + Hic_asm_15-Gypsy-8551066-1339-5650_LTR Gypsy 1 651 (685) LTR-Pseudogene-IN-LTR
3613 9.9 12.3 0.4 Pglac-RPLP2-241-8kup8kdown 8156 8781 (7219) + Hic_asm_15-Gypsy-8551066-1339-5650_IN Gypsy 4950 5649 (1) LTR-Pseudogene-IN-LTR
3716 18.1 15.1 2.1 Pglac-RPLP2-241-8kup8kdown 9283 10400 (5600) + Hic_asm_15-Gypsy-8551066-1339-5650_LTR Gypsy 77 1336 (0) LTR-Pseudogene-IN-LTR
1978 19.5 3.5 1.4 Pglac-RPLP2-243-8kup8kdown 7532 8010 (7990) + Hic_asm_15-Gypsy-8551066-1339-5650_LTR Gypsy 181 669 (667) LTR-Pseudogene-IN-LTR
878 13.2 0.7 3.5 Pglac-RPLP2-243-8kup8kdown 8002 8150 (7850) + Hic_asm_15-Gypsy-8551066-1339-5650_IN Gypsy 5230 5374 (276) LTR-Pseudogene-IN-LTR
2077 5.1 0.0 0.0 Pglac-RPLP2-243-8kup8kdown 8071 8323 (7677) + Hic_asm_15-Gypsy-8551066-1339-5650_IN Gypsy 5394 5646 (4) LTR-Pseudogene-IN-LTR
2173 20.2 5.8 1.0 Pglac-RPLP2-243-8kup8kdown 8369 8924 (7076) + Hic_asm_15-Gypsy-8551066-1339-5650_LTR Gypsy 125 706 (630) LTR-Pseudogene-IN-LTR
720 20.5 7.4 0.4 Pglac-RPLP2-243-8kup8kdown 9180 9409 (6591) + Hic_asm_15-Gypsy-8551066-1339-5650_LTR Gypsy 1091 1336 (0) LTR-Pseudogene-IN-LTR
6418 2.5 0.0 0.8 Pglac-RPLP2-244-8kup8kdown 7236 7998 (8002) + Hic_asm_15-Gypsy-8551066-1339-5650_LTR Gypsy 1 757 (579) LTR-Pseudogene-IN-LTR
1874 5.1 7.6 0.0 Pglac-RPLP2-244-8kup8kdown 8021 8296 (7704) + Hic_asm_15-Gypsy-8551066-1339-5650_IN Gypsy 33 329 (5321) LTR-Pseudogene-IN-LTR
3535 10.0 11.5 0.6 Pglac-RPLP2-244-8kup8kdown 8340 8972 (7028) + Hic_asm_15-Gypsy-8551066-1339-5650_IN Gypsy 4949 5650 (0) LTR-Pseudogene-IN-LTR
10703 1.3 5.6 0.4 Pglac-RPLP2-244-8kup8kdown 8973 10242 (5758) + Hic_asm_15-Gypsy-8551066-1339-5650_LTR Gypsy 1 1336 (0) LTR-Pseudogene-IN-LTR
4065 13.3 1.0 5.2 Pglac-RPLP2-245-8kup8kdown 7233 8008 (7992) + Hic_asm_15-Gypsy-8551066-1339-5650_LTR Gypsy 1 745 (591) LTR-Pseudogene-IN-LTR
3403 8.7 16.7 0.5 Pglac-RPLP2-245-8kup8kdown 8211 8790 (7210) + Hic_asm_15-Gypsy-8551066-1339-5650_IN Gypsy 4977 5650 (0) LTR-Pseudogene-IN-LTR
3889 13.6 2.6 4.1 Pglac-RPLP2-245-8kup8kdown 8791 9533 (6467) + Hic_asm_15-Gypsy-8551066-1339-5650_LTR Gypsy 1 732 (604) LTR-Pseudogene-IN-LTR
755 18.9 3.7 3.2 Pglac-RPLP2-245-8kup8kdown 9749 9994 (6006) + Hic_asm_15-Gypsy-8551066-1339-5650_LTR Gypsy 1090 1336 (0) LTR-Pseudogene-IN-LTR
6531 1.2 0.0 0.1 Pglac-RPLP2-246-8kup8kdown 7263 8008 (7992) + Hic_asm_15-Gypsy-8551066-1339-5650_LTR Gypsy 1 745 (591) LTR-Pseudogene-IN-LTR
2186 4.7 0.0 0.0 Pglac-RPLP2-246-8kup8kdown 8021 8317 (7683) + Hic_asm_15-Gypsy-8551066-1339-5650_IN Gypsy 33 329 (5321) LTR-Pseudogene-IN-LTR
3502 9.3 12.4 1.0 Pglac-RPLP2-246-8kup8kdown 8361 8991 (7009) + Hic_asm_15-Gypsy-8551066-1339-5650_IN Gypsy 4949 5650 (0) LTR-Pseudogene-IN-LTR
10622 1.4 5.8 0.5 Pglac-RPLP2-246-8kup8kdown 8992 10260 (5740) + Hic_asm_15-Gypsy-8551066-1339-5650_LTR Gypsy 1 1336 (0) LTR-Pseudogene-IN-LTR
2008 18.9 3.4 2.8 Pglac-RPLP2-248-8kup8kdown 7517 8011 (7989) + Hic_asm_15-Gypsy-8551066-1339-5650_LTR Gypsy 181 678 (658) LTR-Pseudogene-IN-LTR
883 13.2 0.7 2.1 Pglac-RPLP2-248-8kup8kdown 8002 8148 (7852) + Hic_asm_15-Gypsy-8551066-1339-5650_IN Gypsy 5230 5374 (276) LTR-Pseudogene-IN-LTR
2124 4.7 0.0 0.0 Pglac-RPLP2-248-8kup8kdown 8069 8325 (7675) + Hic_asm_15-Gypsy-8551066-1339-5650_IN Gypsy 5394 5650 (0) LTR-Pseudogene-IN-LTR
2877 16.8 1.1 2.9 Pglac-RPLP2-248-8kup8kdown 8348 8954 (7046) + Hic_asm_15-Gypsy-8551066-1339-5650_LTR Gypsy 77 673 (663) LTR-Pseudogene-IN-LTR
873 12.2 2.0 2.6 Pglac-RPLP2-248-8kup8kdown 9231 9382 (6618) + Hic_asm_15-Gypsy-8551066-1339-5650_IN Gypsy 5224 5374 (276) LTR-Pseudogene-IN-LTR
2103 5.1 0.0 0.0 Pglac-RPLP2-248-8kup8kdown 9304 9559 (6441) + Hic_asm_15-Gypsy-8551066-1339-5650_IN Gypsy 5395 5650 (0) LTR-Pseudogene-IN-LTR
2121 18.8 5.1 1.1 Pglac-RPLP2-248-8kup8kdown 9645 10150 (5850) + Hic_asm_15-Gypsy-8551066-1339-5650_LTR Gypsy 181 706 (630) LTR-Pseudogene-IN-LTR
732 21.9 5.5 0.8 Pglac-RPLP2-248-8kup8kdown 10956 11190 (4810) + Hic_asm_15-Gypsy-8551066-1339-5650_LTR Gypsy 1091 1336 (0) LTR-Pseudogene-IN-LTR
2829 17.2 4.9 3.1 Pglac-RPLP2-249-8kup8kdown 7336 7994 (8006) + Hic_asm_15-Gypsy-8551066-1339-5650_LTR Gypsy 48 717 (619) LTR-Pseudogene-IN-LTR
3068 6.5 1.5 1.0 Pglac-RPLP2-249-8kup8kdown 8069 8471 (7529) + Hic_asm_15-Gypsy-8551066-1339-5650_IN Gypsy 5246 5650 (0) LTR-Pseudogene-IN-LTR
3161 19.5 16.7 2.2 Pglac-RPLP2-249-8kup8kdown 8477 9605 (6395) + Hic_asm_15-Gypsy-8551066-1339-5650_LTR Gypsy 48 1336 (0) LTR-Pseudogene-IN-LTR
6819 1.2 8.7 0.1 Pglac-RPLP2-25-8kup8kdown 7134 7958 (8042) + Hic_asm_15-Gypsy-8551066-1339-5650_LTR Gypsy 1 896 (440) LTR-Pseudogene-IN-LTR
2269 3.4 0.0 0.0 Pglac-RPLP2-25-8kup8kdown 8021 8317 (7683) + Hic_asm_15-Gypsy-8551066-1339-5650_IN Gypsy 33 329 (5321) LTR-Pseudogene-IN-LTR
3481 9.9 14.4 0.6 Pglac-RPLP2-25-8kup8kdown 8361 8977 (7023) + Hic_asm_15-Gypsy-8551066-1339-5650_IN Gypsy 4949 5650 (0) LTR-Pseudogene-IN-LTR
8633 1.3 7.0 0.4 Pglac-RPLP2-25-8kup8kdown 8978 10001 (5999) + Hic_asm_15-Gypsy-8551066-1339-5650_LTR Gypsy 1 1092 (244) LTR-Pseudogene-IN-LTR
4535 10.0 0.3 0.7 Pglac-RPLP2-250-8kup8kdown 7308 7993 (8007) + Hic_asm_15-Gypsy-8551066-1339-5650_LTR Gypsy 1 683 (653) LTR-Pseudogene-IN-LTR
3179 6.8 21.3 0.5 Pglac-RPLP2-250-8kup8kdown 8210 8767 (7233) + Hic_asm_15-Gypsy-8551066-1339-5650_IN Gypsy 4977 5650 (0) LTR-Pseudogene-IN-LTR
5047 17.7 7.0 3.5 Pglac-RPLP2-250-8kup8kdown 8768 10060 (5940) + Hic_asm_15-Gypsy-8551066-1339-5650_LTR Gypsy 1 1336 (0) LTR-Pseudogene-IN-LTR
4735 11.3 1.5 0.5 Pglac-RPLP2-251-8kup8kdown 7271 8001 (7999) + Hic_asm_15-Gypsy-8551066-1339-5650_LTR Gypsy 1 738 (598) LTR-Pseudogene-IN-LTR
2072 5.7 0.3 0.7 Pglac-RPLP2-251-8kup8kdown 8032 8329 (7671) + Hic_asm_15-Gypsy-8551066-1339-5650_IN Gypsy 33 329 (5321) LTR-Pseudogene-IN-LTR
3709 8.6 13.1 1.9 Pglac-RPLP2-251-8kup8kdown 8422 9049 (6951) + Hic_asm_15-Gypsy-8551066-1339-5650_IN Gypsy 4954 5650 (0) LTR-Pseudogene-IN-LTR
4331 12.3 3.2 0.6 Pglac-RPLP2-251-8kup8kdown 9050 9762 (6238) + Hic_asm_15-Gypsy-8551066-1339-5650_LTR Gypsy 1 732 (604) LTR-Pseudogene-IN-LTR
784 9.3 5.2 1.1 Pglac-RPLP2-251-8kup8kdown 10095 10267 (5733) + Hic_asm_15-Gypsy-8551066-1339-5650_LTR Gypsy 1157 1336 (0) LTR-Pseudogene-IN-LTR
4267 10.3 1.8 0.5 Pglac-RPLP2-252-8kup8kdown 7344 8008 (7992) + Hic_asm_15-Gypsy-8551066-1339-5650_LTR Gypsy 1 674 (662) LTR-Pseudogene-IN-LTR
3944 11.9 4.1 0.7 Pglac-RPLP2-252-8kup8kdown 8213 8864 (7136) + Hic_asm_15-Gypsy-8551066-1339-5650_IN Gypsy 4977 5650 (0) LTR-Pseudogene-IN-LTR
2871 7.7 0.2 0.2 Pglac-RPLP2-252-8kup8kdown 8865 9282 (6718) + Hic_asm_15-Gypsy-8551066-1339-5650_LTR Gypsy 1 418 (918) LTR-Pseudogene-IN-LTR
1687 13.0 8.3 0.6 Pglac-RPLP2-252-8kup8kdown 12521 12821 (3179) + Hic_asm_15-Gypsy-8551066-1339-5650_LTR Gypsy 409 732 (604) LTR-Pseudogene-IN-LTR
810 13.2 3.2 3.2 Pglac-RPLP2-252-8kup8kdown 13299 13517 (2483) + Hic_asm_15-Gypsy-8551066-1339-5650_LTR Gypsy 1118 1336 (0) LTR-Pseudogene-IN-LTR
2327 16.0 1.4 0.7 Pglac-RPLP2-253-8kup8kdown 7578 7998 (8002) + Hic_asm_15-Gypsy-8551066-1339-5650_LTR Gypsy 264 687 (649) LTR-Pseudogene-IN-LTR
4293 9.5 2.1 2.9 Pglac-RPLP2-253-8kup8kdown 8158 8863 (7137) + Hic_asm_15-Gypsy-8551066-1339-5650_IN Gypsy 4950 5650 (0) LTR-Pseudogene-IN-LTR
3781 14.2 2.9 2.5 Pglac-RPLP2-253-8kup8kdown 8864 9592 (6408) + Hic_asm_15-Gypsy-8551066-1339-5650_LTR Gypsy 1 732 (604) LTR-Pseudogene-IN-LTR
728 16.1 4.8 2.3 Pglac-RPLP2-253-8kup8kdown 9844 10053 (5947) + Hic_asm_15-Gypsy-8551066-1339-5650_LTR Gypsy 1122 1336 (0) LTR-Pseudogene-IN-LTR
3789 12.7 0.4 5.8 Pglac-RPLP2-254-8kup8kdown 7269 7977 (8023) + Hic_asm_15-Gypsy-8551066-1339-5650_LTR Gypsy 1 673 (663) LTR-Pseudogene-IN-LTR
1943 9.0 22.7 1.0 Pglac-RPLP2-254-8kup8kdown 8212 8625 (7375) + Hic_asm_15-Gypsy-8551066-1339-5650_IN Gypsy 4977 5479 (171) LTR-Pseudogene-IN-LTR
869 17.4 4.2 5.0 Pglac-RPLP2-254-8kup8kdown 8998 9258 (6742) + Hic_asm_15-Gypsy-8551066-1339-5650_LTR Gypsy 1078 1336 (0) LTR-Pseudogene-IN-LTR
5068 9.7 1.5 0.3 Pglac-RPLP2-255-8kup8kdown 7273 8008 (7992) + Hic_asm_15-Gypsy-8551066-1339-5650_LTR Gypsy 1 745 (591) LTR-Pseudogene-IN-LTR
1942 8.7 0.6 0.6 Pglac-RPLP2-255-8kup8kdown 8013 8324 (7676) + Hic_asm_15-Gypsy-8551066-1339-5650_IN Gypsy 18 329 (5321) LTR-Pseudogene-IN-LTR
920 8.5 0.7 6.1 Pglac-RPLP2-255-8kup8kdown 8543 8680 (7320) + Hic_asm_15-Gypsy-8551066-1339-5650_IN Gypsy 5246 5376 (274) LTR-Pseudogene-IN-LTR
3025 3.3 0.5 0.8 Pglac-RPLP2-255-8kup8kdown 8680 9046 (6954) + Hic_asm_15-Gypsy-8551066-1339-5650_IN Gypsy 5285 5650 (0) LTR-Pseudogene-IN-LTR
5028 16.9 9.5 2.0 Pglac-RPLP2-255-8kup8kdown 9047 10291 (5709) + Hic_asm_15-Gypsy-8551066-1339-5650_LTR Gypsy 1 1336 (0) LTR-Pseudogene-IN-LTR
3673 14.4 0.4 5.5 Pglac-RPLP2-256-8kup8kdown 7277 7998 (8002) + Hic_asm_15-Gypsy-8551066-1339-5650_LTR Gypsy 1 687 (649) LTR-Pseudogene-IN-LTR
4030 11.8 2.4 3.4 Pglac-RPLP2-256-8kup8kdown 8153 8860 (7140) + Hic_asm_15-Gypsy-8551066-1339-5650_IN Gypsy 4950 5650 (0) LTR-Pseudogene-IN-LTR
2144 13.7 0.4 8.5 Pglac-RPLP2-256-8kup8kdown 8861 9330 (6670) + Hic_asm_15-Gypsy-8551066-1339-5650_LTR Gypsy 1 435 (901) LTR-Pseudogene-IN-LTR
2140 20.6 15.7 2.7 Pglac-RPLP2-256-8kup8kdown 11299 12099 (3901) + Hic_asm_15-Gypsy-8551066-1339-5650_LTR Gypsy 434 1336 (0) LTR-Pseudogene-IN-LTR
4679 11.8 1.5 0.5 Pglac-RPLP2-257-8kup8kdown 7271 8008 (7992) + Hic_asm_15-Gypsy-8551066-1339-5650_LTR Gypsy 1 745 (591) LTR-Pseudogene-IN-LTR
1978 7.4 0.3 0.7 Pglac-RPLP2-257-8kup8kdown 8021 8318 (7682) + Hic_asm_15-Gypsy-8551066-1339-5650_IN Gypsy 33 329 (5321) LTR-Pseudogene-IN-LTR
3228 13.0 4.5 4.9 Pglac-RPLP2-257-8kup8kdown 10696 11367 (4633) + Hic_asm_15-Gypsy-8551066-1339-5650_IN Gypsy 4982 5650 (0) LTR-Pseudogene-IN-LTR
4227 12.7 3.2 0.7 Pglac-RPLP2-257-8kup8kdown 11368 12081 (3919) + Hic_asm_15-Gypsy-8551066-1339-5650_LTR Gypsy 1 732 (604) LTR-Pseudogene-IN-LTR
838 10.2 5.0 1.6 Pglac-RPLP2-257-8kup8kdown 12411 12590 (3410) + Hic_asm_15-Gypsy-8551066-1339-5650_LTR Gypsy 1151 1336 (0) LTR-Pseudogene-IN-LTR
3556 14.1 10.3 4.1 Pglac-RPLP2-258-8kup8kdown 7178 7954 (8046) + Hic_asm_15-Gypsy-8551066-1339-5650_LTR Gypsy 71 893 (443) LTR-Pseudogene-IN-LTR
1472 7.4 7.8 0.8 Pglac-RPLP2-258-8kup8kdown 8021 8265 (7735) + Hic_asm_15-Gypsy-8551066-1339-5650_IN Gypsy 33 294 (5356) LTR-Pseudogene-IN-LTR
1383 3.7 0.0 0.5 Pglac-RPLP2-258-8kup8kdown 8266 8455 (7545) + Hic_asm_15-Gypsy-8551066-1339-5650_IN Gypsy 141 329 (5321) LTR-Pseudogene-IN-LTR
5733 1.9 0.8 0.0 Pglac-RPLP2-258-8kup8kdown 8589 9255 (6745) + Hic_asm_15-Gypsy-8551066-1339-5650_IN Gypsy 4979 5650 (0) LTR-Pseudogene-IN-LTR
10624 1.4 5.7 0.7 Pglac-RPLP2-258-8kup8kdown 9256 10528 (5472) + Hic_asm_15-Gypsy-8551066-1339-5650_LTR Gypsy 1 1336 (0) LTR-Pseudogene-IN-LTR
7377 9.8 7.0 2.9 Pglac-RPLP2-258-8kup8kdown 10565 11782 (4218) + Hic_asm_15-Gypsy-8551066-1339-5650_LTR Gypsy 71 1336 (0) LTR-Pseudogene-IN-LTR
2989 15.0 11.5 4.2 Pglac-RPLP2-26-8kup8kdown 7242 7945 (8055) + Hic_asm_15-Gypsy-8551066-1339-5650_LTR Gypsy 71 823 (513) LTR-Pseudogene-IN-LTR
2291 3.0 0.0 0.0 Pglac-RPLP2-26-8kup8kdown 8021 8317 (7683) + Hic_asm_15-Gypsy-8551066-1339-5650_IN Gypsy 33 329 (5321) LTR-Pseudogene-IN-LTR
3435 9.3 12.5 1.0 Pglac-RPLP2-26-8kup8kdown 8361 8990 (7010) + Hic_asm_15-Gypsy-8551066-1339-5650_IN Gypsy 4949 5650 (0) LTR-Pseudogene-IN-LTR
7462 9.4 6.9 2.8 Pglac-RPLP2-26-8kup8kdown 9017 10234 (5766) + Hic_asm_15-Gypsy-8551066-1339-5650_LTR Gypsy 71 1336 (0) LTR-Pseudogene-IN-LTR
3516 13.9 0.6 6.1 Pglac-RPLP2-260-8kup8kdown 7311 7999 (8001) + Hic_asm_15-Gypsy-8551066-1339-5650_LTR Gypsy 21 673 (663) LTR-Pseudogene-IN-LTR
3656 9.8 12.5 0.3 Pglac-RPLP2-260-8kup8kdown 8156 8780 (7220) + Hic_asm_15-Gypsy-8551066-1339-5650_IN Gypsy 4950 5650 (0) LTR-Pseudogene-IN-LTR
3893 13.8 1.9 5.2 Pglac-RPLP2-260-8kup8kdown 8781 9536 (6464) + Hic_asm_15-Gypsy-8551066-1339-5650_LTR Gypsy 1 732 (604) LTR-Pseudogene-IN-LTR
842 19.4 4.3 3.1 Pglac-RPLP2-260-8kup8kdown 9794 10049 (5951) + Hic_asm_15-Gypsy-8551066-1339-5650_LTR Gypsy 1078 1336 (0) LTR-Pseudogene-IN-LTR
3453 13.8 0.4 6.5 Pglac-RPLP2-261-8kup8kdown 7312 8001 (7999) + Hic_asm_15-Gypsy-8551066-1339-5650_LTR Gypsy 1 651 (685) LTR-Pseudogene-IN-LTR
3595 10.1 12.3 0.4 Pglac-RPLP2-261-8kup8kdown 8156 8781 (7219) + Hic_asm_15-Gypsy-8551066-1339-5650_IN Gypsy 4950 5649 (1) LTR-Pseudogene-IN-LTR
3726 18.1 15.0 2.1 Pglac-RPLP2-261-8kup8kdown 9285 10403 (5597) + Hic_asm_15-Gypsy-8551066-1339-5650_LTR Gypsy 77 1336 (0) LTR-Pseudogene-IN-LTR
3613 14.3 2.2 0.3 Pglac-RPLP2-263-8kup8kdown 7366 7994 (8006) + Hic_asm_15-Gypsy-8551066-1339-5650_LTR Gypsy 77 717 (619) LTR-Pseudogene-IN-LTR
3644 9.5 12.0 0.4 Pglac-RPLP2-263-8kup8kdown 8156 8780 (7220) + Hic_asm_15-Gypsy-8551066-1339-5650_IN Gypsy 4950 5646 (4) LTR-Pseudogene-IN-LTR
4138 19.4 9.8 3.2 Pglac-RPLP2-263-8kup8kdown 8808 9992 (6008) + Hic_asm_15-Gypsy-8551066-1339-5650_LTR Gypsy 77 1336 (0) LTR-Pseudogene-IN-LTR
2834 16.4 2.5 2.8 Pglac-RPLP2-264-8kup8kdown 7398 8000 (8000) + Hic_asm_15-Gypsy-8551066-1339-5650_LTR Gypsy 71 671 (665) LTR-Pseudogene-IN-LTR
2506 11.3 3.1 3.3 Pglac-RPLP2-264-8kup8kdown 8002 8423 (7577) + Hic_asm_15-Gypsy-8551066-1339-5650_IN Gypsy 5230 5650 (0) LTR-Pseudogene-IN-LTR
3674 20.1 4.6 12.8 Pglac-RPLP2-264-8kup8kdown 8429 9818 (6182) + Hic_asm_15-Gypsy-8551066-1339-5650_LTR Gypsy 48 1336 (0) LTR-Pseudogene-IN-LTR
3697 13.6 1.8 2.4 Pglac-RPLP2-265-8kup8kdown 7325 7996 (8004) + Hic_asm_15-Gypsy-8551066-1339-5650_LTR Gypsy 77 744 (592) LTR-Pseudogene-IN-LTR
1579 8.0 16.6 1.2 Pglac-RPLP2-265-8kup8kdown 8157 8446 (7554) + Hic_asm_15-Gypsy-8551066-1339-5650_IN Gypsy 4950 5283 (367) LTR-Pseudogene-IN-LTR
3190 15.4 2.6 3.2 Pglac-RPLP2-265-8kup8kdown 8444 9062 (6938) + Hic_asm_15-Gypsy-8551066-1339-5650_LTR Gypsy 148 762 (574) LTR-Pseudogene-IN-LTR
4846 11.2 1.5 0.4 Pglac-RPLP2-266-8kup8kdown 7172 7913 (8087) + Hic_asm_15-Gypsy-8551066-1339-5650_LTR Gypsy 1 750 (586) LTR-Pseudogene-IN-LTR
1981 5.8 2.0 0.7 Pglac-RPLP2-266-8kup8kdown 8021 8313 (7687) + Hic_asm_15-Gypsy-8551066-1339-5650_IN Gypsy 33 329 (5321) LTR-Pseudogene-IN-LTR
3331 12.3 7.8 2.1 Pglac-RPLP2-266-8kup8kdown 8358 9021 (6979) + Hic_asm_15-Gypsy-8551066-1339-5650_IN Gypsy 4950 5650 (0) LTR-Pseudogene-IN-LTR
4217 13.0 3.2 0.6 Pglac-RPLP2-266-8kup8kdown 9022 9734 (6266) + Hic_asm_15-Gypsy-8551066-1339-5650_LTR Gypsy 1 732 (604) LTR-Pseudogene-IN-LTR
791 8.9 5.3 1.1 Pglac-RPLP2-266-8kup8kdown 10067 10237 (5763) + Hic_asm_15-Gypsy-8551066-1339-5650_LTR Gypsy 1156 1333 (3) LTR-Pseudogene-IN-LTR
823 8.7 5.2 1.1 Pglac-RPLP2-266-8kup8kdown 10270 10443 (5557) + Hic_asm_15-Gypsy-8551066-1339-5650_LTR Gypsy 1156 1336 (0) LTR-Pseudogene-IN-LTR
5804 6.5 3.1 0.9 Pglac-RPLP2-267-8kup8kdown 7190 7983 (8017) + Hic_asm_15-Gypsy-8551066-1339-5650_LTR Gypsy 1 812 (524) LTR-Pseudogene-IN-LTR
1908 5.9 3.1 0.7 Pglac-RPLP2-267-8kup8kdown 8021 8310 (7690) + Hic_asm_15-Gypsy-8551066-1339-5650_IN Gypsy 33 329 (5321) LTR-Pseudogene-IN-LTR
3296 5.7 2.7 2.0 Pglac-RPLP2-267-8kup8kdown 8506 8951 (7049) + Hic_asm_15-Gypsy-8551066-1339-5650_IN Gypsy 5202 5650 (0) LTR-Pseudogene-IN-LTR
5102 8.1 1.8 0.6 Pglac-RPLP2-267-8kup8kdown 8952 9674 (6326) + Hic_asm_15-Gypsy-8551066-1339-5650_LTR Gypsy 1 732 (604) LTR-Pseudogene-IN-LTR
816 14.3 4.6 2.7 Pglac-RPLP2-267-8kup8kdown 9960 10175 (5825) + Hic_asm_15-Gypsy-8551066-1339-5650_LTR Gypsy 1117 1336 (0) LTR-Pseudogene-IN-LTR
4578 9.5 2.4 1.1 Pglac-RPLP2-268-8kup8kdown 7295 8000 (8000) + Hic_asm_15-Gypsy-8551066-1339-5650_LTR Gypsy 1 715 (621) LTR-Pseudogene-IN-LTR
2037 5.4 0.3 1.7 Pglac-RPLP2-268-8kup8kdown 7999 8298 (7702) + Hic_asm_15-Gypsy-8551066-1339-5650_IN Gypsy 34 329 (5321) LTR-Pseudogene-IN-LTR
3517 7.3 15.2 1.3 Pglac-RPLP2-268-8kup8kdown 8447 9039 (6961) + Hic_asm_15-Gypsy-8551066-1339-5650_IN Gypsy 4977 5650 (0) LTR-Pseudogene-IN-LTR
5248 17.4 6.7 3.1 Pglac-RPLP2-268-8kup8kdown 9040 10330 (5670) + Hic_asm_15-Gypsy-8551066-1339-5650_LTR Gypsy 1 1336 (0) LTR-Pseudogene-IN-LTR
776 13.0 5.6 2.0 Pglac-RPLP2-268-8kup8kdown 10562 10757 (5243) + Hic_asm_15-Gypsy-8551066-1339-5650_LTR Gypsy 1134 1336 (0) LTR-Pseudogene-IN-LTR
3351 16.1 0.4 3.8 Pglac-RPLP2-269-8kup8kdown 7321 7999 (8001) + Hic_asm_15-Gypsy-8551066-1339-5650_LTR Gypsy 1 657 (679) LTR-Pseudogene-IN-LTR
3613 12.6 7.6 0.9 Pglac-RPLP2-269-8kup8kdown 8157 8813 (7187) + Hic_asm_15-Gypsy-8551066-1339-5650_IN Gypsy 4950 5650 (0) LTR-Pseudogene-IN-LTR
3951 20.6 9.5 3.4 Pglac-RPLP2-269-8kup8kdown 8814 10074 (5926) + Hic_asm_15-Gypsy-8551066-1339-5650_LTR Gypsy 1 1336 (0) LTR-Pseudogene-IN-LTR
6166 1.3 0.1 0.1 Pglac-RPLP2-27-8kup8kdown 7286 8000 (8000) + Hic_asm_15-Gypsy-8551066-1339-5650_LTR Gypsy 1 715 (621) LTR-Pseudogene-IN-LTR
2105 5.7 0.0 0.7 Pglac-RPLP2-27-8kup8kdown 8021 8319 (7681) + Hic_asm_15-Gypsy-8551066-1339-5650_IN Gypsy 33 329 (5321) LTR-Pseudogene-IN-LTR
5235 2.8 1.5 9.0 Pglac-RPLP2-27-8kup8kdown 8403 9145 (6855) + Hic_asm_15-Gypsy-8551066-1339-5650_IN Gypsy 4959 5650 (0) LTR-Pseudogene-IN-LTR
10499 1.4 6.3 0.4 Pglac-RPLP2-27-8kup8kdown 9146 10407 (5593) + Hic_asm_15-Gypsy-8551066-1339-5650_LTR Gypsy 1 1336 (0) LTR-Pseudogene-IN-LTR
3626 14.7 0.8 5.6 Pglac-RPLP2-270-8kup8kdown 7273 8006 (7994) + Hic_asm_15-Gypsy-8551066-1339-5650_LTR Gypsy 1 701 (635) LTR-Pseudogene-IN-LTR
3666 11.0 8.3 0.9 Pglac-RPLP2-270-8kup8kdown 8158 8808 (7192) + Hic_asm_15-Gypsy-8551066-1339-5650_IN Gypsy 4952 5650 (0) LTR-Pseudogene-IN-LTR
3668 14.8 2.2 5.5 Pglac-RPLP2-270-8kup8kdown 8809 9563 (6437) + Hic_asm_15-Gypsy-8551066-1339-5650_LTR Gypsy 1 732 (604) LTR-Pseudogene-IN-LTR
4611 10.2 1.6 0.3 Pglac-RPLP2-272-8kup8kdown 7310 8001 (7999) + Hic_asm_15-Gypsy-8551066-1339-5650_LTR Gypsy 1 701 (635) LTR-Pseudogene-IN-LTR
3660 9.4 4.5 9.1 Pglac-RPLP2-272-8kup8kdown 8241 8943 (7057) + Hic_asm_15-Gypsy-8551066-1339-5650_IN Gypsy 4977 5650 (0) LTR-Pseudogene-IN-LTR
4519 10.3 3.7 0.7 Pglac-RPLP2-272-8kup8kdown 8944 9654 (6346) + Hic_asm_15-Gypsy-8551066-1339-5650_LTR Gypsy 1 732 (604) LTR-Pseudogene-IN-LTR
851 9.8 4.0 1.1 Pglac-RPLP2-272-8kup8kdown 9932 10107 (5893) + Hic_asm_15-Gypsy-8551066-1339-5650_LTR Gypsy 1156 1336 (0) LTR-Pseudogene-IN-LTR
2774 17.9 3.4 1.3 Pglac-RPLP2-273-8kup8kdown 7373 7984 (8016) + Hic_asm_15-Gypsy-8551066-1339-5650_LTR Gypsy 48 672 (664) LTR-Pseudogene-IN-LTR
3099 6.0 0.2 3.2 Pglac-RPLP2-273-8kup8kdown 8091 8507 (7493) + Hic_asm_15-Gypsy-8551066-1339-5650_IN Gypsy 5246 5650 (0) LTR-Pseudogene-IN-LTR
3384 22.5 4.4 10.9 Pglac-RPLP2-273-8kup8kdown 8534 9878 (6122) + Hic_asm_15-Gypsy-8551066-1339-5650_LTR Gypsy 71 1336 (0) LTR-Pseudogene-IN-LTR
2498 17.8 6.2 2.7 Pglac-RPLP2-274-8kup8kdown 7432 8009 (7991) + Hic_asm_15-Gypsy-8551066-1339-5650_LTR Gypsy 71 668 (668) LTR-Pseudogene-IN-LTR
2957 7.0 0.7 2.7 Pglac-RPLP2-274-8kup8kdown 8116 8528 (7472) + Hic_asm_15-Gypsy-8551066-1339-5650_IN Gypsy 5246 5650 (0) LTR-Pseudogene-IN-LTR
2753 22.1 15.7 2.3 Pglac-RPLP2-274-8kup8kdown 8534 9673 (6327) + Hic_asm_15-Gypsy-8551066-1339-5650_LTR Gypsy 48 1336 (0) LTR-Pseudogene-IN-LTR
2654 16.4 5.0 3.0 Pglac-RPLP2-275-8kup8kdown 7396 7981 (8019) + Hic_asm_15-Gypsy-8551066-1339-5650_LTR Gypsy 77 673 (663) LTR-Pseudogene-IN-LTR
2943 7.8 2.5 0.0 Pglac-RPLP2-275-8kup8kdown 8060 8454 (7546) + Hic_asm_15-Gypsy-8551066-1339-5650_IN Gypsy 5246 5650 (0) LTR-Pseudogene-IN-LTR
3473 20.4 8.5 7.3 Pglac-RPLP2-275-8kup8kdown 8477 9722 (6278) + Hic_asm_15-Gypsy-8551066-1339-5650_LTR Gypsy 77 1336 (0) LTR-Pseudogene-IN-LTR
2788 18.1 2.5 2.7 Pglac-RPLP2-276-8kup8kdown 7365 7999 (8001) + Hic_asm_15-Gypsy-8551066-1339-5650_LTR Gypsy 40 673 (663) LTR-Pseudogene-IN-LTR
2685 6.7 0.5 2.8 Pglac-RPLP2-276-8kup8kdown 9019 9388 (6612) + Hic_asm_15-Gypsy-8551066-1339-5650_IN Gypsy 5289 5650 (0) LTR-Pseudogene-IN-LTR
2866 17.0 1.1 3.4 Pglac-RPLP2-276-8kup8kdown 9411 10020 (5980) + Hic_asm_15-Gypsy-8551066-1339-5650_LTR Gypsy 77 673 (663) LTR-Pseudogene-IN-LTR
652 17.9 5.8 13.3 Pglac-RPLP2-276-8kup8kdown 10291 10515 (5485) + Hic_asm_15-Gypsy-8551066-1339-5650_IN Gypsy 5224 5433 (217) LTR-Pseudogene-IN-LTR
2696 19.1 1.0 2.5 Pglac-RPLP2-277-8kup8kdown 7388 7999 (8001) + Hic_asm_15-Gypsy-8551066-1339-5650_LTR Gypsy 71 673 (663) LTR-Pseudogene-IN-LTR
612 13.6 0.0 9.6 Pglac-RPLP2-277-8kup8kdown 8002 8115 (7885) + Hic_asm_15-Gypsy-8551066-1339-5650_IN Gypsy 5230 5333 (317) LTR-Pseudogene-IN-LTR
3088 6.3 1.5 0.2 Pglac-RPLP2-277-8kup8kdown 8212 8611 (7389) + Hic_asm_15-Gypsy-8551066-1339-5650_IN Gypsy 5246 5650 (0) LTR-Pseudogene-IN-LTR
3866 20.2 4.5 9.7 Pglac-RPLP2-277-8kup8kdown 8617 9969 (6031) + Hic_asm_15-Gypsy-8551066-1339-5650_LTR Gypsy 48 1336 (0) LTR-Pseudogene-IN-LTR
3594 14.1 2.8 5.3 Pglac-RPLP2-278-8kup8kdown 7261 8000 (8000) + Hic_asm_15-Gypsy-8551066-1339-5650_LTR Gypsy 1 723 (613) LTR-Pseudogene-IN-LTR
3898 10.5 6.2 2.1 Pglac-RPLP2-278-8kup8kdown 8157 8830 (7170) + Hic_asm_15-Gypsy-8551066-1339-5650_IN Gypsy 4950 5650 (0) LTR-Pseudogene-IN-LTR
3711 15.4 2.0 6.9 Pglac-RPLP2-278-8kup8kdown 8831 9634 (6366) + Hic_asm_15-Gypsy-8551066-1339-5650_LTR Gypsy 1 767 (569) LTR-Pseudogene-IN-LTR
3698 15.5 9.7 4.5 Pglac-RPLP2-279-8kup8kdown 7144 7986 (8014) + Hic_asm_15-Gypsy-8551066-1339-5650_LTR Gypsy 71 955 (381) LTR-Pseudogene-IN-LTR
2027 6.4 0.3 0.7 Pglac-RPLP2-279-8kup8kdown 8021 8318 (7682) + Hic_asm_15-Gypsy-8551066-1339-5650_IN Gypsy 33 329 (5321) LTR-Pseudogene-IN-LTR
1254 18.7 12.5 2.1 Pglac-RPLP2-279-8kup8kdown 8365 8757 (7243) + Hic_asm_15-Gypsy-8551066-1339-5650_IN Gypsy 4952 5384 (266) LTR-Pseudogene-IN-LTR
2903 3.4 1.4 0.3 Pglac-RPLP2-279-8kup8kdown 8761 9114 (6886) + Hic_asm_15-Gypsy-8551066-1339-5650_IN Gypsy 5293 5650 (0) LTR-Pseudogene-IN-LTR
6054 14.1 7.7 3.4 Pglac-RPLP2-279-8kup8kdown 9141 10356 (5644) + Hic_asm_15-Gypsy-8551066-1339-5650_LTR Gypsy 71 1336 (0) LTR-Pseudogene-IN-LTR
4824 11.1 1.5 0.5 Pglac-RPLP2-28-8kup8kdown 7200 7942 (8058) + Hic_asm_15-Gypsy-8551066-1339-5650_LTR Gypsy 1 750 (586) LTR-Pseudogene-IN-LTR
2053 6.1 0.3 0.7 Pglac-RPLP2-28-8kup8kdown 8021 8318 (7682) + Hic_asm_15-Gypsy-8551066-1339-5650_IN Gypsy 33 329 (5321) LTR-Pseudogene-IN-LTR
1030 10.6 32.0 0.3 Pglac-RPLP2-28-8kup8kdown 8450 8724 (7276) + Hic_asm_15-Gypsy-8551066-1339-5650_IN Gypsy 4977 5338 (312) LTR-Pseudogene-IN-LTR
826 12.6 4.7 2.3 Pglac-RPLP2-28-8kup8kdown 9087 9297 (6703) + Hic_asm_15-Gypsy-8551066-1339-5650_LTR Gypsy 1121 1336 (0) LTR-Pseudogene-IN-LTR
2588 17.9 4.0 1.3 Pglac-RPLP2-280-8kup8kdown 7403 7984 (8016) + Hic_asm_15-Gypsy-8551066-1339-5650_LTR Gypsy 77 673 (663) LTR-Pseudogene-IN-LTR
1014 9.8 5.2 0.6 Pglac-RPLP2-280-8kup8kdown 8001 8154 (7846) + Hic_asm_15-Gypsy-8551066-1339-5650_IN Gypsy 5228 5388 (262) LTR-Pseudogene-IN-LTR
2654 5.8 4.0 0.0 Pglac-RPLP2-280-8kup8kdown 8167 8514 (7486) + Hic_asm_15-Gypsy-8551066-1339-5650_IN Gypsy 5289 5650 (0) LTR-Pseudogene-IN-LTR
3172 21.8 8.2 6.3 Pglac-RPLP2-280-8kup8kdown 8537 9775 (6225) + Hic_asm_15-Gypsy-8551066-1339-5650_LTR Gypsy 77 1336 (0) LTR-Pseudogene-IN-LTR
5221 8.8 1.5 0.3 Pglac-RPLP2-281-8kup8kdown 7179 7919 (8081) + Hic_asm_15-Gypsy-8551066-1339-5650_LTR Gypsy 1 750 (586) LTR-Pseudogene-IN-LTR
3173 5.3 2.0 0.0 Pglac-RPLP2-281-8kup8kdown 8340 8736 (7264) + Hic_asm_15-Gypsy-8551066-1339-5650_IN Gypsy 5246 5650 (0) LTR-Pseudogene-IN-LTR
4742 9.1 3.5 0.3 Pglac-RPLP2-281-8kup8kdown 8737 9445 (6555) + Hic_asm_15-Gypsy-8551066-1339-5650_LTR Gypsy 1 732 (604) LTR-Pseudogene-IN-LTR
878 7.6 5.1 1.7 Pglac-RPLP2-281-8kup8kdown 9782 9956 (6044) + Hic_asm_15-Gypsy-8551066-1339-5650_LTR Gypsy 1156 1336 (0) LTR-Pseudogene-IN-LTR
3624 11.3 6.0 2.5 Pglac-RPLP2-282-8kup8kdown 7354 7999 (8001) + Hic_asm_15-Gypsy-8551066-1339-5650_LTR Gypsy 77 744 (592) LTR-Pseudogene-IN-LTR
4003 10.9 5.2 1.6 Pglac-RPLP2-282-8kup8kdown 8157 8833 (7167) + Hic_asm_15-Gypsy-8551066-1339-5650_IN Gypsy 4950 5650 (0) LTR-Pseudogene-IN-LTR
3694 18.1 12.8 3.3 Pglac-RPLP2-282-8kup8kdown 8856 10009 (5991) + Hic_asm_15-Gypsy-8551066-1339-5650_LTR Gypsy 77 1336 (0) LTR-Pseudogene-IN-LTR
3230 17.1 2.1 1.5 Pglac-RPLP2-283-8kup8kdown 7331 7999 (8001) + Hic_asm_15-Gypsy-8551066-1339-5650_LTR Gypsy 1 673 (663) LTR-Pseudogene-IN-LTR
3323 13.2 5.1 5.7 Pglac-RPLP2-283-8kup8kdown 8156 8860 (7140) + Hic_asm_15-Gypsy-8551066-1339-5650_IN Gypsy 4950 5650 (0) LTR-Pseudogene-IN-LTR
3469 17.2 3.3 3.1 Pglac-RPLP2-283-8kup8kdown 8861 9621 (6379) + Hic_asm_15-Gypsy-8551066-1339-5650_LTR Gypsy 1 762 (574) LTR-Pseudogene-IN-LTR
732 18.1 8.5 7.4 Pglac-RPLP2-283-8kup8kdown 10165 10457 (5543) + Hic_asm_15-Gypsy-8551066-1339-5650_LTR Gypsy 1041 1336 (0) LTR-Pseudogene-IN-LTR
3842 13.5 0.4 5.5 Pglac-RPLP2-284-8kup8kdown 7277 7998 (8002) + Hic_asm_15-Gypsy-8551066-1339-5650_LTR Gypsy 1 687 (649) LTR-Pseudogene-IN-LTR
3083 8.2 2.7 1.3 Pglac-RPLP2-284-8kup8kdown 10367 10813 (5187) + Hic_asm_15-Gypsy-8551066-1339-5650_IN Gypsy 5198 5650 (0) LTR-Pseudogene-IN-LTR
3996 13.6 2.0 5.2 Pglac-RPLP2-284-8kup8kdown 10814 11568 (4432) + Hic_asm_15-Gypsy-8551066-1339-5650_LTR Gypsy 1 732 (604) LTR-Pseudogene-IN-LTR
731 21.7 3.8 3.4 Pglac-RPLP2-284-8kup8kdown 11540 11801 (4199) + Hic_asm_15-Gypsy-8551066-1339-5650_LTR Gypsy 1074 1336 (0) LTR-Pseudogene-IN-LTR
6885 2.4 9.6 0.5 Pglac-RPLP2-285-8kup8kdown 7084 7966 (8034) + Hic_asm_15-Gypsy-8551066-1339-5650_LTR Gypsy 1 963 (373) LTR-Pseudogene-IN-LTR
2170 5.0 0.0 0.0 Pglac-RPLP2-285-8kup8kdown 8021 8317 (7683) + Hic_asm_15-Gypsy-8551066-1339-5650_IN Gypsy 33 329 (5321) LTR-Pseudogene-IN-LTR
3465 9.6 12.4 1.0 Pglac-RPLP2-285-8kup8kdown 8361 8991 (7009) + Hic_asm_15-Gypsy-8551066-1339-5650_IN Gypsy 4949 5650 (0) LTR-Pseudogene-IN-LTR
10458 1.8 5.7 0.8 Pglac-RPLP2-285-8kup8kdown 8992 10265 (5735) + Hic_asm_15-Gypsy-8551066-1339-5650_LTR Gypsy 1 1336 (0) LTR-Pseudogene-IN-LTR
4301 9.4 2.3 0.9 Pglac-RPLP2-287-8kup8kdown 7344 8008 (7992) + Hic_asm_15-Gypsy-8551066-1339-5650_LTR Gypsy 1 674 (662) LTR-Pseudogene-IN-LTR
3158 5.8 1.5 0.0 Pglac-RPLP2-287-8kup8kdown 8344 8741 (7259) + Hic_asm_15-Gypsy-8551066-1339-5650_IN Gypsy 5246 5649 (1) LTR-Pseudogene-IN-LTR
4926 18.6 6.8 2.9 Pglac-RPLP2-287-8kup8kdown 8743 10029 (5971) + Hic_asm_15-Gypsy-8551066-1339-5650_LTR Gypsy 1 1336 (0) LTR-Pseudogene-IN-LTR
4605 9.2 3.0 0.3 Pglac-RPLP2-288-8kup8kdown 7302 7990 (8010) + Hic_asm_15-Gypsy-8551066-1339-5650_LTR Gypsy 1 708 (628) LTR-Pseudogene-IN-LTR
1465 7.6 13.4 0.0 Pglac-RPLP2-288-8kup8kdown 8021 8282 (7718) + Hic_asm_15-Gypsy-8551066-1339-5650_IN Gypsy 33 329 (5321) LTR-Pseudogene-IN-LTR
2484 8.6 15.5 1.0 Pglac-RPLP2-288-8kup8kdown 8386 8842 (7158) + Hic_asm_15-Gypsy-8551066-1339-5650_IN Gypsy 4977 5499 (151) LTR-Pseudogene-IN-LTR
3217 6.9 2.7 2.0 Pglac-RPLP2-288-8kup8kdown 9237 9682 (6318) + Hic_asm_15-Gypsy-8551066-1339-5650_IN Gypsy 5202 5650 (0) LTR-Pseudogene-IN-LTR
4670 9.4 3.7 0.3 Pglac-RPLP2-288-8kup8kdown 9683 10393 (5607) + Hic_asm_15-Gypsy-8551066-1339-5650_LTR Gypsy 1 735 (601) LTR-Pseudogene-IN-LTR
6871 0.2 8.7 0.1 Pglac-RPLP2-29-8kup8kdown 7122 7936 (8064) + Hic_asm_15-Gypsy-8551066-1339-5650_LTR Gypsy 1 885 (451) LTR-Pseudogene-IN-LTR
2279 3.4 0.0 0.0 Pglac-RPLP2-29-8kup8kdown 8021 8317 (7683) + Hic_asm_15-Gypsy-8551066-1339-5650_IN Gypsy 33 329 (5321) LTR-Pseudogene-IN-LTR
3438 9.8 12.4 1.0 Pglac-RPLP2-29-8kup8kdown 8361 8991 (7009) + Hic_asm_15-Gypsy-8551066-1339-5650_IN Gypsy 4949 5650 (0) LTR-Pseudogene-IN-LTR
10673 0.7 6.2 0.5 Pglac-RPLP2-29-8kup8kdown 8992 10255 (5745) + Hic_asm_15-Gypsy-8551066-1339-5650_LTR Gypsy 1 1336 (0) LTR-Pseudogene-IN-LTR
4637 9.0 2.0 0.9 Pglac-RPLP2-290-8kup8kdown 7309 8001 (7999) + Hic_asm_15-Gypsy-8551066-1339-5650_LTR Gypsy 1 701 (635) LTR-Pseudogene-IN-LTR
3272 5.0 0.8 0.0 Pglac-RPLP2-290-8kup8kdown 8245 8646 (7354) + Hic_asm_15-Gypsy-8551066-1339-5650_IN Gypsy 5246 5650 (0) LTR-Pseudogene-IN-LTR
4740 8.7 4.0 0.7 Pglac-RPLP2-290-8kup8kdown 8647 9355 (6645) + Hic_asm_15-Gypsy-8551066-1339-5650_LTR Gypsy 1 732 (604) LTR-Pseudogene-IN-LTR
828 11.4 3.4 1.1 Pglac-RPLP2-290-8kup8kdown 9693 9869 (6131) + Hic_asm_15-Gypsy-8551066-1339-5650_LTR Gypsy 1156 1336 (0) LTR-Pseudogene-IN-LTR
3854 13.1 2.7 7.2 Pglac-RPLP2-291-8kup8kdown 7208 7990 (8010) + Hic_asm_15-Gypsy-8551066-1339-5650_LTR Gypsy 1 750 (586) LTR-Pseudogene-IN-LTR
3622 12.1 5.7 1.9 Pglac-RPLP2-291-8kup8kdown 8157 8806 (7194) + Hic_asm_15-Gypsy-8551066-1339-5650_IN Gypsy 4952 5625 (25) LTR-Pseudogene-IN-LTR
728 11.9 3.1 1.8 Pglac-RPLP2-291-8kup8kdown 8794 8955 (7045) + Hic_asm_15-Gypsy-8551066-1339-5650_LTR Gypsy 1173 1336 (0) LTR-Pseudogene-IN-LTR
3086 16.5 1.4 2.2 Pglac-RPLP2-292-8kup8kdown 7324 7966 (8034) + Hic_asm_15-Gypsy-8551066-1339-5650_LTR Gypsy 36 673 (663) LTR-Pseudogene-IN-LTR
2895 7.9 2.8 1.0 Pglac-RPLP2-292-8kup8kdown 8072 8469 (7531) + Hic_asm_15-Gypsy-8551066-1339-5650_IN Gypsy 5246 5650 (0) LTR-Pseudogene-IN-LTR
4014 19.9 6.5 6.1 Pglac-RPLP2-292-8kup8kdown 8475 9758 (6242) + Hic_asm_15-Gypsy-8551066-1339-5650_LTR Gypsy 48 1336 (0) LTR-Pseudogene-IN-LTR
2001 19.2 3.3 1.4 Pglac-RPLP2-293-8kup8kdown 7515 8000 (8000) + Hic_asm_15-Gypsy-8551066-1339-5650_LTR Gypsy 165 659 (677) LTR-Pseudogene-IN-LTR
961 11.0 0.7 4.1 Pglac-RPLP2-293-8kup8kdown 8001 8152 (7848) + Hic_asm_15-Gypsy-8551066-1339-5650_IN Gypsy 5228 5374 (276) LTR-Pseudogene-IN-LTR
2073 5.5 0.0 0.0 Pglac-RPLP2-293-8kup8kdown 8073 8328 (7672) + Hic_asm_15-Gypsy-8551066-1339-5650_IN Gypsy 5394 5649 (1) LTR-Pseudogene-IN-LTR
2375 25.2 7.3 4.3 Pglac-RPLP2-293-8kup8kdown 8355 9494 (6506) + Hic_asm_15-Gypsy-8551066-1339-5650_LTR Gypsy 165 1336 (0) LTR-Pseudogene-IN-LTR
2952 16.4 5.9 5.0 Pglac-RPLP2-295-8kup8kdown 7244 7923 (8077) + Hic_asm_15-Gypsy-8551066-1339-5650_LTR Gypsy 77 762 (574) LTR-Pseudogene-IN-LTR
2425 9.9 3.5 3.3 Pglac-RPLP2-295-8kup8kdown 8036 8433 (7567) + Hic_asm_15-Gypsy-8551066-1339-5650_IN Gypsy 5252 5650 (0) LTR-Pseudogene-IN-LTR
1087 22.5 7.5 16.8 Pglac-RPLP2-295-8kup8kdown 8499 9266 (6734) + Hic_asm_15-Gypsy-8551066-1339-5650_LTR Gypsy 630 1336 (0) LTR-Pseudogene-IN-LTR
3201 16.0 1.9 5.2 Pglac-RPLP2-296-8kup8kdown 7312 8008 (7992) + Hic_asm_15-Gypsy-8551066-1339-5650_LTR Gypsy 71 745 (591) LTR-Pseudogene-IN-LTR
1068 6.5 0.0 0.0 Pglac-RPLP2-296-8kup8kdown 8021 8175 (7825) + Hic_asm_15-Gypsy-8551066-1339-5650_IN Gypsy 33 187 (5463) LTR-Pseudogene-IN-LTR
5862 14.2 8.3 3.5 Pglac-RPLP2-296-8kup8kdown 8682 9891 (6109) + Hic_asm_15-Gypsy-8551066-1339-5650_LTR Gypsy 71 1336 (0) LTR-Pseudogene-IN-LTR
1261 9.4 0.4 14.9 Pglac-RPLP2-297-8kup8kdown 7587 7862 (8138) + Hic_asm_15-Gypsy-8551066-1339-5650_LTR Gypsy 1 241 (1095) LTR-Pseudogene-IN-LTR
753 15.8 9.3 0.0 Pglac-RPLP2-297-8kup8kdown 7858 7996 (8004) + Hic_asm_15-Gypsy-8551066-1339-5650_LTR Gypsy 593 744 (592) LTR-Pseudogene-IN-LTR
3541 8.4 15.2 0.7 Pglac-RPLP2-297-8kup8kdown 8157 8769 (7231) + Hic_asm_15-Gypsy-8551066-1339-5650_IN Gypsy 4950 5650 (0) LTR-Pseudogene-IN-LTR
1223 10.8 0.4 14.6 Pglac-RPLP2-297-8kup8kdown 8770 9050 (6950) + Hic_asm_15-Gypsy-8551066-1339-5650_LTR Gypsy 1 246 (1090) LTR-Pseudogene-IN-LTR
760 13.3 9.4 0.0 Pglac-RPLP2-297-8kup8kdown 9041 9168 (6832) + Hic_asm_15-Gypsy-8551066-1339-5650_LTR Gypsy 593 732 (604) LTR-Pseudogene-IN-LTR
730 22.1 3.9 3.1 Pglac-RPLP2-297-8kup8kdown 9370 9626 (6374) + Hic_asm_15-Gypsy-8551066-1339-5650_LTR Gypsy 1078 1336 (0) LTR-Pseudogene-IN-LTR
2911 15.3 2.0 5.7 Pglac-RPLP2-298-8kup8kdown 7326 7978 (8022) + Hic_asm_15-Gypsy-8551066-1339-5650_LTR Gypsy 71 700 (636) LTR-Pseudogene-IN-LTR
2077 5.9 0.7 0.7 Pglac-RPLP2-298-8kup8kdown 8021 8325 (7675) + Hic_asm_15-Gypsy-8551066-1339-5650_IN Gypsy 25 329 (5321) LTR-Pseudogene-IN-LTR
5242 3.6 0.4 7.3 Pglac-RPLP2-298-8kup8kdown 8473 9192 (6808) + Hic_asm_15-Gypsy-8551066-1339-5650_IN Gypsy 4977 5650 (0) LTR-Pseudogene-IN-LTR
5934 14.4 7.6 3.5 Pglac-RPLP2-298-8kup8kdown 9219 10436 (5564) + Hic_asm_15-Gypsy-8551066-1339-5650_LTR Gypsy 71 1336 (0) LTR-Pseudogene-IN-LTR
7268 9.9 6.9 3.1 Pglac-RPLP2-30-8kup8kdown 6002 7222 (8778) + Hic_asm_15-Gypsy-8551066-1339-5650_LTR Gypsy 71 1336 (0) LTR-Pseudogene-IN-LTR
3368 15.7 1.4 4.7 Pglac-RPLP2-30-8kup8kdown 7263 7964 (8036) + Hic_asm_15-Gypsy-8551066-1339-5650_LTR Gypsy 71 750 (586) LTR-Pseudogene-IN-LTR
2128 5.4 0.0 0.7 Pglac-RPLP2-30-8kup8kdown 8021 8319 (7681) + Hic_asm_15-Gypsy-8551066-1339-5650_IN Gypsy 33 329 (5321) LTR-Pseudogene-IN-LTR
5623 2.9 1.1 0.0 Pglac-RPLP2-30-8kup8kdown 8451 9117 (6883) + Hic_asm_15-Gypsy-8551066-1339-5650_IN Gypsy 4977 5650 (0) LTR-Pseudogene-IN-LTR
7268 9.9 6.9 3.1 Pglac-RPLP2-30-8kup8kdown 9144 10364 (5636) + Hic_asm_15-Gypsy-8551066-1339-5650_LTR Gypsy 71 1336 (0) LTR-Pseudogene-IN-LTR
3827 14.2 2.2 7.2 Pglac-RPLP2-300-8kup8kdown 7180 7978 (8022) + Hic_asm_15-Gypsy-8551066-1339-5650_LTR Gypsy 1 762 (574) LTR-Pseudogene-IN-LTR
3515 8.1 15.6 0.6 Pglac-RPLP2-300-8kup8kdown 8156 8765 (7235) + Hic_asm_15-Gypsy-8551066-1339-5650_IN Gypsy 4950 5650 (0) LTR-Pseudogene-IN-LTR
4414 17.9 9.0 5.7 Pglac-RPLP2-300-8kup8kdown 8766 10060 (5940) + Hic_asm_15-Gypsy-8551066-1339-5650_LTR Gypsy 1 1336 (0) LTR-Pseudogene-IN-LTR
3831 14.1 2.4 5.3 Pglac-RPLP2-301-8kup8kdown 7238 8000 (8000) + Hic_asm_15-Gypsy-8551066-1339-5650_LTR Gypsy 1 742 (594) LTR-Pseudogene-IN-LTR
3702 12.2 6.7 0.6 Pglac-RPLP2-301-8kup8kdown 8156 8816 (7184) + Hic_asm_15-Gypsy-8551066-1339-5650_IN Gypsy 4950 5650 (0) LTR-Pseudogene-IN-LTR
4255 18.3 10.2 4.7 Pglac-RPLP2-301-8kup8kdown 8817 10085 (5915) + Hic_asm_15-Gypsy-8551066-1339-5650_LTR Gypsy 1 1336 (0) LTR-Pseudogene-IN-LTR
4322 12.7 2.1 0.6 Pglac-RPLP2-301-8kup8kdown 15186 15906 (94) + Hic_asm_15-Gypsy-8551066-1339-5650_LTR Gypsy 1 732 (604) LTR-Pseudogene-IN-LTR
3326 13.9 0.7 0.7 Pglac-RPLP2-302-8kup8kdown 7419 7999 (8001) + Hic_asm_15-Gypsy-8551066-1339-5650_LTR Gypsy 77 657 (679) LTR-Pseudogene-IN-LTR
3441 8.1 16.0 1.3 Pglac-RPLP2-302-8kup8kdown 8156 8767 (7233) + Hic_asm_15-Gypsy-8551066-1339-5650_IN Gypsy 4950 5650 (0) LTR-Pseudogene-IN-LTR
3036 13.1 0.7 6.7 Pglac-RPLP2-302-8kup8kdown 8768 9387 (6613) + Hic_asm_15-Gypsy-8551066-1339-5650_LTR Gypsy 1 585 (751) LTR-Pseudogene-IN-LTR
998 22.2 20.2 3.8 Pglac-RPLP2-302-8kup8kdown 9640 10281 (5719) + Hic_asm_15-Gypsy-8551066-1339-5650_LTR Gypsy 593 1336 (0) LTR-Pseudogene-IN-LTR
4261 11.8 2.0 1.0 Pglac-RPLP2-303-8kup8kdown 7285 7994 (8006) + Hic_asm_15-Gypsy-8551066-1339-5650_LTR Gypsy 1 717 (619) LTR-Pseudogene-IN-LTR
3429 9.0 16.1 0.7 Pglac-RPLP2-303-8kup8kdown 8207 8791 (7209) + Hic_asm_15-Gypsy-8551066-1339-5650_IN Gypsy 4977 5650 (0) LTR-Pseudogene-IN-LTR
3903 12.4 0.3 2.0 Pglac-RPLP2-303-8kup8kdown 8792 9459 (6541) + Hic_asm_15-Gypsy-8551066-1339-5650_LTR Gypsy 1 657 (679) LTR-Pseudogene-IN-LTR
695 16.1 3.6 4.5 Pglac-RPLP2-303-8kup8kdown 9696 9917 (6083) + Hic_asm_15-Gypsy-8551066-1339-5650_LTR Gypsy 1117 1336 (0) LTR-Pseudogene-IN-LTR
2754 17.3 2.9 2.9 Pglac-RPLP2-304-8kup8kdown 7356 7981 (8019) + Hic_asm_15-Gypsy-8551066-1339-5650_LTR Gypsy 48 673 (663) LTR-Pseudogene-IN-LTR
3022 9.4 0.9 2.6 Pglac-RPLP2-304-8kup8kdown 8020 8479 (7521) + Hic_asm_15-Gypsy-8551066-1339-5650_IN Gypsy 5198 5649 (1) LTR-Pseudogene-IN-LTR
2989 20.2 5.5 7.6 Pglac-RPLP2-304-8kup8kdown 8486 9508 (6492) + Hic_asm_15-Gypsy-8551066-1339-5650_LTR Gypsy 48 1050 (286) LTR-Pseudogene-IN-LTR
1102 22.2 7.8 17.1 Pglac-RPLP2-304-8kup8kdown 9375 10129 (5871) + Hic_asm_15-Gypsy-8551066-1339-5650_LTR Gypsy 642 1336 (0) LTR-Pseudogene-IN-LTR
1594 16.1 6.8 1.5 Pglac-RPLP2-305-8kup8kdown 7700 8008 (7992) + Hic_asm_15-Gypsy-8551066-1339-5650_LTR Gypsy 421 745 (591) LTR-Pseudogene-IN-LTR
2023 6.4 0.3 0.7 Pglac-RPLP2-305-8kup8kdown 8021 8318 (7682) + Hic_asm_15-Gypsy-8551066-1339-5650_IN Gypsy 33 329 (5321) LTR-Pseudogene-IN-LTR
3157 13.4 7.8 2.1 Pglac-RPLP2-305-8kup8kdown 8356 9019 (6981) + Hic_asm_15-Gypsy-8551066-1339-5650_IN Gypsy 4950 5650 (0) LTR-Pseudogene-IN-LTR
4324 12.0 3.4 0.6 Pglac-RPLP2-305-8kup8kdown 9020 9731 (6269) + Hic_asm_15-Gypsy-8551066-1339-5650_LTR Gypsy 1 732 (604) LTR-Pseudogene-IN-LTR
965 15.0 3.2 9.1 Pglac-RPLP2-305-8kup8kdown 9926 10204 (5796) + Hic_asm_15-Gypsy-8551066-1339-5650_LTR Gypsy 1073 1336 (0) LTR-Pseudogene-IN-LTR
4401 18.5 8.1 3.2 Pglac-RPLP2-305-8kup8kdown 13445 14646 (1354) + Hic_asm_15-Gypsy-8551066-1339-5650_LTR Gypsy 78 1336 (0) LTR-Pseudogene-IN-LTR
2725 17.1 5.3 0.7 Pglac-RPLP2-306-8kup8kdown 7427 8007 (7993) + Hic_asm_15-Gypsy-8551066-1339-5650_LTR Gypsy 77 684 (652) LTR-Pseudogene-IN-LTR
2959 7.1 2.5 0.5 Pglac-RPLP2-306-8kup8kdown 8122 8518 (7482) + Hic_asm_15-Gypsy-8551066-1339-5650_IN Gypsy 5246 5650 (0) LTR-Pseudogene-IN-LTR
1366 13.6 4.5 0.7 Pglac-RPLP2-306-8kup8kdown 8541 8807 (7193) + Hic_asm_15-Gypsy-8551066-1339-5650_LTR Gypsy 77 353 (983) LTR-Pseudogene-IN-LTR
3088 15.7 0.7 0.7 Pglac-RPLP2-307-8kup8kdown 7418 8000 (8000) + Hic_asm_15-Gypsy-8551066-1339-5650_LTR Gypsy 77 659 (677) LTR-Pseudogene-IN-LTR
3737 9.2 12.7 0.3 Pglac-RPLP2-307-8kup8kdown 8156 8779 (7221) + Hic_asm_15-Gypsy-8551066-1339-5650_IN Gypsy 4950 5650 (0) LTR-Pseudogene-IN-LTR
3426 15.9 2.4 2.8 Pglac-RPLP2-307-8kup8kdown 8802 9476 (6524) + Hic_asm_15-Gypsy-8551066-1339-5650_LTR Gypsy 77 748 (588) LTR-Pseudogene-IN-LTR
633 7.9 2.6 0.8 Pglac-RPLP2-307-8kup8kdown 10080 10194 (5806) + Hic_asm_15-Gypsy-8551066-1339-5650_LTR Gypsy 1220 1336 (0) LTR-Pseudogene-IN-LTR
3215 16.3 1.6 4.9 Pglac-RPLP2-308-8kup8kdown 7312 8008 (7992) + Hic_asm_15-Gypsy-8551066-1339-5650_LTR Gypsy 71 745 (591) LTR-Pseudogene-IN-LTR
1891 6.6 2.8 0.7 Pglac-RPLP2-308-8kup8kdown 8020 8310 (7690) + Hic_asm_15-Gypsy-8551066-1339-5650_IN Gypsy 32 328 (5322) LTR-Pseudogene-IN-LTR
3306 10.1 12.0 1.4 Pglac-RPLP2-308-8kup8kdown 8356 8990 (7010) + Hic_asm_15-Gypsy-8551066-1339-5650_IN Gypsy 4950 5650 (0) LTR-Pseudogene-IN-LTR
6050 14.8 8.3 3.1 Pglac-RPLP2-308-8kup8kdown 8991 10262 (5738) + Hic_asm_15-Gypsy-8551066-1339-5650_LTR Gypsy 1 1336 (0) LTR-Pseudogene-IN-LTR
3216 15.6 1.6 1.1 Pglac-RPLP2-309-8kup8kdown 7377 7999 (8001) + Hic_asm_15-Gypsy-8551066-1339-5650_LTR Gypsy 48 673 (663) LTR-Pseudogene-IN-LTR
3045 7.5 1.8 0.0 Pglac-RPLP2-309-8kup8kdown 8156 8553 (7447) + Hic_asm_15-Gypsy-8551066-1339-5650_IN Gypsy 5246 5650 (0) LTR-Pseudogene-IN-LTR
3848 19.8 8.4 7.1 Pglac-RPLP2-309-8kup8kdown 8559 9832 (6168) + Hic_asm_15-Gypsy-8551066-1339-5650_LTR Gypsy 48 1336 (0) LTR-Pseudogene-IN-LTR
2005 21.9 4.9 2.8 Pglac-RPLP2-31-8kup8kdown 7355 8011 (7989) + Hic_asm_15-Gypsy-8551066-1339-5650_LTR Gypsy 1 670 (666) LTR-Pseudogene-IN-LTR
832 15.3 0.7 2.1 Pglac-RPLP2-31-8kup8kdown 8002 8148 (7852) + Hic_asm_15-Gypsy-8551066-1339-5650_IN Gypsy 5230 5374 (276) LTR-Pseudogene-IN-LTR
2101 5.1 0.0 0.0 Pglac-RPLP2-31-8kup8kdown 8069 8325 (7675) + Hic_asm_15-Gypsy-8551066-1339-5650_IN Gypsy 5394 5650 (0) LTR-Pseudogene-IN-LTR
2233 18.0 5.1 1.1 Pglac-RPLP2-31-8kup8kdown 8411 8916 (7084) + Hic_asm_15-Gypsy-8551066-1339-5650_LTR Gypsy 181 706 (630) LTR-Pseudogene-IN-LTR
738 20.9 6.9 0.4 Pglac-RPLP2-31-8kup8kdown 9182 9412 (6588) + Hic_asm_15-Gypsy-8551066-1339-5650_LTR Gypsy 1091 1336 (0) LTR-Pseudogene-IN-LTR
3710 13.5 0.4 5.8 Pglac-RPLP2-310-8kup8kdown 7291 7999 (8001) + Hic_asm_15-Gypsy-8551066-1339-5650_LTR Gypsy 1 673 (663) LTR-Pseudogene-IN-LTR
3691 9.9 12.5 0.1 Pglac-RPLP2-310-8kup8kdown 8157 8780 (7220) + Hic_asm_15-Gypsy-8551066-1339-5650_IN Gypsy 4950 5650 (0) LTR-Pseudogene-IN-LTR
4280 18.4 10.0 4.5 Pglac-RPLP2-310-8kup8kdown 8781 10049 (5951) + Hic_asm_15-Gypsy-8551066-1339-5650_LTR Gypsy 1 1336 (0) LTR-Pseudogene-IN-LTR
4550 12.3 2.0 0.4 Pglac-RPLP2-311-8kup8kdown 7276 8008 (7992) + Hic_asm_15-Gypsy-8551066-1339-5650_LTR Gypsy 1 745 (591) LTR-Pseudogene-IN-LTR
1927 6.2 2.8 0.7 Pglac-RPLP2-311-8kup8kdown 8021 8311 (7689) + Hic_asm_15-Gypsy-8551066-1339-5650_IN Gypsy 33 329 (5321) LTR-Pseudogene-IN-LTR
687 22.3 6.2 4.2 Pglac-RPLP2-311-8kup8kdown 8416 8626 (7374) + Hic_asm_15-Gypsy-8551066-1339-5650_IN Gypsy 5259 5473 (177) LTR-Pseudogene-IN-LTR
1057 5.4 0.8 0.0 Pglac-RPLP2-311-8kup8kdown 8499 8628 (7372) + Hic_asm_15-Gypsy-8551066-1339-5650_IN Gypsy 5246 5376 (274) LTR-Pseudogene-IN-LTR
3056 2.8 0.8 0.8 Pglac-RPLP2-311-8kup8kdown 8628 8993 (7007) + Hic_asm_15-Gypsy-8551066-1339-5650_IN Gypsy 5285 5650 (0) LTR-Pseudogene-IN-LTR
5314 18.2 6.0 2.0 Pglac-RPLP2-311-8kup8kdown 8994 10279 (5721) + Hic_asm_15-Gypsy-8551066-1339-5650_LTR Gypsy 1 1336 (0) LTR-Pseudogene-IN-LTR
1038 8.6 1.2 0.6 Pglac-RPLP2-313-8kup8kdown 7745 7908 (8092) + Hic_asm_15-Gypsy-8551066-1339-5650_LTR Gypsy 77 241 (1095) LTR-Pseudogene-IN-LTR
642 13.7 0.0 0.0 Pglac-RPLP2-313-8kup8kdown 7904 7998 (8002) + Hic_asm_15-Gypsy-8551066-1339-5650_LTR Gypsy 593 687 (649) LTR-Pseudogene-IN-LTR
3548 11.5 9.3 0.7 Pglac-RPLP2-313-8kup8kdown 8155 8800 (7200) + Hic_asm_15-Gypsy-8551066-1339-5650_IN Gypsy 4950 5650 (0) LTR-Pseudogene-IN-LTR
1077 7.4 1.2 0.6 Pglac-RPLP2-313-8kup8kdown 8823 8986 (7014) + Hic_asm_15-Gypsy-8551066-1339-5650_LTR Gypsy 77 241 (1095) LTR-Pseudogene-IN-LTR
1006 23.4 19.8 2.7 Pglac-RPLP2-313-8kup8kdown 8982 9619 (6381) + Hic_asm_15-Gypsy-8551066-1339-5650_LTR Gypsy 593 1336 (0) LTR-Pseudogene-IN-LTR
3606 14.8 2.9 0.8 Pglac-RPLP2-314-8kup8kdown 7311 7964 (8036) + Hic_asm_15-Gypsy-8551066-1339-5650_LTR Gypsy 77 744 (592) LTR-Pseudogene-IN-LTR
3313 8.3 18.8 0.1 Pglac-RPLP2-314-8kup8kdown 8154 8744 (7256) + Hic_asm_15-Gypsy-8551066-1339-5650_IN Gypsy 4950 5650 (0) LTR-Pseudogene-IN-LTR
4209 19.9 9.1 2.6 Pglac-RPLP2-314-8kup8kdown 8767 9951 (6049) + Hic_asm_15-Gypsy-8551066-1339-5650_LTR Gypsy 77 1336 (0) LTR-Pseudogene-IN-LTR
2641 17.6 6.1 0.8 Pglac-RPLP2-315-8kup8kdown 7409 7981 (8019) + Hic_asm_15-Gypsy-8551066-1339-5650_LTR Gypsy 71 673 (663) LTR-Pseudogene-IN-LTR
3049 6.3 1.8 0.2 Pglac-RPLP2-315-8kup8kdown 8164 8562 (7438) + Hic_asm_15-Gypsy-8551066-1339-5650_IN Gypsy 5246 5650 (0) LTR-Pseudogene-IN-LTR
3483 19.7 11.2 7.1 Pglac-RPLP2-315-8kup8kdown 8568 9809 (6191) + Hic_asm_15-Gypsy-8551066-1339-5650_LTR Gypsy 48 1336 (0) LTR-Pseudogene-IN-LTR
3497 14.9 1.0 6.3 Pglac-RPLP2-316-8kup8kdown 7276 7998 (8002) + Hic_asm_15-Gypsy-8551066-1339-5650_LTR Gypsy 1 687 (649) LTR-Pseudogene-IN-LTR
3955 10.8 5.3 2.1 Pglac-RPLP2-316-8kup8kdown 8150 8829 (7171) + Hic_asm_15-Gypsy-8551066-1339-5650_IN Gypsy 4950 5650 (0) LTR-Pseudogene-IN-LTR
3873 20.1 9.8 4.9 Pglac-RPLP2-316-8kup8kdown 8830 10105 (5895) + Hic_asm_15-Gypsy-8551066-1339-5650_LTR Gypsy 1 1336 (0) LTR-Pseudogene-IN-LTR
3697 13.9 1.6 6.7 Pglac-RPLP2-317-8kup8kdown 7242 7994 (8006) + Hic_asm_15-Gypsy-8551066-1339-5650_LTR Gypsy 1 717 (619) LTR-Pseudogene-IN-LTR
3384 10.4 13.9 0.3 Pglac-RPLP2-317-8kup8kdown 8155 8771 (7229) + Hic_asm_15-Gypsy-8551066-1339-5650_IN Gypsy 4950 5650 (0) LTR-Pseudogene-IN-LTR
4282 19.1 9.1 4.3 Pglac-RPLP2-317-8kup8kdown 8772 10048 (5952) + Hic_asm_15-Gypsy-8551066-1339-5650_LTR Gypsy 1 1336 (0) LTR-Pseudogene-IN-LTR
2524 18.5 7.0 0.9 Pglac-RPLP2-318-8kup8kdown 7407 8007 (7993) + Hic_asm_15-Gypsy-8551066-1339-5650_LTR Gypsy 48 684 (652) LTR-Pseudogene-IN-LTR
2843 9.2 0.2 2.2 Pglac-RPLP2-318-8kup8kdown 8120 8532 (7468) + Hic_asm_15-Gypsy-8551066-1339-5650_IN Gypsy 5246 5650 (0) LTR-Pseudogene-IN-LTR
3394 22.2 8.4 4.5 Pglac-RPLP2-318-8kup8kdown 8538 9779 (6221) + Hic_asm_15-Gypsy-8551066-1339-5650_LTR Gypsy 48 1336 (0) LTR-Pseudogene-IN-LTR
2910 16.2 2.4 0.4 Pglac-RPLP2-319-8kup8kdown 7449 7994 (8006) + Hic_asm_15-Gypsy-8551066-1339-5650_LTR Gypsy 161 717 (619) LTR-Pseudogene-IN-LTR
3462 12.0 7.9 1.8 Pglac-RPLP2-319-8kup8kdown 10120 10762 (5238) + Hic_asm_15-Gypsy-8551066-1339-5650_IN Gypsy 4969 5650 (0) LTR-Pseudogene-IN-LTR
4507 18.7 7.3 5.5 Pglac-RPLP2-319-8kup8kdown 10763 12076 (3924) + Hic_asm_15-Gypsy-8551066-1339-5650_LTR Gypsy 1 1336 (0) LTR-Pseudogene-IN-LTR
5131 4.0 13.4 2.0 Pglac-RPLP2-32-8kup8kdown 7268 7991 (8009) + Hic_asm_15-Gypsy-8551066-1339-5650_LTR Gypsy 207 1011 (325) LTR-Pseudogene-IN-LTR
2114 5.7 0.0 0.0 Pglac-RPLP2-32-8kup8kdown 8021 8317 (7683) + Hic_asm_15-Gypsy-8551066-1339-5650_IN Gypsy 33 329 (5321) LTR-Pseudogene-IN-LTR
5542 2.4 2.3 0.0 Pglac-RPLP2-32-8kup8kdown 8436 9094 (6906) + Hic_asm_15-Gypsy-8551066-1339-5650_IN Gypsy 4977 5650 (0) LTR-Pseudogene-IN-LTR
10662 1.3 5.7 0.6 Pglac-RPLP2-32-8kup8kdown 9095 10366 (5634) + Hic_asm_15-Gypsy-8551066-1339-5650_LTR Gypsy 1 1336 (0) LTR-Pseudogene-IN-LTR
2784 16.5 3.0 3.5 Pglac-RPLP2-320-8kup8kdown 7371 7999 (8001) + Hic_asm_15-Gypsy-8551066-1339-5650_LTR Gypsy 48 673 (663) LTR-Pseudogene-IN-LTR
2990 7.2 0.2 2.7 Pglac-RPLP2-320-8kup8kdown 8059 8473 (7527) + Hic_asm_15-Gypsy-8551066-1339-5650_IN Gypsy 5246 5650 (0) LTR-Pseudogene-IN-LTR
3502 21.0 9.0 6.3 Pglac-RPLP2-320-8kup8kdown 8479 9735 (6265) + Hic_asm_15-Gypsy-8551066-1339-5650_LTR Gypsy 48 1336 (0) LTR-Pseudogene-IN-LTR
755 8.7 13.0 7.2 Pglac-RPLP2-321-8kup8kdown 7065 7249 (8751) + Hic_asm_15-Gypsy-8551066-1339-5650_LTR Gypsy 77 271 (1065) LTR-Pseudogene-IN-LTR
2000 18.0 1.2 1.2 Pglac-RPLP2-321-8kup8kdown 7572 7981 (8019) + Hic_asm_15-Gypsy-8551066-1339-5650_LTR Gypsy 264 673 (663) LTR-Pseudogene-IN-LTR
666 12.2 29.2 3.6 Pglac-RPLP2-321-8kup8kdown 8032 8209 (7791) + Hic_asm_15-Gypsy-8551066-1339-5650_IN Gypsy 5252 5473 (177) LTR-Pseudogene-IN-LTR
881 9.1 0.7 6.0 Pglac-RPLP2-321-8kup8kdown 8074 8213 (7787) + Hic_asm_15-Gypsy-8551066-1339-5650_IN Gypsy 5246 5378 (272) LTR-Pseudogene-IN-LTR
1143 24.2 12.1 7.8 Pglac-RPLP2-321-8kup8kdown 8280 8947 (7053) + Hic_asm_15-Gypsy-8551066-1339-5650_LTR Gypsy 642 1336 (0) LTR-Pseudogene-IN-LTR
3025 14.5 3.2 0.7 Pglac-RPLP2-322-8kup8kdown 7432 8000 (8000) + Hic_asm_15-Gypsy-8551066-1339-5650_LTR Gypsy 77 659 (677) LTR-Pseudogene-IN-LTR
2831 8.9 20.6 1.1 Pglac-RPLP2-322-8kup8kdown 8156 8712 (7288) + Hic_asm_15-Gypsy-8551066-1339-5650_IN Gypsy 4950 5614 (36) LTR-Pseudogene-IN-LTR
738 16.9 7.7 0.9 Pglac-RPLP2-322-8kup8kdown 8810 9018 (6982) + Hic_asm_15-Gypsy-8551066-1339-5650_LTR Gypsy 1114 1336 (0) LTR-Pseudogene-IN-LTR
4390 10.6 3.2 0.4 Pglac-RPLP2-323-8kup8kdown 7302 7990 (8010) + Hic_asm_15-Gypsy-8551066-1339-5650_LTR Gypsy 1 708 (628) LTR-Pseudogene-IN-LTR
3468 11.1 1.6 11.0 Pglac-RPLP2-323-8kup8kdown 8239 8974 (7026) + Hic_asm_15-Gypsy-8551066-1339-5650_IN Gypsy 4977 5650 (0) LTR-Pseudogene-IN-LTR
4421 11.1 3.7 0.4 Pglac-RPLP2-323-8kup8kdown 8975 9683 (6317) + Hic_asm_15-Gypsy-8551066-1339-5650_LTR Gypsy 1 732 (604) LTR-Pseudogene-IN-LTR
847 10.5 5.2 0.6 Pglac-RPLP2-323-8kup8kdown 10020 10191 (5809) + Hic_asm_15-Gypsy-8551066-1339-5650_LTR Gypsy 1157 1336 (0) LTR-Pseudogene-IN-LTR
3151 16.3 4.0 1.2 Pglac-RPLP2-324-8kup8kdown 7343 7994 (8006) + Hic_asm_15-Gypsy-8551066-1339-5650_LTR Gypsy 48 717 (619) LTR-Pseudogene-IN-LTR
2927 7.4 2.5 0.0 Pglac-RPLP2-324-8kup8kdown 8120 8513 (7487) + Hic_asm_15-Gypsy-8551066-1339-5650_IN Gypsy 5246 5649 (1) LTR-Pseudogene-IN-LTR
3947 20.2 4.2 9.9 Pglac-RPLP2-324-8kup8kdown 8519 9878 (6122) + Hic_asm_15-Gypsy-8551066-1339-5650_LTR Gypsy 48 1336 (0) LTR-Pseudogene-IN-LTR
3775 14.0 11.4 4.0 Pglac-RPLP2-325-8kup8kdown 7133 7966 (8034) + Hic_asm_15-Gypsy-8551066-1339-5650_LTR Gypsy 71 963 (373) LTR-Pseudogene-IN-LTR
1645 4.2 0.0 0.0 Pglac-RPLP2-325-8kup8kdown 8021 8237 (7763) + Hic_asm_15-Gypsy-8551066-1339-5650_IN Gypsy 33 249 (5401) LTR-Pseudogene-IN-LTR
4296 1.4 0.4 0.6 Pglac-RPLP2-325-8kup8kdown 8240 8730 (7270) + Hic_asm_15-Gypsy-8551066-1339-5650_LTR Gypsy 847 1336 (0) LTR-Pseudogene-IN-LTR
3772 16.3 6.5 4.7 Pglac-RPLP2-327-8kup8kdown 7109 7966 (8034) + Hic_asm_15-Gypsy-8551066-1339-5650_LTR Gypsy 1 873 (463) LTR-Pseudogene-IN-LTR
3893 11.0 5.8 1.6 Pglac-RPLP2-327-8kup8kdown 8156 8828 (7172) + Hic_asm_15-Gypsy-8551066-1339-5650_IN Gypsy 4950 5650 (0) LTR-Pseudogene-IN-LTR
4128 19.2 7.2 7.2 Pglac-RPLP2-327-8kup8kdown 8829 10164 (5836) + Hic_asm_15-Gypsy-8551066-1339-5650_LTR Gypsy 1 1336 (0) LTR-Pseudogene-IN-LTR
4874 11.0 1.9 1.2 Pglac-RPLP2-328-8kup8kdown 7208 7964 (8036) + Hic_asm_15-Gypsy-8551066-1339-5650_LTR Gypsy 1 762 (574) LTR-Pseudogene-IN-LTR
2051 5.4 0.3 0.7 Pglac-RPLP2-328-8kup8kdown 8021 8318 (7682) + Hic_asm_15-Gypsy-8551066-1339-5650_IN Gypsy 33 329 (5321) LTR-Pseudogene-IN-LTR
619 5.7 11.4 0.0 Pglac-RPLP2-328-8kup8kdown 8416 8503 (7497) + Hic_asm_15-Gypsy-8551066-1339-5650_IN Gypsy 4982 5079 (571) LTR-Pseudogene-IN-LTR
3334 5.4 1.4 2.3 Pglac-RPLP2-328-8kup8kdown 8505 8941 (7059) + Hic_asm_15-Gypsy-8551066-1339-5650_IN Gypsy 5218 5650 (0) LTR-Pseudogene-IN-LTR
4207 12.8 3.2 0.7 Pglac-RPLP2-328-8kup8kdown 8942 9655 (6345) + Hic_asm_15-Gypsy-8551066-1339-5650_LTR Gypsy 1 732 (604) LTR-Pseudogene-IN-LTR
840 8.2 5.2 1.1 Pglac-RPLP2-328-8kup8kdown 9988 10160 (5840) + Hic_asm_15-Gypsy-8551066-1339-5650_LTR Gypsy 1157 1336 (0) LTR-Pseudogene-IN-LTR
2031 14.1 3.1 0.6 Pglac-RPLP2-329-8kup8kdown 7645 7993 (8007) + Hic_asm_15-Gypsy-8551066-1339-5650_LTR Gypsy 326 683 (653) LTR-Pseudogene-IN-LTR
3657 9.5 8.1 0.9 Pglac-RPLP2-329-8kup8kdown 8446 9074 (6926) + Hic_asm_15-Gypsy-8551066-1339-5650_IN Gypsy 4977 5650 (0) LTR-Pseudogene-IN-LTR
1024 4.0 31.8 0.0 Pglac-RPLP2-329-8kup8kdown 9075 9250 (6750) + Hic_asm_15-Gypsy-8551066-1339-5650_LTR Gypsy 1 232 (1104) LTR-Pseudogene-IN-LTR
2427 18.9 6.8 0.8 Pglac-RPLP2-33-8kup8kdown 7424 8009 (7991) + Hic_asm_15-Gypsy-8551066-1339-5650_LTR Gypsy 48 668 (668) LTR-Pseudogene-IN-LTR
2959 7.0 2.0 1.5 Pglac-RPLP2-33-8kup8kdown 8068 8470 (7530) + Hic_asm_15-Gypsy-8551066-1339-5650_IN Gypsy 5246 5650 (0) LTR-Pseudogene-IN-LTR
2837 19.6 12.7 4.3 Pglac-RPLP2-33-8kup8kdown 8476 9453 (6547) + Hic_asm_15-Gypsy-8551066-1339-5650_LTR Gypsy 48 1104 (232) LTR-Pseudogene-IN-LTR
909 15.8 15.2 0.8 Pglac-RPLP2-33-8kup8kdown 10056 10285 (5715) + Hic_asm_15-Gypsy-8551066-1339-5650_LTR Gypsy 48 310 (1026) LTR-Pseudogene-IN-LTR
3750 15.0 2.0 7.0 Pglac-RPLP2-330-8kup8kdown 7205 8000 (8000) + Hic_asm_15-Gypsy-8551066-1339-5650_LTR Gypsy 1 759 (577) LTR-Pseudogene-IN-LTR
3712 12.8 1.9 5.3 Pglac-RPLP2-330-8kup8kdown 8154 8877 (7123) + Hic_asm_15-Gypsy-8551066-1339-5650_IN Gypsy 4950 5650 (0) LTR-Pseudogene-IN-LTR
4487 19.4 6.1 6.1 Pglac-RPLP2-330-8kup8kdown 8878 10212 (5788) + Hic_asm_15-Gypsy-8551066-1339-5650_LTR Gypsy 1 1336 (0) LTR-Pseudogene-IN-LTR
1655 19.1 4.8 1.0 Pglac-RPLP2-331-8kup8kdown 7620 7994 (8006) + Hic_asm_15-Gypsy-8551066-1339-5650_LTR Gypsy 329 717 (619) LTR-Pseudogene-IN-LTR
631 4.0 0.0 0.0 Pglac-RPLP2-331-8kup8kdown 8156 8256 (7744) + Hic_asm_15-Gypsy-8551066-1339-5650_IN Gypsy 4950 5050 (600) LTR-Pseudogene-IN-LTR
3376 11.7 1.5 8.8 Pglac-RPLP2-331-8kup8kdown 8566 9233 (6767) + Hic_asm_15-Gypsy-8551066-1339-5650_IN Gypsy 5028 5650 (0) LTR-Pseudogene-IN-LTR
3233 20.5 7.0 4.5 Pglac-RPLP2-331-8kup8kdown 9239 10179 (5821) + Hic_asm_15-Gypsy-8551066-1339-5650_LTR Gypsy 48 1011 (325) LTR-Pseudogene-IN-LTR
993 23.3 7.8 16.7 Pglac-RPLP2-331-8kup8kdown 9977 10728 (5272) + Hic_asm_15-Gypsy-8551066-1339-5650_LTR Gypsy 642 1336 (0) LTR-Pseudogene-IN-LTR
4430 10.6 3.8 0.4 Pglac-RPLP2-332-8kup8kdown 7185 7892 (8108) + Hic_asm_15-Gypsy-8551066-1339-5650_LTR Gypsy 1 732 (604) LTR-Pseudogene-IN-LTR
1498 7.8 7.3 0.8 Pglac-RPLP2-332-8kup8kdown 8021 8265 (7735) + Hic_asm_15-Gypsy-8551066-1339-5650_IN Gypsy 33 293 (5357) LTR-Pseudogene-IN-LTR
1309 5.3 0.5 1.1 Pglac-RPLP2-332-8kup8kdown 8266 8455 (7545) + Hic_asm_15-Gypsy-8551066-1339-5650_IN Gypsy 141 329 (5321) LTR-Pseudogene-IN-LTR
867 9.6 4.8 0.0 Pglac-RPLP2-332-8kup8kdown 8548 8693 (7307) + Hic_asm_15-Gypsy-8551066-1339-5650_IN Gypsy 4954 5106 (544) LTR-Pseudogene-IN-LTR
1304 10.5 0.5 0.5 Pglac-RPLP2-332-8kup8kdown 8758 8977 (7023) + Hic_asm_15-Gypsy-8551066-1339-5650_LTR Gypsy 1 220 (1116) LTR-Pseudogene-IN-LTR
833 7.1 4.4 1.9 Pglac-RPLP2-332-8kup8kdown 8950 9107 (6893) + Hic_asm_15-Gypsy-8551066-1339-5650_LTR Gypsy 1175 1336 (0) LTR-Pseudogene-IN-LTR
2469 18.7 3.8 2.6 Pglac-RPLP2-334-8kup8kdown 7396 8000 (8000) + Hic_asm_15-Gypsy-8551066-1339-5650_LTR Gypsy 48 659 (677) LTR-Pseudogene-IN-LTR
2873 9.6 2.2 2.9 Pglac-RPLP2-334-8kup8kdown 8021 8472 (7528) + Hic_asm_15-Gypsy-8551066-1339-5650_IN Gypsy 5202 5650 (0) LTR-Pseudogene-IN-LTR
939 19.8 6.8 1.7 Pglac-RPLP2-334-8kup8kdown 10347 10624 (5376) + Hic_asm_15-Gypsy-8551066-1339-5650_LTR Gypsy 48 339 (997) LTR-Pseudogene-IN-LTR
6983 10.6 6.9 3.5 Pglac-RPLP2-334-8kup8kdown 12697 13921 (2079) + Hic_asm_15-Gypsy-8551066-1339-5650_LTR Gypsy 71 1336 (0) LTR-Pseudogene-IN-LTR
4167 12.3 2.7 1.5 Pglac-RPLP2-335-8kup8kdown 7265 8000 (8000) + Hic_asm_15-Gypsy-8551066-1339-5650_LTR Gypsy 1 745 (591) LTR-Pseudogene-IN-LTR
2044 5.1 0.7 0.3 Pglac-RPLP2-335-8kup8kdown 8021 8316 (7684) + Hic_asm_15-Gypsy-8551066-1339-5650_IN Gypsy 33 329 (5321) LTR-Pseudogene-IN-LTR
5034 3.0 1.2 8.0 Pglac-RPLP2-335-8kup8kdown 8445 9163 (6837) + Hic_asm_15-Gypsy-8551066-1339-5650_IN Gypsy 4977 5650 (0) LTR-Pseudogene-IN-LTR
2295 13.5 1.2 2.5 Pglac-RPLP2-335-8kup8kdown 9164 9643 (6357) + Hic_asm_15-Gypsy-8551066-1339-5650_LTR Gypsy 1 474 (862) LTR-Pseudogene-IN-LTR
3853 14.2 2.2 5.7 Pglac-RPLP2-336-8kup8kdown 7231 7999 (8001) + Hic_asm_15-Gypsy-8551066-1339-5650_LTR Gypsy 1 744 (592) LTR-Pseudogene-IN-LTR
3492 7.5 16.1 1.0 Pglac-RPLP2-336-8kup8kdown 8154 8763 (7237) + Hic_asm_15-Gypsy-8551066-1339-5650_IN Gypsy 4950 5650 (0) LTR-Pseudogene-IN-LTR
4165 18.8 7.0 8.2 Pglac-RPLP2-336-8kup8kdown 8764 10089 (5911) + Hic_asm_15-Gypsy-8551066-1339-5650_LTR Gypsy 1 1311 (25) LTR-Pseudogene-IN-LTR
4138 13.5 1.6 5.2 Pglac-RPLP2-337-8kup8kdown 7229 8000 (8000) + Hic_asm_15-Gypsy-8551066-1339-5650_LTR Gypsy 1 745 (591) LTR-Pseudogene-IN-LTR
3527 8.6 15.2 0.6 Pglac-RPLP2-337-8kup8kdown 8154 8765 (7235) + Hic_asm_15-Gypsy-8551066-1339-5650_IN Gypsy 4950 5650 (0) LTR-Pseudogene-IN-LTR
4136 14.1 2.1 0.7 Pglac-RPLP2-337-8kup8kdown 8766 9487 (6513) + Hic_asm_15-Gypsy-8551066-1339-5650_LTR Gypsy 1 732 (604) LTR-Pseudogene-IN-LTR
724 18.1 3.1 4.5 Pglac-RPLP2-337-8kup8kdown 9755 9980 (6020) + Hic_asm_15-Gypsy-8551066-1339-5650_LTR Gypsy 1114 1336 (0) LTR-Pseudogene-IN-LTR
2607 18.4 1.8 2.9 Pglac-RPLP2-338-8kup8kdown 7412 8009 (7991) + Hic_asm_15-Gypsy-8551066-1339-5650_LTR Gypsy 77 668 (668) LTR-Pseudogene-IN-LTR
2846 8.5 0.7 2.5 Pglac-RPLP2-338-8kup8kdown 8212 8623 (7377) + Hic_asm_15-Gypsy-8551066-1339-5650_IN Gypsy 5246 5650 (0) LTR-Pseudogene-IN-LTR
3346 21.6 3.7 12.3 Pglac-RPLP2-338-8kup8kdown 8646 10007 (5993) + Hic_asm_15-Gypsy-8551066-1339-5650_LTR Gypsy 77 1334 (2) LTR-Pseudogene-IN-LTR
698 1.1 0.0 0.0 Pglac-RPLP2-34-8kup8kdown 7067 7159 (8841) + Hic_asm_15-Gypsy-8551066-1339-5650_LTR Gypsy 1 93 (1243) LTR-Pseudogene-IN-LTR
5118 9.0 11.8 1.1 Pglac-RPLP2-34-8kup8kdown 7144 7993 (8007) + Hic_asm_15-Gypsy-8551066-1339-5650_LTR Gypsy 24 963 (373) LTR-Pseudogene-IN-LTR
1608 6.9 6.9 0.8 Pglac-RPLP2-34-8kup8kdown 8021 8267 (7733) + Hic_asm_15-Gypsy-8551066-1339-5650_IN Gypsy 33 294 (5356) LTR-Pseudogene-IN-LTR
1446 2.1 0.0 0.0 Pglac-RPLP2-34-8kup8kdown 8268 8455 (7545) + Hic_asm_15-Gypsy-8551066-1339-5650_IN Gypsy 142 329 (5321) LTR-Pseudogene-IN-LTR
5367 2.0 1.1 7.3 Pglac-RPLP2-34-8kup8kdown 8587 9301 (6699) + Hic_asm_15-Gypsy-8551066-1339-5650_IN Gypsy 4977 5650 (0) LTR-Pseudogene-IN-LTR
698 1.1 0.0 0.0 Pglac-RPLP2-34-8kup8kdown 9302 9394 (6606) + Hic_asm_15-Gypsy-8551066-1339-5650_LTR Gypsy 1 93 (1243) LTR-Pseudogene-IN-LTR
8898 5.7 6.9 1.1 Pglac-RPLP2-34-8kup8kdown 9379 10620 (5380) + Hic_asm_15-Gypsy-8551066-1339-5650_LTR Gypsy 24 1336 (0) LTR-Pseudogene-IN-LTR
3208 16.6 3.4 0.6 Pglac-RPLP2-340-8kup8kdown 7327 7981 (8019) + Hic_asm_15-Gypsy-8551066-1339-5650_LTR Gypsy 1 673 (663) LTR-Pseudogene-IN-LTR
1242 14.4 8.9 22.8 Pglac-RPLP2-340-8kup8kdown 8157 8661 (7339) + Hic_asm_15-Gypsy-8551066-1339-5650_IN Gypsy 4950 5397 (253) LTR-Pseudogene-IN-LTR
2784 5.7 1.7 0.0 Pglac-RPLP2-340-8kup8kdown 8654 9005 (6995) + Hic_asm_15-Gypsy-8551066-1339-5650_IN Gypsy 5293 5650 (0) LTR-Pseudogene-IN-LTR
4250 19.2 10.2 3.0 Pglac-RPLP2-340-8kup8kdown 9006 10254 (5746) + Hic_asm_15-Gypsy-8551066-1339-5650_LTR Gypsy 1 1336 (0) LTR-Pseudogene-IN-LTR
698 1.1 0.0 0.0 Pglac-RPLP2-341-8kup8kdown 7040 7132 (8868) + Hic_asm_15-Gypsy-8551066-1339-5650_LTR Gypsy 1 93 (1243) LTR-Pseudogene-IN-LTR
5331 8.0 10.5 0.8 Pglac-RPLP2-341-8kup8kdown 7117 7947 (8053) + Hic_asm_15-Gypsy-8551066-1339-5650_LTR Gypsy 24 934 (402) LTR-Pseudogene-IN-LTR
1991 7.1 0.3 0.7 Pglac-RPLP2-341-8kup8kdown 8021 8317 (7683) + Hic_asm_15-Gypsy-8551066-1339-5650_IN Gypsy 33 328 (5322) LTR-Pseudogene-IN-LTR
5588 1.7 2.6 0.0 Pglac-RPLP2-341-8kup8kdown 8450 9106 (6894) + Hic_asm_15-Gypsy-8551066-1339-5650_IN Gypsy 4977 5650 (0) LTR-Pseudogene-IN-LTR
698 1.1 0.0 0.0 Pglac-RPLP2-341-8kup8kdown 9107 9199 (6801) + Hic_asm_15-Gypsy-8551066-1339-5650_LTR Gypsy 1 93 (1243) LTR-Pseudogene-IN-LTR
8771 5.7 7.6 0.8 Pglac-RPLP2-341-8kup8kdown 9184 10413 (5587) + Hic_asm_15-Gypsy-8551066-1339-5650_LTR Gypsy 24 1336 (0) LTR-Pseudogene-IN-LTR
4336 8.6 3.2 8.2 Pglac-RPLP2-342-8kup8kdown 7251 8000 (8000) + Hic_asm_15-Gypsy-8551066-1339-5650_LTR Gypsy 1 715 (621) LTR-Pseudogene-IN-LTR
1863 5.5 5.1 0.7 Pglac-RPLP2-342-8kup8kdown 8012 8305 (7695) + Hic_asm_15-Gypsy-8551066-1339-5650_IN Gypsy 19 325 (5325) LTR-Pseudogene-IN-LTR
680 6.1 0.0 0.0 Pglac-RPLP2-342-8kup8kdown 8446 8543 (7457) + Hic_asm_15-Gypsy-8551066-1339-5650_IN Gypsy 4982 5079 (571) LTR-Pseudogene-IN-LTR
2521 3.3 2.3 0.0 Pglac-RPLP2-342-8kup8kdown 8575 8874 (7126) + Hic_asm_15-Gypsy-8551066-1339-5650_IN Gypsy 5344 5650 (0) LTR-Pseudogene-IN-LTR
4797 15.2 10.8 6.4 Pglac-RPLP2-342-8kup8kdown 8875 10157 (5843) + Hic_asm_15-Gypsy-8551066-1339-5650_LTR Gypsy 1 1336 (0) LTR-Pseudogene-IN-LTR
4666 8.6 1.6 0.3 Pglac-RPLP2-344-8kup8kdown 7320 7993 (8007) + Hic_asm_15-Gypsy-8551066-1339-5650_LTR Gypsy 1 683 (653) LTR-Pseudogene-IN-LTR
3882 8.3 12.3 0.8 Pglac-RPLP2-344-8kup8kdown 8198 8832 (7168) + Hic_asm_15-Gypsy-8551066-1339-5650_IN Gypsy 4944 5650 (0) LTR-Pseudogene-IN-LTR
4650 8.9 3.0 0.3 Pglac-RPLP2-344-8kup8kdown 8833 9521 (6479) + Hic_asm_15-Gypsy-8551066-1339-5650_LTR Gypsy 1 708 (628) LTR-Pseudogene-IN-LTR
732 12.5 3.3 3.9 Pglac-RPLP2-344-8kup8kdown 10068 10250 (5750) + Hic_asm_15-Gypsy-8551066-1339-5650_LTR Gypsy 1155 1336 (0) LTR-Pseudogene-IN-LTR
3198 16.8 5.9 0.7 Pglac-RPLP2-345-8kup8kdown 7337 8002 (7998) + Hic_asm_15-Gypsy-8551066-1339-5650_LTR Gypsy 48 747 (589) LTR-Pseudogene-IN-LTR
3027 8.5 2.9 1.6 Pglac-RPLP2-345-8kup8kdown 8032 8474 (7526) + Hic_asm_15-Gypsy-8551066-1339-5650_IN Gypsy 5202 5650 (0) LTR-Pseudogene-IN-LTR
4214 19.1 9.1 2.6 Pglac-RPLP2-345-8kup8kdown 8480 9692 (6308) + Hic_asm_15-Gypsy-8551066-1339-5650_LTR Gypsy 48 1336 (0) LTR-Pseudogene-IN-LTR
3018 16.4 1.5 0.8 Pglac-RPLP2-346-8kup8kdown 7393 8000 (8000) + Hic_asm_15-Gypsy-8551066-1339-5650_LTR Gypsy 48 659 (677) LTR-Pseudogene-IN-LTR
2969 9.7 3.7 0.2 Pglac-RPLP2-346-8kup8kdown 8082 8515 (7485) + Hic_asm_15-Gypsy-8551066-1339-5650_IN Gypsy 5202 5650 (0) LTR-Pseudogene-IN-LTR
3925 21.2 10.3 1.4 Pglac-RPLP2-346-8kup8kdown 8516 9742 (6258) + Hic_asm_15-Gypsy-8551066-1339-5650_LTR Gypsy 1 1336 (0) LTR-Pseudogene-IN-LTR
3629 15.7 9.7 5.6 Pglac-RPLP2-348-8kup8kdown 7097 7979 (8021) + Hic_asm_15-Gypsy-8551066-1339-5650_LTR Gypsy 71 988 (348) LTR-Pseudogene-IN-LTR
1384 9.1 12.0 0.3 Pglac-RPLP2-348-8kup8kdown 8021 8286 (7714) + Hic_asm_15-Gypsy-8551066-1339-5650_IN Gypsy 33 329 (5321) LTR-Pseudogene-IN-LTR
3264 3.7 1.0 2.2 Pglac-RPLP2-348-8kup8kdown 8509 8918 (7082) + Hic_asm_15-Gypsy-8551066-1339-5650_IN Gypsy 5246 5650 (0) LTR-Pseudogene-IN-LTR
1238 20.2 3.0 8.1 Pglac-RPLP2-348-8kup8kdown 8945 9408 (6592) + Hic_asm_15-Gypsy-8551066-1339-5650_LTR Gypsy 71 512 (824) LTR-Pseudogene-IN-LTR
6653 0.7 0.0 0.1 Pglac-RPLP2-35-8kup8kdown 7192 7941 (8059) + Hic_asm_15-Gypsy-8551066-1339-5650_LTR Gypsy 1 749 (587) LTR-Pseudogene-IN-LTR
2166 5.4 0.0 0.0 Pglac-RPLP2-35-8kup8kdown 8021 8317 (7683) + Hic_asm_15-Gypsy-8551066-1339-5650_IN Gypsy 33 329 (5321) LTR-Pseudogene-IN-LTR
5601 2.1 2.0 0.0 Pglac-RPLP2-35-8kup8kdown 8449 9109 (6891) + Hic_asm_15-Gypsy-8551066-1339-5650_IN Gypsy 4977 5650 (0) LTR-Pseudogene-IN-LTR
10335 1.9 6.2 0.5 Pglac-RPLP2-35-8kup8kdown 9110 10373 (5627) + Hic_asm_15-Gypsy-8551066-1339-5650_LTR Gypsy 1 1336 (0) LTR-Pseudogene-IN-LTR
2529 18.8 4.8 1.0 Pglac-RPLP2-350-8kup8kdown 7357 7959 (8041) + Hic_asm_15-Gypsy-8551066-1339-5650_LTR Gypsy 48 673 (663) LTR-Pseudogene-IN-LTR
2332 7.6 14.6 2.4 Pglac-RPLP2-350-8kup8kdown 8002 8377 (7623) + Hic_asm_15-Gypsy-8551066-1339-5650_IN Gypsy 5230 5650 (0) LTR-Pseudogene-IN-LTR
1101 21.2 7.4 1.0 Pglac-RPLP2-350-8kup8kdown 8383 8749 (7251) + Hic_asm_15-Gypsy-8551066-1339-5650_LTR Gypsy 48 437 (899) LTR-Pseudogene-IN-LTR
2309 19.2 13.6 3.8 Pglac-RPLP2-350-8kup8kdown 14065 14898 (1102) + Hic_asm_15-Gypsy-8551066-1339-5650_LTR Gypsy 425 1336 (0) LTR-Pseudogene-IN-LTR
4292 12.1 2.6 1.5 Pglac-RPLP2-351-8kup8kdown 7272 8008 (7992) + Hic_asm_15-Gypsy-8551066-1339-5650_LTR Gypsy 1 745 (591) LTR-Pseudogene-IN-LTR
3375 7.8 16.6 0.3 Pglac-RPLP2-351-8kup8kdown 8215 8794 (7206) + Hic_asm_15-Gypsy-8551066-1339-5650_IN Gypsy 4977 5650 (0) LTR-Pseudogene-IN-LTR
4174 12.2 2.9 1.5 Pglac-RPLP2-351-8kup8kdown 8795 9516 (6484) + Hic_asm_15-Gypsy-8551066-1339-5650_LTR Gypsy 1 732 (604) LTR-Pseudogene-IN-LTR
741 12.2 4.6 1.1 Pglac-RPLP2-351-8kup8kdown 9801 9974 (6026) + Hic_asm_15-Gypsy-8551066-1339-5650_LTR Gypsy 1157 1336 (0) LTR-Pseudogene-IN-LTR
3530 14.0 0.7 0.8 Pglac-RPLP2-352-8kup8kdown 7387 7998 (8002) + Hic_asm_15-Gypsy-8551066-1339-5650_LTR Gypsy 77 687 (649) LTR-Pseudogene-IN-LTR
3124 8.2 18.0 0.8 Pglac-RPLP2-352-8kup8kdown 8157 8724 (7276) + Hic_asm_15-Gypsy-8551066-1339-5650_IN Gypsy 4950 5614 (36) LTR-Pseudogene-IN-LTR
4274 18.9 9.7 3.8 Pglac-RPLP2-352-8kup8kdown 10082 11345 (4655) + Hic_asm_15-Gypsy-8551066-1339-5650_LTR Gypsy 1 1336 (0) LTR-Pseudogene-IN-LTR
3579 13.6 0.5 1.1 Pglac-RPLP2-353-8kup8kdown 7383 7993 (8007) + Hic_asm_15-Gypsy-8551066-1339-5650_LTR Gypsy 77 683 (653) LTR-Pseudogene-IN-LTR
3100 11.4 11.1 1.1 Pglac-RPLP2-353-8kup8kdown 8156 8793 (7207) + Hic_asm_15-Gypsy-8551066-1339-5650_IN Gypsy 4950 5650 (0) LTR-Pseudogene-IN-LTR
3949 18.8 11.6 3.5 Pglac-RPLP2-353-8kup8kdown 8816 9984 (6016) + Hic_asm_15-Gypsy-8551066-1339-5650_LTR Gypsy 77 1336 (0) LTR-Pseudogene-IN-LTR
3794 13.4 1.9 5.7 Pglac-RPLP2-354-8kup8kdown 7251 7994 (8006) + Hic_asm_15-Gypsy-8551066-1339-5650_LTR Gypsy 1 717 (619) LTR-Pseudogene-IN-LTR
4227 7.5 9.1 0.6 Pglac-RPLP2-354-8kup8kdown 8125 8770 (7230) + Hic_asm_15-Gypsy-8551066-1339-5650_IN Gypsy 4950 5650 (0) LTR-Pseudogene-IN-LTR
3813 18.2 14.4 4.4 Pglac-RPLP2-354-8kup8kdown 8771 9989 (6011) + Hic_asm_15-Gypsy-8551066-1339-5650_LTR Gypsy 1 1336 (0) LTR-Pseudogene-IN-LTR
1448 15.9 0.8 0.8 Pglac-RPLP2-356-8kup8kdown 7749 8001 (7999) + Hic_asm_15-Gypsy-8551066-1339-5650_LTR Gypsy 411 663 (673) LTR-Pseudogene-IN-LTR
2947 7.7 2.1 3.0 Pglac-RPLP2-356-8kup8kdown 7998 8427 (7573) + Hic_asm_15-Gypsy-8551066-1339-5650_IN Gypsy 5225 5650 (0) LTR-Pseudogene-IN-LTR
2532 24.4 7.7 6.8 Pglac-RPLP2-356-8kup8kdown 8433 9711 (6289) + Hic_asm_15-Gypsy-8551066-1339-5650_LTR Gypsy 48 1336 (0) LTR-Pseudogene-IN-LTR
2673 17.4 2.9 2.7 Pglac-RPLP2-357-8kup8kdown 7419 8009 (7991) + Hic_asm_15-Gypsy-8551066-1339-5650_LTR Gypsy 77 668 (668) LTR-Pseudogene-IN-LTR
2937 7.3 2.0 1.0 Pglac-RPLP2-357-8kup8kdown 8116 8516 (7484) + Hic_asm_15-Gypsy-8551066-1339-5650_IN Gypsy 5246 5650 (0) LTR-Pseudogene-IN-LTR
3376 21.5 6.6 8.2 Pglac-RPLP2-357-8kup8kdown 8539 9817 (6183) + Hic_asm_15-Gypsy-8551066-1339-5650_LTR Gypsy 77 1336 (0) LTR-Pseudogene-IN-LTR
2855 15.9 12.9 0.6 Pglac-RPLP2-358-8kup8kdown 7379 7999 (8001) + Hic_asm_15-Gypsy-8551066-1339-5650_LTR Gypsy 48 744 (592) LTR-Pseudogene-IN-LTR
2995 7.0 2.0 0.0 Pglac-RPLP2-358-8kup8kdown 8204 8600 (7400) + Hic_asm_15-Gypsy-8551066-1339-5650_IN Gypsy 5246 5650 (0) LTR-Pseudogene-IN-LTR
4103 20.1 6.1 5.4 Pglac-RPLP2-358-8kup8kdown 8606 9886 (6114) + Hic_asm_15-Gypsy-8551066-1339-5650_LTR Gypsy 48 1336 (0) LTR-Pseudogene-IN-LTR
698 1.1 0.0 0.0 Pglac-RPLP2-36-8kup8kdown 7471 7563 (8437) + Hic_asm_15-Gypsy-8551066-1339-5650_LTR Gypsy 1 93 (1243) LTR-Pseudogene-IN-LTR
2170 6.1 0.3 1.0 Pglac-RPLP2-36-8kup8kdown 7548 7860 (8140) + Hic_asm_15-Gypsy-8551066-1339-5650_LTR Gypsy 24 334 (1002) LTR-Pseudogene-IN-LTR
1008 8.1 2.7 0.7 Pglac-RPLP2-36-8kup8kdown 7828 7977 (8023) + Hic_asm_15-Gypsy-8551066-1339-5650_LTR Gypsy 592 744 (592) LTR-Pseudogene-IN-LTR
2022 6.1 0.3 0.7 Pglac-RPLP2-36-8kup8kdown 8021 8317 (7683) + Hic_asm_15-Gypsy-8551066-1339-5650_IN Gypsy 33 328 (5322) LTR-Pseudogene-IN-LTR
3450 9.6 11.8 0.4 Pglac-RPLP2-36-8kup8kdown 8363 8992 (7008) + Hic_asm_15-Gypsy-8551066-1339-5650_IN Gypsy 4950 5650 (0) LTR-Pseudogene-IN-LTR
698 1.1 0.0 0.0 Pglac-RPLP2-36-8kup8kdown 8993 9085 (6915) + Hic_asm_15-Gypsy-8551066-1339-5650_LTR Gypsy 1 93 (1243) LTR-Pseudogene-IN-LTR
8736 6.0 7.4 0.8 Pglac-RPLP2-36-8kup8kdown 9070 10302 (5698) + Hic_asm_15-Gypsy-8551066-1339-5650_LTR Gypsy 24 1336 (0) LTR-Pseudogene-IN-LTR
6946 2.3 9.6 0.5 Pglac-RPLP2-360-8kup8kdown 7084 7966 (8034) + Hic_asm_15-Gypsy-8551066-1339-5650_LTR Gypsy 1 963 (373) LTR-Pseudogene-IN-LTR
2341 2.0 0.0 0.0 Pglac-RPLP2-360-8kup8kdown 8021 8317 (7683) + Hic_asm_15-Gypsy-8551066-1339-5650_IN Gypsy 33 329 (5321) LTR-Pseudogene-IN-LTR
3278 11.5 11.8 0.4 Pglac-RPLP2-360-8kup8kdown 8362 8991 (7009) + Hic_asm_15-Gypsy-8551066-1339-5650_IN Gypsy 4950 5650 (0) LTR-Pseudogene-IN-LTR
10690 1.2 5.8 0.5 Pglac-RPLP2-360-8kup8kdown 8992 10259 (5741) + Hic_asm_15-Gypsy-8551066-1339-5650_LTR Gypsy 1 1336 (0) LTR-Pseudogene-IN-LTR
3432 16.6 3.3 0.3 Pglac-RPLP2-361-8kup8kdown 7265 7933 (8067) + Hic_asm_15-Gypsy-8551066-1339-5650_LTR Gypsy 44 732 (604) LTR-Pseudogene-IN-LTR
1651 7.8 7.7 0.7 Pglac-RPLP2-361-8kup8kdown 8022 8306 (7694) + Hic_asm_15-Gypsy-8551066-1339-5650_IN Gypsy 25 329 (5321) LTR-Pseudogene-IN-LTR
3604 9.7 12.7 0.3 Pglac-RPLP2-361-8kup8kdown 8353 8974 (7026) + Hic_asm_15-Gypsy-8551066-1339-5650_IN Gypsy 4952 5650 (0) LTR-Pseudogene-IN-LTR
1499 17.2 0.9 0.6 Pglac-RPLP2-361-8kup8kdown 8997 9311 (6689) + Hic_asm_15-Gypsy-8551066-1339-5650_LTR Gypsy 77 392 (944) LTR-Pseudogene-IN-LTR
2660 20.1 12.6 3.4 Pglac-RPLP2-361-8kup8kdown 9629 10488 (5512) + Hic_asm_15-Gypsy-8551066-1339-5650_LTR Gypsy 401 1336 (0) LTR-Pseudogene-IN-LTR
4427 10.6 2.3 1.0 Pglac-RPLP2-362-8kup8kdown 7288 7995 (8005) + Hic_asm_15-Gypsy-8551066-1339-5650_LTR Gypsy 1 717 (619) LTR-Pseudogene-IN-LTR
3672 7.5 14.5 0.9 Pglac-RPLP2-362-8kup8kdown 8261 8854 (7146) + Hic_asm_15-Gypsy-8551066-1339-5650_IN Gypsy 4977 5650 (0) LTR-Pseudogene-IN-LTR
4817 17.7 7.0 4.0 Pglac-RPLP2-362-8kup8kdown 8855 10153 (5847) + Hic_asm_15-Gypsy-8551066-1339-5650_LTR Gypsy 1 1336 (0) LTR-Pseudogene-IN-LTR
2462 18.0 6.5 2.9 Pglac-RPLP2-363-8kup8kdown 7410 8009 (7991) + Hic_asm_15-Gypsy-8551066-1339-5650_LTR Gypsy 48 668 (668) LTR-Pseudogene-IN-LTR
2834 8.0 1.2 2.5 Pglac-RPLP2-363-8kup8kdown 8164 8573 (7427) + Hic_asm_15-Gypsy-8551066-1339-5650_IN Gypsy 5246 5650 (0) LTR-Pseudogene-IN-LTR
2899 20.9 15.0 3.4 Pglac-RPLP2-363-8kup8kdown 8579 9737 (6263) + Hic_asm_15-Gypsy-8551066-1339-5650_LTR Gypsy 48 1336 (0) LTR-Pseudogene-IN-LTR
2339 19.8 6.6 1.0 Pglac-RPLP2-364-8kup8kdown 7422 8009 (7991) + Hic_asm_15-Gypsy-8551066-1339-5650_LTR Gypsy 48 668 (668) LTR-Pseudogene-IN-LTR
2936 9.2 3.7 0.5 Pglac-RPLP2-364-8kup8kdown 8078 8512 (7488) + Hic_asm_15-Gypsy-8551066-1339-5650_IN Gypsy 5202 5650 (0) LTR-Pseudogene-IN-LTR
2983 21.2 7.5 7.1 Pglac-RPLP2-364-8kup8kdown 8518 9571 (6429) + Hic_asm_15-Gypsy-8551066-1339-5650_LTR Gypsy 48 1105 (231) LTR-Pseudogene-IN-LTR
2059 19.5 3.5 1.0 Pglac-RPLP2-365-8kup8kdown 7519 7999 (8001) + Hic_asm_15-Gypsy-8551066-1339-5650_LTR Gypsy 181 673 (663) LTR-Pseudogene-IN-LTR
784 10.8 31.6 4.1 Pglac-RPLP2-365-8kup8kdown 8002 8194 (7806) + Hic_asm_15-Gypsy-8551066-1339-5650_IN Gypsy 5230 5473 (177) LTR-Pseudogene-IN-LTR
1956 8.0 3.6 0.0 Pglac-RPLP2-365-8kup8kdown 8068 8341 (7659) + Hic_asm_15-Gypsy-8551066-1339-5650_IN Gypsy 5246 5529 (121) LTR-Pseudogene-IN-LTR
1033 4.7 0.0 0.0 Pglac-RPLP2-365-8kup8kdown 11671 11798 (4202) + Hic_asm_15-Gypsy-8551066-1339-5650_IN Gypsy 5523 5650 (0) LTR-Pseudogene-IN-LTR
2811 23.2 4.2 11.9 Pglac-RPLP2-365-8kup8kdown 11884 13125 (2875) + Hic_asm_15-Gypsy-8551066-1339-5650_LTR Gypsy 181 1336 (0) LTR-Pseudogene-IN-LTR
5814 6.8 5.0 1.2 Pglac-RPLP2-366-8kup8kdown 7168 7999 (8001) + Hic_asm_15-Gypsy-8551066-1339-5650_LTR Gypsy 1 864 (472) LTR-Pseudogene-IN-LTR
2186 5.0 0.0 0.0 Pglac-RPLP2-366-8kup8kdown 8021 8317 (7683) + Hic_asm_15-Gypsy-8551066-1339-5650_IN Gypsy 33 329 (5321) LTR-Pseudogene-IN-LTR
5327 2.1 1.8 7.1 Pglac-RPLP2-366-8kup8kdown 8449 9157 (6843) + Hic_asm_15-Gypsy-8551066-1339-5650_IN Gypsy 4977 5650 (0) LTR-Pseudogene-IN-LTR
10088 3.0 6.1 0.5 Pglac-RPLP2-366-8kup8kdown 9158 10423 (5577) + Hic_asm_15-Gypsy-8551066-1339-5650_LTR Gypsy 1 1336 (0) LTR-Pseudogene-IN-LTR
3304 16.9 0.8 5.0 Pglac-RPLP2-367-8kup8kdown 7284 7998 (8002) + Hic_asm_15-Gypsy-8551066-1339-5650_LTR Gypsy 71 757 (579) LTR-Pseudogene-IN-LTR
1976 7.1 0.3 0.7 Pglac-RPLP2-367-8kup8kdown 8021 8318 (7682) + Hic_asm_15-Gypsy-8551066-1339-5650_IN Gypsy 33 329 (5321) LTR-Pseudogene-IN-LTR
4528 4.1 0.9 21.4 Pglac-RPLP2-367-8kup8kdown 8467 9277 (6723) + Hic_asm_15-Gypsy-8551066-1339-5650_IN Gypsy 4977 5650 (0) LTR-Pseudogene-IN-LTR
712 13.5 1.9 13.5 Pglac-RPLP2-367-8kup8kdown 9304 9517 (6483) + Hic_asm_15-Gypsy-8551066-1339-5650_LTR Gypsy 71 262 (1074) LTR-Pseudogene-IN-LTR
5258 15.0 8.5 1.4 Pglac-RPLP2-367-8kup8kdown 9853 10862 (5138) + Hic_asm_15-Gypsy-8551066-1339-5650_LTR Gypsy 256 1336 (0) LTR-Pseudogene-IN-LTR
3722 20.0 10.8 2.9 Pglac-RPLP2-368-8kup8kdown 6200 7368 (8632) + Hic_asm_15-Gypsy-8551066-1339-5650_LTR Gypsy 77 1335 (1) LTR-Pseudogene-IN-LTR
2912 17.0 2.4 0.5 Pglac-RPLP2-368-8kup8kdown 7414 7999 (8001) + Hic_asm_15-Gypsy-8551066-1339-5650_LTR Gypsy 77 673 (663) LTR-Pseudogene-IN-LTR
3369 11.7 10.9 1.1 Pglac-RPLP2-368-8kup8kdown 8155 8793 (7207) + Hic_asm_15-Gypsy-8551066-1339-5650_IN Gypsy 4950 5650 (0) LTR-Pseudogene-IN-LTR
3702 19.5 11.4 3.4 Pglac-RPLP2-368-8kup8kdown 8816 9985 (6015) + Hic_asm_15-Gypsy-8551066-1339-5650_LTR Gypsy 77 1336 (0) LTR-Pseudogene-IN-LTR
4717 9.4 3.1 1.5 Pglac-RPLP2-369-8kup8kdown 7246 7977 (8023) + Hic_asm_15-Gypsy-8551066-1339-5650_LTR Gypsy 1 744 (592) LTR-Pseudogene-IN-LTR
1948 5.6 2.1 0.7 Pglac-RPLP2-369-8kup8kdown 8021 8309 (7691) + Hic_asm_15-Gypsy-8551066-1339-5650_IN Gypsy 33 325 (5325) LTR-Pseudogene-IN-LTR
3231 4.3 1.5 2.0 Pglac-RPLP2-369-8kup8kdown 8643 9049 (6951) + Hic_asm_15-Gypsy-8551066-1339-5650_IN Gypsy 5246 5650 (0) LTR-Pseudogene-IN-LTR
4092 9.8 4.4 1.0 Pglac-RPLP2-369-8kup8kdown 9050 9710 (6290) + Hic_asm_15-Gypsy-8551066-1339-5650_LTR Gypsy 1 683 (653) LTR-Pseudogene-IN-LTR
802 9.6 4.3 3.8 Pglac-RPLP2-369-8kup8kdown 10069 10252 (5748) + Hic_asm_15-Gypsy-8551066-1339-5650_LTR Gypsy 1152 1336 (0) LTR-Pseudogene-IN-LTR
2663 18.3 2.9 2.7 Pglac-RPLP2-37-8kup8kdown 7378 8000 (8000) + Hic_asm_15-Gypsy-8551066-1339-5650_LTR Gypsy 48 671 (665) LTR-Pseudogene-IN-LTR
3038 7.7 1.7 0.5 Pglac-RPLP2-37-8kup8kdown 8002 8417 (7583) + Hic_asm_15-Gypsy-8551066-1339-5650_IN Gypsy 5230 5650 (0) LTR-Pseudogene-IN-LTR
2495 20.4 22.2 2.2 Pglac-RPLP2-37-8kup8kdown 8423 9500 (6500) + Hic_asm_15-Gypsy-8551066-1339-5650_LTR Gypsy 48 1336 (0) LTR-Pseudogene-IN-LTR
4035 9.2 2.0 9.4 Pglac-RPLP2-370-8kup8kdown 7245 7976 (8024) + Hic_asm_15-Gypsy-8551066-1339-5650_LTR Gypsy 1 683 (653) LTR-Pseudogene-IN-LTR
1548 7.8 6.9 0.8 Pglac-RPLP2-370-8kup8kdown 8021 8267 (7733) + Hic_asm_15-Gypsy-8551066-1339-5650_IN Gypsy 33 294 (5356) LTR-Pseudogene-IN-LTR
1315 4.3 0.5 1.1 Pglac-RPLP2-370-8kup8kdown 8268 8457 (7543) + Hic_asm_15-Gypsy-8551066-1339-5650_IN Gypsy 141 329 (5321) LTR-Pseudogene-IN-LTR
5570 2.4 2.0 0.0 Pglac-RPLP2-370-8kup8kdown 8589 9249 (6751) + Hic_asm_15-Gypsy-8551066-1339-5650_IN Gypsy 4977 5650 (0) LTR-Pseudogene-IN-LTR
8824 5.5 6.6 5.1 Pglac-RPLP2-370-8kup8kdown 9250 10566 (5434) + Hic_asm_15-Gypsy-8551066-1339-5650_LTR Gypsy 1 1336 (0) LTR-Pseudogene-IN-LTR
4713 12.1 1.5 1.3 Pglac-RPLP2-371-8kup8kdown 7243 7998 (8002) + Hic_asm_15-Gypsy-8551066-1339-5650_LTR Gypsy 1 757 (579) LTR-Pseudogene-IN-LTR
2019 6.8 0.3 0.7 Pglac-RPLP2-371-8kup8kdown 8021 8318 (7682) + Hic_asm_15-Gypsy-8551066-1339-5650_IN Gypsy 33 329 (5321) LTR-Pseudogene-IN-LTR
3340 10.5 9.8 1.8 Pglac-RPLP2-371-8kup8kdown 8504 9123 (6877) + Hic_asm_15-Gypsy-8551066-1339-5650_IN Gypsy 4982 5650 (0) LTR-Pseudogene-IN-LTR
4166 12.4 3.0 0.6 Pglac-RPLP2-371-8kup8kdown 9124 9820 (6180) + Hic_asm_15-Gypsy-8551066-1339-5650_LTR Gypsy 1 714 (622) LTR-Pseudogene-IN-LTR
610 9.4 6.1 1.8 Pglac-RPLP2-371-8kup8kdown 10155 10317 (5683) + Hic_asm_15-Gypsy-8551066-1339-5650_LTR Gypsy 1152 1321 (15) LTR-Pseudogene-IN-LTR
3889 14.2 4.1 1.5 Pglac-RPLP2-373-8kup8kdown 7167 7897 (8103) + Hic_asm_15-Gypsy-8551066-1339-5650_LTR Gypsy 1 750 (586) LTR-Pseudogene-IN-LTR
1080 8.1 0.0 0.0 Pglac-RPLP2-373-8kup8kdown 8156 8316 (7684) + Hic_asm_15-Gypsy-8551066-1339-5650_IN Gypsy 4950 5110 (540) LTR-Pseudogene-IN-LTR
848 15.0 8.8 0.0 Pglac-RPLP2-373-8kup8kdown 8319 8478 (7522) + Hic_asm_15-Gypsy-8551066-1339-5650_LTR Gypsy 559 732 (604) LTR-Pseudogene-IN-LTR
725 20.2 2.5 8.4 Pglac-RPLP2-373-8kup8kdown 8959 9234 (6766) + Hic_asm_15-Gypsy-8551066-1339-5650_LTR Gypsy 1076 1336 (0) LTR-Pseudogene-IN-LTR
2989 16.0 7.0 2.3 Pglac-RPLP2-375-8kup8kdown 7335 8005 (7995) + Hic_asm_15-Gypsy-8551066-1339-5650_LTR Gypsy 48 749 (587) LTR-Pseudogene-IN-LTR
2997 7.3 1.8 0.0 Pglac-RPLP2-375-8kup8kdown 8115 8512 (7488) + Hic_asm_15-Gypsy-8551066-1339-5650_IN Gypsy 5246 5650 (0) LTR-Pseudogene-IN-LTR
3678 19.3 7.2 9.5 Pglac-RPLP2-375-8kup8kdown 8518 9834 (6166) + Hic_asm_15-Gypsy-8551066-1339-5650_LTR Gypsy 48 1336 (0) LTR-Pseudogene-IN-LTR
3970 13.7 1.9 5.4 Pglac-RPLP2-377-8kup8kdown 7135 7903 (8097) + Hic_asm_15-Gypsy-8551066-1339-5650_LTR Gypsy 1 744 (592) LTR-Pseudogene-IN-LTR
3697 9.1 11.7 2.0 Pglac-RPLP2-377-8kup8kdown 8157 8796 (7204) + Hic_asm_15-Gypsy-8551066-1339-5650_IN Gypsy 4950 5650 (0) LTR-Pseudogene-IN-LTR
4224 18.6 9.9 4.5 Pglac-RPLP2-377-8kup8kdown 8797 10066 (5934) + Hic_asm_15-Gypsy-8551066-1339-5650_LTR Gypsy 1 1336 (0) LTR-Pseudogene-IN-LTR
2610 18.5 6.9 1.1 Pglac-RPLP2-38-8kup8kdown 7406 8013 (7987) + Hic_asm_15-Gypsy-8551066-1339-5650_LTR Gypsy 48 690 (646) LTR-Pseudogene-IN-LTR
899 17.8 5.6 5.6 Pglac-RPLP2-38-8kup8kdown 8039 8288 (7712) + Hic_asm_15-Gypsy-8551066-1339-5650_IN Gypsy 5224 5473 (177) LTR-Pseudogene-IN-LTR
901 12.7 0.7 2.1 Pglac-RPLP2-38-8kup8kdown 8158 8302 (7698) + Hic_asm_15-Gypsy-8551066-1339-5650_IN Gypsy 5246 5388 (262) LTR-Pseudogene-IN-LTR
2606 7.2 0.5 2.8 Pglac-RPLP2-38-8kup8kdown 8315 8684 (7316) + Hic_asm_15-Gypsy-8551066-1339-5650_IN Gypsy 5289 5650 (0) LTR-Pseudogene-IN-LTR
3354 21.9 8.4 5.5 Pglac-RPLP2-38-8kup8kdown 8690 9944 (6056) + Hic_asm_15-Gypsy-8551066-1339-5650_LTR Gypsy 48 1336 (0) LTR-Pseudogene-IN-LTR
3588 15.0 0.4 5.7 Pglac-RPLP2-380-8kup8kdown 7276 7998 (8002) + Hic_asm_15-Gypsy-8551066-1339-5650_LTR Gypsy 1 687 (649) LTR-Pseudogene-IN-LTR
3046 13.7 4.0 12.4 Pglac-RPLP2-380-8kup8kdown 8159 8916 (7084) + Hic_asm_15-Gypsy-8551066-1339-5650_IN Gypsy 4950 5650 (0) LTR-Pseudogene-IN-LTR
4243 18.6 10.5 4.6 Pglac-RPLP2-380-8kup8kdown 8917 10180 (5820) + Hic_asm_15-Gypsy-8551066-1339-5650_LTR Gypsy 1 1336 (0) LTR-Pseudogene-IN-LTR
1009 7.6 0.4 18.8 Pglac-RPLP2-381-8kup8kdown 7460 7686 (8314) + Hic_asm_15-Gypsy-8551066-1339-5650_LTR Gypsy 1 192 (1144) LTR-Pseudogene-IN-LTR
1907 12.8 3.5 1.2 Pglac-RPLP2-381-8kup8kdown 7678 7993 (8007) + Hic_asm_15-Gypsy-8551066-1339-5650_LTR Gypsy 395 717 (619) LTR-Pseudogene-IN-LTR
896 6.4 3.2 0.0 Pglac-RPLP2-381-8kup8kdown 8156 8280 (7720) + Hic_asm_15-Gypsy-8551066-1339-5650_IN Gypsy 4951 5079 (571) LTR-Pseudogene-IN-LTR
3285 6.6 1.6 0.5 Pglac-RPLP2-381-8kup8kdown 8281 8709 (7291) + Hic_asm_15-Gypsy-8551066-1339-5650_IN Gypsy 5217 5650 (0) LTR-Pseudogene-IN-LTR
4007 13.1 2.0 5.2 Pglac-RPLP2-381-8kup8kdown 8710 9464 (6536) + Hic_asm_15-Gypsy-8551066-1339-5650_LTR Gypsy 1 732 (604) LTR-Pseudogene-IN-LTR
767 20.1 3.9 4.2 Pglac-RPLP2-381-8kup8kdown 9666 9925 (6075) + Hic_asm_15-Gypsy-8551066-1339-5650_LTR Gypsy 1078 1336 (0) LTR-Pseudogene-IN-LTR
3462 13.8 1.9 0.7 Pglac-RPLP2-382-8kup8kdown 7433 8008 (7992) + Hic_asm_15-Gypsy-8551066-1339-5650_LTR Gypsy 163 745 (591) LTR-Pseudogene-IN-LTR
2040 7.1 0.0 0.7 Pglac-RPLP2-382-8kup8kdown 8021 8319 (7681) + Hic_asm_15-Gypsy-8551066-1339-5650_IN Gypsy 33 329 (5321) LTR-Pseudogene-IN-LTR
3352 12.0 4.1 5.4 Pglac-RPLP2-382-8kup8kdown 8455 9131 (6869) + Hic_asm_15-Gypsy-8551066-1339-5650_IN Gypsy 4982 5650 (0) LTR-Pseudogene-IN-LTR
4248 12.8 3.2 0.6 Pglac-RPLP2-382-8kup8kdown 9132 9844 (6156) + Hic_asm_15-Gypsy-8551066-1339-5650_LTR Gypsy 1 732 (604) LTR-Pseudogene-IN-LTR
840 8.2 5.2 1.1 Pglac-RPLP2-382-8kup8kdown 10165 10337 (5663) + Hic_asm_15-Gypsy-8551066-1339-5650_LTR Gypsy 1157 1336 (0) LTR-Pseudogene-IN-LTR
3634 12.8 1.1 0.5 Pglac-RPLP2-383-8kup8kdown 7392 7998 (8002) + Hic_asm_15-Gypsy-8551066-1339-5650_LTR Gypsy 77 687 (649) LTR-Pseudogene-IN-LTR
3213 9.2 17.9 0.7 Pglac-RPLP2-383-8kup8kdown 8181 8779 (7221) + Hic_asm_15-Gypsy-8551066-1339-5650_IN Gypsy 4950 5650 (0) LTR-Pseudogene-IN-LTR
3870 13.8 2.0 5.5 Pglac-RPLP2-383-8kup8kdown 8780 9536 (6464) + Hic_asm_15-Gypsy-8551066-1339-5650_LTR Gypsy 1 732 (604) LTR-Pseudogene-IN-LTR
746 20.9 3.9 2.7 Pglac-RPLP2-383-8kup8kdown 9738 9993 (6007) + Hic_asm_15-Gypsy-8551066-1339-5650_LTR Gypsy 1078 1336 (0) LTR-Pseudogene-IN-LTR
4313 20.3 4.7 7.4 Pglac-RPLP2-383-8kup8kdown 13825 15188 (812) + Hic_asm_15-Gypsy-8551066-1339-5650_LTR Gypsy 7 1336 (0) LTR-Pseudogene-IN-LTR
2639 16.9 3.1 3.6 Pglac-RPLP2-385-8kup8kdown 7386 8000 (8000) + Hic_asm_15-Gypsy-8551066-1339-5650_LTR Gypsy 48 659 (677) LTR-Pseudogene-IN-LTR
3063 6.3 2.0 0.0 Pglac-RPLP2-385-8kup8kdown 8107 8503 (7497) + Hic_asm_15-Gypsy-8551066-1339-5650_IN Gypsy 5246 5650 (0) LTR-Pseudogene-IN-LTR
3239 19.3 5.9 9.5 Pglac-RPLP2-385-8kup8kdown 8509 9601 (6399) + Hic_asm_15-Gypsy-8551066-1339-5650_LTR Gypsy 48 1104 (232) LTR-Pseudogene-IN-LTR
4714 9.6 1.6 0.3 Pglac-RPLP2-388-8kup8kdown 7299 7989 (8011) + Hic_asm_15-Gypsy-8551066-1339-5650_LTR Gypsy 1 700 (636) LTR-Pseudogene-IN-LTR
3307 11.7 10.6 1.6 Pglac-RPLP2-388-8kup8kdown 8151 8793 (7207) + Hic_asm_15-Gypsy-8551066-1339-5650_IN Gypsy 4950 5649 (1) LTR-Pseudogene-IN-LTR
5018 15.9 12.0 1.9 Pglac-RPLP2-388-8kup8kdown 8794 10009 (5991) + Hic_asm_15-Gypsy-8551066-1339-5650_LTR Gypsy 1 1336 (0) LTR-Pseudogene-IN-LTR
3716 12.3 5.2 7.2 Pglac-RPLP2-389-8kup8kdown 7256 8008 (7992) + Hic_asm_15-Gypsy-8551066-1339-5650_LTR Gypsy 7 745 (591) LTR-Pseudogene-IN-LTR
3411 8.3 16.1 0.5 Pglac-RPLP2-389-8kup8kdown 8201 8782 (7218) + Hic_asm_15-Gypsy-8551066-1339-5650_IN Gypsy 4978 5650 (0) LTR-Pseudogene-IN-LTR
3382 18.5 14.2 5.7 Pglac-RPLP2-389-8kup8kdown 8865 10095 (5905) + Hic_asm_15-Gypsy-8551066-1339-5650_LTR Gypsy 7 1336 (0) LTR-Pseudogene-IN-LTR
2747 17.6 1.6 2.9 Pglac-RPLP2-39-8kup8kdown 7381 8000 (8000) + Hic_asm_15-Gypsy-8551066-1339-5650_LTR Gypsy 48 659 (677) LTR-Pseudogene-IN-LTR
923 11.7 1.3 3.4 Pglac-RPLP2-39-8kup8kdown 8001 8150 (7850) + Hic_asm_15-Gypsy-8551066-1339-5650_IN Gypsy 5228 5374 (276) LTR-Pseudogene-IN-LTR
1690 6.8 8.9 0.0 Pglac-RPLP2-39-8kup8kdown 8072 8306 (7694) + Hic_asm_15-Gypsy-8551066-1339-5650_IN Gypsy 5395 5650 (0) LTR-Pseudogene-IN-LTR
2733 19.2 3.1 1.1 Pglac-RPLP2-39-8kup8kdown 8312 8957 (7043) + Hic_asm_15-Gypsy-8551066-1339-5650_LTR Gypsy 48 706 (630) LTR-Pseudogene-IN-LTR
657 21.9 7.9 0.4 Pglac-RPLP2-39-8kup8kdown 9389 9617 (6383) + Hic_asm_15-Gypsy-8551066-1339-5650_LTR Gypsy 1091 1336 (0) LTR-Pseudogene-IN-LTR
4762 8.5 2.2 0.6 Pglac-RPLP2-391-8kup8kdown 7312 8001 (7999) + Hic_asm_15-Gypsy-8551066-1339-5650_LTR Gypsy 1 701 (635) LTR-Pseudogene-IN-LTR
2048 6.1 0.3 0.7 Pglac-RPLP2-391-8kup8kdown 8021 8318 (7682) + Hic_asm_15-Gypsy-8551066-1339-5650_IN Gypsy 33 329 (5321) LTR-Pseudogene-IN-LTR
3212 12.6 4.1 9.3 Pglac-RPLP2-391-8kup8kdown 8365 9098 (6902) + Hic_asm_15-Gypsy-8551066-1339-5650_IN Gypsy 4952 5650 (0) LTR-Pseudogene-IN-LTR
4663 9.1 4.1 0.6 Pglac-RPLP2-391-8kup8kdown 9099 9805 (6195) + Hic_asm_15-Gypsy-8551066-1339-5650_LTR Gypsy 1 732 (604) LTR-Pseudogene-IN-LTR
790 11.6 5.2 1.1 Pglac-RPLP2-391-8kup8kdown 10139 10312 (5688) + Hic_asm_15-Gypsy-8551066-1339-5650_LTR Gypsy 1156 1336 (0) LTR-Pseudogene-IN-LTR
3310 14.4 0.6 6.2 Pglac-RPLP2-392-8kup8kdown 7305 8000 (8000) + Hic_asm_15-Gypsy-8551066-1339-5650_LTR Gypsy 1 659 (677) LTR-Pseudogene-IN-LTR
3281 7.1 20.1 0.0 Pglac-RPLP2-392-8kup8kdown 10564 11139 (4861) + Hic_asm_15-Gypsy-8551066-1339-5650_IN Gypsy 4959 5650 (0) LTR-Pseudogene-IN-LTR
4506 18.5 8.4 4.9 Pglac-RPLP2-392-8kup8kdown 11140 12432 (3568) + Hic_asm_15-Gypsy-8551066-1339-5650_LTR Gypsy 1 1336 (0) LTR-Pseudogene-IN-LTR
3310 14.4 0.6 6.2 Pglac-RPLP2-393-8kup8kdown 7305 8000 (8000) + Hic_asm_15-Gypsy-8551066-1339-5650_LTR Gypsy 1 659 (677) LTR-Pseudogene-IN-LTR
3281 7.1 20.1 0.0 Pglac-RPLP2-393-8kup8kdown 10564 11139 (4861) + Hic_asm_15-Gypsy-8551066-1339-5650_IN Gypsy 4959 5650 (0) LTR-Pseudogene-IN-LTR
4522 18.4 8.4 4.9 Pglac-RPLP2-393-8kup8kdown 11140 12432 (3568) + Hic_asm_15-Gypsy-8551066-1339-5650_LTR Gypsy 1 1336 (0) LTR-Pseudogene-IN-LTR
2968 16.2 7.3 2.7 Pglac-RPLP2-394-8kup8kdown 7333 7999 (8001) + Hic_asm_15-Gypsy-8551066-1339-5650_LTR Gypsy 48 744 (592) LTR-Pseudogene-IN-LTR
3004 8.8 1.8 2.7 Pglac-RPLP2-394-8kup8kdown 8070 8522 (7478) + Hic_asm_15-Gypsy-8551066-1339-5650_IN Gypsy 5202 5650 (0) LTR-Pseudogene-IN-LTR
3531 19.7 7.4 10.9 Pglac-RPLP2-394-8kup8kdown 8528 9858 (6142) + Hic_asm_15-Gypsy-8551066-1339-5650_LTR Gypsy 48 1336 (0) LTR-Pseudogene-IN-LTR
2550 18.9 3.0 2.6 Pglac-RPLP2-397-8kup8kdown 7359 7981 (8019) + Hic_asm_15-Gypsy-8551066-1339-5650_LTR Gypsy 48 673 (663) LTR-Pseudogene-IN-LTR
2880 8.3 2.0 0.5 Pglac-RPLP2-397-8kup8kdown 8059 8457 (7543) + Hic_asm_15-Gypsy-8551066-1339-5650_IN Gypsy 5246 5650 (0) LTR-Pseudogene-IN-LTR
3008 20.0 4.4 15.1 Pglac-RPLP2-397-8kup8kdown 8463 9629 (6371) + Hic_asm_15-Gypsy-8551066-1339-5650_LTR Gypsy 48 1105 (231) LTR-Pseudogene-IN-LTR
873 25.6 9.7 9.1 Pglac-RPLP2-397-8kup8kdown 9286 9976 (6024) + Hic_asm_15-Gypsy-8551066-1339-5650_LTR Gypsy 642 1336 (0) LTR-Pseudogene-IN-LTR
3183 15.8 1.9 5.8 Pglac-RPLP2-398-8kup8kdown 7300 8000 (8000) + Hic_asm_15-Gypsy-8551066-1339-5650_LTR Gypsy 71 745 (591) LTR-Pseudogene-IN-LTR
2047 6.1 0.3 0.7 Pglac-RPLP2-398-8kup8kdown 8021 8318 (7682) + Hic_asm_15-Gypsy-8551066-1339-5650_IN Gypsy 33 329 (5321) LTR-Pseudogene-IN-LTR
3450 11.5 8.3 1.3 Pglac-RPLP2-398-8kup8kdown 8365 9018 (6982) + Hic_asm_15-Gypsy-8551066-1339-5650_IN Gypsy 4952 5650 (0) LTR-Pseudogene-IN-LTR
6006 14.4 7.4 3.5 Pglac-RPLP2-398-8kup8kdown 9045 10265 (5735) + Hic_asm_15-Gypsy-8551066-1339-5650_LTR Gypsy 71 1336 (0) LTR-Pseudogene-IN-LTR
2674 17.9 9.0 1.1 Pglac-RPLP2-399-8kup8kdown 7356 8000 (8000) + Hic_asm_15-Gypsy-8551066-1339-5650_LTR Gypsy 48 742 (594) LTR-Pseudogene-IN-LTR
2945 7.2 0.2 4.0 Pglac-RPLP2-399-8kup8kdown 8068 8487 (7513) + Hic_asm_15-Gypsy-8551066-1339-5650_IN Gypsy 5246 5650 (0) LTR-Pseudogene-IN-LTR
2999 22.9 9.5 4.1 Pglac-RPLP2-399-8kup8kdown 8488 9713 (6287) + Hic_asm_15-Gypsy-8551066-1339-5650_LTR Gypsy 48 1336 (0) LTR-Pseudogene-IN-LTR
7238 0.7 8.2 0.2 Pglac-RPLP2-4-8kup8kdown 7098 7962 (8038) + Hic_asm_15-Gypsy-8551066-1339-5650_LTR Gypsy 1 934 (402) LTR-Pseudogene-IN-LTR
2147 4.7 0.3 0.0 Pglac-RPLP2-4-8kup8kdown 8021 8316 (7684) + Hic_asm_15-Gypsy-8551066-1339-5650_IN Gypsy 33 329 (5321) LTR-Pseudogene-IN-LTR
3482 9.4 12.4 1.0 Pglac-RPLP2-4-8kup8kdown 8361 8991 (7009) + Hic_asm_15-Gypsy-8551066-1339-5650_IN Gypsy 4949 5650 (0) LTR-Pseudogene-IN-LTR
10636 1.1 6.0 0.5 Pglac-RPLP2-4-8kup8kdown 8992 10257 (5743) + Hic_asm_15-Gypsy-8551066-1339-5650_LTR Gypsy 1 1336 (0) LTR-Pseudogene-IN-LTR
2658 16.9 9.2 1.5 Pglac-RPLP2-40-8kup8kdown 7372 7994 (8006) + Hic_asm_15-Gypsy-8551066-1339-5650_LTR Gypsy 48 717 (619) LTR-Pseudogene-IN-LTR
2714 9.2 8.4 0.2 Pglac-RPLP2-40-8kup8kdown 8030 8444 (7556) + Hic_asm_15-Gypsy-8551066-1339-5650_IN Gypsy 5202 5650 (0) LTR-Pseudogene-IN-LTR
3107 21.8 6.2 10.9 Pglac-RPLP2-40-8kup8kdown 8450 9796 (6204) + Hic_asm_15-Gypsy-8551066-1339-5650_LTR Gypsy 48 1336 (0) LTR-Pseudogene-IN-LTR
4176 11.7 0.9 1.0 Pglac-RPLP2-400-8kup8kdown 7310 7993 (8007) + Hic_asm_15-Gypsy-8551066-1339-5650_LTR Gypsy 1 683 (653) LTR-Pseudogene-IN-LTR
3630 9.7 12.3 0.1 Pglac-RPLP2-400-8kup8kdown 8261 8861 (7139) + Hic_asm_15-Gypsy-8551066-1339-5650_IN Gypsy 4977 5650 (0) LTR-Pseudogene-IN-LTR
4609 18.3 7.7 4.6 Pglac-RPLP2-400-8kup8kdown 8862 10159 (5841) + Hic_asm_15-Gypsy-8551066-1339-5650_LTR Gypsy 1 1336 (0) LTR-Pseudogene-IN-LTR
3812 12.8 0.7 4.4 Pglac-RPLP2-401-8kup8kdown 7286 7993 (8007) + Hic_asm_15-Gypsy-8551066-1339-5650_LTR Gypsy 1 683 (653) LTR-Pseudogene-IN-LTR
3560 9.8 12.9 0.5 Pglac-RPLP2-401-8kup8kdown 9206 9802 (6198) + Hic_asm_15-Gypsy-8551066-1339-5650_IN Gypsy 4979 5649 (1) LTR-Pseudogene-IN-LTR
3978 18.9 11.8 3.6 Pglac-RPLP2-401-8kup8kdown 9803 11040 (4960) + Hic_asm_15-Gypsy-8551066-1339-5650_LTR Gypsy 1 1336 (0) LTR-Pseudogene-IN-LTR
2333 18.6 9.0 1.0 Pglac-RPLP2-402-8kup8kdown 7402 7981 (8019) + Hic_asm_15-Gypsy-8551066-1339-5650_LTR Gypsy 48 673 (663) LTR-Pseudogene-IN-LTR
3000 6.3 2.0 1.2 Pglac-RPLP2-402-8kup8kdown 8116 8517 (7483) + Hic_asm_15-Gypsy-8551066-1339-5650_IN Gypsy 5246 5650 (0) LTR-Pseudogene-IN-LTR
3376 19.4 14.7 2.9 Pglac-RPLP2-402-8kup8kdown 8523 9678 (6322) + Hic_asm_15-Gypsy-8551066-1339-5650_LTR Gypsy 48 1336 (0) LTR-Pseudogene-IN-LTR
4569 10.0 3.0 0.7 Pglac-RPLP2-404-8kup8kdown 7294 8000 (8000) + Hic_asm_15-Gypsy-8551066-1339-5650_LTR Gypsy 1 723 (613) LTR-Pseudogene-IN-LTR
2008 6.4 0.3 0.7 Pglac-RPLP2-404-8kup8kdown 8021 8318 (7682) + Hic_asm_15-Gypsy-8551066-1339-5650_IN Gypsy 33 329 (5321) LTR-Pseudogene-IN-LTR
3016 12.6 6.8 5.0 Pglac-RPLP2-404-8kup8kdown 8450 9112 (6888) + Hic_asm_15-Gypsy-8551066-1339-5650_IN Gypsy 4977 5650 (0) LTR-Pseudogene-IN-LTR
3554 9.5 2.6 0.7 Pglac-RPLP2-404-8kup8kdown 9113 9686 (6314) + Hic_asm_15-Gypsy-8551066-1339-5650_LTR Gypsy 1 585 (751) LTR-Pseudogene-IN-LTR
726 14.7 9.3 0.0 Pglac-RPLP2-404-8kup8kdown 11388 11516 (4484) + Hic_asm_15-Gypsy-8551066-1339-5650_LTR Gypsy 592 732 (604) LTR-Pseudogene-IN-LTR
803 13.1 4.7 2.3 Pglac-RPLP2-404-8kup8kdown 11807 12017 (3983) + Hic_asm_15-Gypsy-8551066-1339-5650_LTR Gypsy 1121 1336 (0) LTR-Pseudogene-IN-LTR
3535 12.3 3.6 0.2 Pglac-RPLP2-405-8kup8kdown 7408 7993 (8007) + Hic_asm_15-Gypsy-8551066-1339-5650_LTR Gypsy 78 683 (653) LTR-Pseudogene-IN-LTR
3373 7.3 17.6 0.4 Pglac-RPLP2-405-8kup8kdown 8210 8788 (7212) + Hic_asm_15-Gypsy-8551066-1339-5650_IN Gypsy 4973 5650 (0) LTR-Pseudogene-IN-LTR
4115 19.5 7.3 2.9 Pglac-RPLP2-405-8kup8kdown 8808 10008 (5992) + Hic_asm_15-Gypsy-8551066-1339-5650_LTR Gypsy 84 1336 (0) LTR-Pseudogene-IN-LTR
2490 16.6 4.9 3.1 Pglac-RPLP2-406-8kup8kdown 7428 8000 (8000) + Hic_asm_15-Gypsy-8551066-1339-5650_LTR Gypsy 77 659 (677) LTR-Pseudogene-IN-LTR
944 10.3 0.7 0.7 Pglac-RPLP2-406-8kup8kdown 8032 8168 (7832) + Hic_asm_15-Gypsy-8551066-1339-5650_IN Gypsy 5252 5388 (262) LTR-Pseudogene-IN-LTR
2622 7.4 2.5 0.0 Pglac-RPLP2-406-8kup8kdown 8181 8533 (7467) + Hic_asm_15-Gypsy-8551066-1339-5650_IN Gypsy 5289 5650 (0) LTR-Pseudogene-IN-LTR
3216 19.4 6.9 8.8 Pglac-RPLP2-406-8kup8kdown 8556 9605 (6395) + Hic_asm_15-Gypsy-8551066-1339-5650_LTR Gypsy 77 1107 (229) LTR-Pseudogene-IN-LTR
1031 23.3 10.7 10.1 Pglac-RPLP2-406-8kup8kdown 9259 9949 (6051) + Hic_asm_15-Gypsy-8551066-1339-5650_LTR Gypsy 642 1336 (0) LTR-Pseudogene-IN-LTR
2815 20.4 9.9 5.0 Pglac-RPLP2-407-8kup8kdown 7025 7952 (8048) + Hic_asm_15-Gypsy-8551066-1339-5650_LTR Gypsy 48 1018 (318) LTR-Pseudogene-IN-LTR
2623 10.7 3.6 1.4 Pglac-RPLP2-407-8kup8kdown 8030 8448 (7552) + Hic_asm_15-Gypsy-8551066-1339-5650_IN Gypsy 5202 5629 (21) LTR-Pseudogene-IN-LTR
3249 19.4 17.1 2.0 Pglac-RPLP2-407-8kup8kdown 8474 9576 (6424) + Hic_asm_15-Gypsy-8551066-1339-5650_LTR Gypsy 71 1336 (0) LTR-Pseudogene-IN-LTR
2604 18.9 4.7 2.6 Pglac-RPLP2-408-8kup8kdown 7357 7998 (8002) + Hic_asm_15-Gypsy-8551066-1339-5650_LTR Gypsy 48 702 (634) LTR-Pseudogene-IN-LTR
2972 7.7 0.5 2.5 Pglac-RPLP2-408-8kup8kdown 8116 8528 (7472) + Hic_asm_15-Gypsy-8551066-1339-5650_IN Gypsy 5246 5650 (0) LTR-Pseudogene-IN-LTR
2768 18.8 4.2 4.8 Pglac-RPLP2-408-8kup8kdown 8534 9252 (6748) + Hic_asm_15-Gypsy-8551066-1339-5650_LTR Gypsy 48 762 (574) LTR-Pseudogene-IN-LTR
885 20.4 6.9 0.8 Pglac-RPLP2-408-8kup8kdown 9446 9677 (6323) + Hic_asm_15-Gypsy-8551066-1339-5650_LTR Gypsy 1091 1336 (0) LTR-Pseudogene-IN-LTR
4562 9.3 3.0 0.4 Pglac-RPLP2-409-8kup8kdown 7301 7990 (8010) + Hic_asm_15-Gypsy-8551066-1339-5650_LTR Gypsy 1 708 (628) LTR-Pseudogene-IN-LTR
1802 5.4 7.2 0.7 Pglac-RPLP2-409-8kup8kdown 8021 8299 (7701) + Hic_asm_15-Gypsy-8551066-1339-5650_IN Gypsy 33 329 (5321) LTR-Pseudogene-IN-LTR
3275 9.7 11.5 2.6 Pglac-RPLP2-409-8kup8kdown 8346 8988 (7012) + Hic_asm_15-Gypsy-8551066-1339-5650_IN Gypsy 4952 5650 (0) LTR-Pseudogene-IN-LTR
4699 9.3 3.5 0.4 Pglac-RPLP2-409-8kup8kdown 8989 9698 (6302) + Hic_asm_15-Gypsy-8551066-1339-5650_LTR Gypsy 1 732 (604) LTR-Pseudogene-IN-LTR
698 1.1 0.0 0.0 Pglac-RPLP2-41-8kup8kdown 7031 7123 (8877) + Hic_asm_15-Gypsy-8551066-1339-5650_LTR Gypsy 1 93 (1243) LTR-Pseudogene-IN-LTR
5327 8.0 10.3 0.9 Pglac-RPLP2-41-8kup8kdown 7108 7940 (8060) + Hic_asm_15-Gypsy-8551066-1339-5650_LTR Gypsy 24 934 (402) LTR-Pseudogene-IN-LTR
2152 5.4 0.0 0.0 Pglac-RPLP2-41-8kup8kdown 8021 8317 (7683) + Hic_asm_15-Gypsy-8551066-1339-5650_IN Gypsy 33 329 (5321) LTR-Pseudogene-IN-LTR
3027 15.5 3.5 6.7 Pglac-RPLP2-41-8kup8kdown 8361 9084 (6916) + Hic_asm_15-Gypsy-8551066-1339-5650_IN Gypsy 4949 5650 (0) LTR-Pseudogene-IN-LTR
698 1.1 0.0 0.0 Pglac-RPLP2-41-8kup8kdown 9085 9177 (6823) + Hic_asm_15-Gypsy-8551066-1339-5650_LTR Gypsy 1 93 (1243) LTR-Pseudogene-IN-LTR
8896 5.8 6.9 1.1 Pglac-RPLP2-41-8kup8kdown 9162 10402 (5598) + Hic_asm_15-Gypsy-8551066-1339-5650_LTR Gypsy 24 1336 (0) LTR-Pseudogene-IN-LTR
8147 3.3 0.2 4.9 Pglac-RPLP2-41-8kup8kdown 10396 11436 (4564) + Hic_asm_15-Gypsy-8551066-1339-5650_IN Gypsy 4657 5650 (0) LTR-Pseudogene-IN-LTR
6075 14.1 7.6 3.5 Pglac-RPLP2-41-8kup8kdown 11463 12679 (3321) + Hic_asm_15-Gypsy-8551066-1339-5650_LTR Gypsy 71 1336 (0) LTR-Pseudogene-IN-LTR
2534 18.8 2.5 2.7 Pglac-RPLP2-410-8kup8kdown 7411 8000 (8000) + Hic_asm_15-Gypsy-8551066-1339-5650_LTR Gypsy 71 659 (677) LTR-Pseudogene-IN-LTR
894 17.0 6.7 5.3 Pglac-RPLP2-410-8kup8kdown 8012 8235 (7765) + Hic_asm_15-Gypsy-8551066-1339-5650_IN Gypsy 5247 5473 (177) LTR-Pseudogene-IN-LTR
2001 9.0 0.3 4.1 Pglac-RPLP2-410-8kup8kdown 8107 8408 (7592) + Hic_asm_15-Gypsy-8551066-1339-5650_IN Gypsy 5246 5536 (114) LTR-Pseudogene-IN-LTR
916 5.7 0.0 0.8 Pglac-RPLP2-410-8kup8kdown 8805 8927 (7073) + Hic_asm_15-Gypsy-8551066-1339-5650_IN Gypsy 5529 5650 (0) LTR-Pseudogene-IN-LTR
3316 22.4 4.4 11.5 Pglac-RPLP2-410-8kup8kdown 8933 10308 (5692) + Hic_asm_15-Gypsy-8551066-1339-5650_LTR Gypsy 48 1336 (0) LTR-Pseudogene-IN-LTR
3669 14.4 2.2 6.1 Pglac-RPLP2-411-8kup8kdown 7210 7980 (8020) + Hic_asm_15-Gypsy-8551066-1339-5650_LTR Gypsy 1 743 (593) LTR-Pseudogene-IN-LTR
3403 13.7 4.2 3.6 Pglac-RPLP2-411-8kup8kdown 8156 8852 (7148) + Hic_asm_15-Gypsy-8551066-1339-5650_IN Gypsy 4950 5650 (0) LTR-Pseudogene-IN-LTR
1084 9.4 0.4 16.4 Pglac-RPLP2-411-8kup8kdown 8853 9107 (6893) + Hic_asm_15-Gypsy-8551066-1339-5650_LTR Gypsy 1 220 (1116) LTR-Pseudogene-IN-LTR
2645 21.2 14.9 3.8 Pglac-RPLP2-411-8kup8kdown 8880 10012 (5988) + Hic_asm_15-Gypsy-8551066-1339-5650_LTR Gypsy 82 1336 (0) LTR-Pseudogene-IN-LTR
3067 16.4 2.9 0.8 Pglac-RPLP2-412-8kup8kdown 7372 7998 (8002) + Hic_asm_15-Gypsy-8551066-1339-5650_LTR Gypsy 48 687 (649) LTR-Pseudogene-IN-LTR
3519 10.8 12.5 0.3 Pglac-RPLP2-412-8kup8kdown 8157 8779 (7221) + Hic_asm_15-Gypsy-8551066-1339-5650_IN Gypsy 4952 5650 (0) LTR-Pseudogene-IN-LTR
4001 19.0 10.3 3.6 Pglac-RPLP2-412-8kup8kdown 8785 9995 (6005) + Hic_asm_15-Gypsy-8551066-1339-5650_LTR Gypsy 48 1336 (0) LTR-Pseudogene-IN-LTR
3639 13.1 0.7 6.8 Pglac-RPLP2-413-8kup8kdown 7294 8008 (7992) + Hic_asm_15-Gypsy-8551066-1339-5650_LTR Gypsy 1 674 (662) LTR-Pseudogene-IN-LTR
3831 7.7 12.6 0.9 Pglac-RPLP2-413-8kup8kdown 8211 8814 (7186) + Hic_asm_15-Gypsy-8551066-1339-5650_IN Gypsy 4977 5650 (0) LTR-Pseudogene-IN-LTR
4190 18.5 10.2 5.1 Pglac-RPLP2-413-8kup8kdown 8815 10088 (5912) + Hic_asm_15-Gypsy-8551066-1339-5650_LTR Gypsy 1 1336 (0) LTR-Pseudogene-IN-LTR
3199 17.4 0.9 0.9 Pglac-RPLP2-414-8kup8kdown 7359 7998 (8002) + Hic_asm_15-Gypsy-8551066-1339-5650_LTR Gypsy 48 687 (649) LTR-Pseudogene-IN-LTR
3632 10.0 12.7 0.1 Pglac-RPLP2-414-8kup8kdown 8154 8776 (7224) + Hic_asm_15-Gypsy-8551066-1339-5650_IN Gypsy 4950 5650 (0) LTR-Pseudogene-IN-LTR
4054 20.5 10.8 2.2 Pglac-RPLP2-414-8kup8kdown 8782 9971 (6029) + Hic_asm_15-Gypsy-8551066-1339-5650_LTR Gypsy 48 1336 (0) LTR-Pseudogene-IN-LTR
3527 12.5 1.0 6.5 Pglac-RPLP2-415-8kup8kdown 7316 8001 (7999) + Hic_asm_15-Gypsy-8551066-1339-5650_LTR Gypsy 1 651 (685) LTR-Pseudogene-IN-LTR
980 7.9 2.0 0.0 Pglac-RPLP2-415-8kup8kdown 8159 8310 (7690) + Hic_asm_15-Gypsy-8551066-1339-5650_IN Gypsy 4952 5106 (544) LTR-Pseudogene-IN-LTR
2939 7.2 1.5 0.8 Pglac-RPLP2-415-8kup8kdown 8767 9157 (6843) + Hic_asm_15-Gypsy-8551066-1339-5650_IN Gypsy 5246 5639 (11) LTR-Pseudogene-IN-LTR
3817 12.8 2.6 5.9 Pglac-RPLP2-415-8kup8kdown 9157 9894 (6106) + Hic_asm_15-Gypsy-8551066-1339-5650_LTR Gypsy 18 732 (604) LTR-Pseudogene-IN-LTR
816 18.7 5.0 2.0 Pglac-RPLP2-415-8kup8kdown 10110 10349 (5651) + Hic_asm_15-Gypsy-8551066-1339-5650_LTR Gypsy 1090 1336 (0) LTR-Pseudogene-IN-LTR
995 13.5 8.3 1.6 Pglac-RPLP2-416-8kup8kdown 7562 7742 (8258) + Hic_asm_15-Gypsy-8551066-1339-5650_LTR Gypsy 540 732 (604) LTR-Pseudogene-IN-LTR
1666 7.0 7.3 0.7 Pglac-RPLP2-416-8kup8kdown 8021 8295 (7705) + Hic_asm_15-Gypsy-8551066-1339-5650_IN Gypsy 33 325 (5325) LTR-Pseudogene-IN-LTR
3573 8.1 15.3 0.5 Pglac-RPLP2-416-8kup8kdown 8401 8987 (7013) + Hic_asm_15-Gypsy-8551066-1339-5650_IN Gypsy 4977 5650 (0) LTR-Pseudogene-IN-LTR
3987 11.2 3.9 0.6 Pglac-RPLP2-416-8kup8kdown 9154 9792 (6208) + Hic_asm_15-Gypsy-8551066-1339-5650_LTR Gypsy 73 732 (604) LTR-Pseudogene-IN-LTR
702 13.7 3.4 1.7 Pglac-RPLP2-416-8kup8kdown 10078 10255 (5745) + Hic_asm_15-Gypsy-8551066-1339-5650_LTR Gypsy 1156 1336 (0) LTR-Pseudogene-IN-LTR
4665 9.7 3.0 1.1 Pglac-RPLP2-417-8kup8kdown 7273 8000 (8000) + Hic_asm_15-Gypsy-8551066-1339-5650_LTR Gypsy 1 742 (594) LTR-Pseudogene-IN-LTR
1994 6.4 0.7 0.7 Pglac-RPLP2-417-8kup8kdown 8024 8320 (7680) + Hic_asm_15-Gypsy-8551066-1339-5650_IN Gypsy 33 329 (5321) LTR-Pseudogene-IN-LTR
3220 13.2 4.9 5.1 Pglac-RPLP2-417-8kup8kdown 8500 9169 (6831) + Hic_asm_15-Gypsy-8551066-1339-5650_IN Gypsy 4982 5650 (0) LTR-Pseudogene-IN-LTR
4363 10.5 4.1 1.1 Pglac-RPLP2-417-8kup8kdown 9170 9880 (6120) + Hic_asm_15-Gypsy-8551066-1339-5650_LTR Gypsy 1 732 (604) LTR-Pseudogene-IN-LTR
763 10.5 5.2 1.1 Pglac-RPLP2-417-8kup8kdown 10213 10386 (5614) + Hic_asm_15-Gypsy-8551066-1339-5650_LTR Gypsy 1156 1336 (0) LTR-Pseudogene-IN-LTR
3964 14.0 2.2 3.5 Pglac-RPLP2-418-8kup8kdown 6542 7283 (8717) + Hic_asm_15-Gypsy-8551066-1339-5650_LTR Gypsy 1 732 (604) LTR-Pseudogene-IN-LTR
1854 14.0 1.2 1.5 Pglac-RPLP2-418-8kup8kdown 7652 7977 (8023) + Hic_asm_15-Gypsy-8551066-1339-5650_LTR Gypsy 349 673 (663) LTR-Pseudogene-IN-LTR
3415 9.1 16.3 0.9 Pglac-RPLP2-418-8kup8kdown 8156 8763 (7237) + Hic_asm_15-Gypsy-8551066-1339-5650_IN Gypsy 4950 5650 (0) LTR-Pseudogene-IN-LTR
1326 11.7 1.4 8.5 Pglac-RPLP2-418-8kup8kdown 8764 9052 (6948) + Hic_asm_15-Gypsy-8551066-1339-5650_LTR Gypsy 1 270 (1066) LTR-Pseudogene-IN-LTR
2648 16.6 7.1 1.1 Pglac-RPLP2-419-8kup8kdown 7409 7999 (8001) + Hic_asm_15-Gypsy-8551066-1339-5650_LTR Gypsy 48 673 (663) LTR-Pseudogene-IN-LTR
3000 7.2 0.2 2.7 Pglac-RPLP2-419-8kup8kdown 8108 8522 (7478) + Hic_asm_15-Gypsy-8551066-1339-5650_IN Gypsy 5246 5650 (0) LTR-Pseudogene-IN-LTR
3073 18.6 13.9 7.1 Pglac-RPLP2-419-8kup8kdown 8528 9739 (6261) + Hic_asm_15-Gypsy-8551066-1339-5650_LTR Gypsy 48 1336 (0) LTR-Pseudogene-IN-LTR
4487 12.7 1.8 0.9 Pglac-RPLP2-42-8kup8kdown 7270 8008 (7992) + Hic_asm_15-Gypsy-8551066-1339-5650_LTR Gypsy 1 745 (591) LTR-Pseudogene-IN-LTR
1871 5.7 3.9 0.7 Pglac-RPLP2-42-8kup8kdown 8021 8304 (7696) + Hic_asm_15-Gypsy-8551066-1339-5650_IN Gypsy 33 325 (5325) LTR-Pseudogene-IN-LTR
3240 9.6 15.0 3.3 Pglac-RPLP2-42-8kup8kdown 8457 9061 (6939) + Hic_asm_15-Gypsy-8551066-1339-5650_IN Gypsy 4977 5650 (0) LTR-Pseudogene-IN-LTR
4273 12.6 3.2 0.6 Pglac-RPLP2-42-8kup8kdown 9062 9774 (6226) + Hic_asm_15-Gypsy-8551066-1339-5650_LTR Gypsy 1 732 (604) LTR-Pseudogene-IN-LTR
844 8.1 5.2 1.1 Pglac-RPLP2-42-8kup8kdown 10107 10280 (5720) + Hic_asm_15-Gypsy-8551066-1339-5650_LTR Gypsy 1156 1336 (0) LTR-Pseudogene-IN-LTR
2442 17.2 9.9 1.0 Pglac-RPLP2-420-8kup8kdown 7425 7999 (8001) + Hic_asm_15-Gypsy-8551066-1339-5650_LTR Gypsy 48 673 (663) LTR-Pseudogene-IN-LTR
2969 7.7 0.2 2.7 Pglac-RPLP2-420-8kup8kdown 8156 8570 (7430) + Hic_asm_15-Gypsy-8551066-1339-5650_IN Gypsy 5246 5650 (0) LTR-Pseudogene-IN-LTR
3369 19.6 11.0 6.9 Pglac-RPLP2-420-8kup8kdown 8576 9816 (6184) + Hic_asm_15-Gypsy-8551066-1339-5650_LTR Gypsy 48 1336 (0) LTR-Pseudogene-IN-LTR
2653 17.1 6.9 1.0 Pglac-RPLP2-421-8kup8kdown 7409 7999 (8001) + Hic_asm_15-Gypsy-8551066-1339-5650_LTR Gypsy 48 673 (663) LTR-Pseudogene-IN-LTR
3000 7.2 0.2 2.7 Pglac-RPLP2-421-8kup8kdown 8156 8570 (7430) + Hic_asm_15-Gypsy-8551066-1339-5650_IN Gypsy 5246 5650 (0) LTR-Pseudogene-IN-LTR
3210 20.4 12.7 3.2 Pglac-RPLP2-421-8kup8kdown 8576 9755 (6245) + Hic_asm_15-Gypsy-8551066-1339-5650_LTR Gypsy 48 1336 (0) LTR-Pseudogene-IN-LTR
4352 10.2 2.1 0.3 Pglac-RPLP2-423-8kup8kdown 7323 7993 (8007) + Hic_asm_15-Gypsy-8551066-1339-5650_LTR Gypsy 1 683 (653) LTR-Pseudogene-IN-LTR
3205 5.0 0.7 0.5 Pglac-RPLP2-423-8kup8kdown 8335 8738 (7262) + Hic_asm_15-Gypsy-8551066-1339-5650_IN Gypsy 5246 5650 (0) LTR-Pseudogene-IN-LTR
4946 17.9 7.3 2.8 Pglac-RPLP2-423-8kup8kdown 8739 10017 (5983) + Hic_asm_15-Gypsy-8551066-1339-5650_LTR Gypsy 1 1336 (0) LTR-Pseudogene-IN-LTR
2940 13.0 7.9 1.5 Pglac-RPLP2-424-8kup8kdown 7424 7994 (8006) + Hic_asm_15-Gypsy-8551066-1339-5650_LTR Gypsy 77 683 (653) LTR-Pseudogene-IN-LTR
1709 6.2 7.3 0.7 Pglac-RPLP2-424-8kup8kdown 8021 8295 (7705) + Hic_asm_15-Gypsy-8551066-1339-5650_IN Gypsy 33 325 (5325) LTR-Pseudogene-IN-LTR
3114 7.2 3.7 0.5 Pglac-RPLP2-424-8kup8kdown 8525 8959 (7041) + Hic_asm_15-Gypsy-8551066-1339-5650_IN Gypsy 5202 5650 (0) LTR-Pseudogene-IN-LTR
4845 18.9 6.2 2.8 Pglac-RPLP2-424-8kup8kdown 8960 10253 (5747) + Hic_asm_15-Gypsy-8551066-1339-5650_LTR Gypsy 1 1336 (0) LTR-Pseudogene-IN-LTR
3274 16.3 1.4 4.7 Pglac-RPLP2-425-8kup8kdown 7312 8008 (7992) + Hic_asm_15-Gypsy-8551066-1339-5650_LTR Gypsy 71 745 (591) LTR-Pseudogene-IN-LTR
2260 3.7 0.0 0.0 Pglac-RPLP2-425-8kup8kdown 8021 8317 (7683) + Hic_asm_15-Gypsy-8551066-1339-5650_IN Gypsy 33 329 (5321) LTR-Pseudogene-IN-LTR
5326 2.1 1.0 7.2 Pglac-RPLP2-425-8kup8kdown 8441 9150 (6850) + Hic_asm_15-Gypsy-8551066-1339-5650_IN Gypsy 4982 5650 (0) LTR-Pseudogene-IN-LTR
7402 9.2 7.1 2.9 Pglac-RPLP2-425-8kup8kdown 9178 10394 (5606) + Hic_asm_15-Gypsy-8551066-1339-5650_LTR Gypsy 71 1336 (0) LTR-Pseudogene-IN-LTR
3873 13.3 2.0 7.7 Pglac-RPLP2-426-8kup8kdown 7161 7952 (8048) + Hic_asm_15-Gypsy-8551066-1339-5650_LTR Gypsy 1 750 (586) LTR-Pseudogene-IN-LTR
3308 8.5 17.6 0.3 Pglac-RPLP2-426-8kup8kdown 8208 8785 (7215) + Hic_asm_15-Gypsy-8551066-1339-5650_IN Gypsy 4973 5650 (0) LTR-Pseudogene-IN-LTR
3802 18.5 10.6 7.7 Pglac-RPLP2-426-8kup8kdown 8786 10086 (5914) + Hic_asm_15-Gypsy-8551066-1339-5650_LTR Gypsy 1 1336 (0) LTR-Pseudogene-IN-LTR
3620 13.5 0.7 4.0 Pglac-RPLP2-427-8kup8kdown 7321 8000 (8000) + Hic_asm_15-Gypsy-8551066-1339-5650_LTR Gypsy 1 659 (677) LTR-Pseudogene-IN-LTR
3633 11.0 7.6 0.9 Pglac-RPLP2-427-8kup8kdown 8211 8842 (7158) + Hic_asm_15-Gypsy-8551066-1339-5650_IN Gypsy 4977 5650 (0) LTR-Pseudogene-IN-LTR
4389 18.1 9.9 4.0 Pglac-RPLP2-427-8kup8kdown 8843 10106 (5894) + Hic_asm_15-Gypsy-8551066-1339-5650_LTR Gypsy 1 1336 (0) LTR-Pseudogene-IN-LTR
3855 12.8 0.6 5.7 Pglac-RPLP2-428-8kup8kdown 7276 7997 (8003) + Hic_asm_15-Gypsy-8551066-1339-5650_LTR Gypsy 1 687 (649) LTR-Pseudogene-IN-LTR
1606 11.4 24.9 0.4 Pglac-RPLP2-428-8kup8kdown 8157 8545 (7455) + Hic_asm_15-Gypsy-8551066-1339-5650_IN Gypsy 4950 5433 (217) LTR-Pseudogene-IN-LTR
811 20.7 3.1 2.7 Pglac-RPLP2-428-8kup8kdown 8833 9090 (6910) + Hic_asm_15-Gypsy-8551066-1339-5650_LTR Gypsy 1078 1336 (0) LTR-Pseudogene-IN-LTR
3114 16.1 1.6 1.1 Pglac-RPLP2-429-8kup8kdown 7397 8007 (7993) + Hic_asm_15-Gypsy-8551066-1339-5650_LTR Gypsy 71 684 (652) LTR-Pseudogene-IN-LTR
2289 9.8 5.0 4.3 Pglac-RPLP2-429-8kup8kdown 8030 8425 (7575) + Hic_asm_15-Gypsy-8551066-1339-5650_IN Gypsy 5252 5650 (0) LTR-Pseudogene-IN-LTR
4158 19.8 6.5 6.0 Pglac-RPLP2-429-8kup8kdown 8431 9712 (6288) + Hic_asm_15-Gypsy-8551066-1339-5650_LTR Gypsy 48 1336 (0) LTR-Pseudogene-IN-LTR
1324 10.6 5.2 0.9 Pglac-RPLP2-430-8kup8kdown 7791 8000 (8000) + Hic_asm_15-Gypsy-8551066-1339-5650_LTR Gypsy 497 715 (621) LTR-Pseudogene-IN-LTR
3267 4.0 1.8 0.0 Pglac-RPLP2-430-8kup8kdown 8281 8678 (7322) + Hic_asm_15-Gypsy-8551066-1339-5650_IN Gypsy 5246 5650 (0) LTR-Pseudogene-IN-LTR
3770 12.4 0.7 6.6 Pglac-RPLP2-430-8kup8kdown 8679 9401 (6599) + Hic_asm_15-Gypsy-8551066-1339-5650_LTR Gypsy 1 683 (653) LTR-Pseudogene-IN-LTR
4633 12.2 2.0 1.1 Pglac-RPLP2-431-8kup8kdown 7264 8014 (7986) + Hic_asm_15-Gypsy-8551066-1339-5650_LTR Gypsy 1 758 (578) LTR-Pseudogene-IN-LTR
1909 5.9 2.1 0.7 Pglac-RPLP2-431-8kup8kdown 8021 8309 (7691) + Hic_asm_15-Gypsy-8551066-1339-5650_IN Gypsy 33 325 (5325) LTR-Pseudogene-IN-LTR
3422 12.3 7.9 1.0 Pglac-RPLP2-431-8kup8kdown 8358 9013 (6987) + Hic_asm_15-Gypsy-8551066-1339-5650_IN Gypsy 4950 5650 (0) LTR-Pseudogene-IN-LTR
4306 12.0 3.4 0.7 Pglac-RPLP2-431-8kup8kdown 9014 9726 (6274) + Hic_asm_15-Gypsy-8551066-1339-5650_LTR Gypsy 1 732 (604) LTR-Pseudogene-IN-LTR
886 12.1 4.2 2.3 Pglac-RPLP2-431-8kup8kdown 10017 10228 (5772) + Hic_asm_15-Gypsy-8551066-1339-5650_LTR Gypsy 1121 1336 (0) LTR-Pseudogene-IN-LTR
3056 16.3 3.1 0.8 Pglac-RPLP2-432-8kup8kdown 7369 7981 (8019) + Hic_asm_15-Gypsy-8551066-1339-5650_LTR Gypsy 47 673 (663) LTR-Pseudogene-IN-LTR
3093 5.8 2.3 0.0 Pglac-RPLP2-432-8kup8kdown 8072 8467 (7533) + Hic_asm_15-Gypsy-8551066-1339-5650_IN Gypsy 5246 5650 (0) LTR-Pseudogene-IN-LTR
3818 19.7 10.6 2.8 Pglac-RPLP2-432-8kup8kdown 8473 9670 (6330) + Hic_asm_15-Gypsy-8551066-1339-5650_LTR Gypsy 48 1336 (0) LTR-Pseudogene-IN-LTR
698 1.1 0.0 0.0 Pglac-RPLP2-433-8kup8kdown 7005 7097 (8903) + Hic_asm_15-Gypsy-8551066-1339-5650_LTR Gypsy 1 93 (1243) LTR-Pseudogene-IN-LTR
5461 8.9 9.7 2.1 Pglac-RPLP2-433-8kup8kdown 7082 7979 (8021) + Hic_asm_15-Gypsy-8551066-1339-5650_LTR Gypsy 24 988 (348) LTR-Pseudogene-IN-LTR
2415 0.7 0.0 0.0 Pglac-RPLP2-433-8kup8kdown 8021 8317 (7683) + Hic_asm_15-Gypsy-8551066-1339-5650_IN Gypsy 33 329 (5321) LTR-Pseudogene-IN-LTR
5617 2.0 2.1 0.0 Pglac-RPLP2-433-8kup8kdown 8447 9106 (6894) + Hic_asm_15-Gypsy-8551066-1339-5650_IN Gypsy 4977 5650 (0) LTR-Pseudogene-IN-LTR
698 1.1 0.0 0.0 Pglac-RPLP2-433-8kup8kdown 9107 9199 (6801) + Hic_asm_15-Gypsy-8551066-1339-5650_LTR Gypsy 1 93 (1243) LTR-Pseudogene-IN-LTR
5461 8.9 9.7 2.1 Pglac-RPLP2-433-8kup8kdown 9184 10081 (5919) + Hic_asm_15-Gypsy-8551066-1339-5650_LTR Gypsy 24 988 (348) LTR-Pseudogene-IN-LTR
2415 0.7 0.0 0.0 Pglac-RPLP2-433-8kup8kdown 10382 10678 (5322) + Hic_asm_15-Gypsy-8551066-1339-5650_IN Gypsy 33 329 (5321) LTR-Pseudogene-IN-LTR
5617 2.0 2.1 0.0 Pglac-RPLP2-433-8kup8kdown 10808 11467 (4533) + Hic_asm_15-Gypsy-8551066-1339-5650_IN Gypsy 4977 5650 (0) LTR-Pseudogene-IN-LTR
698 1.1 0.0 0.0 Pglac-RPLP2-433-8kup8kdown 11468 11560 (4440) + Hic_asm_15-Gypsy-8551066-1339-5650_LTR Gypsy 1 93 (1243) LTR-Pseudogene-IN-LTR
8498 5.5 10.0 0.8 Pglac-RPLP2-433-8kup8kdown 11545 12747 (3253) + Hic_asm_15-Gypsy-8551066-1339-5650_LTR Gypsy 24 1336 (0) LTR-Pseudogene-IN-LTR
3993 12.7 2.8 5.2 Pglac-RPLP2-44-8kup8kdown 7238 7999 (8001) + Hic_asm_15-Gypsy-8551066-1339-5650_LTR Gypsy 1 744 (592) LTR-Pseudogene-IN-LTR
3326 11.5 11.7 1.0 Pglac-RPLP2-44-8kup8kdown 8158 8789 (7211) + Hic_asm_15-Gypsy-8551066-1339-5650_IN Gypsy 4952 5650 (0) LTR-Pseudogene-IN-LTR
2514 13.9 0.6 7.7 Pglac-RPLP2-44-8kup8kdown 8790 9335 (6665) + Hic_asm_15-Gypsy-8551066-1339-5650_LTR Gypsy 1 510 (826) LTR-Pseudogene-IN-LTR
4166 18.5 11.1 2.3 Pglac-RPLP2-44-8kup8kdown 9292 10478 (5522) + Hic_asm_15-Gypsy-8551066-1339-5650_LTR Gypsy 48 1336 (0) LTR-Pseudogene-IN-LTR
2659 17.8 1.2 3.5 Pglac-RPLP2-45-8kup8kdown 7404 8009 (7991) + Hic_asm_15-Gypsy-8551066-1339-5650_LTR Gypsy 77 668 (668) LTR-Pseudogene-IN-LTR
2472 11.5 2.8 3.8 Pglac-RPLP2-45-8kup8kdown 8002 8426 (7574) + Hic_asm_15-Gypsy-8551066-1339-5650_IN Gypsy 5230 5650 (0) LTR-Pseudogene-IN-LTR
1048 24.2 11.5 8.2 Pglac-RPLP2-45-8kup8kdown 8502 9179 (6821) + Hic_asm_15-Gypsy-8551066-1339-5650_LTR Gypsy 638 1336 (0) LTR-Pseudogene-IN-LTR
7155 2.3 9.0 0.3 Pglac-RPLP2-46-8kup8kdown 7092 8001 (7999) + Hic_asm_15-Gypsy-8551066-1339-5650_LTR Gypsy 1 989 (347) LTR-Pseudogene-IN-LTR
16945 1.1 0.0 0.0 Pglac-RPLP2-46-8kup8kdown 8021 9922 (6078) + Hic_asm_15-Gypsy-8551066-1339-5650_IN Gypsy 33 1934 (3716) LTR-Pseudogene-IN-LTR
5157 3.9 13.2 2.5 Pglac-RPLP2-46-8kup8kdown 9920 10655 (5345) + Hic_asm_15-Gypsy-8551066-1339-5650_LTR Gypsy 207 1019 (317) LTR-Pseudogene-IN-LTR
2114 5.7 0.0 0.0 Pglac-RPLP2-46-8kup8kdown 10956 11252 (4748) + Hic_asm_15-Gypsy-8551066-1339-5650_IN Gypsy 33 329 (5321) LTR-Pseudogene-IN-LTR
5542 2.4 2.3 0.0 Pglac-RPLP2-46-8kup8kdown 11371 12029 (3971) + Hic_asm_15-Gypsy-8551066-1339-5650_IN Gypsy 4977 5650 (0) LTR-Pseudogene-IN-LTR
6957 3.0 10.3 2.0 Pglac-RPLP2-46-8kup8kdown 12030 12971 (3029) + Hic_asm_15-Gypsy-8551066-1339-5650_LTR Gypsy 1 1019 (317) LTR-Pseudogene-IN-LTR
2114 5.7 0.0 0.0 Pglac-RPLP2-46-8kup8kdown 13272 13568 (2432) + Hic_asm_15-Gypsy-8551066-1339-5650_IN Gypsy 33 329 (5321) LTR-Pseudogene-IN-LTR
5542 2.4 2.3 0.0 Pglac-RPLP2-46-8kup8kdown 13687 14345 (1655) + Hic_asm_15-Gypsy-8551066-1339-5650_IN Gypsy 4977 5650 (0) LTR-Pseudogene-IN-LTR
10662 1.3 5.7 0.6 Pglac-RPLP2-46-8kup8kdown 14346 15617 (383) + Hic_asm_15-Gypsy-8551066-1339-5650_LTR Gypsy 1 1336 (0) LTR-Pseudogene-IN-LTR
6103 2.1 0.0 0.1 Pglac-RPLP2-47-8kup8kdown 7285 8000 (8000) + Hic_asm_15-Gypsy-8551066-1339-5650_LTR Gypsy 1 715 (621) LTR-Pseudogene-IN-LTR
2035 6.1 0.3 0.7 Pglac-RPLP2-47-8kup8kdown 8021 8317 (7683) + Hic_asm_15-Gypsy-8551066-1339-5650_IN Gypsy 33 328 (5322) LTR-Pseudogene-IN-LTR
2343 10.8 3.6 2.5 Pglac-RPLP2-47-8kup8kdown 8510 8897 (7103) + Hic_asm_15-Gypsy-8551066-1339-5650_IN Gypsy 5259 5650 (0) LTR-Pseudogene-IN-LTR
10727 0.8 6.0 0.4 Pglac-RPLP2-47-8kup8kdown 8898 10162 (5838) + Hic_asm_15-Gypsy-8551066-1339-5650_LTR Gypsy 1 1336 (0) LTR-Pseudogene-IN-LTR
2840 17.7 5.3 2.3 Pglac-RPLP2-48-8kup8kdown 7341 8006 (7994) + Hic_asm_15-Gypsy-8551066-1339-5650_LTR Gypsy 77 761 (575) LTR-Pseudogene-IN-LTR
883 8.7 2.4 0.0 Pglac-RPLP2-48-8kup8kdown 8158 8284 (7716) + Hic_asm_15-Gypsy-8551066-1339-5650_IN Gypsy 4950 5079 (571) LTR-Pseudogene-IN-LTR
2270 7.8 16.8 2.3 Pglac-RPLP2-48-8kup8kdown 8285 8664 (7336) + Hic_asm_15-Gypsy-8551066-1339-5650_IN Gypsy 5217 5650 (0) LTR-Pseudogene-IN-LTR
4284 18.8 9.6 5.5 Pglac-RPLP2-48-8kup8kdown 8665 9951 (6049) + Hic_asm_15-Gypsy-8551066-1339-5650_LTR Gypsy 1 1336 (0) LTR-Pseudogene-IN-LTR
6861 1.9 9.6 0.7 Pglac-RPLP2-49-8kup8kdown 7125 8002 (7998) + Hic_asm_15-Gypsy-8551066-1339-5650_LTR Gypsy 1 955 (381) LTR-Pseudogene-IN-LTR
2164 5.2 0.3 0.0 Pglac-RPLP2-49-8kup8kdown 8021 8326 (7674) + Hic_asm_15-Gypsy-8551066-1339-5650_IN Gypsy 33 339 (5311) LTR-Pseudogene-IN-LTR
3493 9.4 12.0 0.8 Pglac-RPLP2-49-8kup8kdown 8354 8985 (7015) + Hic_asm_15-Gypsy-8551066-1339-5650_IN Gypsy 4949 5650 (0) LTR-Pseudogene-IN-LTR
10542 1.4 5.8 0.7 Pglac-RPLP2-49-8kup8kdown 8986 10256 (5744) + Hic_asm_15-Gypsy-8551066-1339-5650_LTR Gypsy 1 1336 (0) LTR-Pseudogene-IN-LTR
3227 16.5 3.1 1.5 Pglac-RPLP2-5-8kup8kdown 7320 7994 (8006) + Hic_asm_15-Gypsy-8551066-1339-5650_LTR Gypsy 32 717 (619) LTR-Pseudogene-IN-LTR
1110 9.2 21.6 1.9 Pglac-RPLP2-5-8kup8kdown 8573 8794 (7206) + Hic_asm_15-Gypsy-8551066-1339-5650_IN Gypsy 5039 5303 (347) LTR-Pseudogene-IN-LTR
2915 7.2 2.0 0.5 Pglac-RPLP2-5-8kup8kdown 10559 10948 (5052) + Hic_asm_15-Gypsy-8551066-1339-5650_IN Gypsy 5255 5650 (0) LTR-Pseudogene-IN-LTR
4116 18.4 10.0 5.0 Pglac-RPLP2-5-8kup8kdown 10949 12223 (3777) + Hic_asm_15-Gypsy-8551066-1339-5650_LTR Gypsy 1 1336 (0) LTR-Pseudogene-IN-LTR
3993 20.6 5.9 5.3 Pglac-RPLP2-5-8kup8kdown 12599 13834 (2166) + Hic_asm_15-Gypsy-8551066-1339-5650_LTR Gypsy 94 1336 (0) LTR-Pseudogene-IN-LTR
698 1.1 0.0 0.0 Pglac-RPLP2-50-8kup8kdown 7194 7286 (8714) + Hic_asm_15-Gypsy-8551066-1339-5650_LTR Gypsy 1 93 (1243) LTR-Pseudogene-IN-LTR
4725 9.7 2.1 0.8 Pglac-RPLP2-50-8kup8kdown 7271 7988 (8012) + Hic_asm_15-Gypsy-8551066-1339-5650_LTR Gypsy 24 750 (586) LTR-Pseudogene-IN-LTR
2180 5.0 0.0 0.0 Pglac-RPLP2-50-8kup8kdown 8021 8317 (7683) + Hic_asm_15-Gypsy-8551066-1339-5650_IN Gypsy 33 329 (5321) LTR-Pseudogene-IN-LTR
5599 2.3 1.8 0.0 Pglac-RPLP2-50-8kup8kdown 8449 9110 (6890) + Hic_asm_15-Gypsy-8551066-1339-5650_IN Gypsy 4977 5650 (0) LTR-Pseudogene-IN-LTR
698 1.1 0.0 0.0 Pglac-RPLP2-50-8kup8kdown 9111 9203 (6797) + Hic_asm_15-Gypsy-8551066-1339-5650_LTR Gypsy 1 93 (1243) LTR-Pseudogene-IN-LTR
8707 6.5 7.1 0.8 Pglac-RPLP2-50-8kup8kdown 9188 10422 (5578) + Hic_asm_15-Gypsy-8551066-1339-5650_LTR Gypsy 24 1336 (0) LTR-Pseudogene-IN-LTR
3297 16.0 1.4 4.7 Pglac-RPLP2-51-8kup8kdown 7312 8008 (7992) + Hic_asm_15-Gypsy-8551066-1339-5650_LTR Gypsy 71 745 (591) LTR-Pseudogene-IN-LTR
2138 5.7 0.0 0.0 Pglac-RPLP2-51-8kup8kdown 8021 8317 (7683) + Hic_asm_15-Gypsy-8551066-1339-5650_IN Gypsy 33 329 (5321) LTR-Pseudogene-IN-LTR
5329 2.0 1.7 7.1 Pglac-RPLP2-51-8kup8kdown 8449 9158 (6842) + Hic_asm_15-Gypsy-8551066-1339-5650_IN Gypsy 4977 5650 (0) LTR-Pseudogene-IN-LTR
7580 9.0 6.6 3.2 Pglac-RPLP2-51-8kup8kdown 9185 10409 (5591) + Hic_asm_15-Gypsy-8551066-1339-5650_LTR Gypsy 71 1336 (0) LTR-Pseudogene-IN-LTR
2464 16.3 6.8 2.9 Pglac-RPLP2-52-8kup8kdown 7439 8000 (8000) + Hic_asm_15-Gypsy-8551066-1339-5650_LTR Gypsy 77 659 (677) LTR-Pseudogene-IN-LTR
2954 7.6 2.0 0.2 Pglac-RPLP2-52-8kup8kdown 8107 8504 (7496) + Hic_asm_15-Gypsy-8551066-1339-5650_IN Gypsy 5246 5650 (0) LTR-Pseudogene-IN-LTR
2701 18.9 12.4 5.5 Pglac-RPLP2-52-8kup8kdown 8527 9404 (6596) + Hic_asm_15-Gypsy-8551066-1339-5650_LTR Gypsy 77 1012 (324) LTR-Pseudogene-IN-LTR
769 18.5 8.7 1.4 Pglac-RPLP2-52-8kup8kdown 9782 9989 (6011) + Hic_asm_15-Gypsy-8551066-1339-5650_LTR Gypsy 1114 1336 (0) LTR-Pseudogene-IN-LTR
5770 4.2 3.6 1.0 Pglac-RPLP2-53-8kup8kdown 7244 7996 (8004) + Hic_asm_15-Gypsy-8551066-1339-5650_LTR Gypsy 1 772 (564) LTR-Pseudogene-IN-LTR
2223 4.4 0.0 0.0 Pglac-RPLP2-53-8kup8kdown 8021 8316 (7684) + Hic_asm_15-Gypsy-8551066-1339-5650_IN Gypsy 33 328 (5322) LTR-Pseudogene-IN-LTR
3410 11.1 11.5 1.3 Pglac-RPLP2-53-8kup8kdown 8362 8998 (7002) + Hic_asm_15-Gypsy-8551066-1339-5650_IN Gypsy 4950 5650 (0) LTR-Pseudogene-IN-LTR
10467 1.6 6.2 0.3 Pglac-RPLP2-53-8kup8kdown 8999 10260 (5740) + Hic_asm_15-Gypsy-8551066-1339-5650_LTR Gypsy 1 1336 (0) LTR-Pseudogene-IN-LTR
698 1.1 0.0 0.0 Pglac-RPLP2-54-8kup8kdown 7214 7306 (8694) + Hic_asm_15-Gypsy-8551066-1339-5650_LTR Gypsy 1 93 (1243) LTR-Pseudogene-IN-LTR
4467 10.6 2.1 0.8 Pglac-RPLP2-54-8kup8kdown 7291 7988 (8012) + Hic_asm_15-Gypsy-8551066-1339-5650_LTR Gypsy 24 730 (606) LTR-Pseudogene-IN-LTR
2229 4.0 0.0 0.0 Pglac-RPLP2-54-8kup8kdown 8021 8317 (7683) + Hic_asm_15-Gypsy-8551066-1339-5650_IN Gypsy 33 329 (5321) LTR-Pseudogene-IN-LTR
5692 1.5 1.8 0.0 Pglac-RPLP2-54-8kup8kdown 8436 9097 (6903) + Hic_asm_15-Gypsy-8551066-1339-5650_IN Gypsy 4977 5650 (0) LTR-Pseudogene-IN-LTR
698 1.1 0.0 0.0 Pglac-RPLP2-54-8kup8kdown 9098 9190 (6810) + Hic_asm_15-Gypsy-8551066-1339-5650_LTR Gypsy 1 93 (1243) LTR-Pseudogene-IN-LTR
8784 6.0 7.4 0.8 Pglac-RPLP2-54-8kup8kdown 9175 10406 (5594) + Hic_asm_15-Gypsy-8551066-1339-5650_LTR Gypsy 24 1336 (0) LTR-Pseudogene-IN-LTR
5034 12.0 9.7 2.2 Pglac-RPLP2-55-8kup8kdown 7086 8007 (7993) + Hic_asm_15-Gypsy-8551066-1339-5650_LTR Gypsy 1 989 (347) LTR-Pseudogene-IN-LTR
2019 6.4 0.3 0.7 Pglac-RPLP2-55-8kup8kdown 8021 8318 (7682) + Hic_asm_15-Gypsy-8551066-1339-5650_IN Gypsy 33 329 (5321) LTR-Pseudogene-IN-LTR
3298 9.7 14.3 3.1 Pglac-RPLP2-55-8kup8kdown 8450 9057 (6943) + Hic_asm_15-Gypsy-8551066-1339-5650_IN Gypsy 4977 5650 (0) LTR-Pseudogene-IN-LTR
7646 10.6 7.7 1.2 Pglac-RPLP2-55-8kup8kdown 9058 10312 (5688) + Hic_asm_15-Gypsy-8551066-1339-5650_LTR Gypsy 1 1336 (0) LTR-Pseudogene-IN-LTR
3316 11.8 6.3 3.3 Pglac-RPLP2-56-8kup8kdown 7372 7994 (8006) + Hic_asm_15-Gypsy-8551066-1339-5650_LTR Gypsy 77 717 (619) LTR-Pseudogene-IN-LTR
3580 7.7 15.6 0.6 Pglac-RPLP2-56-8kup8kdown 8158 8767 (7233) + Hic_asm_15-Gypsy-8551066-1339-5650_IN Gypsy 4950 5650 (0) LTR-Pseudogene-IN-LTR
3728 17.9 13.5 3.6 Pglac-RPLP2-56-8kup8kdown 8790 9939 (6061) + Hic_asm_15-Gypsy-8551066-1339-5650_LTR Gypsy 77 1336 (0) LTR-Pseudogene-IN-LTR
4336 10.6 1.8 0.4 Pglac-RPLP2-57-8kup8kdown 7328 8000 (8000) + Hic_asm_15-Gypsy-8551066-1339-5650_LTR Gypsy 5 686 (650) LTR-Pseudogene-IN-LTR
2008 6.1 0.3 0.7 Pglac-RPLP2-57-8kup8kdown 8021 8318 (7682) + Hic_asm_15-Gypsy-8551066-1339-5650_IN Gypsy 33 329 (5321) LTR-Pseudogene-IN-LTR
3728 9.8 7.5 0.3 Pglac-RPLP2-57-8kup8kdown 8416 9039 (6961) + Hic_asm_15-Gypsy-8551066-1339-5650_IN Gypsy 4982 5650 (0) LTR-Pseudogene-IN-LTR
4412 10.7 3.7 0.4 Pglac-RPLP2-57-8kup8kdown 9068 9772 (6228) + Hic_asm_15-Gypsy-8551066-1339-5650_LTR Gypsy 5 732 (604) LTR-Pseudogene-IN-LTR
3136 14.9 1.9 5.4 Pglac-RPLP2-58-8kup8kdown 7334 8000 (8000) + Hic_asm_15-Gypsy-8551066-1339-5650_LTR Gypsy 71 715 (621) LTR-Pseudogene-IN-LTR
1742 6.1 5.7 0.7 Pglac-RPLP2-58-8kup8kdown 8021 8299 (7701) + Hic_asm_15-Gypsy-8551066-1339-5650_IN Gypsy 33 325 (5325) LTR-Pseudogene-IN-LTR
3334 4.0 0.5 0.0 Pglac-RPLP2-58-8kup8kdown 8641 9043 (6957) + Hic_asm_15-Gypsy-8551066-1339-5650_IN Gypsy 5246 5650 (0) LTR-Pseudogene-IN-LTR
6057 14.1 7.7 3.5 Pglac-RPLP2-58-8kup8kdown 9070 10286 (5714) + Hic_asm_15-Gypsy-8551066-1339-5650_LTR Gypsy 71 1336 (0) LTR-Pseudogene-IN-LTR
3231 15.5 0.8 0.5 Pglac-RPLP2-59-8kup8kdown 7387 7981 (8019) + Hic_asm_15-Gypsy-8551066-1339-5650_LTR Gypsy 77 673 (663) LTR-Pseudogene-IN-LTR
3062 6.8 1.9 2.1 Pglac-RPLP2-59-8kup8kdown 8002 8423 (7577) + Hic_asm_15-Gypsy-8551066-1339-5650_IN Gypsy 5230 5650 (0) LTR-Pseudogene-IN-LTR
3994 18.9 10.2 5.0 Pglac-RPLP2-59-8kup8kdown 8446 9645 (6355) + Hic_asm_15-Gypsy-8551066-1339-5650_LTR Gypsy 77 1336 (0) LTR-Pseudogene-IN-LTR
6312 3.3 4.4 7.4 Pglac-RPLP2-60-8kup8kdown 7083 7967 (8033) + Hic_asm_15-Gypsy-8551066-1339-5650_LTR Gypsy 1 860 (476) LTR-Pseudogene-IN-LTR
2030 6.8 0.3 0.7 Pglac-RPLP2-60-8kup8kdown 8021 8318 (7682) + Hic_asm_15-Gypsy-8551066-1339-5650_IN Gypsy 33 329 (5321) LTR-Pseudogene-IN-LTR
3229 13.7 8.6 1.6 Pglac-RPLP2-60-8kup8kdown 8365 9018 (6982) + Hic_asm_15-Gypsy-8551066-1339-5650_IN Gypsy 4952 5650 (0) LTR-Pseudogene-IN-LTR
10604 1.4 5.8 0.5 Pglac-RPLP2-60-8kup8kdown 9019 10287 (5713) + Hic_asm_15-Gypsy-8551066-1339-5650_LTR Gypsy 1 1336 (0) LTR-Pseudogene-IN-LTR
6610 1.1 0.0 0.1 Pglac-RPLP2-61-8kup8kdown 7214 7964 (8036) + Hic_asm_15-Gypsy-8551066-1339-5650_LTR Gypsy 1 750 (586) LTR-Pseudogene-IN-LTR
2162 5.4 0.0 0.0 Pglac-RPLP2-61-8kup8kdown 8021 8317 (7683) + Hic_asm_15-Gypsy-8551066-1339-5650_IN Gypsy 33 329 (5321) LTR-Pseudogene-IN-LTR
5681 1.8 1.4 0.0 Pglac-RPLP2-61-8kup8kdown 8423 9082 (6918) + Hic_asm_15-Gypsy-8551066-1339-5650_IN Gypsy 4982 5650 (0) LTR-Pseudogene-IN-LTR
10630 1.2 5.8 0.5 Pglac-RPLP2-61-8kup8kdown 9083 10351 (5649) + Hic_asm_15-Gypsy-8551066-1339-5650_LTR Gypsy 1 1336 (0) LTR-Pseudogene-IN-LTR
2615 17.5 1.7 3.6 Pglac-RPLP2-62-8kup8kdown 7407 8000 (8000) + Hic_asm_15-Gypsy-8551066-1339-5650_LTR Gypsy 77 659 (677) LTR-Pseudogene-IN-LTR
935 11.7 0.7 4.8 Pglac-RPLP2-62-8kup8kdown 8001 8153 (7847) + Hic_asm_15-Gypsy-8551066-1339-5650_IN Gypsy 5228 5374 (276) LTR-Pseudogene-IN-LTR
2070 5.9 0.0 0.0 Pglac-RPLP2-62-8kup8kdown 8074 8329 (7671) + Hic_asm_15-Gypsy-8551066-1339-5650_IN Gypsy 5394 5649 (1) LTR-Pseudogene-IN-LTR
3060 23.9 5.7 6.4 Pglac-RPLP2-62-8kup8kdown 8352 9620 (6380) + Hic_asm_15-Gypsy-8551066-1339-5650_LTR Gypsy 77 1336 (0) LTR-Pseudogene-IN-LTR
644 0.8 1.7 0.0 Pglac-RPLP2-64-8kup8kdown 7239 7358 (8642) + Hic_asm_15-Gypsy-8551066-1339-5650_LTR Gypsy 1 122 (1214) LTR-Pseudogene-IN-LTR
4231 11.7 1.6 0.9 Pglac-RPLP2-64-8kup8kdown 7314 8000 (8000) + Hic_asm_15-Gypsy-8551066-1339-5650_LTR Gypsy 24 715 (621) LTR-Pseudogene-IN-LTR
2038 6.1 0.3 0.7 Pglac-RPLP2-64-8kup8kdown 8021 8318 (7682) + Hic_asm_15-Gypsy-8551066-1339-5650_IN Gypsy 33 329 (5321) LTR-Pseudogene-IN-LTR
3496 6.8 16.3 0.3 Pglac-RPLP2-64-8kup8kdown 8416 8992 (7008) + Hic_asm_15-Gypsy-8551066-1339-5650_IN Gypsy 4982 5650 (0) LTR-Pseudogene-IN-LTR
644 0.8 1.7 0.0 Pglac-RPLP2-64-8kup8kdown 8993 9112 (6888) + Hic_asm_15-Gypsy-8551066-1339-5650_LTR Gypsy 1 122 (1214) LTR-Pseudogene-IN-LTR
3973 13.1 3.3 0.8 Pglac-RPLP2-64-8kup8kdown 9068 9759 (6241) + Hic_asm_15-Gypsy-8551066-1339-5650_LTR Gypsy 24 732 (604) LTR-Pseudogene-IN-LTR
783 8.8 5.8 1.1 Pglac-RPLP2-64-8kup8kdown 10093 10265 (5735) + Hic_asm_15-Gypsy-8551066-1339-5650_LTR Gypsy 1156 1336 (0) LTR-Pseudogene-IN-LTR
4729 11.5 1.6 0.5 Pglac-RPLP2-65-8kup8kdown 7271 8007 (7993) + Hic_asm_15-Gypsy-8551066-1339-5650_LTR Gypsy 1 745 (591) LTR-Pseudogene-IN-LTR
2083 5.7 0.0 0.7 Pglac-RPLP2-65-8kup8kdown 8021 8319 (7681) + Hic_asm_15-Gypsy-8551066-1339-5650_IN Gypsy 33 329 (5321) LTR-Pseudogene-IN-LTR
2973 15.7 5.3 3.8 Pglac-RPLP2-65-8kup8kdown 11837 12478 (3522) + Hic_asm_15-Gypsy-8551066-1339-5650_IN Gypsy 5000 5650 (0) LTR-Pseudogene-IN-LTR
4309 12.4 3.2 0.4 Pglac-RPLP2-65-8kup8kdown 12479 13190 (2810) + Hic_asm_15-Gypsy-8551066-1339-5650_LTR Gypsy 1 732 (604) LTR-Pseudogene-IN-LTR
819 8.8 5.8 1.1 Pglac-RPLP2-65-8kup8kdown 13523 13694 (2306) + Hic_asm_15-Gypsy-8551066-1339-5650_LTR Gypsy 1157 1336 (0) LTR-Pseudogene-IN-LTR
1685 18.6 17.9 2.6 Pglac-RPLP2-66-8kup8kdown 7470 8010 (7990) + Hic_asm_15-Gypsy-8551066-1339-5650_LTR Gypsy 48 669 (667) LTR-Pseudogene-IN-LTR
843 12.7 2.0 3.5 Pglac-RPLP2-66-8kup8kdown 8002 8148 (7852) + Hic_asm_15-Gypsy-8551066-1339-5650_IN Gypsy 5230 5374 (276) LTR-Pseudogene-IN-LTR
2063 5.5 0.0 0.0 Pglac-RPLP2-66-8kup8kdown 8071 8325 (7675) + Hic_asm_15-Gypsy-8551066-1339-5650_IN Gypsy 5396 5650 (0) LTR-Pseudogene-IN-LTR
2527 24.7 9.4 5.1 Pglac-RPLP2-66-8kup8kdown 8331 9569 (6431) + Hic_asm_15-Gypsy-8551066-1339-5650_LTR Gypsy 48 1336 (0) LTR-Pseudogene-IN-LTR
698 1.1 0.0 0.0 Pglac-RPLP2-67-8kup8kdown 7085 7177 (8823) + Hic_asm_15-Gypsy-8551066-1339-5650_LTR Gypsy 1 93 (1243) LTR-Pseudogene-IN-LTR
4930 9.8 6.5 2.8 Pglac-RPLP2-67-8kup8kdown 7162 7993 (8007) + Hic_asm_15-Gypsy-8551066-1339-5650_LTR Gypsy 24 885 (451) LTR-Pseudogene-IN-LTR
626 8.1 0.0 0.0 Pglac-RPLP2-67-8kup8kdown 7925 8010 (7990) + Hic_asm_15-Gypsy-8551066-1339-5650_LTR Gypsy 654 739 (597) LTR-Pseudogene-IN-LTR
1357 5.0 12.3 0.0 Pglac-RPLP2-67-8kup8kdown 8021 8240 (7760) + Hic_asm_15-Gypsy-8551066-1339-5650_IN Gypsy 33 279 (5371) LTR-Pseudogene-IN-LTR
1444 5.3 2.2 1.7 Pglac-RPLP2-67-8kup8kdown 8196 8425 (7575) + Hic_asm_15-Gypsy-8551066-1339-5650_IN Gypsy 99 329 (5321) LTR-Pseudogene-IN-LTR
5389 2.0 1.3 7.1 Pglac-RPLP2-67-8kup8kdown 8557 9269 (6731) + Hic_asm_15-Gypsy-8551066-1339-5650_IN Gypsy 4977 5650 (0) LTR-Pseudogene-IN-LTR
698 1.1 0.0 0.0 Pglac-RPLP2-67-8kup8kdown 9270 9362 (6638) + Hic_asm_15-Gypsy-8551066-1339-5650_LTR Gypsy 1 93 (1243) LTR-Pseudogene-IN-LTR
8946 5.7 7.0 0.8 Pglac-RPLP2-67-8kup8kdown 9347 10584 (5416) + Hic_asm_15-Gypsy-8551066-1339-5650_LTR Gypsy 24 1336 (0) LTR-Pseudogene-IN-LTR
3958 20.3 9.1 2.6 Pglac-RPLP2-67-8kup8kdown 10802 11940 (4060) + Hic_asm_15-Gypsy-8551066-1339-5650_LTR Gypsy 125 1336 (0) LTR-Pseudogene-IN-LTR
3360 14.7 0.7 0.7 Pglac-RPLP2-68-8kup8kdown 7411 8008 (7992) + Hic_asm_15-Gypsy-8551066-1339-5650_LTR Gypsy 77 674 (662) LTR-Pseudogene-IN-LTR
3449 9.0 15.2 0.7 Pglac-RPLP2-68-8kup8kdown 8155 8767 (7233) + Hic_asm_15-Gypsy-8551066-1339-5650_IN Gypsy 4950 5650 (0) LTR-Pseudogene-IN-LTR
3082 13.6 0.9 2.3 Pglac-RPLP2-68-8kup8kdown 8790 9356 (6644) + Hic_asm_15-Gypsy-8551066-1339-5650_LTR Gypsy 77 635 (701) LTR-Pseudogene-IN-LTR
1061 23.5 18.2 3.1 Pglac-RPLP2-68-8kup8kdown 10699 11347 (4653) + Hic_asm_15-Gypsy-8551066-1339-5650_LTR Gypsy 593 1336 (0) LTR-Pseudogene-IN-LTR
1985 17.8 18.0 4.1 Pglac-RPLP2-69-8kup8kdown 7343 7941 (8059) + Hic_asm_15-Gypsy-8551066-1339-5650_LTR Gypsy 71 749 (587) LTR-Pseudogene-IN-LTR
2174 5.0 0.0 0.0 Pglac-RPLP2-69-8kup8kdown 8021 8317 (7683) + Hic_asm_15-Gypsy-8551066-1339-5650_IN Gypsy 33 329 (5321) LTR-Pseudogene-IN-LTR
3457 9.6 12.2 1.0 Pglac-RPLP2-69-8kup8kdown 8360 8990 (7010) + Hic_asm_15-Gypsy-8551066-1339-5650_IN Gypsy 4950 5650 (0) LTR-Pseudogene-IN-LTR
5982 9.9 16.6 2.5 Pglac-RPLP2-69-8kup8kdown 9017 10129 (5871) + Hic_asm_15-Gypsy-8551066-1339-5650_LTR Gypsy 71 1336 (0) LTR-Pseudogene-IN-LTR
693 12.0 1.7 11.0 Pglac-RPLP2-7-8kup8kdown 7581 7758 (8242) + Hic_asm_15-Gypsy-8551066-1339-5650_LTR Gypsy 48 210 (1126) LTR-Pseudogene-IN-LTR
996 15.1 0.4 14.7 Pglac-RPLP2-7-8kup8kdown 7776 8000 (8000) + Hic_asm_15-Gypsy-8551066-1339-5650_LTR Gypsy 463 659 (677) LTR-Pseudogene-IN-LTR
1986 6.9 1.1 0.0 Pglac-RPLP2-7-8kup8kdown 8068 8329 (7671) + Hic_asm_15-Gypsy-8551066-1339-5650_IN Gypsy 5386 5650 (0) LTR-Pseudogene-IN-LTR
2711 17.1 2.9 7.3 Pglac-RPLP2-7-8kup8kdown 8335 9021 (6979) + Hic_asm_15-Gypsy-8551066-1339-5650_LTR Gypsy 48 706 (630) LTR-Pseudogene-IN-LTR
3074 16.4 1.6 1.3 Pglac-RPLP2-70-8kup8kdown 7376 7999 (8001) + Hic_asm_15-Gypsy-8551066-1339-5650_LTR Gypsy 48 673 (663) LTR-Pseudogene-IN-LTR
2890 6.9 4.1 0.2 Pglac-RPLP2-70-8kup8kdown 8157 8546 (7454) + Hic_asm_15-Gypsy-8551066-1339-5650_IN Gypsy 5246 5650 (0) LTR-Pseudogene-IN-LTR
3094 17.7 6.4 3.8 Pglac-RPLP2-70-8kup8kdown 8552 9321 (6679) + Hic_asm_15-Gypsy-8551066-1339-5650_LTR Gypsy 48 836 (500) LTR-Pseudogene-IN-LTR
5137 7.7 0.6 0.7 Pglac-RPLP2-72-8kup8kdown 7285 8000 (8000) + Hic_asm_15-Gypsy-8551066-1339-5650_LTR Gypsy 1 715 (621) LTR-Pseudogene-IN-LTR
2073 5.1 0.3 0.7 Pglac-RPLP2-72-8kup8kdown 8021 8318 (7682) + Hic_asm_15-Gypsy-8551066-1339-5650_IN Gypsy 33 329 (5321) LTR-Pseudogene-IN-LTR
3210 12.3 3.0 11.8 Pglac-RPLP2-72-8kup8kdown 8416 9141 (6859) + Hic_asm_15-Gypsy-8551066-1339-5650_IN Gypsy 4982 5650 (0) LTR-Pseudogene-IN-LTR
5550 14.7 8.5 5.2 Pglac-RPLP2-72-8kup8kdown 9142 10436 (5564) + Hic_asm_15-Gypsy-8551066-1339-5650_LTR Gypsy 1 1336 (0) LTR-Pseudogene-IN-LTR
4709 11.6 1.5 0.8 Pglac-RPLP2-73-8kup8kdown 7269 8008 (7992) + Hic_asm_15-Gypsy-8551066-1339-5650_LTR Gypsy 1 745 (591) LTR-Pseudogene-IN-LTR
1932 6.1 0.3 5.0 Pglac-RPLP2-73-8kup8kdown 8021 8331 (7669) + Hic_asm_15-Gypsy-8551066-1339-5650_IN Gypsy 33 329 (5321) LTR-Pseudogene-IN-LTR
3239 12.6 4.6 5.2 Pglac-RPLP2-73-8kup8kdown 8429 9101 (6899) + Hic_asm_15-Gypsy-8551066-1339-5650_IN Gypsy 4982 5650 (0) LTR-Pseudogene-IN-LTR
5243 17.1 6.9 3.0 Pglac-RPLP2-73-8kup8kdown 9102 10388 (5612) + Hic_asm_15-Gypsy-8551066-1339-5650_LTR Gypsy 1 1336 (0) LTR-Pseudogene-IN-LTR
2517 18.9 3.4 3.3 Pglac-RPLP2-74-8kup8kdown 7390 8000 (8000) + Hic_asm_15-Gypsy-8551066-1339-5650_LTR Gypsy 48 659 (677) LTR-Pseudogene-IN-LTR
2967 7.2 0.2 4.0 Pglac-RPLP2-74-8kup8kdown 8059 8478 (7522) + Hic_asm_15-Gypsy-8551066-1339-5650_IN Gypsy 5246 5650 (0) LTR-Pseudogene-IN-LTR
3304 22.4 4.6 12.1 Pglac-RPLP2-74-8kup8kdown 8484 9864 (6136) + Hic_asm_15-Gypsy-8551066-1339-5650_LTR Gypsy 48 1336 (0) LTR-Pseudogene-IN-LTR
3956 13.5 9.9 3.8 Pglac-RPLP2-75-8kup8kdown 7147 7962 (8038) + Hic_asm_15-Gypsy-8551066-1339-5650_LTR Gypsy 71 934 (402) LTR-Pseudogene-IN-LTR
1446 5.7 8.8 0.0 Pglac-RPLP2-75-8kup8kdown 8021 8247 (7753) + Hic_asm_15-Gypsy-8551066-1339-5650_IN Gypsy 33 279 (5371) LTR-Pseudogene-IN-LTR
1473 4.9 2.2 1.7 Pglac-RPLP2-75-8kup8kdown 8203 8432 (7568) + Hic_asm_15-Gypsy-8551066-1339-5650_IN Gypsy 99 329 (5321) LTR-Pseudogene-IN-LTR
5628 2.0 1.5 0.0 Pglac-RPLP2-75-8kup8kdown 8586 9244 (6756) + Hic_asm_15-Gypsy-8551066-1339-5650_IN Gypsy 4982 5650 (0) LTR-Pseudogene-IN-LTR
7480 9.4 6.7 3.1 Pglac-RPLP2-75-8kup8kdown 9271 10493 (5507) + Hic_asm_15-Gypsy-8551066-1339-5650_LTR Gypsy 71 1336 (0) LTR-Pseudogene-IN-LTR
6317 0.6 0.0 0.1 Pglac-RPLP2-76-8kup8kdown 7285 8000 (8000) + Hic_asm_15-Gypsy-8551066-1339-5650_LTR Gypsy 1 715 (621) LTR-Pseudogene-IN-LTR
2124 5.1 1.0 0.0 Pglac-RPLP2-76-8kup8kdown 8021 8314 (7686) + Hic_asm_15-Gypsy-8551066-1339-5650_IN Gypsy 33 329 (5321) LTR-Pseudogene-IN-LTR
5694 2.0 0.9 0.0 Pglac-RPLP2-76-8kup8kdown 8467 9129 (6871) + Hic_asm_15-Gypsy-8551066-1339-5650_IN Gypsy 4982 5650 (0) LTR-Pseudogene-IN-LTR
10881 0.6 5.7 0.4 Pglac-RPLP2-76-8kup8kdown 9130 10398 (5602) + Hic_asm_15-Gypsy-8551066-1339-5650_LTR Gypsy 1 1336 (0) LTR-Pseudogene-IN-LTR
4197 11.9 1.6 0.6 Pglac-RPLP2-77-8kup8kdown 7316 7991 (8009) + Hic_asm_15-Gypsy-8551066-1339-5650_LTR Gypsy 1 683 (653) LTR-Pseudogene-IN-LTR
2017 5.3 0.3 0.7 Pglac-RPLP2-77-8kup8kdown 8013 8298 (7702) + Hic_asm_15-Gypsy-8551066-1339-5650_IN Gypsy 45 329 (5321) LTR-Pseudogene-IN-LTR
629 17.7 29.7 3.6 Pglac-RPLP2-77-8kup8kdown 8345 8761 (7239) + Hic_asm_15-Gypsy-8551066-1339-5650_IN Gypsy 4952 5473 (177) LTR-Pseudogene-IN-LTR
3339 8.5 7.2 8.5 Pglac-RPLP2-77-8kup8kdown 8447 9128 (6872) + Hic_asm_15-Gypsy-8551066-1339-5650_IN Gypsy 4977 5650 (0) LTR-Pseudogene-IN-LTR
4277 12.7 3.2 0.4 Pglac-RPLP2-77-8kup8kdown 9129 9840 (6160) + Hic_asm_15-Gypsy-8551066-1339-5650_LTR Gypsy 1 732 (604) LTR-Pseudogene-IN-LTR
4635 12.4 1.5 0.5 Pglac-RPLP2-78-8kup8kdown 7271 8008 (7992) + Hic_asm_15-Gypsy-8551066-1339-5650_LTR Gypsy 1 745 (591) LTR-Pseudogene-IN-LTR
1961 7.1 0.7 0.7 Pglac-RPLP2-78-8kup8kdown 8021 8317 (7683) + Hic_asm_15-Gypsy-8551066-1339-5650_IN Gypsy 33 329 (5321) LTR-Pseudogene-IN-LTR
3281 3.8 1.5 2.0 Pglac-RPLP2-78-8kup8kdown 8581 8987 (7013) + Hic_asm_15-Gypsy-8551066-1339-5650_IN Gypsy 5246 5650 (0) LTR-Pseudogene-IN-LTR
4255 12.8 3.2 0.6 Pglac-RPLP2-78-8kup8kdown 8988 9700 (6300) + Hic_asm_15-Gypsy-8551066-1339-5650_LTR Gypsy 1 732 (604) LTR-Pseudogene-IN-LTR
773 10.3 5.1 1.6 Pglac-RPLP2-78-8kup8kdown 10026 10203 (5797) + Hic_asm_15-Gypsy-8551066-1339-5650_LTR Gypsy 1153 1336 (0) LTR-Pseudogene-IN-LTR
644 4.0 5.9 0.0 Pglac-RPLP2-79-8kup8kdown 6952 7052 (8948) + Hic_asm_15-Gypsy-8551066-1339-5650_LTR Gypsy 1 107 (1229) LTR-Pseudogene-IN-LTR
5727 3.8 0.4 0.3 Pglac-RPLP2-79-8kup8kdown 7288 8000 (8000) + Hic_asm_15-Gypsy-8551066-1339-5650_LTR Gypsy 2 715 (621) LTR-Pseudogene-IN-LTR
2191 3.0 0.3 0.7 Pglac-RPLP2-79-8kup8kdown 8021 8318 (7682) + Hic_asm_15-Gypsy-8551066-1339-5650_IN Gypsy 33 329 (5321) LTR-Pseudogene-IN-LTR
3286 9.9 8.3 8.5 Pglac-RPLP2-79-8kup8kdown 8440 9114 (6886) + Hic_asm_15-Gypsy-8551066-1339-5650_IN Gypsy 4977 5650 (0) LTR-Pseudogene-IN-LTR
10555 1.6 5.7 0.5 Pglac-RPLP2-79-8kup8kdown 9115 10385 (5615) + Hic_asm_15-Gypsy-8551066-1339-5650_LTR Gypsy 1 1336 (0) LTR-Pseudogene-IN-LTR
7239 0.7 8.2 0.2 Pglac-RPLP2-8-8kup8kdown 7098 7962 (8038) + Hic_asm_15-Gypsy-8551066-1339-5650_LTR Gypsy 1 934 (402) LTR-Pseudogene-IN-LTR
2217 4.4 0.0 0.0 Pglac-RPLP2-8-8kup8kdown 8021 8317 (7683) + Hic_asm_15-Gypsy-8551066-1339-5650_IN Gypsy 33 329 (5321) LTR-Pseudogene-IN-LTR
5222 3.1 1.1 10.7 Pglac-RPLP2-8-8kup8kdown 8401 9158 (6842) + Hic_asm_15-Gypsy-8551066-1339-5650_IN Gypsy 4959 5650 (0) LTR-Pseudogene-IN-LTR
10812 0.8 5.6 0.6 Pglac-RPLP2-8-8kup8kdown 9159 10431 (5569) + Hic_asm_15-Gypsy-8551066-1339-5650_LTR Gypsy 1 1336 (0) LTR-Pseudogene-IN-LTR
6210 3.3 0.0 0.4 Pglac-RPLP2-80-8kup8kdown 7212 7964 (8036) + Hic_asm_15-Gypsy-8551066-1339-5650_LTR Gypsy 1 750 (586) LTR-Pseudogene-IN-LTR
2268 3.4 0.0 0.0 Pglac-RPLP2-80-8kup8kdown 8021 8316 (7684) + Hic_asm_15-Gypsy-8551066-1339-5650_IN Gypsy 33 328 (5322) LTR-Pseudogene-IN-LTR
3375 10.9 11.9 0.4 Pglac-RPLP2-80-8kup8kdown 8362 8990 (7010) + Hic_asm_15-Gypsy-8551066-1339-5650_IN Gypsy 4950 5650 (0) LTR-Pseudogene-IN-LTR
10703 1.0 5.8 0.5 Pglac-RPLP2-80-8kup8kdown 8991 10259 (5741) + Hic_asm_15-Gypsy-8551066-1339-5650_LTR Gypsy 1 1336 (0) LTR-Pseudogene-IN-LTR
4298 11.8 4.0 0.8 Pglac-RPLP2-82-8kup8kdown 7281 7988 (8012) + Hic_asm_15-Gypsy-8551066-1339-5650_LTR Gypsy 1 730 (606) LTR-Pseudogene-IN-LTR
2032 6.4 0.3 0.7 Pglac-RPLP2-82-8kup8kdown 8021 8318 (7682) + Hic_asm_15-Gypsy-8551066-1339-5650_IN Gypsy 33 329 (5321) LTR-Pseudogene-IN-LTR
3336 13.0 4.4 4.6 Pglac-RPLP2-82-8kup8kdown 8420 9094 (6906) + Hic_asm_15-Gypsy-8551066-1339-5650_IN Gypsy 4977 5650 (0) LTR-Pseudogene-IN-LTR
4754 16.5 12.4 2.7 Pglac-RPLP2-82-8kup8kdown 9095 10315 (5685) + Hic_asm_15-Gypsy-8551066-1339-5650_LTR Gypsy 1 1336 (0) LTR-Pseudogene-IN-LTR
4297 12.3 3.4 0.6 Pglac-RPLP2-82-8kup8kdown 13225 13936 (2064) + Hic_asm_15-Gypsy-8551066-1339-5650_LTR Gypsy 1 732 (604) LTR-Pseudogene-IN-LTR
772 11.0 4.5 2.8 Pglac-RPLP2-82-8kup8kdown 14268 14444 (1556) + Hic_asm_15-Gypsy-8551066-1339-5650_LTR Gypsy 1157 1336 (0) LTR-Pseudogene-IN-LTR
3857 13.5 10.6 3.8 Pglac-RPLP2-83-8kup8kdown 7152 7962 (8038) + Hic_asm_15-Gypsy-8551066-1339-5650_LTR Gypsy 71 934 (402) LTR-Pseudogene-IN-LTR
2233 3.7 0.0 0.0 Pglac-RPLP2-83-8kup8kdown 8021 8317 (7683) + Hic_asm_15-Gypsy-8551066-1339-5650_IN Gypsy 33 329 (5321) LTR-Pseudogene-IN-LTR
5335 2.1 1.7 7.1 Pglac-RPLP2-83-8kup8kdown 8449 9158 (6842) + Hic_asm_15-Gypsy-8551066-1339-5650_IN Gypsy 4977 5650 (0) LTR-Pseudogene-IN-LTR
7285 9.5 7.5 2.8 Pglac-RPLP2-83-8kup8kdown 9185 10395 (5605) + Hic_asm_15-Gypsy-8551066-1339-5650_LTR Gypsy 71 1336 (0) LTR-Pseudogene-IN-LTR
4471 10.9 3.1 0.6 Pglac-RPLP2-84-8kup8kdown 7289 8000 (8000) + Hic_asm_15-Gypsy-8551066-1339-5650_LTR Gypsy 1 730 (606) LTR-Pseudogene-IN-LTR
3432 8.2 15.7 0.3 Pglac-RPLP2-84-8kup8kdown 8223 8821 (7179) + Hic_asm_15-Gypsy-8551066-1339-5650_IN Gypsy 4960 5650 (0) LTR-Pseudogene-IN-LTR
2521 7.6 0.3 0.3 Pglac-RPLP2-84-8kup8kdown 8822 9190 (6810) + Hic_asm_15-Gypsy-8551066-1339-5650_LTR Gypsy 1 369 (967) LTR-Pseudogene-IN-LTR
2328 22.5 10.7 4.3 Pglac-RPLP2-84-8kup8kdown 10873 11801 (4199) + Hic_asm_15-Gypsy-8551066-1339-5650_LTR Gypsy 351 1336 (0) LTR-Pseudogene-IN-LTR
2679 17.2 6.8 1.0 Pglac-RPLP2-85-8kup8kdown 7408 7999 (8001) + Hic_asm_15-Gypsy-8551066-1339-5650_LTR Gypsy 48 673 (663) LTR-Pseudogene-IN-LTR
605 13.6 0.0 9.6 Pglac-RPLP2-85-8kup8kdown 8002 8115 (7885) + Hic_asm_15-Gypsy-8551066-1339-5650_IN Gypsy 5230 5333 (317) LTR-Pseudogene-IN-LTR
2965 6.3 1.7 2.2 Pglac-RPLP2-85-8kup8kdown 8116 8522 (7478) + Hic_asm_15-Gypsy-8551066-1339-5650_IN Gypsy 5246 5650 (0) LTR-Pseudogene-IN-LTR
3019 20.1 19.1 1.0 Pglac-RPLP2-85-8kup8kdown 8528 9620 (6380) + Hic_asm_15-Gypsy-8551066-1339-5650_LTR Gypsy 48 1336 (0) LTR-Pseudogene-IN-LTR
2682 17.8 6.4 6.3 Pglac-RPLP2-87-8kup8kdown 7212 7929 (8071) + Hic_asm_15-Gypsy-8551066-1339-5650_LTR Gypsy 44 762 (574) LTR-Pseudogene-IN-LTR
2942 7.3 1.7 1.5 Pglac-RPLP2-87-8kup8kdown 8164 8567 (7433) + Hic_asm_15-Gypsy-8551066-1339-5650_IN Gypsy 5246 5650 (0) LTR-Pseudogene-IN-LTR
3092 20.3 18.6 1.1 Pglac-RPLP2-87-8kup8kdown 8573 9671 (6329) + Hic_asm_15-Gypsy-8551066-1339-5650_LTR Gypsy 48 1336 (0) LTR-Pseudogene-IN-LTR
2808 16.8 3.0 2.9 Pglac-RPLP2-88-8kup8kdown 7357 7981 (8019) + Hic_asm_15-Gypsy-8551066-1339-5650_LTR Gypsy 48 673 (663) LTR-Pseudogene-IN-LTR
3088 8.7 3.4 0.2 Pglac-RPLP2-88-8kup8kdown 8061 8498 (7502) + Hic_asm_15-Gypsy-8551066-1339-5650_IN Gypsy 5199 5650 (0) LTR-Pseudogene-IN-LTR
760 15.3 5.3 6.5 Pglac-RPLP2-88-8kup8kdown 8525 8712 (7288) + Hic_asm_15-Gypsy-8551066-1339-5650_LTR Gypsy 71 256 (1080) LTR-Pseudogene-IN-LTR
1506 18.6 1.2 1.2 Pglac-RPLP2-88-8kup8kdown 9307 9648 (6352) + Hic_asm_15-Gypsy-8551066-1339-5650_LTR Gypsy 244 585 (751) LTR-Pseudogene-IN-LTR
1398 22.4 7.2 15.7 Pglac-RPLP2-88-8kup8kdown 10290 11114 (4886) + Hic_asm_15-Gypsy-8551066-1339-5650_LTR Gypsy 573 1336 (0) LTR-Pseudogene-IN-LTR
3364 14.5 1.4 7.0 Pglac-RPLP2-89-8kup8kdown 7298 8008 (7992) + Hic_asm_15-Gypsy-8551066-1339-5650_LTR Gypsy 1 674 (662) LTR-Pseudogene-IN-LTR
3056 14.3 4.6 5.5 Pglac-RPLP2-89-8kup8kdown 8213 8892 (7108) + Hic_asm_15-Gypsy-8551066-1339-5650_IN Gypsy 4977 5650 (0) LTR-Pseudogene-IN-LTR
4130 18.2 10.6 5.4 Pglac-RPLP2-89-8kup8kdown 8893 10165 (5835) + Hic_asm_15-Gypsy-8551066-1339-5650_LTR Gypsy 1 1336 (0) LTR-Pseudogene-IN-LTR
3433 13.6 0.7 0.7 Pglac-RPLP2-90-8kup8kdown 7411 8001 (7999) + Hic_asm_15-Gypsy-8551066-1339-5650_LTR Gypsy 77 667 (669) LTR-Pseudogene-IN-LTR
973 7.7 0.0 0.0 Pglac-RPLP2-90-8kup8kdown 8156 8285 (7715) + Hic_asm_15-Gypsy-8551066-1339-5650_IN Gypsy 4950 5079 (571) LTR-Pseudogene-IN-LTR
3228 7.5 1.6 0.5 Pglac-RPLP2-90-8kup8kdown 8287 8714 (7286) + Hic_asm_15-Gypsy-8551066-1339-5650_IN Gypsy 5218 5650 (0) LTR-Pseudogene-IN-LTR
4068 20.6 4.3 5.9 Pglac-RPLP2-90-8kup8kdown 8737 10015 (5985) + Hic_asm_15-Gypsy-8551066-1339-5650_LTR Gypsy 77 1336 (0) LTR-Pseudogene-IN-LTR
4673 11.3 1.5 0.8 Pglac-RPLP2-91-8kup8kdown 7269 8006 (7994) + Hic_asm_15-Gypsy-8551066-1339-5650_LTR Gypsy 1 743 (593) LTR-Pseudogene-IN-LTR
2029 6.1 0.3 0.7 Pglac-RPLP2-91-8kup8kdown 8021 8318 (7682) + Hic_asm_15-Gypsy-8551066-1339-5650_IN Gypsy 33 329 (5321) LTR-Pseudogene-IN-LTR
990 5.4 0.7 6.1 Pglac-RPLP2-91-8kup8kdown 8479 8616 (7384) + Hic_asm_15-Gypsy-8551066-1339-5650_IN Gypsy 5246 5376 (274) LTR-Pseudogene-IN-LTR
3070 2.2 1.4 0.8 Pglac-RPLP2-91-8kup8kdown 8616 8979 (7021) + Hic_asm_15-Gypsy-8551066-1339-5650_IN Gypsy 5285 5650 (0) LTR-Pseudogene-IN-LTR
5199 17.3 6.9 3.1 Pglac-RPLP2-91-8kup8kdown 8980 10268 (5732) + Hic_asm_15-Gypsy-8551066-1339-5650_LTR Gypsy 1 1336 (0) LTR-Pseudogene-IN-LTR
3272 15.0 1.4 5.0 Pglac-RPLP2-92-8kup8kdown 7333 8000 (8000) + Hic_asm_15-Gypsy-8551066-1339-5650_LTR Gypsy 71 715 (621) LTR-Pseudogene-IN-LTR
2123 5.7 0.0 0.0 Pglac-RPLP2-92-8kup8kdown 8021 8317 (7683) + Hic_asm_15-Gypsy-8551066-1339-5650_IN Gypsy 33 329 (5321) LTR-Pseudogene-IN-LTR
5381 2.6 1.0 7.0 Pglac-RPLP2-92-8kup8kdown 8449 9162 (6838) + Hic_asm_15-Gypsy-8551066-1339-5650_IN Gypsy 4977 5650 (0) LTR-Pseudogene-IN-LTR
7569 8.3 7.8 2.7 Pglac-RPLP2-92-8kup8kdown 9189 10394 (5606) + Hic_asm_15-Gypsy-8551066-1339-5650_LTR Gypsy 71 1336 (0) LTR-Pseudogene-IN-LTR
3047 16.6 0.7 0.7 Pglac-RPLP2-93-8kup8kdown 7418 8000 (8000) + Hic_asm_15-Gypsy-8551066-1339-5650_LTR Gypsy 77 659 (677) LTR-Pseudogene-IN-LTR
3207 11.4 5.2 15.6 Pglac-RPLP2-93-8kup8kdown 8154 8923 (7077) + Hic_asm_15-Gypsy-8551066-1339-5650_IN Gypsy 4950 5650 (0) LTR-Pseudogene-IN-LTR
4164 20.1 9.0 2.5 Pglac-RPLP2-93-8kup8kdown 8946 10129 (5871) + Hic_asm_15-Gypsy-8551066-1339-5650_LTR Gypsy 77 1336 (0) LTR-Pseudogene-IN-LTR
3384 15.8 0.8 5.8 Pglac-RPLP2-95-8kup8kdown 7302 8008 (7992) + Hic_asm_15-Gypsy-8551066-1339-5650_LTR Gypsy 1 674 (662) LTR-Pseudogene-IN-LTR
3051 7.4 20.9 0.6 Pglac-RPLP2-95-8kup8kdown 8212 8771 (7229) + Hic_asm_15-Gypsy-8551066-1339-5650_IN Gypsy 4977 5649 (1) LTR-Pseudogene-IN-LTR
2067 14.3 0.2 8.9 Pglac-RPLP2-95-8kup8kdown 8772 9224 (6776) + Hic_asm_15-Gypsy-8551066-1339-5650_LTR Gypsy 1 417 (919) LTR-Pseudogene-IN-LTR
632 14.8 10.4 0.0 Pglac-RPLP2-95-8kup8kdown 9258 9372 (6628) + Hic_asm_15-Gypsy-8551066-1339-5650_LTR Gypsy 606 732 (604) LTR-Pseudogene-IN-LTR
714 14.0 3.3 1.6 Pglac-RPLP2-95-8kup8kdown 9670 9850 (6150) + Hic_asm_15-Gypsy-8551066-1339-5650_LTR Gypsy 1153 1336 (0) LTR-Pseudogene-IN-LTR
3270 16.5 1.0 4.3 Pglac-RPLP2-96-8kup8kdown 7312 8008 (7992) + Hic_asm_15-Gypsy-8551066-1339-5650_LTR Gypsy 71 745 (591) LTR-Pseudogene-IN-LTR
2249 3.7 0.0 0.0 Pglac-RPLP2-96-8kup8kdown 8021 8317 (7683) + Hic_asm_15-Gypsy-8551066-1339-5650_IN Gypsy 33 329 (5321) LTR-Pseudogene-IN-LTR
1224 18.9 12.4 2.1 Pglac-RPLP2-96-8kup8kdown 8363 8756 (7244) + Hic_asm_15-Gypsy-8551066-1339-5650_IN Gypsy 4951 5384 (266) LTR-Pseudogene-IN-LTR
2969 3.4 0.6 0.3 Pglac-RPLP2-96-8kup8kdown 8760 9116 (6884) + Hic_asm_15-Gypsy-8551066-1339-5650_IN Gypsy 5293 5650 (0) LTR-Pseudogene-IN-LTR
7430 9.3 6.9 2.7 Pglac-RPLP2-96-8kup8kdown 9143 10358 (5642) + Hic_asm_15-Gypsy-8551066-1339-5650_LTR Gypsy 71 1336 (0) LTR-Pseudogene-IN-LTR
2916 16.3 1.3 3.0 Pglac-RPLP2-97-8kup8kdown 7375 7981 (8019) + Hic_asm_15-Gypsy-8551066-1339-5650_LTR Gypsy 77 673 (663) LTR-Pseudogene-IN-LTR
3004 6.6 2.5 0.2 Pglac-RPLP2-97-8kup8kdown 8155 8550 (7450) + Hic_asm_15-Gypsy-8551066-1339-5650_IN Gypsy 5246 5650 (0) LTR-Pseudogene-IN-LTR
3815 19.9 5.0 8.9 Pglac-RPLP2-97-8kup8kdown 8573 9879 (6121) + Hic_asm_15-Gypsy-8551066-1339-5650_LTR Gypsy 77 1336 (0) LTR-Pseudogene-IN-LTR
3087 14.9 5.2 1.1 Pglac-RPLP2-98-8kup8kdown 7379 7994 (8006) + Hic_asm_15-Gypsy-8551066-1339-5650_LTR Gypsy 77 717 (619) LTR-Pseudogene-IN-LTR
2797 8.4 1.5 0.5 Pglac-RPLP2-98-8kup8kdown 8072 8464 (7536) + Hic_asm_15-Gypsy-8551066-1339-5650_IN Gypsy 5246 5642 (8) LTR-Pseudogene-IN-LTR
3190 20.3 13.7 2.5 Pglac-RPLP2-98-8kup8kdown 8492 9627 (6373) + Hic_asm_15-Gypsy-8551066-1339-5650_LTR Gypsy 77 1336 (0) LTR-Pseudogene-IN-LTR
2297 19.0 6.6 2.8 Pglac-RPLP2-99-8kup8kdown 7411 8000 (8000) + Hic_asm_15-Gypsy-8551066-1339-5650_LTR Gypsy 48 659 (677) LTR-Pseudogene-IN-LTR
925 11.1 1.3 4.8 Pglac-RPLP2-99-8kup8kdown 8001 8152 (7848) + Hic_asm_15-Gypsy-8551066-1339-5650_IN Gypsy 5228 5374 (276) LTR-Pseudogene-IN-LTR
2121 4.7 0.0 0.0 Pglac-RPLP2-99-8kup8kdown 8074 8329 (7671) + Hic_asm_15-Gypsy-8551066-1339-5650_IN Gypsy 5395 5650 (0) LTR-Pseudogene-IN-LTR
2456 18.3 8.5 2.6 Pglac-RPLP2-99-8kup8kdown 8335 8957 (7043) + Hic_asm_15-Gypsy-8551066-1339-5650_LTR Gypsy 48 706 (630) LTR-Pseudogene-IN-LTR
703 20.6 7.8 0.8 Pglac-RPLP2-99-8kup8kdown 9213 9442 (6558) + Hic_asm_15-Gypsy-8551066-1339-5650_LTR Gypsy 1091 1336 (0) LTR-Pseudogene-IN-LTR
698 1.1 0.0 0.0 Pglac-RPLP2-12-8kup8kdown 6913 7005 (8995) + Hic_asm_15-Gypsy-8551066-1339-5650_LTR Gypsy 1 93 (1243) LTR-Pseudogene-IN-LTR
6633 7.1 9.0 0.8 Pglac-RPLP2-12-8kup8kdown 6990 7964 (8036) + Hic_asm_15-Gypsy-8551066-1339-5650_LTR Gypsy 24 1077 (259) LTR-Pseudogene-IN-LTR
717 8.8 0.0 0.0 Pglac-RPLP2-12-8kup8kdown 8021 8133 (7867) + Hic_asm_15-Gypsy-8551066-1339-5650_IN Gypsy 33 145 (5505) LTR-Pseudogene-IN-LTR
1482 3.1 0.0 0.0 Pglac-RPLP2-12-8kup8kdown 8556 8747 (7253) + Hic_asm_15-Gypsy-8551066-1339-5650_IN Gypsy 138 329 (5321) LTR-Pseudogene-IN-LTR
3400 9.5 12.7 1.0 Pglac-RPLP2-12-8kup8kdown 8791 9419 (6581) + Hic_asm_15-Gypsy-8551066-1339-5650_IN Gypsy 4949 5650 (0) LTR-Pseudogene-IN-LTR
698 1.1 0.0 0.0 Pglac-RPLP2-12-8kup8kdown 9420 9512 (6488) + Hic_asm_15-Gypsy-8551066-1339-5650_LTR Gypsy 1 93 (1243) LTR-Pseudogene-IN-LTR
8973 5.6 7.0 0.8 Pglac-RPLP2-12-8kup8kdown 9497 10734 (5266) + Hic_asm_15-Gypsy-8551066-1339-5650_LTR Gypsy 24 1336 (0) LTR-Pseudogene-IN-LTR
6031 14.2 7.8 2.5 Pglac-RPLP2-143-8kup8kdown 6779 7982 (8018) + Hic_asm_15-Gypsy-8551066-1339-5650_LTR Gypsy 71 1336 (0) LTR-Pseudogene-IN-LTR
1983 6.8 0.7 0.7 Pglac-RPLP2-143-8kup8kdown 8021 8317 (7683) + Hic_asm_15-Gypsy-8551066-1339-5650_IN Gypsy 33 329 (5321) LTR-Pseudogene-IN-LTR
3489 7.8 8.2 8.3 Pglac-RPLP2-143-8kup8kdown 8465 9139 (6861) + Hic_asm_15-Gypsy-8551066-1339-5650_IN Gypsy 4977 5650 (0) LTR-Pseudogene-IN-LTR
5908 14.5 7.8 2.7 Pglac-RPLP2-143-8kup8kdown 9166 10361 (5639) + Hic_asm_15-Gypsy-8551066-1339-5650_LTR Gypsy 71 1325 (11) LTR-Pseudogene-IN-LTR
5991 14.3 7.8 2.6 Pglac-RPLP2-143-8kup8kdown 10391 11595 (4405) + Hic_asm_15-Gypsy-8551066-1339-5650_LTR Gypsy 71 1336 (0) LTR-Pseudogene-IN-LTR
4317 17.4 11.7 4.0 Pglac-RPLP2-150-8kup8kdown 6644 7887 (8113) + Hic_asm_15-Gypsy-8551066-1339-5650_LTR Gypsy 1 1336 (0) LTR-Pseudogene-IN-LTR
3846 11.7 2.4 5.1 Pglac-RPLP2-150-8kup8kdown 8197 8916 (7084) + Hic_asm_15-Gypsy-8551066-1339-5650_IN Gypsy 4950 5650 (0) LTR-Pseudogene-IN-LTR
4540 19.2 5.6 8.0 Pglac-RPLP2-150-8kup8kdown 8917 10283 (5717) + Hic_asm_15-Gypsy-8551066-1339-5650_LTR Gypsy 1 1336 (0) LTR-Pseudogene-IN-LTR
4317 17.7 11.6 3.8 Pglac-RPLP2-157-8kup8kdown 6645 7887 (8113) + Hic_asm_15-Gypsy-8551066-1339-5650_LTR Gypsy 1 1336 (0) LTR-Pseudogene-IN-LTR
3846 11.7 2.4 5.1 Pglac-RPLP2-157-8kup8kdown 8158 8877 (7123) + Hic_asm_15-Gypsy-8551066-1339-5650_IN Gypsy 4950 5650 (0) LTR-Pseudogene-IN-LTR
4317 17.4 11.7 4.0 Pglac-RPLP2-157-8kup8kdown 8878 10121 (5879) + Hic_asm_15-Gypsy-8551066-1339-5650_LTR Gypsy 1 1336 (0) LTR-Pseudogene-IN-LTR
3846 11.7 2.4 5.1 Pglac-RPLP2-157-8kup8kdown 10671 11390 (4610) + Hic_asm_15-Gypsy-8551066-1339-5650_IN Gypsy 4950 5650 (0) LTR-Pseudogene-IN-LTR
4540 19.2 5.6 8.0 Pglac-RPLP2-157-8kup8kdown 11391 12757 (3243) + Hic_asm_15-Gypsy-8551066-1339-5650_LTR Gypsy 1 1336 (0) LTR-Pseudogene-IN-LTR
4317 17.7 11.6 3.8 Pglac-RPLP2-157-8kup8kdown 6645 7887 (8113) + Hic_asm_15-Gypsy-8551066-1339-5650_LTR Gypsy 1 1336 (0) LTR-Pseudogene-IN-LTR
3846 11.7 2.4 5.1 Pglac-RPLP2-157-8kup8kdown 8158 8877 (7123) + Hic_asm_15-Gypsy-8551066-1339-5650_IN Gypsy 4950 5650 (0) LTR-Pseudogene-IN-LTR
4317 17.4 11.7 4.0 Pglac-RPLP2-157-8kup8kdown 8878 10121 (5879) + Hic_asm_15-Gypsy-8551066-1339-5650_LTR Gypsy 1 1336 (0) LTR-Pseudogene-IN-LTR
3846 11.7 2.4 5.1 Pglac-RPLP2-157-8kup8kdown 10671 11390 (4610) + Hic_asm_15-Gypsy-8551066-1339-5650_IN Gypsy 4950 5650 (0) LTR-Pseudogene-IN-LTR
4540 19.2 5.6 8.0 Pglac-RPLP2-157-8kup8kdown 11391 12757 (3243) + Hic_asm_15-Gypsy-8551066-1339-5650_LTR Gypsy 1 1336 (0) LTR-Pseudogene-IN-LTR
4831 11.7 1.6 1.2 Pglac-RPLP2-387-8kup8kdown 6845 7614 (8386) + Hic_asm_15-Gypsy-8551066-1339-5650_LTR Gypsy 1 773 (563) LTR-Pseudogene-IN-LTR
2062 6.4 0.0 0.7 Pglac-RPLP2-387-8kup8kdown 8021 8319 (7681) + Hic_asm_15-Gypsy-8551066-1339-5650_IN Gypsy 33 329 (5321) LTR-Pseudogene-IN-LTR
4366 7.0 7.7 1.6 Pglac-RPLP2-387-8kup8kdown 8402 9054 (6946) + Hic_asm_15-Gypsy-8551066-1339-5650_IN Gypsy 4959 5650 (0) LTR-Pseudogene-IN-LTR
4319 12.0 6.6 0.8 Pglac-RPLP2-387-8kup8kdown 10450 11180 (4820) + Hic_asm_15-Gypsy-8551066-1339-5650_LTR Gypsy 1 773 (563) LTR-Pseudogene-IN-LTR
902 10.2 4.9 4.9 Pglac-RPLP2-387-8kup8kdown 11519 11703 (4297) + Hic_asm_15-Gypsy-8551066-1339-5650_LTR Gypsy 1152 1336 (0) LTR-Pseudogene-IN-LTR
2901 20.6 7.3 6.8 Pglac-RPLP2-71-8kup8kdown 6870 7840 (8160) + Hic_asm_15-Gypsy-8551066-1339-5650_LTR Gypsy 75 1050 (286) LTR-Pseudogene-IN-LTR
3119 6.3 1.8 0.0 Pglac-RPLP2-71-8kup8kdown 8168 8565 (7435) + Hic_asm_15-Gypsy-8551066-1339-5650_IN Gypsy 5246 5650 (0) LTR-Pseudogene-IN-LTR
2904 21.0 6.0 20.2 Pglac-RPLP2-71-8kup8kdown 8592 10027 (5973) + Hic_asm_15-Gypsy-8551066-1339-5650_LTR Gypsy 71 1336 (0) LTR-Pseudogene-IN-LTR
2020 18.4 3.6 1.5 Pglac-RPLP2-136-8kup8kdown 7532 8000 (8000) + Hic_asm_15-Gypsy-8551066-1339-5650_LTR Gypsy 181 659 (677) LTR-Pseudogene-IN
942 12.3 0.7 2.7 Pglac-RPLP2-136-8kup8kdown 8001 8150 (7850) + Hic_asm_15-Gypsy-8551066-1339-5650_IN Gypsy 5228 5374 (276) LTR-Pseudogene-IN
2073 5.5 0.0 0.0 Pglac-RPLP2-136-8kup8kdown 8071 8327 (7673) + Hic_asm_15-Gypsy-8551066-1339-5650_IN Gypsy 5394 5650 (0) LTR-Pseudogene-IN
4640 12.3 1.5 0.8 Pglac-RPLP2-151-8kup8kdown 7269 8008 (7992) + Hic_asm_15-Gypsy-8551066-1339-5650_LTR Gypsy 1 745 (591) LTR-Pseudogene-IN
2037 5.8 0.3 0.7 Pglac-RPLP2-151-8kup8kdown 8021 8314 (7686) + Hic_asm_15-Gypsy-8551066-1339-5650_IN Gypsy 33 325 (5325) LTR-Pseudogene-IN
6819 1.2 8.7 0.1 Pglac-RPLP2-17-8kup8kdown 7134 7958 (8042) + Hic_asm_15-Gypsy-8551066-1339-5650_LTR Gypsy 1 896 (440) LTR-Pseudogene-IN
2269 3.4 0.0 0.0 Pglac-RPLP2-17-8kup8kdown 8021 8317 (7683) + Hic_asm_15-Gypsy-8551066-1339-5650_IN Gypsy 33 329 (5321) LTR-Pseudogene-IN
3637 15.8 9.8 5.3 Pglac-RPLP2-175-8kup8kdown 7126 8007 (7993) + Hic_asm_15-Gypsy-8551066-1339-5650_LTR Gypsy 71 989 (347) LTR-Pseudogene-IN
19894 1.9 0.0 0.0 Pglac-RPLP2-175-8kup8kdown 8021 10289 (5711) + Hic_asm_15-Gypsy-8551066-1339-5650_IN Gypsy 33 2301 (3349) LTR-Pseudogene-IN
8199 2.7 0.0 0.0 Pglac-RPLP2-175-8kup8kdown 14567 15498 (502) + Hic_asm_15-Gypsy-8551066-1339-5650_IN Gypsy 2297 3228 (2422) LTR-Pseudogene-IN
3724 15.7 10.0 4.1 Pglac-RPLP2-187-8kup8kdown 7145 7981 (8019) + Hic_asm_15-Gypsy-8551066-1339-5650_LTR Gypsy 71 955 (381) LTR-Pseudogene-IN
2148 5.0 0.0 0.0 Pglac-RPLP2-187-8kup8kdown 8021 8317 (7683) + Hic_asm_15-Gypsy-8551066-1339-5650_IN Gypsy 33 329 (5321) LTR-Pseudogene-IN
5285 2.4 1.7 7.0 Pglac-RPLP2-187-8kup8kdown 8445 9152 (6848) + Hic_asm_15-Gypsy-8551066-1339-5650_IN Gypsy 4977 5649 (1) LTR-Pseudogene-IN
4629 11.0 2.2 1.1 Pglac-RPLP2-224-8kup8kdown 7272 8008 (7992) + Hic_asm_15-Gypsy-8551066-1339-5650_LTR Gypsy 1 745 (591) LTR-Pseudogene-IN
1504 5.7 0.5 0.0 Pglac-RPLP2-224-8kup8kdown 8021 8229 (7771) + Hic_asm_15-Gypsy-8551066-1339-5650_IN Gypsy 33 242 (5408) LTR-Pseudogene-IN
844 6.3 0.8 0.8 Pglac-RPLP2-226-8kup8kdown 7252 7378 (8622) + Hic_asm_15-Gypsy-8551066-1339-5650_LTR Gypsy 77 203 (1133) LTR-Pseudogene-IN
3324 14.9 0.8 0.7 Pglac-RPLP2-226-8kup8kdown 7407 8000 (8000) + Hic_asm_15-Gypsy-8551066-1339-5650_LTR Gypsy 77 671 (665) LTR-Pseudogene-IN
734 15.0 1.6 0.0 Pglac-RPLP2-226-8kup8kdown 8077 8203 (7797) + Hic_asm_15-Gypsy-8551066-1339-5650_IN Gypsy 5282 5410 (240) LTR-Pseudogene-IN
2868 17.3 1.1 2.9 Pglac-RPLP2-247-8kup8kdown 7393 7999 (8001) + Hic_asm_15-Gypsy-8551066-1339-5650_LTR Gypsy 77 673 (663) LTR-Pseudogene-IN
805 12.2 29.8 1.6 Pglac-RPLP2-247-8kup8kdown 8002 8192 (7808) + Hic_asm_15-Gypsy-8551066-1339-5650_IN Gypsy 5230 5473 (177) LTR-Pseudogene-IN
912 9.9 2.1 2.1 Pglac-RPLP2-247-8kup8kdown 8071 8214 (7786) + Hic_asm_15-Gypsy-8551066-1339-5650_IN Gypsy 5255 5398 (252) LTR-Pseudogene-IN
2399 18.1 6.6 3.0 Pglac-RPLP2-271-8kup8kdown 7395 7999 (8001) + Hic_asm_15-Gypsy-8551066-1339-5650_LTR Gypsy 48 673 (663) LTR-Pseudogene-IN
764 12.3 30.3 4.1 Pglac-RPLP2-271-8kup8kdown 8002 8196 (7804) + Hic_asm_15-Gypsy-8551066-1339-5650_IN Gypsy 5230 5473 (177) LTR-Pseudogene-IN
1013 9.9 0.7 0.7 Pglac-RPLP2-271-8kup8kdown 8068 8210 (7790) + Hic_asm_15-Gypsy-8551066-1339-5650_IN Gypsy 5246 5388 (262) LTR-Pseudogene-IN
2607 7.2 0.5 3.0 Pglac-RPLP2-271-8kup8kdown 8223 8593 (7407) + Hic_asm_15-Gypsy-8551066-1339-5650_IN Gypsy 5289 5650 (0) LTR-Pseudogene-IN
1501 10.5 0.3 12.4 Pglac-RPLP2-294-8kup8kdown 6714 7038 (8962) + Hic_asm_15-Gypsy-8551066-1339-5650_LTR Gypsy 1 290 (1046) LTR-Pseudogene-IN
3573 13.6 0.4 5.9 Pglac-RPLP2-294-8kup8kdown 7306 8000 (8000) + Hic_asm_15-Gypsy-8551066-1339-5650_LTR Gypsy 1 659 (677) LTR-Pseudogene-IN
3273 10.7 3.0 2.6 Pglac-RPLP2-294-8kup8kdown 8155 8718 (7282) + Hic_asm_15-Gypsy-8551066-1339-5650_IN Gypsy 4950 5515 (135) LTR-Pseudogene-IN
2004 18.1 3.6 15.8 Pglac-RPLP2-312-8kup8kdown 7317 8000 (8000) + Hic_asm_15-Gypsy-8551066-1339-5650_LTR Gypsy 48 659 (677) LTR-Pseudogene-IN
901 11.1 2.0 5.4 Pglac-RPLP2-312-8kup8kdown 8001 8152 (7848) + Hic_asm_15-Gypsy-8551066-1339-5650_IN Gypsy 5228 5374 (276) LTR-Pseudogene-IN
1656 6.7 0.0 0.0 Pglac-RPLP2-312-8kup8kdown 8075 8284 (7716) + Hic_asm_15-Gypsy-8551066-1339-5650_IN Gypsy 5396 5605 (45) LTR-Pseudogene-IN
3319 14.8 1.2 1.0 Pglac-RPLP2-333-8kup8kdown 7404 7999 (8001) + Hic_asm_15-Gypsy-8551066-1339-5650_LTR Gypsy 77 673 (663) LTR-Pseudogene-IN
3493 12.2 8.3 1.3 Pglac-RPLP2-333-8kup8kdown 8073 8721 (7279) + Hic_asm_15-Gypsy-8551066-1339-5650_IN Gypsy 4957 5650 (0) LTR-Pseudogene-IN
4515 9.0 2.1 0.6 Pglac-RPLP2-343-8kup8kdown 7321 7993 (8007) + Hic_asm_15-Gypsy-8551066-1339-5650_LTR Gypsy 1 683 (653) LTR-Pseudogene-IN
3325 4.2 0.8 0.0 Pglac-RPLP2-343-8kup8kdown 8293 8694 (7306) + Hic_asm_15-Gypsy-8551066-1339-5650_IN Gypsy 5246 5650 (0) LTR-Pseudogene-IN
4407 11.4 1.6 0.6 Pglac-RPLP2-349-8kup8kdown 7308 8001 (7999) + Hic_asm_15-Gypsy-8551066-1339-5650_LTR Gypsy 1 701 (635) LTR-Pseudogene-IN
2052 6.4 0.0 0.7 Pglac-RPLP2-349-8kup8kdown 8021 8319 (7681) + Hic_asm_15-Gypsy-8551066-1339-5650_IN Gypsy 33 329 (5321) LTR-Pseudogene-IN
2641 8.1 10.8 8.0 Pglac-RPLP2-349-8kup8kdown 8364 8874 (7126) + Hic_asm_15-Gypsy-8551066-1339-5650_IN Gypsy 4950 5473 (177) LTR-Pseudogene-IN
2743 8.1 3.0 13.4 Pglac-RPLP2-349-8kup8kdown 8426 8983 (7017) + Hic_asm_15-Gypsy-8551066-1339-5650_IN Gypsy 4982 5488 (162) LTR-Pseudogene-IN
3509 13.9 0.4 5.9 Pglac-RPLP2-372-8kup8kdown 7306 8000 (8000) + Hic_asm_15-Gypsy-8551066-1339-5650_LTR Gypsy 1 659 (677) LTR-Pseudogene-IN
621 5.6 0.0 0.0 Pglac-RPLP2-372-8kup8kdown 9547 9635 (6365) + Hic_asm_15-Gypsy-8551066-1339-5650_IN Gypsy 4991 5079 (571) LTR-Pseudogene-IN
2430 17.6 5.9 2.7 Pglac-RPLP2-378-8kup8kdown 7393 7999 (8001) + Hic_asm_15-Gypsy-8551066-1339-5650_LTR Gypsy 48 673 (663) LTR-Pseudogene-IN
897 12.1 0.7 2.1 Pglac-RPLP2-378-8kup8kdown 8002 8145 (7855) + Hic_asm_15-Gypsy-8551066-1339-5650_IN Gypsy 5230 5371 (279) LTR-Pseudogene-IN
2026 19.0 3.4 1.0 Pglac-RPLP2-386-8kup8kdown 7533 8000 (8000) + Hic_asm_15-Gypsy-8551066-1339-5650_LTR Gypsy 181 659 (677) LTR-Pseudogene-IN
794 14.6 2.0 3.4 Pglac-RPLP2-386-8kup8kdown 8001 8149 (7851) + Hic_asm_15-Gypsy-8551066-1339-5650_IN Gypsy 5228 5374 (276) LTR-Pseudogene-IN
2042 5.9 0.0 0.0 Pglac-RPLP2-386-8kup8kdown 8072 8326 (7674) + Hic_asm_15-Gypsy-8551066-1339-5650_IN Gypsy 5396 5650 (0) LTR-Pseudogene-IN
3656 13.8 0.4 5.8 Pglac-RPLP2-403-8kup8kdown 7271 7994 (8006) + Hic_asm_15-Gypsy-8551066-1339-5650_LTR Gypsy 1 687 (649) LTR-Pseudogene-IN
3277 8.8 16.4 0.4 Pglac-RPLP2-403-8kup8kdown 8155 8745 (7255) + Hic_asm_15-Gypsy-8551066-1339-5650_IN Gypsy 4950 5634 (16) LTR-Pseudogene-IN
2034 18.3 4.0 1.8 Pglac-RPLP2-63-8kup8kdown 7532 8010 (7990) + Hic_asm_15-Gypsy-8551066-1339-5650_LTR Gypsy 181 669 (667) LTR-Pseudogene-IN
804 14.7 1.4 2.8 Pglac-RPLP2-63-8kup8kdown 8002 8148 (7852) + Hic_asm_15-Gypsy-8551066-1339-5650_IN Gypsy 5230 5374 (276) LTR-Pseudogene-IN
743 6.4 0.0 0.0 Pglac-RPLP2-63-8kup8kdown 8070 8163 (7837) + Hic_asm_15-Gypsy-8551066-1339-5650_IN Gypsy 5395 5488 (162) LTR-Pseudogene-IN
6068 4.2 0.1 0.3 Pglac-RPLP2-81-8kup8kdown 7263 8008 (7992) + Hic_asm_15-Gypsy-8551066-1339-5650_LTR Gypsy 1 745 (591) LTR-Pseudogene-IN
2199 4.7 0.0 0.0 Pglac-RPLP2-81-8kup8kdown 8021 8317 (7683) + Hic_asm_15-Gypsy-8551066-1339-5650_IN Gypsy 33 329 (5321) LTR-Pseudogene-IN
5447 2.5 0.9 0.1 Pglac-RPLP2-81-8kup8kdown 8466 9113 (6887) + Hic_asm_15-Gypsy-8551066-1339-5650_IN Gypsy 4977 5629 (21) LTR-Pseudogene-IN
4470 7.1 8.5 0.4 Pglac-RPLP2-111-8kup8kdown 8155 8803 (7197) + Hic_asm_15-Gypsy-8551066-1339-5650_IN Gypsy 4950 5650 (0) Pseudogene-IN-LTR
4005 20.6 7.1 3.9 Pglac-RPLP2-111-8kup8kdown 8825 10052 (5948) + Hic_asm_15-Gypsy-8551066-1339-5650_LTR Gypsy 71 1336 (0) Pseudogene-IN-LTR
2452 9.3 6.6 3.1 Pglac-RPLP2-152-8kup8kdown 8001 8409 (7591) + Hic_asm_15-Gypsy-8551066-1339-5650_IN Gypsy 5228 5650 (0) Pseudogene-IN-LTR
3463 21.1 3.7 12.1 Pglac-RPLP2-152-8kup8kdown 8432 9793 (6207) + Hic_asm_15-Gypsy-8551066-1339-5650_LTR Gypsy 77 1336 (0) Pseudogene-IN-LTR
802 16.7 0.7 2.8 Pglac-RPLP2-223-8kup8kdown 8002 8149 (7851) + Hic_asm_15-Gypsy-8551066-1339-5650_IN Gypsy 5230 5374 (276) Pseudogene-IN-LTR
1968 7.1 0.8 0.0 Pglac-RPLP2-223-8kup8kdown 8070 8324 (7676) + Hic_asm_15-Gypsy-8551066-1339-5650_IN Gypsy 5394 5650 (0) Pseudogene-IN-LTR
1978 19.0 3.4 1.5 Pglac-RPLP2-223-8kup8kdown 8410 8879 (7121) + Hic_asm_15-Gypsy-8551066-1339-5650_LTR Gypsy 181 659 (677) Pseudogene-IN-LTR
619 22.8 7.9 0.4 Pglac-RPLP2-223-8kup8kdown 9138 9366 (6634) + Hic_asm_15-Gypsy-8551066-1339-5650_LTR Gypsy 1091 1336 (0) Pseudogene-IN-LTR
2869 7.9 0.5 3.5 Pglac-RPLP2-242-8kup8kdown 8068 8484 (7516) + Hic_asm_15-Gypsy-8551066-1339-5650_IN Gypsy 5246 5650 (0) Pseudogene-IN-LTR
3414 21.7 3.0 13.7 Pglac-RPLP2-242-8kup8kdown 8507 9897 (6103) + Hic_asm_15-Gypsy-8551066-1339-5650_LTR Gypsy 77 1336 (0) Pseudogene-IN-LTR
2999 6.3 2.5 0.0 Pglac-RPLP2-286-8kup8kdown 8120 8514 (7486) + Hic_asm_15-Gypsy-8551066-1339-5650_IN Gypsy 5246 5650 (0) Pseudogene-IN-LTR
3534 19.9 10.1 3.6 Pglac-RPLP2-286-8kup8kdown 8537 9721 (6279) + Hic_asm_15-Gypsy-8551066-1339-5650_LTR Gypsy 77 1336 (0) Pseudogene-IN-LTR
2927 8.1 1.4 3.3 Pglac-RPLP2-289-8kup8kdown 7999 8431 (7569) + Hic_asm_15-Gypsy-8551066-1339-5650_IN Gypsy 5226 5650 (0) Pseudogene-IN-LTR
2508 17.8 8.3 2.6 Pglac-RPLP2-289-8kup8kdown 8437 9060 (6940) + Hic_asm_15-Gypsy-8551066-1339-5650_LTR Gypsy 48 706 (630) Pseudogene-IN-LTR
641 19.1 4.5 3.2 Pglac-RPLP2-289-8kup8kdown 11196 11438 (4562) + Hic_asm_15-Gypsy-8551066-1339-5650_LTR Gypsy 1091 1336 (0) Pseudogene-IN-LTR
865 12.6 0.0 3.0 Pglac-RPLP2-3-8kup8kdown 8001 8139 (7861) + Hic_asm_15-Gypsy-8551066-1339-5650_IN Gypsy 5228 5362 (288) Pseudogene-IN-LTR
843 15.5 6.8 0.0 Pglac-RPLP2-3-8kup8kdown 8202 8349 (7651) + Hic_asm_15-Gypsy-8551066-1339-5650_LTR Gypsy 549 706 (630) Pseudogene-IN-LTR
605 13.6 0.0 9.6 Pglac-RPLP2-374-8kup8kdown 8002 8115 (7885) + Hic_asm_15-Gypsy-8551066-1339-5650_IN Gypsy 5230 5333 (317) Pseudogene-IN-LTR
2703 8.6 1.5 3.2 Pglac-RPLP2-374-8kup8kdown 8116 8526 (7474) + Hic_asm_15-Gypsy-8551066-1339-5650_IN Gypsy 5246 5649 (1) Pseudogene-IN-LTR
3082 21.2 13.4 2.7 Pglac-RPLP2-374-8kup8kdown 8549 9689 (6311) + Hic_asm_15-Gypsy-8551066-1339-5650_LTR Gypsy 77 1336 (0) Pseudogene-IN-LTR
2983 7.2 0.2 3.0 Pglac-RPLP2-384-8kup8kdown 8059 8474 (7526) + Hic_asm_15-Gypsy-8551066-1339-5650_IN Gypsy 5246 5650 (0) Pseudogene-IN-LTR
712 25.0 14.9 5.6 Pglac-RPLP2-384-8kup8kdown 8622 9260 (6740) + Hic_asm_15-Gypsy-8551066-1339-5650_LTR Gypsy 642 1336 (0) Pseudogene-IN-LTR
845 14.6 0.7 2.8 Pglac-RPLP2-395-8kup8kdown 8002 8149 (7851) + Hic_asm_15-Gypsy-8551066-1339-5650_IN Gypsy 5230 5374 (276) Pseudogene-IN-LTR
1535 3.8 0.0 0.0 Pglac-RPLP2-395-8kup8kdown 11762 11945 (4055) + Hic_asm_15-Gypsy-8551066-1339-5650_IN Gypsy 5467 5650 (0) Pseudogene-IN-LTR
691 25.9 13.5 5.9 Pglac-RPLP2-395-8kup8kdown 12063 12772 (3228) + Hic_asm_15-Gypsy-8551066-1339-5650_LTR Gypsy 576 1336 (0) Pseudogene-IN-LTR
2094 4.1 2.4 0.0 Pglac-RPLP2-6-8kup8kdown 8021 8310 (7690) + Hic_asm_15-Gypsy-8551066-1339-5650_IN Gypsy 33 329 (5321) Pseudogene-IN-LTR
3128 10.6 11.1 4.0 Pglac-RPLP2-6-8kup8kdown 8457 9103 (6897) + Hic_asm_15-Gypsy-8551066-1339-5650_IN Gypsy 4960 5650 (0) Pseudogene-IN-LTR
5924 14.4 9.3 1.6 Pglac-RPLP2-6-8kup8kdown 9104 10345 (5655) + Hic_asm_15-Gypsy-8551066-1339-5650_LTR Gypsy 1 1336 (0) Pseudogene-IN-LTR
810 16.0 0.7 3.5 Pglac-RPLP2-94-8kup8kdown 8002 8150 (7850) + Hic_asm_15-Gypsy-8551066-1339-5650_IN Gypsy 5230 5374 (276) Pseudogene-IN-LTR
1838 5.0 7.0 0.0 Pglac-RPLP2-94-8kup8kdown 8070 8310 (7690) + Hic_asm_15-Gypsy-8551066-1339-5650_IN Gypsy 5393 5650 (0) Pseudogene-IN-LTR
2147 23.0 13.9 3.0 Pglac-RPLP2-94-8kup8kdown 8381 9448 (6552) + Hic_asm_15-Gypsy-8551066-1339-5650_LTR Gypsy 157 1336 (0) Pseudogene-IN-LTR
2951 16.4 1.1 2.9 Pglac-RPLP2-106-8kup8kdown 7393 7999 (8001) + Hic_asm_15-Gypsy-8551066-1339-5650_LTR Gypsy 77 673 (663) LTR-Pseudogene-LTR
686 18.3 9.7 1.6 Pglac-RPLP2-106-8kup8kdown 8102 8329 (7671) + Hic_asm_15-Gypsy-8551066-1339-5650_LTR Gypsy 1091 1336 (0) LTR-Pseudogene-LTR
4828 9.3 2.1 0.6 Pglac-RPLP2-231-8kup8kdown 7254 7974 (8026) + Hic_asm_15-Gypsy-8551066-1339-5650_LTR Gypsy 1 732 (604) LTR-Pseudogene-LTR
712 11.5 3.9 4.4 Pglac-RPLP2-231-8kup8kdown 8378 8559 (7441) + Hic_asm_15-Gypsy-8551066-1339-5650_LTR Gypsy 1156 1336 (0) LTR-Pseudogene-LTR
2300 19.5 7.1 1.0 Pglac-RPLP2-232-8kup8kdown 7410 7999 (8001) + Hic_asm_15-Gypsy-8551066-1339-5650_LTR Gypsy 48 673 (663) LTR-Pseudogene-LTR
932 24.2 9.1 12.1 Pglac-RPLP2-232-8kup8kdown 8164 8877 (7123) + Hic_asm_15-Gypsy-8551066-1339-5650_LTR Gypsy 642 1336 (0) LTR-Pseudogene-LTR
3764 13.7 0.6 3.8 Pglac-RPLP2-355-8kup8kdown 7296 8001 (7999) + Hic_asm_15-Gypsy-8551066-1339-5650_LTR Gypsy 1 684 (652) LTR-Pseudogene-LTR
673 16.2 3.9 3.9 Pglac-RPLP2-355-8kup8kdown 8154 8359 (7641) + Hic_asm_15-Gypsy-8551066-1339-5650_LTR Gypsy 1131 1336 (0) LTR-Pseudogene-LTR
2711 16.6 3.0 4.6 Pglac-RPLP2-376-8kup8kdown 7364 7999 (8001) + Hic_asm_15-Gypsy-8551066-1339-5650_LTR Gypsy 48 673 (663) LTR-Pseudogene-LTR
2317 21.8 8.4 6.7 Pglac-RPLP2-376-8kup8kdown 8057 8947 (7053) + Hic_asm_15-Gypsy-8551066-1339-5650_LTR Gypsy 432 1336 (0) LTR-Pseudogene-LTR
2434 15.6 0.2 1.4 Pglac-RPLP2-390-8kup8kdown 7564 7993 (8007) + Hic_asm_15-Gypsy-8551066-1339-5650_LTR Gypsy 259 683 (653) LTR-Pseudogene-LTR
713 16.8 3.1 5.9 Pglac-RPLP2-390-8kup8kdown 8250 8477 (7523) + Hic_asm_15-Gypsy-8551066-1339-5650_LTR Gypsy 1115 1336 (0) LTR-Pseudogene-LTR
3301 14.9 4.9 0.3 Pglac-RPLP2-104-8kup8kdown 7382 7994 (8006) + Hic_asm_15-Gypsy-8551066-1339-5650_LTR Gypsy 77 717 (619) LTR-Pseudogene
2106 8.5 0.3 0.0 Pglac-RPLP2-110-8kup8kdown 7727 8008 (7992) + Hic_asm_15-Gypsy-8551066-1339-5650_LTR Gypsy 463 745 (591) LTR-Pseudogene
3748 14.2 11.4 4.0 Pglac-RPLP2-259-8kup8kdown 7134 7967 (1603) + Hic_asm_15-Gypsy-8551066-1339-5650_LTR Gypsy 71 963 (373) LTR-Pseudogene
3929 13.4 1.9 3.6 Pglac-RPLP2-262-8kup8kdown 7266 7994 (8006) + Hic_asm_15-Gypsy-8551066-1339-5650_LTR Gypsy 1 717 (619) LTR-Pseudogene
1210 6.4 1.6 1.6 Pglac-RPLP2-299-8kup8kdown 7496 7685 (8315) + Hic_asm_15-Gypsy-8551066-1339-5650_LTR Gypsy 1 190 (1146) LTR-Pseudogene
1535 4.3 0.0 0.5 Pglac-RPLP2-299-8kup8kdown 7654 7862 (8138) + Hic_asm_15-Gypsy-8551066-1339-5650_LTR Gypsy 1 208 (1128) LTR-Pseudogene
998 7.6 0.0 0.0 Pglac-RPLP2-299-8kup8kdown 7869 8000 (8000) + Hic_asm_15-Gypsy-8551066-1339-5650_LTR Gypsy 592 723 (613) LTR-Pseudogene
1316 19.1 0.8 0.8 Pglac-RPLP2-326-8kup8kdown 7752 8009 (7991) + Hic_asm_15-Gypsy-8551066-1339-5650_LTR Gypsy 411 668 (668) LTR-Pseudogene
3607 22.0 8.2 4.4 Pglac-RPLP2-347-8kup8kdown 7357 8555 (7445) + Hic_asm_15-Gypsy-8551066-1339-5650_LTR Gypsy 48 1289 (47) LTR-Pseudogene
3441 14.5 4.0 1.1 Pglac-RPLP2-359-8kup8kdown 7351 7999 (8001) + Hic_asm_15-Gypsy-8551066-1339-5650_LTR Gypsy 77 744 (592) LTR-Pseudogene
614 1.2 0.0 0.0 Pglac-RPLP2-379-8kup8kdown 7049 7132 (8868) + Hic_asm_15-Gypsy-8551066-1339-5650_LTR Gypsy 10 93 (1243) LTR-Pseudogene
5114 9.0 11.8 1.1 Pglac-RPLP2-379-8kup8kdown 7117 7966 (8034) + Hic_asm_15-Gypsy-8551066-1339-5650_LTR Gypsy 24 963 (373) LTR-Pseudogene
1742 20.5 1.0 1.2 Pglac-RPLP2-422-8kup8kdown 7586 8000 (8000) + Hic_asm_15-Gypsy-8551066-1339-5650_LTR Gypsy 246 659 (677) LTR-Pseudogene
3896 19.1 10.5 5.5 Pglac-RPLP2-43-8kup8kdown 7298 8573 (7427) + Hic_asm_15-Gypsy-8551066-1339-5650_LTR Gypsy 1 1336 (0) LTR-Pseudogene
2518 19.1 2.5 4.3 Pglac-RPLP2-9-8kup8kdown 7366 8000 (8000) + Hic_asm_15-Gypsy-8551066-1339-5650_LTR Gypsy 48 671 (665) LTR-Pseudogene
1199 7.3 27.6 3.2 Pglac-RPLP2-11-8kup8kdown 8021 8245 (7755) + Hic_asm_15-Gypsy-8551066-1339-5650_IN Gypsy 5253 5530 (120) Pseudogene-IN
3583 10.5 7.5 0.9 Pglac-RPLP2-396-8kup8kdown 8214 8836 (7164) + Hic_asm_15-Gypsy-8551066-1339-5650_IN Gypsy 4977 5640 (10) Pseudogene-IN
