# Supplementary material for: Dispersal from the Qinghai-Tibet plateau by a high-altitude butterfly is associated with rapid expansion and reorganization of its genome
Source: Nat Commun. 2023 Dec 11;14:8190. doi: 10.1038/s41467-023-44023-2 (PMC10713551; doi:10.1038/s41467-023-44023-2)
Supplement: Supplementary file 15 — Supplementary Data 12 [file 41467_2023_44023_MOESM15_ESM.txt]

>Pglac-RPLP2-1 specific expression in BQTM
MPNNRPLKGVSLQLSNSKHLLKALSRGRTAPGSCKPGAADVEKILSSVGIEADSEKLKKVISELNGKSVEELIAQGREKLSSMPVGGAAPVAAVAAAAAPAAEEKKEEKETKKEESESDDEDMVFGLFD
>Pglac-RPLP2-2 specific expression in BQTM
MPNNRPIKGVSLQFSNGKHLLKALSRGRTAPGSCKPGAADVEKILSSVRIEADSEKLKKVISELNGKSVEELIAQGREKLSSMPVGGAAPVAAVAAAAAPAAEEKKEEKETKKEESESDDEDMGFGLFD
>Pglac-RPLP2-3 specific expression in BQTM
MKIILFFYSIIYTAPGSCKPGAADVEKILRSVGIEADSEKLKKVISELNGKSVEELIAQGREKLSSMPVGGAAPVAAVAAAAAPAAEEKKEEKETKKEESESDDEDMGFGLFD
>Pglac-RPLP2-19 specific expression in BQTM
MPNNRPLKGVSLQLSNSKHLLKALSRGRTAPGSCKPGAADVEKILSSVGIEADSEKLKKVISELNGKSVEELIAQGREKLSSMPVGGAAPVAAVAAAAAPAAEEKKEEKETKKEESESDDEDMVFGLFD
