# Supplementary material for: Dispersal from the Qinghai-Tibet plateau by a high-altitude butterfly is associated with rapid expansion and reorganization of its genome
Source: Nat Commun. 2023 Dec 11;14:8190. doi: 10.1038/s41467-023-44023-2 (PMC10713551; doi:10.1038/s41467-023-44023-2)
Supplement: Supplementary file 16 — Supplementary Data 13 [file 41467_2023_44023_MOESM16_ESM.xlsx]

## Sheet: Tab
Supplementary Data 13. Sampling information of 9 populations in P. glacialis.
Populations	Sample ID	Species	Collecting date	Locality	Latitude	Longitude	Altitude (m)	Library layout	Read length (bp)	Clean read bases (Gb)	Sources
BQTM	BQTM01	P. glacialis	2020-04-24	Tianmushan, Hangzhou, Zhejiang	119.453	30.347	300	Paired-end	150	21.728	This study
BQTM	BQTM02	P. glacialis	2020-04-24	Tianmushan, Hangzhou, Zhejiang	119.453	30.347	300	Paired-end	150	19.9828	This study
BQTM	BQTM03	P. glacialis	2020-04-24	Tianmushan, Hangzhou, Zhejiang	119.453	30.347	300	Paired-end	150	21.4756	This study
BQTM	BQTM04	P. glacialis	2020-04-24	Tianmushan, Hangzhou, Zhejiang	119.453	30.347	300	Paired-end	150	20.2277	This study
BQTM	BQTM05	P. glacialis	2020-04-24	Tianmushan, Hangzhou, Zhejiang	119.453	30.347	300	Paired-end	150	16.099	This study
BQTM	BQTM06	P. glacialis	2020-04-24	Tianmushan, Hangzhou, Zhejiang	119.453	30.347	300	Paired-end	150	20.6852	This study
BQTM	BQTM07	P. glacialis	2020-04-24	Tianmushan, Hangzhou, Zhejiang	119.453	30.347	300	Paired-end	150	16.4	This study
BQTM	BQTM08	P. glacialis	2020-04-24	Tianmushan, Hangzhou, Zhejiang	119.453	30.347	300	Paired-end	150	15.1468	This study
BQTM	BQTM09	P. glacialis	2020-04-24	Tianmushan, Hangzhou, Zhejiang	119.453	30.347	300	Paired-end	150	18.3136	This study
BQTM	BQTM10	P. glacialis	2020-04-24	Tianmushan, Hangzhou, Zhejiang	119.453	30.347	300	Paired-end	150	20.4446	This study
BQLS	BQLS01	P. glacialis	2019-05-03	Laoshan, Nanjing, Jiangsu	118.837	32.072	300	Paired-end	150	109.391	SRR20204067
BQLS	BQLS02	P. glacialis	2019-05-03	Laoshan, Nanjing, Jiangsu	118.837	32.072	300	Paired-end	150	20.2246	SRR20204066
BQLS	BQLS03	P. glacialis	2019-05-03	Laoshan, Nanjing, Jiangsu	118.837	32.072	300	Paired-end	150	55.9949	SRR20204065
BQKY	BQKY01	P. glacialis	2020-05-01	Kunyushan, Yantai, Shandong	121.747	37.282	300	Paired-end	150	22.8704	This study
BQKY	BQKY02	P. glacialis	2020-05-01	Kunyushan, Yantai, Shandong	121.747	37.282	300	Paired-end	150	19.4649	This study
BQKY	BQKY03	P. glacialis	2020-05-01	Kunyushan, Yantai, Shandong	121.747	37.282	300	Paired-end	150	21.1941	This study
BQTA	BQTA01	P. glacialis	2019-05-07	Taishan, Taian, Shandong	117.125	36.257	500	Paired-end	150	17.1919	This study
BQTA	BQTA02	P. glacialis	2019-05-07	Taishan, Taian, Shandong	117.125	36.257	500	Paired-end	150	23.7222	This study
BQTA	BQTA03	P. glacialis	2019-05-07	Taishan, Taian, Shandong	117.125	36.257	500	Paired-end	150	19.6085	This study
BQTT	BQTT01	P. glacialis	2020-04-26	Tiantangzhai, Jinzhai, Anhui	115.775	31.178	615	Paired-end	150	23.4311	SRR20204053
BQTT	BQTT02	P. glacialis	2020-04-26	Tiantangzhai, Jinzhai, Anhui	115.775	31.178	615	Paired-end	150	19.7248	SRR20204051
BQTT	BQTT03	P. glacialis	2020-04-26	Tiantangzhai, Jinzhai, Anhui	115.775	31.178	615	Paired-end	150	22.8092	SRR20204050
BQLJ	BQLJ01	P. glacialis	2020-05-05	Laojunshan, Luanchuan, Hena	111.664	33.762	861	Paired-end	150	23.8657	SRR20204056
BQLJ	BQLJ02	P. glacialis	2020-05-05	Laojunshan, Luanchuan, Hena	111.664	33.762	861	Paired-end	150	22.4465	SRR20204055
BQLJ	BQLJ03	P. glacialis	2020-05-05	Laojunshan, Luanchuan, Hena	111.664	33.762	861	Paired-end	150	19.824	SRR20204054
BQSN	BQSN01	P. glacialis	2017-05-06	Shennongjia, Hubei	110.352	31.526	1820	Paired-end	150	22.1798	SRR20204059
BQSN	BQSN02	P. glacialis	2017-05-06	Shennongjia, Hubei	110.352	31.526	1820	Paired-end	150	26.1451	SRR20204058
BQSN	BQSN03	P. glacialis	2017-05-06	Shennongjia, Hubei	110.352	31.526	1820	Paired-end	150	24.1126	SRR20204057
BQHD	BQHD01	P. glacialis	2020-05-31	Huoditang, Ningshan, Shanxi	108.449	33.432	1800	Paired-end	150	23.8405	This study
BQHD	BQHD02	P. glacialis	2020-05-31	Huoditang, Ningshan, Shanxi	108.449	33.432	1800	Paired-end	150	19.1071	This study
BQHD	BQHD03	P. glacialis	2020-05-31	Huoditang, Ningshan, Shanxi	108.449	33.432	1800	Paired-end	150	24.7645	This study
BQXL	BQXL01	P. glacialis	2020-06-02	Xiaolongshan, Maiji, Gansu	105.833	34.196	1700	Paired-end	150	25.2859	SRR20204064
BQXL	BQXL02	P. glacialis	2020-06-02	Xiaolongshan, Maiji, Gansu	105.833	34.196	1700	Paired-end	150	21.5958	SRR20204062
BQXL	BQXL03	P. glacialis	2020-06-02	Xiaolongshan, Maiji, Gansu	105.833	34.196	1700	Paired-end	150	19.3499	SRR20204061
BQXL	BQXL04	P. glacialis	2020-06-02	Xiaolongshan, Maiji, Gansu	105.833	34.196	1700	Paired-end	150	22.9004	SRR20204060
BQXL	BQXL05	P. glacialis	2020-06-02	Xiaolongshan, Maiji, Gansu	105.825	34.232	1830	Paired-end	150	16.614	This study
BQXL	BQXL06	P. glacialis	2020-06-02	Xiaolongshan, Maiji, Gansu	105.825	34.232	1830	Paired-end	150	17.7225	This study
BQXL	BQXL07	P. glacialis	2020-06-02	Xiaolongshan, Maiji, Gansu	105.825	34.232	1830	Paired-end	150	15.4423	This study
BQXL	BQXL08	P. glacialis	2020-06-02	Xiaolongshan, Maiji, Gansu	105.825	34.232	1830	Paired-end	150	19.0815	This study
BQXL	BQXL09	P. glacialis	2020-06-02	Xiaolongshan, Maiji, Gansu	105.825	34.232	1830	Paired-end	150	18.7884	This study
BQXL	BQXL10	P. glacialis	2020-06-02	Xiaolongshan, Maiji, Gansu	105.825	34.232	1830	Paired-end	150	18.97	This study
