# Supplementary material for: Dispersal from the Qinghai-Tibet plateau by a high-altitude butterfly is associated with rapid expansion and reorganization of its genome
Source: Nat Commun. 2023 Dec 11;14:8190. doi: 10.1038/s41467-023-44023-2 (PMC10713551; doi:10.1038/s41467-023-44023-2)
Supplement: Supplementary file 17 — Supplementary Data 14 [file 41467_2023_44023_MOESM17_ESM.txt]

winID chr start Pi_ratio Fst XPEHH TajimaD-tm TajimaD-xl
0-0 0 0 0.677538 0.0777 0.866674 -0.0864615 0.226601
0-20000 0 20000 0.499383 0.1234 1.39494 -0.995322 -0.230163
0-40000 0 40000 0.469969 0.1233 1.62809 -0.556799 0.546822
0-60000 0 60000 0.38941 0.1305 1.86016 -0.975375 -0.0883929
0-80000 0 80000 0.439184 0.1327 2.13205 -0.564334 -0.0353052
0-100000 0 100000 0.449222 0.1217 1.83371 0.156212 0.0637609
0-120000 0 120000 0.715269 0.0792 0.940102 0.479646 0.0766722
0-140000 0 140000 0.448935 0.1474 1.91477 -0.331128 0.097041
0-160000 0 160000 0.50036 0.1167 1.4436 -0.272426 0.280951
0-180000 0 180000 0.603437 0.1211 1.14872 0.773259 0.788492
0-200000 0 200000 0.581527 0.0821 0.953555 0.219961 0.5358
0-220000 0 220000 0.557846 0.1233 1.56067 -0.222264 0.745608
0-240000 0 240000 0.420265 0.1205 3.02766 -0.879237 0.464279
0-260000 0 260000 0.459157 0.1257 1.95639 -0.613663 -0.402517
0-280000 0 280000 0.389575 0.1181 3.28334 -0.780254 0.342115
0-300000 0 300000 0.647292 0.0684 1.6312 -0.673529 -0.283872
0-320000 0 320000 0.5321 0.0908 2.19466 -0.628635 0.158906
0-340000 0 340000 1.16298 0.0644 0.468266 0.402657 -0.201712
0-360000 0 360000 0.701524 0.0774 0.704093 0.0922688 0.497063
0-380000 0 380000 0.801121 0.0427 0.66148 0.803462 0.685463
0-400000 0 400000 0.679506 0.0537 0.684834 -0.233162 0.154773
0-420000 0 420000 0.808236 0.0727 0.238601 0.282452 -0.165419
0-440000 0 440000 0.796943 0.0587 0.574722 0.337343 0.453554
0-460000 0 460000 0.888847 0.0453 0.742629 0.431696 0.18692
0-480000 0 480000 0.775835 0.0656 0.523941 0.307078 0.347689
0-500000 0 500000 0.967549 0.0367 -0.279316 0.390881 -0.143273
0-520000 0 520000 0.916371 0.05 0.256215 0.32505 0.0395818
0-540000 0 540000 1.0149 0.0323 0.518204 0.529884 0.278831
0-560000 0 560000 1 0.0847 0.174199 0.792986 0.323312
0-580000 0 580000 0.947472 0.0362 0.179401 0.42047 -0.0260392
0-600000 0 600000 0.880016 0.0323 0.603949 0.315976 0.0698127
0-620000 0 620000 0.815145 0.0372 0.432029 0.431362 0.168748
0-640000 0 640000 1.08872 0.0126 0.263125 0.413088 -0.058771
0-660000 0 660000 1.03285 0.0429 0.0891553 0.454836 0.308732
0-680000 0 680000 0.778316 0.0389 0.454027 0.590285 0.182305
0-700000 0 700000 0.8907 0.0416 0.419877 0.124426 -0.0548355
0-720000 0 720000 0.96051 0.054 0.61682 0.443682 -0.0479012
0-740000 0 740000 0.887805 0.0361 0.233316 0.479049 0.307819
0-760000 0 760000 0.920804 0.0668 0.188024 0.324863 0.181505
0-780000 0 780000 0.919493 0.0673 0.228981 0.660837 0.431671
0-800000 0 800000 0.721571 0.0958 0.682697 -0.109932 0.508154
0-820000 0 820000 0.782414 0.0695 0.450275 1.05385 0.276722
0-840000 0 840000 0.877311 0.0409 0.325 0.699403 -0.138117
0-860000 0 860000 0.798258 0.074 0.251087 1.55953 0.450665
0-880000 0 880000 0.79122 0.0584 0.437574 1.16682 0.399548
0-900000 0 900000 0.803717 0.0712 0.220828 1.46373 0.74918
0-940000 0 940000 0.793187 0.0332 -0.463409 0.748835 0.613258
0-960000 0 960000 1.10117 0.0464 -0.11818 0.12144 -0.508814
0-980000 0 980000 0.955086 0.0648 0.214803 0.879417 -0.174931
0-1000000 0 1000000 0.985155 0.0631 -0.0266683 0.770576 -0.243885
0-1020000 0 1020000 0.777778 0.0819 0.36848 0.58798 0.467735
0-1040000 0 1040000 0.739482 0.042 0.147264 -0.0290859 -0.0882942
0-1060000 0 1060000 0.633388 0.032 0.428027 0.486527 0.544258
0-1080000 0 1080000 0.84383 0.0333 0.169475 0.372957 0.17038
0-1100000 0 1100000 0.970722 0.0338 0.459469 0.713985 0.0997245
0-1120000 0 1120000 0.969884 0.0438 0.266012 0.743281 0.311528
0-1140000 0 1140000 1.00662 0.0194 0.299157 0.945161 0.416726
0-1160000 0 1160000 0.874228 0.0416 0.281965 0.171524 0.00904513
0-1180000 0 1180000 1.01947 0.039 0.474984 0.12992 -0.0277119
0-1200000 0 1200000 0.854476 0.0454 0.260527 0.0882756 0.446551
0-1220000 0 1220000 0.767141 0.0775 0.443074 0.552726 0.708413
0-1240000 0 1240000 0.812851 0.0696 0.316034 0.595929 0.488642
0-1260000 0 1260000 0.759175 0.0628 0.287851 0.423871 0.403416
0-1280000 0 1280000 0.771603 0.0548 0.340949 0.594814 0.575442
0-1300000 0 1300000 0.755987 0.0544 0.353149 0.411072 0.697709
0-1320000 0 1320000 0.835234 0.0447 0.116034 0.103446 -0.139204
0-1340000 0 1340000 0.893497 0.102 0.241719 -0.245567 -0.301829
0-1360000 0 1360000 0.785837 0.0462 0.361324 0.693908 0.391072
0-1380000 0 1380000 0.786485 0.0814 0.386884 0.507458 0.12548
0-1400000 0 1400000 1.03236 0.0425 0.282293 0.0901636 -0.441019
0-1420000 0 1420000 0.937737 0.0518 0.224258 -0.161743 -0.652412
0-1440000 0 1440000 0.827541 0.0422 0.590058 0.436968 0.0844961
0-1460000 0 1460000 0.760197 0.1028 0.454491 0.923795 0.425823
0-1480000 0 1480000 0.806604 0.0467 0.317466 1.14336 0.634371
0-1500000 0 1500000 0.781261 0.063 0.410006 0.686318 0.535177
0-1520000 0 1520000 0.791158 0.0567 0.397951 0.564127 0.618212
0-1540000 0 1540000 0.761944 0.0823 0.458204 -0.00355965 -0.0600007
0-1560000 0 1560000 0.821538 0.0506 0.228134 0.728133 0.47345
0-1580000 0 1580000 0.770938 0.0621 0.477904 0.717363 0.339454
0-1600000 0 1600000 0.889399 0.0331 0.153597 0.101957 0.245634
0-1620000 0 1620000 0.805082 0.0215 0.314411 1.13424 0.583432
0-1640000 0 1640000 0.867307 0.0422 0.223284 0.302382 0.30205
0-1660000 0 1660000 0.724692 0.0844 0.489832 0.512176 0.435417
0-1680000 0 1680000 0.727894 0.0824 0.470412 0.582031 0.418038
0-1700000 0 1700000 0.809524 0.0726 0.298355 0.831265 0.586625
0-1720000 0 1720000 0.931943 0.0225 0.163045 0.985779 0.760874
0-1740000 0 1740000 1.00774 0.0351 0.304241 0.769824 0.571021
0-1760000 0 1760000 0.754021 0.0623 0.474533 0.345089 0.558798
0-1780000 0 1780000 0.80153 0.0737 0.225584 0.134321 -0.10712
0-1800000 0 1800000 0.972795 0.039 0.0751862 0.0878178 0.0795998
0-1820000 0 1820000 0.780607 0.0551 0.434196 0.096551 0.318248
0-1840000 0 1840000 0.915098 0.0471 0.221261 0.457612 0.354845
0-1860000 0 1860000 0.83605 0.0457 0.355574 0.907377 0.628294
0-1880000 0 1880000 0.929948 0.0334 0.109804 0.5787 0.264054
0-1900000 0 1900000 0.862968 0.0385 0.193987 0.797571 0.374876
0-1920000 0 1920000 0.963953 0.026 0.100621 0.454159 0.208413
0-1940000 0 1940000 0.921429 0.0333 0.226812 0.318172 0.153256
0-1960000 0 1960000 0.938827 0.04 0.0762694 0.720473 0.445947
0-1980000 0 1980000 0.947066 0.0411 0.114488 0.419743 0.317352
0-2000000 0 2000000 0.937698 0.0538 0.0357764 0.941572 0.591291
0-2020000 0 2020000 0.796671 0.0453 0.307327 0.791041 0.319594
0-2040000 0 2040000 0.914338 0.0347 0.123362 0.703274 0.32062
0-2060000 0 2060000 0.854376 0.0055 0.291566 0.709603 0.225039
0-2080000 0 2080000 0.88061 0.0354 0.24159 0.325151 -0.0893971
0-2100000 0 2100000 0.930708 0.0418 0.390194 0.478546 -0.268826
0-2120000 0 2120000 1.14507 0.026 -0.104964 -0.047146 -0.634774
0-2140000 0 2140000 1.03821 0.0158 -0.255702 -0.219244 -0.497223
0-2160000 0 2160000 1.01708 0.0328 0.105741 0.187515 0.115974
0-2180000 0 2180000 1.02287 0.0265 -0.00988862 0.708878 0.168836
0-2200000 0 2200000 0.996543 0.024 -0.121498 -0.158474 -0.434256
0-2220000 0 2220000 0.936528 0.0303 0.0492432 0.275474 -0.145134
0-2240000 0 2240000 0.818814 0.0402 0.22123 0.886434 0.433418
0-2260000 0 2260000 0.754536 0.0673 0.332635 -0.00674659 0.33512
0-2280000 0 2280000 0.834657 0.0515 0.228869 0.426804 0.428283
0-2300000 0 2300000 0.84179 0.0429 0.225406 0.491172 0.410031
0-2320000 0 2320000 0.702532 0.0614 0.498946 0.4738 0.510327
0-2340000 0 2340000 0.767722 0.0581 0.450206 0.529605 0.546949
0-2360000 0 2360000 0.756492 0.0587 0.400793 0.794161 0.58465
0-2380000 0 2380000 0.768868 0.056 0.351653 0.555575 0.590587
0-2400000 0 2400000 0.833696 0.0633 0.244394 0.460722 0.263696
0-2420000 0 2420000 0.774931 0.0642 0.406144 1.02587 1.01813
0-2440000 0 2440000 0.730994 0.0746 0.599315 0.957201 0.737985
0-2460000 0 2460000 0.724712 0.0627 0.563636 1.33138 0.717582
0-2480000 0 2480000 0.673988 0.0779 0.67923 0.895763 0.806309
0-2500000 0 2500000 0.69304 0.0909 0.608443 0.67163 0.585898
0-2520000 0 2520000 0.747609 0.0775 0.552231 0.554841 0.448664
0-2540000 0 2540000 0.822719 0.0485 0.428999 0.295869 0.157102
0-2560000 0 2560000 0.669677 0.1138 0.4762 0.0162537 -0.12037
0-2580000 0 2580000 0.767219 0.0702 0.507413 0.939814 0.622824
0-2600000 0 2600000 0.699856 0.0904 0.551431 0.372046 0.432599
0-2620000 0 2620000 0.700989 0.0877 0.63017 0.412022 0.449131
0-2640000 0 2640000 0.597712 0.0927 1.25725 0.057988 0.528558
0-2660000 0 2660000 0.609993 0.0909 0.828788 0.0560522 0.395753
0-2680000 0 2680000 0.547085 0.0916 1.17385 -0.393378 0.0890033
0-2700000 0 2700000 0.852465 0.0473 0.458227 0.531481 0.320549
0-2720000 0 2720000 0.892844 0.0507 0.131071 0.49534 0.205676
0-2740000 0 2740000 0.779278 0.0737 0.397533 0.695247 0.460097
0-2760000 0 2760000 0.797791 0.05 0.498384 0.747928 0.0974068
0-2780000 0 2780000 0.656967 0.0909 0.691582 0.634251 0.744301
0-2800000 0 2800000 0.814381 0.0453 0.501693 0.970762 0.567158
0-2820000 0 2820000 0.729316 0.0754 0.871404 0.435275 0.649508
0-2840000 0 2840000 0.747772 0.0708 0.782464 0.434109 0.525661
0-2860000 0 2860000 0.789032 0.0581 0.457095 0.664093 0.494002
0-2880000 0 2880000 0.841552 0.0826 0.297849 0.62064 0.3462
0-2900000 0 2900000 0.883022 0.0492 0.268246 0.563747 0.319694
0-2920000 0 2920000 0.885735 0.0603 0.250234 0.654183 0.502419
0-2940000 0 2940000 0.907713 0.0348 0.348922 0.93811 0.565733
0-2960000 0 2960000 1.01723 0.0207 0.0765859 0.301838 -0.0993275
0-2980000 0 2980000 0.895693 0.0447 0.119757 0.452685 -0.0178805
0-3000000 0 3000000 1.10206 0.0663 0.1455 0.0740002 -0.119414
0-3020000 0 3020000 0.830806 0.0923 0.30478 -0.262644 -0.254809
0-3040000 0 3040000 0.950564 0.0535 0.294036 -0.321925 -0.591772
0-3060000 0 3060000 1.01756 0.0479 0.152053 0.425321 -0.168036
0-3080000 0 3080000 0.960046 0.0186 0.432721 0.709185 0.496666
0-3100000 0 3100000 0.950976 0.0221 0.150798 0.32456 0.181158
0-3120000 0 3120000 1.21356 0.0315 0.0355276 0.401074 0.0860761
0-3140000 0 3140000 0.967428 0.0503 -0.186763 0.482802 0.525159
0-3160000 0 3160000 0.893012 0.0478 0.116383 0.166295 0.142652
0-3180000 0 3180000 0.890984 0.0809 0.199634 0.515852 -0.152642
0-3200000 0 3200000 0.776813 0.0675 0.346812 0.306608 0.390072
0-3220000 0 3220000 0.85052 0.0714 0.0856657 0.310564 0.00829737
0-3240000 0 3240000 0.807417 0.0436 0.499367 0.577509 0.34907
0-3260000 0 3260000 1.0012 0.0531 0.133821 0.137616 0.132904
0-3280000 0 3280000 0.965295 0.0754 0.206536 0.487209 -0.0721065
0-3300000 0 3300000 0.695466 0.0743 0.674044 0.780736 0.651986
0-3320000 0 3320000 0.701384 0.0662 0.567636 1.22458 0.321631
0-3340000 0 3340000 0.737219 0.068 0.52253 1.22274 0.509208
0-3360000 0 3360000 1.06011 0.0337 0.198537 0.98528 0.252204
0-3380000 0 3380000 0.901998 0.0198 -0.231991 0.553221 0.130601
0-3400000 0 3400000 0.809668 0.0725 0.240672 0.163868 -0.697048
0-3420000 0 3420000 0.946755 0.0348 0.24387 0.710772 0.273456
0-3440000 0 3440000 0.844604 0.0435 0.450219 1.3614 0.616169
0-3460000 0 3460000 0.944976 0.018 0.195726 1.0588 0.612732
0-3480000 0 3480000 1.05064 0.0163 -0.0956918 1.10648 0.374672
0-3500000 0 3500000 0.854796 0.0444 0.135356 0.518323 0.208987
0-3520000 0 3520000 0.830159 0.0377 0.0386671 0.365889 -0.0785478
0-3540000 0 3540000 0.818655 0.0413 0.450712 0.955034 0.265628
0-3560000 0 3560000 0.822611 0.0567 0.103548 0.97552 0.206829
0-3580000 0 3580000 0.858242 0.0314 0.207907 1.0419 0.678724
0-3600000 0 3600000 0.860316 0.0572 0.349941 1.22845 0.854905
0-3620000 0 3620000 0.744582 0.0509 0.607982 0.72918 0.645073
0-3640000 0 3640000 0.695066 0.0757 0.723541 0.698864 0.305649
0-3660000 0 3660000 0.543002 0.1033 1.05943 0.773311 0.650814
0-3680000 0 3680000 0.562919 0.1182 0.85218 0.626445 0.332225
0-3700000 0 3700000 0.66678 0.0772 0.71451 0.817088 0.536789
0-3720000 0 3720000 0.707132 0.058 0.617751 1.5842 0.69628
0-3740000 0 3740000 0.670362 0.1007 0.583109 1.75932 0.59867
0-3760000 0 3760000 0.710409 0.0966 0.695527 1.33892 0.586107
0-3780000 0 3780000 0.669437 0.1093 0.495366 1.62241 0.673973
0-3800000 0 3800000 0.630722 0.0671 0.662196 1.90289 0.729502
0-3820000 0 3820000 0.593895 0.108 0.780843 2.38432 0.780873
0-3840000 0 3840000 0.690016 0.0648 0.495997 1.24342 0.636885
0-3860000 0 3860000 0.616206 0.0591 0.761021 1.0061 0.684466
0-3880000 0 3880000 0.663488 0.0718 0.562044 1.33082 0.85811
0-3900000 0 3900000 0.738528 0.0781 0.349954 0.76125 0.644657
0-3920000 0 3920000 0.718967 0.0755 0.507166 0.873086 0.716477
0-3940000 0 3940000 0.745708 0.069 0.443601 0.954246 0.650155
0-3960000 0 3960000 0.653253 0.0899 0.772372 0.802773 0.508917
0-3980000 0 3980000 0.640435 0.1141 0.909164 1.17723 0.809576
0-4000000 0 4000000 0.684333 0.1124 0.778649 1.39785 0.633804
0-4020000 0 4020000 0.643013 0.0815 0.891572 1.68364 0.744049
0-4040000 0 4040000 0.623273 0.0664 0.816062 0.174534 0.0887973
0-4060000 0 4060000 0.593537 0.0764 0.990107 1.79389 0.954414
0-4080000 0 4080000 0.671111 0.0876 0.789728 1.07515 0.492975
0-4100000 0 4100000 0.706987 0.086 0.602225 1.29203 0.633166
0-4120000 0 4120000 0.60609 0.1098 0.797353 1.67188 0.710278
0-4140000 0 4140000 0.585975 0.0811 0.884715 1.56505 0.7134
0-4160000 0 4160000 0.796951 0.0807 0.404193 1.34424 0.479166
0-4180000 0 4180000 0.903633 0.0647 0.126907 0.676576 0.359413
0-4200000 0 4200000 0.778059 0.0705 0.521079 0.386639 0.461256
0-4220000 0 4220000 0.743997 0.0556 0.455634 -0.215997 -0.062433
0-4240000 0 4240000 0.794457 0.07 0.500849 1.01173 0.882626
0-4260000 0 4260000 0.810887 0.0525 0.322671 1.13243 0.351777
0-4280000 0 4280000 0.885984 0.0468 0.112656 1.16284 0.466169
0-4300000 0 4300000 0.857493 0.0576 0.326564 0.96425 0.575759
0-4320000 0 4320000 0.74911 0.0691 0.654821 1.02895 0.751032
0-4340000 0 4340000 0.712865 0.0831 0.748015 0.593952 0.595434
0-4360000 0 4360000 0.749558 0.0637 0.766713 0.343552 0.450998
0-4380000 0 4380000 0.741573 0.0597 0.505745 0.130077 0.140636
0-4400000 0 4400000 0.803272 0.0562 0.715898 0.466896 0.214622
0-4420000 0 4420000 0.812908 0.0446 0.373544 0.0462354 0.11971
0-4440000 0 4440000 0.771326 0.0272 0.663619 0.512987 0.208142
0-4460000 0 4460000 1.00672 0.0454 0.11061 0.459712 -0.174274
0-4480000 0 4480000 0.792944 0.048 0.453616 0.48041 0.583375
0-4500000 0 4500000 0.929927 0.0421 0.22699 0.650579 0.667398
0-4520000 0 4520000 1.16413 0.0591 -0.0935426 0.487366 -0.261505
0-4540000 0 4540000 0.853639 0.076 0.140748 0.673356 0.181191
0-4560000 0 4560000 1.07639 0.059 0.000263935 1.08574 0.515079
0-4580000 0 4580000 0.884885 0.0466 0.260645 1.15054 0.559904
0-4600000 0 4600000 1.01823 0.0555 0.0352366 1.11544 0.254777
0-4620000 0 4620000 0.844918 0.0486 0.333856 0.23935 0.106555
0-4640000 0 4640000 0.868477 0.0434 0.290018 1.02399 0.364013
0-4660000 0 4660000 0.647753 0.0752 0.578463 0.858603 0.700482
0-4680000 0 4680000 0.627709 0.1036 0.644824 1.02168 0.564705
0-4700000 0 4700000 0.759692 0.0977 0.500214 1.0714 0.86775
0-4720000 0 4720000 0.758916 0.072 0.293051 0.873089 0.42386
0-4740000 0 4740000 0.953634 0.0273 0.298744 0.407328 -0.00118449
0-4760000 0 4760000 0.976519 0.0277 0.112023 0.242599 -0.31504
0-4780000 0 4780000 1.00145 0.0726 0.135065 0.5101 -0.184075
0-4800000 0 4800000 0.795787 0.0485 0.471241 0.556143 0.526828
0-4820000 0 4820000 0.919238 0.0356 0.260328 0.802084 0.365603
0-4840000 0 4840000 0.857971 0.0511 0.462535 0.298569 -0.0164633
0-4860000 0 4860000 0.79203 0.057 0.551878 0.910552 0.0373123
0-4880000 0 4880000 0.612439 0.0409 0.821144 0.448044 0.46255
0-4900000 0 4900000 0.720264 0.0707 0.612483 0.554989 0.414671
0-4920000 0 4920000 0.753862 0.0544 0.572922 0.686354 0.5723
0-4940000 0 4940000 0.778871 0.0955 0.402591 1.18359 0.997355
0-4960000 0 4960000 0.828607 0.1246 0.0975445 0.564015 0.0600859
0-4980000 0 4980000 0.861379 0.0703 0.303136 0.746285 0.361346
0-5000000 0 5000000 0.69211 0.0887 0.856076 0.790841 0.757788
0-5020000 0 5020000 0.807512 0.084 0.437441 0.468123 0.605725
0-5040000 0 5040000 0.79723 0.0611 0.33977 0.842353 0.384688
0-5060000 0 5060000 0.834679 0.0346 0.220554 0.585376 0.15892
0-5080000 0 5080000 0.944814 0.0576 0.173739 0.625019 0.316325
0-5120000 0 5120000 0.699112 0.0763 0.564848 0.780608 0.491187
0-5140000 0 5140000 0.726864 0.0702 0.243887 0.584499 0.377595
0-5160000 0 5160000 0.879039 0.0382 0.287222 0.374491 -0.206683
0-5180000 0 5180000 1.04961 0.0489 -0.135782 0.513644 -0.722764
0-5200000 0 5200000 0.791187 0.0648 0.141586 0.594194 0.0678379
0-5220000 0 5220000 0.735842 0.0916 0.570915 -0.339804 0.208597
0-5240000 0 5240000 0.797681 0.0587 0.451146 0.283269 0.0563765
0-5260000 0 5260000 0.867484 0.0437 0.180239 0.5184 0.0314517
0-5280000 0 5280000 0.755895 0.0552 0.253946 0.147972 -0.0805639
0-5300000 0 5300000 0.66546 0.0552 0.568736 -0.311465 -0.26002
0-5320000 0 5320000 0.740607 0.0752 0.495387 0.180035 0.331548
0-5340000 0 5340000 0.748443 0.062 0.489073 0.421326 0.375159
0-5360000 0 5360000 0.739942 0.0761 0.598983 0.841835 0.972078
0-5380000 0 5380000 0.964111 0.0378 0.0478059 0.444509 0.164914
0-5400000 0 5400000 0.901797 0.0585 0.128897 -0.419867 -0.309995
0-5420000 0 5420000 0.849342 0.0482 0.248795 0.820743 0.117275
0-5460000 0 5460000 1.02463 0.018 0.588574 0.064895 -0.350226
0-5480000 0 5480000 0.828301 0.0478 0.244718 0.449478 0.422257
0-5500000 0 5500000 0.791792 0.0541 0.380062 0.988287 0.562209
0-5520000 0 5520000 0.777413 0.0807 0.445485 0.788816 0.801153
0-5540000 0 5540000 0.914213 0.058 0.158844 0.513835 0.576115
0-5560000 0 5560000 0.867435 0.0478 0.258659 0.191937 -0.03958
0-5580000 0 5580000 0.92253 0.0596 0.815743 0.447381 0.100834
0-5600000 0 5600000 0.643434 0.0858 1.12264 0.0904686 0.519655
0-5620000 0 5620000 0.885203 0.0511 0.212783 0.818175 0.405781
0-5640000 0 5640000 1.01318 0.0364 -0.0461414 0.774862 0.234935
0-5660000 0 5660000 1.11433 0.0213 -0.0255368 -0.039524 -0.529406
0-5680000 0 5680000 0.960825 0.0448 -0.0376234 -0.254069 -0.374081
0-5700000 0 5700000 1.01836 0.0307 -0.00629686 0.576213 0.65355
0-5720000 0 5720000 0.9624 0.0357 0.122067 0.347525 0.128552
0-5740000 0 5740000 0.900737 0.0556 0.0244899 0.353028 0.167307
0-5760000 0 5760000 0.866538 0.021 0.0550448 0.335574 0.10675
0-5780000 0 5780000 0.883013 0.0415 0.236255 0.0412402 0.0688206
0-5800000 0 5800000 0.750706 0.0536 0.539368 0.094463 0.346198
0-5820000 0 5820000 1.14199 0.1386 -0.158136 0.113116 -0.529992
0-5840000 0 5840000 0.871542 0.0692 0.140504 0.0894423 -0.631499
0-5860000 0 5860000 0.861518 0.0657 0.434888 -0.0034158 -0.122689
0-5880000 0 5880000 0.764922 0.0742 0.489395 1.14471 0.756815
0-5900000 0 5900000 0.796672 0.0593 0.307342 1.63565 0.576741
0-5920000 0 5920000 0.827937 0.0921 0.269409 1.38372 0.08104
0-5940000 0 5940000 0.910936 0.0578 0.245586 1.00978 0.358904
0-5960000 0 5960000 1.04825 0.0188 0.0457377 0.757103 0.131436
0-5980000 0 5980000 1.05407 0.0105 0.757799 1.64223 1.18993
0-6000000 0 6000000 1.06515 0.0071 -0.118324 0.966834 0.453183
0-6020000 0 6020000 0.864979 0.0379 0.276954 0.594249 0.54053
0-6040000 0 6040000 0.758475 0.0898 0.520707 1.45916 0.622587
0-6060000 0 6060000 0.694988 0.0929 0.507334 0.724645 0.228072
0-6080000 0 6080000 0.739739 0.0816 0.566407 0.896161 0.742275
0-6100000 0 6100000 0.767562 0.0645 0.626423 0.394475 0.487084
0-6120000 0 6120000 0.794479 0.0647 0.371697 0.245768 0.358959
0-6140000 0 6140000 0.855849 0.0607 0.191229 0.599893 0.25143
0-6160000 0 6160000 0.948972 0.0339 0.0787656 0.894165 0.315029
0-6180000 0 6180000 0.902697 0.032 0.226354 1.02502 0.38255
0-6200000 0 6200000 0.771382 0.0661 0.537503 1.14348 0.787212
0-6220000 0 6220000 0.710627 0.0785 0.484911 1.40896 0.501255
0-6240000 0 6240000 0.760607 0.0804 0.34855 1.45237 0.471876
0-6260000 0 6260000 0.711623 0.0764 0.440763 1.27305 0.464666
0-6280000 0 6280000 0.716678 0.0817 0.503072 1.0322 0.696765
0-6300000 0 6300000 0.804332 0.0677 0.46535 0.999619 0.33571
0-6320000 0 6320000 0.709839 0.077 0.480704 1.281 0.664631
0-6340000 0 6340000 0.931315 0.0813 0.218445 1.12563 0.325894
0-6360000 0 6360000 0.755482 0.0574 0.438345 1.11233 0.603758
0-6380000 0 6380000 0.877616 0.0543 0.208923 0.798741 0.549984
0-6400000 0 6400000 0.895571 0.0563 0.142321 0.903269 0.554
0-6420000 0 6420000 0.865392 0.0467 0.260723 1.00336 0.344191
0-6440000 0 6440000 0.977952 0.0299 -0.0412918 1.08264 0.489014
0-6460000 0 6460000 0.989354 0.0465 0.0594068 0.904241 0.262118
0-6480000 0 6480000 0.898071 0.0438 0.209072 0.797457 0.434191
0-6500000 0 6500000 0.888561 0.0432 0.249866 0.659797 0.265702
0-6520000 0 6520000 0.904069 0.04 0.253706 0.516366 0.453022
0-6540000 0 6540000 0.864089 0.0558 0.26815 0.5299 0.321497
0-6560000 0 6560000 0.872323 0.0694 0.313131 0.241575 0.106919
0-6580000 0 6580000 0.871217 0.0467 0.260003 0.743982 0.526736
0-6600000 0 6600000 0.743289 0.0616 0.475573 0.595812 0.711445
0-6620000 0 6620000 0.824881 0.0695 0.358356 1.11361 0.217725
0-6640000 0 6640000 0.920415 0.0457 0.175036 0.606556 0.345171
0-6660000 0 6660000 0.913982 0.0402 0.211457 0.943588 0.60429
0-6680000 0 6680000 0.940945 0.0489 0.0956286 0.719679 0.193151
0-6700000 0 6700000 0.799364 0.0764 0.481025 0.299101 0.57312
0-6720000 0 6720000 0.681657 0.0675 0.60534 0.350198 0.37222
0-6740000 0 6740000 0.619142 0.0598 0.985207 -0.171581 0.685483
0-6760000 0 6760000 0.678676 0.09 0.832454 -0.372042 0.297712
0-6780000 0 6780000 0.736899 0.0741 0.605402 -0.0846495 0.332106
0-6800000 0 6800000 0.869324 0.0541 -0.19541 -0.640203 -0.97024
0-6820000 0 6820000 0.567071 0.093 0.806347 0.966324 0.575034
0-6840000 0 6840000 0.663142 0.0692 0.737813 0.0714758 0.339703
0-6860000 0 6860000 0.789796 0.0726 0.348481 1.16477 0.429224
0-6880000 0 6880000 0.805062 0.0684 0.39051 1.0537 0.666301
0-6900000 0 6900000 0.758677 0.0539 0.638762 0.74565 0.697958
0-6920000 0 6920000 0.657772 0.0741 0.699252 1.29511 0.895345
0-6940000 0 6940000 0.653612 0.075 1.09527 0.807875 0.625282
0-6960000 0 6960000 0.636705 0.0864 0.704013 0.0899198 0.571633
0-6980000 0 6980000 0.739099 0.0662 0.423961 0.73932 0.408506
0-7000000 0 7000000 0.788591 0.0547 0.480207 0.56519 0.616549
0-7020000 0 7020000 0.717753 0.0805 0.594105 0.617986 0.732488
0-7040000 0 7040000 0.732478 0.0854 0.584623 0.850305 0.724044
0-7060000 0 7060000 0.67189 0.0755 0.672446 0.859582 0.678151
0-7080000 0 7080000 0.71756 0.0766 0.856688 0.751161 0.903232
0-7100000 0 7100000 0.751501 0.0878 0.510964 0.905875 0.590577
0-7120000 0 7120000 0.790368 0.0717 0.433322 0.787272 0.282024
0-7140000 0 7140000 0.780471 0.0663 0.461743 0.396068 0.520394
0-7160000 0 7160000 0.806196 0.0458 0.260551 0.639239 0.68596
0-7180000 0 7180000 0.89237 0.0469 0.188009 0.591341 0.483814
0-7200000 0 7200000 0.821207 0.0523 0.265844 0.327508 0.283602
0-7220000 0 7220000 0.969146 0.0209 0.26567 0.499721 0.0339326
0-7240000 0 7240000 0.925097 0.024 -0.235143 -0.473862 -0.68785
0-7260000 0 7260000 1.02428 0.0273 -0.0172252 1.01656 0.200917
0-7280000 0 7280000 0.888702 0.051 0.282472 -0.0809136 0.00429376
0-7300000 0 7300000 0.760215 0.072 0.0400394 0.683242 0.268302
0-7320000 0 7320000 0.744976 0.0783 0.42506 0.292718 0.754229
0-7340000 0 7340000 0.784147 0.0651 0.367981 0.416364 0.590171
0-7360000 0 7360000 0.740106 0.0695 0.440978 0.803728 0.603469
0-7380000 0 7380000 0.697902 0.0762 0.553515 0.156583 0.529664
0-7400000 0 7400000 0.880384 0.0421 0.195271 0.936715 0.204988
0-7420000 0 7420000 0.706748 0.0652 0.771207 0.68518 0.719555
0-7440000 0 7440000 0.555318 0.0816 1.43649 -0.402951 0.370767
0-7460000 0 7460000 0.71694 0.0779 0.55964 1.27027 0.75966
0-7480000 0 7480000 0.673501 0.0821 0.469558 1.66186 0.84755
0-7500000 0 7500000 0.916307 0.0643 0.198602 1.17441 0.970356
0-7520000 0 7520000 1.0584 0.1332 -0.126935 0.603241 0.368784
0-7540000 0 7540000 0.917547 0.1063 0.0749696 0.542263 -0.193614
0-7560000 0 7560000 0.953133 0.0762 -0.326512 -0.443458 -0.62938
0-7580000 0 7580000 0.85169 0.0591 -0.0221324 0.593767 0.165988
0-7600000 0 7600000 0.812615 0.1669 0.196354 -0.0379756 -0.326778
0-7620000 0 7620000 0.827308 0.083 0.395596 0.460198 0.328422
0-7640000 0 7640000 0.637825 0.0933 0.761398 0.294767 0.570933
0-7660000 0 7660000 0.829137 0.0477 0.375381 0.699958 0.351653
0-7680000 0 7680000 0.781831 0.0699 0.259835 0.978799 0.566069
0-7700000 0 7700000 0.842232 0.0445 0.117215 0.814667 0.38786
0-7720000 0 7720000 0.843447 0.0375 0.12904 0.506666 0.312082
0-7740000 0 7740000 0.820791 0.0576 0.293913 1.08176 0.800511
0-7760000 0 7760000 0.80705 0.0412 0.304849 0.649502 0.402984
0-7780000 0 7780000 0.903006 0.0198 0.00246132 0.515086 -0.0136876
0-7800000 0 7800000 1.04359 0.0124 0.628416 0.229075 -0.111922
0-7820000 0 7820000 0.952759 0.0227 0.315462 0.28335 0.0397681
0-7840000 0 7840000 1.11191 0.0196 0.488896 0.593682 -0.0155532
0-7860000 0 7860000 0.955258 0.016 0.431836 0.424521 0.199859
0-7880000 0 7880000 1.05011 0.0105 0.75029 0.557217 0.248774
0-7900000 0 7900000 1.06542 0.0082 0.309312 0.517709 0.149829
0-7920000 0 7920000 1.17136 0.0083 0.449175 0.395075 -0.345323
0-7940000 0 7940000 1.17217 0.0134 0.415839 0.253896 -0.395072
0-7960000 0 7960000 1.03466 0.0159 0.646067 0.517278 0.176548
0-7980000 0 7980000 1.17178 0.0132 0.345509 0.281215 -0.245507
0-8000000 0 8000000 1.0776 0.0068 0.72142 0.557792 0.413946
0-8020000 0 8020000 1.04951 0.0077 0.455689 0.538869 0.151871
0-8040000 0 8040000 1.17921 0.017 0.798287 0.186825 -0.361538
0-8060000 0 8060000 1.09908 0.0158 0.417356 0.340942 -0.112515
0-8080000 0 8080000 1.11597 0.0242 0.263764 -0.0303325 -0.687011
0-8100000 0 8100000 1.0584 0.0311 0.733448 -0.227763 -0.724598
0-8120000 0 8120000 1.10651 0.0171 0.790507 0.298461 -0.339756
0-8140000 0 8140000 1.04977 0.0131 0.332861 0.42594 -0.0636835
0-8160000 0 8160000 1.15756 0.0484 -0.149084 0.144931 -0.902592
0-8180000 0 8180000 0.951544 0.0244 -0.0771326 -0.120441 -0.41295
0-8200000 0 8200000 0.972759 0.0196 -0.066374 0.601007 -0.259656
0-8220000 0 8220000 1.02222 0.0271 0.129402 -0.103364 -0.680461
0-8240000 0 8240000 1.10394 0.0154 0.418875 -0.0249487 -0.652889
0-8260000 0 8260000 0.860444 0.0385 0.389883 -0.0815855 -0.186707
0-8280000 0 8280000 1.09733 0.0272 0.357559 -0.10754 -0.426766
0-8300000 0 8300000 0.964217 0.0403 -0.223545 0.0677461 -0.181076
0-8320000 0 8320000 0.945244 0.048 0.22377 0.187307 -0.432099
0-8340000 0 8340000 1.11535 0.0292 0.227709 0.185868 -0.855926
0-8360000 0 8360000 0.92204 0.0298 0.270987 0.142224 -0.0312528
0-8380000 0 8380000 1.04581 0.0436 0.179186 0.779713 -0.163959
0-8400000 0 8400000 0.93397 0.0163 0.410373 0.296826 -0.00423651
0-8420000 0 8420000 0.812287 0.061 0.253831 0.536798 0.15015
0-8440000 0 8440000 0.796222 0.0573 0.160431 0.741222 0.273536
0-8460000 0 8460000 0.86434 0.0425 0.257573 0.345543 0.11217
0-8480000 0 8480000 0.819079 0.0497 0.0306298 0.0133233 -0.330751
0-8500000 0 8500000 0.797087 0.0498 0.256494 0.240694 -0.36255
0-8520000 0 8520000 0.915884 0.0456 0.180787 0.445822 0.107286
0-8540000 0 8540000 0.792262 0.0713 0.32032 0.563432 0.260572
0-8560000 0 8560000 0.827515 0.0518 0.317309 1.04165 0.51954
0-8580000 0 8580000 0.799119 0.0653 0.288425 1.27571 0.559213
0-8600000 0 8600000 0.648808 0.1053 0.735203 1.00025 0.966997
0-8620000 0 8620000 0.809091 0.0704 0.257692 1.01805 0.679504
0-8640000 0 8640000 0.889629 0.0537 0.139847 0.831077 0.471774
0-8660000 0 8660000 0.821988 0.0762 0.208683 0.738824 0.362789
0-8680000 0 8680000 0.814171 0.0722 0.294987 0.566311 0.617311
0-8700000 0 8700000 0.766355 0.0877 0.366027 0.661625 0.515898
0-8720000 0 8720000 0.862725 0.0377 0.322552 0.961649 0.557928
0-8740000 0 8740000 0.857571 0.0477 0.26137 0.629724 0.026487
0-8760000 0 8760000 0.886506 0.0429 0.0646246 0.555663 0.232895
0-8780000 0 8780000 0.86074 0.0267 0.25458 0.603467 0.294322
0-8800000 0 8800000 0.805278 0.0536 0.279948 0.602105 0.433355
0-8820000 0 8820000 0.825072 0.0589 0.266754 0.816279 0.338973
0-8840000 0 8840000 0.990517 0.0329 0.0476817 0.310538 -0.139657
0-8860000 0 8860000 0.718126 0.0922 0.546516 -0.212686 0.581543
0-8880000 0 8880000 0.779883 0.0488 0.294268 0.186685 0.155085
0-8900000 0 8900000 0.842754 0.0512 0.207675 0.333968 0.308978
0-8920000 0 8920000 0.660962 0.0844 0.727051 0.732805 0.607297
0-8940000 0 8940000 0.635966 0.1034 0.704732 0.697191 0.988425
0-8960000 0 8960000 0.679359 0.0751 0.584289 0.332359 0.0427063
0-8980000 0 8980000 0.866255 0.0819 0.127906 0.279265 -0.739529
0-9000000 0 9000000 0.936955 0.0649 0.0628016 -0.503494 -0.202171
0-9020000 0 9020000 1.03907 0.0113 0.0564979 -0.11534 -0.0777821
0-9040000 0 9040000 0.943103 0.0513 0.133542 0.408867 0.118121
0-9060000 0 9060000 1.17895 0.0345 0.121466 0.513532 -0.185802
0-9080000 0 9080000 0.971326 0.0675 0.234704 0.478178 0.141632
0-9100000 0 9100000 0.66549 0.0737 0.630305 0.535963 0.342796
0-9120000 0 9120000 0.730946 0.0719 0.429946 1.46213 0.625065
0-9140000 0 9140000 0.64854 0.0513 0.596806 0.94043 0.488273
0-9160000 0 9160000 0.714331 0.096 0.506875 1.89156 0.637919
0-9180000 0 9180000 0.626217 0.1004 0.757458 1.30593 0.599094
0-9200000 0 9200000 0.753114 0.0563 0.441973 0.92284 0.650066
0-9220000 0 9220000 0.670878 0.0846 0.541217 0.968248 0.659687
0-9240000 0 9240000 0.677282 0.0689 0.659446 0.575372 0.577933
0-9260000 0 9260000 0.716661 0.0766 0.465723 0.445806 0.604361
0-9280000 0 9280000 0.736429 0.0812 0.743514 0.12764 0.397349
0-9300000 0 9300000 0.861835 0.0765 0.271391 0.77714 0.384744
0-9320000 0 9320000 0.664319 0.083 0.75472 -0.223569 0.00996693
0-9340000 0 9340000 0.402895 0.1153 1.67146 -0.612539 0.893607
0-9360000 0 9360000 0.849694 0.0686 0.740647 0.524067 0.535641
0-9380000 0 9380000 0.703349 0.0674 0.711332 0.261242 0.00391812
0-9400000 0 9400000 0.657388 0.083 1.3289 0.440485 0.368563
0-9420000 0 9420000 0.599921 0.1171 0.805084 -0.635191 -0.105924
0-9440000 0 9440000 0.465806 0.1277 2.60644 -0.520627 0.269278
0-9460000 0 9460000 0.487432 0.1418 1.53383 0.789344 0.634907
0-9480000 0 9480000 0.472007 0.2221 0.379492 -0.627838 -0.309946
0-9500000 0 9500000 0.618967 0.1273 1.04907 2.60909 0.440057
0-9520000 0 9520000 0.616639 0.1262 0.734618 0.286275 -0.135358
0-9540000 0 9540000 0.555843 0.1259 1.03884 1.25832 0.603305
0-9560000 0 9560000 0.600661 0.0843 0.840291 0.339621 0.507186
0-9580000 0 9580000 0.555081 0.0892 0.904229 0.165575 0.491883
0-9600000 0 9600000 0.653909 0.0764 0.961184 0.212036 0.444764
0-9620000 0 9620000 0.636838 0.1013 0.73415 0.183599 0.533447
0-9640000 0 9640000 0.74729 0.0805 0.617215 0.507409 0.693692
0-9660000 0 9660000 0.51643 0.1178 1.94694 -0.658359 0.0816809
0-9680000 0 9680000 0.438257 0.1236 1.95331 -0.871191 0.427234
0-9700000 0 9700000 0.733914 0.0845 0.741483 -0.268951 -0.135985
0-9720000 0 9720000 0.810691 0.1005 0.70836 -0.0171574 -0.03663
0-9740000 0 9740000 0.78473 0.0698 0.837298 0.515843 0.0448103
0-9760000 0 9760000 0.967648 0.0393 -0.283838 -0.245401 -0.440366
0-9780000 0 9780000 0.855378 0.0767 0.510399 0.829039 -0.169628
0-9800000 0 9800000 0.837786 0.0878 0.79679 0.379861 0.206235
0-9840000 0 9840000 0.900202 0.0261 1.05403 0.273564 0.609031
0-9860000 0 9860000 0.760797 0.0895 0.668391 0.932505 0.27758
0-9880000 0 9880000 0.838178 0.0753 0.539478 0.572945 0.029882
0-9900000 0 9900000 0.965983 0.1071 0.335792 0.752481 -0.284217
0-9920000 0 9920000 0.707063 0.0597 1.12372 0.00137935 -0.146086
0-9940000 0 9940000 0.939179 0.0395 0.293112 0.41535 0.0618229
0-9960000 0 9960000 0.977957 0.0365 1.01895 0.939085 0.644416
0-9980000 0 9980000 0.590351 0.115 0.719127 -0.0317224 0.161721
0-10000000 0 10000000 0.642888 0.1056 1.30154 0.592207 -0.129169
0-10020000 0 10020000 0.941879 0.0373 1.06083 0.956662 0.033001
0-10040000 0 10040000 0.862978 0.0569 1.17714 1.01343 0.203977
0-10060000 0 10060000 1.04909 0.0784 0.356836 1.69086 0.0464446
0-10080000 0 10080000 0.563077 0.0583 1.16474 0.546151 0.881598
0-10100000 0 10100000 0.702184 0.0807 0.566322 0.906277 0.144924
0-10120000 0 10120000 1.01346 0.0391 0.516967 1.2757 0.223108
0-10160000 0 10160000 1.00402 0.0582 0.455488 0.893605 0.278091
0-10180000 0 10180000 0.718467 0.1007 0.964351 0.12548 0.617875
0-10200000 0 10200000 0.743439 0.0785 0.709 0.154695 0.252279
0-10220000 0 10220000 0.829361 0.1539 -0.037792 -0.227036 -0.4352
0-10240000 0 10240000 0.789516 0.071 0.334428 0.328353 0.172023
0-10280000 0 10280000 0.856525 0.041 0.194217 0.258064 -0.0911135
0-10300000 0 10300000 0.90155 0.0243 -0.0669565 0.634378 0.0798022
0-10320000 0 10320000 0.746624 0.0475 0.171613 0.532784 0.210613
0-10340000 0 10340000 0.827138 0.0452 0.0305667 0.322665 0.241634
0-10360000 0 10360000 0.796716 0.0434 0.24959 0.199872 0.355802
0-10380000 0 10380000 1.04498 0.0457 0.0972797 0.472802 -0.287653
0-10400000 0 10400000 1.04623 0.0579 0.0590238 1.27563 -0.328276
0-10420000 0 10420000 1.19268 0.0602 0.576649 0.946831 -0.250873
0-10440000 0 10440000 1.00568 0.0448 0.442403 0.783163 -0.142789
0-10480000 0 10480000 0.814159 0.0227 -0.0352527 0.196021 -0.290663
0-10500000 0 10500000 1.19002 0.0278 -0.122027 -0.109013 -0.0142484
0-10520000 0 10520000 0.882484 0.0172 0.345726 -0.205744 -0.566539
0-10540000 0 10540000 1.04986 0.0237 0.16868 0.589749 0.0421174
0-10560000 0 10560000 0.923016 0.022 0.622136 0.569374 0.0627846
0-10580000 0 10580000 0.943108 0.033 0.377637 0.632702 0.365221
0-10600000 0 10600000 0.884506 0.0771 0.226528 -0.123584 -0.445647
0-10620000 0 10620000 0.816717 0.0202 0.10254 -0.470048 -0.281725
0-10640000 0 10640000 0.771488 0.0291 0.256738 -0.294911 -0.0302073
0-10660000 0 10660000 0.982358 0.0635 0.245579 0.626161 0.444409
0-10680000 0 10680000 0.860238 0.0783 0.416617 0.349642 -0.170334
0-10700000 0 10700000 0.863162 0.0382 -0.0322992 0.362179 -0.00488268
0-10720000 0 10720000 0.924429 0.0384 -0.346232 0.80886 0.390319
0-10740000 0 10740000 0.857255 0.0606 0.0322625 0.77464 0.17133
0-10760000 0 10760000 0.867197 0.0389 -0.232663 0.585583 0.188712
0-10780000 0 10780000 0.883523 0.061 0.0195534 0.07611 -0.0814195
0-10800000 0 10800000 0.824188 0.0706 0.248381 0.614129 0.347619
0-10820000 0 10820000 1.04583 0.0154 -0.53258 0.632854 -0.337008
0-10840000 0 10840000 0.945725 0.0368 -0.41937 1.18882 0.412022
0-10860000 0 10860000 1.13663 0.0236 -0.118053 0.0592431 -0.58844
0-10880000 0 10880000 0.975169 0.0404 -0.138286 0.811805 0.02146
0-10900000 0 10900000 0.900077 0.0587 0.170424 0.545127 0.268161
0-10920000 0 10920000 0.991031 0.054 -0.0210992 0.864406 -0.431314
0-10940000 0 10940000 0.945718 0.0404 0.182576 1.17671 0.189569
0-10960000 0 10960000 0.868539 0.0519 0.0207104 0.668596 0.203581
0-10980000 0 10980000 0.951669 0.0642 0.0545342 1.06381 0.423661
0-11000000 0 11000000 0.769438 0.0513 0.537612 0.442033 0.59467
0-11020000 0 11020000 0.817047 0.0585 0.412067 0.786993 0.365052
0-11040000 0 11040000 0.738046 0.0785 0.681747 0.640659 0.613423
0-11060000 0 11060000 0.783931 0.0678 0.417943 1.08579 0.337028
0-11080000 0 11080000 1.11011 0.0267 0.220149 -0.0850109 -0.315354
0-11100000 0 11100000 0.806303 0.0515 0.323327 1.44406 0.750512
0-11120000 0 11120000 0.804844 0.0584 0.346642 0.961638 0.384922
0-11140000 0 11140000 0.835956 0.0637 0.329443 0.872277 0.674508
0-11160000 0 11160000 0.823818 0.0415 0.292991 0.771041 0.427746
0-11180000 0 11180000 0.826361 0.0603 0.364309 0.962195 0.537523
0-11200000 0 11200000 0.843802 0.0498 0.372846 1.07143 0.689989
0-11220000 0 11220000 0.801105 0.0472 0.343375 0.501491 0.479021
0-11240000 0 11240000 0.77062 0.041 0.466367 0.444702 0.558307
0-11260000 0 11260000 0.729609 0.0518 0.967894 1.01208 1.08776
0-11280000 0 11280000 0.764544 0.0447 0.443916 0.206452 0.159344
0-11300000 0 11300000 0.820988 0.0736 0.379246 0.774598 0.480421
0-11320000 0 11320000 0.834859 0.0486 0.299218 1.16431 0.653295
0-11340000 0 11340000 0.904952 0.0645 0.167988 1.33703 0.876947
0-11360000 0 11360000 0.918382 0.0439 0.242725 0.982453 0.410804
0-11380000 0 11380000 0.894354 0.0516 0.247924 0.909241 0.517918
0-11400000 0 11400000 0.71803 0.068 0.533851 0.901012 0.367879
0-11420000 0 11420000 0.885143 0.052 0.195245 0.70287 0.372804
0-11440000 0 11440000 0.882556 0.0442 0.198867 1.05171 0.470362
0-11460000 0 11460000 0.92265 0.063 0.233817 1.03564 0.469007
0-11480000 0 11480000 0.601733 0.112 0.785716 1.54058 0.706786
0-11500000 0 11500000 0.671296 0.0908 0.672802 1.35765 0.837387
0-11520000 0 11520000 0.731121 0.0759 0.564989 0.767216 0.17168
0-11540000 0 11540000 0.587908 0.1011 0.929085 0.486402 0.690761
0-11560000 0 11560000 0.622534 0.1193 0.864345 1.04731 0.749948
0-11580000 0 11580000 0.714493 0.074 0.607098 0.654913 0.339608
0-11600000 0 11600000 0.624627 0.1071 1.18059 0.0697884 0.57487
0-11620000 0 11620000 0.66118 0.0667 0.78954 0.451896 0.643493
0-11640000 0 11640000 0.417437 0.1515 1.69693 -0.080862 0.76149
0-11660000 0 11660000 0.298723 0.2254 1.71457 -1.68191 -0.156027
0-11680000 0 11680000 0.290794 0.2295 2.36068 -1.56838 -0.0577035
0-11700000 0 11700000 0.393418 0.1559 1.58676 -0.428718 0.0701452
0-11720000 0 11720000 0.291153 0.2013 1.79367 -0.889517 0.160242
0-11740000 0 11740000 0.659893 0.0996 0.892554 0.675566 0.679723
0-11760000 0 11760000 0.607646 0.0948 1.11644 0.870015 0.551763
0-11780000 0 11780000 0.770119 0.0894 0.602152 1.22466 0.58267
0-11800000 0 11800000 0.568373 0.0821 1.13788 0.85961 0.642969
0-11820000 0 11820000 0.744976 0.0597 0.612321 0.890584 0.515648
0-11840000 0 11840000 0.675802 0.0742 1.09951 0.838234 0.589308
0-11860000 0 11860000 0.539115 0.1051 1.52098 -0.383834 0.325359
0-11880000 0 11880000 0.622253 0.079 1.09716 0.836857 0.348113
0-11900000 0 11900000 0.629885 0.0916 0.525949 1.42922 0.6378
0-11920000 0 11920000 0.671569 0.0872 0.665724 1.41467 1.11884
0-11940000 0 11940000 0.708586 0.0624 0.528841 1.46398 0.749715
0-11960000 0 11960000 0.529353 0.1089 1.20256 0.571342 0.565174
0-11980000 0 11980000 0.578813 0.1066 1.08602 0.476144 0.705578
0-12000000 0 12000000 0.691647 0.0853 0.614703 0.845999 0.579597
0-12020000 0 12020000 0.980846 0.017 0.214156 0.0710474 -0.310308
0-12040000 0 12040000 0.675476 0.0644 0.488081 0.291322 0.371804
0-12060000 0 12060000 0.74062 0.0995 0.592489 -0.163558 0.545333
0-12080000 0 12080000 0.727206 0.0888 0.543644 0.196589 0.198349
0-12100000 0 12100000 0.741504 0.1124 0.498701 1.01938 0.446079
0-12120000 0 12120000 0.788533 0.1184 0.0964792 2.08602 0.478235
0-12140000 0 12140000 0.738606 0.0867 0.429223 1.17166 0.535565
0-12160000 0 12160000 0.693461 0.0698 0.410242 0.783899 -0.0689568
0-12180000 0 12180000 0.784863 0.0477 0.456661 0.804909 0.443105
0-12200000 0 12200000 0.867284 0.0523 0.26453 1.7671 0.60481
0-12220000 0 12220000 0.845681 0.0338 0.268175 0.430513 0.202642
0-12240000 0 12240000 0.725869 0.0418 0.310933 0.779317 -0.418285
0-12260000 0 12260000 0.817388 0.0285 0.269718 0.871389 -0.163193
0-12280000 0 12280000 0.817786 0.0662 0.299088 0.314215 -0.262189
0-12300000 0 12300000 0.839113 0.0878 0.215941 0.787708 -0.00459169
0-12320000 0 12320000 0.679511 0.0799 0.545412 1.34996 0.320139
0-12340000 0 12340000 0.904723 0.0637 0.0732203 0.50199 -0.0701428
0-12360000 0 12360000 0.620958 0.059 0.609048 1.7031 0.645939
0-12380000 0 12380000 0.671032 0.0662 0.622171 0.98334 0.740477
0-12400000 0 12400000 0.710932 0.082 0.523095 1.12818 0.603409
0-12420000 0 12420000 0.607559 0.084 0.87702 0.483589 0.362636
0-12440000 0 12440000 0.524976 0.105 1.03821 0.745959 0.809476
0-12460000 0 12460000 0.53383 0.1023 1.13419 0.968858 0.802691
0-12480000 0 12480000 0.504176 0.1171 1.13163 0.955417 0.593812
0-12500000 0 12500000 0.47911 0.1283 1.2013 0.253954 0.400028
0-12520000 0 12520000 0.478708 0.1142 2.23555 0.0732002 0.261455
0-12540000 0 12540000 0.440168 0.1038 2.95856 -0.219809 0.546359
0-12560000 0 12560000 0.437206 0.1371 2.81429 -0.853697 0.128302
0-12580000 0 12580000 0.370274 0.1409 3.08403 -0.361297 0.465142
0-12600000 0 12600000 0.269161 0.1679 2.68414 -0.330196 0.11411
0-12620000 0 12620000 0.322837 0.1749 2.21138 -0.678645 0.157687
0-12640000 0 12640000 0.735601 0.121 0.68377 0.880337 0.640017
0-12660000 0 12660000 0.59783 0.1204 0.818746 0.733968 0.556267
0-12680000 0 12680000 0.631868 0.0872 1.0647 -0.0830128 0.213008
0-12700000 0 12700000 0.620515 0.0888 0.792314 0.251119 0.290264
0-12720000 0 12720000 0.502976 0.0862 1.85233 -0.234804 0.496887
0-12740000 0 12740000 0.50853 0.1329 1.47555 -0.399538 0.213587
0-12760000 0 12760000 0.56601 0.0993 1.47429 -0.10041 0.116255
0-12780000 0 12780000 0.541886 0.0853 0.981197 0.130399 0.333411
0-12800000 0 12800000 0.77352 0.0752 0.453921 0.841779 0.487488
0-12820000 0 12820000 0.725879 0.0714 0.464929 0.675133 0.545779
0-12840000 0 12840000 0.724984 0.0876 0.558177 0.862409 0.504555
0-12860000 0 12860000 0.853091 0.0656 0.253983 1.05204 0.498564
0-12880000 0 12880000 0.814652 0.0883 0.347006 1.13283 0.419942
0-12900000 0 12900000 1.01231 0.0617 0.12337 1.29693 0.190315
0-12920000 0 12920000 1.00536 0.0294 0.14993 0.3374 -0.329919
0-12940000 0 12940000 0.916087 0.0482 0.153512 0.957484 -0.0797691
0-12960000 0 12960000 0.730392 0.0666 0.535665 0.352474 0.350814
0-12980000 0 12980000 0.7199 0.076 0.625037 0.123334 0.408412
0-13000000 0 13000000 0.747174 0.0789 0.433934 0.828065 0.640368
0-13020000 0 13020000 0.702501 0.0788 0.677066 0.604454 0.781558
0-13040000 0 13040000 0.839479 0.0812 0.267527 0.184385 0.443472
0-13060000 0 13060000 0.777145 0.0599 0.336029 0.414707 0.702638
0-13080000 0 13080000 0.835602 0.074 0.329485 0.658864 0.545191
0-13100000 0 13100000 0.963882 0.0429 0.184604 0.712369 0.360524
0-13120000 0 13120000 0.844084 0.0748 0.272559 1.02548 0.572984
0-13140000 0 13140000 0.893365 0.0821 0.147494 0.538769 0.298266
0-13160000 0 13160000 0.885653 0.0524 0.250803 1.06468 0.460658
0-13180000 0 13180000 0.892027 0.0506 0.281118 0.79309 0.589616
0-13200000 0 13200000 0.883929 0.039 0.293659 0.634399 0.570821
0-13220000 0 13220000 0.944067 0.0883 0.0384018 0.735637 0.339117
0-13240000 0 13240000 1.08872 0.0364 0.0970725 0.926754 0.297177
0-13260000 0 13260000 0.936899 0.0574 0.0515382 0.731732 0.375248
0-13280000 0 13280000 0.790723 0.0818 0.467766 0.748022 0.395736
0-13300000 0 13300000 0.823183 0.0511 0.213047 0.489132 0.160959
0-13320000 0 13320000 0.826739 0.0382 0.173529 0.64871 0.619708
0-13340000 0 13340000 1.04919 0.0479 0.13285 1.11101 0.270989
0-13360000 0 13360000 0.991228 0.0427 0.112856 1.06441 0.335132
0-13380000 0 13380000 1.0196 0.0546 0.100286 0.477088 -0.175184
0-13400000 0 13400000 1.01083 0.0594 -0.100695 0.463298 0.116761
0-13420000 0 13420000 0.816896 0.0506 0.357411 0.280556 0.340842
0-13440000 0 13440000 0.763986 0.0391 0.500544 0.765564 0.362426
0-13460000 0 13460000 0.870511 0.0398 0.24061 0.854804 0.321455
0-13480000 0 13480000 0.784167 0.0595 0.245048 0.136044 -0.156126
0-13500000 0 13500000 0.956505 0.0611 0.0563187 0.528825 0.186079
0-13520000 0 13520000 0.898359 0.0335 0.259956 0.517678 0.391282
0-13540000 0 13540000 0.791121 0.0595 0.453003 0.501941 0.442787
0-13560000 0 13560000 0.980607 0.0311 0.153941 0.204981 0.0256023
0-13580000 0 13580000 0.883829 0.0654 0.248145 0.493569 0.464323
0-13600000 0 13600000 0.934252 0.0828 0.0893083 0.874947 0.223272
0-13620000 0 13620000 0.800584 0.0986 0.322537 0.0857228 0.231484
0-13640000 0 13640000 0.644637 0.084 0.765094 0.27628 0.407891
0-13660000 0 13660000 0.57963 0.1061 0.755091 0.153278 0.446697
0-13680000 0 13680000 0.841455 0.0511 0.307427 0.80632 0.501746
0-13700000 0 13700000 0.919666 0.0349 0.227962 0.638227 0.478885
0-13740000 0 13740000 0.712477 0.055 0.339126 -1.03454 -0.44346
0-13760000 0 13760000 0.663191 0.1311 0.585424 -0.103039 -0.386063
0-13780000 0 13780000 0.576808 0.0681 0.685077 -0.0910352 0.455424
0-13800000 0 13800000 0.795703 0.0507 0.421828 0.182428 0.238816
0-13820000 0 13820000 0.83424 0.0694 0.409138 0.638857 0.489626
0-13840000 0 13840000 0.767655 0.0843 0.620926 0.516869 0.612821
0-13860000 0 13860000 0.85612 0.0464 0.555246 0.927249 0.59886
0-13880000 0 13880000 0.846213 0.0489 0.629628 -0.0129095 0.179863
0-13900000 0 13900000 0.814854 0.0397 0.35128 0.364832 0.640676
0-13920000 0 13920000 0.919378 0.0567 0.162426 0.749261 0.479341
0-13940000 0 13940000 0.928652 0.0513 0.163963 0.575599 0.384897
0-13960000 0 13960000 0.92393 0.0495 0.163871 0.775381 0.267389
0-13980000 0 13980000 0.787122 0.0662 0.285731 0.53855 0.40619
0-14000000 0 14000000 0.857246 0.0681 0.41424 1.2595 0.579399
0-14020000 0 14020000 0.929642 0.0497 0.123813 0.903474 0.297245
0-14040000 0 14040000 0.882151 0.0518 0.271002 1.27972 0.483401
0-14060000 0 14060000 0.81295 0.0731 0.453419 1.41552 0.483118
0-14080000 0 14080000 0.735768 0.0634 0.412748 0.960617 0.523954
0-14100000 0 14100000 0.822776 0.0503 0.505869 0.943204 0.561644
0-14120000 0 14120000 0.877508 0.0545 0.288761 0.747336 0.565052
0-14140000 0 14140000 0.75277 0.0892 0.609681 1.04915 0.068301
0-14160000 0 14160000 0.798763 0.1012 0.489384 1.52274 0.346098
0-14180000 0 14180000 0.677686 0.0765 0.661227 1.51061 0.251699
0-14200000 0 14200000 0.908433 0.0896 0.210809 1.88954 0.674686
0-14220000 0 14220000 0.815358 0.0527 0.361373 1.18877 0.525306
0-14240000 0 14240000 0.817318 0.0598 0.387318 0.645879 0.390285
0-14260000 0 14260000 0.725595 0.0709 0.54606 0.688174 0.44114
0-14280000 0 14280000 0.637779 0.0885 0.66969 0.978203 0.346446
0-14300000 0 14300000 0.732836 0.0527 0.514007 0.375669 0.191416
0-14320000 0 14320000 0.718389 0.0673 0.761663 0.564253 0.415796
0-14340000 0 14340000 0.768917 0.056 0.632984 0.453526 0.134643
0-14360000 0 14360000 0.743856 0.0447 0.71493 0.45538 0.341284
0-14380000 0 14380000 0.926943 0.0391 0.372211 -0.0503985 -0.592527
0-14400000 0 14400000 0.580994 0.0742 0.846469 -0.085028 0.143537
0-14420000 0 14420000 1.26568 0.0442 -0.220741 -0.00711362 -0.381069
0-14440000 0 14440000 0.825223 0.0727 0.242538 -0.0966293 -0.533832
0-14460000 0 14460000 1.00547 0.0349 -0.0269238 -0.319796 -0.501631
0-14480000 0 14480000 0.777239 0.0615 0.400337 -0.440366 -0.372007
0-14500000 0 14500000 0.375664 0.0501 0.362524 -0.0975812 -0.511997
0-14520000 0 14520000 0.788932 0.0551 0.599194 -0.0225981 -0.214787
0-14540000 0 14540000 0.83567 0.052 0.419923 -0.0994697 -0.149791
0-14560000 0 14560000 0.889788 0.0275 0.443871 0.84214 0.162889
0-14580000 0 14580000 0.787157 0.0585 0.346314 0.259975 0.332491
0-14600000 0 14600000 0.659203 0.0765 0.702972 0.330355 0.662263
0-14620000 0 14620000 0.79358 0.0609 0.530714 0.0627389 -0.0164501
0-14640000 0 14640000 0.758583 0.0736 0.599356 -0.0547959 0.209035
0-14660000 0 14660000 0.866425 0.0588 0.570431 0.0194825 -0.000398815
0-14680000 0 14680000 0.7197 0.1003 0.628164 0.163206 0.099364
0-14700000 0 14700000 0.623318 0.0923 0.957809 -0.0250417 0.532723
0-14720000 0 14720000 0.621011 0.0739 0.696732 -0.321261 0.336623
0-14740000 0 14740000 0.640014 0.102 0.890802 0.301797 0.434237
0-14760000 0 14760000 0.692359 0.1012 0.759273 0.770148 0.562732
0-14780000 0 14780000 0.590207 0.0949 0.888398 0.337138 0.545301
0-14800000 0 14800000 0.636607 0.0984 0.766178 0.337704 0.500887
0-14820000 0 14820000 0.726841 0.0893 0.536957 1.10265 0.579135
0-14840000 0 14840000 0.693197 0.0765 0.70499 0.518735 0.522678
0-14860000 0 14860000 0.606753 0.108 0.907296 0.928126 0.538028
0-14880000 0 14880000 0.715463 0.0907 0.523109 1.49088 0.498293
0-14900000 0 14900000 0.824211 0.052 0.408189 0.342931 -0.0810454
0-14920000 0 14920000 0.801527 0.0729 0.298186 0.871943 0.450394
0-14940000 0 14940000 0.83112 0.0651 0.441156 1.02346 0.79942
0-14960000 0 14960000 0.757075 0.0801 0.538624 1.44215 0.804799
0-14980000 0 14980000 0.718986 0.0827 0.702652 1.28837 0.535596
0-15000000 0 15000000 0.486842 0.1247 1.06829 0.738374 0.883834
0-15020000 0 15020000 0.618112 0.1121 0.687081 0.196959 0.411698
0-15040000 0 15040000 0.722585 0.0876 0.692864 1.05572 0.720077
0-15060000 0 15060000 0.50568 0.1212 1.2259 0.847085 0.737482
0-15080000 0 15080000 0.555591 0.0909 1.06476 0.867503 0.657842
0-15100000 0 15100000 0.759279 0.0716 0.404249 1.35019 0.367447
0-15120000 0 15120000 0.724802 0.0748 0.465425 1.08737 0.544035
0-15140000 0 15140000 0.808737 0.0528 0.289456 0.998902 0.410287
0-15160000 0 15160000 0.771048 0.0559 0.520312 1.19714 0.651432
0-15180000 0 15180000 0.69644 0.0744 0.486819 1.42689 0.626474
0-15200000 0 15200000 0.784283 0.062 0.372247 1.6065 0.801439
0-15220000 0 15220000 0.723052 0.0579 0.601322 1.72519 0.620813
0-15240000 0 15240000 0.809395 0.0627 0.311848 0.196139 0.139585
0-15260000 0 15260000 0.832339 0.0413 0.328694 1.19052 0.4927
0-15280000 0 15280000 0.770449 0.0766 0.39151 0.801274 0.872985
0-15300000 0 15300000 0.73894 0.0836 0.38293 0.388655 0.233301
0-15320000 0 15320000 0.80277 0.0815 0.423393 0.180697 0.134741
0-15340000 0 15340000 0.903369 0.0531 0.233227 0.287539 0.0017361
0-15360000 0 15360000 1.06728 0.076 -0.178147 0.110018 -0.539659
0-15380000 0 15380000 0.861012 0.0961 0.124187 0.427333 -0.020501
0-15400000 0 15400000 1.2766 0.0434 -0.615367 -0.069393 -0.725561
0-15420000 0 15420000 0.914671 0.0348 -0.245779 -0.447844 -0.569713
0-15440000 0 15440000 1.21995 0.0081 -0.618149 0.899984 0.477309
0-15460000 0 15460000 0.913277 0.0748 -0.162855 0.853247 -0.0613859
0-15480000 0 15480000 0.983406 0.0234 -0.142548 0.450399 -0.0158057
0-15500000 0 15500000 0.736923 0.0521 0.117011 -0.0954798 1.04467
0-15520000 0 15520000 0.8328 0.0151 -0.168922 0.363508 0.607401
0-15540000 0 15540000 1.20078 0.0162 -0.347243 0.0350339 0.00115454
0-15560000 0 15560000 0.949486 0.0699 -0.0166845 0.192281 0.0354749
0-15580000 0 15580000 0.78115 0.057 0.334048 0.738636 0.538669
0-15600000 0 15600000 0.70911 0.0697 0.509757 0.1314 0.285789
0-15620000 0 15620000 0.687472 0.0889 0.272336 -0.650759 -0.480902
0-15640000 0 15640000 0.790901 0.0324 0.236268 -0.273685 -0.474479
0-15660000 0 15660000 0.903855 0.05 0.0992755 -0.135475 -0.0850795
0-15680000 0 15680000 0.924651 0.058 0.218884 -0.300242 -0.300296
0-15700000 0 15700000 0.992765 0.0992 0.145468 -0.10433 -0.0768929
0-15720000 0 15720000 0.853466 0.0537 0.432282 0.0566968 0.386741
0-15740000 0 15740000 0.771585 0.0413 0.461962 0.273897 0.39703
0-15760000 0 15760000 0.83995 0.0844 0.25873 0.11922 0.30562
0-15780000 0 15780000 0.722758 0.1304 0.45931 -0.157689 0.493358
0-15800000 0 15800000 0.621542 0.0957 0.73721 -0.56086 0.240055
0-15820000 0 15820000 0.882027 0.0612 0.273996 0.538237 0.328207
0-15840000 0 15840000 0.788646 0.0859 0.36726 0.456729 0.249912
0-15860000 0 15860000 0.859669 0.0695 0.253767 0.753632 0.229005
0-15880000 0 15880000 0.995303 0.0809 0.269126 0.386392 0.187506
0-15900000 0 15900000 0.576097 0.1003 0.478342 -0.52963 -0.091793
0-15920000 0 15920000 0.825126 0.067 0.497837 -0.354708 -0.318071
0-15940000 0 15940000 0.756574 0.0825 0.352098 0.479653 0.481043
0-15960000 0 15960000 0.982143 0.0494 0.3479 0.133881 -0.136452
0-15980000 0 15980000 0.922514 0.0609 0.230734 0.155967 -0.107651
0-16000000 0 16000000 0.848144 0.0619 0.471599 0.389156 0.447029
0-16020000 0 16020000 0.689252 0.0553 0.408739 0.0247701 0.110538
0-16040000 0 16040000 0.831342 0.0681 0.423699 -0.0558868 -0.531107
0-16060000 0 16060000 0.932584 0.0455 0.166678 0.180921 -0.179742
0-16080000 0 16080000 0.766393 0.0448 0.411869 -0.479041 -0.866023
0-16100000 0 16100000 0.777294 0.0307 0.516291 -0.228851 -0.468295
0-16120000 0 16120000 0.874751 0.0371 0.24164 -0.0637666 -0.651668
0-16140000 0 16140000 0.776912 0.0646 0.582824 0.867117 0.25505
0-16160000 0 16160000 0.765723 0.0726 0.674632 0.703792 0.339818
0-16180000 0 16180000 0.902903 0.0363 0.252025 -0.340782 -0.510978
0-16200000 0 16200000 0.570481 0.0969 1.13934 -0.831613 -0.374261
0-16220000 0 16220000 0.560931 0.0889 0.911404 -0.764764 0.188601
0-16240000 0 16240000 0.690593 0.0808 0.682612 -0.374515 0.18507
0-16260000 0 16260000 0.652832 0.0793 0.6685 -0.821835 -0.0377829
0-16280000 0 16280000 0.525515 0.1178 1.14747 -0.925683 0.409724
0-16300000 0 16300000 0.52574 0.1051 1.4874 -0.875575 0.231189
0-16320000 0 16320000 0.618202 0.0757 0.848022 -0.355416 0.135391
0-16340000 0 16340000 0.752987 0.0913 0.567113 0.357952 0.42739
0-16360000 0 16360000 0.523795 0.0911 1.08025 0.221872 0.8857
0-16380000 0 16380000 0.820392 0.0504 0.370163 0.288435 0.20617
0-16400000 0 16400000 0.82934 0.0463 0.332017 0.605407 0.152782
0-16420000 0 16420000 0.787526 0.059 0.510302 0.142722 0.293041
0-16440000 0 16440000 0.719178 0.0618 0.633404 0.239166 0.384257
0-16460000 0 16460000 0.563833 0.0898 1.11828 0.0567955 0.536834
0-16480000 0 16480000 0.523927 0.1323 1.23845 -0.242683 0.853114
0-16500000 0 16500000 0.643771 0.0907 0.835217 0.207166 0.63313
0-16520000 0 16520000 0.705397 0.0768 0.409547 0.499 0.449265
0-16540000 0 16540000 0.66645 0.0718 0.809122 0.284204 0.599262
0-16560000 0 16560000 0.706018 0.0691 0.359844 0.704701 0.482667
0-16580000 0 16580000 0.76133 0.0683 0.368353 0.603978 0.675004
0-16600000 0 16600000 0.937715 0.0445 0.0794669 0.49395 -0.063728
0-16620000 0 16620000 0.661959 0.0591 0.685564 0.728316 0.838066
0-16640000 0 16640000 0.722952 0.0536 0.60108 0.978709 0.413842
0-16660000 0 16660000 0.773264 0.0566 0.411306 0.573766 0.49093
0-16680000 0 16680000 0.806861 0.0701 0.420533 0.76175 0.557584
0-16700000 0 16700000 0.905781 0.0585 0.0308143 0.828287 0.187291
0-16720000 0 16720000 1.15689 0.0148 0.0846577 1.00067 0.205248
0-16740000 0 16740000 0.968085 0.0302 0.151021 0.541114 0.538724
0-16760000 0 16760000 0.853263 0.0865 0.361715 0.966969 1.16227
0-16780000 0 16780000 0.735234 0.0753 0.638779 -0.111631 0.401338
0-16800000 0 16800000 0.860279 0.1075 0.244443 0.315551 -0.410688
0-16820000 0 16820000 0.967972 0.0441 0.0974771 0.118605 -0.338071
0-16840000 0 16840000 0.709664 0.0404 0.405968 -0.204964 -0.183408
0-16860000 0 16860000 0.879982 0.0484 0.251356 -0.120054 -0.340276
0-16880000 0 16880000 0.64948 0.1343 0.455999 -0.4414 -0.21842
0-16900000 0 16900000 0.892077 0.068 0.0735374 -0.160584 -0.0961278
0-16920000 0 16920000 0.895659 0.0263 0.284568 0.109651 0.12052
0-16940000 0 16940000 0.807493 0.0348 0.232979 0.246816 0.299355
0-16960000 0 16960000 0.911416 0.0427 0.0769194 0.125289 -0.385829
0-16980000 0 16980000 0.543293 0.0416 0.69817 -0.634881 -0.664076
0-17000000 0 17000000 0.985262 -0.0038 0.209643 -0.279658 -0.956038
0-17040000 0 17040000 0.740198 0.0347 0.204406 0.308334 0.236492
0-17060000 0 17060000 0.818972 0.0514 0.0552433 0.399228 0.00954772
0-17080000 0 17080000 0.681756 0.0727 0.892258 0.171359 0.575561
0-17100000 0 17100000 0.667704 0.0659 0.905364 0.560185 0.460772
0-17120000 0 17120000 0.651467 0.0481 0.968718 0.234683 0.284716
0-17140000 0 17140000 0.770841 0.0696 0.531321 0.31207 0.174824
0-17160000 0 17160000 0.572423 0.0722 1.21377 0.182525 0.573531
0-17180000 0 17180000 0.652525 0.0576 0.671661 0.227837 0.631744
0-17200000 0 17200000 0.718618 0.1042 0.469296 0.327538 0.594662
0-17220000 0 17220000 0.678235 0.0522 0.555661 -0.253734 -0.451718
0-17240000 0 17240000 0.69901 0.0792 0.62306 -0.323851 0.0428922
0-17260000 0 17260000 0.844944 0.0659 0.12865 -0.368511 -0.394992
0-17280000 0 17280000 0.875272 0.0679 0.207349 0.40442 0.492659
0-17300000 0 17300000 0.955965 0.0357 0.142153 0.490081 0.207392
0-17320000 0 17320000 0.810486 0.0434 0.293019 0.539441 0.723212
0-17340000 0 17340000 0.836898 0.0388 0.314774 0.267769 0.555996
0-17360000 0 17360000 0.905773 0.0485 0.143501 0.6089 0.469233
0-17380000 0 17380000 0.83102 0.0726 0.223516 0.482518 0.668871
0-17400000 0 17400000 0.733537 0.0538 0.312282 0.45207 0.676847
0-17420000 0 17420000 0.737672 0.0605 0.446101 0.839332 0.650744
0-17440000 0 17440000 0.791144 0.0672 0.335441 0.798736 0.647995
0-17460000 0 17460000 0.79347 0.0627 0.278731 0.406627 0.451161
0-17480000 0 17480000 0.897982 0.044 0.132952 0.507096 0.313394
0-17500000 0 17500000 0.774974 0.0676 0.370145 0.277385 0.670493
0-17520000 0 17520000 0.742254 0.0772 0.523006 0.45514 0.723392
0-17540000 0 17540000 0.822826 0.0674 0.322696 0.0693616 0.581565
0-17560000 0 17560000 1.03425 0.0809 0.0410484 0.228919 0.0865581
0-17580000 0 17580000 0.863913 0.0788 0.167119 0.112665 0.291949
0-17600000 0 17600000 0.969104 0.0391 -0.0806141 0.232681 0.217134
0-17620000 0 17620000 0.948398 0.0612 0.0615752 0.455551 0.0699655
0-17640000 0 17640000 0.857143 0.0468 0.31656 0.63318 0.829892
0-17660000 0 17660000 0.818824 0.0539 0.297107 0.322119 0.278471
0-17680000 0 17680000 0.857201 0.0543 0.133315 0.326438 0.160883
0-17700000 0 17700000 0.836488 0.0483 0.175515 0.282887 0.0146169
0-17720000 0 17720000 0.894213 0.0372 0.39358 0.791118 0.359287
0-17740000 0 17740000 0.760542 0.0434 0.301318 -0.125441 0.0160709
0-17760000 0 17760000 0.860602 0.0496 0.270316 0.634659 0.480364
0-17780000 0 17780000 0.879754 0.0236 0.25534 0.419497 0.24073
0-17800000 0 17800000 0.874144 0.0478 0.250673 0.423204 0.384073
0-17820000 0 17820000 0.941805 0.0532 0.0872372 0.197189 0.281403
0-17840000 0 17840000 0.805644 0.0876 0.755125 0.0696559 0.26404
0-17860000 0 17860000 0.657841 0.0775 0.70934 0.194949 0.504069
0-17880000 0 17880000 0.782258 0.0505 0.447895 0.58714 0.395643
0-17900000 0 17900000 0.76899 0.0746 0.631582 -0.118329 0.132543
0-17920000 0 17920000 0.83351 0.0449 0.189358 0.935954 0.343783
0-17940000 0 17940000 0.80475 0.0377 0.259852 0.827556 0.441907
0-17960000 0 17960000 0.748089 0.0541 0.515907 1.06487 0.752977
0-17980000 0 17980000 0.739731 0.0556 0.372755 1.34229 0.290895
0-18000000 0 18000000 0.767014 0.052 0.407365 1.17629 0.481582
0-18020000 0 18020000 0.729131 0.0884 0.420215 0.776119 0.341983
0-18040000 0 18040000 0.694494 0.0703 0.602836 0.0643479 0.338369
0-18060000 0 18060000 0.767245 0.0629 0.431168 0.0807892 0.351274
0-18080000 0 18080000 0.766084 0.0546 0.460215 0.255653 0.311047
0-18100000 0 18100000 0.829772 0.0556 0.471573 0.528802 0.454105
0-18120000 0 18120000 0.721627 0.0704 0.504283 0.749096 0.397912
0-18140000 0 18140000 0.971282 0.0281 0.330918 0.280648 -0.255148
0-18160000 0 18160000 0.823207 0.0488 -0.325201 0.502517 0.00645785
0-18260000 0 18260000 1.37037 0.0516 -0.407299 -0.669623 -1.43358
0-18660000 0 18660000 0.766857 0.0825 0.302089 0.352741 0.418734
0-18680000 0 18680000 0.869705 0.038 0.168198 0.236167 -0.548502
0-18700000 0 18700000 1.05702 0.0408 0.0146216 -0.592429 -1.02009
0-18740000 0 18740000 1.22181 0.0408 -0.236519 -0.167287 -0.827481
0-18760000 0 18760000 1.1875 0.0645 -0.549576 0.569914 -0.372286
0-18780000 0 18780000 1.13604 0.0338 0.132132 0.806754 0.124422
0-18800000 0 18800000 0.860649 0.0217 0.152283 0.662859 0.14578
0-18820000 0 18820000 1.02617 0.0523 -0.212329 -0.107487 -0.30827
0-18840000 0 18840000 0.913043 0.0731 -0.247659 0.457597 -0.423619
0-18860000 0 18860000 0.976876 0.0543 0.0383095 0.55652 -0.305337
0-18880000 0 18880000 0.930286 0.0495 0.0715411 0.943705 0.355174
0-18900000 0 18900000 0.848418 0.0804 0.235682 1.63782 1.00184
0-18920000 0 18920000 0.758309 0.0757 0.4547 1.48835 0.717534
0-18940000 0 18940000 0.827201 0.0846 0.608339 1.32561 0.89604
0-18960000 0 18960000 0.728022 0.0652 0.615616 2.33288 0.885078
0-18980000 0 18980000 0.77426 0.0605 0.261183 1.03707 0.473284
0-19000000 0 19000000 0.850973 0.0415 0.269494 0.816356 0.0477768
0-19020000 0 19020000 1.07205 0.032 0.027662 1.31407 -0.00265554
0-19040000 0 19040000 0.866227 0.051 0.247862 1.2466 0.624238
0-19060000 0 19060000 0.8567 0.0874 0.156403 0.868713 0.817151
0-19080000 0 19080000 0.770208 0.0638 0.320097 0.582393 0.522183
0-19100000 0 19100000 0.890858 0.0569 0.147411 0.713254 0.518035
0-19120000 0 19120000 0.856468 0.0703 0.227539 0.818949 0.340925
0-19140000 0 19140000 0.667904 0.0611 0.619475 0.360792 0.327946
0-19160000 0 19160000 0.963949 0.0667 0.281193 0.615033 -0.0886197
0-19180000 0 19180000 0.70911 0.0908 0.562162 0.0156484 0.274265
0-19200000 0 19200000 0.889279 0.034 0.217207 0.904439 0.441729
0-19220000 0 19220000 0.731582 0.0625 0.484091 0.645592 0.668154
0-19240000 0 19240000 0.85804 0.056 0.218869 0.93971 0.395831
0-19260000 0 19260000 0.897805 0.067 0.123847 0.709684 0.478301
0-19280000 0 19280000 0.766765 0.0632 0.282224 0.477361 0.266532
0-19300000 0 19300000 0.821869 0.0404 0.295549 0.346538 0.0588545
0-19320000 0 19320000 0.818728 0.0357 0.395142 0.574699 0.455631
0-19340000 0 19340000 0.693173 0.053 0.57824 -0.166913 0.039718
0-19360000 0 19360000 0.735866 0.1095 0.756722 1.17952 -0.206023
0-19380000 0 19380000 1.00774 0.0364 0.300034 0.254991 0.225696
0-19400000 0 19400000 1.92343 0.0192 -0.0637538 -0.0689018 0.0596924
0-19420000 0 19420000 1.04852 0.0083 0.0730937 -0.0508598 -0.692972
0-19440000 0 19440000 1.12854 0.0139 -0.473939 -0.651987 -0.876111
0-19460000 0 19460000 1.02153 0.0389 0.188755 0.333211 0.242665
0-19480000 0 19480000 0.834614 0.058 0.595757 0.240605 0.300977
0-19520000 0 19520000 1.09161 0.0597 -0.0827088 0.905429 0.230579
0-19540000 0 19540000 1.15619 0.0511 -0.339201 0.685833 -0.133277
0-19560000 0 19560000 1.0698 0.064 -0.0176082 0.240166 -0.305327
0-19580000 0 19580000 0.960633 0.0172 0.438579 0.38503 -0.0973416
0-19600000 0 19600000 0.899955 0.0285 -0.0543401 0.193933 -0.309731
0-19620000 0 19620000 1.10404 0.0354 -0.101441 0.963304 0.350017
0-19640000 0 19640000 0.902597 0.0393 0.0471707 0.422527 -0.0469268
0-19660000 0 19660000 0.797191 0.033 0.101623 0.297239 -0.481068
0-19680000 0 19680000 0.879282 0.0229 0.131698 0.620781 -0.10407
0-19700000 0 19700000 0.865678 0.0471 0.0424973 0.512692 -0.0281522
0-19720000 0 19720000 0.870379 0.0607 0.0587503 0.274007 -0.298469
0-19740000 0 19740000 0.822411 0.0426 0.336342 0.502535 0.221765
0-19760000 0 19760000 0.886404 0.0546 0.0668336 0.215468 0.174349
0-19780000 0 19780000 0.994486 0.0368 0.263414 0.301053 -0.428909
0-19800000 0 19800000 0.930147 0.0625 0.0528139 0.570336 0.229213
0-19820000 0 19820000 0.9308 0.0301 0.0672994 0.724557 0.22367
0-19840000 0 19840000 0.80484 0.0348 0.169915 0.306363 -0.0237085
0-19860000 0 19860000 0.807742 0.0649 0.229535 0.187791 -0.06039
0-19880000 0 19880000 0.828025 0.0563 0.356043 0.707522 0.254968
0-19940000 0 19940000 0.8862 0.0292 0.267806 0.55221 0.342074
0-19960000 0 19960000 1.06538 0.0349 -0.243385 -0.768593 -0.959382
0-19980000 0 19980000 0.888455 0.0659 0.272863 0.797859 0.0239536
0-20000000 0 20000000 0.937107 0.0726 0.176742 0.912764 0.274381
0-20020000 0 20020000 0.990037 0.0768 -0.130118 0.585434 0.173643
0-20040000 0 20040000 0.731062 0.0826 0.529549 0.289343 -0.048517
0-20060000 0 20060000 0.709727 0.0436 0.692641 0.792051 0.758801
0-20080000 0 20080000 0.957704 0.0578 0.225186 0.51722 -0.310213
0-20100000 0 20100000 0.531502 0.0745 1.19809 -0.129621 0.146893
0-20120000 0 20120000 0.444574 0.1442 1.97045 -0.784395 0.0368552
0-20140000 0 20140000 0.600234 0.1177 0.715433 -0.375756 0.274602
0-20160000 0 20160000 0.482677 0.1062 1.36988 -0.805666 -0.00310012
0-20180000 0 20180000 0.747402 0.0644 0.779401 -0.100434 0.0742444
0-20200000 0 20200000 0.585481 0.0609 1.24651 0.0874737 0.208658
0-20220000 0 20220000 0.913604 0.0413 0.235966 0.53492 0.642091
0-20240000 0 20240000 0.75807 0.0562 0.358947 1.14671 0.811405
0-20260000 0 20260000 0.850803 0.0589 0.356924 0.339693 0.320214
0-20280000 0 20280000 0.859221 0.0401 0.431425 0.164863 0.0560201
0-20300000 0 20300000 0.860062 0.0409 0.017381 0.44094 0.0504008
0-20320000 0 20320000 0.713769 0.051 0.494885 0.752928 0.351396
0-20340000 0 20340000 1.00504 0.0225 0.0374874 0.966132 0.0769576
0-20360000 0 20360000 0.899395 0.0102 -0.1837 0.798401 0.107615
0-20380000 0 20380000 0.79851 0.0473 0.129944 1.05793 0.263071
0-20400000 0 20400000 0.778448 0.0705 0.270668 -0.141252 -0.202616
0-20420000 0 20420000 0.733432 0.0546 0.298715 0.461195 0.162301
0-20440000 0 20440000 0.837032 0.0531 0.246921 0.892817 0.450472
0-20460000 0 20460000 0.860465 0.0452 0.248158 0.658351 0.167818
0-20480000 0 20480000 0.90346 0.0234 0.343813 0.109771 -0.194853
0-20500000 0 20500000 0.80067 0.0362 0.661209 0.156923 0.102747
0-20520000 0 20520000 0.777202 0.0789 0.383165 0.80953 0.518546
0-20540000 0 20540000 0.817699 0.0512 0.147568 0.9313 0.575381
0-20560000 0 20560000 0.882657 0.0747 0.257502 0.966455 0.499492
0-20580000 0 20580000 0.99911 0.071 -0.0126312 0.692966 0.356485
0-20600000 0 20600000 0.73229 0.0793 0.373162 0.755253 0.357025
0-20620000 0 20620000 0.798888 0.046 0.523769 0.140045 0.30351
0-20640000 0 20640000 0.904877 0.0508 0.0683143 0.255838 -0.210629
0-20660000 0 20660000 0.946108 0.0379 0.338326 -0.228657 -0.369241
0-20680000 0 20680000 0.977976 0.0449 0.00654073 -0.170638 -0.140215
0-20700000 0 20700000 0.87234 0.0112 0.0501039 0.56045 -0.437081
0-20720000 0 20720000 1.17717 0.0574 -0.391163 -0.0307104 -0.146151
0-20740000 0 20740000 0.80084 0.0829 0.365948 0.342044 -0.0984024
0-20760000 0 20760000 1.08109 0.0593 -0.0537319 0.535509 0.2229
0-20780000 0 20780000 0.793561 0.0544 0.274217 0.544525 -0.0484697
0-20800000 0 20800000 1.0159 0.0316 -0.182993 0.506809 0.0308021
0-20820000 0 20820000 0.943887 0.0193 0.0206065 -0.25006 -0.188776
0-20840000 0 20840000 0.989344 0.0211 0.33039 -0.0037017 0.360573
0-20860000 0 20860000 0.900078 0.0424 -0.141335 0.393308 0.0235462
0-20880000 0 20880000 1.00403 0.0319 -0.0569075 0.169579 -0.172573
0-20900000 0 20900000 0.839371 0.0749 0.153159 -0.133855 0.019832
0-20920000 0 20920000 0.962064 0.0444 0.0372871 -0.368691 -0.512773
0-20940000 0 20940000 1.07501 0.0467 -0.259031 0.0969962 -0.363792
0-20960000 0 20960000 1.01895 0.0207 -0.0414975 0.578581 0.220752
0-20980000 0 20980000 0.952656 0.0234 -0.0978207 -0.497311 -0.692224
0-21000000 0 21000000 0.955956 0.0105 0.0204274 0.0709974 -0.136467
0-21020000 0 21020000 1.08389 0.0402 0.00158786 0.732362 -0.360461
0-21040000 0 21040000 0.959302 0.0185 -0.134504 -0.258061 -0.602421
0-21060000 0 21060000 0.854597 0.0291 -0.0509855 0.0479535 -0.374882
0-21080000 0 21080000 1.11036 0.0505 -0.183588 0.798357 -0.00276658
0-21100000 0 21100000 0.918993 0.0195 0.0239718 0.435483 -0.229426
0-21120000 0 21120000 0.896566 0.0124 -0.0909057 0.35306 0.254474
0-21140000 0 21140000 1.00525 0.0186 -0.0685767 0.116388 -0.316737
0-21160000 0 21160000 0.974149 0.0296 0.0831909 0.707035 -0.0914296
0-21180000 0 21180000 0.903709 0.0405 0.0864017 0.767086 0.648536
0-21200000 0 21200000 1.06221 0.0655 -0.211746 0.449511 -0.458192
0-21220000 0 21220000 0.920957 0.0549 -0.0158337 0.784407 0.120916
0-21240000 0 21240000 0.931827 0.0463 -0.0558143 1.06422 0.242132
0-21260000 0 21260000 0.993651 0.0497 0.00219235 0.81146 0.641769
0-21280000 0 21280000 0.842255 0.0498 0.328826 0.893484 0.317445
0-21300000 0 21300000 0.876673 0.0523 0.214955 0.620953 0.550636
0-21320000 0 21320000 0.921014 0.0351 0.174863 0.713344 0.477486
0-21340000 0 21340000 1.01357 0.011 -0.238953 -0.182224 -0.73805
0-21360000 0 21360000 0.974395 0.023 -0.0675204 0.32234 -0.274598
0-21380000 0 21380000 1.14485 0.0131 -0.374924 0.00924574 -0.83226
0-21400000 0 21400000 1.08854 0.0505 -0.0726926 0.544362 -0.673455
0-21420000 0 21420000 0.833201 0.0532 0.15505 0.183377 -0.026023
0-21440000 0 21440000 1.18307 0.1832 -0.384231 0.977144 -0.175322
0-21520000 0 21520000 0.91005 0.2559 0.237515 -0.215305 -0.594136
0-21560000 0 21560000 0.924399 0.0343 0.0221129 -0.146971 -0.288778
0-21580000 0 21580000 1.09447 0.1035 -0.0947417 -0.199194 -0.266445
0-21600000 0 21600000 1.27727 0.2953 -0.116428 -0.109043 -0.922537
0-21620000 0 21620000 1.32838 0.2399 -0.341097 0.44841 -0.863982
0-21640000 0 21640000 1.63691 0.145 -0.444522 0.602286 -0.391326
0-21700000 0 21700000 0.933581 0.1754 0.0623668 0.438232 -0.523021
0-21720000 0 21720000 0.913009 0.07 0.227366 0.808723 0.246186
0-21740000 0 21740000 0.618888 0.1308 1.30015 -0.645015 0.236167
0-21760000 0 21760000 0.889308 0.0462 0.591036 0.0698097 -0.201993
0-21780000 0 21780000 0.886022 0.0285 0.513243 0.919381 0.425886
0-21800000 0 21800000 0.917321 0.044 0.364854 0.268302 -0.026268
0-21820000 0 21820000 0.902021 0.0516 0.215393 0.283753 0.172785
0-21840000 0 21840000 0.955514 0.0537 0.333156 0.521564 -0.0135343
0-21860000 0 21860000 1.00146 0.041 0.155268 1.32678 0.229544
0-21880000 0 21880000 1.16482 0.0586 -0.0332643 0.797013 0.0221678
0-21900000 0 21900000 0.904604 0.0388 0.275308 0.169849 0.00801231
0-21920000 0 21920000 0.940646 0.035 0.369279 0.698463 0.236639
0-21940000 0 21940000 1.0258 0.033 0.285865 0.530553 -0.162848
0-21960000 0 21960000 0.926749 0.0361 0.237367 0.33244 -0.00759305
0-21980000 0 21980000 1.27668 0.0403 -0.13904 0.317587 0.0308674
0-22000000 0 22000000 1.03219 0.0342 0.274296 0.499407 -0.0113585
0-22020000 0 22020000 1.03886 0.0352 0.00183164 0.828283 0.12479
0-22040000 0 22040000 0.832987 0.0563 0.37896 0.378527 -0.194186
0-22060000 0 22060000 0.904598 0.0541 0.338097 -0.0177703 0.0201668
0-22080000 0 22080000 0.688947 0.0401 0.617427 0.131101 0.00939648
0-22100000 0 22100000 0.62853 0.0466 0.641758 -0.0432696 0.179709
0-22120000 0 22120000 0.715207 0.0605 0.479004 0.445002 -0.00490244
0-22140000 0 22140000 0.837037 0.1014 0.319723 1.45352 0.631917
0-22160000 0 22160000 0.830144 0.0942 0.269084 0.656636 0.104361
0-22180000 0 22180000 0.99042 0.0284 0.143598 1.47935 0.52062
0-22200000 0 22200000 0.9637 0.041 0.0568873 1.32978 0.446749
0-22220000 0 22220000 0.741285 0.0818 0.35193 1.00543 0.637684
0-22240000 0 22240000 0.936335 0.0614 0.308988 0.764174 0.590818
0-22260000 0 22260000 0.875814 0.0735 0.188265 1.10635 0.399044
0-22280000 0 22280000 0.935925 0.0484 0.0960933 0.967975 0.552338
0-22300000 0 22300000 0.73389 0.0833 0.421481 1.12577 -0.114707
0-22320000 0 22320000 0.744737 0.0501 0.468605 1.10769 0.140148
0-22340000 0 22340000 0.779582 0.0435 0.302149 1.09676 0.681236
0-22360000 0 22360000 0.751877 0.0597 0.431207 1.16303 0.371365
0-22380000 0 22380000 0.952062 0.0707 0.0601164 1.41006 0.783389
0-22400000 0 22400000 0.909749 0.0794 0.17689 1.05692 0.526039
0-22420000 0 22420000 0.773749 0.0385 0.317594 0.674853 0.470215
0-22440000 0 22440000 0.739663 0.0261 -0.0453315 0.510341 0.607703
0-22460000 0 22460000 0.751799 0.0758 0.455865 0.369326 0.342738
0-22480000 0 22480000 0.708347 0.0954 0.573951 0.824367 0.476087
0-22500000 0 22500000 0.78405 0.0885 0.321656 0.878155 0.36871
0-22520000 0 22520000 0.827586 0.0898 0.36538 0.242958 0.0228322
0-22540000 0 22540000 0.883572 0.0496 0.270969 0.319244 0.362883
0-22560000 0 22560000 0.68481 0.0942 0.600491 0.253656 0.526823
0-22580000 0 22580000 0.609261 0.0705 0.873811 0.796094 0.71531
0-22600000 0 22600000 0.708938 0.0709 0.497556 0.803704 0.650174
0-22620000 0 22620000 0.795662 0.0605 0.3744 0.476806 0.244108
0-22640000 0 22640000 0.849226 0.0445 0.204517 0.544504 0.457747
0-22660000 0 22660000 0.747334 0.0435 0.555941 0.711834 0.521568
0-22680000 0 22680000 0.751761 0.052 0.49545 0.676849 0.391809
0-22700000 0 22700000 0.623945 0.0628 0.868 0.412057 0.739701
0-22720000 0 22720000 0.639511 0.0863 0.663783 0.17721 0.438373
0-22740000 0 22740000 0.640564 0.0806 0.691901 1.28326 0.535873
0-22760000 0 22760000 0.695796 0.0666 0.570978 0.813513 0.155583
0-22780000 0 22780000 0.677108 0.0577 0.645431 0.939798 0.548075
0-22800000 0 22800000 0.649098 0.073 0.559068 1.29607 0.361925
0-22820000 0 22820000 0.734956 0.0639 0.411339 0.981544 0.635537
0-22840000 0 22840000 0.891975 0.0415 0.321276 1.03943 0.502084
0-22860000 0 22860000 0.781139 0.0848 0.389341 0.984849 0.665498
0-22880000 0 22880000 0.678349 0.0519 0.750436 0.908727 0.789756
0-22900000 0 22900000 0.805659 0.0551 0.554105 0.740902 0.279585
0-22920000 0 22920000 0.802928 0.055 0.527558 0.5412 0.210703
0-22940000 0 22940000 0.698988 0.0522 0.709613 1.05308 0.633968
0-22960000 0 22960000 0.70669 0.0557 0.570567 0.615524 0.269768
0-22980000 0 22980000 0.702098 0.0651 0.736716 0.820654 0.405063
0-23000000 0 23000000 0.726902 0.0767 0.694509 0.651689 0.514175
0-23020000 0 23020000 0.694463 0.1015 0.845878 0.574455 0.716757
0-23040000 0 23040000 0.786056 0.0741 0.461044 0.81252 0.642151
0-23060000 0 23060000 0.598973 0.0812 0.871236 0.612379 0.941328
0-23080000 0 23080000 0.715149 0.1069 0.710172 0.41727 0.641402
0-23100000 0 23100000 0.739606 0.039 0.363184 0.499008 0.101494
0-23120000 0 23120000 0.792225 0.0561 0.232736 -0.0399912 -0.171748
0-23140000 0 23140000 0.678924 0.0747 0.782514 0.861786 0.587433
0-23160000 0 23160000 0.64335 0.0834 0.892691 0.447352 0.649371
0-23180000 0 23180000 0.716273 0.0687 0.612194 0.753047 0.375767
0-23200000 0 23200000 0.705351 0.0704 0.761608 0.960927 0.69718
0-23220000 0 23220000 0.850134 0.0692 0.313392 1.04261 0.581042
0-23240000 0 23240000 0.79424 0.0923 0.483855 2.14793 0.748832
0-23260000 0 23260000 0.700321 0.1023 0.658106 1.78924 0.689513
0-23280000 0 23280000 0.744597 0.0734 0.510635 0.727127 0.764854
0-23300000 0 23300000 0.956864 0.056 0.154614 1.40846 0.704432
0-23320000 0 23320000 0.858884 0.0675 0.558836 0.962514 0.566189
0-23340000 0 23340000 0.791473 0.0496 0.303143 0.63836 0.256013
0-23360000 0 23360000 0.833913 0.0544 0.507412 -0.0984624 -0.221017
0-23380000 0 23380000 0.902985 0.0411 0.0786672 0.479561 -0.0126253
0-23400000 0 23400000 0.675344 0.0619 0.560972 0.857243 0.128391
0-23420000 0 23420000 1.06364 0.0374 0.238405 0.288667 -0.45149
0-23440000 0 23440000 1.19595 0.039 0.269875 -0.306534 -0.928523
0-23460000 0 23460000 1.06878 0.0364 -0.0282781 0.0490301 -0.35441
0-23480000 0 23480000 1.16492 0.1156 -0.236856 1.61839 -0.0453931
0-23500000 0 23500000 0.805274 0.096 0.562163 1.40557 0.18224
0-23520000 0 23520000 0.79579 0.0823 0.277669 1.7181 0.55823
0-23540000 0 23540000 0.872421 0.0826 0.274728 0.699221 -0.00419867
0-23560000 0 23560000 0.609445 0.0797 0.855077 0.0315247 0.21628
0-23580000 0 23580000 0.755746 0.0661 0.546392 0.360881 0.103907
0-23600000 0 23600000 0.787389 0.1036 0.577355 0.257248 -0.0476392
0-23620000 0 23620000 0.762113 0.0715 0.493665 1.51751 0.544681
0-23640000 0 23640000 0.788897 0.0657 0.431965 1.54316 0.503234
0-23660000 0 23660000 0.892769 0.0516 0.244042 1.99259 0.464185
0-23680000 0 23680000 0.686567 0.0684 0.647337 1.57202 0.832801
0-23700000 0 23700000 0.834955 0.0587 0.408665 1.10693 0.127851
0-23720000 0 23720000 0.872669 0.0712 0.162036 1.3288 0.499305
0-23740000 0 23740000 0.799153 0.0516 0.376497 1.41486 0.445356
0-23760000 0 23760000 0.80118 0.0903 0.213438 1.42656 0.615951
0-23780000 0 23780000 0.852624 0.0559 0.243326 0.879561 0.516704
0-23800000 0 23800000 0.791562 0.039 0.293307 0.963056 0.98776
0-23820000 0 23820000 1.00237 0.0398 -0.156846 1.02689 0.439738
0-23840000 0 23840000 0.83684 0.0307 0.149498 0.55251 0.661047
0-23860000 0 23860000 0.872578 0.0504 0.0946203 1.0145 0.275626
0-23880000 0 23880000 0.848084 0.0619 0.122871 0.383257 -0.109692
0-23900000 0 23900000 0.939529 0.0335 0.345514 0.244517 -0.24344
0-23920000 0 23920000 0.951482 0.021 0.0274482 -0.0285186 -0.312546
0-23940000 0 23940000 1.09227 0.0223 0.0219969 0.606361 0.0737003
0-23960000 0 23960000 1.0184 0.0092 -0.00297289 0.669799 0.508167
0-23980000 0 23980000 0.876725 0.0216 0.156822 0.00262427 -0.268884
0-24000000 0 24000000 1.01782 0.0178 0.116376 0.651501 0.0981878
0-24020000 0 24020000 1.10415 0.0342 -0.00556176 0.759929 0.109935
0-24040000 0 24040000 1.22377 0.0322 -0.0864951 1.42255 0.140111
0-24060000 0 24060000 1.0881 0.0295 0.30756 1.00996 0.0139327
0-24080000 0 24080000 1.10623 0.0177 -0.111815 0.85583 0.272669
0-24100000 0 24100000 0.954381 0.0675 0.0395772 0.17974 0.0188906
0-24120000 0 24120000 0.965606 0.0127 -0.201279 0.569821 -0.163744
0-24160000 0 24160000 0.891851 0.0559 -0.314584 0.681524 0.147293
0-24180000 0 24180000 1.0226 0.0192 0.213554 0.828279 0.0791172
0-24200000 0 24200000 1.1367 0.0206 0.117252 0.636842 -0.243326
0-24220000 0 24220000 1.12323 0.0102 -0.00634927 0.69991 -0.0606001
0-24240000 0 24240000 1.06325 0.028 0.0133557 0.829527 0.0464748
0-24260000 0 24260000 1.14038 0.0122 0.0217199 0.951501 0.357013
0-24280000 0 24280000 1.00156 0.0213 0.213287 0.72146 0.204977
0-24300000 0 24300000 0.949524 0.0231 0.66485 0.338997 -0.0464237
0-24320000 0 24320000 0.968803 0.0339 0.17477 0.0976989 0.00137129
0-24340000 0 24340000 0.98258 0.0475 -0.102997 0.309133 0.015792
0-24360000 0 24360000 0.963785 0.0286 0.168618 0.425022 0.287891
0-24380000 0 24380000 1.06055 0.0504 0.0780098 0.47563 0.212895
0-24400000 0 24400000 1.05422 0.0769 -0.0565828 0.563253 0.130801
0-24420000 0 24420000 0.97632 0.0514 0.0906528 0.386648 0.201381
0-24440000 0 24440000 0.907312 0.0399 0.124718 0.39762 0.291319
0-24460000 0 24460000 0.894737 0.0394 0.155498 0.188785 0.245109
0-24480000 0 24480000 0.886845 0.0229 0.219942 0.0589045 0.0352387
0-24500000 0 24500000 0.990299 0.0277 0.163744 0.609676 0.169232
0-24520000 0 24520000 1.01124 0.0358 0.388532 0.723795 0.331833
0-24540000 0 24540000 0.865106 0.0237 0.185905 0.275744 0.221371
0-24560000 0 24560000 0.941612 0.0311 0.196622 0.21236 0.190264
0-24580000 0 24580000 0.824561 0.0201 0.199456 -0.241899 -0.000116049
0-24600000 0 24600000 0.945935 0.0115 0.307397 -0.124231 -0.0833358
0-24620000 0 24620000 1.0114 0.0288 0.191275 0.337991 -0.203359
0-24640000 0 24640000 1.13677 0.0188 0.156484 -0.0220407 -0.500606
0-24660000 0 24660000 1.09078 0.0239 0.103705 0.197796 -0.441276
0-24680000 0 24680000 0.98779 0.0209 -0.0662699 0.251988 0.117884
0-24700000 0 24700000 0.92772 0.0039 -0.157461 0.0371669 0.00212524
0-24720000 0 24720000 0.956934 0.0019 -0.158053 0.027943 0.0245911
0-24740000 0 24740000 0.976324 0.0081 -0.218342 0.0504462 -0.0143325
0-24760000 0 24760000 0.916499 0.0101 0.283224 -0.169181 -0.0661516
0-24780000 0 24780000 0.991663 0.0333 0.629939 0.181013 -0.0585852
0-24800000 0 24800000 0.923482 0.013 0.26265 0.00955429 -0.125304
0-24820000 0 24820000 1.05445 0.0169 0.0920631 -0.588656 -0.626532
0-24860000 0 24860000 0.765019 0.0163 0.0669494 -0.520598 -0.755536
0-24900000 0 24900000 1.62521 0.0371 -0.750051 0.643878 -0.33564
0-24920000 0 24920000 0.935043 0.0463 0.0523317 -0.866019 -1.08562
0-24940000 0 24940000 0.784074 0.0547 0.717887 0.743844 0.13594
0-24960000 0 24960000 0.688399 0.0577 0.582972 -1.24686 -0.950954
0-24980000 0 24980000 1.01598 0.0217 -0.214303 0.199203 -0.143793
0-25060000 0 25060000 0.865323 0.0208 0.0170847 -0.733422 -0.392796
0-25100000 0 25100000 1.00323 -0.0026 -0.412252 0.15539 -0.190092
0-25140000 0 25140000 0.845184 0.0337 0.502398 -0.823413 -0.458002
0-25160000 0 25160000 1.00228 0.0641 -0.398234 -0.245848 -0.765716
0-25180000 0 25180000 0.76552 0.026 0.131001 -0.104156 0.286719
0-25200000 0 25200000 0.872007 0.0275 0.00985418 -0.0309604 -0.0851163
0-25240000 0 25240000 1.09656 0.0139 -0.0727697 -0.0211126 -0.497632
0-25260000 0 25260000 1.03982 0.0389 0.0160243 -0.0877241 -0.639891
0-25280000 0 25280000 0.279059 0.1711 0.675859 0.172703 -0.499413
0-25300000 0 25300000 1.07446 0.023 -0.2181 0.139101 -0.236806
0-25320000 0 25320000 0.955801 0.0229 -0.193938 0.144043 -0.214207
0-25340000 0 25340000 0.753399 0.0364 0.248349 -0.427596 -0.568908
0-25360000 0 25360000 0.998694 0.0136 -0.32443 0.0326367 -0.136702
0-25380000 0 25380000 0.939423 0.0667 0.12924 -0.201923 0.0350239
0-25400000 0 25400000 0.754949 0.0355 -0.0712268 -0.703404 0.320218
0-25420000 0 25420000 1.16801 0.0383 -0.00362994 0.225108 0.0091083
0-25440000 0 25440000 0.859687 0.0396 0.159876 -0.186689 0.163937
0-25480000 0 25480000 1.00524 0.0267 0.0430363 0.435008 -0.338213
0-25500000 0 25500000 1.08668 0.0056 -0.0251116 -0.240498 -0.433512
0-25520000 0 25520000 0.918068 0.023 0.0768717 -0.0433009 -0.274266
0-25540000 0 25540000 1.0351 0.035 -0.0473345 -0.255397 -0.497652
0-25560000 0 25560000 0.95991 0.0307 -0.0029529 0.132475 -0.289183
0-25580000 0 25580000 0.985389 0.0535 0.0647893 -0.186641 -0.236313
0-25640000 0 25640000 1.13115 0.0107 0.638925 -0.103108 -0.525145
0-25660000 0 25660000 1.13531 0.0265 0.0472939 0.270451 -0.680164
0-25700000 0 25700000 0.871104 0.0196 0.791555 -0.0688157 -0.26599
0-25720000 0 25720000 0.836383 0.0332 0.112813 -0.479254 -0.834041
0-25740000 0 25740000 0.748205 0.0363 0.442538 -0.479688 -0.724211
0-25760000 0 25760000 0.354913 0.0465 0.508019 -0.856203 -0.845311
0-25780000 0 25780000 1.21914 0.0386 -0.385044 -0.460497 -1.20251
0-25800000 0 25800000 0.910519 0.0096 0.0753149 -0.578739 -0.545165
0-25840000 0 25840000 0.891892 0.009 0.149402 -0.308645 -0.294019
0-25860000 0 25860000 0.988173 0.0079 0.544049 -0.0340915 -0.03003
0-25880000 0 25880000 0.78178 0.0344 0.430952 0.513533 1.04066
0-25900000 0 25900000 1.33116 0.009 -0.14355 -0.281434 -0.755659
0-25920000 0 25920000 0.93597 0.0116 -0.0178149 0.220898 0.235854
0-25940000 0 25940000 1.06802 0.014 0.249114 0.138148 -0.208029
0-26020000 0 26020000 0.886015 0.032 0.103715 -0.207789 -0.0430418
0-26040000 0 26040000 1.01513 0.0158 0.0255968 -0.0171083 -0.0751813
0-26060000 0 26060000 0.938095 0.0197 0.333802 0.129527 -0.270649
0-26080000 0 26080000 0.918367 0.0289 -0.127825 0.157566 -0.477281
0-26120000 0 26120000 1.13234 0.0304 0.359839 -0.0874456 -0.5391
0-26140000 0 26140000 1.37043 0.0157 0.213114 0.305616 -0.592189
0-26160000 0 26160000 1.08396 0.0636 0.322756 0.295452 -0.370987
0-26180000 0 26180000 1.03416 0.0239 0.274795 0.440326 -0.264298
0-26200000 0 26200000 0.805616 0.0357 0.169308 -0.442262 -0.469257
0-26220000 0 26220000 0.974948 0.0245 0.046077 0.45084 -0.127687
0-26240000 0 26240000 0.87839 0.0409 0.0488113 -0.266636 -0.0685831
0-26280000 0 26280000 1.39687 0.0648 -0.286643 -0.5506 -0.801351
0-26320000 0 26320000 0.825655 0.0376 0.0383127 0.259378 0.0424088
0-26340000 0 26340000 0.863813 0.0541 -0.108993 0.417701 0.402373
0-26360000 0 26360000 0.982329 0.028 -0.0616611 0.348683 0.32557
0-26380000 0 26380000 0.851163 0.0486 -0.103518 0.119655 0.165619
0-26400000 0 26400000 1.0099 0.0279 0.0589438 0.343217 -0.102336
0-26480000 0 26480000 0.924948 0.0212 -0.390926 0.185592 -0.0861579
0-26500000 0 26500000 0.99844 0.0176 0.0454545 0.379444 0.268929
0-26560000 0 26560000 0.872186 0.0324 0.272729 0.947277 0.0680651
0-26580000 0 26580000 1.11584 0.0286 -0.083623 0.380698 -0.540143
0-26600000 0 26600000 0.955414 0.0328 -0.186709 0.307355 -0.181698
0-26620000 0 26620000 1.09505 0.0281 0.293394 0.660949 0.0746299
0-26640000 0 26640000 1.03034 0.0179 0.371635 0.405634 0.0198899
0-26660000 0 26660000 1.11915 0.0194 0.362783 0.582011 0.0450911
0-26680000 0 26680000 0.833467 0.028 0.434281 -0.266314 0.00863818
0-26700000 0 26700000 0.973937 0.0192 0.335701 0.325361 -0.0830082
0-26720000 0 26720000 1.04642 0.0215 0.00888167 0.426794 0.0372443
0-26740000 0 26740000 0.863636 0.0563 0.329147 -0.0461526 -0.055575
0-26760000 0 26760000 0.967682 0.0306 0.0916356 0.525813 0.300817
0-26780000 0 26780000 0.977495 0.0187 0.131176 0.0162757 -0.202638
0-26800000 0 26800000 1.04795 0.0325 -0.163179 0.38705 0.0696659
0-26820000 0 26820000 0.75836 0.0428 0.507713 0.312019 0.123219
0-26840000 0 26840000 0.685354 0.0799 0.49315 0.514463 0.390536
0-26860000 0 26860000 0.79697 0.0674 0.382949 -0.0686455 -0.0452948
0-26880000 0 26880000 0.884919 0.0638 0.423494 -0.293493 -0.489446
0-26900000 0 26900000 0.891348 0.0483 0.110778 0.391595 0.0787371
0-26920000 0 26920000 0.761029 0.0432 0.607748 0.328366 0.229386
0-26940000 0 26940000 0.827942 0.0424 0.310741 1.00704 0.45099
0-26960000 0 26960000 0.998588 0.0516 -0.00938558 0.57533 -0.291102
0-26980000 0 26980000 1.00496 0.0276 0.232135 0.368499 -0.247184
0-27000000 0 27000000 0.805179 0.057 0.419284 0.0164372 -0.0346473
0-27020000 0 27020000 0.868604 0.0568 0.609663 -0.198038 -0.0710165
0-27040000 0 27040000 0.705238 0.0679 0.800596 0.36782 0.445475
0-27060000 0 27060000 0.653399 0.0757 0.764359 0.0329638 0.323425
0-27080000 0 27080000 0.658192 0.0859 0.559492 0.120702 0.482442
0-27100000 0 27100000 0.745192 0.06 0.473238 -0.110778 0.0333669
0-27120000 0 27120000 0.641145 0.0642 0.62955 -0.190283 0.170198
0-27140000 0 27140000 0.888623 0.0201 0.346304 0.453399 0.569149
0-27160000 0 27160000 0.593346 0.0607 0.580588 -0.537431 0.387387
0-27180000 0 27180000 0.635017 0.0699 0.804161 -0.24968 0.182365
0-27200000 0 27200000 0.692399 0.0506 0.517769 -0.0293747 -0.0876583
0-27220000 0 27220000 0.630096 0.0996 0.817643 0.317048 0.654658
0-27240000 0 27240000 0.530873 0.1097 1.46129 -0.197524 0.454085
0-27260000 0 27260000 0.679595 0.0861 0.895808 0.105241 0.286629
0-27280000 0 27280000 0.749036 0.0408 0.328323 -0.0611073 -0.282515
0-27300000 0 27300000 0.934223 0.0767 0.110611 0.217754 0.204281
0-27320000 0 27320000 0.739202 0.2038 0.359503 0.395314 0.051422
0-27340000 0 27340000 0.51348 0.1093 0.764689 -0.0428704 -0.14873
0-27360000 0 27360000 0.849817 0.07 0.304628 -0.140259 0.0244311
0-27380000 0 27380000 0.77232 0.0583 0.370948 0.31181 -0.0218029
0-27400000 0 27400000 0.742959 0.056 0.425585 0.332982 0.212265
0-27420000 0 27420000 0.77223 0.0662 0.50064 0.716977 0.315398
0-27440000 0 27440000 0.888321 0.0374 0.207966 0.622509 0.183952
0-27460000 0 27460000 0.830332 0.0586 0.27301 0.442697 -0.0184891
0-27480000 0 27480000 0.879546 0.0717 0.216162 0.741718 0.47983
0-27500000 0 27500000 0.902014 0.0471 0.261571 0.571595 0.28139
0-27520000 0 27520000 1.04525 0.0339 0.34882 -0.0194574 0.0805944
0-27540000 0 27540000 0.852134 0.0397 0.324927 0.67941 0.193419
0-27560000 0 27560000 0.757448 0.0667 0.523959 1.02901 0.580947
0-27580000 0 27580000 0.830592 0.0682 0.384421 1.06665 0.27968
0-27600000 0 27600000 0.982301 0.0448 0.164389 0.591341 0.0882343
0-27620000 0 27620000 0.740648 0.058 0.42562 0.78123 0.278938
0-27640000 0 27640000 0.764267 0.0943 0.359549 0.662742 0.214186
0-27660000 0 27660000 0.83482 0.054 0.319889 0.0172237 -0.232405
0-27680000 0 27680000 0.682815 0.0931 0.562902 0.996487 0.443491
0-27700000 0 27700000 0.818862 0.0587 0.416013 -0.064558 -0.152915
0-27720000 0 27720000 0.960105 0.0389 0.283071 0.141827 0.0876726
0-27740000 0 27740000 0.975942 0.0497 0.137492 0.646128 0.133059
0-27760000 0 27760000 0.93814 0.0223 -0.209643 -0.0903567 -0.479371
0-27780000 0 27780000 0.944942 0.0435 -0.327861 0.268149 -0.143519
0-27800000 0 27800000 1.08063 0.0905 -0.126536 0.164094 -0.942894
0-27820000 0 27820000 0.841579 0.0404 0.110906 0.22967 -0.335645
0-27840000 0 27840000 1.18478 0.0257 -0.166304 -0.0532369 -0.355598
0-27860000 0 27860000 1.33912 0.0353 -0.417953 0.402003 -0.65173
0-27880000 0 27880000 1.19578 0.0286 -0.214981 -0.0376065 -0.372355
0-27900000 0 27900000 0.877792 0.0498 0.275615 0.0721364 -0.0718372
0-27920000 0 27920000 0.770246 0.0675 0.510906 0.855799 0.367017
0-27940000 0 27940000 0.724768 0.0466 0.562768 1.05097 0.613505
0-27960000 0 27960000 0.883392 0.0758 0.320505 0.606027 0.153605
0-27980000 0 27980000 0.81673 0.053 0.429202 0.996194 0.423208
0-28000000 0 28000000 0.747195 0.0731 0.482569 1.16725 0.693929
0-28020000 0 28020000 0.847372 0.068 0.251237 0.855946 0.261648
0-28040000 0 28040000 0.874486 0.0574 0.249677 0.931258 0.688137
0-28060000 0 28060000 0.84409 0.068 0.233643 1.18078 0.595312
0-28080000 0 28080000 0.848597 0.0526 0.313339 0.521242 0.385376
0-28100000 0 28100000 0.879273 0.0601 0.234145 0.620783 0.502611
0-28120000 0 28120000 0.818814 0.0574 0.379493 0.67057 0.417747
0-28140000 0 28140000 0.890569 0.0548 0.291617 0.175162 0.0508082
0-28160000 0 28160000 0.919686 0.0472 0.116055 0.601188 0.424728
0-28180000 0 28180000 0.985839 0.0363 0.0126804 0.860221 0.418942
0-28200000 0 28200000 0.941707 0.0312 0.0925599 0.727916 0.310679
0-28220000 0 28220000 1.05938 0.0216 -0.122988 0.920091 0.41419
0-28240000 0 28240000 0.927887 0.0434 0.214694 -0.0194512 0.0538371
0-28260000 0 28260000 1.05814 0.0697 -0.120111 0.87514 0.504336
0-28280000 0 28280000 0.920789 0.0379 0.234612 1.03511 0.57192
0-28300000 0 28300000 0.965615 0.0289 0.152796 0.691427 0.496374
0-28320000 0 28320000 0.873922 0.0471 0.274901 1.28346 1.06668
0-28340000 0 28340000 0.958893 0.0193 0.024888 0.660808 0.111083
0-28360000 0 28360000 0.996813 0.0446 0.0743826 0.620815 0.171218
0-28380000 0 28380000 0.931274 0.0452 0.0593756 0.723262 0.289327
0-28400000 0 28400000 1.02988 0.0287 -0.253705 0.481717 -0.395868
0-28420000 0 28420000 1.02366 0.0706 0.00501976 1.24849 0.303409
0-28440000 0 28440000 0.923252 0.0189 -0.0958893 1.33865 0.291726
0-28460000 0 28460000 0.921012 0.0246 0.0496317 0.388291 0.131468
0-28480000 0 28480000 0.831941 0.0464 0.18956 -0.573199 -0.573002
0-28500000 0 28500000 1.06241 0.0688 0.0712517 0.109645 -0.307623
0-28520000 0 28520000 1.0595 0.0388 0.00245929 0.339954 -0.569139
0-28540000 0 28540000 1.35489 0.0567 0.358806 0.608479 -0.726118
0-28560000 0 28560000 0.997131 0.0636 0.199417 0.120308 -0.277991
0-28580000 0 28580000 1.14087 0.008 0.537341 0.0105098 -0.376383
0-28600000 0 28600000 0.737174 0.0156 0.365635 -0.199046 -0.139328
0-28620000 0 28620000 1.02433 0.0329 -0.126286 0.19364 0.132885
0-28640000 0 28640000 1.05007 0.0544 -0.0737995 0.280711 -0.120923
0-28660000 0 28660000 0.896806 0.0606 0.392097 0.535988 0.142693
0-28680000 0 28680000 0.865399 0.0422 0.216094 0.288017 0.290638
0-28700000 0 28700000 0.8776 0.0316 0.169607 0.350385 0.380396
0-28720000 0 28720000 0.828469 0.0671 0.19973 0.357345 -0.0335703
0-28740000 0 28740000 0.928279 0.0622 0.255589 0.820686 0.417436
0-28760000 0 28760000 0.80183 0.0617 0.460891 -0.0750196 -0.0488513
0-28780000 0 28780000 0.802513 0.0805 0.263991 0.19778 0.175885
0-28800000 0 28800000 0.866134 0.0404 0.275331 0.66767 0.671282
0-28820000 0 28820000 0.892034 0.0595 0.315589 0.860114 0.678064
0-28840000 0 28840000 0.862162 0.0563 0.311961 1.06364 0.82564
0-28860000 0 28860000 0.971244 0.0377 0.121771 0.966608 0.445272
0-28880000 0 28880000 0.739555 0.0708 0.539319 0.849261 0.671065
0-28900000 0 28900000 0.636578 0.0927 0.812195 0.0227217 0.427461
0-28920000 0 28920000 0.692943 0.0756 0.883301 0.987565 0.333851
0-28940000 0 28940000 0.670525 0.0756 0.519072 0.837114 -0.0868049
0-28960000 0 28960000 0.908423 0.0286 0.412131 0.791266 0.10653
0-28980000 0 28980000 0.897123 0.0276 0.359547 0.519067 0.03487
0-29000000 0 29000000 0.820265 0.0632 0.442521 0.651523 0.00774292
0-29020000 0 29020000 0.938734 0.0404 0.332723 0.95063 -0.00180912
0-29040000 0 29040000 1.16286 0.0549 -0.29799 0.405769 -0.331114
0-29060000 0 29060000 0.866376 0.0467 -0.0704764 -0.246 0.0630577
0-29080000 0 29080000 1.0931 0.0822 -0.0492445 0.161731 0.315867
0-29100000 0 29100000 0.963572 0.0805 0.142223 0.279596 0.289338
0-29120000 0 29120000 1.1658 0.0941 -0.405237 0.0841077 0.0856688
0-29140000 0 29140000 0.982998 0.0551 0.17654 0.17716 -0.207716
0-29160000 0 29160000 0.928082 0.0338 0.268836 0.413864 0.256352
0-29180000 0 29180000 0.976546 0.0347 0.128278 0.50513 -0.158264
0-29200000 0 29200000 1.06816 0.0387 -0.0724272 -0.311766 -0.792403
0-29220000 0 29220000 1.239 0.0467 -0.169203 0.677969 -0.196094
0-29240000 0 29240000 0.981398 0.0549 0.0410629 -0.0943422 -0.521833
0-29260000 0 29260000 0.870604 0.0719 0.160804 0.533942 0.137963
0-29280000 0 29280000 0.743625 0.0521 0.457725 0.57895 0.645466
0-29300000 0 29300000 0.791433 0.0513 0.455695 0.654385 0.701097
0-29320000 0 29320000 0.86273 0.0683 0.201403 0.528773 0.313957
0-29340000 0 29340000 0.763318 0.0519 0.52075 0.895404 0.507102
0-29360000 0 29360000 0.655707 0.1076 1.20812 0.36895 0.154324
0-29380000 0 29380000 0.405225 0.1288 1.99511 0.0935638 0.786368
0-29400000 0 29400000 0.514394 0.2504 1.5007 0.611668 0.158107
0-29420000 0 29420000 0.844924 0.1131 0.38851 1.09019 0.227831
0-29440000 0 29440000 0.774119 0.1042 0.476585 0.839792 0.331295
0-29460000 0 29460000 0.664781 0.0884 0.852718 0.504083 0.170807
0-29480000 0 29480000 0.667345 0.079 0.712142 0.545293 0.702537
0-29500000 0 29500000 0.972789 0.063 0.114611 0.527673 0.288344
0-29520000 0 29520000 1.0835 0.0433 0.0801655 0.0226305 -0.066975
0-29540000 0 29540000 0.970405 0.0661 0.0547369 0.908336 0.841146
0-29560000 0 29560000 0.976263 0.0534 0.162616 0.968163 0.527369
0-29580000 0 29580000 0.923417 0.0508 0.0847099 0.641716 0.33457
0-29600000 0 29600000 0.987509 0.0468 0.0493389 0.878314 0.520657
0-29620000 0 29620000 0.898426 0.0403 0.266471 0.658448 0.634644
0-29640000 0 29640000 0.712462 0.0708 0.503415 0.542831 0.582605
0-29660000 0 29660000 0.766894 0.0542 0.334453 0.623787 0.269324
0-29680000 0 29680000 0.814039 0.0676 0.339475 0.706425 0.379751
0-29700000 0 29700000 1.02305 0.033 0.215471 -0.0184401 -0.395448
0-29720000 0 29720000 0.673813 0.1015 0.666079 0.299675 0.0831798
0-29740000 0 29740000 0.705603 0.0681 0.595691 0.254847 0.675918
0-29760000 0 29760000 0.756041 0.0685 0.588503 0.0606154 0.0280118
0-29780000 0 29780000 0.600065 0.0798 0.920866 0.914806 0.701385
0-29800000 0 29800000 0.750571 0.0616 0.65891 0.965158 0.668474
0-29820000 0 29820000 0.406241 0.0673 0.767648 0.915947 1.0346
0-29840000 0 29840000 0.94 0.1639 0.249778 1.43091 0.378122
0-29860000 0 29860000 0.553414 0.0765 0.855734 0.89458 0.485155
0-29880000 0 29880000 0.762731 0.0767 0.533106 1.28128 0.450573
0-29900000 0 29900000 0.60655 0.0773 0.579086 -0.724827 -0.377554
0-29920000 0 29920000 0.88792 0.0546 0.242632 -0.0668855 -0.101608
0-29940000 0 29940000 0.893013 0.0466 0.291556 -0.0683814 -0.201539
0-29960000 0 29960000 0.885126 0.0355 0.517694 -0.154172 -0.0645527
0-29980000 0 29980000 0.777832 0.0426 0.412571 -1.04685 -0.714316
0-30000000 0 30000000 0.592622 0.0674 0.565758 -0.54732 0.082689
0-30020000 0 30020000 0.780988 0.0786 0.368437 0.113334 -0.384417
0-30040000 0 30040000 0.878352 0.0192 0.244269 -0.693151 -0.716044
0-30060000 0 30060000 0.790193 0.0622 0.66031 -0.328723 -0.486488
0-30080000 0 30080000 0.752294 0.0841 0.125751 0.167401 -0.294196
0-30100000 0 30100000 0.749669 0.062 -0.217552 -0.191977 -0.24584
0-30120000 0 30120000 1.05047 0.0244 -0.386876 0.15025 -0.183096
0-30140000 0 30140000 0.774535 0.0797 0.317235 0.632733 0.371358
0-30160000 0 30160000 0.787533 0.0923 0.261338 0.407892 0.173527
0-30180000 0 30180000 1.08882 0.0086 -0.257543 -0.230396 -0.75417
0-30220000 0 30220000 1.03145 0.0803 0.340483 -0.391974 -0.493036
0-30240000 0 30240000 0.717697 0.0814 0.595044 0.558679 0.522107
0-30260000 0 30260000 0.759329 0.0504 0.129629 -0.294911 -0.115818
0-30280000 0 30280000 0.806176 0.0634 0.276924 0.47058 0.161092
0-30300000 0 30300000 0.821138 0.0455 0.166402 -0.193151 -0.271906
0-30320000 0 30320000 0.860643 0.0609 0.214697 -0.393692 -0.445501
0-30340000 0 30340000 0.940807 0.0775 0.245864 0.315773 -0.256197
0-30360000 0 30360000 0.986406 0.0725 0.0508939 0.5758 -0.015432
0-30380000 0 30380000 0.687252 0.0752 0.715441 0.372224 0.287427
0-30400000 0 30400000 0.778154 0.073 0.316739 0.745208 0.493842
0-30420000 0 30420000 0.932824 0.0493 0.370472 0.512448 0.390997
0-30440000 0 30440000 0.897446 0.0476 0.128477 0.509751 0.0401024
0-30460000 0 30460000 0.906423 0.0669 0.245466 0.302163 0.0571247
0-30480000 0 30480000 0.802566 0.1361 0.347396 0.105132 0.22764
0-30500000 0 30500000 0.902895 0.103 -0.00973664 0.715603 -0.12163
0-30520000 0 30520000 0.975921 0.054 -0.0375398 -0.0577994 -0.482307
0-30540000 0 30540000 0.897461 0.1141 -0.163854 -0.0894804 -0.384877
0-30560000 0 30560000 0.750537 0.1215 0.229769 0.30671 0.210714
0-30580000 0 30580000 0.992013 0.0741 -0.0665025 0.0479367 -0.5278
0-30600000 0 30600000 0.855343 0.0876 0.0978848 0.391041 0.312834
0-30620000 0 30620000 0.898389 0.0457 0.0370703 0.14212 -0.19151
0-30640000 0 30640000 0.70697 0.066 0.711433 -0.0724577 0.155311
0-30660000 0 30660000 0.703719 0.0755 0.55677 -0.399653 -0.0143381
0-30680000 0 30680000 0.889652 0.0851 0.301018 -0.196714 -0.457534
0-30700000 0 30700000 0.985751 0.0882 -0.117412 0.0384596 -0.466244
0-30820000 0 30820000 0.915335 0.076 0.503958 -0.244125 -0.709098
0-30840000 0 30840000 1.0742 0.0702 0.343157 0.0371043 -0.301789
0-30860000 0 30860000 0.884202 0.0962 0.235631 0.289794 0.160996
0-30880000 0 30880000 0.756579 0.1019 0.551278 0.116544 -0.057646
0-30900000 0 30900000 0.72318 0.0841 0.561838 0.454569 0.595332
0-30920000 0 30920000 0.575163 0.0955 0.983556 -0.302202 0.45079
0-30940000 0 30940000 0.834688 0.0867 0.402226 0.0814926 0.251701
0-30960000 0 30960000 0.75018 0.075 0.554184 0.306731 0.229583
0-30980000 0 30980000 0.6765 0.0775 0.626028 0.458152 0.532389
0-31000000 0 31000000 0.857092 0.0892 0.15273 0.4171 0.305664
0-31020000 0 31020000 0.954861 0.0518 0.203842 -0.189012 -0.269462
0-31040000 0 31040000 0.889913 0.0357 0.277861 -0.00610226 -0.603451
0-31060000 0 31060000 0.882815 0.0341 0.210041 0.260419 0.337212
0-31080000 0 31080000 0.801606 0.0573 0.388975 0.151867 0.06729
0-31100000 0 31100000 0.615559 0.0821 0.562273 0.580345 0.1549
0-31120000 0 31120000 0.87258 0.0345 0.0436224 -0.00300242 -0.29535
0-31140000 0 31140000 0.768765 0.0586 0.458506 -0.196682 -0.510712
0-31160000 0 31160000 0.766965 0.0489 0.596671 0.0304151 -0.196385
0-31180000 0 31180000 0.899111 0.0364 0.388677 0.353999 0.491347
0-31200000 0 31200000 1.01268 0.0334 0.145 0.250565 0.0405001
0-31220000 0 31220000 0.776044 0.0542 0.373005 0.500892 -0.00982838
0-31240000 0 31240000 0.741959 0.0275 0.00738341 0.169855 0.238197
0-31260000 0 31260000 0.649684 0.107 0.555233 0.407296 0.128541
0-31280000 0 31280000 0.701034 0.0727 0.477957 1.08067 0.732289
0-31300000 0 31300000 0.684173 0.0698 0.502821 0.356098 0.377502
0-31320000 0 31320000 0.799484 0.0669 0.267417 0.601718 -0.174293
0-31340000 0 31340000 0.713408 0.0422 0.647697 0.651526 0.504184
0-31360000 0 31360000 0.786611 0.0864 0.358661 1.06355 0.577358
0-31380000 0 31380000 0.816446 0.066 0.341805 0.556405 0.490719
0-31400000 0 31400000 0.821519 0.0541 0.232714 0.915152 0.441672
0-31420000 0 31420000 0.768366 0.0555 0.625089 0.658794 0.48953
0-31440000 0 31440000 0.730572 0.0646 0.53676 0.317425 0.606536
0-31460000 0 31460000 0.693983 0.0708 0.597009 0.265671 0.417607
0-31480000 0 31480000 0.848432 0.079 0.25106 1.21223 0.518425
0-31500000 0 31500000 0.766623 0.0791 0.528404 1.29977 0.717489
0-31520000 0 31520000 0.693955 0.0535 0.670425 1.19372 0.502281
0-31540000 0 31540000 0.864228 0.0655 0.349723 0.467883 0.178314
0-31560000 0 31560000 0.887959 0.0708 0.416807 1.28657 0.29975
0-31580000 0 31580000 0.825219 0.0604 0.331097 0.501469 -0.0748178
0-31680000 0 31680000 0.944853 0.0106 -0.272503 -0.718179 -1.22716
0-31720000 0 31720000 0.941597 0.0584 -0.160906 0.0350239 0.442629
0-31740000 0 31740000 0.917872 0.0023 -0.705572 1.16022 1.3395
0-31760000 0 31760000 1.11292 0.0145 -0.439388 -1.12727 -1.08119
0-31800000 0 31800000 0.793651 0.0232 -0.23753 0.0186409 -0.186008
0-31880000 0 31880000 1.01644 0.0478 -0.37145 -0.482506 -1.0327
0-31900000 0 31900000 0.916159 0.0251 -0.390394 -0.298784 -0.585549
0-31920000 0 31920000 0.756087 0.0191 -0.219683 -0.25683 0.00537322
0-31940000 0 31940000 0.851081 0.0369 -0.192573 -0.048387 -0.267944
0-31980000 0 31980000 0.785608 0.0081 -0.534163 0.318907 0.402158
0-32000000 0 32000000 0.948319 0.0165 -0.306688 -0.789136 -0.616507
0-32020000 0 32020000 0.954224 0.0271 -0.275683 -0.201598 -0.56924
0-32040000 0 32040000 0.886247 0.0505 0.037523 0.563366 0.422707
0-32060000 0 32060000 0.641804 0.0193 0.411652 -0.228291 -0.238128
0-32080000 0 32080000 1.09355 0.0277 0.463569 0.247052 -0.450648
0-32100000 0 32100000 0.957699 0.0222 -0.147438 0.40118 -0.227881
0-32120000 0 32120000 1.08308 0.0119 -0.269236 -0.526296 -0.781452
0-32140000 0 32140000 0.928369 0.0034 0.0593843 -0.2314 -0.181934
0-32160000 0 32160000 0.75923 0.1065 0.205522 1.53905 0.0294487
0-32180000 0 32180000 0.917951 0.0684 0.345286 0.38874 0.104613
0-32200000 0 32200000 0.904943 0.0463 0.0718374 0.227556 -0.14506
0-32220000 0 32220000 0.803239 0.0754 0.314328 0.863328 0.285422
0-32240000 0 32240000 0.676217 0.0804 0.654645 0.87967 0.708485
0-32260000 0 32260000 0.748477 0.0758 0.45867 0.46157 0.352697
0-32280000 0 32280000 0.950787 0.0322 -0.0412859 0.625123 0.145394
0-32300000 0 32300000 0.907442 0.0467 0.0921262 1.2499 0.300384
0-32320000 0 32320000 0.927442 0.0276 0.135352 0.465983 0.0907276
0-32340000 0 32340000 0.807321 0.0441 0.0558298 0.776216 0.209022
0-32360000 0 32360000 0.894069 0.0176 -0.117816 0.766921 0.384779
0-32380000 0 32380000 0.925926 0.0257 -0.165068 0.645992 0.363866
0-32400000 0 32400000 1.03788 0.0567 -0.194464 -0.00947475 -0.146989
0-32420000 0 32420000 0.832138 0.0439 -0.257839 0.295203 0.00893106
0-32440000 0 32440000 0.756757 0.0588 0.0169873 0.47101 0.472585
0-32460000 0 32460000 0.897922 0.0255 0.331669 0.66759 0.419855
0-32480000 0 32480000 0.775994 0.075 0.619252 0.198609 0.00248541
0-32500000 0 32500000 0.833954 0.096 0.309337 0.47927 0.462941
0-32520000 0 32520000 0.657205 0.0943 0.7691 0.481435 0.227269
0-32540000 0 32540000 0.716913 0.078 0.857306 0.230875 0.454156
0-32560000 0 32560000 0.661333 0.1153 0.809939 0.837064 0.288915
0-32580000 0 32580000 0.662954 0.0854 0.612687 1.38973 0.892147
0-32600000 0 32600000 0.608234 0.1036 0.864103 0.978409 0.870234
0-32620000 0 32620000 0.851523 0.1114 0.274208 1.76506 0.434074
0-32640000 0 32640000 0.597482 0.0853 0.885299 1.60465 0.640689
0-32700000 0 32700000 0.737029 0.0692 0.385117 1.73491 1.15579
0-32720000 0 32720000 0.674335 0.0849 0.379078 1.04896 0.561766
0-32740000 0 32740000 0.850474 0.0416 0.303888 0.487368 0.162271
0-32760000 0 32760000 0.707163 0.0903 0.599825 1.16441 0.3318
0-32780000 0 32780000 0.689051 0.0532 0.686785 1.1097 0.548601
0-32800000 0 32800000 0.72759 0.081 0.521387 0.967571 0.410392
0-32820000 0 32820000 0.702843 0.0797 0.608545 1.13656 0.438355
0-32840000 0 32840000 0.511704 0.1127 1.30748 0.41305 0.798344
0-32860000 0 32860000 0.600706 0.0886 0.984293 0.64654 0.58589
0-32880000 0 32880000 0.513184 0.0938 1.09436 0.516752 0.508541
0-32900000 0 32900000 0.595012 0.0949 0.763126 0.123999 0.310689
0-32920000 0 32920000 0.678363 0.0687 0.442869 0.191188 0.0575676
0-32940000 0 32940000 0.769139 0.0751 0.550668 0.214345 0.378155
0-32960000 0 32960000 0.810633 0.0464 0.440886 0.068836 0.0637743
0-32980000 0 32980000 0.768081 0.0527 0.515259 0.910301 0.663685
0-33000000 0 33000000 0.791723 0.0604 0.374546 0.840627 0.6378
0-33020000 0 33020000 0.759297 0.0593 0.570378 0.750094 0.579911
0-33040000 0 33040000 0.836324 0.0532 0.252623 1.03798 0.451992
0-33060000 0 33060000 0.664322 0.0949 0.728812 0.873854 0.667226
0-33080000 0 33080000 0.623359 0.0875 0.798433 0.743264 0.671777
0-33100000 0 33100000 0.584507 0.0805 0.608709 0.423267 0.012426
0-33120000 0 33120000 0.58953 0.0656 1.2454 0.447476 0.57025
0-33140000 0 33140000 0.792969 0.0547 0.0572254 -0.119086 -0.633083
0-33160000 0 33160000 0.54396 0.0838 0.968435 0.267124 0.101763
0-33180000 0 33180000 0.846302 0.1077 0.522558 0.18399 -0.165678
0-33200000 0 33200000 0.793531 0.0972 0.7645 -0.214827 -0.168603
0-33220000 0 33220000 0.730056 0.0753 0.472689 -0.367998 -0.360375
0-33240000 0 33240000 0.88146 0.0405 0.309112 0.233944 0.100466
0-33260000 0 33260000 1.03867 0.0212 -0.250107 0.312834 -0.443353
0-33280000 0 33280000 1.12023 0.0306 -0.239589 0.169722 -0.204912
0-33300000 0 33300000 1.00319 0.0495 -0.101987 0.561022 0.135601
0-33320000 0 33320000 0.87123 0.0439 0.184472 0.262588 0.240898
0-33340000 0 33340000 0.908046 0.0289 0.118581 0.453908 0.475027
0-33360000 0 33360000 0.719588 0.0553 0.361654 0.102534 0.675277
0-33380000 0 33380000 0.7928 0.1068 0.165245 0.350965 0.0455123
0-33400000 0 33400000 0.638921 0.0755 0.669148 0.330943 0.20992
0-33420000 0 33420000 0.6364 0.0856 0.564283 -0.279903 0.255234
0-33440000 0 33440000 0.777015 0.0555 0.54624 -0.208866 -0.213273
0-33460000 0 33460000 0.846121 0.0844 0.498113 0.0914528 0.10597
0-33480000 0 33480000 0.723427 0.0527 0.501348 0.332789 0.386862
0-33500000 0 33500000 0.783591 0.0489 0.390865 0.0402591 0.117099
0-33520000 0 33520000 0.671786 0.0564 0.733926 0.457575 0.705423
0-33540000 0 33540000 0.657675 0.0871 1.16747 0.160345 0.637039
0-33560000 0 33560000 0.737201 0.047 0.395798 0.070781 0.559676
0-33580000 0 33580000 0.695789 0.0678 0.4955 0.228818 0.293408
0-33600000 0 33600000 0.739468 0.0575 0.374182 0.222591 -0.0737998
0-33620000 0 33620000 0.834148 0.0678 0.293084 0.537199 0.377579
0-33640000 0 33640000 0.848638 0.0451 0.339012 0.915163 0.555371
0-33660000 0 33660000 0.826489 0.0591 0.325474 0.820415 0.794744
0-33680000 0 33680000 0.926596 0.0616 0.197413 0.752822 0.532374
0-33700000 0 33700000 0.845572 0.0545 0.380418 0.419032 0.159093
0-33720000 0 33720000 1.08594 0.0389 0.270331 0.4162 -0.301345
0-33740000 0 33740000 0.902551 0.0494 0.138789 0.790982 0.52157
0-33760000 0 33760000 0.97682 0.0454 0.123906 0.86855 0.000439014
0-33780000 0 33780000 0.638125 0.0709 0.496063 0.113063 0.334074
0-33800000 0 33800000 0.741343 0.0531 0.465335 0.387348 0.384799
0-33820000 0 33820000 0.756726 0.0869 0.328795 0.137087 0.0716618
0-33840000 0 33840000 0.610551 0.0617 0.63483 -0.277532 -0.0607879
0-33860000 0 33860000 0.88518 0.0352 0.076237 -0.473213 -0.257871
0-33880000 0 33880000 0.791423 0.0408 0.488179 -0.0835424 0.13635
0-33900000 0 33900000 0.769452 0.0773 0.458004 0.683439 0.723445
0-33920000 0 33920000 0.760728 0.0946 0.541009 -0.774105 -0.30566
0-33940000 0 33940000 0.931117 0.0695 0.121358 0.701853 0.0831766
0-33960000 0 33960000 0.779 0.0431 0.320371 1.05446 0.645283
0-33980000 0 33980000 0.822948 0.0489 0.30947 0.65341 0.567138
0-34000000 0 34000000 0.949752 0.0432 0.174614 0.97798 0.49351
0-34020000 0 34020000 0.95478 0.0367 0.125574 0.39866 0.236787
0-34040000 0 34040000 0.859816 0.0683 0.226173 1.56033 0.651761
0-34060000 0 34060000 0.894775 0.0709 0.286336 0.933887 0.482683
0-34080000 0 34080000 0.906315 0.0318 0.265412 1.00616 0.642082
0-34100000 0 34100000 0.910541 0.0314 0.222018 0.775202 0.649099
0-34120000 0 34120000 1.01393 0.0431 0.0203706 0.388286 0.0767693
0-34140000 0 34140000 0.974091 0.0546 0.163807 0.831588 0.48189
0-34160000 0 34160000 0.953603 0.0365 0.147515 0.813164 0.502981
0-34180000 0 34180000 0.971683 0.0413 0.061666 0.616905 0.0188105
0-34200000 0 34200000 1.04322 0.0192 0.248149 0.664431 -0.121448
0-34220000 0 34220000 0.923047 0.0595 0.0244312 0.914345 0.141317
0-34240000 0 34240000 1.06629 0.0548 -0.176501 0.586746 -0.26918
0-34260000 0 34260000 0.900795 0.0561 0.121761 1.21015 0.630054
0-34280000 0 34280000 0.818067 0.0793 0.0629573 0.280604 0.0942992
0-34300000 0 34300000 1.0235 0.057 0.176722 0.403002 -0.385075
0-34320000 0 34320000 0.811615 0.0769 0.453968 0.9371 0.582759
0-34340000 0 34340000 0.844776 0.0684 0.242481 0.715142 0.3949
0-34360000 0 34360000 0.833996 0.04 0.269318 0.800807 0.366673
0-34380000 0 34380000 0.726597 0.0774 0.788943 0.529298 0.608508
0-34400000 0 34400000 0.76905 0.0785 0.50996 0.338744 0.123016
0-34420000 0 34420000 0.870093 0.0673 0.245029 0.875826 0.409441
0-34440000 0 34440000 0.740434 0.0773 0.527322 0.643079 0.761204
0-34460000 0 34460000 0.808474 0.0605 0.39374 1.07917 0.823141
0-34480000 0 34480000 0.888006 0.0564 0.18068 0.772749 0.393652
0-34500000 0 34500000 0.765591 0.0709 0.431218 0.874448 0.45001
0-34520000 0 34520000 0.829037 0.0921 0.244311 1.26861 0.870069
0-34540000 0 34540000 0.721612 0.0749 0.413017 1.27814 0.588052
0-34560000 0 34560000 0.735052 0.0758 0.497793 0.75874 0.326481
0-34580000 0 34580000 0.784047 0.0731 0.439296 0.369262 0.304574
0-34600000 0 34600000 0.809724 0.0529 0.397126 0.823478 0.465187
0-34620000 0 34620000 0.786646 0.0686 0.416635 0.0754469 0.271178
0-34640000 0 34640000 0.666184 0.0411 0.389122 0.0624594 0.37268
0-34660000 0 34660000 0.762554 0.0385 0.232366 0.109575 0.138834
0-34700000 0 34700000 0.735126 0.0622 0.248886 -0.142633 -0.186054
0-34720000 0 34720000 0.776355 0.0542 0.403534 0.543355 0.252249
0-34740000 0 34740000 0.702751 0.0788 0.367334 0.437851 0.423505
0-34760000 0 34760000 0.692499 0.094 0.654724 0.00501163 -0.0570845
0-34780000 0 34780000 0.710219 0.0762 0.542789 0.815802 0.162505
0-34800000 0 34800000 0.592606 0.0519 1.02685 0.632296 0.34541
0-34820000 0 34820000 0.944853 0.0922 0.822154 1.41331 0.519878
0-34840000 0 34840000 0.927115 0.0653 0.239556 0.277087 -0.048517
0-34860000 0 34860000 0.750475 0.0702 0.657677 0.821575 0.432353
0-34880000 0 34880000 0.304092 0.1399 3.42485 -0.797049 0.241908
0-34900000 0 34900000 0.268078 0.1368 2.92266 -0.464745 0.101545
0-34920000 0 34920000 0.135351 0.2103 2.22297 -1.38135 -0.562806
0-34940000 0 34940000 0.337667 0.1732 2.69784 -0.601424 0.325519
0-34960000 0 34960000 0.810784 0.0616 0.766713 0.233364 0.585092
0-34980000 0 34980000 0.721418 0.0581 0.587257 0.411154 0.129342
0-35000000 0 35000000 0.576123 0.1414 1.3344 -0.568647 0.0806322
0-35020000 0 35020000 0.90015 0.0433 0.655839 0.807862 0.148075
0-35040000 0 35040000 0.799244 0.0396 0.949634 0.772407 -0.130835
0-35060000 0 35060000 0.972404 0.0282 0.77374 1.32569 0.433195
0-35080000 0 35080000 0.73525 0.0772 0.613361 0.591655 0.105203
0-35100000 0 35100000 0.535741 0.1483 1.28487 -0.118175 0.310131
0-35120000 0 35120000 0.64283 0.0846 0.553156 -0.024106 -0.0457514
0-35140000 0 35140000 0.624186 0.1063 1.06558 -0.809398 -0.0970521
0-35160000 0 35160000 0.7723 0.0594 0.582668 -0.0262499 0.339519
0-35180000 0 35180000 0.798685 0.0615 0.389858 0.314255 -0.0170576
0-35200000 0 35200000 0.836719 0.0535 0.381921 0.686337 0.264311
0-35220000 0 35220000 0.731149 0.0487 0.458208 0.481644 0.465974
0-35240000 0 35240000 0.955224 0.0469 0.315187 0.735558 0.247806
0-35260000 0 35260000 0.739806 0.0949 0.655518 0.149715 0.350035
0-35280000 0 35280000 0.864619 0.0648 0.138683 0.474382 -0.115875
0-35300000 0 35300000 0.802956 0.0672 0.337955 0.0203113 -0.153691
0-35320000 0 35320000 0.780553 0.074 0.645105 0.447196 0.270851
0-35340000 0 35340000 0.525145 0.1198 1.04877 0.330067 0.453943
0-35360000 0 35360000 0.721639 0.0867 0.664338 0.457569 0.582256
0-35380000 0 35380000 0.695056 0.079 0.606129 0.342444 0.296541
0-35400000 0 35400000 0.685151 0.1015 0.751005 0.0316478 0.305825
0-35420000 0 35420000 0.805532 0.0704 0.484429 -0.107352 0.185736
0-35440000 0 35440000 0.628827 0.0616 1.15435 0.217965 0.197459
0-35460000 0 35460000 0.822714 0.0496 0.596769 0.513653 0.378399
0-35480000 0 35480000 0.77424 0.0756 0.625477 0.332129 0.876976
0-35500000 0 35500000 0.720983 0.0877 0.722511 -0.808547 -0.42779
0-35520000 0 35520000 0.782405 0.0921 0.455473 -0.6126 -0.0681571
0-35540000 0 35540000 0.847938 0.087 0.476977 -0.689436 -0.450511
0-35560000 0 35560000 1.05231 0.0562 -0.0965777 -0.371687 -0.463259
0-35580000 0 35580000 0.831566 0.1022 0.485138 0.176804 0.223108
0-35600000 0 35600000 0.645325 0.0826 0.761949 0.391405 0.663348
0-35620000 0 35620000 0.802691 0.0607 0.527287 0.906109 0.788037
0-35640000 0 35640000 0.943837 0.0523 0.107587 0.92109 0.586202
0-35660000 0 35660000 0.900929 0.0567 0.290547 0.745651 0.150544
0-35680000 0 35680000 0.817153 0.0565 0.354742 0.896128 0.45468
0-35700000 0 35700000 0.675694 0.0995 0.911896 0.357987 0.733541
0-35720000 0 35720000 0.719125 0.0668 0.635907 0.430537 0.45714
0-35740000 0 35740000 0.901743 0.0233 0.230424 0.718963 0.440245
0-35760000 0 35760000 0.842666 0.0844 0.242299 0.26943 0.272756
0-35780000 0 35780000 0.720077 0.0736 0.531415 0.934507 0.835869
0-35800000 0 35800000 0.813782 0.0271 0.201781 0.757536 -0.102215
0-35820000 0 35820000 0.873747 0.0186 0.13334 0.696333 -0.0936514
0-35840000 0 35840000 0.782448 0.0563 0.336482 1.21511 0.72507
0-35860000 0 35860000 0.869396 0.0673 0.160637 0.803718 0.200165
0-35880000 0 35880000 0.806801 0.0895 0.354736 0.651803 0.385287
0-35900000 0 35900000 0.825585 0.0736 0.401148 0.630618 0.528547
0-35920000 0 35920000 0.847376 0.0791 0.276961 1.20158 0.717747
0-35940000 0 35940000 0.894 0.0665 0.223273 0.428753 0.100054
0-35960000 0 35960000 0.946246 0.0367 0.383635 -0.0250977 -0.28525
0-35980000 0 35980000 0.733641 0.1131 0.710248 -0.0919708 -0.0913127
0-36000000 0 36000000 0.88404 0.0542 0.372124 0.217841 0.0601382
0-36020000 0 36020000 0.701211 0.0672 0.86246 0.999864 0.407894
0-36040000 0 36040000 0.767684 0.0822 0.897813 0.880768 0.192088
0-36060000 0 36060000 0.849878 0.0878 0.487032 0.431286 -0.192576
0-36080000 0 36080000 0.716715 0.0875 0.801791 1.13095 0.798241
0-36100000 0 36100000 0.955187 0.0524 0.305067 0.392861 -0.0828872
0-36120000 0 36120000 1 0.0265 0.0532632 0.761143 0.244484
0-36140000 0 36140000 0.982906 0.0336 0.152308 -0.0291476 -0.271903
0-36160000 0 36160000 0.95204 0.0403 0.200144 1.02512 0.679504
0-36180000 0 36180000 0.883779 0.0399 0.360976 0.648702 0.072955
0-36200000 0 36200000 0.977992 0.0119 0.0905077 0.913748 0.243798
0-36220000 0 36220000 0.594019 0.0022 0.508997 0.733876 -0.181257
0-36240000 0 36240000 1.12786 0.0244 -0.13649 1.12085 0.00165458
0-36260000 0 36260000 1.05464 0.057 0.0346784 0.996055 -0.0743671
0-36280000 0 36280000 0.861789 0.0705 0.253885 0.286529 -0.625874
0-36300000 0 36300000 1.02187 0.0714 0.141405 -0.148944 -0.914021
0-36320000 0 36320000 0.975136 0.0767 0.141252 0.247797 0.20025
0-36340000 0 36340000 0.89469 0.0571 0.207614 -0.0455607 -0.0328586
0-36360000 0 36360000 1.01407 0.0472 0.0826883 0.498616 -0.0788717
0-36380000 0 36380000 0.86941 0.0287 0.151309 0.913418 0.523871
0-36400000 0 36400000 1.11947 0.0777 -0.0722091 1.32443 0.257227
0-36420000 0 36420000 1.04913 0.0818 -0.0633224 0.390283 -0.192842
0-36440000 0 36440000 0.991553 0.0717 0.184023 0.534694 -0.400036
0-36460000 0 36460000 0.933439 0.0527 0.341709 -0.473737 -0.740608
0-36480000 0 36480000 0.870784 0.1271 0.469273 0.234413 -0.535229
0-36500000 0 36500000 2.41328 0.0815 -0.381785 0.539315 -0.705907
0-36540000 0 36540000 1.00712 0.0514 0.243556 0.559123 0.0348783
0-36560000 0 36560000 0.872574 0.0764 0.286578 0.880149 0.18115
0-36580000 0 36580000 0.953601 0.0349 0.210077 -0.151743 -0.0654809
0-36600000 0 36600000 0.701697 0.0648 0.572828 1.0171 0.528147
0-36620000 0 36620000 0.84395 0.0344 0.340985 -0.0395442 0.00846295
0-36640000 0 36640000 0.811518 0.0551 0.714252 0.543501 0.322282
0-36660000 0 36660000 0.870466 0.0615 0.22437 0.454903 0.474266
0-36680000 0 36680000 0.989627 0.0407 0.174331 0.363441 -0.00326453
0-36700000 0 36700000 0.982877 0.0434 0.0547586 0.982424 0.354643
0-36720000 0 36720000 0.945608 0.0335 0.121017 0.681204 0.178384
0-36740000 0 36740000 0.927882 0.061 0.112457 0.214186 -0.0540419
0-36760000 0 36760000 0.931248 0.0509 0.0511754 0.701408 0.0830194
0-36780000 0 36780000 1.00185 0.0294 0.0501457 0.827243 0.539042
0-36800000 0 36800000 0.945844 0.0437 0.12074 0.0282061 0.232972
0-36820000 0 36820000 0.924779 0.0827 0.156572 -0.173489 -0.0638725
0-36840000 0 36840000 0.831696 0.1012 0.245342 0.178456 0.384152
0-36860000 0 36860000 0.874283 0.0384 0.0228624 -0.763684 -0.515884
0-36880000 0 36880000 1.2147 0.0766 -0.168286 0.550306 -0.00180303
0-36900000 0 36900000 0.989658 0.0318 0.0614669 0.607057 0.89455
0-36920000 0 36920000 1.00777 0.0375 0.0375161 0.253796 0.186571
0-36940000 0 36940000 0.92723 0.0412 0.0868669 0.542039 0.351226
0-36960000 0 36960000 0.767395 0.0788 0.41985 -0.125194 0.165049
0-36980000 0 36980000 0.614773 0.0893 0.787626 -0.155229 0.691956
0-37000000 0 37000000 0.461125 0.115 1.63877 -1.15485 0.221005
0-37020000 0 37020000 0.723474 0.1105 0.489455 0.220234 0.214397
0-37040000 0 37040000 0.848733 0.0622 0.22914 0.227041 0.659813
0-37060000 0 37060000 0.81649 0.0482 0.378874 -0.106648 0.258589
0-37080000 0 37080000 0.855441 0.0621 0.239137 0.19996 0.0704613
0-37100000 0 37100000 0.927136 0.0772 0.116221 0.574711 0.938302
0-37120000 0 37120000 0.958078 0.0503 0.181016 -0.152733 -0.108634
0-37140000 0 37140000 0.976483 0.0456 0.136481 -0.24596 -0.52681
0-37160000 0 37160000 0.839984 0.0641 0.30825 0.352517 -0.0898877
0-37180000 0 37180000 0.833773 0.0521 0.235907 0.370402 0.143052
0-37200000 0 37200000 0.814276 0.0598 0.212281 1.27717 0.431249
0-37220000 0 37220000 0.627556 0.0901 0.572352 0.970496 0.443385
0-37240000 0 37240000 0.628901 0.0866 0.861373 1.4683 0.850507
0-37260000 0 37260000 0.644709 0.0771 0.890347 0.342744 0.448902
0-37280000 0 37280000 0.647185 0.0963 0.640252 0.636835 0.524689
0-37300000 0 37300000 0.808059 0.0678 0.390681 0.781161 0.539814
0-37320000 0 37320000 0.767165 0.0728 0.0194363 0.504045 0.0316943
0-37340000 0 37340000 1.02411 0.0714 -0.383669 0.166557 -0.275271
0-37360000 0 37360000 0.95692 0.1047 0.036753 0.433115 0.327749
0-37380000 0 37380000 0.857089 0.0889 0.287095 0.837795 0.399066
0-37400000 0 37400000 0.843694 0.0777 0.142116 1.01105 0.5126
0-37420000 0 37420000 0.763782 0.0576 0.465445 0.57406 0.424789
0-37440000 0 37440000 0.882933 0.0539 0.014663 0.0505376 -0.2386
0-37460000 0 37460000 0.642101 0.1063 0.723883 0.247806 0.439937
0-37480000 0 37480000 0.688325 0.0845 0.521179 0.881315 0.599091
0-37500000 0 37500000 0.727686 0.0426 0.504128 0.575454 0.19961
0-37520000 0 37520000 1.0844 0.0447 -0.18542 0.224252 -0.232821
0-37540000 0 37540000 1.07334 0.024 -0.00511609 -0.0739472 -0.475853
0-37560000 0 37560000 1.02343 0.0266 -0.119337 0.0489711 -0.423264
0-37580000 0 37580000 0.940692 0.0361 0.0450726 0.606112 0.23326
0-37600000 0 37600000 1.07886 0.0479 0.136597 0.268452 -0.0496444
0-37620000 0 37620000 0.988934 0.0243 0.00844497 0.37302 0.00982928
0-37640000 0 37640000 0.894461 0.0488 0.144953 1.03544 0.43456
0-37660000 0 37660000 0.953879 0.0553 0.090823 1.05971 0.478553
0-37680000 0 37680000 0.761922 0.0732 0.376972 0.736231 0.588711
0-37700000 0 37700000 0.992874 0.0736 -0.00815356 0.319792 -0.151779
0-37720000 0 37720000 0.980604 0.0468 0.0971168 -0.0498788 -0.238095
0-37740000 0 37740000 1.0455 0.0426 -0.104591 -0.357348 -0.856603
0-37760000 0 37760000 0.89638 0.0521 0.251861 0.039484 -0.160607
0-37780000 0 37780000 0.70122 0.0694 0.60549 -0.390534 -0.152849
0-37800000 0 37800000 0.592661 0.0998 1.16027 -0.52349 0.101511
0-37820000 0 37820000 0.692722 0.099 0.64047 0.61769 0.187412
0-37840000 0 37840000 0.768872 0.0649 0.401721 0.249735 -0.503494
0-37860000 0 37860000 0.781746 0.0767 0.353627 1.04319 0.642252
0-37880000 0 37880000 0.792059 0.0389 0.273206 1.36819 0.521429
0-37900000 0 37900000 0.753675 0.0613 0.394332 0.402508 0.251204
0-37920000 0 37920000 0.93285 0.0443 0.111519 0.760797 0.277354
0-37940000 0 37940000 0.764765 0.0792 0.392964 0.968966 0.675603
0-37960000 0 37960000 0.86556 0.0579 0.22345 1.2288 0.599041
0-37980000 0 37980000 0.77009 0.068 0.385799 0.502976 0.383222
0-38000000 0 38000000 0.929101 0.0614 0.10157 1.05363 0.583375
0-38040000 0 38040000 0.833082 0.0428 0.214332 0.290227 0.203527
0-38060000 0 38060000 0.850769 0.049 0.237625 0.68372 0.106676
0-38080000 0 38080000 0.805351 0.0576 0.351279 1.01885 0.620482
0-38100000 0 38100000 0.827257 0.0593 0.421795 1.31633 0.708094
0-38120000 0 38120000 0.913484 0.0573 0.1143 1.26572 0.538742
0-38140000 0 38140000 0.897952 0.0696 0.273157 1.40619 0.742225
0-38160000 0 38160000 0.925979 0.0462 0.245925 1.04976 0.545194
0-38180000 0 38180000 0.838645 0.0452 0.316133 1.26175 0.734487
0-38200000 0 38200000 0.881114 0.0529 0.209133 1.39566 0.810198
0-38220000 0 38220000 0.87044 0.043 0.120158 0.987273 0.511653
0-38240000 0 38240000 0.919085 0.0556 0.0958422 0.776742 0.0621575
0-38260000 0 38260000 0.977541 0.0331 0.0568311 0.413807 0.373261
0-38300000 0 38300000 1.01389 0.0406 -0.266072 0.210193 -0.263866
0-38320000 0 38320000 0.666001 0.082 0.921987 0.57457 0.563447
0-38340000 0 38340000 0.707385 0.0805 0.62018 0.931537 0.648825
0-38360000 0 38360000 0.827462 0.0661 0.355044 0.726873 0.43039
0-38380000 0 38380000 0.975096 0.0511 0.0260451 0.89707 0.306556
0-38400000 0 38400000 0.795029 0.0519 0.375296 0.492611 0.561784
0-38420000 0 38420000 0.883141 0.0478 0.148504 0.675505 0.3724
0-38440000 0 38440000 0.893437 0.0429 0.1996 1.01004 0.521322
0-38460000 0 38460000 0.839105 0.0547 0.237589 0.665091 0.55998
0-38480000 0 38480000 0.790141 0.059 0.409734 0.358812 0.315105
0-38500000 0 38500000 0.813928 0.0605 0.32341 0.96161 0.391881
0-38520000 0 38520000 0.842198 0.0572 0.265112 0.976899 0.47045
0-38540000 0 38540000 0.927029 0.0544 0.15113 1.05563 0.443769
0-38560000 0 38560000 0.978245 0.0379 0.155106 1.09187 0.359637
0-38580000 0 38580000 0.934783 0.038 0.278805 0.441065 -0.118027
0-38600000 0 38600000 0.920635 0.0295 0.0846062 0.14874 0.131068
0-38620000 0 38620000 0.884022 0.0372 0.130109 0.64314 0.464468
0-38640000 0 38640000 0.929242 0.0279 0.0256248 0.689035 0.424467
0-38660000 0 38660000 1.07828 0.0361 0.0141115 0.786282 0.254288
0-38680000 0 38680000 0.970966 0.0443 0.16935 0.708275 0.0399309
0-38700000 0 38700000 0.852445 0.0669 0.0810826 0.488369 -0.0102
0-38720000 0 38720000 0.9693 0.0342 0.0926583 0.638064 0.515593
0-38740000 0 38740000 1.01047 0.0473 0.0729071 1.00936 0.227702
0-38760000 0 38760000 0.789731 0.0501 0.423182 0.435705 0.615986
0-38780000 0 38780000 0.90008 0.0608 0.217137 0.09058 0.0946957
0-38800000 0 38800000 0.960776 0.0499 0.249851 0.352502 0.167017
0-38820000 0 38820000 1.00037 0.0591 0.0727024 0.7911 0.625643
0-38840000 0 38840000 0.922389 0.0521 0.187173 0.805962 0.442738
0-38860000 0 38860000 0.787604 0.0506 0.358753 0.664045 0.464205
0-38880000 0 38880000 0.728628 0.0639 0.4552 0.839739 0.786942
0-38900000 0 38900000 0.784554 0.0588 0.467868 1.16537 0.684835
0-38920000 0 38920000 0.906603 0.0415 0.169707 1.54524 0.77339
0-38940000 0 38940000 0.952593 0.0652 0.133565 1.20748 0.717918
0-38960000 0 38960000 0.828538 0.0494 0.321944 0.466515 0.19434
0-38980000 0 38980000 0.852357 0.0245 0.150228 0.563671 0.200216
0-39000000 0 39000000 1.12783 0.0464 -0.427883 -0.139502 -0.690959
0-39020000 0 39020000 1.00722 0.0354 -0.0194912 0.730814 0.0204299
0-39040000 0 39040000 1.09657 0.028 0.0510545 0.0639365 -0.422848
0-39060000 0 39060000 0.88672 0.0472 0.0981325 0.515779 -0.067439
0-39080000 0 39080000 0.936806 0.038 0.166591 1.23621 0.617714
0-39100000 0 39100000 0.879406 0.051 0.263232 1.16359 0.780178
0-39120000 0 39120000 0.71568 0.1042 0.629752 1.47539 0.787517
0-39140000 0 39140000 0.92276 0.0489 0.0258909 1.24788 0.444873
0-39160000 0 39160000 0.886035 0.0465 0.0849617 1.56262 0.283273
0-39180000 0 39180000 0.870048 0.0704 0.243116 1.03629 0.614104
0-39200000 0 39200000 0.786496 0.0636 0.30804 1.25255 0.385798
0-39220000 0 39220000 0.716216 0.1109 0.569319 1.00162 0.353603
0-39240000 0 39240000 0.785772 0.1035 0.319697 0.770263 0.168836
0-39260000 0 39260000 0.913156 0.0456 -0.0102329 0.765785 0.490699
0-39280000 0 39280000 0.833016 0.0391 0.171651 0.568483 0.10989
0-39300000 0 39300000 0.691346 0.0667 0.445686 1.04261 0.65842
0-39320000 0 39320000 0.790016 0.0495 0.312629 0.720533 -0.126848
0-39340000 0 39340000 1.02454 0.0399 0.0152729 1.15887 0.0778547
0-39360000 0 39360000 0.849127 0.0585 0.289188 1.02326 0.415786
0-39380000 0 39380000 0.863029 0.0648 0.15009 0.956145 0.274892
0-39400000 0 39400000 0.903306 0.0616 0.167844 1.43026 0.559358
0-39420000 0 39420000 0.933644 0.039 0.187593 0.428183 0.161584
0-39440000 0 39440000 0.829593 0.0642 0.224384 1.29527 0.635568
0-39460000 0 39460000 0.857779 0.0676 0.144909 1.02624 0.634217
0-39480000 0 39480000 0.76291 0.0639 0.35083 1.09136 0.700849
0-39500000 0 39500000 0.697584 0.0977 0.564345 0.776499 0.547166
0-39520000 0 39520000 0.855844 0.0615 0.154617 0.195533 -0.213824
0-39540000 0 39540000 0.866702 0.0508 0.247987 -0.462949 -0.704977
0-39560000 0 39560000 0.856718 0.0798 0.0906386 0.708495 0.0570775
0-39580000 0 39580000 0.959695 0.0463 -0.112856 0.600785 -0.0273377
0-39600000 0 39600000 0.885532 0.0293 -0.0195072 0.327864 -0.131342
0-39620000 0 39620000 0.733384 0.0743 0.349416 0.32991 0.223173
0-39640000 0 39640000 0.679794 0.0752 0.630142 -0.0313511 0.264821
0-39660000 0 39660000 0.687666 0.0712 0.800874 0.381302 0.539369
0-39680000 0 39680000 0.698326 0.0731 0.763272 0.174025 0.614247
0-39700000 0 39700000 0.798478 0.0936 0.491885 0.491685 0.502308
0-39720000 0 39720000 0.786563 0.0845 0.36109 1.21875 0.250617
0-39740000 0 39740000 0.634302 0.0168 0.464041 -1.38895 -0.837564
0-39760000 0 39760000 0.894624 0.0588 0.290779 1.15491 0.54322
0-39780000 0 39780000 0.757191 0.0634 0.451007 0.819999 0.49123
0-39800000 0 39800000 0.566822 0.1344 1.69945 -0.227715 0.283617
0-39820000 0 39820000 0.342732 0.1663 2.60107 -1.47494 -0.0108974
0-39840000 0 39840000 0.708082 0.1377 1.00083 0.109128 0.284803
0-39860000 0 39860000 0.432729 0.157 1.89126 -1.33491 0.155729
0-39880000 0 39880000 0.456711 0.1455 1.58255 -1.06607 0.135786
0-39900000 0 39900000 0.832896 0.0585 0.705697 1.14708 0.903838
0-39920000 0 39920000 0.548682 0.1228 1.48909 -0.0820417 0.436292
0-39940000 0 39940000 0.705391 0.0855 0.468938 -0.456368 -0.0631198
0-39960000 0 39960000 0.829139 0.0739 0.184193 -0.117766 -0.185697
0-39980000 0 39980000 1.17896 0.0563 0.192988 0.135001 -0.454398
0-40000000 0 40000000 0.752114 0.0922 0.491176 0.53642 -0.023516
0-40020000 0 40020000 0.976015 0.1094 0.278971 1.53376 -0.12934
0-40040000 0 40040000 1.17993 0.0058 -0.049651 -0.382787 -0.449207
0-40060000 0 40060000 0.873307 0.0568 0.080105 0.744737 0.0549267
0-40080000 0 40080000 0.803375 0.0942 0.495854 0.721368 0.438212
0-40100000 0 40100000 0.703338 0.1362 0.937938 0.0416529 0.606187
0-40120000 0 40120000 0.604091 0.0807 0.517661 0.634711 0.607859
0-40140000 0 40140000 0.800258 0.1025 0.458079 -0.22154 0.0368723
0-40160000 0 40160000 1.03614 0.0547 0.446586 1.10072 0.217121
0-40180000 0 40180000 1.28018 0.1014 -0.271384 0.57722 -0.270636
0-40200000 0 40200000 1.17638 0.092 -0.0121894 0.436583 -0.677914
0-40220000 0 40220000 0.984659 0.0457 0.46168 0.813717 0.187665
0-40240000 0 40240000 1.03417 0.0902 -0.0129639 0.659595 -0.0932039
0-40260000 0 40260000 1.07662 0.0899 0.0182183 0.749238 0.272924
0-40280000 0 40280000 1.02268 0.0819 0.289707 1.01408 -0.0719589
0-40300000 0 40300000 1.01517 0.0665 1.17082 0.332717 -0.493552
0-40320000 0 40320000 1.09208 0.0359 0.216047 0.856982 0.0133698
0-40340000 0 40340000 0.9423 0.0481 0.173501 0.654561 0.235647
0-40360000 0 40360000 0.731597 0.0567 0.451243 0.144878 0.493549
0-40380000 0 40380000 0.955006 0.0902 -0.184539 0.710456 -0.156647
0-40400000 0 40400000 0.68807 0.0512 0.537713 0.102094 0.155247
0-40420000 0 40420000 0.711066 0.0655 0.488547 0.388535 -0.00462891
0-40440000 0 40440000 0.898973 0.0614 0.370636 0.482355 -0.15321
0-40480000 0 40480000 0.88694 0.0597 0.329608 0.712858 0.34039
0-40500000 0 40500000 0.883313 0.0602 0.265023 0.260524 0.394743
0-40520000 0 40520000 0.991568 0.0519 -0.0166212 0.386741 0.099882
0-40540000 0 40540000 0.984994 0.0521 0.160604 0.686024 0.142824
0-40560000 0 40560000 0.963763 0.0307 -0.0429415 1.02688 0.233132
0-40580000 0 40580000 0.915456 0.0241 -0.00891721 0.725031 0.143941
0-40600000 0 40600000 0.947531 0.0392 0.276219 0.75596 0.355269
0-40620000 0 40620000 1.08968 0.0656 -0.0625126 0.74418 -0.265318
0-40640000 0 40640000 0.893569 0.0429 0.389049 0.917083 0.331918
0-40660000 0 40660000 0.969685 0.0293 0.347721 0.87817 0.18312
0-40680000 0 40680000 1.00077 0.0162 0.0682317 0.758616 0.265665
0-40700000 0 40700000 0.972304 0.0256 0.203052 0.862515 0.322955
0-40720000 0 40720000 0.842161 0.0379 0.471515 0.489329 0.419965
0-40740000 0 40740000 0.891433 0.0214 0.263681 0.538384 0.173269
0-40760000 0 40760000 0.938232 0.0401 0.256731 0.568504 0.00516911
0-40780000 0 40780000 0.830939 0.042 0.465346 0.384201 0.362322
0-40800000 0 40800000 0.804077 0.0744 0.447031 -0.262726 -0.0441267
0-40820000 0 40820000 0.736709 0.0834 0.505227 0.0646384 0.283341
0-40840000 0 40840000 0.971258 0.022 -0.332693 0.596333 0.204164
0-40860000 0 40860000 0.879178 0.0229 0.111192 0.0504003 0.171856
0-40880000 0 40880000 0.788809 0.032 0.0855811 0.519368 0.399385
0-40900000 0 40900000 0.785323 0.035 -0.220837 0.593754 0.281477
0-40920000 0 40920000 0.719115 0.0307 0.0931178 -0.413782 -0.406886
0-40940000 0 40940000 0.632921 0.0299 0.453895 -0.273531 0.185923
0-40960000 0 40960000 0.75471 0.0303 -0.0194924 0.0867621 0.319342
0-40980000 0 40980000 0.692993 0.0702 0.536802 0.743121 0.816868
0-41000000 0 41000000 0.702358 0.0696 0.505666 0.680158 0.617529
0-41020000 0 41020000 0.685294 0.0654 0.675257 0.675151 0.536089
0-41040000 0 41040000 0.675625 0.0695 0.78238 -0.0992538 0.0961134
0-41060000 0 41060000 0.820843 0.0533 0.497945 0.614168 0.407949
0-41080000 0 41080000 0.860641 0.0415 0.386451 0.457913 0.429375
0-41100000 0 41100000 0.879623 0.0401 0.330565 0.623991 0.385609
0-41120000 0 41120000 0.871755 0.0423 0.34851 0.221399 0.135675
0-41140000 0 41140000 0.841429 0.0557 0.234502 1.01167 0.515324
0-41160000 0 41160000 0.79835 0.0725 0.427229 0.75965 0.56384
0-41180000 0 41180000 0.773074 0.0562 0.583004 -0.4424 -0.236485
0-41200000 0 41200000 0.922972 0.0581 0.0651199 0.315527 -0.197466
0-41220000 0 41220000 0.867861 0.0282 -0.284161 -0.400604 -0.701081
0-41240000 0 41240000 0.829447 0.0541 0.0665662 0.191145 -0.237752
0-41260000 0 41260000 1.15972 0.023 -0.105953 0.642063 -0.434075
0-41280000 0 41280000 0.922429 0.0459 0.260871 0.595678 -0.109859
0-41300000 0 41300000 1.04231 0.0347 0.138498 0.503546 -0.000388785
0-41320000 0 41320000 0.813427 0.0603 0.535131 0.282792 0.0342827
0-41340000 0 41340000 0.73671 0.0762 0.425293 0.96072 0.33642
0-41360000 0 41360000 0.745182 0.0558 0.480777 1.00462 0.517453
0-41380000 0 41380000 0.823866 0.0417 0.467529 -0.268469 -0.371506
0-41400000 0 41400000 0.598601 0.0875 0.972837 0.265806 0.587773
0-41420000 0 41420000 0.772314 0.0723 0.45976 0.99207 0.589991
0-41440000 0 41440000 0.795107 0.0754 0.462726 0.712704 0.578505
0-41460000 0 41460000 0.712809 0.0812 0.670303 0.623375 0.553285
0-41480000 0 41480000 0.747785 0.0665 0.684028 0.719634 0.475201
0-41500000 0 41500000 0.889503 0.1049 0.366895 1.09585 0.438488
0-41520000 0 41520000 0.650712 0.0957 0.700794 1.35537 0.739633
0-41540000 0 41540000 0.659574 0.0836 0.637467 0.657402 0.526322
0-41560000 0 41560000 0.842891 0.0564 0.508074 0.717742 -0.0406245
0-41580000 0 41580000 0.712601 0.075 1.0457 0.920752 0.579691
0-41600000 0 41600000 0.74177 0.1124 0.728861 1.12926 0.531513
0-41620000 0 41620000 0.805353 0.0608 0.305786 1.59907 0.483236
0-41640000 0 41640000 0.888617 0.0739 0.448125 1.30478 0.708872
0-41660000 0 41660000 0.854188 0.0571 0.333029 1.30736 0.599324
0-41680000 0 41680000 0.866054 0.0421 0.178997 0.539972 0.0626841
0-41700000 0 41700000 0.910063 0.0252 0.0564999 -0.446626 -0.688023
0-41720000 0 41720000 0.934799 0.0668 0.0718919 1.28178 0.397603
0-41740000 0 41740000 0.854348 0.0568 0.442122 1.29054 0.460758
0-41760000 0 41760000 0.889579 0.0519 0.292842 1.35485 0.468683
0-41780000 0 41780000 0.943672 0.0524 0.317903 1.21888 0.463871
0-41800000 0 41800000 0.760998 0.0776 0.556245 1.08232 0.573538
0-41820000 0 41820000 0.913836 0.0564 0.193466 1.32816 0.398326
0-41840000 0 41840000 0.705783 0.105 0.656045 0.500483 0.512838
0-41860000 0 41860000 0.767481 0.0659 0.666369 0.66326 0.660536
0-41880000 0 41880000 0.833273 0.0588 0.454626 0.674714 0.332561
0-41900000 0 41900000 0.819704 0.0612 0.412649 0.986924 0.825897
0-41920000 0 41920000 0.849679 0.0544 0.306416 0.99507 0.81652
0-41940000 0 41940000 0.755524 0.0739 0.527459 0.669158 0.350957
0-41960000 0 41960000 0.854195 0.0724 0.344001 1.29643 0.498805
0-41980000 0 41980000 0.767366 0.0765 0.493561 0.329643 0.369593
0-42000000 0 42000000 0.796411 0.071 0.437306 0.828194 0.468907
0-42020000 0 42020000 0.793742 0.0628 0.521956 0.640122 0.649099
0-42040000 0 42040000 0.624187 0.0975 0.756516 0.753342 0.678471
0-42060000 0 42060000 0.687664 0.095 0.873881 0.367852 0.667013
0-42080000 0 42080000 0.748772 0.0833 0.6816 0.724525 0.61832
0-42100000 0 42100000 0.703752 0.0711 0.582684 0.809693 0.667309
0-42120000 0 42120000 0.594595 0.0814 0.975401 0.19986 0.622541
0-42140000 0 42140000 0.594141 0.0993 1.10233 0.30761 0.74401
0-42160000 0 42160000 0.686798 0.0738 0.698368 0.37656 0.412239
0-42180000 0 42180000 0.674373 0.0784 0.817943 0.328313 0.616834
0-42200000 0 42200000 0.669646 0.0851 0.59454 0.0165787 0.391383
0-42220000 0 42220000 0.670611 0.0778 0.867205 -0.189862 0.252996
0-42240000 0 42240000 0.396847 0.1165 1.98504 0.66894 0.436064
0-42280000 0 42280000 0.481845 0.1132 1.18447 0.299847 -0.059922
0-42300000 0 42300000 0.770856 0.0504 0.502028 0.510299 0.490532
0-42320000 0 42320000 0.647773 0.0694 0.66556 -0.12892 -0.199442
0-42340000 0 42340000 1.01608 0.0837 0.097532 0.952093 -0.134124
0-42360000 0 42360000 0.747486 0.0615 0.685675 -0.250717 0.0592465
0-42380000 0 42380000 0.779528 0.0504 0.770813 -0.576638 -0.29867
0-42400000 0 42400000 0.562352 0.0857 0.956487 0.101341 0.706431
0-42420000 0 42420000 0.629032 0.0975 0.448517 0.0546611 -0.36459
0-42440000 0 42440000 0.971884 0.0416 0.284106 0.702633 0.0173312
0-42460000 0 42460000 0.612565 0.08 0.815626 -0.112719 0.108435
0-42480000 0 42480000 0.51271 0.1506 1.55638 -0.69941 -0.0487286
0-42500000 0 42500000 0.6099 0.1287 1.17813 -0.4604 -0.194913
0-42520000 0 42520000 0.391971 0.1274 2.03885 -0.865375 0.206534
0-42540000 0 42540000 0.603781 0.1404 1.63505 -0.224054 0.0982814
0-42560000 0 42560000 0.64682 0.053 0.702971 -0.650034 -0.115759
0-42580000 0 42580000 0.665945 0.0868 0.817304 -0.0988786 -0.057008
0-42620000 0 42620000 0.507715 0.1548 1.08626 -0.715186 0.600893
0-42640000 0 42640000 0.751828 0.0987 0.649065 -0.202466 0.26008
0-42660000 0 42660000 0.789794 0.0766 0.389216 0.715906 0.548538
0-42680000 0 42680000 0.932137 0.0458 0.319861 0.096213 -0.0914732
0-42700000 0 42700000 0.759053 0.0446 0.522253 -0.335661 -0.237126
0-42720000 0 42720000 0.885563 0.0331 0.189382 0.7508 0.502316
0-42740000 0 42740000 0.960745 0.0531 0.22885 -0.339632 -0.602542
0-42760000 0 42760000 0.755185 0.0902 0.361722 -0.249236 -0.337521
0-42780000 0 42780000 0.880177 0.0317 0.0650413 0.0935594 0.193041
0-42800000 0 42800000 0.759589 0.0565 0.446516 0.28621 0.0650631
0-42820000 0 42820000 0.880952 0.0697 0.231621 -0.173047 -0.321791
0-42840000 0 42840000 0.583893 0.071 0.657443 0.363051 0.536243
0-42860000 0 42860000 0.662342 0.0541 0.59129 0.220036 0.532454
0-42880000 0 42880000 0.610181 0.0798 0.662628 0.368439 0.731141
0-42900000 0 42900000 0.833935 0.0899 0.46726 0.626276 0.677288
0-42920000 0 42920000 0.879615 0.0771 0.124619 0.477325 0.462745
0-42940000 0 42940000 1.1298 0.0763 -0.247417 0.50533 -0.249662
0-42960000 0 42960000 1.31004 0.1088 -0.332358 0.656423 -0.412227
0-42980000 0 42980000 0.894499 0.0414 0.352531 0.488481 0.481967
0-43000000 0 43000000 0.741864 0.0891 0.458796 0.381179 0.298645
0-43020000 0 43020000 0.812868 0.045 0.284596 0.358047 0.153095
0-43040000 0 43040000 0.800353 0.0449 0.367204 0.843355 0.333268
0-43060000 0 43060000 0.711315 0.0884 0.550945 0.597479 0.4241
0-43080000 0 43080000 0.723771 0.0756 0.609695 0.117694 0.221443
0-43100000 0 43100000 0.855078 0.0622 0.223453 0.156934 0.1126
0-43120000 0 43120000 0.641761 0.1026 0.689012 -0.0697196 0.755667
0-43140000 0 43140000 0.842387 0.1083 0.226226 0.467766 0.0868322
0-43160000 0 43160000 0.984317 0.0585 0.260458 0.365889 0.12112
0-43180000 0 43180000 0.833894 0.0845 0.335615 0.308232 -0.119414
0-43200000 0 43200000 0.852535 0.0514 0.336007 -0.286409 -0.190116
0-43220000 0 43220000 0.985625 0.0593 -0.118064 0.303534 -0.12387
0-43240000 0 43240000 0.828597 0.0873 0.347294 -0.218882 -0.243498
0-43260000 0 43260000 0.660446 0.0635 0.859965 -0.262906 0.106871
0-43280000 0 43280000 0.782305 0.0739 0.499443 -0.274726 0.144294
0-43300000 0 43300000 0.685171 0.0936 0.912566 -0.280838 0.188434
0-43320000 0 43320000 0.882876 0.0814 0.162756 0.483558 0.206359
0-43340000 0 43340000 0.699274 0.0487 0.348277 0.096165 0.54642
0-43360000 0 43360000 0.93814 0.0833 0.125695 0.132307 0.263239
0-43380000 0 43380000 1.00567 0.0711 -0.0082005 0.674 0.328702
0-43400000 0 43400000 1.1142 0.0505 -0.24741 0.163811 -0.274387
0-43420000 0 43420000 0.869992 0.0645 0.406875 -0.114506 -0.00377123
0-43440000 0 43440000 0.954401 0.0557 0.140789 0.183668 0.232198
0-43460000 0 43460000 0.746247 0.0473 0.475604 0.0161821 0.374233
0-43480000 0 43480000 0.786749 0.0542 0.285091 0.823388 0.42621
0-43500000 0 43500000 0.77951 0.059 0.395949 1.0679 0.730272
0-43520000 0 43520000 0.756068 0.0697 0.405585 0.127524 -0.00244412
0-43540000 0 43540000 0.690206 0.06 0.536384 0.185354 0.31721
0-43560000 0 43560000 0.719553 0.0486 0.612495 0.511772 0.598082
0-43580000 0 43580000 0.779391 0.0884 0.42361 0.712608 0.588877
0-43600000 0 43600000 0.795093 0.0819 0.416946 1.04332 0.677021
0-43620000 0 43620000 0.681083 0.0727 0.603956 1.20008 0.862527
0-43640000 0 43640000 0.67467 0.0688 0.467253 0.232907 0.460556
0-43660000 0 43660000 0.75074 0.0527 0.457165 0.545321 0.631308
0-43680000 0 43680000 0.711709 0.0627 0.439157 0.525518 0.617566
0-43700000 0 43700000 0.651798 0.0965 0.79108 0.242358 0.545579
0-43720000 0 43720000 0.707054 0.0549 0.583772 0.487243 0.610041
0-43740000 0 43740000 0.847072 0.0494 0.265856 0.335199 0.351942
0-43760000 0 43760000 0.912934 0.0469 0.169169 0.924935 0.32939
0-43780000 0 43780000 0.950163 0.059 0.0609596 1.17596 0.547977
0-43800000 0 43800000 0.856763 0.057 0.25057 0.62943 0.133622
0-43820000 0 43820000 0.77133 0.0707 0.389165 0.649374 0.462088
0-43840000 0 43840000 0.897686 0.0501 0.234105 0.603028 0.377957
0-43860000 0 43860000 0.945571 0.0397 0.129552 0.699721 0.326814
0-43880000 0 43880000 0.90972 0.0411 0.0706662 0.848933 0.369649
0-43900000 0 43900000 0.92397 0.0507 0.0111987 0.717752 0.253117
0-43920000 0 43920000 0.867899 0.0376 0.215523 1.0507 0.552656
0-43940000 0 43940000 0.864164 0.0476 0.283852 0.753299 0.587951
0-43960000 0 43960000 0.86843 0.0613 0.246296 1.01659 0.79919
0-43980000 0 43980000 0.787938 0.0636 0.307614 1.35004 0.67599
0-44000000 0 44000000 0.868455 0.0386 0.161673 1.09597 0.662836
0-44020000 0 44020000 0.930627 0.0405 0.213561 0.333469 0.122502
0-44040000 0 44040000 0.778914 0.0659 0.378754 0.504505 0.520586
0-44060000 0 44060000 0.847391 0.0338 0.269333 -0.14682 -0.141417
0-44080000 0 44080000 0.793495 0.0478 0.314175 0.0237883 0.225589
0-44100000 0 44100000 0.926732 0.0398 0.173742 0.553768 -0.341927
0-44120000 0 44120000 0.848179 0.0645 0.155629 0.535956 0.575784
0-44140000 0 44140000 0.963053 0.02 -0.141055 -0.489039 -0.533826
0-44160000 0 44160000 1.128 0.0278 0.0438649 -0.295856 -1.07166
0-44180000 0 44180000 0.741176 0.046 0.303609 -0.578116 -0.508426
0-44200000 0 44200000 0.858938 0.024 0.205282 0.109009 0.199361
0-44220000 0 44220000 0.858784 0.045 0.265202 0.414128 0.286774
0-44240000 0 44240000 0.859563 0.0475 0.28151 0.498342 0.388985
0-44260000 0 44260000 0.851398 0.035 0.246492 0.359582 0.188758
0-44280000 0 44280000 0.799413 0.0581 0.297019 0.413433 0.387387
0-44300000 0 44300000 0.999024 0.0574 0.111911 0.186803 -0.342247
0-44320000 0 44320000 0.935016 0.0368 -0.13069 -0.286547 -0.109098
0-44340000 0 44340000 0.982313 0.0555 -0.246896 -0.130044 0.109137
0-44360000 0 44360000 0.875608 0.0571 0.15961 0.0483231 0.194264
0-44380000 0 44380000 1.05492 0.032 -0.00538808 -0.145328 -0.467731
0-44400000 0 44400000 0.909091 0.028 0.00763714 -0.464228 -0.408676
0-44420000 0 44420000 1.34282 0.0151 0.0811001 0.902139 -0.045864
0-44440000 0 44440000 0.862602 0.0299 0.242478 -0.607249 -0.506715
0-44460000 0 44460000 0.947505 0.0334 0.368847 -0.174514 -0.248476
0-44480000 0 44480000 0.943703 0.0453 0.258058 -0.143763 0.134002
0-44500000 0 44500000 0.903435 0.0728 0.332671 -0.345256 -0.301537
0-44520000 0 44520000 0.821494 0.0804 0.425203 -0.566205 -0.266964
0-44540000 0 44540000 0.794814 0.054 0.324202 -0.449257 -0.158519
0-44560000 0 44560000 0.728333 0.0536 0.360566 -0.542015 2.49543e-05
0-44580000 0 44580000 0.989564 0.094 0.11793 0.158391 0.503355
0-44600000 0 44600000 0.750113 0.0481 0.287321 -0.0478183 -0.2029
0-44620000 0 44620000 1.07696 0.0584 0.0534917 0.328353 -0.135604
0-44640000 0 44640000 0.982718 0.0558 0.0577102 0.129012 0.0303287
0-44660000 0 44660000 0.963913 0.0423 0.136821 0.0870239 -0.116398
0-44680000 0 44680000 0.995502 0.0585 0.182902 0.382148 0.0269561
0-44700000 0 44700000 0.949443 0.0583 -0.0349917 0.15475 -0.0988164
0-44720000 0 44720000 0.847497 0.074 0.154199 -0.166349 0.0311687
0-44740000 0 44740000 0.790634 0.0369 0.236808 -0.75673 -0.431784
0-44760000 0 44760000 0.706311 0.0786 0.123035 -0.677782 -0.247481
0-44800000 0 44800000 0.624494 0.0637 0.405502 -0.628098 -0.492278
0-44820000 0 44820000 0.798039 0.041 0.627008 -0.561205 -0.492237
0-44880000 0 44880000 0.841133 0.0743 0.555385 0.51756 0.200839
0-44900000 0 44900000 0.661198 0.1097 0.596728 0.0371696 0.222986
0-44920000 0 44920000 0.665718 0.0632 0.489045 0.984277 0.373377
0-44940000 0 44940000 0.736069 0.0574 0.355201 1.39393 0.364233
0-44960000 0 44960000 0.802683 0.056 0.485378 0.470011 0.38904
0-44980000 0 44980000 0.749719 0.0773 0.41063 0.437743 0.093468
0-45000000 0 45000000 0.716338 0.0827 0.615944 0.617708 0.317486
0-45020000 0 45020000 0.825063 0.0686 0.35966 0.595475 0.558278
0-45040000 0 45040000 0.936626 0.0381 0.255831 0.24793 0.0026187
0-45060000 0 45060000 0.721447 0.0215 0.606236 0.435488 0.783282
0-45080000 0 45080000 0.968081 0.0374 0.265041 0.286222 -0.00702236
0-45100000 0 45100000 0.817394 0.0452 0.405678 0.407311 0.432822
0-45120000 0 45120000 0.855165 0.0657 0.508362 0.958856 0.585838
0-45140000 0 45140000 0.769049 0.0663 0.371186 1.28967 0.463386
0-45160000 0 45160000 0.846911 0.0413 0.228154 0.848359 0.580784
0-45180000 0 45180000 0.8699 0.0329 0.183769 0.707556 0.134888
0-45200000 0 45200000 0.869022 0.0318 0.188302 1.12453 0.352834
0-45220000 0 45220000 0.739227 0.0387 0.530889 -0.148015 -0.569989
0-45240000 0 45240000 0.789043 0.0563 0.389303 1.04345 0.463403
0-45260000 0 45260000 0.851878 0.04 0.323312 0.880992 0.425152
0-45280000 0 45280000 0.87631 0.0474 0.193484 0.965244 0.452499
0-45300000 0 45300000 0.701558 0.0387 0.652124 0.38577 0.548289
0-45320000 0 45320000 0.731402 0.0759 0.521139 0.380332 0.533591
0-45340000 0 45340000 0.807243 0.0495 0.412115 0.3577 0.503061
0-45360000 0 45360000 0.806416 0.0682 0.409865 0.536746 0.399519
0-45380000 0 45380000 0.772964 0.0488 0.513152 0.53673 0.57398
0-45400000 0 45400000 0.730821 0.0637 0.537358 0.523422 0.621023
0-45420000 0 45420000 0.736073 0.0666 0.63466 0.513929 0.465432
0-45440000 0 45440000 0.738 0.0533 0.486741 0.548453 0.719994
0-45460000 0 45460000 0.744381 0.0631 0.505831 0.568758 0.599088
0-45480000 0 45480000 0.778576 0.0571 0.44729 0.593713 0.535834
0-45500000 0 45500000 0.740765 0.0628 0.499421 0.609707 0.813699
0-45520000 0 45520000 0.664093 0.0913 0.629244 0.196069 0.49897
0-45540000 0 45540000 0.82377 0.0687 0.272343 1.08825 0.530705
0-45560000 0 45560000 0.887027 0.0437 0.104398 0.753674 -0.17397
0-45580000 0 45580000 1.01843 0.0251 0.278897 -0.323907 -0.313021
0-45600000 0 45600000 0.774901 0.075 0.375284 1.0035 0.560069
0-45620000 0 45620000 0.754263 0.0581 0.424397 0.764442 0.541393
0-45640000 0 45640000 0.717408 0.0686 0.332004 0.458446 -0.0260445
0-45660000 0 45660000 0.959334 0.0666 0.22085 -0.290716 -0.270587
0-45680000 0 45680000 0.843007 0.0637 0.477131 -0.108512 -0.506499
0-45700000 0 45700000 0.600255 0.0919 0.833252 -0.460684 -0.102428
0-45720000 0 45720000 0.887771 0.0403 0.12297 -0.566724 -0.851252
0-45740000 0 45740000 0.797648 0.0524 0.563097 0.159734 -0.00553457
0-45760000 0 45760000 0.739267 0.0682 0.520741 -0.295507 0.0468372
0-45780000 0 45780000 0.85626 0.0905 0.345176 -0.309477 -0.870305
0-45800000 0 45800000 1.03616 0.0391 0.0708771 0.11203 -0.53526
0-45820000 0 45820000 0.953749 0.0517 0.116346 0.572705 0.0351476
0-45840000 0 45840000 0.809943 0.0298 0.228939 0.482774 0.0315392
0-45860000 0 45860000 0.812308 0.0592 0.485617 0.553067 0.176109
0-45880000 0 45880000 0.878544 0.0461 0.138813 0.783914 -0.035245
0-45900000 0 45900000 0.779779 0.0869 0.300398 1.60211 0.3045
0-45920000 0 45920000 0.847381 0.0576 0.350718 1.00445 0.468012
0-45940000 0 45940000 0.7719 0.0459 0.263214 1.4638 0.441911
0-45960000 0 45960000 0.840541 0.0729 0.235909 1.86603 0.629544
0-45980000 0 45980000 0.813488 0.047 0.408169 1.45689 0.768275
0-46000000 0 46000000 0.926272 0.048 0.120709 1.09434 0.252129
0-46020000 0 46020000 0.853071 0.0397 0.238276 1.02519 0.584182
0-46040000 0 46040000 0.878226 0.0468 0.19624 0.913472 0.517923
0-46060000 0 46060000 0.890056 0.0396 0.154446 1.07992 0.568871
0-46080000 0 46080000 0.932239 0.0576 0.0629398 1.24261 0.707008
0-46100000 0 46100000 0.836713 0.0419 0.251525 0.846325 0.388148
0-46120000 0 46120000 0.825685 0.043 0.308681 0.61976 0.49278
0-46140000 0 46140000 0.848769 0.0672 0.21535 1.06055 0.581643
0-46160000 0 46160000 0.885196 0.0514 0.241286 1.33028 0.62695
0-46180000 0 46180000 0.840806 0.0671 0.261005 1.29701 0.422537
0-46200000 0 46200000 0.8178 0.1273 0.349515 0.697026 0.259625
0-46220000 0 46220000 0.838926 0.0918 0.315072 1.13522 0.757015
0-46240000 0 46240000 0.679571 0.0313 0.425932 -0.188028 -0.621189
0-46260000 0 46260000 0.901758 0.0605 0.0906252 0.519893 0.12844
0-46280000 0 46280000 0.863706 0.0442 0.258382 0.502493 0.109431
0-46300000 0 46300000 0.640258 0.0674 0.182457 0.31486 0.587284
0-46320000 0 46320000 0.625487 0.0905 0.683362 -0.000586124 0.493937
0-46340000 0 46340000 0.943095 0.056 0.121917 0.872483 0.284864
0-46360000 0 46360000 0.94146 0.0456 0.112552 0.750562 0.433122
0-46380000 0 46380000 0.951109 0.0498 0.188058 0.540631 0.2451
0-46400000 0 46400000 0.839457 0.0493 0.0957214 0.276165 0.265724
0-46420000 0 46420000 0.967793 0.0429 -0.0726928 0.475957 0.258483
0-46440000 0 46440000 0.969237 0.0548 -0.0631118 0.840438 0.66778
0-46460000 0 46460000 1.06999 0.0437 0.096415 1.12091 0.285868
0-46480000 0 46480000 1.11155 0.0459 0.227755 0.90332 0.0190631
0-46500000 0 46500000 1.0787 0.0214 0.119311 0.998795 0.592927
0-46520000 0 46520000 1.07026 0.0376 -0.0366714 0.792278 0.184109
0-46540000 0 46540000 1.02569 0.0323 0.168253 0.868701 0.492893
0-46560000 0 46560000 1.18489 0.0445 0.246281 0.303135 -0.192052
0-46580000 0 46580000 1.10055 0.0387 0.040039 -0.0265727 -0.220261
0-46600000 0 46600000 1.2113 0.0347 0.922243 0.330803 -0.107678
0-46620000 0 46620000 1.28062 0.0546 -0.133761 0.718183 0.120584
0-46640000 0 46640000 1.36553 0.0544 0.0105816 0.704243 -0.214204
0-46660000 0 46660000 1.25803 0.0325 0.125681 0.825914 -0.134453
0-46680000 0 46680000 1.24437 0.0422 0.505218 0.601089 -0.386072
0-46700000 0 46700000 1.09681 0.0274 0.348718 0.702284 0.176151
0-46720000 0 46720000 0.993082 0.0234 0.0499004 0.62635 0.376322
0-46740000 0 46740000 0.754401 0.0609 0.0921414 -0.0664686 -0.0899192
0-46760000 0 46760000 1.10688 0.0814 -0.228256 1.09723 0.278898
0-46780000 0 46780000 1.08045 0.0252 -0.142927 0.197161 -0.575802
0-46800000 0 46800000 0.875258 0.0719 0.125743 0.295179 0.278338
0-46820000 0 46820000 0.897087 0.0498 0.206109 0.9279 0.392579
0-46860000 0 46860000 1.78353 0.2377 -0.102825 -0.472607 -1.40167
0-46880000 0 46880000 0.93157 0.056 0.598776 1.20579 0.531812
0-46920000 0 46920000 1.18246 0.0288 0.174112 1.04831 0.390194
0-46940000 0 46940000 1.04908 0.0434 0.810234 0.772846 0.28084
0-46960000 0 46960000 1.07873 0.0627 0.932757 0.268571 0.0719577
0-46980000 0 46980000 1.04682 0.039 0.486495 0.818723 0.52143
0-47000000 0 47000000 0.886626 0.0676 -0.252222 0.901046 0.432535
0-47020000 0 47020000 1.00581 0.0311 0.138332 0.910054 0.578054
0-47040000 0 47040000 0.989838 0.033 -0.223755 0.843148 0.380594
0-47060000 0 47060000 1.06993 0.0391 0.00905876 0.703649 0.106153
0-47080000 0 47080000 0.937616 0.0694 0.0166734 0.160059 0.108289
0-47100000 0 47100000 1.15915 0.0332 0.220165 0.639884 -0.232423
0-47120000 0 47120000 1.29443 0.0563 -0.433941 0.476918 -0.623413
0-47140000 0 47140000 0.889239 0.1159 -0.111373 1.4794 0.305142
0-47160000 0 47160000 1.01273 0.0337 -0.0701435 -0.930806 -1.21073
0-47180000 0 47180000 1.17332 0.1069 -0.131843 0.25364 -0.637204
0-47200000 0 47200000 0.897553 0.0556 -0.677041 0.568195 -0.0557434
0-47220000 0 47220000 0.650575 0.0758 -0.294418 0.56836 0.0304341
0-47240000 0 47240000 0.891935 0.0519 0.591002 0.379625 0.308706
0-47260000 0 47260000 1.04736 0.0354 -0.102024 0.856397 0.400171
0-47280000 0 47280000 1.13137 0.0305 -0.178593 1.09205 0.24624
0-47300000 0 47300000 1.14906 0.0308 0.282276 0.942718 0.207643
0-47320000 0 47320000 1.11977 0.04 0.290875 0.728632 0.108016
0-47340000 0 47340000 1.07552 0.0384 0.040633 0.648644 0.0292449
0-47380000 0 47380000 0.990585 0.0466 0.115028 0.637963 0.0882911
0-47440000 0 47440000 0.581549 0.0769 0.550111 0.586514 0.283302
0-47460000 0 47460000 1.08476 0.0442 0.122692 0.864481 0.482764
0-47480000 0 47480000 0.86197 0.0983 0.0839261 0.289092 -0.423264
0-47500000 0 47500000 1.0718 0.0682 0.0838733 0.404396 -0.325452
0-47520000 0 47520000 0.98473 0.0298 -0.224733 0.3743 0.114627
0-47540000 0 47540000 1.01526 0.0381 -0.166111 0.511103 0.215282
0-47560000 0 47560000 1.02795 0.0332 0.294253 1.07561 0.850065
0-47580000 0 47580000 1.03057 0.0279 0.0459427 1.14121 0.908511
0-47600000 0 47600000 1.01571 0.0394 0.28035 1.06498 0.352594
0-47620000 0 47620000 0.981975 0.0294 0.185834 0.92722 0.574121
0-47640000 0 47640000 1.01357 0.0352 0.276561 0.785663 0.50623
0-47660000 0 47660000 1.07991 0.0366 0.265469 1.07356 0.574606
0-47680000 0 47680000 0.840748 0.0562 0.941864 -0.0397942 0.318311
0-47700000 0 47700000 0.96216 0.0515 0.81269 0.273452 0.257482
0-47720000 0 47720000 1.16037 0.0348 0.220765 0.267216 -0.251384
0-47740000 0 47740000 1.2005 0.0318 0.296942 0.326988 -0.258032
0-47760000 0 47760000 1.1871 0.0381 0.475382 -0.14087 -0.59334
0-47780000 0 47780000 1.14482 0.0427 0.278457 -0.150708 -0.447135
0-47800000 0 47800000 1.35924 0.0319 -0.114992 0.264218 -0.267423
0-47820000 0 47820000 1.21306 0.0485 0.0709554 -0.162209 -0.70683
0-47840000 0 47840000 0.966022 0.0411 0.129445 0.347987 -0.0994783
0-47860000 0 47860000 0.949424 0.0419 -0.00367357 0.411518 0.0215188
0-47880000 0 47880000 0.897189 0.0469 0.16992 0.444172 0.417606
0-47900000 0 47900000 1.02532 0.0735 -0.236642 0.282198 0.0375173
0-47920000 0 47920000 0.840461 0.0557 0.314658 0.210185 -0.013906
0-47940000 0 47940000 0.926051 0.0454 0.0991517 0.854948 0.296488
0-47960000 0 47960000 1.04966 0.0514 -0.0880653 0.513024 0.253287
0-47980000 0 47980000 0.930677 0.0428 0.0774313 0.770148 0.361841
0-48000000 0 48000000 0.865415 0.0401 0.0936259 0.178313 0.24968
0-48020000 0 48020000 0.991929 0.0246 0.000684578 0.411391 0.246733
0-48040000 0 48040000 1.04366 0.034 -0.089878 0.506498 0.0516994
0-48060000 0 48060000 0.971966 0.0273 -0.0783032 0.715795 0.0938186
0-48080000 0 48080000 0.94111 0.0715 0.088374 0.694788 0.456035
0-48100000 0 48100000 0.873645 0.0388 0.12903 0.70922 0.336808
0-48120000 0 48120000 0.932871 0.0276 0.00956 0.755689 0.462722
0-48140000 0 48140000 0.853342 0.0481 0.250683 0.737197 0.826509
0-48160000 0 48160000 0.979552 0.0367 -0.0479598 0.80418 0.567083
0-48180000 0 48180000 1.02205 0.0513 0.0219643 0.762709 -0.00222629
0-48200000 0 48200000 0.789176 0.0634 0.303855 0.152607 -0.111433
0-48220000 0 48220000 0.887658 0.0552 0.157208 0.367766 0.309731
0-48240000 0 48240000 0.911159 0.0626 0.136896 0.902424 0.386952
0-48260000 0 48260000 0.906766 0.0913 0.198854 0.375816 0.450593
0-48280000 0 48280000 0.803707 0.0697 0.341331 0.35318 0.252349
0-48300000 0 48300000 0.725476 0.0938 0.492823 0.460533 0.833612
0-48320000 0 48320000 0.821335 0.0835 0.276077 0.819243 0.453274
0-48340000 0 48340000 0.808365 0.0739 0.323395 0.642405 0.50561
0-48360000 0 48360000 1.00747 0.05 -0.103696 0.599937 0.456593
0-48380000 0 48380000 0.989941 0.0603 0.100073 0.587381 0.134604
0-48400000 0 48400000 0.93726 0.095 -0.233123 0.099388 0.372746
0-48420000 0 48420000 0.808084 0.0725 0.284663 0.906642 0.535908
0-48440000 0 48440000 0.871157 0.0628 0.18169 0.762846 0.445031
0-48460000 0 48460000 1.04135 0.1199 -0.0584704 1.14616 0.241895
0-48480000 0 48480000 0.90411 0.0504 0.0818345 0.487441 0.339591
0-48500000 0 48500000 1.02141 0.0541 -0.0994252 0.574824 0.0652735
0-48520000 0 48520000 0.992421 0.0312 0.065228 0.60311 0.313921
0-48540000 0 48540000 0.920546 0.0493 0.18062 0.556833 0.178778
0-48560000 0 48560000 0.984887 0.0328 0.164666 0.749364 0.00533246
0-48580000 0 48580000 0.971014 0.0185 0.333311 0.449798 0.0767486
0-48600000 0 48600000 0.979394 0.0341 0.140758 0.835931 0.100334
0-48620000 0 48620000 0.961487 0.0264 0.210527 0.377694 -0.099943
0-48640000 0 48640000 0.945322 0.0063 0.360036 0.348514 0.100385
0-48660000 0 48660000 1.02658 0.013 0.162792 0.381599 -0.0587154
0-48680000 0 48680000 0.994449 0.0419 -0.00680335 0.518847 -0.0246328
0-48700000 0 48700000 0.752137 0.0679 0.582684 0.683713 0.0691144
0-48720000 0 48720000 0.972635 0.085 0.204837 1.19477 0.518672
0-48740000 0 48740000 0.734445 0.0655 0.477589 0.254488 0.0348841
0-48760000 0 48760000 0.861007 0.0607 0.233533 0.838889 0.0567239
0-48780000 0 48780000 0.784087 0.0659 0.68783 0.431296 0.560719
0-48800000 0 48800000 0.909771 0.0528 0.238218 0.981628 0.0799862
0-48820000 0 48820000 0.851513 0.0248 0.360335 0.321673 -0.0124865
0-48840000 0 48840000 0.835644 0.0549 0.363092 0.37916 0.170756
0-48860000 0 48860000 0.866484 0.0362 0.280038 0.43061 0.0740221
0-48880000 0 48880000 0.9188 0.0504 0.143479 0.396571 -0.113563
0-48900000 0 48900000 1.04044 0.059 -0.135381 0.421256 -0.167392
0-48920000 0 48920000 0.935573 0.0216 0.283104 0.396486 -0.00248591
0-48940000 0 48940000 0.922267 0.0272 -0.153454 0.463094 0.388623
0-48960000 0 48960000 0.8158 0.0228 0.198802 0.0425965 -0.30238
0-48980000 0 48980000 0.891532 0.0369 0.0691856 0.217042 -0.0428327
0-49000000 0 49000000 0.687 0.0854 0.5151 0.2848 0.371566
0-49020000 0 49020000 0.817872 0.0316 0.31965 1.1006 0.463474
0-49060000 0 49060000 1.19756 0.0359 -0.20642 0.535129 -0.747168
0-49080000 0 49080000 0.805545 0.0478 0.0850702 0.306608 -0.149791
0-49100000 0 49100000 0.760847 0.0476 0.113678 0.267619 0.369757
0-49120000 0 49120000 0.707811 0.0982 0.437204 0.653283 0.382982
0-49140000 0 49140000 0.915353 0.0595 0.128385 0.970901 0.0944731
0-49160000 0 49160000 0.937766 0.0387 0.174038 0.351088 -0.103709
0-49180000 0 49180000 0.890592 0.0419 0.397303 1.20469 0.302618
0-49200000 0 49200000 0.972076 0.0474 0.0172024 1.14933 -0.285177
0-49220000 0 49220000 0.90621 0.0571 0.147343 0.379156 -0.1252
0-49240000 0 49240000 0.972143 0.0503 0.167238 0.65438 0.0563522
0-49260000 0 49260000 0.831723 0.052 0.341243 0.650905 0.0499329
0-49280000 0 49280000 0.856162 0.07 0.106232 0.582106 0.273862
0-49300000 0 49300000 0.807665 0.0406 0.255821 0.446393 0.209691
0-49320000 0 49320000 0.915574 0.0577 0.15979 0.696995 0.259227
0-49340000 0 49340000 0.870246 0.0609 0.264275 0.776526 0.403841
0-49360000 0 49360000 0.867925 0.0468 0.175436 0.878596 0.0932055
0-49380000 0 49380000 0.939124 0.0385 0.0796501 0.551258 0.159143
0-49400000 0 49400000 0.899679 0.0431 0.210126 0.32165 0.329866
0-49420000 0 49420000 0.968485 0.0524 0.0266593 0.299861 0.00738216
0-49440000 0 49440000 1.00887 0.0345 0.000383363 0.446612 0.0645916
0-49460000 0 49460000 1.03003 0.0233 -0.128286 0.721481 0.338842
0-49480000 0 49480000 0.923638 0.0374 0.283362 0.914377 0.600966
0-49500000 0 49500000 0.91214 0.0556 0.0705303 1.07877 0.329986
0-49520000 0 49520000 0.838416 0.0551 0.309694 0.916769 0.550039
0-49540000 0 49540000 0.721787 0.0801 0.48688 0.861711 0.48072
0-49560000 0 49560000 0.830149 0.0665 0.238925 0.719627 0.384201
0-49580000 0 49580000 0.808322 0.0685 0.3158 0.754953 0.603404
0-49600000 0 49600000 0.673854 0.0728 0.603056 0.40941 0.565299
0-49620000 0 49620000 0.7172 0.0752 0.415092 0.5351 0.460657
0-49640000 0 49640000 0.840142 0.0431 0.385376 0.631363 0.477425
0-49660000 0 49660000 0.806578 0.0203 0.168311 -0.176509 0.201378
0-49680000 0 49680000 0.737843 0.0441 0.722492 -0.356194 0.126702
0-49700000 0 49700000 0.801876 0.0561 0.602422 0.229017 0.198847
0-49720000 0 49720000 0.81534 0.0388 0.555733 -0.0399026 0.121182
0-49740000 0 49740000 0.721556 0.0543 0.455577 -0.0266226 0.148695
0-49760000 0 49760000 0.760328 0.0617 0.721215 0.335231 0.466883
0-49780000 0 49780000 0.538661 0.0981 1.67204 -0.811067 0.153725
0-49820000 0 49820000 0.727813 0.0825 0.348706 -0.38292 -0.137949
0-49840000 0 49840000 0.927757 0.0574 0.442942 -0.346988 -0.401061
0-49860000 0 49860000 0.421413 0.1747 1.72042 -1.05837 0.103737
0-49880000 0 49880000 0.60197 0.104 0.927845 -0.674748 -0.00957791
0-49900000 0 49900000 0.694741 0.0692 0.947073 -0.178227 0.275707
0-49920000 0 49920000 0.956028 0.0378 0.238064 1.16869 0.32322
0-49940000 0 49940000 0.92228 0.0363 0.101042 0.273984 0.298057
0-49960000 0 49960000 0.905827 0.0467 -0.150622 -0.609499 -0.774936
0-49980000 0 49980000 0.910853 0.0458 0.138452 0.340688 0.172778
0-50000000 0 50000000 1.06984 0.0601 -0.200099 0.675108 -0.0442166
0-50020000 0 50020000 1.08661 0.0449 -0.1908 0.23004 -0.243931
0-50040000 0 50040000 1.14136 0.0328 -0.22241 0.119784 -0.735433
0-50060000 0 50060000 1.02553 0.0231 0.143084 0.798386 0.233877
0-50080000 0 50080000 0.864356 0.0451 0.268026 0.906017 0.212599
0-50100000 0 50100000 0.919008 0.0461 0.25701 0.941924 0.482206
0-50120000 0 50120000 0.88491 0.0448 0.181238 0.62665 0.383069
0-50140000 0 50140000 0.965949 0.0542 0.0395864 0.832129 0.252374
0-50160000 0 50160000 0.961905 0.0266 0.144127 0.724936 0.260594
0-50180000 0 50180000 0.92717 0.0378 0.152624 1.00524 0.308185
0-50200000 0 50200000 0.960566 0.0624 0.123554 0.220925 -0.219396
0-50220000 0 50220000 0.771603 0.0689 0.431352 0.613075 0.382996
0-50240000 0 50240000 0.821465 0.0619 0.282276 0.947841 0.306249
0-50260000 0 50260000 0.704654 0.0737 0.558928 0.532871 0.544518
0-50280000 0 50280000 0.794205 0.0658 0.328953 1.27912 0.629348
0-50300000 0 50300000 0.852333 0.049 0.148762 0.976034 0.465461
0-50320000 0 50320000 0.909473 0.0508 0.230602 0.420642 0.379471
0-50340000 0 50340000 0.912721 0.0155 0.191318 0.192615 0.00273295
0-50360000 0 50360000 0.890278 0.0395 0.165266 1.04542 0.624363
0-50380000 0 50380000 0.912632 0.0511 0.120014 0.489532 0.344877
0-50400000 0 50400000 0.764026 0.0661 0.408531 0.291682 0.50829
0-50420000 0 50420000 0.750654 0.067 0.526265 0.5247 0.661778
0-50440000 0 50440000 0.685539 0.0595 0.52761 0.56263 0.781774
0-50460000 0 50460000 0.809663 0.0573 0.39119 0.493209 0.283855
0-50480000 0 50480000 0.832196 0.0571 0.385199 0.695843 0.65355
0-50500000 0 50500000 0.782007 0.1039 0.623653 0.446408 -0.0169504
0-50520000 0 50520000 0.757969 0.0521 0.309199 0.337506 0.138795
0-50540000 0 50540000 0.847458 0.0469 0.194984 0.0584793 -0.0216099
0-50560000 0 50560000 0.838686 0.0461 0.418295 0.274237 0.367771
0-50580000 0 50580000 0.878723 0.0543 0.27758 0.42514 0.330995
0-50600000 0 50600000 0.864127 0.038 0.221342 0.60644 0.506496
0-50620000 0 50620000 0.865603 0.0378 0.235453 0.623097 0.496703
0-50640000 0 50640000 0.949128 0.0278 0.0882331 0.643872 0.370501
0-50660000 0 50660000 0.837773 0.0433 0.25996 0.603518 0.535722
0-50680000 0 50680000 1.03657 0.0765 0.23008 0.287066 -0.746242
0-50700000 0 50700000 0.776545 0.0615 0.388012 0.456163 0.142761
0-50720000 0 50720000 0.696118 0.0727 0.613102 0.358557 0.173106
0-50740000 0 50740000 0.706142 0.0595 0.603737 0.400938 0.0723701
0-50760000 0 50760000 0.738976 0.0615 0.730025 0.149518 0.165196
0-50780000 0 50780000 0.81847 0.0351 0.446576 0.213784 0.0614663
0-50800000 0 50800000 0.848549 0.0367 0.184609 -0.343317 -0.184735
0-50820000 0 50820000 0.825289 0.0562 0.425808 -0.0441791 0.0875287
0-50840000 0 50840000 0.742227 0.0627 0.518644 0.227831 0.336482
0-50860000 0 50860000 0.691714 0.0617 0.551135 1.09121 0.564202
0-50880000 0 50880000 0.704694 0.0695 0.478034 1.47799 0.703774
0-50900000 0 50900000 0.928263 0.064 0.210362 1.52121 0.438331
0-50920000 0 50920000 0.791925 0.0493 0.410865 1.01507 0.271784
0-50940000 0 50940000 0.779134 0.0868 0.320942 1.17639 0.0365539
0-50960000 0 50960000 0.923749 0.0539 -0.079953 1.13704 -0.595938
0-50980000 0 50980000 0.731951 0.0727 0.47164 1.08012 0.234791
0-51000000 0 51000000 0.83512 0.0638 0.326607 1.16216 0.372368
0-51020000 0 51020000 0.751947 0.0636 0.349132 0.566468 0.285432
0-51040000 0 51040000 0.726631 0.0672 0.307499 0.830647 0.672908
0-51060000 0 51060000 0.892308 0.0486 0.0394332 -0.13815 -0.170756
0-51080000 0 51080000 0.817016 0.027 0.298793 0.291074 0.0457651
0-51100000 0 51100000 0.919075 0.0317 0.0396448 -0.0157018 -0.0830083
0-51120000 0 51120000 0.870178 0.053 0.273918 0.628209 0.238899
0-51140000 0 51140000 0.773324 0.0717 0.397402 0.852831 0.608253
0-51160000 0 51160000 0.875495 0.0542 0.29691 1.29715 0.49034
0-51180000 0 51180000 0.90458 0.0596 0.119106 0.875797 0.310408
0-51200000 0 51200000 0.760593 0.0782 0.466881 0.703274 0.41462
0-51220000 0 51220000 0.829974 0.0762 0.321335 0.343357 0.28573
0-51240000 0 51240000 0.909954 0.059 0.321923 0.616713 0.37399
0-51260000 0 51260000 0.90398 0.0323 0.272175 0.5608 0.219731
0-51280000 0 51280000 0.858372 0.064 0.237735 0.194193 0.100796
0-51300000 0 51300000 0.826895 0.0385 0.354985 0.326862 0.428141
0-51320000 0 51320000 0.872681 0.0518 0.125046 0.571973 0.470668
0-51340000 0 51340000 0.876445 0.0296 0.236932 0.948567 0.402913
0-51360000 0 51360000 0.923749 0.0409 0.124859 0.674558 0.00834554
0-51380000 0 51380000 0.842602 0.0493 0.206812 0.584963 0.690357
0-51400000 0 51400000 0.870079 0.0352 0.195079 -0.102246 -0.20264
0-51420000 0 51420000 0.879928 0.0394 0.10644 0.978708 0.548331
0-51440000 0 51440000 0.87378 0.0384 0.248468 0.768427 0.520862
0-51460000 0 51460000 0.830147 0.0899 0.29156 1.65516 0.94248
0-51480000 0 51480000 0.765289 0.0658 0.338417 1.05757 0.566478
0-51500000 0 51500000 0.842067 0.0479 0.28104 0.751801 0.424647
0-51520000 0 51520000 0.792715 0.049 0.395501 0.989874 0.779567
0-51540000 0 51540000 0.811119 0.051 0.365392 0.884489 0.65014
0-51560000 0 51560000 0.779626 0.0588 0.387539 0.752128 0.422163
0-51580000 0 51580000 0.672879 0.0685 0.54405 0.705066 0.662469
0-51600000 0 51600000 0.751864 0.0748 0.477332 1.02993 0.770373
0-51620000 0 51620000 0.7981 0.0312 0.237197 0.233024 0.0776315
0-51640000 0 51640000 0.809758 0.0311 0.218351 0.207714 -0.0724616
0-51660000 0 51660000 0.730438 0.029 0.445388 -0.0591528 -0.0486572
0-51680000 0 51680000 0.663535 0.0976 0.885444 -0.0937318 0.368584
0-51700000 0 51700000 0.828917 0.0803 0.421831 0.471042 0.378367
0-51720000 0 51720000 0.864554 0.0859 0.265707 0.784164 0.592075
0-51740000 0 51740000 0.924834 0.0568 0.279573 0.301802 0.0709974
0-51760000 0 51760000 1.01601 0.0386 0.562607 0.93507 0.19003
0-51780000 0 51780000 0.746558 0.0818 0.759895 0.447053 0.462268
0-51800000 0 51800000 0.669127 0.0816 0.835437 0.843019 0.865513
0-51820000 0 51820000 0.85993 0.0726 0.267598 1.12334 0.146736
0-51840000 0 51840000 0.882785 0.0639 0.17206 0.890507 0.610451
0-51860000 0 51860000 0.83437 0.0627 0.29368 1.01767 0.92783
0-51880000 0 51880000 0.885523 0.0533 0.301523 0.605999 0.213304
0-51900000 0 51900000 0.821711 0.0563 0.29994 1.03355 0.411842
0-51920000 0 51920000 0.788045 0.074 0.350499 0.953271 0.396124
0-51940000 0 51940000 0.709448 0.0731 0.500441 1.33318 0.534772
0-51960000 0 51960000 0.875261 0.0521 0.253594 1.18835 0.605661
0-51980000 0 51980000 0.856623 0.0368 0.359227 1.12622 0.251216
0-52000000 0 52000000 0.871261 0.0605 0.161806 0.849055 0.215913
0-52020000 0 52020000 0.839014 0.0485 0.279896 0.707867 0.211658
0-52040000 0 52040000 0.791749 0.062 0.390231 0.741152 0.84931
0-52060000 0 52060000 0.815426 0.057 0.32214 1.00873 0.636385
0-52080000 0 52080000 0.844888 0.0533 0.269981 0.97685 0.413193
0-52100000 0 52100000 0.756835 0.0496 0.337535 0.55648 0.384424
0-52120000 0 52120000 0.741285 0.0955 0.478057 0.894698 0.65242
0-52140000 0 52140000 0.799489 0.0768 0.254155 1.40095 0.840223
0-52160000 0 52160000 0.86669 0.0598 0.261334 1.57673 0.512415
0-52180000 0 52180000 0.927557 0.045 0.230048 0.853333 0.698473
0-52200000 0 52200000 0.906819 0.0534 0.0824696 1.17732 0.393004
0-52220000 0 52220000 0.777151 0.0737 0.505278 1.15143 0.52897
0-52240000 0 52240000 0.951466 0.0828 0.269214 0.209341 -0.237194
0-52260000 0 52260000 0.546981 0.1334 0.742115 0.119183 -0.214107
0-52280000 0 52280000 0.829787 0.1021 0.44665 0.828454 0.293051
0-52300000 0 52300000 0.910735 0.0621 0.00292689 0.523538 0.332449
0-52320000 0 52320000 0.977474 0.0175 0.105199 1.01777 0.311213
0-52340000 0 52340000 0.916667 0.0324 0.179253 0.285376 0.0759801
0-52360000 0 52360000 0.665224 0.0718 0.870732 -0.211069 0.329476
0-52380000 0 52380000 0.770394 0.0447 0.369988 0.524609 0.678625
0-52400000 0 52400000 0.737481 0.0647 0.442077 0.2565 0.159338
0-52420000 0 52420000 0.666667 0.0699 0.409445 0.901095 0.404697
0-52440000 0 52440000 0.713496 0.0723 0.155154 1.21288 -0.107583
0-52460000 0 52460000 0.977509 0.0485 0.276921 1.15585 -0.443188
0-52500000 0 52500000 1.32256 0.0316 -0.0780977 0.230223 -0.53576
0-52520000 0 52520000 1.1066 0.0512 -0.20525 0.60342 -0.606999
0-52540000 0 52540000 1.08312 0.0344 0.149674 0.698449 -0.152864
0-52580000 0 52580000 0.970412 0.0529 0.0217751 0.538168 0.379769
0-52600000 0 52600000 0.603944 0.0449 0.372714 0.632464 -0.290912
0-52620000 0 52620000 1.07995 0.0503 -0.0202793 0.632464 -0.793685
0-52640000 0 52640000 0.846484 0.0995 0.103396 1.30584 -0.00360604
0-52660000 0 52660000 0.966912 0.0395 0.521595 -0.234146 0.0378115
0-52680000 0 52680000 0.968339 0.073 0.144644 0.108834 -0.284934
0-52700000 0 52700000 0.993395 0.0862 -0.0484042 0.412283 0.0778276
0-52720000 0 52720000 0.883886 0.0444 0.242091 0.194035 0.172014
0-52740000 0 52740000 0.911696 0.0711 0.242133 0.457071 0.30853
0-52760000 0 52760000 0.923564 0.042 0.00315541 0.748238 0.298909
0-52780000 0 52780000 0.827613 0.0258 0.258539 0.667273 0.33227
0-52800000 0 52800000 0.816594 0.0425 0.215772 0.81382 0.434004
0-52820000 0 52820000 0.822534 0.076 0.485717 -0.0623968 0.363746
0-52840000 0 52840000 0.796921 0.0565 0.311601 -0.0115122 0.197486
0-52860000 0 52860000 0.704896 0.0567 0.668971 -0.281525 0.0381185
0-52880000 0 52880000 1.10108 0.0558 0.114208 0.322051 -0.303299
0-52900000 0 52900000 0.735801 0.1166 0.574349 -0.489703 -0.327643
0-52920000 0 52920000 1.06064 0.048 0.267521 -0.170886 -0.566026
0-52940000 0 52940000 0.747443 0.1076 0.398871 -0.498372 -0.0396486
0-52960000 0 52960000 0.844468 0.076 0.346811 -0.594975 -0.533184
0-52980000 0 52980000 0.861755 0.024 0.207019 -0.232066 -0.0955263
0-53000000 0 53000000 0.746114 0.0678 0.592423 0.474791 0.639915
0-53020000 0 53020000 0.968178 0.0688 -0.173054 0.237976 0.0350339
0-53040000 0 53040000 0.935938 0.0888 0.248178 0.107709 0.220449
0-53060000 0 53060000 1.07309 0.0775 0.0557355 0.862051 -0.0918874
0-53080000 0 53080000 1.05914 0.0854 -0.0465772 0.266867 0.0961455
0-53100000 0 53100000 1.08722 0.0816 -0.00413611 0.633428 -0.219325
0-53120000 0 53120000 0.98134 0.0595 0.0338415 0.0759112 0.155083
0-53140000 0 53140000 1.00621 0.0775 -0.0509586 0.404694 -0.251249
0-53160000 0 53160000 0.810788 0.0362 0.283117 -0.116265 -0.218879
0-53180000 0 53180000 1.01243 0.0576 0.0455588 0.0576616 -0.514166
0-53200000 0 53200000 1.00916 0.0418 0.0511952 0.115113 -0.408693
0-53220000 0 53220000 0.808666 0.0362 0.137644 0.375054 0.267435
0-53240000 0 53240000 1.06257 0.0399 -0.196929 0.66278 0.286889
0-53260000 0 53260000 0.974298 0.0405 -0.0888017 0.539378 0.271368
0-53280000 0 53280000 0.936482 0.0468 0.0213412 0.341624 0.247869
0-53300000 0 53300000 1.01423 0.032 -0.0158116 0.454455 0.180304
0-53320000 0 53320000 0.905563 0.0604 0.139531 0.351656 -0.0796023
0-53340000 0 53340000 0.810777 0.0426 0.361008 -0.103748 0.0440332
0-53360000 0 53360000 0.913747 0.0452 0.376942 0.408736 -0.38738
0-53380000 0 53380000 0.747195 0.065 0.459697 0.457569 0.70596
0-53400000 0 53400000 0.729395 0.0962 0.631506 0.194902 0.46565
0-53420000 0 53420000 0.887224 0.055 0.294049 0.650108 0.455852
0-53440000 0 53440000 1.05309 0.0427 0.0454998 0.288972 0.0396502
0-53460000 0 53460000 0.895195 0.0746 0.479064 0.216206 -0.00384662
0-53480000 0 53480000 0.677989 0.1047 0.452492 -0.243127 0.150253
0-53500000 0 53500000 1.04492 0.1148 -0.0947111 0.478792 0.282792
0-53520000 0 53520000 1.04087 0.1759 0.380761 -0.19581 -0.338891
0-53580000 0 53580000 1.17628 0.0277 0.759207 -0.500335 -0.95788
0-53620000 0 53620000 0.781838 0.2389 0.476875 -0.171886 -0.31027
0-53680000 0 53680000 1.17978 0.1518 -0.0532558 0.301053 -1.11523
0-53700000 0 53700000 1.07409 0.0454 0.263213 0.822434 0.420379
0-53720000 0 53720000 1.05657 0.0577 0.281225 0.652036 0.542197
0-53740000 0 53740000 1.43826 0.072 0.318216 0.851387 -0.347524
0-53840000 0 53840000 1.01223 0.0903 -0.111106 0.257502 -0.218787
0-53860000 0 53860000 0.656237 0.1326 0.686188 0.237447 0.0450544
0-53880000 0 53880000 0.653556 0.1417 0.648579 0.433585 0.1438
0-53900000 0 53900000 0.66063 0.1554 0.585672 0.438793 0.333367
0-53920000 0 53920000 0.735737 0.1209 0.456497 0.0444523 0.136165
0-53940000 0 53940000 1.15672 0.0423 0.21859 0.157674 -0.397818
0-53980000 0 53980000 0.955037 0.0785 0.209788 0.149736 0.347631
0-54000000 0 54000000 0.680473 0.1027 0.329211 0.0249813 0.300491
0-54040000 0 54040000 0.789823 0.1334 -0.0957167 0.191226 0.182086
0-54060000 0 54060000 0.786911 0.1177 0.291342 0.359751 0.698493
0-54080000 0 54080000 0.664086 0.1314 0.492822 0.550205 0.579994
0-54100000 0 54100000 0.989305 0.0591 0.232286 0.248023 0.129651
0-54120000 0 54120000 0.808583 0.08 0.274105 0.561881 0.363985
0-54140000 0 54140000 0.834859 0.0646 0.317734 0.901727 0.357451
0-54160000 0 54160000 0.763347 0.0824 0.371108 0.737618 0.329507
0-54180000 0 54180000 0.908833 0.0811 0.145091 0.547126 -0.165171
0-54200000 0 54200000 0.84191 0.1287 0.102968 0.784436 0.214962
0-54220000 0 54220000 0.910453 0.0716 0.164676 1.45396 0.315509
0-54240000 0 54240000 0.855202 0.034 -0.0192451 1.2217 0.347287
0-54260000 0 54260000 0.904802 0.0602 0.151668 0.791644 -0.0060372
0-54280000 0 54280000 0.817521 0.0944 0.213522 1.01509 0.535472
0-54300000 0 54300000 0.707727 0.0954 0.524367 0.284423 0.548604
0-54320000 0 54320000 0.691904 0.0751 0.646899 0.341417 0.456253
0-54340000 0 54340000 0.803314 0.0748 0.334288 0.493877 -0.365446
0-54400000 0 54400000 0.861023 0.0583 0.228378 0.380769 -0.390259
0-54440000 0 54440000 0.708406 0.065 1.14385 0.163865 0.018812
0-54460000 0 54460000 0.727843 0.0754 0.561716 0.210553 -0.0503985
0-54480000 0 54480000 0.729815 0.1024 0.67813 -0.552741 -0.30127
0-54500000 0 54500000 0.769649 0.0518 0.372303 0.318582 0.295008
0-54520000 0 54520000 0.760827 0.0796 0.64808 0.337006 0.138796
0-54540000 0 54540000 0.559802 0.0602 1.28682 -0.108435 0.330744
0-54560000 0 54560000 0.761001 0.1137 0.409252 -0.107026 -0.0703325
0-54580000 0 54580000 0.721397 0.0595 0.467244 0.0703664 0.0140115
0-54600000 0 54600000 0.599071 0.0948 0.955077 -0.0179189 -0.0433909
0-54620000 0 54620000 0.703008 0.0712 0.691269 -0.0192776 0.278316
0-54640000 0 54640000 0.885881 0.0428 0.0633916 0.748293 -0.21002
0-54660000 0 54660000 0.881054 0.053 -0.0196055 1.1319 0.111252
0-54680000 0 54680000 0.908205 0.0685 0.105989 0.695379 0.108843
0-54700000 0 54700000 0.800501 0.0807 0.327175 0.658308 0.226695
0-54720000 0 54720000 0.767881 0.0986 0.320705 0.223549 0.0477079
0-54740000 0 54740000 0.738779 0.088 0.359455 0.469441 0.377998
0-54760000 0 54760000 0.933114 0.029 0.202856 0.554515 0.20323
0-54780000 0 54780000 0.899404 0.0283 -0.0922852 0.525651 0.246351
0-54800000 0 54800000 0.733742 0.0804 0.372949 1.05488 0.423165
0-54820000 0 54820000 0.735421 0.0641 0.484548 0.311551 0.353994
0-54840000 0 54840000 0.773935 0.0492 0.541015 0.41277 0.345853
0-54860000 0 54860000 0.857879 0.0455 0.328451 0.676544 -0.257415
0-54880000 0 54880000 0.89324 0.0475 0.274248 0.588972 -0.380015
0-54900000 0 54900000 0.94069 0.0484 0.212546 0.271803 -0.274107
0-54920000 0 54920000 0.812734 0.0682 0.177294 0.414308 -0.0338411
0-54940000 0 54940000 0.90339 0.0708 0.0376404 0.508784 -0.133676
0-54960000 0 54960000 0.812146 0.0141 0.103262 0.0501566 0.202661
0-54980000 0 54980000 0.828358 0.0173 0.00609002 -0.209451 -0.049325
0-55000000 0 55000000 0.790842 0.0376 0.150158 0.551049 0.228915
0-55020000 0 55020000 0.942649 0.0762 0.0940333 0.802923 0.240573
0-55040000 0 55040000 0.899919 0.0642 0.260187 0.682239 0.143892
0-55060000 0 55060000 0.789361 0.0347 0.533471 -0.213387 -0.248039
0-55080000 0 55080000 0.937086 0.0065 -0.00304663 1.24976 0.857992
0-55100000 0 55100000 0.885161 0.0562 0.182541 0.573724 -0.170317
0-55120000 0 55120000 0.85689 0.0426 0.292647 0.0392643 0.0559338
0-55140000 0 55140000 0.915208 0.0604 0.191951 -0.172604 -0.41779
0-55160000 0 55160000 0.869376 0.0655 0.355165 -0.0150824 -0.275218
0-55180000 0 55180000 0.830011 0.1145 0.585941 -0.377023 -0.29067
0-55200000 0 55200000 0.657674 0.1048 0.479606 0.163829 0.224119
0-55220000 0 55220000 0.960136 0.0379 0.0170414 0.168419 -0.170014
0-55240000 0 55240000 0.953579 0.0614 0.0394991 0.440518 -0.0311584
0-55260000 0 55260000 1.00204 0.035 -0.0496454 1.04322 -0.0233716
0-55280000 0 55280000 1.01017 0.0469 0.201509 0.925073 0.280301
0-55300000 0 55300000 0.885267 0.1022 0.097737 0.816739 -0.0246678
0-55320000 0 55320000 0.924868 0.024 -0.220481 -0.481233 -0.658832
0-55340000 0 55340000 0.811751 0.0254 0.00211978 0.781362 0.203166
0-55360000 0 55360000 0.888374 0.0265 -0.0590246 0.340386 0.0469759
0-55380000 0 55380000 0.902305 0.0232 0.0791207 0.567202 0.430809
0-55400000 0 55400000 0.966016 0.0174 -0.108278 0.61391 0.322647
0-55420000 0 55420000 1.00302 0.0479 -0.0156402 1.02829 0.318931
0-55440000 0 55440000 0.901209 0.0163 -0.119468 0.0785036 -0.253501
0-55460000 0 55460000 0.886276 0.029 0.0539307 0.0125956 0.376121
0-55480000 0 55480000 0.924748 0.0376 0.449235 0.778986 0.137766
0-55500000 0 55500000 0.945692 0.0532 0.242162 0.853687 0.363538
0-55520000 0 55520000 1.06457 0.0189 0.206479 -0.459753 -0.907735
0-55540000 0 55540000 0.879984 0.0364 0.0382927 0.15993 0.344343
0-55560000 0 55560000 0.933136 0.0369 0.0753718 0.746902 0.538803
0-55580000 0 55580000 0.862789 0.0622 0.188932 0.799513 0.321462
0-55600000 0 55600000 0.72175 0.0989 0.280607 0.394743 -0.038891
0-55620000 0 55620000 0.877616 0.1085 0.19541 0.0633369 0.060967
0-55640000 0 55640000 0.805876 0.1003 0.333668 0.420379 0.402027
0-55660000 0 55660000 0.904849 0.0236 0.102604 0.621668 0.423584
0-55680000 0 55680000 1.06044 0.0228 0.177947 0.634024 -0.0732836
0-55700000 0 55700000 1.08093 0.0341 0.123445 -0.0930241 -0.436272
0-55720000 0 55720000 1.12257 0.0325 0.05079 0.461519 -0.296806
0-55740000 0 55740000 1.07573 0.0299 0.0450885 0.360808 -0.175598
0-55760000 0 55760000 1.08006 0.0354 0.262011 1.05971 0.20759
0-55780000 0 55780000 1.18358 0.0166 0.632389 0.459849 -0.193887
0-55800000 0 55800000 1.29779 0.043 0.361305 0.274737 -0.53275
0-55820000 0 55820000 0.971417 0.0208 0.18607 0.533727 0.0222594
0-55840000 0 55840000 1.04611 0.0385 0.220334 0.528745 0.147063
0-55860000 0 55860000 1.24257 0.0442 0.228099 0.0332803 -0.503855
0-55880000 0 55880000 0.971984 0.0247 0.286128 0.0663693 -0.39246
0-55900000 0 55900000 1.13665 0.038 0.388518 0.613685 0.174708
0-55920000 0 55920000 1.05737 0.057 0.0950481 0.296863 -0.179706
0-55940000 0 55940000 1.10288 0.0348 0.212157 0.70056 0.0174798
0-55960000 0 55960000 1.22426 0.0234 -0.10436 0.147946 -0.471159
0-55980000 0 55980000 1.19695 0.0547 0.101282 0.421129 -0.462367
0-56000000 0 56000000 1.10615 0.0195 0.193258 0.702729 0.042386
0-56020000 0 56020000 0.993235 0.0674 0.154255 0.60299 0.291726
0-56040000 0 56040000 1.00133 0.0344 0.0573095 0.361863 -0.24715
0-56060000 0 56060000 0.976173 0.0272 0.221576 0.754785 0.534409
0-56080000 0 56080000 0.987375 0.0279 0.546162 0.749071 0.536786
0-56100000 0 56100000 0.869792 0.0512 0.424115 0.579265 0.329844
0-56120000 0 56120000 1.01689 0.0569 0.368592 0.844714 -0.0122768
0-56140000 0 56140000 1.03851 0.0511 0.10648 0.941002 0.121488
0-56160000 0 56160000 1.06195 0.039 0.374894 1.3279 0.157289
0-56180000 0 56180000 1.09613 0.0573 0.265566 1.52088 0.232603
0-56200000 0 56200000 1.11862 0.0322 0.218453 1.50408 0.394489
0-56220000 0 56220000 1.02604 0.0317 -0.0460785 1.02141 0.125184
0-56240000 0 56240000 0.975465 0.047 0.0305382 0.954279 0.186448
0-56260000 0 56260000 0.683247 0.0463 0.474444 0.479629 -0.15908
0-56280000 0 56280000 0.882835 0.0288 0.0995269 0.963263 0.499026
0-56300000 0 56300000 0.956124 0.0305 -0.0984643 0.75368 0.38894
0-56320000 0 56320000 0.824194 0.092 0.77856 0.146519 0.152113
0-56340000 0 56340000 0.99247 0.0393 0.358229 1.09045 0.429277
0-56360000 0 56360000 0.979702 0.0332 0.0781436 1.48295 0.801266
0-56380000 0 56380000 0.947882 0.0229 0.39453 0.749429 0.482276
0-56400000 0 56400000 0.865142 0.0543 0.370202 0.299419 0.154374
0-56420000 0 56420000 0.928032 0.0426 0.206045 0.98017 0.511196
0-56440000 0 56440000 0.879292 0.0565 0.167244 1.09226 0.617464
0-56460000 0 56460000 1.00156 0.0443 0.250639 1.13274 0.436319
0-56500000 0 56500000 0.99962 0.0245 -0.00951706 1.05788 0.305595
0-56520000 0 56520000 0.888486 0.0344 0.419283 -0.195965 -0.50729
0-56540000 0 56540000 0.893274 0.0378 0.47729 -0.0800796 -0.289404
0-56560000 0 56560000 0.500398 0.0977 0.89382 -0.623714 -0.0433826
0-56580000 0 56580000 1.02204 0.0137 3.47095e-05 1.3829 0.747134
0-56600000 0 56600000 1.13472 0.0172 0.0108831 0.916652 0.269635
0-56620000 0 56620000 1.06337 0.0171 -0.0077263 0.924728 0.382793
0-56640000 0 56640000 1.08578 0.0333 0.104165 0.736062 0.284483
0-56660000 0 56660000 0.887858 0.0481 0.352051 0.371876 0.23756
0-56680000 0 56680000 1.03184 0.0513 0.441435 -0.115985 -0.423215
0-56700000 0 56700000 0.78732 0.087 0.379589 0.455397 0.156773
0-56720000 0 56720000 0.531566 0.1021 0.915932 -0.250068 0.561315
0-56740000 0 56740000 1.09638 0.0125 -0.0550965 0.577967 0.2464
0-56760000 0 56760000 1.08441 0.0083 0.10885 0.735947 0.395653
0-56780000 0 56780000 0.955262 0.0292 0.185752 1.05369 0.613701
0-56800000 0 56800000 0.956278 0.0287 0.085037 1.2307 0.735574
0-56820000 0 56820000 0.960433 0.0306 0.111679 1.25317 0.838443
0-56840000 0 56840000 1.1084 0.0305 0.131017 0.426111 -0.234605
0-56860000 0 56860000 0.968206 0.012 0.14136 0.461441 0.290172
0-56880000 0 56880000 0.958238 0.0284 0.240365 0.578029 0.345525
0-56900000 0 56900000 0.932371 0.0248 0.179226 0.405656 0.470634
0-56940000 0 56940000 1.00559 0.0228 -0.158511 0.34532 0.216083
0-56960000 0 56960000 0.943086 0.0266 0.244164 0.632263 0.435976
0-56980000 0 56980000 0.830679 0.0567 0.324855 0.192281 -0.340658
0-57000000 0 57000000 0.970986 0.0221 -0.0655858 0.714311 0.245803
0-57020000 0 57020000 1.00896 0.0153 -0.0848777 0.635925 0.0909248
0-57040000 0 57040000 1.09913 0.0246 -0.116685 0.0202586 -0.680847
0-57060000 0 57060000 1.11062 0.011 0.0951541 1.28563 0.564872
0-57080000 0 57080000 1.14856 0.0213 0.069822 0.582985 0.215143
0-57100000 0 57100000 0.942382 0.0257 0.110855 -0.10589 -0.116031
0-57120000 0 57120000 1.01963 0.0185 -0.0852846 0.537669 0.108113
0-57140000 0 57140000 1.01146 0.0074 0.251367 0.653757 0.340314
0-57160000 0 57160000 1.12147 0.0175 0.134011 0.113107 -0.291142
0-57180000 0 57180000 1.03743 0.0323 -0.410585 -0.0657654 -0.425492
0-57200000 0 57200000 0.911432 0.0674 0.301273 0.548808 0.208916
0-57220000 0 57220000 0.709459 0.1751 0.387345 0.389858 -0.338105
0-57240000 0 57240000 1.10643 0.0256 0.0300308 0.662063 0.153899
0-57260000 0 57260000 0.979647 0.0291 0.129336 0.650659 0.325957
0-57280000 0 57280000 0.981655 0.0163 0.259634 0.380167 0.181424
0-57300000 0 57300000 1.0347 0.0104 0.203789 0.379243 0.0735443
0-57320000 0 57320000 1.05535 0.0207 -0.129012 0.70514 0.0901025
0-57340000 0 57340000 0.8411 0.0249 0.216063 0.449322 0.224346
0-57360000 0 57360000 0.974745 0.0282 0.121192 0.0254518 -0.232678
0-57380000 0 57380000 0.842506 0.0564 0.507723 -0.347963 -0.118168
0-57400000 0 57400000 0.905285 0.0397 0.131928 0.201611 -0.00278651
0-57420000 0 57420000 0.847951 0.0268 0.223068 0.370681 0.150383
0-57440000 0 57440000 1.05425 0.0146 0.390142 0.39376 -0.484679
0-57460000 0 57460000 1.14239 0.022 0.370022 0.604015 -0.351216
0-57480000 0 57480000 0.901501 0.0497 0.5489 0.985147 0.317295
0-57500000 0 57500000 0.947291 0.0273 0.200941 0.812315 0.360864
0-57520000 0 57520000 1.04604 0.0256 0.256288 0.938937 0.365141
0-57540000 0 57540000 0.952727 0.0594 -0.0322251 0.821388 0.133319
0-57560000 0 57560000 1.00901 0.056 0.0626823 0.575381 0.302701
0-57580000 0 57580000 0.916424 0.0442 -0.280311 0.997494 0.419727
0-57600000 0 57600000 0.817717 0.0673 -0.0401501 0.797516 0.213086
0-57620000 0 57620000 1.17215 0.0345 -0.0769473 1.44347 0.269204
0-57640000 0 57640000 0.651327 0.0419 0.429403 0.0862247 -0.381896
0-57660000 0 57660000 0.830707 0.0465 0.398191 0.182462 -0.288217
0-57680000 0 57680000 0.776326 0.0549 0.47652 0.123136 0.165121
0-57700000 0 57700000 0.732468 0.0603 0.389922 0.250254 0.323634
0-57720000 0 57720000 0.822528 0.0566 0.146057 0.809784 0.447089
0-57740000 0 57740000 0.998865 0.0421 0.222035 0.853153 0.347004
0-57760000 0 57760000 1.06873 0.0667 -0.124885 1.1138 0.3771
0-57780000 0 57780000 0.952381 0.0451 0.00394573 0.644089 0.0922598
0-57800000 0 57800000 0.90375 0.0592 0.0658426 0.373968 0.0778027
0-57820000 0 57820000 0.739604 0.0519 0.407048 0.991517 0.109036
0-57840000 0 57840000 0.859234 0.0347 0.459779 0.592637 0.361674
0-57860000 0 57860000 0.758661 0.0581 0.771442 0.34979 0.205793
0-57880000 0 57880000 0.739115 0.0454 0.596094 0.721624 0.161203
0-57900000 0 57900000 0.963091 0.0287 0.0154837 0.127073 -0.699589
0-57920000 0 57920000 0.807797 0.0587 0.620226 1.42401 0.395088
0-57940000 0 57940000 1.04549 0.022 0.216328 0.983332 0.469719
0-57960000 0 57960000 0.91836 0.0359 0.0224453 0.654398 0.421114
0-57980000 0 57980000 1.1703 0.0726 -0.0225007 0.789759 -0.161566
0-58000000 0 58000000 1.13058 0.0743 0.20259 0.501618 -0.194445
0-58020000 0 58020000 1.13403 0.0261 -0.0165235 0.815413 0.0790033
0-58040000 0 58040000 1.0683 0.0316 0.181845 0.80456 0.225847
0-58060000 0 58060000 0.77705 0.0492 0.1873 0.425086 0.218861
0-58080000 0 58080000 1.12002 0.0386 -0.02156 0.550777 0.121768
0-58100000 0 58100000 0.791486 0.0522 0.0302962 0.771333 0.432598
0-58120000 0 58120000 0.826968 0.0434 0.296595 0.319289 0.0595984
0-58140000 0 58140000 0.71168 0.0441 0.366367 0.427451 0.0428625
0-58160000 0 58160000 0.677156 0.0957 0.754731 -0.0310314 0.00122777
0-58180000 0 58180000 0.702655 0.0736 1.13533 -0.350793 0.365179
0-58200000 0 58200000 0.876314 0.0694 0.544017 0.244438 0.158826
0-58220000 0 58220000 0.669399 0.1157 0.943 -0.567091 0.0204797
0-58240000 0 58240000 0.748344 0.1007 0.50687 0.012355 0.290932
0-58260000 0 58260000 0.67469 0.1257 0.575117 -0.443764 0.323452
0-58280000 0 58280000 0.65625 0.0784 0.979441 -0.246271 0.300072
0-58300000 0 58300000 0.740787 0.1073 0.370929 0.131156 0.156773
0-58320000 0 58320000 0.895492 0.0644 0.231711 0.5501 0.183731
0-58340000 0 58340000 1.14597 0.0586 0.180981 0.59696 0.127146
0-58360000 0 58360000 0.933988 0.0329 0.275508 0.608638 0.110519
0-58380000 0 58380000 0.854539 0.0441 0.446179 0.658529 0.288085
0-58400000 0 58400000 0.74081 0.0824 0.609557 0.296325 0.2823
0-58420000 0 58420000 0.993849 0.0232 0.420273 0.787079 0.0850342
0-58440000 0 58440000 0.905674 0.0156 0.517444 1.38213 0.597855
0-58460000 0 58460000 0.664632 0.0809 0.673975 0.215155 0.612776
0-58480000 0 58480000 0.932866 0.0251 0.34257 0.48814 0.358911
0-58500000 0 58500000 0.866798 0.0176 0.0945448 0.115392 -0.0671817
0-58520000 0 58520000 0.864865 0.0317 0.250636 0.860635 0.203748
0-58540000 0 58540000 0.923881 0.0414 0.544775 0.893529 0.261593
0-58560000 0 58560000 0.920262 0.0389 0.585139 0.883056 0.140486
0-58580000 0 58580000 0.847273 0.0857 0.351589 0.561024 0.0710914
0-58600000 0 58600000 0.678713 0.114 0.859412 0.507635 0.130019
0-58620000 0 58620000 0.799348 0.1066 0.281998 0.199176 0.0485589
0-58640000 0 58640000 0.995995 0.0825 0.0273078 0.578321 -0.272022
0-58660000 0 58660000 0.896017 0.0877 0.252947 0.411081 0.143692
0-58680000 0 58680000 0.769377 0.0614 0.272045 0.56066 0.207683
0-58700000 0 58700000 0.62566 0.1029 0.589478 0.366783 0.033473
0-58720000 0 58720000 0.739551 0.1009 0.35748 0.928521 0.679347
0-58740000 0 58740000 0.696193 0.1105 0.633238 1.12259 0.457782
0-58760000 0 58760000 0.645063 0.0785 0.73967 0.830048 0.418625
0-58780000 0 58780000 0.800073 0.0869 0.421406 0.997843 0.471572
0-58800000 0 58800000 0.794643 0.0882 0.42035 0.796516 0.21667
0-58820000 0 58820000 0.956663 0.0142 -0.466309 0.150251 -0.175444
0-58840000 0 58840000 0.653241 0.1147 0.70065 0.202365 0.201873
0-58860000 0 58860000 0.696063 0.1021 0.619103 0.343768 0.13019
0-58880000 0 58880000 0.943537 0.0204 0.656061 0.719486 0.386432
0-58900000 0 58900000 0.649317 0.0697 1.1969 -0.167105 0.514493
0-58920000 0 58920000 0.861252 0.0433 0.445677 0.319792 0.525939
0-58940000 0 58940000 1.11549 0.0716 0.0539815 0.267897 -0.175935
0-58960000 0 58960000 0.408675 0.1391 0.934747 -0.373908 -0.144192
0-58980000 0 58980000 0.747635 0.1222 0.481499 0.384001 0.489599
0-59000000 0 59000000 0.645229 0.108 0.627404 -0.565727 0.0997212
0-59020000 0 59020000 0.786351 0.085 0.468372 0.0551733 -0.235451
0-59040000 0 59040000 0.663693 0.0813 0.740784 0.239234 0.0864507
0-59060000 0 59060000 0.711507 0.0605 0.597545 -0.0280928 -0.0128415
0-59080000 0 59080000 0.671459 0.0828 1.06868 0.0384475 0.432778
0-59100000 0 59100000 0.856948 0.1241 0.2112 -0.25404 -0.473669
0-59120000 0 59120000 0.79525 0.0702 0.243153 0.198279 -0.177451
0-59140000 0 59140000 0.671216 0.0638 0.657269 -0.377036 -0.27499
0-59160000 0 59160000 0.607143 0.0493 0.689396 -0.721859 0.320267
0-59180000 0 59180000 0.803824 0.1048 0.503689 0.107056 0.162225
0-59200000 0 59200000 0.680272 0.1012 0.534468 0.110431 -0.179401
0-59220000 0 59220000 1.11125 0.0684 -0.215881 0.802309 0.109338
0-59240000 0 59240000 0.896158 0.0584 0.322988 0.310765 0.253716
0-59260000 0 59260000 0.815033 0.0675 0.529924 0.807189 0.247459
0-59280000 0 59280000 0.568757 0.1056 1.16849 -0.339672 0.117788
0-59300000 0 59300000 0.780088 0.0805 0.551524 0.642457 0.00802859
0-59320000 0 59320000 0.996546 0.0149 0.388017 0.16453 -0.139411
0-59340000 0 59340000 0.788116 0.0614 0.629245 0.0746382 0.0673998
0-59360000 0 59360000 0.629512 0.0708 0.938789 0.165314 0.392433
0-59400000 0 59400000 0.650936 0.0986 0.729153 -0.129808 -0.037537
0-59420000 0 59420000 0.79406 0.0421 0.416428 0.312399 0.227144
0-59440000 0 59440000 0.82262 0.0505 0.319411 0.780383 0.654011
0-59460000 0 59460000 0.785547 0.0462 0.226694 0.619053 -0.0151769
0-59480000 0 59480000 0.744798 0.075 0.320562 0.768685 0.231245
0-59500000 0 59500000 1.01992 0.075 -0.100085 0.217175 -0.193094
0-59520000 0 59520000 0.680679 0.0488 0.467864 -0.0407208 0.0977763
0-59540000 0 59540000 0.80866 0.0416 0.247022 0.628852 0.21097
0-59560000 0 59560000 0.825311 0.0599 -0.108118 0.329307 0.168838
0-59580000 0 59580000 1.08745 0.1897 -0.471187 -0.0641918 -0.656564
0-59620000 0 59620000 0.963235 0.0371 0.141819 -0.0895561 -0.446734
0-59640000 0 59640000 0.781561 0.075 0.323829 0.410497 0.30518
0-59660000 0 59660000 0.712652 0.0394 0.594056 0.0886924 0.206774
0-59680000 0 59680000 1.15296 0.0684 -0.214517 0.369943 -0.404372
0-59700000 0 59700000 0.731531 0.0874 0.444294 -0.00252588 0.324989
0-59720000 0 59720000 0.933185 0.0586 -0.0257367 1.04317 0.185547
0-59740000 0 59740000 1.1133 0.0309 -0.268629 0.841012 0.107885
0-59760000 0 59760000 1.0718 0.0262 0.0142027 0.845579 0.178596
0-59780000 0 59780000 0.891176 0.0307 0.317319 0.5836 0.181831
0-59800000 0 59800000 0.919522 0.0354 0.0859466 0.482529 0.431604
0-59820000 0 59820000 0.876173 0.0918 0.165389 0.444409 -0.297949
0-59840000 0 59840000 1.04473 0.0539 0.236772 0.935593 0.115669
0-59860000 0 59860000 1.02187 0.029 0.885042 0.94584 0.0681051
0-59880000 0 59880000 0.828427 0.0503 0.447974 1.06767 0.913262
0-59920000 0 59920000 1.04086 0.029 -0.299189 -0.0623532 -0.404926
0-59940000 0 59940000 1.00252 0.0271 -0.0806088 0.291999 -0.209297
0-59960000 0 59960000 0.922631 0.018 0.322564 0.324953 -0.0478354
0-59980000 0 59980000 1.07339 0.0438 -0.0891698 0.287447 -0.308905
0-60020000 0 60020000 1.21767 0.0542 -0.111727 0.881539 0.0557169
0-60040000 0 60040000 1.02328 0.0379 1.36003 0.747409 -0.216009
0-60060000 0 60060000 0.854451 0.0279 0.878468 -0.00786883 -0.146638
0-60080000 0 60080000 0.95285 0.0533 0.454111 0.130904 0.040037
0-60100000 0 60100000 0.966027 0.0367 0.330164 0.294737 0.124813
0-60120000 0 60120000 1.03128 0.0862 0.048246 0.338229 -0.242221
0-60140000 0 60140000 0.951944 0.0275 0.0450526 0.0519168 -0.164222
0-60160000 0 60160000 0.872744 0.0383 -0.146821 -0.146918 -0.716425
0-60180000 0 60180000 0.805116 0.0555 1.19358 0.595838 0.471292
0-60220000 0 60220000 1.12489 0.0241 0.53261 0.179867 -0.360247
0-60240000 0 60240000 0.865076 0.0357 0.827288 0.0407398 -0.109801
0-60260000 0 60260000 1.07386 0.036 0.494208 -0.193496 -0.256864
0-60280000 0 60280000 0.781981 0.061 0.256004 0.245226 0.462465
0-60300000 0 60300000 0.759896 0.0511 0.714571 -0.0738625 0.152797
0-60320000 0 60320000 0.804104 0.0312 0.304124 0.436567 0.236905
0-60340000 0 60340000 1.00441 0.0324 0.0117879 0.661578 -0.106073
0-60360000 0 60360000 0.692122 0.0674 0.448866 -1.13648 -0.476622
0-60380000 0 60380000 0.540184 0.0843 0.767485 0.829795 0.59955
0-60400000 0 60400000 1.07498 0.0401 0.380409 0.132183 -0.300641
0-60420000 0 60420000 0.889439 0.0361 0.168209 -0.075797 -0.111178
0-60480000 0 60480000 0.85878 0.0994 0.225383 0.9419 0.0128249
0-60500000 0 60500000 0.942354 0.0596 0.189388 0.153446 -0.154281
0-60520000 0 60520000 1.31793 0.0405 0.266263 0.527247 0.0265233
0-60540000 0 60540000 0.843084 0.0351 0.176661 0.442916 0.0582081
0-60560000 0 60560000 1.09333 0.0595 -0.137853 0.628474 -0.41338
0-60580000 0 60580000 1.16318 0.0206 -0.0954602 0.910294 0.151666
0-60600000 0 60600000 1.06912 0.0347 0.0891567 0.0934082 -0.378438
0-60620000 0 60620000 1.16588 0.04 -0.0431473 0.199987 -0.302173
0-60640000 0 60640000 1.06963 0.0398 0.291548 0.376324 -0.346266
0-60660000 0 60660000 1.14109 0.0447 -0.0125269 0.263917 -0.335695
0-60680000 0 60680000 1.04276 0.0406 -0.0899423 0.206237 -0.0943086
0-60740000 0 60740000 0.916705 0.0522 -0.195178 0.169126 -0.173966
0-60760000 0 60760000 0.765921 0.0551 0.211029 -0.485864 -0.215601
0-60780000 0 60780000 0.915963 0.0321 0.0784698 0.25326 0.06882
0-60800000 0 60800000 0.977938 0.0196 -0.542084 0.32892 -0.160774
0-60820000 0 60820000 1.10782 0.0441 -0.216786 0.282481 -0.433761
0-60840000 0 60840000 1.00829 0.0331 -0.0725777 -0.0488714 -0.178927
0-60860000 0 60860000 0.755556 0.0833 0.14417 1.20677 0.11733
0-60880000 0 60880000 1.24117 0.0441 0.0642565 0.158797 -0.489624
0-60900000 0 60900000 1.00439 0.0328 0.560654 0.587921 -0.051659
0-60920000 0 60920000 0.900683 0.0227 0.0948181 0.278708 -0.397694
0-60960000 0 60960000 0.834207 0.0327 0.477832 0.403072 -0.0363964
0-60980000 0 60980000 1.03868 0.0275 0.106953 0.564951 0.0911535
0-61000000 0 61000000 0.960623 0.0345 0.549939 0.467432 -0.175989
0-61020000 0 61020000 1.00199 0.0259 0.442638 -0.198733 -0.775798
0-61040000 0 61040000 1.25636 0.0235 0.58577 0.52091 -0.355951
0-61060000 0 61060000 1.10765 0.0384 -0.113102 0.566385 -0.100676
0-61080000 0 61080000 1.05327 0.0362 0.194423 0.44801 -0.0286369
0-61100000 0 61100000 0.839851 0.005 0.514622 0.552101 -0.56515
0-61120000 0 61120000 0.768184 0.0214 0.778961 0.25184 -0.0389033
0-61140000 0 61140000 1.42463 0.0258 0.511522 0.825359 -0.291834
0-61180000 0 61180000 0.989579 0.0294 -0.224404 0.884342 -0.489635
0-61260000 0 61260000 1.31598 0.0324 -0.216761 0.201838 -0.759542
0-61400000 0 61400000 0.824401 0.0346 0.0456275 0.104702 0.340301
0-61420000 0 61420000 1.25241 0.0792 -0.0484474 -0.268655 -0.42091
0-61440000 0 61440000 0.922345 0.0234 0.250236 -0.632889 -0.819095
0-61460000 0 61460000 1.0085 0.0112 0.0130102 -0.106305 -0.58506
0-61500000 0 61500000 0.876091 0.1189 0.730389 -0.997993 -0.913715
0-61520000 0 61520000 0.878775 0.1686 0.253417 0.183112 0.300156
0-61540000 0 61540000 0.921619 0.1017 0.203003 0.276584 -0.0481386
0-61560000 0 61560000 0.985965 0.1089 0.0299341 0.832004 0.219599
0-61580000 0 61580000 0.816179 0.0528 0.474694 0.946299 0.736392
0-61600000 0 61600000 0.713074 0.1015 0.62079 0.556573 0.483794
0-61620000 0 61620000 0.633926 0.0987 0.668897 0.684082 0.564225
0-61640000 0 61640000 0.59637 0.09 0.862992 0.432315 0.635567
0-61660000 0 61660000 0.77617 0.0558 0.302939 0.977772 0.587781
0-61680000 0 61680000 0.746736 0.0522 0.446838 0.957217 0.695581
0-61700000 0 61700000 0.836152 0.0513 0.315393 0.539415 0.444455
0-61720000 0 61720000 0.943545 0.0296 0.055947 0.84698 0.246041
0-61740000 0 61740000 0.925966 0.0335 0.161743 0.862987 0.398514
0-61760000 0 61760000 0.870734 0.0299 0.218574 0.977051 0.654808
0-61780000 0 61780000 0.835052 0.042 0.307541 0.626659 0.483223
0-61800000 0 61800000 0.927761 0.0249 -0.0104341 0.253109 0.0429428
0-61820000 0 61820000 0.973272 0.0358 0.0661176 0.51472 0.472752
0-61840000 0 61840000 0.840082 0.0398 0.358956 0.725922 0.721656
0-61860000 0 61860000 0.844184 0.0369 0.292652 0.248857 0.358409
0-61880000 0 61880000 0.928711 0.0592 0.237121 0.364589 0.273813
0-61900000 0 61900000 0.879121 0.0585 0.175989 0.650541 0.586531
0-61920000 0 61920000 0.719463 0.0646 0.504675 0.69725 0.746952
0-61940000 0 61940000 0.845512 0.0536 0.222519 0.88602 0.715206
0-61960000 0 61960000 0.812848 0.0542 0.347822 0.604061 0.796204
0-61980000 0 61980000 0.853477 0.0515 0.206024 0.675381 0.786396
0-62000000 0 62000000 0.863397 0.0392 0.232032 1.0548 0.646181
0-62020000 0 62020000 0.868541 0.0406 0.0951942 0.849796 0.409863
0-62040000 0 62040000 0.919757 0.0627 0.119313 1.36665 0.845295
0-62060000 0 62060000 0.846126 0.0445 0.324717 0.813939 0.639138
0-62080000 0 62080000 1.02501 0.0392 -0.0456874 0.331143 0.222841
0-62100000 0 62100000 0.973039 0.0495 0.0264089 0.61207 -0.0234707
0-62120000 0 62120000 0.651233 0.0796 0.307444 -0.350215 0.00782856
0-62140000 0 62140000 0.795272 0.0651 0.523646 0.273074 -0.0765939
0-62160000 0 62160000 0.727936 0.0886 0.553351 0.509525 0.165549
0-62180000 0 62180000 0.71232 0.0664 0.551167 0.855141 0.849642
0-62200000 0 62200000 0.718963 0.0779 0.503418 1.11489 0.559545
0-62220000 0 62220000 0.702404 0.0869 0.568562 0.579442 0.908063
0-62240000 0 62240000 0.626897 0.0965 0.688877 0.204681 0.445229
0-62260000 0 62260000 0.778231 0.0698 0.337797 1.02009 0.65403
0-62280000 0 62280000 0.784561 0.0493 0.234471 0.597735 0.506825
0-62300000 0 62300000 0.763957 0.0675 0.570682 1.24212 0.671565
0-62320000 0 62320000 0.779351 0.078 0.464931 0.646983 0.394349
0-62340000 0 62340000 0.708348 0.0868 0.657719 0.698203 0.824045
0-62360000 0 62360000 0.673961 0.076 0.552957 0.634882 0.29559
0-62380000 0 62380000 0.782205 0.0467 0.282213 1.02196 0.708714
0-62400000 0 62400000 0.7813 0.0784 0.40229 1.09181 0.929453
0-62420000 0 62420000 0.664812 0.0902 0.598587 1.06516 0.761404
0-62440000 0 62440000 0.812078 0.072 0.297092 0.893022 0.693111
0-62460000 0 62460000 0.603993 0.0928 0.857253 0.0413054 0.644698
0-62480000 0 62480000 0.58503 0.1381 0.850631 0.487084 0.693615
0-62500000 0 62500000 0.540956 0.0954 0.771976 0.430703 0.428378
0-62520000 0 62520000 0.618616 0.097 0.732203 1.06198 0.80527
0-62540000 0 62540000 0.712276 0.099 0.690452 0.670804 0.450965
0-62560000 0 62560000 0.775801 0.0713 0.427913 1.37815 0.761539
0-62580000 0 62580000 0.672984 0.0982 0.673494 0.483249 0.534638
0-62600000 0 62600000 0.81127 0.0515 0.267484 0.672271 0.561576
0-62620000 0 62620000 0.573048 0.0764 1.27917 0.0973697 0.687008
0-62640000 0 62640000 0.80519 0.044 0.271124 0.797386 0.636397
0-62660000 0 62660000 0.810458 0.0447 0.277309 0.379662 0.245278
0-62680000 0 62680000 0.796683 0.047 0.507279 0.612568 0.582258
0-62700000 0 62700000 0.925134 0.0468 0.184247 0.582808 0.261611
0-62720000 0 62720000 1.08492 0.0326 -0.0302389 0.306877 -0.03649
0-62740000 0 62740000 0.850273 0.0576 0.164936 0.70058 0.547911
0-62760000 0 62760000 0.919479 0.0341 0.0686032 0.490666 -0.0542467
0-62780000 0 62780000 0.742847 0.0578 0.583679 0.340506 0.296677
0-62800000 0 62800000 0.851006 0.026 0.183 0.50409 0.511721
0-62820000 0 62820000 0.864488 0.0328 0.30021 1.00529 0.72633
0-62840000 0 62840000 0.818311 0.0577 0.280418 0.454204 0.44711
0-62860000 0 62860000 0.823509 0.0488 0.313431 0.27693 0.363107
0-62880000 0 62880000 0.812097 0.0579 0.40877 0.545441 0.330648
0-62900000 0 62900000 0.85331 0.0512 0.273126 1.1089 0.381529
0-62920000 0 62920000 0.896169 0.0568 0.219805 0.422875 0.483986
0-62940000 0 62940000 1.00255 0.0526 0.0925009 0.408113 0.0692807
0-62960000 0 62960000 0.812522 0.054 0.333119 0.929756 0.42456
0-62980000 0 62980000 1.20746 0.043 0.129377 0.372945 -0.20303
0-63000000 0 63000000 0.922386 0.0573 0.185528 0.529077 -0.0155241
0-63020000 0 63020000 0.824574 0.0535 0.393863 0.812449 0.357678
0-63040000 0 63040000 0.706276 0.0612 0.498267 0.457323 0.611111
0-63060000 0 63060000 0.833653 0.0538 0.282776 0.282806 0.104655
0-63080000 0 63080000 0.875197 0.0745 0.264019 0.424809 0.159874
0-63100000 0 63100000 0.845528 0.0534 0.189701 0.489651 0.299517
0-63120000 0 63120000 0.901996 0.0449 0.257413 0.218938 -0.373166
0-63140000 0 63140000 1.02434 0.0511 0.178476 0.251414 -0.32611
0-63160000 0 63160000 0.787698 0.0587 0.606579 0.416169 -0.0983736
0-63180000 0 63180000 0.846645 0.0324 0.371027 0.183144 -0.228871
0-63200000 0 63200000 0.952031 0.046 0.18744 0.296342 -0.0308239
0-63220000 0 63220000 1.02335 0.0368 0.663605 0.721771 0.0359811
0-63240000 0 63240000 1.1366 0.0308 0.358018 0.585516 -0.341904
0-63260000 0 63260000 1.03346 0.0323 0.806296 0.409605 -0.179918
0-63280000 0 63280000 0.784735 0.044 1.61126 0.491323 0.303657
0-63320000 0 63320000 1.17593 0.0636 0.576465 0.413233 -0.460438
0-63340000 0 63340000 0.872174 0.0545 0.33361 0.196402 -0.585713
0-63380000 0 63380000 0.894891 0.057 0.389091 0.341603 -0.242127
0-63400000 0 63400000 0.921344 0.0479 0.046283 0.487897 -0.18521
0-63420000 0 63420000 0.758652 0.0545 0.0425456 -0.179502 -0.372561
0-63440000 0 63440000 0.860465 0.0315 0.0819954 0.0914806 -0.131962
0-63460000 0 63460000 0.823599 0.0532 0.436425 0.440542 0.113084
0-63540000 0 63540000 0.953225 0.0525 0.50128 -0.57852 -0.413434
0-63560000 0 63560000 1.52134 0.0148 -0.238659 -0.0211828 -0.175237
0-63580000 0 63580000 1.08161 0.037 0.71673 0.222591 -0.207855
0-63600000 0 63600000 1.00994 0.0587 0.427214 0.320529 -0.0739594
0-63620000 0 63620000 0.853323 0.0452 0.756488 0.375762 -0.0520331
0-63640000 0 63640000 1.03738 0.0411 -0.298047 0.542986 -0.235836
0-63660000 0 63660000 0.9862 0.0354 0.204819 -0.920364 -0.554132
0-63700000 0 63700000 0.857628 0.0396 0.330692 0.0037424 0.277464
0-63720000 0 63720000 0.933735 0.0402 0.143435 0.283196 -0.259279
0-63740000 0 63740000 1.00093 0.0346 -0.110845 0.194655 -0.470841
0-63760000 0 63760000 1.23135 0.0426 -0.0404247 0.244305 -0.625039
0-63780000 0 63780000 0.723374 0.0694 0.932359 0.428702 0.599643
0-63800000 0 63800000 0.358311 0.0933 0.544052 -0.462452 -0.524416
0-63820000 0 63820000 1.06346 0.0489 0.0497548 -0.00523327 -0.665732
0-63840000 0 63840000 0.690495 0.0629 0.219382 0.0552437 -0.0315172
0-63860000 0 63860000 0.848485 0.0575 0.20041 -0.193824 -0.406151
0-63880000 0 63880000 0.913614 0.0652 0.347432 0.412286 -0.315031
0-63900000 0 63900000 0.895371 0.0293 0.463199 0.254478 0.0840163
0-63920000 0 63920000 0.869276 0.0502 -0.115883 0.337506 -0.00400272
0-63960000 0 63960000 0.722362 0.0456 0.57971 0.179127 0.388151
0-63980000 0 63980000 0.81079 0.0549 0.431727 -0.0416626 0.199361
0-64000000 0 64000000 0.857088 0.0506 0.57653 0.635097 0.103455
0-64020000 0 64020000 1.01138 0.0286 0.244484 0.309888 -0.218165
0-64040000 0 64040000 0.946723 0.042 -0.0464487 0.086126 0.0273444
0-64060000 0 64060000 1.01121 0.028 -0.473974 0.127254 -0.478815
0-64080000 0 64080000 1.15625 0.0395 0.047115 0.290744 -0.415606
0-64100000 0 64100000 0.836136 0.0603 0.166078 0.587925 -0.154432
0-64120000 0 64120000 0.835025 0.0488 0.582504 0.980145 1.08163
0-64140000 0 64140000 0.663024 0.036 0.902648 -0.297437 0.2229
0-64160000 0 64160000 0.951272 0.0499 0.191577 0.339488 -0.206591
0-64180000 0 64180000 0.863195 0.0205 -0.137964 -0.141809 -0.55646
0-64200000 0 64200000 0.88 0.0675 -0.0385159 0.474959 -0.203632
0-64220000 0 64220000 1.00173 0.0572 0.328347 0.329236 0.0281424
0-64240000 0 64240000 1.01885 0.009 0.223405 0.614695 0.364019
0-64280000 0 64280000 0.851613 0.0491 0.375264 0.172505 -0.350828
0-64300000 0 64300000 1.0048 0.0311 -0.106621 0.542395 -0.0251578
0-64320000 0 64320000 0.883941 0.0684 0.158231 -0.00571639 -0.425945
0-64340000 0 64340000 0.90029 0.027 0.102521 0.0482322 -0.183918
0-64360000 0 64360000 0.725299 0.0342 0.36378 -0.84052 -0.27499
0-64380000 0 64380000 0.906661 0.0607 -0.100636 0.368064 -0.0235942
0-64400000 0 64400000 1.4052 0.0828 -0.0985275 0.26441 -0.59064
0-64420000 0 64420000 0.930374 0.0341 0.169839 0.107115 -0.289005
0-64440000 0 64440000 1.10743 0.0201 -0.184371 0.128404 -0.494885
0-64460000 0 64460000 1.0377 0.0298 0.335649 0.607533 -0.170653
0-64480000 0 64480000 1.14273 0.0229 1.05598 0.337784 -0.391899
0-64500000 0 64500000 1.05627 0.0302 0.297336 0.958221 -0.0666153
0-64520000 0 64520000 0.893216 0.0266 -0.128698 0.1957 -0.080723
0-64560000 0 64560000 1.04392 0.0274 0.750836 0.201633 0.0222556
0-64580000 0 64580000 0.960816 0.0476 0.55741 0.906761 -0.081908
0-64600000 0 64600000 0.782922 0.0545 0.759986 0.37212 -0.255325
0-64620000 0 64620000 0.891766 0.0384 1.13349 0.0496351 -0.248769
0-64640000 0 64640000 0.955616 0.0623 0.0613538 0.318665 0.273213
0-64680000 0 64680000 1.09394 0.0439 -0.0446649 -0.311364 -0.997124
0-64740000 0 64740000 0.914448 0.0515 0.220799 -0.0349124 0.000659478
0-64760000 0 64760000 0.783546 0.0401 0.286876 -0.0259913 -0.322586
0-64800000 0 64800000 0.74928 0.0556 0.612923 0.43705 -0.261642
0-64820000 0 64820000 1.15523 0.0921 0.33024 1.3653 1.28147
0-64840000 0 64840000 0.730707 0.0622 0.30711 2.35711 0.358364
0-64860000 0 64860000 0.842499 0.0851 0.136996 0.353154 -0.222432
0-64880000 0 64880000 0.670727 0.0923 0.484991 0.938937 0.634213
0-64900000 0 64900000 0.69212 0.0666 0.593948 0.374046 0.151
0-64920000 0 64920000 0.89749 0.0322 0.309043 0.455944 -0.345395
0-64960000 0 64960000 0.875947 0.0522 0.251828 0.737822 -0.199999
0-64980000 0 64980000 0.874804 0.0715 0.366762 -0.109013 -0.690565
0-65000000 0 65000000 0.589888 0.0667 0.762494 -0.655179 -0.116954
0-65020000 0 65020000 0.640734 0.0466 0.0570893 0.19427 0.0750076
0-65040000 0 65040000 0.89949 0.0271 -0.220927 0.302788 0.068598
0-65060000 0 65060000 0.961152 0.0376 0.163614 0.0803417 -0.278922
0-65080000 0 65080000 0.940566 0.0399 1.02027 -0.264268 -0.472683
0-65100000 0 65100000 1.00478 0.0286 0.0687933 0.472417 0.147457
0-65120000 0 65120000 1.01863 0.0409 0.5688 0.301219 -0.0823328
0-65140000 0 65140000 0.664401 0.0601 0.619266 -0.294816 0.263608
0-65160000 0 65160000 0.775401 0.0598 0.450857 0.0232919 0.204378
0-65180000 0 65180000 0.926964 0.0589 -0.126638 0.735475 -0.0709605
0-65200000 0 65200000 1.09637 0.033 0.811116 0.627606 -0.335599
0-65220000 0 65220000 1.0623 0.0308 0.391074 0.280475 -0.239995
0-65240000 0 65240000 1.10171 0.0567 -0.147989 0.180314 -0.394467
0-65280000 0 65280000 0.938912 0.0272 -0.123498 0.136108 -0.338364
0-65300000 0 65300000 1.13644 -0.0006 0.179228 0.0655766 -0.0493131
0-65320000 0 65320000 0.966167 0.0578 0.459755 0.532597 0.0564344
0-65340000 0 65340000 0.940349 0.0611 0.476232 0.0165787 0.0114141
0-65360000 0 65360000 0.635802 0.0529 0.326461 -0.476617 -0.106048
0-65380000 0 65380000 1.12695 0.0226 -0.00444029 -0.867575 -1.16859
0-65400000 0 65400000 0.959266 0.052 0.544925 0.229596 -0.173316
1-0 1 0 0.850017 0.0352 0.551574 0.505142 0.398616
1-20000 1 20000 0.895128 0.0245 -0.184603 0.320756 -0.0138561
1-40000 1 40000 0.972864 0.0362 0.330069 -0.39524 -0.356446
1-60000 1 60000 0.91548 0.0171 0.494776 -0.426446 -0.462795
1-80000 1 80000 1.07633 0.0268 -0.155095 0.17671 -0.0697236
1-100000 1 100000 0.987707 0.0509 0.193928 0.0550095 -0.0690108
1-120000 1 120000 0.825609 0.0562 0.377947 0.552848 0.41727
1-140000 1 140000 0.917521 0.0203 0.0228042 -0.243687 -0.351238
1-160000 1 160000 0.993167 0.0722 0.337636 -0.0493301 -0.0740073
1-180000 1 180000 0.895791 0.1168 0.0442403 0.845673 0.156205
1-200000 1 200000 0.828206 0.0811 0.407068 1.14592 0.696431
1-220000 1 220000 0.786028 0.0704 0.338965 1.38831 0.825719
1-240000 1 240000 0.699017 0.08 0.480794 1.3366 0.84116
1-260000 1 260000 0.78244 0.072 0.303893 1.45486 0.756635
1-280000 1 280000 0.655633 0.0688 0.492676 1.08216 0.954014
1-300000 1 300000 0.737288 0.0674 0.421424 0.934031 0.83488
1-320000 1 320000 0.74475 0.0921 0.402218 0.327355 0.349269
1-340000 1 340000 0.944822 0.027 0.162401 0.702907 0.38895
1-360000 1 360000 0.761546 0.0554 0.358601 0.874553 0.663338
1-380000 1 380000 0.913415 0.0434 0.160067 0.30295 -0.104429
1-400000 1 400000 0.877376 0.0366 0.316029 -0.376484 -0.428891
1-420000 1 420000 0.671046 0.1136 0.919463 -0.387433 -0.525277
1-440000 1 440000 0.696296 0.0913 0.92559 -0.0224115 0.166893
1-460000 1 460000 0.87871 0.0502 0.207155 -0.00866517 -0.117325
1-480000 1 480000 0.745789 0.0632 0.381065 0.776085 0.244916
1-500000 1 500000 0.774316 0.0695 0.462881 0.982548 0.402054
1-520000 1 520000 0.709314 0.0706 0.564657 0.717433 0.72519
1-540000 1 540000 0.737855 0.0787 0.551586 1.28917 0.757981
1-560000 1 560000 0.816192 0.0638 0.304691 0.836519 0.665688
1-580000 1 580000 0.743366 0.0575 0.412939 0.683656 0.480657
1-600000 1 600000 0.773435 0.0638 0.441075 0.615998 0.398796
1-620000 1 620000 0.483566 0.1035 1.29032 -0.563227 0.493937
1-640000 1 640000 0.492812 0.1127 1.54627 -0.5178 0.370989
1-660000 1 660000 0.497432 0.1056 1.36996 -0.342002 0.518509
1-680000 1 680000 0.765044 0.1183 0.671514 -0.627413 -0.162635
1-700000 1 700000 0.58004 0.0973 1.43102 0.277503 0.543471
1-720000 1 720000 0.731379 0.0862 0.501245 1.32305 0.484048
1-740000 1 740000 0.471778 0.1305 1.83424 -0.325546 0.616444
1-760000 1 760000 0.532004 0.1101 1.06825 0.111599 0.561569
1-780000 1 780000 0.639392 0.0946 0.848864 0.733538 0.60571
1-800000 1 800000 0.671864 0.0888 0.545592 0.82276 0.614526
1-820000 1 820000 0.829463 0.0812 0.298871 0.926824 0.298827
1-840000 1 840000 0.84243 0.0688 0.250079 1.49232 0.80302
1-860000 1 860000 0.717636 0.0627 0.486333 1.36173 0.858898
1-880000 1 880000 0.791988 0.0571 0.462101 1.14647 0.270286
1-900000 1 900000 0.682602 0.0874 0.733424 1.11233 0.558237
1-920000 1 920000 0.781197 0.0848 0.446878 1.61082 0.434266
1-940000 1 940000 0.833933 0.0745 0.495236 1.53049 0.70415
1-960000 1 960000 0.875462 0.0718 0.125103 1.05624 0.219272
1-980000 1 980000 0.863082 0.0585 0.105099 0.664282 0.416039
1-1000000 1 1000000 0.862297 0.0556 0.265449 0.887854 0.445841
1-1020000 1 1020000 0.778937 0.0656 0.471076 0.953129 0.673591
1-1040000 1 1040000 0.723529 0.0864 0.677819 1.1433 0.435277
1-1060000 1 1060000 0.755119 0.1195 0.368502 0.488464 -0.173665
1-1080000 1 1080000 0.798571 0.0712 0.37266 1.41932 0.382204
1-1100000 1 1100000 0.743155 0.0651 0.35075 0.079582 -0.0622158
1-1120000 1 1120000 0.667437 0.0888 0.709016 1.05362 0.646047
1-1140000 1 1140000 0.694754 0.0937 0.665136 1.10797 0.749913
1-1160000 1 1160000 0.652016 0.0872 0.723177 0.416593 0.154169
1-1180000 1 1180000 0.728357 0.0641 0.581292 1.46284 1.01943
1-1200000 1 1200000 0.722511 0.0901 0.56565 0.66227 0.538317
1-1220000 1 1220000 0.620205 0.0789 0.672906 1.29955 0.385721
1-1240000 1 1240000 0.720763 0.0882 0.486316 2.17117 0.97086
1-1260000 1 1260000 0.558853 0.1265 1.02856 1.08113 0.482904
1-1280000 1 1280000 0.319234 0.1425 2.35906 -1.60949 0.134453
1-1300000 1 1300000 0.603726 0.1209 1.11212 -0.30617 0.507295
1-1320000 1 1320000 0.625862 0.1019 0.775051 0.597116 0.564152
1-1340000 1 1340000 0.410256 0.1344 2.2896 -1.02955 0.423619
1-1360000 1 1360000 0.328415 0.1773 1.66823 -1.53127 0.0280722
1-1380000 1 1380000 0.655489 0.0664 0.697812 0.343897 0.403571
1-1400000 1 1400000 0.626052 0.1083 0.796161 0.74029 0.300258
1-1420000 1 1420000 0.647786 0.0889 0.850272 0.454607 0.55894
1-1440000 1 1440000 0.553015 0.1401 0.869624 0.184686 0.472896
1-1460000 1 1460000 0.673881 0.138 1.13311 0.601434 0.346317
1-1480000 1 1480000 0.434933 0.1137 1.31185 -0.511311 0.354173
1-1500000 1 1500000 0.549183 0.0894 1.26049 -0.04468 0.580579
1-1520000 1 1520000 0.668528 0.0736 0.674638 0.00700331 0.0995923
1-1540000 1 1540000 0.701048 0.0899 0.799103 -0.160067 -0.149717
1-1560000 1 1560000 0.662791 0.0916 0.514743 0.16027 -0.489374
1-1580000 1 1580000 0.60945 0.1028 0.718284 -0.0758019 -0.482333
1-1600000 1 1600000 0.496961 0.1189 1.03144 -0.306051 0.465522
1-1620000 1 1620000 0.491157 0.1088 1.10181 -0.213707 0.079585
1-1640000 1 1640000 0.59901 0.096 1.06241 -0.164544 0.346317
1-1660000 1 1660000 0.68643 0.1178 0.717286 -0.0802915 -0.086515
1-1680000 1 1680000 0.526679 0.1068 1.17319 -0.591796 0.22734
1-1700000 1 1700000 0.585356 0.0862 1.27165 -0.533763 -0.0525836
1-1720000 1 1720000 0.473025 0.1014 1.41565 -0.823813 -0.304698
1-1740000 1 1740000 0.404591 0.1009 2.36719 -1.22594 0.304841
1-1760000 1 1760000 0.694949 0.0967 0.959392 -0.51566 0.00715305
1-1780000 1 1780000 0.424917 0.1568 2.02088 -0.868037 0.422344
1-1800000 1 1800000 0.271487 0.1919 2.54427 -1.68366 0.317415
1-1820000 1 1820000 0.519969 0.1324 1.36773 -0.827658 0.129939
1-1840000 1 1840000 0.486117 0.1611 1.9749 -0.866004 0.0893878
1-1860000 1 1860000 0.633827 0.075 0.939073 -0.715634 0.119198
1-1880000 1 1880000 0.797753 0.0594 0.596111 -0.277601 -0.301221
1-1900000 1 1900000 0.580868 0.0934 1.20395 -0.611156 0.148215
1-1920000 1 1920000 0.365351 0.1552 2.03715 -0.642516 0.285775
1-1940000 1 1940000 0.371669 0.1779 2.77422 -1.05763 0.467315
1-1960000 1 1960000 0.28586 0.1762 2.96547 -1.1178 0.462902
1-1980000 1 1980000 0.37758 0.1305 2.31396 -1.16898 0.257329
1-2000000 1 2000000 0.360882 0.1388 2.04354 -1.01549 0.438145
1-2020000 1 2020000 0.762316 0.0775 0.399934 0.933251 0.371661
1-2040000 1 2040000 0.738426 0.057 0.53714 0.967102 0.588406
1-2060000 1 2060000 0.67349 0.07 0.598729 0.575561 0.401711
1-2080000 1 2080000 0.753695 0.0693 0.494536 0.284635 0.405148
1-2100000 1 2100000 0.660051 0.0882 0.693911 0.388658 0.76927
1-2120000 1 2120000 0.638284 0.0836 1.02336 0.255475 0.468485
1-2140000 1 2140000 0.728376 0.0283 0.901085 -0.285831 0.0150325
1-2160000 1 2160000 0.69 0.0677 0.836201 -0.203527 0.199268
1-2180000 1 2180000 0.652493 0.0652 1.13896 -0.24614 0.351069
1-2200000 1 2200000 0.622737 0.0927 0.976554 0.873169 0.83278
1-2220000 1 2220000 0.77958 0.0895 0.43132 1.89188 0.965638
1-2240000 1 2240000 0.634957 0.0987 0.687428 1.68571 0.600697
1-2260000 1 2260000 0.6443 0.1033 0.718902 1.3274 0.75773
1-2280000 1 2280000 0.605092 0.1125 0.79654 0.977243 0.993318
1-2300000 1 2300000 0.618159 0.0872 0.728499 1.23954 0.791879
1-2320000 1 2320000 0.69198 0.1122 0.491796 1.28458 0.379918
1-2340000 1 2340000 0.861327 0.041 0.507763 0.448037 -0.280669
1-2360000 1 2360000 0.97885 0.0706 0.281721 0.0981021 -0.642964
1-2380000 1 2380000 0.701883 0.066 0.520274 0.906263 0.815377
1-2400000 1 2400000 0.888599 0.0911 0.188787 0.738556 0.478758
1-2420000 1 2420000 0.611511 0.0633 0.633802 0.615777 0.673518
1-2440000 1 2440000 0.829794 0.0405 0.310339 1.42388 0.928932
1-2460000 1 2460000 0.722755 0.0729 0.533342 0.827316 0.548134
1-2480000 1 2480000 0.628562 0.0897 0.67925 0.770332 0.826769
1-2500000 1 2500000 0.663254 0.1008 0.562647 0.674142 0.24381
1-2520000 1 2520000 0.731606 0.0799 0.385557 0.602733 0.564563
1-2540000 1 2540000 0.669824 0.0936 0.527819 0.525076 0.601796
1-2560000 1 2560000 0.736784 0.0759 0.385682 0.875433 0.37118
1-2580000 1 2580000 0.79708 0.071 0.32148 0.948639 0.359614
1-2600000 1 2600000 0.797889 0.0357 0.151265 0.0201241 -0.573439
1-2620000 1 2620000 0.795761 0.1154 0.374077 1.38889 0.184394
1-2640000 1 2640000 0.857248 0.0436 0.449493 1.21048 0.138653
1-2660000 1 2660000 0.650538 0.0978 0.643342 1.09844 0.709227
1-2680000 1 2680000 0.787025 0.044 0.386507 0.557714 -0.209919
1-2700000 1 2700000 0.740726 0.0717 0.355785 1.09486 0.0127066
1-2720000 1 2720000 0.725029 0.0841 0.448806 0.930535 0.10416
1-2740000 1 2740000 0.833194 0.0734 0.324044 1.28168 0.135126
1-2780000 1 2780000 0.835728 0.0648 0.491002 0.654251 0.372588
1-2800000 1 2800000 0.776609 0.0579 0.319535 0.860509 -0.187394
1-2820000 1 2820000 0.7509 0.0622 0.258935 0.983536 -0.105159
1-2840000 1 2840000 0.799265 0.0603 0.380371 0.894484 0.418153
1-2860000 1 2860000 0.785094 0.0359 0.442721 0.84367 0.413399
1-2880000 1 2880000 0.72712 0.059 0.476022 0.434216 0.613542
1-2900000 1 2900000 0.83466 0.0609 0.244588 0.649868 0.477163
1-2920000 1 2920000 0.899657 0.0791 0.0502451 0.613075 0.0609684
1-2940000 1 2940000 0.82647 0.0582 0.207486 0.576672 0.455749
1-2960000 1 2960000 0.753634 0.0774 0.280696 0.907657 0.37827
1-2980000 1 2980000 0.914243 0.0563 0.147955 0.742648 0.360164
1-3000000 1 3000000 0.880142 0.0344 0.137718 0.737379 0.487014
1-3020000 1 3020000 0.662808 0.0741 1.07744 -0.0339328 0.167884
1-3040000 1 3040000 0.774585 0.0485 0.39458 -0.422667 -0.088207
1-3060000 1 3060000 0.795096 0.0718 0.997975 -0.244545 0.0185507
1-3080000 1 3080000 0.552621 0.0849 1.3795 -0.855976 -0.0515746
1-3100000 1 3100000 0.780182 0.0601 0.972946 -0.221716 -0.159363
1-3120000 1 3120000 0.601641 0.0721 1.91247 -0.0112837 0.27153
1-3140000 1 3140000 0.605272 0.0696 1.99348 -0.233657 0.423396
1-3160000 1 3160000 0.556375 0.0631 1.47285 -0.378263 0.342526
1-3180000 1 3180000 0.729256 0.0809 0.673318 -0.214023 0.156772
1-3200000 1 3200000 0.621008 0.1029 1.67186 -0.0843005 0.593592
1-3220000 1 3220000 0.794872 0.0548 0.759964 -0.200462 0.0173497
1-3240000 1 3240000 0.664671 0.0747 0.752587 -0.306105 -0.0873462
1-3260000 1 3260000 0.697047 0.0758 0.742072 0.092993 0.322273
1-3280000 1 3280000 0.723297 0.0762 0.610446 0.120329 0.351637
1-3300000 1 3300000 0.792563 0.0385 0.416115 0.573908 0.465052
1-3320000 1 3320000 0.747268 0.0643 0.745466 0.173152 0.36463
1-3340000 1 3340000 0.753566 0.0796 0.55319 0.248399 0.637489
1-3360000 1 3360000 0.74741 0.0749 0.645565 0.31548 0.42047
1-3380000 1 3380000 0.951634 0.0355 0.0750333 0.486731 -0.14812
1-3400000 1 3400000 0.891902 0.0491 0.32618 0.918339 0.50685
1-3420000 1 3420000 0.846065 0.0625 0.130703 0.313363 0.239691
1-3440000 1 3440000 0.756433 0.0577 0.493125 0.555618 0.3981
1-3460000 1 3460000 0.730757 0.0737 0.509593 0.945007 0.713961
1-3480000 1 3480000 0.67975 0.1185 0.726028 0.832506 0.606745
1-3500000 1 3500000 0.575296 0.0974 1.06002 0.181092 0.598813
1-3520000 1 3520000 0.751081 0.0832 0.366979 0.660492 0.479052
1-3540000 1 3540000 1.0125 0.084 0.246224 -0.975606 -0.480265
1-3560000 1 3560000 0.88934 0.0714 0.185785 -0.471987 -0.661055
1-3580000 1 3580000 0.762719 0.0568 0.286895 -0.219967 -0.0909986
1-3600000 1 3600000 0.859245 0.0509 0.207598 0.572082 0.0659405
1-3620000 1 3620000 0.954685 0.0427 -0.0139214 0.102628 -0.33857
1-3640000 1 3640000 0.939981 0.0381 -0.00699704 -0.352778 -0.633221
1-3660000 1 3660000 0.708835 0.0348 0.657299 0.722027 0.521094
1-3680000 1 3680000 0.885412 0.0576 0.244559 0.193959 0.125289
1-3700000 1 3700000 0.723077 0.0786 0.420087 0.175525 0.110989
1-3720000 1 3720000 0.764658 0.0707 0.481024 0.208021 0.0125088
1-3740000 1 3740000 0.784397 0.0519 0.663617 -0.495508 -0.413334
1-3760000 1 3760000 0.807918 0.0715 0.224149 0.773311 0.131805
1-3780000 1 3780000 0.867209 0.091 0.312165 -0.057559 -0.384148
1-3800000 1 3800000 0.694455 0.086 0.721089 0.393439 0.356369
1-3820000 1 3820000 0.741748 0.0851 0.55819 0.549812 -0.155479
1-3840000 1 3840000 0.596226 0.0893 1.40988 0.417802 0.551256
1-3860000 1 3860000 0.381001 0.136 2.07435 -0.30676 0.41122
1-3880000 1 3880000 0.499817 0.0915 1.51612 -0.0477606 0.243607
1-3900000 1 3900000 0.695936 0.0666 0.601252 0.501248 0.130192
1-3920000 1 3920000 0.934127 0.0767 0.464983 0.430398 0.233974
1-3940000 1 3940000 0.64182 0.0711 1.00272 -0.17455 -0.0093238
1-3960000 1 3960000 0.558847 0.0717 1.16044 -0.0910461 -0.0897206
1-3980000 1 3980000 0.507296 0.0751 1.43998 -0.0129608 0.516836
1-4000000 1 4000000 0.578305 0.1493 1.43415 0.20183 0.42919
1-4020000 1 4020000 0.707561 0.084 0.665049 0.370381 0.450464
1-4040000 1 4040000 0.588921 0.0731 0.970067 0.395433 0.73902
1-4060000 1 4060000 0.68951 0.1119 0.800373 1.06544 0.657524
1-4080000 1 4080000 0.647059 0.1 0.784268 -0.0842349 0.560965
1-4100000 1 4100000 0.543766 0.1029 1.73296 0.713764 0.835952
1-4120000 1 4120000 0.594749 0.0784 1.78334 0.676341 0.512878
1-4140000 1 4140000 0.528031 0.111 1.38953 0.00976512 0.739854
1-4160000 1 4160000 0.445079 0.1145 1.5563 0.998728 0.513777
1-4200000 1 4200000 0.866644 0.0253 0.229578 0.538349 0.39288
1-4220000 1 4220000 0.657605 0.0633 0.553084 1.16698 0.739747
1-4240000 1 4240000 0.859576 0.0393 0.295744 1.17127 0.636988
1-4260000 1 4260000 0.768563 0.0577 0.396903 1.40984 0.635937
1-4280000 1 4280000 0.589348 0.1166 1.08878 0.144321 0.375385
1-4300000 1 4300000 0.624636 0.0812 0.696565 0.560092 0.722949
1-4320000 1 4320000 0.60485 0.0681 0.676571 0.333014 0.447435
1-4340000 1 4340000 0.774504 0.0871 0.555604 0.906038 0.716535
1-4360000 1 4360000 0.683984 0.0717 0.490144 0.837482 0.721731
1-4380000 1 4380000 0.661657 0.0687 0.661569 0.948207 0.573242
1-4400000 1 4400000 0.630369 0.0674 0.559082 0.379461 0.475966
1-4420000 1 4420000 0.645467 0.074 0.579438 0.424858 0.411077
1-4440000 1 4440000 0.693051 0.0621 0.447948 0.439408 0.269736
1-4460000 1 4460000 0.624708 0.0579 0.578976 0.612198 0.518847
1-4480000 1 4480000 0.791241 0.0635 0.37357 0.314778 0.432778
1-4500000 1 4500000 0.855307 0.0536 0.170541 0.550301 0.407263
1-4520000 1 4520000 0.753728 0.0695 0.34709 0.601515 0.170249
1-4540000 1 4540000 0.791667 0.0587 0.420065 0.0477079 -0.131272
1-4560000 1 4560000 0.868235 0.0219 0.185323 -0.190283 0.139667
1-4580000 1 4580000 0.849718 0.0361 0.139791 -0.0146551 -0.0308157
1-4600000 1 4600000 0.891031 0.0504 0.182345 0.746124 0.353028
1-4620000 1 4620000 0.783588 0.0565 0.370814 0.365095 0.382884
1-4640000 1 4640000 0.784291 0.0436 0.17547 0.000165624 0.0692235
1-4660000 1 4660000 0.880972 0.0595 0.131942 0.224818 -0.140826
1-4680000 1 4680000 0.843999 0.0441 0.266465 0.778377 0.554066
1-4700000 1 4700000 0.78926 0.0557 0.45315 0.839494 0.713563
1-4720000 1 4720000 0.685934 0.0658 0.557423 0.382372 0.623438
1-4740000 1 4740000 0.445141 0.1637 2.12289 -0.907509 0.546414
1-4760000 1 4760000 0.553244 0.0956 1.21608 -0.913902 -0.249003
1-4780000 1 4780000 0.442065 0.1509 2.91824 -1.0344 0.809318
1-4800000 1 4800000 0.675912 0.0785 1.0166 -0.211383 0.0798582
1-4820000 1 4820000 0.581319 0.0853 0.922273 0.225511 0.695554
1-4840000 1 4840000 0.893027 0.0299 0.105314 0.187627 0.192797
1-4860000 1 4860000 0.618861 0.0577 1.14128 0.611569 0.643965
1-4880000 1 4880000 0.462807 0.0733 1.16863 0.931942 0.873453
1-4900000 1 4900000 0.537268 0.0829 1.01904 1.05077 0.393331
1-4920000 1 4920000 0.473815 0.0872 1.28902 1.33254 0.812564
1-4940000 1 4940000 0.521526 0.0859 1.00481 0.951839 0.339687
1-4960000 1 4960000 0.586321 0.1167 0.633964 -0.00126169 -0.0595001
1-4980000 1 4980000 0.931132 0.081 0.00153191 -0.0306498 -0.501111
1-5000000 1 5000000 0.680988 0.0842 0.481978 0.819675 0.313547
1-5020000 1 5020000 0.682015 0.0666 0.478945 0.890116 0.679039
1-5040000 1 5040000 0.631818 0.0913 0.761646 1.25647 0.687618
1-5060000 1 5060000 0.636106 0.0689 0.612118 0.185106 0.322272
1-5080000 1 5080000 0.780702 0.0656 0.252482 0.775665 0.555125
1-5100000 1 5100000 0.857479 0.0613 0.283197 0.409028 0.203772
1-5120000 1 5120000 0.772161 0.0474 0.446266 0.952908 0.495398
1-5140000 1 5140000 0.807989 0.0545 0.244894 0.93371 0.578141
1-5160000 1 5160000 0.82733 0.0681 0.25892 0.737819 0.274851
1-5180000 1 5180000 0.943281 0.0438 0.0810216 1.1033 0.696657
1-5200000 1 5200000 0.755684 0.0525 0.274689 0.400554 0.571204
1-5220000 1 5220000 0.959507 0.0513 0.00841322 0.237086 -0.249706
1-5240000 1 5240000 0.772886 0.0539 0.323042 1.23223 0.32939
1-5260000 1 5260000 0.796673 0.0661 0.354953 0.977064 0.559687
1-5280000 1 5280000 0.608234 0.1144 0.997561 0.492451 0.938974
1-5300000 1 5300000 0.707373 0.0676 0.705968 0.881358 0.842513
1-5320000 1 5320000 0.631598 0.0863 0.86133 0.157674 0.4379
1-5340000 1 5340000 0.511844 0.1179 1.70608 0.703458 0.609446
1-5360000 1 5360000 0.741446 0.1069 0.529449 0.75233 0.606876
1-5380000 1 5380000 0.710263 0.0961 0.954116 0.404026 0.31352
1-5400000 1 5400000 0.553325 0.127 1.07483 0.436648 0.734146
1-5420000 1 5420000 0.546414 0.0638 1.20561 -0.0872015 0.157332
1-5440000 1 5440000 0.727483 0.1036 1.09334 0.915603 1.08007
1-5460000 1 5460000 0.648638 0.1334 0.991948 -0.378987 -0.136642
1-5480000 1 5480000 0.557444 0.1084 0.942877 -0.168113 0.215701
1-5500000 1 5500000 0.663212 0.0866 0.809833 -0.487157 -0.0431328
1-5520000 1 5520000 0.714601 0.0703 0.440273 -0.304685 -0.0907631
1-5540000 1 5540000 0.48365 0.1124 1.70415 -0.371938 0.101157
1-5560000 1 5560000 0.571931 0.1124 1.40519 -0.320672 -0.285523
1-5580000 1 5580000 0.450055 0.1304 1.8721 -0.842854 0.138076
1-5600000 1 5600000 0.409318 0.1398 1.46286 -1.08828 0.136773
1-5620000 1 5620000 0.573012 0.1014 1.48671 -0.798792 0.371732
1-5640000 1 5640000 0.492343 0.1746 1.33645 -0.618676 0.111707
1-5660000 1 5660000 0.470372 0.1641 2.00381 -0.950114 0.130814
1-5680000 1 5680000 0.606322 0.112 1.3982 -0.625737 0.457265
1-5700000 1 5700000 0.54068 0.1175 1.39755 -0.244845 0.138349
1-5720000 1 5720000 0.690909 0.0801 1.08786 -0.381709 0.160606
1-5740000 1 5740000 0.674427 0.0534 0.805103 0.510534 0.527068
1-5760000 1 5760000 0.656018 0.0794 1.08165 -0.429942 0.14202
1-5780000 1 5780000 0.586617 0.0867 1.44959 -0.420639 0.349253
1-5800000 1 5800000 0.533213 0.1516 1.15658 -0.211969 0.533844
1-5820000 1 5820000 0.819326 0.0717 0.642755 0.0174759 -0.0180818
1-5840000 1 5840000 0.760225 0.1228 0.495086 -0.525509 -0.754914
1-5860000 1 5860000 0.467087 0.1635 1.18935 -1.02321 -0.341528
1-5880000 1 5880000 0.667285 0.099 1.49373 0.0122553 0.392818
1-5900000 1 5900000 0.73338 0.081 0.41403 0.567603 0.557317
1-5920000 1 5920000 0.733771 0.0795 0.579321 0.484563 0.642001
1-5940000 1 5940000 0.676626 0.0701 0.727043 0.485396 0.308943
1-5960000 1 5960000 0.832251 0.0605 0.37672 0.861361 0.288799
1-5980000 1 5980000 0.635076 0.0447 0.747814 0.810749 0.692115
1-6000000 1 6000000 0.798475 0.0527 0.385137 1.16003 0.663198
1-6020000 1 6020000 0.832136 0.0544 0.153902 0.601304 0.252644
1-6040000 1 6040000 0.772328 0.0659 0.335312 0.948456 0.302108
1-6060000 1 6060000 0.62529 0.0894 0.789041 0.691824 0.513219
1-6080000 1 6080000 0.701146 0.0632 1.14286 0.99605 1.35932
1-6100000 1 6100000 0.670349 0.1016 0.841956 0.902775 0.472889
1-6120000 1 6120000 0.5343 0.0785 0.561722 0.379767 0.208543
1-6140000 1 6140000 0.636483 0.0927 0.919312 1.16731 0.7083
1-6160000 1 6160000 0.672408 0.0621 0.685368 1.5026 0.917841
1-6180000 1 6180000 0.65696 0.1003 0.768506 1.5352 0.73622
1-6200000 1 6200000 0.672109 0.0784 0.659126 1.43434 0.6348
1-6220000 1 6220000 0.711652 0.0785 0.544366 0.599651 0.471205
1-6240000 1 6240000 0.739206 0.0751 0.567311 0.78831 0.452952
1-6280000 1 6280000 0.76023 0.06 0.4424 0.608327 0.820163
1-6300000 1 6300000 0.666091 0.0787 0.594164 0.745208 0.493352
1-6320000 1 6320000 0.644337 0.0848 0.655156 0.642558 0.859065
1-6340000 1 6340000 0.629221 0.086 0.765524 0.900719 0.624838
1-6360000 1 6360000 0.698566 0.083 0.594871 0.904979 0.529536
1-6380000 1 6380000 0.713732 0.0774 0.602372 0.359212 0.445734
1-6400000 1 6400000 0.822898 0.0703 0.451669 0.677561 0.427143
1-6420000 1 6420000 0.803683 0.0877 0.257579 0.715632 0.53598
1-6440000 1 6440000 0.858513 0.0463 0.227167 0.465528 -0.0476857
1-6460000 1 6460000 0.878011 0.0481 0.239459 0.737463 0.420283
1-6480000 1 6480000 0.80161 0.0875 0.442825 0.790212 0.00693492
1-6500000 1 6500000 0.959809 0.1093 0.159698 -0.0503985 -0.0858424
1-6520000 1 6520000 0.856491 0.0509 0.269756 0.994123 0.618252
1-6540000 1 6540000 0.756033 0.0918 0.421012 0.632825 0.491859
1-6560000 1 6560000 1.12406 0.2068 -0.164333 0.994867 -0.519124
1-6580000 1 6580000 1.60548 0.2683 -0.530849 0.437565 -0.56515
1-6600000 1 6600000 1.0748 0.0663 -0.273208 0.0298408 -0.414334
1-6620000 1 6620000 1.20978 0.1537 -0.0553112 0.593324 -0.804098
1-6640000 1 6640000 1.2929 0.2625 0.279982 -0.150706 -0.489408
1-6680000 1 6680000 0.918837 0.264 0.0166433 0.296101 -0.38081
1-6700000 1 6700000 0.617834 0.3078 0.620161 0.964107 0.694403
1-6720000 1 6720000 0.791568 0.0041 0.334692 -0.978924 -0.989572
1-6740000 1 6740000 1.11724 0.331 -0.179069 0.464306 -0.144192
1-6760000 1 6760000 1.16905 0.2738 -0.305509 0.61533 -0.199062
1-6780000 1 6780000 1.38968 0.4127 -0.23816 0.834789 -0.363852
1-6800000 1 6800000 1.06584 0.2662 0.0900806 -0.399589 -0.707019
1-6820000 1 6820000 0.389501 0.2958 0.56699 -0.691868 -0.420234
1-6840000 1 6840000 0.564456 0.3385 0.790487 -0.0429575 0.201698
1-6860000 1 6860000 0.662037 0.3519 0.373286 0.340179 0.241217
1-6880000 1 6880000 1.19581 0.3118 -0.120298 0.429149 -0.468515
1-6900000 1 6900000 1.3588 0.3763 -0.350335 0.425431 -0.435743
1-6920000 1 6920000 1.13765 0.3311 -0.361747 0.288826 -0.634813
1-6940000 1 6940000 1.60614 0.3974 -0.521343 1.35635 -0.346187
1-6960000 1 6960000 0.856101 0.4269 0.198052 1.06874 0.0390503
1-6980000 1 6980000 1.13184 0.2391 -0.184966 -0.0346664 -0.841336
1-7000000 1 7000000 0.901332 0.1568 0.0575509 0.0852009 -0.309477
1-7020000 1 7020000 0.922284 0.0861 0.0760052 0.623452 0.643965
1-7040000 1 7040000 1.09393 0.0541 0.0609254 0.245427 -0.251738
1-7060000 1 7060000 0.931581 0.0738 0.0194843 0.0431755 -0.254126
1-7080000 1 7080000 0.900858 0.1141 0.0530507 0.214676 -0.151864
1-7100000 1 7100000 1.09397 0.1012 0.131721 0.188739 -0.418808
1-7120000 1 7120000 0.7936 0.0933 0.383725 0.0589625 0.247147
1-7140000 1 7140000 0.880084 0.077 0.100926 0.66894 0.459908
1-7160000 1 7160000 0.870583 0.027 -0.123659 -0.521026 -0.468422
1-7180000 1 7180000 0.950119 0.0502 0.0948422 0.24967 -0.113826
1-7200000 1 7200000 0.644404 0.0702 0.423131 0.662325 0.540805
1-7220000 1 7220000 0.606905 0.1747 0.494893 0.392335 0.123733
1-7240000 1 7240000 0.650643 0.1537 0.618039 -0.786547 -0.49058
1-7260000 1 7260000 0.825871 0.0363 0.209943 0.0608537 0.0955498
1-7280000 1 7280000 0.655703 0.0814 0.689342 0.719974 0.30314
1-7300000 1 7300000 0.845751 0.0743 0.35013 0.788902 0.373939
1-7320000 1 7320000 0.761533 0.0604 0.441195 1.10556 0.695326
1-7340000 1 7340000 0.845128 0.046 0.284185 0.843695 0.216224
1-7360000 1 7360000 0.802418 0.0524 0.264716 0.964794 0.182732
1-7380000 1 7380000 0.856824 0.0306 0.256557 0.497759 0.172017
1-7400000 1 7400000 0.79661 0.0438 0.235824 0.491274 0.252923
1-7420000 1 7420000 0.945174 0.0301 0.0115607 0.695588 0.119931
1-7440000 1 7440000 0.928032 0.021 0.164331 0.181338 -0.343958
1-7460000 1 7460000 0.915789 0.0434 0.0463348 1.06027 0.208454
1-7480000 1 7480000 0.870709 0.0492 0.274437 0.882225 0.642617
1-7500000 1 7500000 0.757587 0.0886 0.488028 1.11697 0.478193
1-7520000 1 7520000 0.573592 0.0877 1.56846 0.374159 0.291179
1-7540000 1 7540000 0.669617 0.0825 1.12898 0.693084 0.65536
1-7560000 1 7560000 0.713132 0.0635 0.478758 1.27213 0.302407
1-7580000 1 7580000 0.963394 0.0541 0.117199 1.31279 -0.00754309
1-7600000 1 7600000 0.638907 0.0869 0.564782 2.52203 0.580046
1-7620000 1 7620000 0.690943 0.0643 0.451866 2.13756 0.706659
1-7640000 1 7640000 0.702511 0.0822 0.41298 2.36961 0.495256
1-7660000 1 7660000 0.721283 0.1088 0.362711 2.09848 0.437281
1-7680000 1 7680000 0.810247 0.0596 0.3311 2.09633 0.805569
1-7700000 1 7700000 0.766145 0.0693 0.421339 1.68379 0.776742
1-7720000 1 7720000 0.801903 0.0514 0.220426 1.68033 0.308157
1-7740000 1 7740000 0.78087 0.0755 0.297091 1.41379 0.543433
1-7760000 1 7760000 0.822083 0.065 0.271661 1.25001 0.238212
1-7780000 1 7780000 0.824567 0.065 0.310229 1.60162 0.618622
1-7800000 1 7800000 0.707553 0.068 0.487914 1.97831 0.543888
1-7820000 1 7820000 0.678676 0.0797 0.448801 1.67078 0.799086
1-7840000 1 7840000 0.777126 0.0626 0.352826 0.905357 -0.22645
1-7860000 1 7860000 0.769001 0.0579 0.39035 1.13935 0.725713
1-7880000 1 7880000 0.990608 0.0606 0.153964 1.26447 0.246342
1-7900000 1 7900000 0.68185 0.0853 0.520833 0.926768 0.625301
1-7920000 1 7920000 0.76834 0.0582 0.416554 0.521992 0.074359
1-7940000 1 7940000 0.780763 0.06 0.324324 0.680752 0.144375
1-7960000 1 7960000 0.780963 0.0821 0.441747 0.875622 0.395429
1-7980000 1 7980000 0.713008 0.114 0.468062 0.988824 -0.101297
1-8000000 1 8000000 0.597456 0.1047 0.756767 1.51592 0.510834
1-8020000 1 8020000 0.714798 0.0986 0.626773 1.08891 0.489324
1-8040000 1 8040000 0.737626 0.0574 0.246777 0.158642 0.400146
1-8060000 1 8060000 0.758809 0.037 0.434304 0.579307 -0.238046
1-8080000 1 8080000 0.809789 0.047 -0.0375817 0.410243 -0.0572714
1-8100000 1 8100000 0.786725 0.0818 0.21549 1.3143 0.647282
1-8120000 1 8120000 0.808749 0.0949 0.33134 1.17961 0.621998
1-8140000 1 8140000 0.821831 0.0612 0.260366 1.2983 0.365082
1-8160000 1 8160000 0.764446 0.0577 0.386292 1.26464 0.532967
1-8180000 1 8180000 0.973896 0.0249 0.0278456 0.658834 0.125903
1-8200000 1 8200000 0.913974 0.0271 0.154177 0.577718 0.267188
1-8240000 1 8240000 1.02645 0.1092 -0.144833 0.547072 -0.475908
1-8260000 1 8260000 1.11041 0.0335 -0.236328 -0.576803 -0.907709
1-8280000 1 8280000 0.892743 0.0512 0.461375 0.340769 0.133968
1-8300000 1 8300000 0.847063 0.0442 0.301273 0.340859 0.255153
1-8320000 1 8320000 0.882653 0.0642 0.168375 0.930913 0.511813
1-8340000 1 8340000 0.756736 0.033 0.30662 1.16949 0.135167
1-8360000 1 8360000 0.816507 0.0476 0.319721 0.437622 0.223115
1-8380000 1 8380000 0.758877 0.0594 0.485257 1.11281 0.54449
1-8400000 1 8400000 0.797872 0.0666 0.343737 1.08077 0.624872
1-8420000 1 8420000 0.63413 0.0922 0.690053 0.573218 0.671598
1-8440000 1 8440000 0.695682 0.0661 0.65231 0.712003 0.500569
1-8460000 1 8460000 0.807954 0.05 0.288248 1.06952 0.477798
1-8480000 1 8480000 0.820644 0.0586 0.178007 1.2083 0.352894
1-8500000 1 8500000 0.621469 0.0711 0.748114 0.927072 0.783497
1-8520000 1 8520000 0.765796 0.0596 0.379974 0.385957 0.350039
1-8540000 1 8540000 0.689668 0.1121 0.478158 1.06885 0.508026
1-8560000 1 8560000 0.722305 0.0829 0.362048 0.22672 0.274828
1-8580000 1 8580000 0.846896 0.1806 0.249831 1.19921 0.269492
1-8600000 1 8600000 0.838034 0.0756 0.370112 0.35848 0.415573
1-8620000 1 8620000 0.866714 0.0663 0.255508 1.47549 0.472076
1-8640000 1 8640000 1.00158 0.0822 -0.133537 0.919578 0.363468
1-8660000 1 8660000 0.755691 0.074 0.431434 0.992976 0.710892
1-8680000 1 8680000 0.68341 0.094 0.638398 0.374159 0.597676
1-8700000 1 8700000 0.748945 0.0932 0.534571 0.147449 -0.0935604
1-8720000 1 8720000 0.912719 0.0833 0.510841 0.115287 -0.368345
1-8740000 1 8740000 1.006 0.0913 0.280472 0.373336 -0.0463507
1-8760000 1 8760000 0.778815 0.1224 0.42654 -0.210543 -0.399145
1-8780000 1 8780000 0.675491 0.1544 0.564807 -0.0166865 -0.0443166
1-8800000 1 8800000 0.832178 0.1408 0.371459 0.0384105 -0.342676
1-8820000 1 8820000 0.641458 0.0847 0.794763 0.757749 0.414128
1-8840000 1 8840000 0.788747 0.0565 0.335758 0.939601 0.536651
1-8860000 1 8860000 0.869602 0.0586 0.0742849 0.8668 -0.0405422
1-8880000 1 8880000 0.772111 0.0825 0.367323 1.05606 0.554243
1-8900000 1 8900000 0.826568 0.0473 0.0686127 0.682908 -0.115835
1-8920000 1 8920000 1.00753 0.0492 0.173777 -0.00416227 -0.106324
1-8940000 1 8940000 0.991585 0.0534 -0.133072 0.833532 -0.0316133
1-8960000 1 8960000 0.956434 0.0561 -0.0284234 1.13185 0.189322
1-8980000 1 8980000 0.729301 0.0631 0.260793 0.326228 -0.264361
1-9000000 1 9000000 0.883781 0.0612 0.0278391 1.23869 0.446581
1-9020000 1 9020000 0.64112 0.0773 0.559567 1.40363 0.239175
1-9040000 1 9040000 0.618074 0.09 0.811384 1.18079 0.675054
1-9060000 1 9060000 0.577676 0.1013 0.932992 1.50144 0.941009
1-9080000 1 9080000 0.588577 0.0833 0.81634 0.581207 0.470406
1-9100000 1 9100000 0.543439 0.1113 0.852196 0.992924 0.201628
1-9120000 1 9120000 0.597325 0.085 0.707161 1.39735 0.398049
1-9140000 1 9140000 0.58624 0.1182 1.00749 1.06215 0.922953
1-9160000 1 9160000 0.763191 0.0546 0.501473 0.93865 0.846349
1-9180000 1 9180000 0.838235 0.0511 0.226395 0.640562 0.435598
1-9200000 1 9200000 0.894816 0.0525 0.0905009 0.745318 0.227161
1-9220000 1 9220000 0.771889 0.0522 0.389406 0.889626 0.569273
1-9240000 1 9240000 0.812754 0.073 0.282473 0.928273 0.637726
1-9260000 1 9260000 0.872682 0.0508 0.137213 0.869978 0.368484
1-9280000 1 9280000 0.840861 0.0529 0.185183 0.736394 0.418495
1-9300000 1 9300000 0.860904 0.0578 0.237953 0.7508 0.516678
1-9320000 1 9320000 0.709584 0.0558 0.559162 -0.0391737 0.342538
1-9340000 1 9340000 0.81414 0.0648 0.344011 0.391498 0.439407
1-9360000 1 9360000 0.739345 0.0418 0.410514 0.800652 0.317709
1-9380000 1 9380000 0.507668 0.0819 0.882155 -0.0405339 0.553842
1-9400000 1 9400000 0.607187 0.0703 0.851926 0.495336 0.735266
1-9420000 1 9420000 0.653608 0.0721 0.878674 0.522325 0.580208
1-9440000 1 9440000 0.746259 0.0649 0.446343 0.939912 0.655846
1-9460000 1 9460000 0.805728 0.0437 0.273517 0.78682 0.642006
1-9480000 1 9480000 0.81764 0.0389 0.200652 0.710977 0.121238
1-9500000 1 9500000 0.909703 0.045 0.097282 0.469197 0.173926
1-9520000 1 9520000 0.939587 0.0333 -0.0845776 0.237801 0.100526
1-9540000 1 9540000 0.872195 0.0337 0.123309 0.533312 0.20691
1-9560000 1 9560000 0.856243 0.0318 0.0671075 0.218701 0.200255
1-9580000 1 9580000 0.955863 0.0127 -0.0643689 -0.0502465 -0.216153
1-9600000 1 9600000 1.42161 0.0663 0.0417797 0.836179 -0.153786
1-9620000 1 9620000 0.867604 0.0324 0.316828 -0.150531 -0.0282734
1-9640000 1 9640000 0.703319 0.097 0.501103 0.128173 0.366426
1-9660000 1 9660000 0.900505 0.0679 0.304211 -0.150351 0.274737
1-9680000 1 9680000 0.767721 0.0681 0.49204 -0.152167 0.374584
1-9700000 1 9700000 0.694815 0.061 0.530991 -0.036295 0.0935746
1-9720000 1 9720000 0.781826 0.0428 0.293479 -0.112341 0.0891164
1-9740000 1 9740000 0.767577 0.0418 0.263006 0.20246 0.188034
1-9760000 1 9760000 0.885108 0.0269 0.190652 0.693348 0.34429
1-9780000 1 9780000 0.839384 0.0367 0.349699 0.339848 0.418087
1-9800000 1 9800000 0.794909 0.0523 0.36659 0.60757 0.465236
1-9820000 1 9820000 0.911617 0.0448 0.140032 0.561213 0.178305
1-9840000 1 9840000 0.784587 0.0575 0.338523 0.655652 0.313913
1-9860000 1 9860000 0.677087 0.0371 0.609671 0.630527 0.515283
1-9880000 1 9880000 0.795235 0.0474 0.399846 1.20525 0.579972
1-9900000 1 9900000 0.882286 0.0366 0.171291 0.991155 0.234484
1-9920000 1 9920000 0.785142 0.067 0.389698 0.56609 0.440144
1-9940000 1 9940000 0.826273 0.0544 0.346564 0.659846 0.746127
1-9960000 1 9960000 0.77141 0.0523 0.42897 0.956427 0.579579
1-9980000 1 9980000 0.790068 0.0561 0.365187 1.09395 0.599053
1-10000000 1 10000000 0.964784 0.0305 0.1458 1.42944 0.679158
1-10020000 1 10020000 0.768957 0.0908 0.325041 1.12412 0.382275
1-10060000 1 10060000 1.15063 0.1481 -0.204952 -0.161199 -0.666833
1-10080000 1 10080000 0.848747 0.0977 0.270976 0.349481 -0.12465
1-10100000 1 10100000 0.810723 0.0717 0.317211 0.306435 0.139226
1-10120000 1 10120000 0.801251 0.0736 0.248005 -0.36389 -0.456282
1-10140000 1 10140000 0.765934 0.062 0.546402 0.699024 0.40853
1-10160000 1 10160000 0.725937 0.0965 0.615904 0.0302389 0.1664
1-10180000 1 10180000 0.89244 0.0673 0.284435 1.12914 0.70412
1-10200000 1 10200000 0.844758 0.0562 0.121584 0.140734 0.113702
1-10220000 1 10220000 0.919014 0.1032 0.484261 -0.0986579 -0.340658
1-10240000 1 10240000 0.846186 0.0649 0.373972 0.157226 0.0573613
1-10260000 1 10260000 0.632164 0.0817 0.944985 -0.0026397 0.779377
1-10280000 1 10280000 0.677 0.0896 1.01055 -0.150898 0.381558
1-10300000 1 10300000 0.602179 0.079 1.16545 0.395048 0.675865
1-10320000 1 10320000 0.592123 0.102 1.13939 0.27946 0.526108
1-10340000 1 10340000 0.752194 0.07 0.338889 0.806998 0.470838
1-10360000 1 10360000 0.868251 0.0467 0.167283 0.988194 0.751159
1-10380000 1 10380000 0.901771 0.0382 0.135621 0.555382 0.180673
1-10400000 1 10400000 0.884486 0.0571 0.173905 0.544254 0.426853
1-10420000 1 10420000 0.884754 0.0563 0.21913 0.827833 0.692308
1-10440000 1 10440000 0.668679 0.0746 0.510954 0.930007 0.618169
1-10460000 1 10460000 0.868836 0.0424 0.21588 1.47433 0.736164
1-10480000 1 10480000 0.868136 0.0677 0.184424 0.52866 0.194573
1-10500000 1 10500000 0.808336 0.0514 0.347404 1.29172 0.785012
1-10520000 1 10520000 0.931946 0.0744 0.0987084 0.772793 0.474329
1-10540000 1 10540000 0.949214 0.0417 -0.0218406 0.84137 0.695254
1-10560000 1 10560000 0.835254 0.0496 0.262757 0.94637 0.655765
1-10580000 1 10580000 0.865392 0.0539 0.241298 0.340615 0.360501
1-10600000 1 10600000 0.882194 0.0621 0.19425 0.564924 0.130351
1-10620000 1 10620000 0.867066 0.0673 0.192224 0.491367 0.267155
1-10640000 1 10640000 1.00416 0.0246 -0.0190798 0.313052 -0.265252
1-10660000 1 10660000 0.800919 0.0423 0.0800136 0.858174 0.46049
1-10680000 1 10680000 0.800867 0.0172 0.199952 0.284968 0.245847
1-10700000 1 10700000 0.896305 0.0622 0.183835 0.562214 0.330675
1-10720000 1 10720000 0.923113 0.0541 -0.0968535 0.170407 0.158797
1-10740000 1 10740000 0.986716 0.026 -0.259292 0.146389 -0.232207
1-10760000 1 10760000 1.01603 0.0332 3.57797e-05 0.350493 -0.0516697
1-10780000 1 10780000 1.00798 0.045 -0.0640158 0.516311 0.125686
1-10800000 1 10800000 1.02799 0.0489 -0.0166119 0.7345 0.377877
1-10820000 1 10820000 1.08895 0.0701 -0.311218 1.35375 0.527577
1-10840000 1 10840000 1.08404 0.0482 -0.199345 -0.200817 -0.554374
1-10860000 1 10860000 0.917184 0.0541 0.0504027 0.991881 0.365382
1-10880000 1 10880000 0.84902 0.0612 0.219926 0.891022 0.28798
1-10900000 1 10900000 0.806998 0.0516 0.244227 0.988118 0.263742
1-10920000 1 10920000 0.764475 0.0253 0.375945 0.431351 0.358698
1-10940000 1 10940000 0.826363 0.0281 0.283189 0.697752 -0.0800246
1-10960000 1 10960000 0.667906 0.0739 0.501115 0.576894 0.419253
1-10980000 1 10980000 0.792239 0.0757 0.408267 0.713034 -0.119595
1-11000000 1 11000000 0.830211 0.0441 0.274942 0.926751 0.22152
1-11020000 1 11020000 0.786903 0.0595 0.329488 1.234 0.442382
1-11040000 1 11040000 0.811756 0.0669 0.198792 0.357403 0.212571
1-11060000 1 11060000 0.881617 0.044 0.163282 0.962061 0.236314
1-11080000 1 11080000 0.915168 0.052 0.037244 0.520324 0.113149
1-11100000 1 11100000 0.826602 0.0555 0.264793 0.506099 0.234281
1-11120000 1 11120000 0.810345 0.059 0.454539 0.732139 0.446812
1-11140000 1 11140000 0.877754 0.0657 0.258126 0.447507 -0.263843
1-11160000 1 11160000 0.76121 0.0564 0.469565 0.891204 0.354098
1-11180000 1 11180000 0.738167 0.0484 0.460806 1.11699 0.538332
1-11200000 1 11200000 0.768005 0.0563 0.342736 0.849999 0.734297
1-11220000 1 11220000 0.765444 0.0559 0.386451 1.02598 0.493763
1-11240000 1 11240000 0.767525 0.0554 0.448803 0.883136 0.696951
1-11260000 1 11260000 1.05499 0.0664 0.209796 0.386321 -0.0723887
1-11280000 1 11280000 0.974694 0.0698 0.146616 0.815313 0.0284726
1-11320000 1 11320000 0.82612 0.0384 0.354748 0.467146 0.162592
1-11340000 1 11340000 0.804791 0.0612 0.250879 0.540471 0.312369
1-11360000 1 11360000 0.85044 0.0781 0.319807 0.456636 0.693377
1-11380000 1 11380000 0.65422 0.083 0.831582 1.07373 0.820165
1-11400000 1 11400000 0.821202 0.024 0.238207 0.268015 0.227283
1-11420000 1 11420000 0.624752 0.0896 0.38048 0.242362 0.1621
1-11440000 1 11440000 0.665362 0.0704 0.759312 -0.293018 -0.060825
1-11460000 1 11460000 0.463529 0.1313 1.80465 -1.08674 0.13405
1-11480000 1 11480000 0.463208 0.1316 2.24908 -1.08759 0.236575
1-11500000 1 11500000 0.701487 0.0543 0.76157 0.377943 0.468083
1-11520000 1 11520000 0.64 0.0779 0.805234 0.568651 0.743467
1-11540000 1 11540000 0.570552 0.1157 2.19427 0.237689 0.148462
1-11560000 1 11560000 0.600139 0.0913 0.874857 -0.0943422 0.339407
1-11580000 1 11580000 0.637701 0.0667 0.667947 0.135908 0.459986
1-11600000 1 11600000 0.616672 0.0743 0.685706 0.650228 0.530446
1-11620000 1 11620000 0.609232 0.0864 0.909918 0.340836 0.342007
1-11640000 1 11640000 0.741676 0.0623 0.554887 0.104525 0.307076
1-11660000 1 11660000 0.489197 0.1404 1.51492 0.339931 0.59569
1-11680000 1 11680000 0.694852 0.0805 0.663398 1.09321 0.493438
1-11700000 1 11700000 0.772229 0.0674 0.223689 0.654474 -0.0815069
1-11720000 1 11720000 0.710559 0.0608 0.45575 0.911457 0.819871
1-11740000 1 11740000 0.744709 0.0931 0.398651 1.31043 0.575133
1-11760000 1 11760000 0.816932 0.0578 0.386324 1.16418 0.942445
1-11780000 1 11780000 0.619493 0.0878 0.886422 -0.0838639 0.5728
1-11800000 1 11800000 0.665021 0.0647 0.802236 0.0999296 0.661318
1-11820000 1 11820000 0.695622 0.0805 0.787975 0.140012 0.50296
1-11840000 1 11840000 0.670715 0.0778 0.699864 0.327556 0.567257
1-11860000 1 11860000 0.748801 0.0637 0.419438 0.716919 0.536816
1-11880000 1 11880000 0.823054 0.0492 0.314264 0.769899 0.391405
1-11900000 1 11900000 0.745141 0.0518 0.285731 0.700714 0.126692
1-11920000 1 11920000 0.777256 0.0671 0.422282 0.801796 0.397439
1-11940000 1 11940000 0.707519 0.0598 0.640389 -0.0953036 0.364893
1-11960000 1 11960000 0.722484 0.0771 0.603792 0.107478 0.213567
1-11980000 1 11980000 0.726106 0.0512 0.499103 -0.572478 -0.18532
1-12000000 1 12000000 0.928455 0.0315 0.0373849 0.389408 0.10816
1-12020000 1 12020000 0.698896 0.0706 0.464641 -0.0661698 0.349217
1-12040000 1 12040000 0.690196 0.052 0.619985 0.0638023 0.543269
1-12060000 1 12060000 0.852982 0.0465 0.228939 0.303651 0.56316
1-12080000 1 12080000 0.834873 0.031 0.247311 0.1666 0.415014
1-12100000 1 12100000 0.913125 0.0105 0.354357 0.271907 0.217488
1-12120000 1 12120000 0.834023 0.0278 0.334618 0.230297 0.347567
1-12140000 1 12140000 0.766886 0.035 0.547033 0.188389 0.0201042
1-12160000 1 12160000 0.792487 0.0523 0.377366 0.372474 0.424425
1-12180000 1 12180000 0.758992 0.0435 0.467805 0.912839 0.500346
1-12200000 1 12200000 0.766403 0.0389 0.43671 0.329233 0.0736136
1-12220000 1 12220000 0.890822 0.0374 0.361562 0.637216 0.149114
1-12240000 1 12240000 1.07504 0.0164 -0.240272 -0.053945 -0.527547
1-12260000 1 12260000 0.727549 0.0137 -0.114257 -0.0141058 0.00770575
1-12280000 1 12280000 1.12572 0.0223 -0.274213 0.339503 -0.451672
1-12300000 1 12300000 0.855351 0.0331 0.141571 0.404554 0.450002
1-12320000 1 12320000 0.904464 0.0245 0.20983 -0.0378341 -0.20596
1-12340000 1 12340000 1.0208 0.0187 -0.147106 -0.190814 -0.271532
1-12360000 1 12360000 0.867003 0.0386 0.387751 0.259499 0.177034
1-12380000 1 12380000 0.974617 0.0706 0.245006 0.566728 0.177226
1-12400000 1 12400000 0.713187 0.0669 0.793939 0.407186 0.236058
1-12420000 1 12420000 0.916698 0.0548 0.109562 0.926237 0.41
1-12440000 1 12440000 0.743652 0.0626 0.495921 0.500933 0.0100998
1-12460000 1 12460000 0.668102 0.1029 0.837597 0.384125 0.648305
1-12480000 1 12480000 0.780428 0.0505 0.451813 0.101626 0.424025
1-12500000 1 12500000 0.959924 0.0302 0.152799 -0.433623 -0.386434
1-12520000 1 12520000 0.745703 0.0475 0.417279 0.186914 0.160906
1-12540000 1 12540000 0.832572 0.0584 0.23051 0.453484 0.216716
1-12560000 1 12560000 0.700861 0.0576 0.392967 0.162499 0.40157
1-12580000 1 12580000 0.830508 0.0517 0.244016 0.0106151 -0.277446
1-12600000 1 12600000 0.814987 0.0308 0.449569 0.196418 0.525952
1-12620000 1 12620000 0.777056 0.0657 0.537209 0.115437 0.298494
1-12640000 1 12640000 0.783931 0.049 0.471817 -0.00375909 0.0813687
1-12660000 1 12660000 0.832283 0.0675 0.512805 0.000475104 0.582748
1-12680000 1 12680000 0.831313 0.0827 0.313953 0.514212 0.56683
1-12700000 1 12700000 0.757428 0.0673 0.716195 -0.12506 0.772761
1-12740000 1 12740000 0.693966 0.0503 0.67248 -0.328862 -0.0132522
1-12760000 1 12760000 0.70812 0.0617 0.369854 -0.760524 -0.839551
1-12780000 1 12780000 0.851617 0.0527 0.2592 -0.662373 -0.69856
1-12800000 1 12800000 0.744996 0.0853 0.498855 -0.417253 -0.063814
1-12820000 1 12820000 1.25697 0.0559 -0.0512642 -0.25837 -0.765702
1-12840000 1 12840000 0.786081 0.0586 0.431764 -0.367914 0.0505911
1-12860000 1 12860000 0.620604 0.0885 0.573145 0.0410543 0.037792
1-12880000 1 12880000 0.886307 0.0371 0.416889 -0.372385 -0.227811
1-12900000 1 12900000 0.875307 0.0405 0.267359 0.550858 0.219006
1-12920000 1 12920000 0.841963 0.0444 0.411504 0.385352 0.604468
1-12940000 1 12940000 0.70681 0.0564 0.705335 -0.312787 0.280882
1-12960000 1 12960000 0.793861 0.048 0.303505 0.0852773 0.151151
1-12980000 1 12980000 0.822199 0.0521 0.30548 0.410214 0.491102
1-13000000 1 13000000 0.632137 0.0862 0.68239 0.196015 -0.108938
1-13020000 1 13020000 0.83677 0.0578 0.452217 0.657975 0.679536
1-13040000 1 13040000 0.715058 0.0478 0.567465 0.12641 -0.06755
1-13060000 1 13060000 0.722794 0.0923 0.556547 0.224601 0.386502
1-13080000 1 13080000 0.694284 0.063 0.557252 0.441578 0.352189
1-13100000 1 13100000 0.74692 0.0484 0.456105 0.00971598 0.190691
1-13120000 1 13120000 0.679216 0.0842 0.448404 0.14837 0.215328
1-13140000 1 13140000 0.684085 0.0482 0.0842182 -0.337181 -0.229653
1-13160000 1 13160000 0.794767 0.0538 0.406494 0.205707 -0.0819971
1-13180000 1 13180000 0.692919 0.0684 0.567183 0.199176 0.320068
1-13200000 1 13200000 0.64188 0.0704 0.849571 0.562214 0.359368
1-13220000 1 13220000 0.628088 0.0943 0.842286 0.288715 0.45978
1-13240000 1 13240000 0.787946 0.0593 0.592985 0.568474 0.290264
1-13260000 1 13260000 0.776073 0.043 0.355148 0.297902 0.429235
1-13280000 1 13280000 0.656893 0.0842 0.732916 -0.281612 0.148244
1-13300000 1 13300000 0.588411 0.0759 0.886092 -0.0336247 0.514788
1-13320000 1 13320000 0.614618 0.0421 0.924619 -0.0157783 0.0399111
1-13340000 1 13340000 0.594624 0.0606 0.866506 -0.0743671 0.309838
1-13360000 1 13360000 0.735892 0.0936 0.425123 0.487918 0.172267
1-13380000 1 13380000 0.531128 0.1174 0.9261 -0.190363 0.293973
1-13400000 1 13400000 0.614276 0.0644 0.60794 0.0870257 0.605202
1-13420000 1 13420000 0.568983 0.0774 0.914279 -0.0935002 0.492654
1-13440000 1 13440000 0.559813 0.0814 0.880979 0.0125447 0.502178
1-13460000 1 13460000 0.829116 0.0717 0.465301 0.348824 0.677222
1-13480000 1 13480000 0.611778 0.0845 0.671457 -0.273334 0.262426
1-13500000 1 13500000 0.609865 0.073 0.873925 -0.268797 -0.00525159
1-13520000 1 13520000 0.66859 0.073 0.736986 -0.520597 -0.27401
1-13540000 1 13540000 0.856338 0.0519 0.347198 -0.133998 -0.312549
1-13560000 1 13560000 0.69763 0.0699 0.560344 -0.346585 -0.0659307
1-13580000 1 13580000 0.752648 0.05 0.499032 0.0649365 0.0771079
1-13600000 1 13600000 0.730077 0.0757 0.552592 0.30543 0.0861752
1-13620000 1 13620000 0.787142 0.0586 0.70361 0.461069 0.509975
1-13640000 1 13640000 1.01947 0.0235 0.0951603 0.189455 -0.454081
1-13660000 1 13660000 0.87226 0.0346 0.181834 -0.119297 -0.0909033
1-13680000 1 13680000 0.758309 0.0439 0.555802 -0.114366 -0.0024814
1-13700000 1 13700000 0.586303 0.0609 1.05565 -0.48096 -0.332941
1-13720000 1 13720000 0.895657 0.0266 0.487503 -0.696595 -0.628359
1-13740000 1 13740000 0.630342 0.073 1.05984 0.288705 0.309695
1-13760000 1 13760000 0.637206 0.0766 0.855769 0.337846 0.173427
1-13780000 1 13780000 0.59162 0.0777 1.09523 0.408781 0.566633
1-13800000 1 13800000 0.603575 0.0939 1.25179 0.147744 0.506607
1-13820000 1 13820000 0.5625 0.0931 1.28533 0.24669 0.777297
1-13840000 1 13840000 0.853256 0.0434 0.40206 -0.302116 0.104762
1-13860000 1 13860000 0.722161 0.0427 0.720481 -0.165725 0.165307
1-13880000 1 13880000 0.685332 0.0626 0.791654 0.398062 0.252025
1-13900000 1 13900000 0.684192 0.0913 0.693729 0.0924897 0.408402
1-13920000 1 13920000 0.890071 0.0484 0.381444 0.373551 -0.0102574
1-13940000 1 13940000 0.780614 0.0476 0.306641 0.0955117 0.0108095
1-13960000 1 13960000 0.934673 0.0641 0.297911 0.516311 0.0598456
1-13980000 1 13980000 0.722814 0.0818 0.444465 0.608817 0.301758
1-14000000 1 14000000 0.778229 0.0563 0.456259 0.48041 0.302425
1-14020000 1 14020000 0.492145 0.1045 1.29438 0.107284 0.629829
1-14040000 1 14040000 0.593858 0.0686 0.558469 0.967816 0.746157
1-14060000 1 14060000 0.51777 0.095 0.903809 0.835865 0.692622
1-14080000 1 14080000 0.736911 0.0831 0.410415 1.22319 0.719749
1-14100000 1 14100000 0.677047 0.0914 0.565433 1.08168 0.825414
1-14120000 1 14120000 0.720268 0.0838 0.605939 0.145442 0.779619
1-14140000 1 14140000 0.742589 0.0817 0.498868 0.428508 0.429859
1-14160000 1 14160000 0.864794 0.0411 0.109335 0.766244 0.255742
1-14180000 1 14180000 0.658472 0.0873 0.704372 0.345382 0.534319
1-14200000 1 14200000 0.73688 0.0688 0.572148 0.240294 0.251328
1-14220000 1 14220000 0.635394 0.0459 0.613099 0.0926976 0.36646
1-14240000 1 14240000 0.912446 0.0278 0.280833 0.357426 0.056234
1-14260000 1 14260000 0.820626 0.0657 0.249003 0.535608 0.31625
1-14280000 1 14280000 1.06228 0.0425 0.111956 0.545157 -0.272402
1-14300000 1 14300000 0.635602 0.0658 0.787423 0.468676 0.390687
1-14320000 1 14320000 0.720849 0.0621 0.638747 0.20884 0.19805
1-14340000 1 14340000 0.667266 0.0891 0.707649 0.427087 0.428743
1-14360000 1 14360000 0.678712 0.0871 0.596958 0.764441 0.532058
1-14380000 1 14380000 0.736396 0.0616 0.581565 1.04031 0.301472
1-14400000 1 14400000 0.678763 0.0606 0.687837 0.806521 0.494421
1-14420000 1 14420000 0.541835 0.0877 0.932371 0.439439 0.514336
1-14440000 1 14440000 0.641635 0.0842 0.712383 0.402765 0.29338
1-14460000 1 14460000 0.638414 0.0841 0.746031 0.504433 0.530178
1-14480000 1 14480000 0.776327 0.0282 0.408361 0.196391 -0.0612036
1-14500000 1 14500000 0.483736 0.1025 1.93796 -0.470024 0.201897
1-14520000 1 14520000 0.461643 0.1226 2.11264 -0.201941 0.464123
1-14540000 1 14540000 0.465386 0.1558 1.82959 -0.166251 0.52288
1-14560000 1 14560000 0.301847 0.183 2.46006 -1.10252 0.154071
1-14580000 1 14580000 0.356465 0.2308 1.65503 -1.0951 0.118762
1-14600000 1 14600000 0.478312 0.1641 1.97751 -1.22517 -0.0998393
1-14620000 1 14620000 0.551724 0.2405 0.812942 -1.25434 -0.20723
1-14640000 1 14640000 0.515698 0.1106 1.57324 -0.385034 0.36419
1-14660000 1 14660000 0.586037 0.1124 1.35006 -0.905602 -0.148521
1-14680000 1 14680000 0.811031 0.0788 0.924528 -0.654616 -0.366408
1-14700000 1 14700000 0.365953 0.1207 2.30887 -1.40769 0.184543
1-14720000 1 14720000 0.340157 0.1623 2.25123 -1.58592 -0.113252
1-14740000 1 14740000 0.405621 0.121 3.01101 -1.22885 0.701907
1-14760000 1 14760000 0.585414 0.0981 1.1779 -0.128678 0.586349
1-14780000 1 14780000 0.781474 0.0673 0.454416 0.198149 0.545489
1-14800000 1 14800000 0.842729 0.067 0.235039 0.353266 0.0331333
1-14820000 1 14820000 0.70723 0.0629 0.579744 0.824393 0.590248
1-14840000 1 14840000 0.757826 0.0611 0.455359 0.259832 0.634755
1-14860000 1 14860000 0.685652 0.061 0.695091 0.181869 0.285315
1-14880000 1 14880000 0.778617 0.0652 0.49905 0.362267 -0.0881438
1-14900000 1 14900000 0.706717 0.0697 0.605703 0.338942 0.592906
1-14920000 1 14920000 0.5359 0.0857 1.04131 -0.373792 0.436278
1-14940000 1 14940000 0.857898 0.0362 0.068506 -0.315158 -1.23563
1-14960000 1 14960000 1.32966 0.0553 -0.410922 -0.616606 -0.90647
1-14980000 1 14980000 0.718205 0.0876 0.228552 0.260899 0.329813
1-15000000 1 15000000 0.828302 0.0518 0.197778 0.396781 0.1403
1-15020000 1 15020000 0.802512 0.0691 0.254475 0.853842 0.479379
1-15040000 1 15040000 0.874263 0.052 0.240451 0.771499 0.24735
1-15060000 1 15060000 0.769389 0.0928 0.381307 0.941263 0.456078
1-15080000 1 15080000 1.01509 0.0764 0.00604544 0.171563 -0.373883
1-15100000 1 15100000 0.78184 0.1203 0.343774 0.373426 0.307009
1-15120000 1 15120000 0.77167 0.0973 0.418277 0.849203 0.386018
1-15140000 1 15140000 0.626957 0.098 0.64477 0.211566 0.72875
1-15160000 1 15160000 0.727648 0.106 0.462765 0.719572 0.197448
1-15180000 1 15180000 0.829257 0.0774 0.287082 -0.305715 -0.55546
1-15200000 1 15200000 0.688857 0.0968 0.583929 0.864205 0.370692
1-15220000 1 15220000 0.943604 0.0598 0.107055 0.634371 0.288191
1-15240000 1 15240000 0.812302 0.0467 0.310862 0.929936 0.48465
1-15260000 1 15260000 0.83877 0.0395 0.259998 0.150909 0.142419
1-15280000 1 15280000 0.895853 0.0304 0.241889 -0.326929 -0.373952
1-15300000 1 15300000 0.677843 0.0866 0.670468 0.195744 0.65568
1-15320000 1 15320000 0.741282 0.0641 0.617649 0.755826 0.662793
1-15340000 1 15340000 0.767458 0.0645 0.401783 0.596542 0.401247
1-15360000 1 15360000 0.906272 0.0463 0.0199861 0.884615 0.354314
1-15380000 1 15380000 0.853659 0.047 0.107115 0.610825 0.0348746
1-15400000 1 15400000 0.568526 0.0861 1.06652 -0.264366 0.144318
1-15420000 1 15420000 0.6374 0.0665 1.00147 0.163271 0.020901
1-15440000 1 15440000 0.476317 0.0684 1.16149 -0.523745 -0.093958
1-15460000 1 15460000 0.529938 0.1188 1.69074 -0.0572956 0.503986
1-15480000 1 15480000 0.535446 0.1147 1.44339 -0.662491 -0.0718069
1-15500000 1 15500000 0.709334 0.0662 0.718025 -0.291551 0.122201
1-15520000 1 15520000 0.991709 0.0142 0.293414 0.644518 -0.0896784
1-15540000 1 15540000 1.02659 0.0154 0.0534159 0.583405 -0.0752116
1-15560000 1 15560000 0.847318 0.0473 0.288943 0.940327 0.586021
1-15580000 1 15580000 0.75024 0.0595 0.726826 0.456953 0.856696
1-15600000 1 15600000 0.689944 0.0776 0.787066 0.34291 0.38279
1-15620000 1 15620000 0.866156 0.0562 0.351751 0.180421 -0.259861
1-15640000 1 15640000 0.685947 0.0637 0.863689 0.117444 0.337583
1-15660000 1 15660000 0.665989 0.0648 0.878101 0.572056 0.541508
1-15680000 1 15680000 0.694639 0.057 0.829287 0.338466 0.500401
1-15700000 1 15700000 0.723479 0.0716 0.743798 0.520436 0.378872
1-15720000 1 15720000 0.686423 0.0491 0.718592 0.657453 0.498297
1-15740000 1 15740000 0.673277 0.0579 0.677249 0.377096 0.400367
1-15760000 1 15760000 0.789529 0.0558 0.499662 0.728094 0.431233
1-15780000 1 15780000 0.705941 0.0575 0.702372 0.756069 0.628521
1-15800000 1 15800000 0.573091 0.0861 0.799045 0.772492 0.432269
1-15820000 1 15820000 0.773037 0.1077 0.584825 1.08654 0.360031
1-15840000 1 15840000 0.656032 0.0868 0.529608 0.987565 0.266867
1-15860000 1 15860000 0.773031 0.1111 0.482407 0.930951 0.454404
1-15880000 1 15880000 0.701249 0.0663 0.473671 1.27728 0.646405
1-15900000 1 15900000 0.759072 0.0987 0.387542 0.760784 0.183101
1-15920000 1 15920000 0.837458 0.0549 0.24617 0.830507 0.350924
1-15940000 1 15940000 0.837626 0.0518 0.389985 1.01793 0.718658
1-15960000 1 15960000 0.742058 0.0497 0.532931 1.26313 0.454475
1-15980000 1 15980000 0.779712 0.0637 0.349625 1.04401 0.104127
1-16000000 1 16000000 0.83765 0.0467 0.159401 1.1409 0.395307
1-16020000 1 16020000 0.891046 0.0483 0.291605 1.07352 0.101218
1-16040000 1 16040000 0.740367 0.0629 0.436067 0.418075 0.291247
1-16060000 1 16060000 0.768325 0.052 0.404413 0.648565 0.184144
1-16080000 1 16080000 0.886252 0.051 0.299424 0.81173 0.213929
1-16100000 1 16100000 0.839773 0.039 0.339799 0.450308 0.27777
1-16120000 1 16120000 0.750225 0.0581 0.51483 -0.454699 -0.223855
1-16140000 1 16140000 0.722948 0.0523 0.652812 0.27308 0.524465
1-16160000 1 16160000 0.813378 0.0553 0.363916 0.400994 0.296182
1-16180000 1 16180000 0.799214 0.0452 0.424294 0.239306 0.487979
1-16200000 1 16200000 0.891667 0.0621 0.166249 0.56677 0.200031
1-16220000 1 16220000 0.747008 0.0616 0.472526 -0.171851 -0.0301643
1-16240000 1 16240000 0.758242 0.0555 0.682011 -0.437349 0.0306382
1-16260000 1 16260000 0.709389 0.0555 0.54316 0.291199 0.171106
1-16280000 1 16280000 0.7682 0.0637 0.549183 0.547907 0.360393
1-16300000 1 16300000 0.791545 0.0559 0.430145 0.74537 0.530543
1-16320000 1 16320000 0.8572 0.0532 0.3657 0.514982 0.0525401
1-16340000 1 16340000 0.77958 0.0401 0.480661 1.01952 0.349385
1-16360000 1 16360000 0.88801 0.0667 0.594794 0.314512 -0.10263
1-16380000 1 16380000 0.790253 0.0885 0.417876 1.02347 0.32907
1-16400000 1 16400000 0.769546 0.049 0.463982 0.716338 0.381749
1-16420000 1 16420000 0.912899 0.0487 0.329385 0.118843 -0.031123
1-16440000 1 16440000 0.824022 0.0477 0.303766 0.217107 -0.0529094
1-16460000 1 16460000 0.884127 0.0529 0.223252 0.575458 0.203979
1-16480000 1 16480000 0.744332 0.0479 0.348966 0.316664 0.239696
1-16500000 1 16500000 0.838861 0.0628 0.232116 0.422329 0.176517
1-16520000 1 16520000 0.772001 0.0559 0.565008 0.262939 0.331345
1-16540000 1 16540000 0.75351 0.054 0.722951 0.25524 0.104058
1-16560000 1 16560000 0.754704 0.0361 0.632111 0.0894891 0.511687
1-16580000 1 16580000 0.997954 0.0209 -0.600217 -0.509381 -0.555738
1-16600000 1 16600000 0.792565 0.0701 0.354641 0.602445 0.374595
1-16620000 1 16620000 0.807517 0.0784 0.411039 0.504476 0.455867
1-16640000 1 16640000 0.848981 0.0612 0.280504 0.435928 0.55998
1-16660000 1 16660000 0.808191 0.0448 0.278868 0.626542 0.791897
1-16680000 1 16680000 0.808439 0.0482 0.279777 0.631612 0.380542
1-16700000 1 16700000 0.786048 0.0718 0.386176 0.277937 0.494712
1-16720000 1 16720000 0.917024 0.0846 0.181246 0.755646 0.547211
1-16740000 1 16740000 0.779094 0.0486 0.434762 0.0455951 -0.0102972
1-16760000 1 16760000 0.761618 0.0545 0.415313 0.408713 0.648294
1-16780000 1 16780000 0.860523 0.0717 0.292897 0.694903 0.786575
1-16800000 1 16800000 0.788824 0.0538 0.327674 0.572666 0.331716
1-16820000 1 16820000 0.763383 0.0337 0.391009 0.509008 0.217719
1-16840000 1 16840000 0.648976 0.0903 0.799699 0.154317 0.15331
1-16860000 1 16860000 0.717391 0.0491 0.493208 0.304637 0.479487
1-16880000 1 16880000 0.869945 0.055 0.23476 0.934686 0.537825
1-16900000 1 16900000 0.790262 0.0351 0.40555 1.0085 0.736137
1-16920000 1 16920000 0.845224 0.0545 0.120451 0.204696 0.12522
1-16940000 1 16940000 0.745461 0.0456 0.487986 0.136893 0.22699
1-16960000 1 16960000 0.790358 0.0254 0.362078 0.583372 0.296864
1-16980000 1 16980000 0.821902 0.0508 0.37671 0.504449 0.0994403
1-17000000 1 17000000 0.623841 0.0852 1.00325 0.347355 0.509099
1-17020000 1 17020000 0.657084 0.0598 0.856202 -0.239344 -0.100419
1-17040000 1 17040000 0.603925 0.1156 0.798328 -0.392796 -0.182224
1-17060000 1 17060000 0.566131 0.0682 1.11522 -0.468937 -0.0646692
1-17080000 1 17080000 0.692157 0.062 0.980197 -0.120587 0.198572
1-17100000 1 17100000 0.876224 0.023 0.543688 0.222432 -0.303351
1-17120000 1 17120000 0.654482 0.0673 0.829957 -0.0689262 0.23829
1-17140000 1 17140000 0.764035 0.0682 0.548165 0.199899 -0.25909
1-17160000 1 17160000 0.971971 0.035 0.130851 -0.373989 -0.522887
1-17180000 1 17180000 0.669511 0.0688 0.468085 0.27527 -0.126104
1-17200000 1 17200000 0.613008 0.0812 1.01946 0.423304 0.287372
1-17220000 1 17220000 0.797275 0.0577 0.442855 0.519203 -0.0906194
1-17240000 1 17240000 0.680501 0.0669 0.465814 0.394084 -0.0611073
1-17260000 1 17260000 0.699858 0.0831 0.530282 -0.469543 -0.287424
1-17280000 1 17280000 0.71038 0.0775 0.771098 -0.316799 -0.5946
1-17300000 1 17300000 0.497756 0.1035 1.24037 0.438518 0.00824002
1-17320000 1 17320000 0.653473 0.0433 0.812655 0.186541 0.18968
1-17340000 1 17340000 0.874823 0.0552 0.460136 -0.110753 -0.440035
1-17360000 1 17360000 0.73744 0.0791 0.731374 -0.185371 -0.161116
1-17380000 1 17380000 0.760897 0.0755 0.52445 0.0475245 -0.181326
1-17400000 1 17400000 0.70699 0.0799 0.700812 0.152758 -0.148697
1-17420000 1 17420000 0.559575 0.1186 1.03863 0.443867 0.208428
1-17440000 1 17440000 0.954664 0.0273 -0.182479 -0.141301 -0.115507
1-17460000 1 17460000 0.87825 0.0185 -0.0983973 -0.205084 -0.337829
1-17500000 1 17500000 1.01017 0.0477 0.0845341 -0.0396084 -0.63511
1-17520000 1 17520000 0.980042 0.0572 0.189203 0.854852 0.104351
1-17540000 1 17540000 0.843787 0.1093 0.243723 0.782808 0.228561
1-17560000 1 17560000 0.904234 0.0758 0.23898 1.13763 -0.116398
1-17580000 1 17580000 0.867201 0.0642 0.144365 0.738793 -0.278149
1-17600000 1 17600000 0.903937 0.0327 0.0689939 0.302418 0.231227
1-17620000 1 17620000 1.07177 0.0282 -0.0339073 0.33051 -0.0260004
1-17640000 1 17640000 0.762021 0.0805 0.264386 1.18828 -0.115652
1-17660000 1 17660000 0.724565 0.047 0.473361 0.927193 0.0334986
1-17680000 1 17680000 0.768707 0.0736 0.295606 0.393144 -0.252523
1-17700000 1 17700000 1.01087 0.072 0.362625 0.455848 -0.268494
1-17720000 1 17720000 0.868734 0.0252 0.0985292 0.815825 0.496549
1-17740000 1 17740000 0.86457 0.0003 0.0741803 -0.599424 -0.120952
1-17760000 1 17760000 0.982801 0.0205 0.0403635 0.216787 -0.467206
1-17780000 1 17780000 1.03849 0.0236 0.0924711 0.393232 -0.218138
1-17800000 1 17800000 1.01878 0.0299 -0.418157 -0.86521 -0.992387
1-17820000 1 17820000 0.930452 0.048 0.0261351 1.12105 0.238987
1-17840000 1 17840000 1.03131 0.0595 -0.095638 0.624103 -0.161845
1-17860000 1 17860000 0.903587 0.0699 0.230157 1.14975 0.476942
1-17880000 1 17880000 0.901167 0.0489 0.249324 0.580844 0.263297
1-17900000 1 17900000 0.851188 0.0487 0.263696 0.826712 0.299905
1-17920000 1 17920000 0.726237 0.0682 0.41515 0.00139032 0.263497
1-17940000 1 17940000 1.00612 0.0606 -0.0143582 1.03977 0.25903
1-17960000 1 17960000 0.803978 0.0366 0.339307 0.672908 0.324013
1-17980000 1 17980000 1.04667 0.042 -0.099515 0.993963 0.0255226
1-18000000 1 18000000 0.930885 0.0532 0.185805 1.03718 0.392414
1-18020000 1 18020000 1.01623 0.0454 0.0220019 0.430757 -0.0947852
1-18040000 1 18040000 0.823392 0.0392 0.215212 0.144743 0.137931
1-18060000 1 18060000 0.888427 0.041 0.217813 0.755557 0.440455
1-18080000 1 18080000 0.921218 0.0244 0.128297 0.0331657 -0.248536
1-18100000 1 18100000 1.30404 0.0554 -0.172009 0.791151 0.469815
1-18120000 1 18120000 0.781655 0.0459 0.377831 0.695312 0.70023
1-18140000 1 18140000 0.786579 0.0488 0.333049 0.169816 0.556146
1-18160000 1 18160000 0.678618 0.0446 0.514709 0.653644 0.680301
1-18180000 1 18180000 0.990868 0.0527 0.0597131 0.0530989 -0.279435
1-18200000 1 18200000 0.764628 0.0737 0.379999 1.10443 0.744834
1-18220000 1 18220000 0.899922 0.0578 0.150509 0.577548 0.287278
1-18240000 1 18240000 0.873868 0.0452 0.110876 0.831955 0.730771
1-18260000 1 18260000 0.9119 0.0499 0.0887028 1.16805 0.0808095
1-18280000 1 18280000 0.76426 0.042 0.33009 0.428419 0.224665
1-18300000 1 18300000 0.726535 0.0942 0.576875 0.865578 0.46643
1-18320000 1 18320000 0.92492 0.0553 0.252046 1.25312 0.449245
1-18340000 1 18340000 0.861405 0.0641 0.255145 0.996816 0.195716
1-18360000 1 18360000 0.72768 0.0921 0.593005 0.705978 0.767428
1-18380000 1 18380000 0.73957 0.0726 0.462995 0.79595 0.706302
1-18400000 1 18400000 0.811914 0.0447 0.33663 0.6766 0.645349
1-18420000 1 18420000 0.861804 0.0562 0.192671 0.393076 0.365943
1-18440000 1 18440000 0.90711 0.053 0.122922 0.456456 0.318701
1-18460000 1 18460000 0.696917 0.0572 0.490105 0.362977 0.439624
1-18480000 1 18480000 0.727941 0.0546 0.455129 0.419892 0.516578
1-18500000 1 18500000 0.768572 0.0821 0.406037 0.471125 0.682238
1-18520000 1 18520000 0.828363 0.0569 0.333363 0.573071 0.589434
1-18540000 1 18540000 0.826829 0.0463 0.32481 0.381949 0.458933
1-18560000 1 18560000 0.83755 0.0672 0.285506 0.348562 0.305609
1-18580000 1 18580000 0.750838 0.0836 0.505901 0.086839 0.221644
1-18600000 1 18600000 0.637886 0.0726 0.527781 0.0515049 0.564462
1-18620000 1 18620000 0.670241 0.0873 0.634128 -0.0323806 0.713762
1-18640000 1 18640000 0.653912 0.0786 0.57266 0.172291 0.401101
1-18660000 1 18660000 0.673089 0.0727 0.73324 0.736658 0.80881
1-18680000 1 18680000 0.663653 0.0963 0.704273 0.0244601 0.242789
1-18700000 1 18700000 0.571332 0.1372 0.821006 0.86833 0.349113
1-18720000 1 18720000 0.61953 0.0786 0.71313 0.607455 0.603577
1-18740000 1 18740000 0.76429 0.0853 0.470169 1.67404 1.13244
1-18760000 1 18760000 0.661143 0.1162 0.562805 0.664606 0.590304
1-18780000 1 18780000 0.634094 0.0945 1.12217 0.16842 0.510132
1-18800000 1 18800000 0.74583 0.0955 0.815663 -0.0316946 0.0469717
1-18820000 1 18820000 0.494454 0.1065 2.06201 -0.407703 0.568944
1-18840000 1 18840000 0.572262 0.0982 2.32705 -0.165339 0.775624
1-18860000 1 18860000 0.598322 0.076 2.1139 0.115714 0.576152
1-18880000 1 18880000 0.695929 0.0815 1.39392 0.487366 0.550568
1-18900000 1 18900000 0.811111 0.064 0.363357 0.811744 0.505664
1-18920000 1 18920000 0.829277 0.0595 0.316357 0.831181 0.640801
1-18940000 1 18940000 0.796374 0.0554 0.552356 1.31912 0.656006
1-18960000 1 18960000 0.718493 0.0607 0.647291 0.905592 0.762709
1-18980000 1 18980000 0.774141 0.0751 0.518649 1.70928 0.742763
1-19000000 1 19000000 0.846739 0.0449 0.246689 0.401656 0.0254338
1-19020000 1 19020000 0.82913 0.0626 0.461971 1.51263 0.401054
1-19040000 1 19040000 0.643314 0.0908 0.611471 0.536433 0.302805
1-19060000 1 19060000 0.683931 0.0811 0.709638 0.00266655 -0.100779
1-19080000 1 19080000 0.629943 0.083 1.28674 1.19292 0.968842
1-19100000 1 19100000 0.545341 0.1052 1.22237 0.678677 0.851693
1-19120000 1 19120000 0.657163 0.1017 0.855109 1.25221 0.623375
1-19140000 1 19140000 0.83421 0.0825 0.325918 0.976863 0.366073
1-19160000 1 19160000 0.856914 0.0813 0.278896 0.953422 0.177301
1-19180000 1 19180000 0.864994 0.0712 0.223386 0.625813 0.394743
1-19200000 1 19200000 0.843807 0.0513 0.404532 -0.448594 -0.342712
1-19220000 1 19220000 0.835986 0.0371 0.402058 0.218198 -0.386484
1-19240000 1 19240000 0.673215 0.0524 0.487952 0.591098 -0.0222582
1-19260000 1 19260000 0.713658 0.0643 0.405325 1.27931 0.417596
1-19280000 1 19280000 0.822899 0.0425 0.279679 1.24407 0.591882
1-19300000 1 19300000 0.80916 0.0429 0.302412 0.938122 0.47576
1-19320000 1 19320000 0.905492 0.053 0.219949 1.06555 0.421509
1-19340000 1 19340000 0.779922 0.0509 0.454184 0.846988 0.721397
1-19360000 1 19360000 0.77222 0.0405 0.451804 1.0648 0.710694
1-19380000 1 19380000 0.751089 0.0593 0.566939 0.989432 0.460736
1-19400000 1 19400000 0.693481 0.0692 0.649825 0.0874532 0.486437
1-19420000 1 19420000 0.72415 0.0605 0.666086 0.034185 0.307576
1-19440000 1 19440000 0.797839 0.055 0.449774 0.401645 0.406027
1-19460000 1 19460000 0.78479 0.0568 0.361506 0.774218 0.695412
1-19480000 1 19480000 0.793043 0.0278 0.249224 0.806132 0.491657
1-19500000 1 19500000 0.723412 0.0698 0.425483 0.299498 0.545491
1-19520000 1 19520000 0.725067 0.0328 0.279824 0.0897401 0.0616226
1-19540000 1 19540000 0.854012 0.0289 0.2427 0.614669 0.744958
1-19560000 1 19560000 0.801 0.0476 0.239753 0.695016 0.730619
1-19580000 1 19580000 0.772866 0.055 0.391828 0.809207 0.649755
1-19600000 1 19600000 0.894227 0.0513 0.229525 0.65328 0.308534
1-19620000 1 19620000 0.883869 0.0421 0.22564 0.866752 0.53473
1-19640000 1 19640000 0.854892 0.0669 0.209021 0.738781 0.483768
1-19660000 1 19660000 0.962766 0.0443 0.128478 0.730266 0.392393
1-19680000 1 19680000 0.866667 0.0496 0.170516 1.34471 0.565255
1-19700000 1 19700000 0.86315 0.0564 0.269657 0.921231 0.538523
1-19720000 1 19720000 0.791066 0.0407 0.503306 1.20396 0.637697
1-19740000 1 19740000 0.868397 0.0355 0.116889 -0.114131 -0.217418
1-19760000 1 19760000 0.917103 0.0486 0.132012 0.400093 0.0949106
1-19780000 1 19780000 0.888457 0.0414 0.198591 1.1669 0.544532
1-19800000 1 19800000 0.831248 0.0686 0.28812 0.666221 0.380596
1-19820000 1 19820000 0.828765 0.0417 0.242702 0.937266 0.602626
1-19840000 1 19840000 0.866962 0.0337 0.192908 0.80181 0.427652
1-19860000 1 19860000 0.901535 0.0291 0.116068 0.784025 0.484735
1-19880000 1 19880000 0.936386 0.0348 0.303394 0.828902 0.125105
1-19900000 1 19900000 0.846805 0.0449 0.272457 0.160248 0.234459
1-19920000 1 19920000 0.911933 0.0545 0.073876 0.115607 -0.190062
1-19940000 1 19940000 0.90308 0.0215 0.136647 0.62254 0.0249813
1-19960000 1 19960000 0.793662 0.0405 0.291433 0.704243 0.445296
1-19980000 1 19980000 0.779494 0.0577 0.415161 0.750764 0.45088
1-20000000 1 20000000 0.943328 0.0457 -0.0711318 0.933445 0.128327
1-20020000 1 20020000 0.951161 0.0391 -0.0546863 0.706974 0.213961
1-20040000 1 20040000 1.00621 0.0399 -0.136524 0.289721 -0.436901
1-20060000 1 20060000 0.855023 0.0391 0.13593 0.495116 0.0632643
1-20080000 1 20080000 0.957705 0.0466 -0.00918449 0.269416 -0.377816
1-20120000 1 20120000 0.758885 0.1046 0.603313 -0.0539726 -0.314054
1-20140000 1 20140000 0.907918 0.0262 -0.0532037 0.0948057 -0.146273
1-20160000 1 20160000 0.940603 0.0379 -0.188789 0.14459 -0.300657
1-20180000 1 20180000 1.03236 0.0473 -0.125462 0.962762 -0.0540317
1-20200000 1 20200000 0.934517 0.0401 0.072386 0.568928 0.0283455
1-20220000 1 20220000 0.859887 0.0556 0.0845719 0.153339 -0.117824
1-20240000 1 20240000 0.953659 0.0315 -0.00997077 0.7547 0.304551
1-20260000 1 20260000 0.881214 0.0287 0.0967433 0.321973 0.303814
1-20280000 1 20280000 0.963432 0.0482 0.0672275 0.318703 0.120037
1-20300000 1 20300000 0.915112 0.0317 0.0308175 0.353247 0.296778
1-20320000 1 20320000 0.784456 0.0374 0.35617 0.42192 0.405079
1-20340000 1 20340000 0.737073 0.042 0.424257 1.21176 0.44429
1-20360000 1 20360000 0.973626 0.0476 -0.0508732 0.745098 0.438838
1-20380000 1 20380000 0.774638 0.0842 0.418086 0.703976 0.618924
1-20400000 1 20400000 1.07584 0.0502 -0.0311367 0.120718 -0.275551
1-20420000 1 20420000 0.901941 0.051 0.241637 0.680186 0.582995
1-20440000 1 20440000 0.790642 0.0513 0.401767 0.38544 0.62882
1-20460000 1 20460000 0.8553 0.0686 0.277034 0.749071 0.471092
1-20480000 1 20480000 0.90253 0.0468 0.119198 0.738667 0.329478
1-20500000 1 20500000 0.860647 0.0491 0.227966 0.261705 0.197414
1-20520000 1 20520000 0.821027 0.0477 0.164126 0.3657 0.360507
1-20540000 1 20540000 0.887218 0.0573 0.21921 0.801977 0.576978
1-20560000 1 20560000 0.830344 0.0474 0.491847 0.218919 0.537021
1-20580000 1 20580000 0.867401 0.0278 0.328094 0.146603 0.292973
1-20600000 1 20600000 0.789862 0.0423 0.539325 0.475499 0.548956
1-20620000 1 20620000 0.852821 0.0538 0.364013 0.695807 0.813637
1-20640000 1 20640000 0.701802 0.0662 0.554782 0.385644 0.468805
1-20660000 1 20660000 0.735454 0.0668 0.56361 -0.0251568 0.280773
1-20680000 1 20680000 0.794578 0.068 0.361189 0.387041 0.306951
1-20700000 1 20700000 0.755212 0.0532 0.444268 0.475958 0.211372
1-20720000 1 20720000 0.780691 0.0533 0.396089 0.840034 0.649711
1-20740000 1 20740000 0.649523 0.0748 0.684016 0.49226 0.941034
1-20760000 1 20760000 0.69889 0.0506 0.688917 0.519103 0.651684
1-20780000 1 20780000 0.568293 0.1297 1.87235 0.597501 0.69097
1-20800000 1 20800000 0.636396 0.0981 2.3697 0.75929 0.361278
1-20820000 1 20820000 0.56047 0.0856 2.0533 0.816691 0.866523
1-20840000 1 20840000 0.680935 0.049 1.7497 0.500191 0.30961
1-20860000 1 20860000 0.519825 0.0841 1.67318 0.777531 0.410311
1-20880000 1 20880000 0.582382 0.0915 1.11753 1.31254 0.652987
1-20900000 1 20900000 0.6905 0.094 0.557476 1.18948 0.713829
1-20920000 1 20920000 0.756288 0.0719 0.464712 0.682022 0.546835
1-20940000 1 20940000 0.723514 0.0699 0.569446 1.09064 0.671817
1-20960000 1 20960000 0.652499 0.0763 0.663949 0.573834 0.277946
1-20980000 1 20980000 0.69478 0.0656 0.611187 1.1225 0.702742
1-21000000 1 21000000 0.784401 0.0615 0.481641 0.815831 0.462603
1-21020000 1 21020000 0.692464 0.0745 0.636729 0.628458 0.712482
1-21040000 1 21040000 0.833396 0.0959 0.289099 0.594091 0.447773
1-21060000 1 21060000 0.720906 0.0787 0.497859 0.564684 0.420506
1-21080000 1 21080000 0.797757 0.0662 0.280692 0.673965 0.318004
1-21100000 1 21100000 0.799919 0.1099 0.297806 1.05224 0.144351
1-21120000 1 21120000 0.636547 0.079 0.535356 0.762901 0.640676
1-21140000 1 21140000 0.920814 0.0492 0.121876 0.335806 0.189094
1-21160000 1 21160000 0.657599 0.0728 0.814476 -0.520909 0.273494
1-21180000 1 21180000 0.684078 0.0533 0.515374 0.502419 0.317868
1-21200000 1 21200000 0.770799 0.0836 0.387727 0.332504 0.325004
1-21220000 1 21220000 0.748151 0.0485 0.539153 0.330049 0.276044
1-21240000 1 21240000 0.910605 0.0572 0.174522 0.51279 0.0672234
1-21260000 1 21260000 0.719122 0.0459 0.559798 0.529712 0.303135
1-21280000 1 21280000 1.79059 0.0233 -0.0968346 0.0987548 0.0122575
1-21300000 1 21300000 0.791703 0.0282 0.131776 -0.0961541 -0.204711
1-21320000 1 21320000 0.822933 0.0758 0.251633 0.931975 -0.00737253
1-21340000 1 21340000 1.22083 0.0408 -0.0737962 0.193646 -0.769399
1-21360000 1 21360000 1.07824 0.0351 0.290569 -0.160067 -0.494556
1-21380000 1 21380000 0.727635 0.0627 0.746504 0.191134 -0.300336
1-21400000 1 21400000 0.777606 0.059 0.483095 0.374467 0.135955
1-21420000 1 21420000 0.776918 0.0911 0.565311 0.480993 0.620307
1-21480000 1 21480000 0.806814 0.069 0.468684 0.993802 0.664556
1-21500000 1 21500000 0.844958 0.0559 0.243705 0.505652 0.222432
1-21520000 1 21520000 1.18451 0.0546 0.377596 0.157485 -0.646054
1-21540000 1 21540000 0.972463 0.0907 0.11955 1.34839 0.584662
1-21560000 1 21560000 0.959032 0.0339 0.154995 0.824023 0.603618
1-21580000 1 21580000 0.684673 0.0428 0.526801 1.17972 0.42156
1-21600000 1 21600000 0.707265 0.0559 0.504147 0.372545 0.426846
1-21620000 1 21620000 0.838517 0.0765 0.446584 -0.107576 -0.345222
1-21640000 1 21640000 0.674634 0.0557 0.765929 0.549756 0.410947
1-21660000 1 21660000 0.629414 0.0375 0.769734 -0.433573 -0.334943
1-21680000 1 21680000 0.875226 0.0643 0.369125 -0.143746 -0.300886
1-21700000 1 21700000 0.611533 0.0926 0.527619 0.033001 0.324143
1-21720000 1 21720000 0.629997 0.1075 0.953317 0.569405 0.590393
1-21740000 1 21740000 0.786266 0.0974 0.281607 0.0579011 0.15595
1-21760000 1 21760000 0.863877 0.0443 0.284984 -0.0995921 -0.150202
1-21780000 1 21780000 0.533981 0.131 1.15146 0.019314 0.207162
1-21800000 1 21800000 0.431993 0.2476 0.958306 0.890946 -0.362293
1-21820000 1 21820000 0.765552 0.0929 0.297194 -0.138012 -0.46589
1-21840000 1 21840000 0.620888 0.097 0.529072 -0.0861365 -0.183579
1-21860000 1 21860000 0.75 0.0687 0.439853 0.0286338 -0.0001525
1-21880000 1 21880000 0.692401 0.0422 0.371981 -0.329147 -0.323952
1-21900000 1 21900000 0.562452 0.114 0.68744 0.565217 0.0595505
1-21920000 1 21920000 0.741022 0.092 0.358598 0.435228 0.0645633
1-21940000 1 21940000 0.940335 0.0493 0.47536 0.102498 -0.493293
1-21960000 1 21960000 0.762834 0.0327 0.539093 0.269444 -0.457713
1-21980000 1 21980000 0.732185 0.0935 0.500269 0.811832 0.794703
1-22000000 1 22000000 0.96644 0.0584 0.103662 0.627704 0.0784679
1-22020000 1 22020000 0.915615 0.0277 0.255705 0.536687 0.324018
1-22040000 1 22040000 0.733595 0.0786 0.526342 0.553615 0.511515
1-22060000 1 22060000 0.75 0.0714 0.523498 0.971683 0.672216
1-22080000 1 22080000 0.791682 0.0599 0.661393 0.46157 0.280084
1-22100000 1 22100000 0.649266 0.073 0.899568 -0.138556 -0.120785
1-22120000 1 22120000 0.74305 0.0841 0.874447 0.361472 -0.0383184
1-22140000 1 22140000 0.496475 0.0978 2.2072 -0.108328 0.328421
1-22160000 1 22160000 0.673208 0.066 0.625937 -0.235709 0.0386747
1-22180000 1 22180000 0.54739 0.1102 1.11652 -1.10408 -0.192618
1-22200000 1 22200000 0.484464 0.1014 1.51175 -0.231371 0.748585
1-22220000 1 22220000 0.598833 0.0787 1.22243 -0.238031 0.215774
1-22240000 1 22240000 0.632581 0.0746 0.941248 0.0203396 0.318683
1-22260000 1 22260000 0.594864 0.0905 0.994351 -0.332181 0.308737
1-22280000 1 22280000 0.67077 0.1101 0.994779 -0.115884 0.516576
1-22300000 1 22300000 0.657243 0.0966 0.77891 0.426069 0.493378
1-22320000 1 22320000 0.837631 0.0732 0.292308 0.80226 0.636666
1-22340000 1 22340000 0.813031 0.0514 0.395872 0.825139 0.388644
1-22360000 1 22360000 0.817555 0.0608 0.313795 0.812935 0.391257
1-22380000 1 22380000 0.816043 0.0453 0.441566 0.815406 0.369447
1-22400000 1 22400000 0.752623 0.0792 0.546362 1.00147 0.653717
1-22420000 1 22420000 0.712468 0.0525 0.513207 1.05363 0.828393
1-22440000 1 22440000 0.762818 0.0605 0.525985 1.21271 0.888828
1-22460000 1 22460000 0.754451 0.0809 0.469805 0.938829 0.453013
1-22480000 1 22480000 0.774492 0.0744 0.479792 0.473683 0.475221
1-22500000 1 22500000 0.851839 0.0399 0.0740655 0.784391 0.578162
1-22520000 1 22520000 0.872707 0.0541 0.118395 0.8864 0.221449
1-22540000 1 22540000 1.08597 0.0177 0.102871 0.906209 0.517278
1-22560000 1 22560000 0.805556 0.0389 0.245952 0.61224 0.262668
1-22580000 1 22580000 0.919579 0.0435 0.184609 0.681867 0.13763
1-22600000 1 22600000 0.764352 0.0344 0.380175 1.03468 0.61815
1-22620000 1 22620000 0.735399 0.0538 0.396839 0.603646 0.656997
1-22640000 1 22640000 0.751498 0.0647 0.469779 0.763033 0.707457
1-22660000 1 22660000 0.772949 0.0534 0.389473 1.0091 0.582454
1-22680000 1 22680000 0.88196 0.0551 0.173981 0.883394 0.423742
1-22700000 1 22700000 0.817119 0.0689 0.355507 0.591662 0.215001
1-22720000 1 22720000 0.808708 0.0517 0.237952 0.905551 0.296876
1-22740000 1 22740000 0.940205 0.0396 0.104369 1.0984 0.16191
1-22760000 1 22760000 1.00625 0.0403 0.0154396 0.921787 0.395039
1-22780000 1 22780000 0.936267 0.0464 0.0053214 0.809983 0.274677
1-22800000 1 22800000 1.04006 0.0752 -0.0890647 1.00265 0.291153
1-22820000 1 22820000 0.91927 0.0282 0.147667 0.671099 0.630313
1-22840000 1 22840000 1.05619 0.048 0.0703054 0.66242 0.121967
1-22860000 1 22860000 0.768485 0.0561 0.625488 -0.454973 0.158478
1-22880000 1 22880000 0.827342 0.0639 0.411278 -0.17853 -0.529605
1-22900000 1 22900000 0.980992 0.049 0.182172 -0.161116 -0.441377
1-22920000 1 22920000 0.844534 0.0879 0.164 0.579994 0.221941
1-22940000 1 22940000 0.77573 0.0604 0.362043 0.784645 0.633837
1-22960000 1 22960000 0.862187 0.0596 0.228489 1.10488 0.290062
1-22980000 1 22980000 0.959244 0.0605 -0.0169255 0.600302 0.505787
1-23000000 1 23000000 0.826891 0.0486 0.255728 0.262947 0.115132
1-23020000 1 23020000 0.831865 0.0558 0.371815 0.0548644 0.319098
1-23060000 1 23060000 0.961324 0.0295 0.116267 0.183316 -0.125327
1-23080000 1 23080000 0.971489 0.0298 0.0885808 0.0430309 0.0116561
1-23100000 1 23100000 0.955286 0.0496 0.0189848 0.514764 0.337587
1-23120000 1 23120000 0.894857 0.0478 0.145799 0.869478 0.201177
1-23140000 1 23140000 0.829207 0.0616 0.46992 0.429923 0.306861
1-23160000 1 23160000 0.677592 0.0726 0.593116 0.984308 0.718058
1-23180000 1 23180000 0.574341 0.0804 1.07988 0.341533 0.81671
1-23200000 1 23200000 0.552691 0.106 0.96339 0.6291 0.734024
1-23220000 1 23220000 0.604771 0.0859 0.798183 1.37143 0.918734
1-23240000 1 23240000 0.620913 0.0881 0.764869 0.967421 0.770733
1-23260000 1 23260000 0.637828 0.0905 0.686567 1.18684 0.805797
1-23280000 1 23280000 0.783992 0.0617 0.330588 1.01278 0.514268
1-23300000 1 23300000 0.806811 0.0625 0.327634 0.982913 0.572909
1-23320000 1 23320000 0.680941 0.0903 0.534437 0.841591 0.643322
1-23340000 1 23340000 0.697567 0.0712 0.44746 0.983053 0.852673
1-23360000 1 23360000 0.896109 0.0511 0.0127203 1.28092 0.229071
1-23380000 1 23380000 0.715221 0.0627 0.425141 1.22078 0.65494
1-23400000 1 23400000 0.836292 0.0724 0.363057 0.965759 0.777274
1-23420000 1 23420000 0.697185 0.0728 0.556207 0.759532 0.549715
1-23440000 1 23440000 0.633063 0.0752 0.932236 0.521003 0.676296
1-23460000 1 23460000 0.850226 0.0662 0.220681 1.36331 0.457248
1-23480000 1 23480000 0.805976 0.0699 0.21124 1.0915 0.14291
1-23500000 1 23500000 0.819464 0.07 0.274395 1.38125 0.478691
1-23520000 1 23520000 0.788455 0.0728 0.264783 1.53549 0.650326
1-23540000 1 23540000 0.912523 0.0574 0.289026 1.65385 0.463404
1-23560000 1 23560000 0.878209 0.0694 0.175753 1.6591 0.701097
1-23580000 1 23580000 0.854794 0.0833 0.266854 0.885437 0.468408
1-23600000 1 23600000 0.758632 0.0756 0.343383 1.31272 0.881322
1-23620000 1 23620000 0.848731 0.0623 0.256229 1.40291 0.404444
1-23640000 1 23640000 1.03901 0.0324 0.170533 1.07526 0.345023
1-23660000 1 23660000 0.86036 0.0551 0.320038 0.362513 -0.10335
1-23680000 1 23680000 0.92806 0.0523 0.183666 1.0113 0.550243
1-23700000 1 23700000 0.797484 0.0388 0.42349 0.400837 0.27896
1-23720000 1 23720000 0.675922 0.0801 0.510546 0.542877 0.096353
1-23740000 1 23740000 0.724585 0.0539 0.516555 0.818158 0.73504
1-23760000 1 23760000 0.894212 0.0511 0.0492759 0.554134 0.329037
1-23780000 1 23780000 0.797872 0.0501 0.39025 0.398877 0.320196
1-23800000 1 23800000 0.966231 0.0535 0.0445868 -0.00576298 -0.669921
1-23820000 1 23820000 1.05908 0.0174 0.102813 -0.0796715 -0.396045
1-23840000 1 23840000 0.826685 0.054 0.217905 -0.10675 -0.247988
1-23860000 1 23860000 0.959389 0.0451 -0.000956552 0.192888 0.0488584
1-23880000 1 23880000 1.0542 0.0621 -0.0857874 0.0614755 -0.352778
1-23900000 1 23900000 0.816334 0.0519 0.226538 0.75307 0.484591
1-23920000 1 23920000 0.808889 0.0601 0.300935 0.815617 0.783162
1-23940000 1 23940000 0.856275 0.0572 0.258508 0.763792 0.488112
1-23960000 1 23960000 0.899013 0.0365 0.186273 0.781327 0.191379
1-23980000 1 23980000 0.627266 0.0894 0.971657 0.674099 0.559055
1-24000000 1 24000000 0.514865 0.1135 1.42819 0.38082 0.525476
1-24020000 1 24020000 0.592214 0.0953 0.832409 0.588888 0.458932
1-24040000 1 24040000 0.587818 0.1053 1.04796 -0.208313 0.670908
1-24060000 1 24060000 0.597671 0.0806 0.823404 -0.139235 0.628915
1-24080000 1 24080000 0.924078 0.0613 -0.0224321 -0.687652 -0.427485
1-24100000 1 24100000 0.630385 0.0633 0.606971 -0.651099 0.127339
1-24120000 1 24120000 0.652379 0.0925 0.592631 -0.624662 0.0156176
1-24140000 1 24140000 0.533061 0.1224 1.0279 -0.0769421 0.754773
1-24160000 1 24160000 0.748092 0.0708 0.604093 0.140775 0.138266
1-24180000 1 24180000 0.575658 0.101 1.03872 0.302838 0.547018
1-24200000 1 24200000 0.530227 0.1055 1.21577 0.490224 0.70172
1-24220000 1 24220000 0.642989 0.0634 0.887955 0.0711663 0.205055
1-24240000 1 24240000 0.559055 0.0967 1.045 0.448754 0.652038
1-24260000 1 24260000 0.637875 0.0848 0.693198 0.641501 0.559974
1-24280000 1 24280000 0.630912 0.0895 0.71195 0.0101254 0.443163
1-24300000 1 24300000 0.622735 0.084 0.786409 -0.333301 -0.230747
1-24320000 1 24320000 0.703974 0.0776 0.596174 0.536258 0.59787
1-24340000 1 24340000 0.755687 0.0685 0.350204 0.63495 0.556084
1-24360000 1 24360000 0.826235 0.047 0.248107 0.603635 0.474614
1-24380000 1 24380000 0.840208 0.0272 0.0891948 0.265891 -0.396917
1-24400000 1 24400000 0.860008 0.0488 0.140119 0.253669 0.26494
1-24420000 1 24420000 0.77538 0.052 0.22049 0.570353 0.401285
1-24440000 1 24440000 0.704351 0.0639 0.527023 0.316391 0.346839
1-24460000 1 24460000 0.751229 0.0552 0.433017 0.158422 0.0174194
1-24480000 1 24480000 0.826652 0.0457 0.420383 0.661707 0.403115
1-24500000 1 24500000 0.732394 0.0419 0.48642 0.600984 0.496967
1-24540000 1 24540000 0.77092 0.0439 0.504379 0.17017 0.0227879
1-24560000 1 24560000 0.611133 0.103 0.675141 -0.118551 0.0578997
1-24580000 1 24580000 0.451507 0.0984 1.32168 0.51223 0.22416
1-24600000 1 24600000 0.597818 0.0826 1.24379 -0.0441092 0.296502
1-24620000 1 24620000 0.699293 0.0736 0.461695 0.0155413 0.150454
1-24640000 1 24640000 0.712787 0.0558 0.483715 0.47051 0.273747
1-24660000 1 24660000 0.970848 0.0737 0.0935579 0.791062 0.244145
1-24680000 1 24680000 0.798276 0.0856 0.391727 0.34395 -0.123694
1-24700000 1 24700000 0.895719 0.044 0.181361 0.101245 -0.392014
1-24720000 1 24720000 0.921359 0.0424 -0.0256463 0.449037 -0.212729
1-24740000 1 24740000 0.945133 0.0533 0.038997 0.469339 -0.0688001
1-24760000 1 24760000 0.576546 0.0701 0.7277 0.159336 0.301254
1-24780000 1 24780000 0.74211 0.1034 0.503289 0.128462 -0.321021
1-24800000 1 24800000 0.776178 0.0573 0.511894 0.777588 0.141281
1-24820000 1 24820000 0.843359 0.0728 0.298638 0.386203 0.0482259
1-24840000 1 24840000 1.07751 0.0713 -0.0526624 -0.690868 -0.845651
1-24860000 1 24860000 0.769231 0.0493 0.382865 0.0756257 -0.193728
1-24880000 1 24880000 0.877209 0.1091 0.322865 -0.360998 -0.023516
1-24900000 1 24900000 0.957623 0.0447 -0.0727909 -0.397989 -0.259521
1-24920000 1 24920000 0.828807 0.0528 0.181288 0.773241 -0.132342
1-24940000 1 24940000 0.733895 0.0846 0.112906 0.968642 0.231459
1-24960000 1 24960000 1.2625 0.0684 0.177852 0.924892 -0.0992368
1-25040000 1 25040000 1.03153 0.0742 0.146571 0.338426 0.489344
1-25060000 1 25060000 1.39284 0.0173 -0.24753 0.440405 0.509678
1-25080000 1 25080000 0.704563 0.0507 0.345971 0.221072 0.125979
1-25100000 1 25100000 0.931617 0.0265 0.472436 -0.12473 -0.217297
1-25120000 1 25120000 0.55766 0.0918 0.682382 -0.448575 -0.206049
1-25140000 1 25140000 0.604988 0.1252 0.597408 0.331092 0.838369
1-25160000 1 25160000 0.772358 0.0961 0.21506 0.617445 0.0713983
1-25180000 1 25180000 0.76552 0.0352 0.415037 0.00690589 -0.245767
1-25200000 1 25200000 0.917483 0.0581 -0.00869004 0.000914408 -0.0649699
1-25220000 1 25220000 0.827775 0.0717 -0.0348201 0.334335 -0.585666
1-25240000 1 25240000 0.949869 0.0237 0.255859 0.160148 -0.215706
1-25260000 1 25260000 0.919907 0.0314 0.394815 0.112058 -0.332946
1-25280000 1 25280000 0.896289 0.0643 0.0204671 0.492487 -0.516589
1-25300000 1 25300000 1.00756 0.0652 0.0714609 0.502556 0.031243
1-25320000 1 25320000 0.640095 0.0906 0.669519 -0.31474 0.0843874
1-25340000 1 25340000 0.859485 0.0539 0.30286 0.516669 -0.137277
1-25360000 1 25360000 1.10498 0.0337 -0.0270789 0.753825 -0.55862
1-25380000 1 25380000 0.726619 0.066 0.370418 0.738491 0.205364
1-25400000 1 25400000 0.80623 0.0923 0.118421 0.269261 -0.202392
1-25420000 1 25420000 0.925973 0.0376 0.154328 0.40692 -0.207574
1-25440000 1 25440000 0.862024 0.0646 0.305426 -0.0283388 -0.218174
1-25460000 1 25460000 0.959866 0.0336 0.267246 0.30882 0.0815006
1-25480000 1 25480000 0.883419 0.0565 0.0907713 0.969482 0.579559
1-25500000 1 25500000 0.707467 0.0853 0.478411 0.550514 0.505672
1-25520000 1 25520000 0.736587 0.0767 0.396867 0.55883 0.491378
1-25540000 1 25540000 0.710925 0.0661 0.522305 1.33068 0.699512
1-25560000 1 25560000 0.924623 0.0501 0.132218 1.22824 0.00882658
1-25580000 1 25580000 0.65326 0.0909 0.758695 1.21897 0.585952
1-25600000 1 25600000 0.742376 0.0775 0.5932 0.840114 0.498597
1-25620000 1 25620000 0.677555 0.0681 0.743202 0.935289 0.87265
1-25640000 1 25640000 0.680573 0.072 0.637861 0.836935 0.861823
1-25660000 1 25660000 0.709041 0.0644 0.570752 0.351755 0.4811
1-25680000 1 25680000 0.615917 0.0864 0.92388 0.211277 0.49736
1-25700000 1 25700000 0.768936 0.0519 0.484639 1.02806 0.758109
1-25720000 1 25720000 0.858623 0.0697 0.301505 1.17339 0.905187
1-25740000 1 25740000 0.836093 0.0387 0.29146 1.23556 0.50998
1-25760000 1 25760000 0.872333 0.0375 0.173115 0.748155 0.472722
1-25780000 1 25780000 0.782026 0.0508 0.339313 0.835951 0.611129
1-25800000 1 25800000 0.75616 0.071 0.42417 0.818282 0.716945
1-25820000 1 25820000 0.784049 0.0664 0.381657 0.822372 0.542657
1-25840000 1 25840000 0.890827 0.0581 0.182534 0.894828 0.677696
1-25860000 1 25860000 0.767851 0.0505 0.446865 0.949973 0.771939
1-25880000 1 25880000 0.793876 0.0458 0.364393 0.86539 0.627515
1-25900000 1 25900000 0.751818 0.0492 0.392182 0.565551 0.584443
1-25920000 1 25920000 0.739447 0.0699 0.455519 0.123372 0.264931
1-25940000 1 25940000 0.715091 0.0739 0.557663 0.33891 0.607811
1-25960000 1 25960000 0.672075 0.0658 0.567895 0.186819 0.340583
1-25980000 1 25980000 0.715392 0.0781 0.510063 0.368091 0.449806
1-26000000 1 26000000 0.681169 0.086 0.730752 0.234255 0.472044
1-26020000 1 26020000 0.664117 0.0748 0.720153 1.10224 0.730718
1-26040000 1 26040000 0.625214 0.07 0.8239 0.43675 0.511794
1-26060000 1 26060000 0.642018 0.0639 0.743939 0.574766 0.458504
1-26080000 1 26080000 0.838002 0.0897 0.288818 0.097591 -0.161617
1-26100000 1 26100000 0.784 0.064 0.428531 0.711381 0.302399
1-26120000 1 26120000 0.923166 0.0687 0.238394 0.699979 0.126926
1-26140000 1 26140000 0.71961 0.0866 0.624371 0.618772 0.563476
1-26160000 1 26160000 0.777161 0.0642 0.376361 0.744124 0.522984
1-26180000 1 26180000 0.83903 0.053 0.281205 0.379188 0.147447
1-26200000 1 26200000 0.550793 0.0727 0.854404 0.571844 0.385031
1-26220000 1 26220000 0.823054 0.0559 0.310328 0.802453 0.593611
1-26240000 1 26240000 0.728691 0.0724 0.483177 0.541907 0.413484
1-26260000 1 26260000 0.804481 0.0561 0.436955 0.624923 0.296755
1-26280000 1 26280000 0.821467 0.0581 0.261192 0.817581 0.387346
1-26300000 1 26300000 0.824904 0.0486 0.288775 0.996826 0.559995
1-26320000 1 26320000 0.988013 0.033 0.192178 0.0321282 -0.303339
1-26340000 1 26340000 0.77181 0.0617 0.573184 0.64057 0.656139
1-26360000 1 26360000 0.823654 0.0751 0.326504 1.12442 0.438632
1-26380000 1 26380000 0.895714 0.0468 0.151633 0.932893 0.338771
1-26400000 1 26400000 0.79506 0.0537 0.407797 1.38824 0.537012
1-26420000 1 26420000 0.874138 0.0579 0.346452 0.968636 0.644638
1-26440000 1 26440000 0.710641 0.0547 0.524363 0.749913 0.746811
1-26460000 1 26460000 0.804455 0.0563 0.410652 1.3975 0.584582
1-26480000 1 26480000 0.767203 0.0565 0.402068 0.450268 0.51394
1-26500000 1 26500000 0.762854 0.0588 0.518639 -0.0608537 0.303874
1-26520000 1 26520000 0.822542 0.0436 0.294035 0.562931 0.600473
1-26540000 1 26540000 0.785663 0.0548 0.282856 0.041406 0.521667
1-26560000 1 26560000 0.813171 0.0593 0.416288 0.397708 0.488443
1-26580000 1 26580000 0.839301 0.0404 0.25393 -0.0569056 0.0999926
1-26600000 1 26600000 0.932226 0.028 0.196926 -0.0609762 -0.366089
1-26620000 1 26620000 0.94955 0.0528 0.0603317 -0.105901 -0.298894
1-26640000 1 26640000 0.846154 0.044 0.255416 0.993731 0.506611
1-26660000 1 26660000 0.848775 0.0483 0.258342 0.696101 0.333698
1-26680000 1 26680000 0.809361 0.0459 0.296243 1.01389 0.449446
1-26700000 1 26700000 0.90722 0.0437 0.201446 0.482093 0.51228
1-26720000 1 26720000 0.796756 0.0487 0.427804 0.446271 0.540877
1-26740000 1 26740000 0.688881 0.0815 0.824228 0.107522 0.492021
1-26760000 1 26760000 0.772004 0.0594 0.433301 0.540754 0.831266
1-26780000 1 26780000 0.73386 0.0752 0.486394 0.826195 0.43666
1-26800000 1 26800000 0.770957 0.0775 0.43432 1.36376 0.659714
1-26820000 1 26820000 0.762706 0.0869 0.51538 1.24357 0.377372
1-26840000 1 26840000 0.695229 0.0726 0.568581 1.27906 0.723597
1-26860000 1 26860000 0.764346 0.0747 0.53881 1.14166 0.783619
1-26880000 1 26880000 0.75129 0.0833 0.510455 1.1782 0.440027
1-26900000 1 26900000 0.809871 0.058 0.270479 1.39691 0.566783
1-26920000 1 26920000 0.871341 0.046 0.207725 1.52477 0.141405
1-26940000 1 26940000 0.778576 0.0642 0.395873 1.09256 0.569767
1-26960000 1 26960000 0.595848 0.1132 1.0455 1.12422 0.375127
1-26980000 1 26980000 0.434965 0.1249 2.30772 0.24578 0.516254
1-27000000 1 27000000 0.322211 0.1254 3.7208 -0.358229 0.550728
1-27020000 1 27020000 0.34525 0.1487 3.75273 -0.803459 0.338689
1-27040000 1 27040000 0.510298 0.1252 2.00315 0.872069 0.90586
1-27060000 1 27060000 0.524218 0.119 1.66372 0.873599 0.960885
1-27080000 1 27080000 0.28821 0.1372 2.59968 -1.34921 0.371757
1-27100000 1 27100000 0.4242 0.1418 2.0304 -0.773162 0.489358
1-27120000 1 27120000 0.53841 0.122 0.896241 0.696372 0.462822
1-27140000 1 27140000 0.722204 0.0586 0.593952 0.95291 0.645978
1-27160000 1 27160000 0.73504 0.0522 0.617241 0.669924 0.5996
1-27180000 1 27180000 0.579477 0.0821 1.09721 0.306761 0.484467
1-27200000 1 27200000 0.736778 0.065 0.508548 0.0127221 -0.102257
1-27220000 1 27220000 0.553763 0.0867 1.14722 0.319256 0.47157
1-27240000 1 27240000 0.678675 0.0873 0.670094 0.0985233 0.637701
1-27260000 1 27260000 0.675676 0.0601 0.68686 0.35879 0.479066
1-27280000 1 27280000 0.700735 0.0892 0.691959 0.134238 0.251981
1-27300000 1 27300000 0.74323 0.0713 0.577671 0.374468 0.628829
1-27320000 1 27320000 0.630069 0.0976 1.24764 0.121031 0.844923
1-27340000 1 27340000 0.519944 0.0971 1.27947 -0.513578 0.222983
1-27360000 1 27360000 0.570125 0.1121 1.49828 -0.126104 0.44059
1-27380000 1 27380000 0.676267 0.0842 0.565885 0.0786342 0.30198
1-27400000 1 27400000 0.535211 0.086 1.23319 -0.320986 0.225251
1-27420000 1 27420000 0.573433 0.0866 1.20889 0.207329 0.642369
1-27440000 1 27440000 0.755527 0.0394 0.485519 -0.462915 -0.148844
1-27460000 1 27460000 0.638282 0.078 0.933346 -0.0953772 0.277745
1-27480000 1 27480000 0.589427 0.0987 1.24441 -0.233084 0.418904
1-27500000 1 27500000 0.590743 0.0731 0.950987 -0.324425 0.58161
1-27520000 1 27520000 0.655632 0.0722 0.771326 -0.40814 0.266921
1-27540000 1 27540000 0.75405 0.0691 0.548896 1.03529 0.58232
1-27560000 1 27560000 0.817694 0.0559 0.353947 1.27339 0.649103
1-27580000 1 27580000 0.755171 0.0723 0.479002 0.795235 0.518723
1-27600000 1 27600000 0.610731 0.0976 0.959066 -0.256553 0.551344
1-27620000 1 27620000 0.621234 0.0904 0.934807 -0.450168 0.295211
1-27640000 1 27640000 0.702665 0.0689 0.746472 -0.0853928 0.422814
1-27660000 1 27660000 0.716935 0.0545 0.521331 0.386565 0.440382
1-27680000 1 27680000 0.5389 0.0894 1.62964 -0.414015 0.451898
1-27700000 1 27700000 0.413022 0.1317 2.21081 -1.03628 0.58614
1-27720000 1 27720000 0.493762 0.089 2.17749 -0.854293 0.505121
1-27740000 1 27740000 0.769417 0.0762 0.387476 0.76832 0.553697
1-27760000 1 27760000 0.790843 0.0614 0.451095 0.406335 0.543798
1-27780000 1 27780000 0.504613 0.1107 1.1405 0.812116 0.780861
1-27800000 1 27800000 0.667213 0.0814 0.683963 0.587471 0.699402
1-27820000 1 27820000 0.732094 0.111 0.633129 0.868886 0.52877
1-27840000 1 27840000 0.609726 0.0714 0.524822 0.286415 0.159088
1-27860000 1 27860000 0.7195 0.0689 0.551869 1.12317 0.831213
1-27880000 1 27880000 0.688396 0.0927 0.856476 0.519805 0.577114
1-27900000 1 27900000 0.601182 0.0971 0.764204 0.397655 0.291552
1-27920000 1 27920000 0.599746 0.0812 1.05545 0.159552 0.631315
1-27940000 1 27940000 0.948071 0.0386 0.203876 0.65262 0.382645
1-27960000 1 27960000 0.807494 0.0731 0.679087 0.58214 0.423979
1-27980000 1 27980000 0.816268 0.0621 0.421153 -0.238231 -0.0101201
1-28000000 1 28000000 0.825074 0.0947 0.377075 -0.480211 -0.583416
1-28020000 1 28020000 0.724763 0.0188 0.255271 -0.0428013 0.333832
1-28060000 1 28060000 0.889325 0.0687 0.678749 0.191244 -0.289688
1-28080000 1 28080000 0.677702 0.0361 0.505182 -0.417175 -0.349867
1-28100000 1 28100000 0.848 0.0603 0.415424 -0.394357 -0.47337
1-28120000 1 28120000 0.556757 0.1171 1.34603 -1.06443 -0.029428
1-28140000 1 28140000 0.648276 0.084 0.798386 -0.537845 -0.308141
1-28160000 1 28160000 1.0221 0.0488 -0.0614092 -0.161251 -0.419906
1-28180000 1 28180000 0.750958 0.0633 0.433093 0.0373518 -0.376895
1-28200000 1 28200000 0.94108 0.015 0.425879 0.258895 -0.036847
1-28220000 1 28220000 0.578477 0.0434 0.487895 -0.139723 -0.19002
1-28240000 1 28240000 0.795176 0.0431 0.140111 -0.0127534 -0.175975
1-28260000 1 28260000 0.9647 0.042 -0.0794494 -0.471613 -0.641921
1-28280000 1 28280000 0.833432 0.0437 -0.0248357 -0.437311 -1.19153
1-28300000 1 28300000 0.966834 0.0209 -0.0677944 0.767953 0.0921648
1-28320000 1 28320000 0.83208 0.0522 0.185981 -0.0169685 -0.148535
1-28340000 1 28340000 0.827872 0.0494 0.41647 0.271986 0.133511
1-28360000 1 28360000 0.804484 0.1015 0.146873 1.04965 -0.359325
1-28380000 1 28380000 0.801 0.0654 0.136663 0.0952515 -0.40506
1-28400000 1 28400000 0.83779 0.0364 0.025453 -0.121002 -0.392951
1-28660000 1 28660000 0.702683 0.0846 0.247371 0.653548 0.344821
1-28680000 1 28680000 0.816309 0.1356 0.24552 0.348885 0.0260965
1-28700000 1 28700000 0.910669 0.1259 0.193413 0.961424 -0.10608
1-28720000 1 28720000 0.92109 0.0818 0.0657982 -0.309825 -0.150868
1-28740000 1 28740000 0.767349 0.1018 0.332813 0.136432 0.0261015
1-28760000 1 28760000 0.687901 0.1267 0.374902 1.09015 -0.0315328
1-28780000 1 28780000 0.559182 0.1605 0.689011 1.35321 0.473166
1-28800000 1 28800000 0.821141 0.0829 0.349605 0.815047 0.436775
1-28820000 1 28820000 0.601208 0.2315 0.299943 0.198607 -0.561647
1-28840000 1 28840000 0.785556 0.1432 0.436973 1.24747 0.127546
1-28860000 1 28860000 0.575051 0.1237 0.803181 1.13034 0.419029
1-28880000 1 28880000 0.543457 0.1211 0.711173 0.895234 0.724217
1-28900000 1 28900000 0.689865 0.0807 0.617225 0.527867 0.636562
1-28920000 1 28920000 0.679047 0.076 0.597728 0.128545 0.325631
1-28940000 1 28940000 0.839365 0.0661 0.178459 0.455903 0.366152
1-28960000 1 28960000 0.765847 0.0424 0.577731 0.171749 0.288499
1-28980000 1 28980000 0.801529 0.0492 0.321478 0.530026 0.388532
1-29000000 1 29000000 0.911551 0.0926 0.146915 0.083301 -0.018261
1-29020000 1 29020000 0.633433 0.0734 0.626731 0.720711 0.522162
1-29040000 1 29040000 0.661134 0.078 0.429088 -0.0119349 0.186383
1-29060000 1 29060000 0.693716 0.0469 0.285742 -0.481774 -0.311478
1-29080000 1 29080000 0.67884 0.0667 0.789329 -0.0946602 0.0956925
1-29100000 1 29100000 0.601233 0.0848 0.852492 -0.125442 0.411246
1-29120000 1 29120000 0.738484 0.1153 0.467238 0.666202 0.493069
1-29140000 1 29140000 0.69387 0.0963 0.794098 -0.0206808 0.416509
1-29160000 1 29160000 0.401948 0.1111 2.63457 -0.872083 0.428296
1-29180000 1 29180000 0.68546 0.0857 0.717242 0.813215 0.639209
1-29200000 1 29200000 0.665271 0.0779 0.599542 0.743831 0.423554
1-29220000 1 29220000 0.438712 0.1213 2.60462 -0.191389 0.711011
1-29240000 1 29240000 0.375848 0.1384 2.14466 -0.566664 0.602755
1-29260000 1 29260000 0.473535 0.0838 0.934516 0.0149611 0.140404
1-29280000 1 29280000 0.518391 0.0558 0.867907 0.353016 0.212256
1-29300000 1 29300000 0.568983 0.0678 0.665183 0.275708 0.144674
1-29320000 1 29320000 0.653001 0.058 0.799695 0.149562 0.142352
1-29340000 1 29340000 0.517891 0.065 1.8197 0.278106 0.0238204
1-29360000 1 29360000 0.380548 0.117 2.70887 -0.0109063 0.567262
1-29380000 1 29380000 0.604897 0.0828 1.33296 0.0467557 0.644515
1-29400000 1 29400000 0.65133 0.0802 0.702732 0.212112 0.413934
1-29420000 1 29420000 0.623355 0.088 0.76542 0.140044 0.593912
1-29440000 1 29440000 0.489935 0.1348 1.76634 0.432922 0.280835
1-29460000 1 29460000 0.421004 0.1481 2.16401 -0.00754622 0.697467
1-29480000 1 29480000 0.566337 0.097 1.25474 -0.476131 0.401851
1-29500000 1 29500000 0.530157 0.0965 1.89224 -0.349656 0.609342
1-29520000 1 29520000 0.525338 0.094 2.40435 -0.556675 0.506451
1-29540000 1 29540000 0.684937 0.069 0.887729 -0.0393615 0.314515
1-29560000 1 29560000 0.604421 0.1025 1.22671 -0.321113 0.712745
1-29580000 1 29580000 0.79051 0.0602 0.688564 0.207831 0.572628
1-29600000 1 29600000 0.937285 0.0669 0.141916 0.875329 0.699258
1-29620000 1 29620000 0.803665 0.0417 0.287869 0.517913 0.61837
1-29640000 1 29640000 0.85351 0.0383 0.258347 0.657584 0.41354
1-29660000 1 29660000 0.776887 0.07 0.352522 0.567533 0.308401
1-29680000 1 29680000 0.759184 0.0783 0.36714 0.342554 0.18086
1-29700000 1 29700000 0.882645 0.0386 0.338264 -0.0802527 -0.0543341
1-29720000 1 29720000 0.862571 0.0533 0.324658 0.734533 0.436427
1-29740000 1 29740000 0.809232 0.041 0.160786 0.74331 0.40118
1-29760000 1 29760000 0.816845 0.0354 0.0402133 0.511991 0.35319
1-29780000 1 29780000 0.826037 0.0532 0.0312819 0.648054 -0.00662585
1-29800000 1 29800000 0.90565 0.1106 -0.0356087 -0.349822 -0.799073
1-29820000 1 29820000 0.985036 0.0234 0.0645664 0.976752 0.198971
1-29840000 1 29840000 0.898094 0.0511 -0.138996 0.919025 0.10424
1-29860000 1 29860000 0.838752 0.0592 0.0527917 0.536798 -0.143309
1-29880000 1 29880000 0.925485 0.0394 0.301997 0.141596 0.0233342
1-29900000 1 29900000 0.969967 0.0231 0.251973 -0.525116 -0.853545
1-29920000 1 29920000 0.905116 0.0253 0.0455578 0.484046 -0.192519
1-29940000 1 29940000 0.980063 0.058 0.079136 -0.0995106 -0.437566
1-29960000 1 29960000 0.879508 0.0188 -0.00824369 0.16345 -0.0505269
1-29980000 1 29980000 0.822922 0.0629 0.176872 -0.217164 -0.615291
1-30000000 1 30000000 0.748029 0.0571 0.356109 1.21059 0.403382
1-30020000 1 30020000 0.75694 0.0495 0.457908 0.796109 0.75532
1-30040000 1 30040000 0.701809 0.0741 0.621542 0.774913 0.451716
1-30060000 1 30060000 0.820345 0.0618 0.0977817 0.450544 0.428673
1-30080000 1 30080000 0.86134 0.0701 0.311024 0.490372 0.160972
1-30100000 1 30100000 0.791623 0.0776 0.334762 0.871617 0.731016
1-30120000 1 30120000 0.812319 0.0448 0.386707 0.615805 0.791477
1-30140000 1 30140000 0.712383 0.0467 0.536272 0.69881 0.534628
1-30160000 1 30160000 1.01345 0.0342 -0.156629 1.09849 0.310031
1-30180000 1 30180000 0.966762 0.0596 0.0837729 0.971309 0.0054393
1-30200000 1 30200000 1.09775 0.0307 0.00383459 0.162889 -0.389544
1-30220000 1 30220000 0.928326 0.0493 0.0729743 0.464037 0.338503
1-30240000 1 30240000 0.92096 0.0383 0.188634 1.21278 0.618814
1-30260000 1 30260000 0.858387 0.0485 0.169233 0.531704 0.215742
1-30280000 1 30280000 0.947623 0.0225 0.100636 0.708169 0.492301
1-30300000 1 30300000 1.003 0.0236 0.0420871 0.219677 -0.0032858
1-30320000 1 30320000 0.929818 0.0313 0.169638 0.59917 0.183374
1-30340000 1 30340000 0.954483 0.0309 0.16589 0.948178 0.860413
1-30360000 1 30360000 0.861667 0.0427 0.195208 0.989399 0.709038
1-30380000 1 30380000 0.993565 0.0247 0.0553039 0.291119 -0.132669
1-30400000 1 30400000 0.778262 0.0356 0.440297 1.1884 0.454217
1-30420000 1 30420000 0.877355 0.0563 0.219975 0.872403 0.43166
1-30440000 1 30440000 0.841463 0.0543 0.367299 0.682163 0.57572
1-30460000 1 30460000 0.845818 0.0532 0.262901 0.941383 0.376914
1-30480000 1 30480000 0.758681 0.0396 0.409374 0.827519 0.276103
1-30500000 1 30500000 0.977184 0.0325 0.187216 0.905172 0.795113
1-30520000 1 30520000 0.853486 0.0914 0.274865 0.484281 0.277475
1-30540000 1 30540000 0.569157 0.0883 0.843224 0.557854 0.675909
1-30560000 1 30560000 0.704843 0.0573 0.483287 0.973358 0.550799
1-30580000 1 30580000 0.567357 0.109 0.989064 0.313568 0.573405
1-30600000 1 30600000 0.671828 0.0735 0.725929 0.36814 0.527496
1-30620000 1 30620000 0.805776 0.0644 0.6979 0.0474786 0.110795
1-30640000 1 30640000 0.540531 0.1272 0.992137 0.288995 0.525571
1-30660000 1 30660000 0.652635 0.0975 0.787862 1.14274 0.743985
1-30680000 1 30680000 0.771654 0.0732 0.50082 1.75712 0.62248
1-30700000 1 30700000 0.62799 0.1296 0.623662 1.35741 0.69694
1-30720000 1 30720000 0.706522 0.0727 0.633632 0.136885 0.184102
1-30740000 1 30740000 0.629134 0.0699 0.769442 0.406958 0.333968
1-30760000 1 30760000 0.638446 0.09 0.74383 0.307582 0.618554
1-30780000 1 30780000 0.59566 0.0909 0.997459 -0.0769421 0.346896
1-30800000 1 30800000 0.616399 0.0637 0.676249 0.856496 0.44275
1-30820000 1 30820000 0.686419 0.0577 0.43386 0.696681 0.508422
1-30840000 1 30840000 0.578033 0.0822 1.91446 0.308415 0.913205
1-30860000 1 30860000 0.620963 0.0845 1.05929 0.643551 0.832221
1-30880000 1 30880000 0.715858 0.0624 0.618123 0.194992 0.493882
1-30900000 1 30900000 0.658802 0.0592 0.656331 0.200008 0.81267
1-30920000 1 30920000 0.615308 0.0809 0.729312 0.0432282 0.542299
1-30940000 1 30940000 0.727597 0.0639 0.511772 0.831014 0.588065
1-30960000 1 30960000 0.611313 0.0691 1.00824 0.319227 0.503558
1-30980000 1 30980000 0.78473 0.0577 0.218101 0.55354 0.45651
1-31000000 1 31000000 0.75163 0.0657 0.527374 0.733196 0.836026
1-31020000 1 31020000 0.658362 0.0533 0.648338 0.586498 0.337206
1-31040000 1 31040000 0.813885 0.0539 0.314496 0.503611 0.228818
1-31060000 1 31060000 0.741946 0.068 0.598903 0.476363 0.635498
1-31080000 1 31080000 0.862389 0.0346 0.246149 0.701363 0.268541
1-31100000 1 31100000 0.809959 0.0347 0.355227 0.511645 0.540792
1-31120000 1 31120000 0.776994 0.0645 0.375443 0.332777 0.386904
1-31140000 1 31140000 0.819183 0.0503 0.257183 0.898451 0.391218
1-31160000 1 31160000 0.799282 0.0447 0.361384 0.992346 0.830827
1-31180000 1 31180000 0.813709 0.0471 0.275599 0.942357 0.507025
1-31200000 1 31200000 0.869205 0.0396 0.144208 1.22857 0.579076
1-31220000 1 31220000 0.760832 0.0639 0.396255 0.663902 0.604096
1-31240000 1 31240000 0.876763 0.034 0.181512 0.968306 0.620185
1-31260000 1 31260000 0.945897 0.0401 -0.00574012 0.931302 0.412751
1-31280000 1 31280000 0.853707 0.0515 0.204326 0.964898 0.6559
1-31300000 1 31300000 0.742455 0.0762 0.648081 0.772699 0.449235
1-31320000 1 31320000 0.744204 0.0552 0.584124 0.677966 -0.0476516
1-31400000 1 31400000 0.477974 0.0669 0.665527 0.856193 0.265953
1-31480000 1 31480000 0.74322 0.0748 0.270402 -0.0123655 -0.32627
1-31500000 1 31500000 0.938559 0.0722 0.372383 0.305188 0.3577
1-31520000 1 31520000 0.565559 0.1151 1.2408 0.179655 0.433905
1-31540000 1 31540000 0.674031 0.1498 0.554715 -0.177256 -0.136601
1-31560000 1 31560000 0.559398 0.1085 1.23922 0.229559 0.549205
1-31580000 1 31580000 0.663644 0.0644 0.522963 -0.130549 0.0772254
1-31600000 1 31600000 0.42731 0.1363 1.49703 -0.0869753 0.8111
1-31620000 1 31620000 0.589306 0.0773 0.922637 -0.0265204 0.0941084
1-31640000 1 31640000 0.690096 0.1107 0.936248 0.600661 -0.197961
1-31660000 1 31660000 0.635394 0.0798 0.837399 0.20759 0.296683
1-31680000 1 31680000 0.626203 0.0926 0.732963 0.177356 -0.187451
1-31700000 1 31700000 0.90973 0.0359 0.489835 0.668056 0.110101
1-31720000 1 31720000 0.759212 0.0295 0.779401 1.0292 0.93093
1-31740000 1 31740000 1.05331 0.0111 0.193227 0.996579 -0.100642
1-31780000 1 31780000 0.986964 0.0212 -0.506549 1.62271 0.521032
1-31800000 1 31800000 1.02823 0.1034 -0.174084 -0.117256 -0.217605
1-31820000 1 31820000 0.74792 0.041 0.118345 1.16044 0.394214
1-31840000 1 31840000 0.569604 0.0741 0.783748 0.948538 0.600705
1-31860000 1 31860000 0.552681 0.0902 1.07395 0.769243 0.562556
1-31880000 1 31880000 0.583966 0.1116 0.865373 1.17237 0.567163
1-31900000 1 31900000 0.611533 0.1218 0.891052 1.04149 0.444253
1-31920000 1 31920000 0.485765 0.0946 1.09381 2.78082 0.984701
1-31940000 1 31940000 0.872789 0.0427 0.295195 0.260578 0.022962
1-31960000 1 31960000 0.698561 0.0934 0.995126 0.721226 0.107132
1-31980000 1 31980000 0.478129 0.0975 1.86312 -0.0312575 0.518493
1-32000000 1 32000000 0.368867 0.1167 1.63583 0.743246 0.83155
1-32020000 1 32020000 0.495954 0.0867 1.04843 0.113094 0.61573
1-32040000 1 32040000 0.727479 0.1025 0.623966 0.0697884 0.149084
1-32060000 1 32060000 0.472535 0.134 1.1515 0.370662 0.711481
1-32080000 1 32080000 0.643072 0.0875 1.4972 -0.0569056 0.120283
1-32100000 1 32100000 0.712095 0.0611 0.490789 0.543819 0.443491
1-32120000 1 32120000 0.706177 0.0696 0.591694 0.67192 0.617621
1-32140000 1 32140000 0.669871 0.0594 0.651103 0.424559 0.483031
1-32160000 1 32160000 1.07902 0.0413 -0.186166 -0.38652 -0.522148
1-32180000 1 32180000 0.585117 0.0956 0.959318 0.326219 0.548965
1-32200000 1 32200000 0.587302 0.1065 0.46883 -0.101084 -0.168071
1-32220000 1 32220000 0.551456 0.1087 0.722702 -0.321668 0.0736455
1-32240000 1 32240000 0.685904 0.0699 0.497709 0.392178 0.522287
1-32260000 1 32260000 0.515886 0.1044 1.06187 0.132969 0.630815
1-32280000 1 32280000 0.705447 0.0747 0.562439 1.5689 0.566073
1-32300000 1 32300000 0.644322 0.0972 1.09827 0.0966938 -0.151042
1-32320000 1 32320000 0.679451 0.077 0.478372 0.864945 0.32527
1-32340000 1 32340000 0.636549 0.0853 0.629878 0.517735 0.53991
1-32360000 1 32360000 0.603437 0.0834 0.75427 0.522443 0.381269
1-32380000 1 32380000 0.802637 0.0563 0.530143 0.50902 0.224299
1-32420000 1 32420000 0.694362 0.123 0.619259 -0.0511511 0.384995
1-32440000 1 32440000 0.67976 0.1025 0.545064 0.299389 0.538137
1-32460000 1 32460000 0.756942 0.0817 0.477257 0.410397 0.58407
1-32480000 1 32480000 0.752714 0.0647 0.603943 0.458504 0.566271
1-32500000 1 32500000 0.87438 0.0612 0.823112 0.452299 0.370666
1-32520000 1 32520000 0.757784 0.0532 0.440046 1.15311 0.77611
1-32540000 1 32540000 0.686262 0.1037 0.665599 0.933994 0.777528
1-32560000 1 32560000 0.74377 0.0796 0.602925 1.14425 1.08323
1-32580000 1 32580000 0.952624 0.0732 0.0144037 0.696161 0.449135
1-32600000 1 32600000 0.83339 0.065 0.337702 1.31953 0.715709
1-32620000 1 32620000 0.846127 0.1051 0.164095 1.187 0.702681
1-32640000 1 32640000 0.718854 0.0732 0.681655 0.584419 0.808619
1-32660000 1 32660000 0.715477 0.0827 0.517529 1.20853 0.671931
1-32680000 1 32680000 0.734237 0.0624 0.743136 1.15612 0.743171
1-32700000 1 32700000 0.654135 0.1097 0.78425 0.471378 0.269757
1-32720000 1 32720000 0.687296 0.0817 0.601711 0.820139 0.649111
1-32740000 1 32740000 0.715465 0.0574 0.507269 0.865224 0.157937
1-32760000 1 32760000 0.777011 0.0716 0.418927 1.09491 0.782313
1-32780000 1 32780000 0.79041 0.1111 0.52373 0.512175 0.436476
1-32800000 1 32800000 0.656562 0.078 0.799617 0.477037 0.426904
1-32820000 1 32820000 0.620114 0.0882 0.67534 0.905572 0.585078
1-32840000 1 32840000 0.570451 0.0877 1.15219 -0.337356 0.314937
1-32880000 1 32880000 0.789081 0.0432 0.563657 1.1145 0.622802
1-32900000 1 32900000 0.818533 0.085 0.290675 1.50231 0.955792
1-32920000 1 32920000 0.774638 0.0619 0.371748 0.811324 0.568532
1-32940000 1 32940000 0.67338 0.1101 0.676993 0.974826 0.556787
1-32960000 1 32960000 0.409923 0.1284 2.42702 -0.540957 0.5109
1-32980000 1 32980000 0.436661 0.1441 3.1092 -0.573255 0.639739
1-33000000 1 33000000 0.478564 0.1273 2.56597 -0.288481 0.49033
1-33020000 1 33020000 0.558567 0.1142 1.47754 0.399187 0.761302
1-33040000 1 33040000 0.63498 0.0749 0.828329 0.976251 0.884661
1-33060000 1 33060000 0.453586 0.1089 2.47867 -0.39575 0.250007
1-33080000 1 33080000 0.595506 0.0958 1.7466 -0.127238 0.430698
1-33100000 1 33100000 0.672739 0.0753 0.80599 1.10748 0.554426
1-33120000 1 33120000 0.674322 0.087 0.598585 0.79957 0.840678
1-33160000 1 33160000 0.893963 0.0733 0.0861959 0.989215 0.22578
1-33180000 1 33180000 0.736305 0.0599 0.477739 0.283209 0.491026
1-33200000 1 33200000 0.790323 0.0604 0.349765 1.20358 0.616514
1-33220000 1 33220000 0.728268 0.0769 0.487248 0.738026 0.814827
1-33240000 1 33240000 0.726923 0.0625 0.572505 0.728906 0.593738
1-33260000 1 33260000 0.743791 0.0723 0.5123 0.905465 0.695588
1-33280000 1 33280000 0.866152 0.0443 0.245856 0.828156 0.68534
1-33300000 1 33300000 0.677192 0.0591 0.695713 0.449846 0.572872
1-33320000 1 33320000 0.805226 0.0469 0.415049 0.619619 0.623007
1-33340000 1 33340000 0.764515 0.0566 0.484548 0.56284 0.549931
1-33360000 1 33360000 0.699246 0.0844 0.620374 0.53331 0.57555
1-33380000 1 33380000 0.74412 0.075 0.436682 1.0162 0.957366
1-33400000 1 33400000 0.576774 0.1205 1.36362 -0.314737 0.188315
1-33420000 1 33420000 0.629581 0.0715 1.00732 0.233766 0.692784
1-33440000 1 33440000 0.652275 0.0727 0.650596 0.0288088 0.53811
1-33460000 1 33460000 0.711831 0.0821 0.607604 0.511343 0.796982
1-33480000 1 33480000 0.750821 0.0608 0.765567 0.171648 0.407226
1-33500000 1 33500000 0.764798 0.0924 0.51095 1.1591 0.778083
1-33520000 1 33520000 0.786316 0.0727 0.374057 0.401885 0.84501
1-33540000 1 33540000 0.822618 0.0964 0.306909 0.162378 0.178901
1-33560000 1 33560000 0.765409 0.0476 0.361837 0.532621 0.790237
1-33580000 1 33580000 0.893448 0.0708 0.252605 0.784938 0.568938
1-33600000 1 33600000 0.601131 0.1002 0.931137 0.291572 0.318313
1-33620000 1 33620000 0.767836 0.0761 0.495363 0.415099 0.0883631
1-33640000 1 33640000 0.755128 0.0868 0.799088 -0.208164 -0.152558
1-33660000 1 33660000 0.768232 0.0858 0.469704 0.0654666 0.293364
1-33680000 1 33680000 0.864502 0.053 0.299219 0.679869 0.286189
1-33700000 1 33700000 0.857458 0.0425 0.258902 1.21507 1.00389
1-33720000 1 33720000 0.876652 0.0529 0.25462 0.381984 0.0753242
1-33740000 1 33740000 0.870317 0.0275 0.310398 0.683681 0.419286
1-33760000 1 33760000 0.866323 0.0538 0.107691 0.683004 -0.013015
1-33780000 1 33780000 0.976482 0.0237 -0.181703 0.0481926 -0.482059
1-33800000 1 33800000 0.99336 0.0254 -0.0726187 0.322672 -0.0715289
1-33820000 1 33820000 0.784981 0.0562 0.359181 0.654144 0.220839
1-33840000 1 33840000 0.702861 0.0513 0.606497 0.391572 0.750828
1-33860000 1 33860000 0.673192 0.0753 0.406486 0.0129354 0.691111
1-33880000 1 33880000 0.667591 0.0781 0.755394 -0.287796 0.245845
1-33900000 1 33900000 0.839068 0.0483 0.334905 0.158311 0.31965
1-33920000 1 33920000 0.839231 0.0437 0.22347 0.887091 0.50169
1-33940000 1 33940000 0.876443 0.039 0.0722355 0.144879 -0.197551
1-33960000 1 33960000 0.788546 0.0616 0.0313803 0.1735 -0.586778
1-33980000 1 33980000 0.815222 0.0483 0.335216 0.173499 -0.135879
1-34000000 1 34000000 0.880827 0.0651 0.229962 0.463177 0.241612
1-34020000 1 34020000 0.73057 0.063 0.406539 0.503786 0.319287
1-34040000 1 34040000 0.752355 0.044 0.831037 -0.738319 -0.594193
1-34060000 1 34060000 0.702278 0.0761 0.442329 0.487249 0.707696
1-34080000 1 34080000 0.660781 0.0787 0.604559 0.537054 0.826364
1-34100000 1 34100000 0.837146 0.0638 0.261079 0.201736 0.115701
1-34120000 1 34120000 0.767628 0.0844 0.431566 0.0100902 0.434369
1-34140000 1 34140000 0.787332 0.0975 0.433445 -0.00729962 0.290501
1-34160000 1 34160000 0.67717 0.123 0.667589 1.25557 0.907185
1-34180000 1 34180000 0.60221 0.1585 0.631905 0.897651 0.518033
1-34200000 1 34200000 0.848123 0.0971 0.436738 1.17965 0.793474
1-34220000 1 34220000 0.631898 0.124 1.12587 0.510615 1.04626
1-34240000 1 34240000 0.926006 0.0539 0.278766 0.154206 -0.301162
1-34260000 1 34260000 0.771911 0.0528 0.413122 -0.143185 0.363423
1-34280000 1 34280000 0.70527 0.0743 0.520248 0.676786 0.513879
1-34300000 1 34300000 0.812375 0.0446 0.390482 0.781779 0.760009
1-34320000 1 34320000 0.85813 0.0627 0.310331 0.825462 0.554503
1-34340000 1 34340000 0.80437 0.0678 0.418455 0.599064 0.596034
1-34360000 1 34360000 0.801245 0.0601 0.401108 0.352638 -0.16001
1-34380000 1 34380000 0.867751 0.0297 0.40407 0.769496 0.770379
1-34400000 1 34400000 0.80057 0.053 0.215456 1.0241 0.391644
1-34420000 1 34420000 0.789113 0.0606 0.406091 0.629404 0.697409
1-34440000 1 34440000 0.651745 0.0927 0.848884 -0.10842 0.359077
1-34460000 1 34460000 0.741062 0.0766 0.529684 0.509829 0.612057
1-34480000 1 34480000 0.834049 0.0429 0.416698 0.716428 0.372772
1-34500000 1 34500000 0.756882 0.0676 0.587705 1.68209 0.893671
1-34520000 1 34520000 0.790295 0.072 0.355409 0.973423 0.736573
1-34540000 1 34540000 0.897121 0.0532 0.245507 1.13162 0.545824
1-34560000 1 34560000 0.651163 0.1177 0.878367 1.93123 0.849215
1-34580000 1 34580000 0.777593 0.0552 0.374833 1.12851 0.436759
1-34600000 1 34600000 0.776417 0.0635 0.507365 0.670928 0.388661
1-34620000 1 34620000 0.731505 0.0842 0.779204 0.378871 0.324105
1-34640000 1 34640000 0.869146 0.0781 0.344787 0.865204 0.602621
1-34660000 1 34660000 0.929744 0.0937 0.1123 1.13985 0.565479
1-34680000 1 34680000 0.840273 0.0563 0.249528 0.861315 0.287793
1-34700000 1 34700000 0.728912 0.06 0.414617 0.939199 0.69672
1-34720000 1 34720000 0.729664 0.0732 0.694609 0.324516 0.60561
1-34740000 1 34740000 0.662851 0.0729 0.792505 0.152607 0.371555
1-34760000 1 34760000 0.673673 0.0584 0.873546 0.153922 0.610987
1-34780000 1 34780000 0.528611 0.0884 1.41977 -0.111785 0.82173
1-34800000 1 34800000 0.507571 0.1096 1.49102 -0.110634 0.527383
1-34820000 1 34820000 0.908309 0.0505 0.0774923 0.437454 -0.019515
1-34840000 1 34840000 0.790026 0.036 0.489436 0.774135 0.64873
1-34860000 1 34860000 0.712729 0.0531 0.532631 0.384385 0.621362
1-34880000 1 34880000 0.830523 0.053 0.458357 -0.108592 -0.0116146
1-34900000 1 34900000 0.602657 0.1121 0.68453 -0.164399 0.38073
1-34920000 1 34920000 0.566984 0.1056 1.0141 -0.383903 0.140889
1-34960000 1 34960000 0.420564 0.1354 2.47907 -1.14305 0.496627
1-34980000 1 34980000 0.55541 0.1169 2.57718 -0.276361 0.745668
1-35000000 1 35000000 0.577316 0.0973 2.73477 -0.324959 0.76712
1-35020000 1 35020000 0.629974 0.0811 1.84058 -0.415914 0.241601
1-35040000 1 35040000 0.484912 0.1048 2.1688 -0.525371 0.499831
1-35060000 1 35060000 0.497877 0.1171 2.34528 -0.519655 0.634314
1-35080000 1 35080000 0.560083 0.1264 1.57937 -0.509552 0.447094
1-35100000 1 35100000 0.651515 0.0958 1.1472 -0.339075 0.140647
1-35120000 1 35120000 0.457286 0.1498 2.18313 -0.52687 0.33995
1-35140000 1 35140000 0.781526 0.0764 0.802016 0.0214975 0.271419
1-35160000 1 35160000 0.530339 0.1005 1.61827 -0.302705 0.653027
1-35180000 1 35180000 0.864297 0.0668 0.356728 -0.0759587 -0.0656568
1-35200000 1 35200000 1.04144 0.0586 0.389989 0.635815 0.464932
1-35220000 1 35220000 0.556624 0.0734 1.37471 -0.279504 -0.295868
1-35240000 1 35240000 0.415454 0.1102 2.65234 0.100057 0.466123
1-35260000 1 35260000 0.316382 0.1772 2.03243 -0.021656 0.493122
1-35280000 1 35280000 0.467019 0.1589 2.45651 0.395102 0.14759
1-35300000 1 35300000 0.447827 0.1151 2.76652 0.155832 0.656821
1-35320000 1 35320000 0.627671 0.0807 2.32684 0.060723 0.350534
1-35340000 1 35340000 0.43961 0.1386 2.30107 -0.378591 0.664772
1-35360000 1 35360000 0.508108 0.106 1.46153 0.214272 0.759185
1-35380000 1 35380000 0.670509 0.0762 0.801376 -0.0628339 0.173299
1-35400000 1 35400000 0.694957 0.0605 0.755238 0.119775 0.62609
1-35420000 1 35420000 0.679869 0.088 0.895886 -0.192202 0.421877
1-35440000 1 35440000 0.667732 0.0681 0.782053 0.113722 0.455366
1-35460000 1 35460000 0.694927 0.0874 0.704226 0.312218 0.627174
1-35480000 1 35480000 0.751641 0.0641 0.532651 0.614924 0.457093
1-35500000 1 35500000 0.693421 0.0735 0.692631 0.820474 0.46265
1-35520000 1 35520000 0.605254 0.091 1.10674 -0.0162085 0.498551
1-35540000 1 35540000 0.525545 0.1256 1.30693 -0.0699102 0.79706
1-35560000 1 35560000 0.697836 0.0803 0.923285 0.352827 0.383882
1-35580000 1 35580000 0.853725 0.1025 0.196794 -0.253817 -0.767548
1-35600000 1 35600000 0.482874 0.0997 1.6476 -0.748057 0.22999
1-35620000 1 35620000 0.671985 0.1034 1.17775 0.105759 0.310436
1-35640000 1 35640000 0.707317 0.078 0.898243 0.797378 0.535024
1-35660000 1 35660000 0.828571 0.0725 0.537768 -0.190795 -0.267333
1-35680000 1 35680000 0.74732 0.0721 0.640972 0.289904 0.470284
1-35700000 1 35700000 0.815716 0.0684 0.332653 0.3771 0.160607
1-35720000 1 35720000 0.798584 0.0437 0.475359 0.913553 0.213955
1-35740000 1 35740000 0.810066 0.0689 0.276977 0.92895 0.466793
1-35760000 1 35760000 0.880884 0.058 0.248467 1.05374 0.479103
1-35780000 1 35780000 0.930202 0.0411 0.0392321 0.383538 -0.306407
1-35800000 1 35800000 0.979129 0.0441 0.0941364 0.932784 0.319939
1-35820000 1 35820000 0.792969 0.0421 0.165105 0.459073 -0.0520182
1-35840000 1 35840000 0.903698 0.0506 0.0828695 0.954013 0.595818
1-35860000 1 35860000 0.762995 0.0417 0.375715 0.74424 0.311088
1-35880000 1 35880000 0.778761 0.0573 0.623841 0.993686 1.08178
1-35900000 1 35900000 0.745751 0.0516 0.258412 0.955034 0.0993672
1-35920000 1 35920000 0.732212 0.0818 0.474606 0.623365 0.79377
1-35940000 1 35940000 0.621147 0.0934 0.726188 0.39313 0.837492
1-35960000 1 35960000 0.61481 0.0902 0.959755 -0.00772858 0.93976
1-35980000 1 35980000 0.54033 0.0972 1.54078 -0.588762 0.630108
1-36000000 1 36000000 0.565617 0.1106 1.41823 -0.740793 0.37351
1-36020000 1 36020000 0.529048 0.1076 1.48292 -0.845176 0.416558
1-36040000 1 36040000 0.517764 0.1058 0.906841 -1.15897 -0.131675
1-36060000 1 36060000 0.628167 0.1167 0.909303 0.282775 0.578683
1-36080000 1 36080000 0.729617 0.0677 0.383764 0.508345 0.234537
1-36100000 1 36100000 0.798485 0.0539 0.352563 1.06319 0.665094
1-36120000 1 36120000 0.786907 0.0614 0.316629 0.989846 0.676176
1-36140000 1 36140000 0.793298 0.0483 0.342378 0.825814 0.429584
1-36160000 1 36160000 0.950218 0.0513 0.201604 1.43625 0.273918
1-36180000 1 36180000 0.676772 0.0881 0.561326 0.480728 0.170502
1-36200000 1 36200000 0.824006 0.0507 0.303314 0.58509 0.376549
1-36220000 1 36220000 0.907323 0.0539 0.105299 0.302218 0.0614327
1-36240000 1 36240000 0.947183 0.0548 0.0792009 1.01904 0.0818291
1-36260000 1 36260000 0.902196 0.0754 0.0436432 0.506569 0.185706
1-36280000 1 36280000 0.71469 0.073 0.534986 0.484784 0.458493
1-36300000 1 36300000 0.760424 0.0547 0.376604 1.38784 0.403754
1-36320000 1 36320000 0.84973 0.0567 0.249202 1.54896 0.509241
1-36340000 1 36340000 0.833876 0.0457 0.341708 1.19375 0.616865
1-36360000 1 36360000 0.841304 0.0526 0.207236 1.03131 0.325181
1-36380000 1 36380000 0.861004 0.0561 0.308189 1.21149 0.475699
1-36400000 1 36400000 0.816546 0.0359 0.382116 1.27821 0.840077
1-36420000 1 36420000 0.880165 0.0541 0.248268 1.36853 0.599807
1-36440000 1 36440000 0.795757 0.0531 0.323566 0.612839 0.282605
1-36460000 1 36460000 0.977169 0.0354 0.0826934 0.492838 0.394937
1-36480000 1 36480000 0.752907 0.0721 0.456147 0.774791 0.702689
1-36500000 1 36500000 0.830769 0.0715 0.339973 0.80777 0.453646
1-36520000 1 36520000 0.757192 0.0606 0.411987 1.20339 0.612866
1-36540000 1 36540000 0.667222 0.0656 0.667494 0.681121 0.441755
1-36560000 1 36560000 0.738974 0.0751 0.620878 0.573103 0.802359
1-36580000 1 36580000 0.68114 0.0675 0.591516 0.38279 0.526897
1-36600000 1 36600000 0.782517 0.0607 0.413372 0.227569 0.420672
1-36620000 1 36620000 0.821192 0.05 0.293271 0.184823 0.284981
1-36640000 1 36640000 0.869422 0.0647 0.316964 0.400452 0.285632
1-36660000 1 36660000 0.631635 0.1172 0.650964 0.0413077 0.240579
1-36680000 1 36680000 0.698431 0.0784 0.551593 0.0564317 0.0129757
1-36700000 1 36700000 0.648786 0.0492 0.649843 -0.708128 -0.197096
1-36720000 1 36720000 0.606954 0.1012 1.10578 -0.210278 0.467906
1-36740000 1 36740000 0.651179 0.0767 0.940765 -0.0917462 0.504166
1-36760000 1 36760000 0.565612 0.1181 0.984128 0.0207402 0.494541
1-36780000 1 36780000 0.629866 0.0973 1.09022 0.0584863 0.42605
1-36800000 1 36800000 0.599877 0.1033 1.15061 0.3943 1.014
1-36820000 1 36820000 0.553053 0.117 1.12243 -0.34525 0.663493
1-36840000 1 36840000 0.59543 0.0949 1.38684 -0.255183 0.636035
1-36860000 1 36860000 0.663885 0.0702 0.815149 -0.2429 0.492411
1-36880000 1 36880000 0.561321 0.0892 1.14893 -0.287658 0.494791
1-36900000 1 36900000 0.579019 0.1052 1.59386 -0.514798 0.459767
1-36920000 1 36920000 0.590476 0.0858 1.15581 0.269557 0.572129
1-36940000 1 36940000 0.948989 0.0486 0.247329 -0.183829 -0.249535
1-36960000 1 36960000 0.893137 0.0531 0.315002 -0.29104 -0.373872
1-36980000 1 36980000 0.556073 0.0702 0.908636 -0.365719 0.283913
1-37000000 1 37000000 0.587282 0.0896 0.85044 -0.251201 -0.0363058
1-37020000 1 37020000 0.508285 0.1099 0.911474 -0.562103 0.0365185
1-37040000 1 37040000 0.61157 0.0482 0.671108 0.00334929 -0.0727667
1-37060000 1 37060000 0.846777 0.0682 0.334074 0.818767 1.01211
1-37080000 1 37080000 0.693355 0.0773 0.727555 -0.0468536 -0.0635703
1-37100000 1 37100000 0.554213 0.0921 0.952929 0.15484 0.156325
1-37120000 1 37120000 0.627113 0.0984 0.742186 0.310242 0.273813
1-37140000 1 37140000 0.598361 0.0722 0.638335 -0.204454 0.0826159
1-37160000 1 37160000 0.499608 0.0382 0.961437 -0.808468 -0.29568
1-37180000 1 37180000 0.70948 0.0809 0.53838 0.78932 0.600579
1-37200000 1 37200000 0.800784 0.0753 0.460954 1.31024 0.721744
1-37220000 1 37220000 0.890075 0.0924 0.307651 0.961888 0.322579
1-37240000 1 37240000 0.97007 0.0573 0.094006 0.286119 0.29596
1-37260000 1 37260000 0.932161 0.0367 0.156239 0.775351 0.0289497
1-37280000 1 37280000 0.933762 0.0702 0.254107 0.779375 0.58071
1-37300000 1 37300000 1.0115 0.0377 -0.25146 0.647772 0.10862
1-37320000 1 37320000 0.839304 0.0603 0.276189 1.14976 0.571659
1-37340000 1 37340000 0.806593 0.0415 0.224393 0.927061 0.607424
1-37360000 1 37360000 0.86217 0.0875 0.365953 0.362176 -0.132691
1-37380000 1 37380000 0.822008 0.048 0.250751 0.381407 0.428541
1-37400000 1 37400000 0.880995 0.0316 0.452758 -0.156853 -0.317117
1-37420000 1 37420000 0.750654 0.0547 0.526444 0.90829 0.79767
1-37440000 1 37440000 0.781038 0.0638 0.389463 0.645625 0.187245
1-37460000 1 37460000 0.774436 0.0491 0.303426 0.612712 0.396907
1-37500000 1 37500000 0.803482 0.0615 0.2623 0.819109 0.471055
1-37560000 1 37560000 0.619232 0.1555 0.391146 0.570781 0.289167
1-37600000 1 37600000 0.746866 0.1402 0.465124 0.637017 -0.225133
1-37620000 1 37620000 1.12506 -0.0005 0.225337 0.433705 -0.596356
1-37640000 1 37640000 0.880206 0.047 0.758192 0.0120243 0.10544
1-37660000 1 37660000 0.824646 0.0515 0.254637 1.79971 0.777625
1-37680000 1 37680000 0.767887 0.0956 0.441929 1.17959 0.682267
1-37700000 1 37700000 0.69228 0.0858 0.527944 1.05389 0.18668
1-37720000 1 37720000 0.773109 0.0646 0.393757 1.49753 0.794737
1-37740000 1 37740000 0.841757 0.0639 0.476424 0.774835 0.233372
2-100000 2 100000 1.06947 0.0015 0.692398 0.293258 -0.150474
2-140000 2 140000 1.11693 0.0135 -0.158895 -0.452706 -1.28909
2-160000 2 160000 1.06982 0.0411 -0.267154 -0.0966766 -0.771333
2-180000 2 180000 0.726131 0.0502 0.429476 1.27873 0.197034
2-200000 2 200000 0.913395 0.0464 0.163415 1.43691 0.225437
2-220000 2 220000 0.910256 0.0417 0.244558 0.686909 0.0803275
2-240000 2 240000 0.81129 0.0649 0.31686 0.444107 -0.0245077
2-260000 2 260000 0.780148 0.0721 0.169109 0.732508 -0.342911
2-280000 2 280000 0.959615 0.0273 -0.0125223 -0.0553796 -0.653637
2-300000 2 300000 0.738044 0.0486 0.331009 0.826323 0.231767
2-320000 2 320000 0.747999 0.0877 0.423642 1.14284 0.416861
2-340000 2 340000 0.715973 0.063 0.443848 0.791111 0.895441
2-360000 2 360000 0.865197 0.0728 0.262501 1.5137 0.489109
2-380000 2 380000 0.950623 0.0372 -0.379587 -0.0775184 -0.38652
2-400000 2 400000 0.80169 0.0982 0.359507 -0.298784 0.547032
2-420000 2 420000 0.634189 0.0411 0.720187 0.301676 0.254178
2-440000 2 440000 0.755704 0.0539 0.0440195 -0.00417316 -0.069716
2-460000 2 460000 1.00095 0.054 0.0122734 -0.0750999 -0.160423
2-480000 2 480000 0.74027 0.0612 0.383956 0.46725 0.145863
2-500000 2 500000 0.899655 0.0805 0.222302 -0.0699803 -0.100002
2-520000 2 520000 0.882374 0.072 0.185803 0.717608 0.474697
2-540000 2 540000 0.844961 0.0286 0.231812 0.731589 0.535531
2-560000 2 560000 0.815459 0.0048 0.138209 0.601386 -0.26886
2-580000 2 580000 0.967157 0.0154 -0.154535 0.273531 0.12045
2-600000 2 600000 0.876186 0.0357 0.0442313 -0.0387146 -0.296418
2-620000 2 620000 0.77885 0.0574 0.113065 0.530854 0.27954
2-640000 2 640000 0.839479 0.0592 0.220166 1.16919 0.811866
2-660000 2 660000 0.766631 0.0785 0.348857 0.70244 0.410144
2-680000 2 680000 0.805456 0.0739 0.26275 0.919469 0.264336
2-700000 2 700000 0.775754 0.0661 0.43407 1.17948 0.808235
2-720000 2 720000 0.550496 0.1206 1.51474 0.321497 0.920707
2-740000 2 740000 0.669649 0.0905 0.814031 0.046448 0.230241
2-760000 2 760000 0.577151 0.0807 0.959533 0.257199 0.181792
2-780000 2 780000 0.560356 0.1244 1.28305 0.0725174 0.564606
2-800000 2 800000 0.618065 0.1107 0.93697 0.106428 0.515288
2-820000 2 820000 0.558933 0.1143 0.960966 0.0940062 0.616377
2-840000 2 840000 0.511893 0.1092 1.35315 0.236297 0.800521
2-860000 2 860000 0.611854 0.0688 0.524937 -0.507655 -0.491462
2-880000 2 880000 0.640049 0.1018 0.738943 0.209599 0.245464
2-900000 2 900000 0.596443 0.1289 1.02338 0.124242 0.199951
2-920000 2 920000 0.512274 0.1523 1.07729 0.142916 0.381507
2-940000 2 940000 0.566088 0.0953 1.23302 0.177494 0.543592
2-960000 2 960000 0.768638 0.0545 1.0522 1.44739 0.602224
2-980000 2 980000 0.909976 0.0368 0.146627 0.204515 0.134747
2-1000000 2 1000000 0.651434 0.1013 0.47811 -0.277633 -0.297481
2-1020000 2 1020000 0.628497 0.0778 0.161604 -0.494069 -0.520261
2-1040000 2 1040000 0.573512 0.0886 0.584456 -0.046225 0.0950328
2-1060000 2 1060000 0.910965 0.0557 0.465605 0.386796 -0.134751
2-1080000 2 1080000 0.63779 0.1006 0.784873 0.271695 0.324209
2-1100000 2 1100000 0.569068 0.0921 1.01645 -0.0567771 0.559586
2-1120000 2 1120000 0.75 0.0796 0.870993 -0.643242 -0.368275
2-1140000 2 1140000 0.589811 0.0923 0.904491 -0.591751 0.0667982
2-1160000 2 1160000 0.712839 0.0976 0.355964 -0.708166 -0.190316
2-1180000 2 1180000 0.626114 0.0558 0.630898 0.194806 0.101763
2-1200000 2 1200000 0.679874 0.0937 0.454648 0.020901 0.377366
2-1220000 2 1220000 0.89917 0.0332 -0.260449 0.205228 -0.051518
2-1240000 2 1240000 0.607732 0.1168 0.382941 -0.74875 -0.409792
2-1260000 2 1260000 0.914237 0.1052 0.307584 -0.889179 -0.971879
2-1280000 2 1280000 0.808661 0.0579 0.156395 -0.272247 -0.534434
2-1300000 2 1300000 0.582474 0.1021 0.84683 -0.303255 0.323786
2-1320000 2 1320000 0.584391 0.1095 1.0441 -0.31474 0.737319
2-1340000 2 1340000 0.679053 0.068 0.874455 0.390881 0.704952
2-1360000 2 1360000 0.973029 0.0298 0.118869 0.184817 -0.087562
2-1380000 2 1380000 0.798175 0.0732 0.310914 0.514029 0.335503
2-1400000 2 1400000 0.967018 0.0419 0.103811 -0.140203 -0.308535
2-1420000 2 1420000 0.746704 0.083 0.507034 0.222779 0.650244
2-1440000 2 1440000 1.06145 0.0759 0.294078 0.33099 0.276006
2-1460000 2 1460000 0.625329 0.0625 0.683502 -0.575722 -0.137968
2-1480000 2 1480000 0.725124 0.0729 0.978256 0.54971 0.393899
2-1500000 2 1500000 0.911249 0.0615 0.793579 1.09873 0.194469
2-1520000 2 1520000 0.92978 0.042 0.582019 0.453484 0.123477
2-1540000 2 1540000 0.711481 0.0793 0.594439 0.489702 0.527856
2-1560000 2 1560000 0.830997 0.0938 0.50379 0.273804 0.118637
2-1580000 2 1580000 1.2044 0.0828 -0.05277 1.1293 -0.395381
2-1660000 2 1660000 0.862853 0.0693 0.928515 1.99038 0.308264
2-1680000 2 1680000 0.924003 0.0373 0.354502 0.556533 -0.204785
2-1720000 2 1720000 1.62223 0.0421 -0.292277 1.27077 -0.369314
2-1740000 2 1740000 0.902687 0.0388 -0.202045 0.188138 0.280334
2-1760000 2 1760000 0.754709 0.0593 0.224196 -0.337081 -0.331504
2-1780000 2 1780000 0.545561 0.1439 1.04051 1.37378 1.1456
2-1840000 2 1840000 0.862949 0.1009 0.255076 -0.0115558 -0.437311
2-1860000 2 1860000 0.630611 0.0978 0.66216 -0.186008 0.36676
2-1880000 2 1880000 0.856277 0.0652 0.545705 0.798015 0.181638
2-1900000 2 1900000 0.646082 0.0676 0.59497 0.0457557 0.495668
2-1920000 2 1920000 1.09471 0.0446 0.495164 0.673767 -0.374638
2-1940000 2 1940000 0.989407 0.0342 0.0175307 0.332136 0.269278
2-2060000 2 2060000 0.916398 0.0468 0.597648 1.17476 0.23976
2-2080000 2 2080000 1.03418 0.0305 0.140058 0.448033 -0.237832
2-2100000 2 2100000 1.0731 0.0455 0.728533 1.5014 0.253922
2-2120000 2 2120000 0.904588 0.0421 0.836947 1.0842 0.10187
2-2160000 2 2160000 0.904181 0.0641 1.12568 1.17518 0.237212
2-2180000 2 2180000 0.767684 0.0959 0.874864 0.798992 0.445615
2-2200000 2 2200000 0.567812 0.1088 0.931914 0.0105206 0.175649
2-2220000 2 2220000 0.480507 0.1179 1.31144 -0.297733 0.561029
2-2240000 2 2240000 0.465644 0.1126 1.33036 -0.1787 0.603728
2-2260000 2 2260000 0.416494 0.1406 2.13505 -0.205613 0.406298
2-2280000 2 2280000 0.553777 0.1076 1.45861 0.129427 0.791469
2-2300000 2 2300000 0.292967 0.1771 1.49558 -1.83035 -0.286048
2-2320000 2 2320000 0.539939 0.1523 1.30521 -0.98731 -0.440659
2-2340000 2 2340000 0.496822 0.1265 1.42816 -0.565256 0.0286277
2-2360000 2 2360000 0.511549 0.1291 1.98004 -0.558059 0.495152
2-2380000 2 2380000 0.424419 0.1504 2.08454 -0.997464 0.423314
2-2400000 2 2400000 0.375211 0.1481 2.28597 -1.01278 0.567368
2-2420000 2 2420000 0.413483 0.1643 1.78794 -0.663598 0.583774
2-2440000 2 2440000 0.398366 0.1517 2.64183 -0.587168 0.514905
2-2460000 2 2460000 0.403596 0.1709 2.25376 -0.41422 0.461271
2-2480000 2 2480000 0.393805 0.1384 1.7672 -0.435576 0.313226
2-2500000 2 2500000 0.531641 0.1267 1.35757 -0.603546 0.0650582
2-2520000 2 2520000 0.49797 0.0713 1.12344 0.0276914 0.269243
2-2540000 2 2540000 0.935854 0.0504 0.36939 -0.214109 -0.234395
2-2560000 2 2560000 0.649157 0.1479 0.575025 0.0673971 0.0881284
2-2580000 2 2580000 0.902882 0.0923 -0.0712649 0.18004 -0.185016
2-2620000 2 2620000 0.723881 0.082 0.573527 -0.956142 -0.602291
2-2640000 2 2640000 0.856584 0.0414 0.615257 0.796016 0.581732
2-2660000 2 2660000 0.709484 0.0424 0.35488 -0.184406 0.231459
2-2680000 2 2680000 0.90746 0.0798 0.160788 -0.0428081 -0.454147
2-2700000 2 2700000 0.829683 0.0702 0.47765 0.695073 0.425163
2-2720000 2 2720000 0.619465 0.1458 1.08763 -0.529441 0.290137
2-2740000 2 2740000 0.517382 0.1247 1.11892 -0.199015 -0.230962
2-2760000 2 2760000 1.00623 0.0484 0.782432 1.1992 0.238058
2-2780000 2 2780000 0.34728 0.184 1.87965 -1.1005 0.284008
2-2800000 2 2800000 0.637458 0.0881 1.26579 -0.304016 0.338099
2-2820000 2 2820000 0.516176 0.1128 2.30868 -0.873137 0.31819
2-2840000 2 2840000 0.629106 0.1014 1.61915 -0.743837 0.0255333
2-2860000 2 2860000 0.78032 0.0584 1.29331 0.355931 0.236852
2-2880000 2 2880000 0.68 0.0854 1.24642 0.292765 0.397205
2-2900000 2 2900000 0.71878 0.0747 0.840114 -0.834758 -0.850769
2-2920000 2 2920000 0.675753 0.0728 0.68343 0.327125 0.292766
2-2940000 2 2940000 0.758609 0.0436 0.545523 0.725509 0.665406
2-2960000 2 2960000 0.769231 0.0556 0.47013 0.57572 0.385826
2-2980000 2 2980000 0.631834 0.0826 0.885348 0.730152 0.624114
2-3000000 2 3000000 0.559898 0.1053 0.81145 1.46117 0.708118
2-3020000 2 3020000 0.656651 0.098 0.646677 1.12058 1.11772
2-3040000 2 3040000 0.607317 0.0887 0.791703 1.09088 0.313522
2-3060000 2 3060000 0.634405 0.0818 0.782037 1.26579 0.657241
2-3080000 2 3080000 0.526924 0.0897 0.98958 0.399319 0.390618
2-3100000 2 3100000 0.626522 0.0641 0.637449 0.435727 0.653376
2-3120000 2 3120000 0.777147 0.0465 0.61242 0.810925 0.177022
2-3140000 2 3140000 0.642105 0.0645 0.734098 0.402143 0.0563594
2-3160000 2 3160000 0.507841 0.087 1.20047 0.427387 0.673051
2-3180000 2 3180000 0.575918 0.0843 0.98302 0.653013 0.780092
2-3200000 2 3200000 0.694723 0.0762 0.680046 1.432 0.688525
2-3220000 2 3220000 0.692001 0.0771 0.796019 0.738515 0.636243
2-3240000 2 3240000 0.644866 0.0714 0.951126 0.529342 0.690286
2-3260000 2 3260000 0.686764 0.0871 0.618187 0.733859 0.346692
2-3280000 2 3280000 0.680968 0.0646 0.718392 0.782256 0.703906
2-3300000 2 3300000 0.645412 0.076 0.82137 0.92881 0.891978
2-3320000 2 3320000 0.536683 0.1146 1.40694 -0.271828 0.693429
2-3340000 2 3340000 0.575853 0.1589 0.802026 -0.240585 -0.342676
2-3360000 2 3360000 0.787879 0.0337 0.763173 -0.267063 0.0604009
2-3380000 2 3380000 0.62042 0.1104 1.13905 -0.230566 0.310074
2-3400000 2 3400000 0.532826 0.0974 1.67524 -0.129579 0.84116
2-3420000 2 3420000 0.530303 0.1101 1.07228 -0.222362 0.409535
2-3440000 2 3440000 0.650186 0.0564 0.957031 0.430909 0.61307
2-3460000 2 3460000 0.687063 0.0706 0.933684 0.299166 0.370321
2-3480000 2 3480000 0.741172 0.068 0.638752 0.400547 0.491979
2-3500000 2 3500000 0.739458 0.0697 0.687189 0.687963 0.589167
2-3520000 2 3520000 0.466823 0.1003 1.40295 1.26886 0.402683
2-3540000 2 3540000 0.512563 0.0898 1.34962 1.84883 0.687538
2-3560000 2 3560000 0.489749 0.1075 0.925316 1.98426 0.456375
2-3580000 2 3580000 0.445827 0.1284 1.26572 1.86091 0.26484
2-3600000 2 3600000 0.492832 0.1529 1.38095 0.620506 -0.192519
2-3620000 2 3620000 0.93038 0.0295 0.0633431 0.159227 -0.196194
2-3640000 2 3640000 0.860294 0.0588 0.596204 0.336192 -0.000169324
2-3660000 2 3660000 0.45993 0.0855 1.45924 0.74222 0.17443
2-3680000 2 3680000 0.733624 0.0769 1.27231 -0.116993 -0.370573
2-3700000 2 3700000 0.581338 0.1037 0.905882 0.45003 0.333291
2-3720000 2 3720000 0.52214 0.1333 1.54437 0.251964 0.419799
2-3740000 2 3740000 0.430515 0.1167 2.28345 -0.00264694 0.758642
2-3760000 2 3760000 0.412973 0.1288 2.69245 -0.354868 0.542134
2-3780000 2 3780000 0.25599 0.1262 3.25724 -0.0129842 0.685437
2-3800000 2 3800000 0.483588 0.0989 1.91854 0.473469 0.640676
2-3820000 2 3820000 0.397064 0.1487 2.22424 -0.115695 0.509539
2-3840000 2 3840000 0.255055 0.1846 3.21668 -0.266827 0.50598
2-3860000 2 3860000 0.340051 0.1607 3.10388 -0.592079 0.514986
2-3880000 2 3880000 0.403279 0.1294 3.23642 -0.836826 0.441671
2-3900000 2 3900000 0.515364 0.0987 1.48201 -0.155166 0.520378
2-3920000 2 3920000 0.732645 0.0542 0.350863 -0.108604 -0.300005
2-3940000 2 3940000 0.681529 0.0765 0.631236 -0.208829 0.114115
2-3960000 2 3960000 0.546775 0.116 1.07319 -0.0367442 0.210557
2-3980000 2 3980000 0.239465 0.1919 2.84645 -1.70659 0.322285
2-4000000 2 4000000 0.30309 0.2121 2.30466 -1.77077 0.012552
2-4020000 2 4020000 0.405885 0.1718 1.9804 -1.06921 -0.205174
2-4040000 2 4040000 0.128337 0.2143 2.84639 -2.10354 0.757112
2-4060000 2 4060000 0.204104 0.2371 2.7154 -1.82609 0.131999
2-4080000 2 4080000 0.129232 0.2737 2.39204 -2.27896 0.0925999
2-4100000 2 4100000 0.709872 0.0645 0.809304 0.417458 0.277413
2-4140000 2 4140000 0.624703 0.1177 0.952924 -0.121285 -0.0231411
2-4160000 2 4160000 0.494757 0.1201 1.0221 -0.610342 0.10552
2-4180000 2 4180000 0.574427 0.1033 1.36377 0.165607 0.136083
2-4200000 2 4200000 0.383791 0.1167 2.09759 -0.57372 0.451726
2-4220000 2 4220000 0.196922 0.2342 3.11811 -1.3782 0.245716
2-4240000 2 4240000 0.139876 0.2301 3.51677 -2.20552 0.675309
2-4260000 2 4260000 0.553191 0.0952 1.56997 0.256407 0.518046
2-4280000 2 4280000 0.447253 0.1075 2.56989 -0.387146 0.794316
2-4300000 2 4300000 0.42942 0.0998 2.52421 -0.275108 0.430985
2-4320000 2 4320000 0.516922 0.1144 1.58215 0.0460629 0.553494
2-4340000 2 4340000 0.567472 0.1073 1.39842 0.277323 0.574475
2-4360000 2 4360000 0.456935 0.1424 2.0836 -0.591931 0.41036
2-4380000 2 4380000 0.652429 0.0854 0.93756 -0.0507372 0.392787
2-4400000 2 4400000 0.592978 0.0723 0.925049 0.801436 0.630968
2-4420000 2 4420000 0.729283 0.0653 0.537763 0.892842 0.930626
2-4440000 2 4440000 0.564987 0.1237 0.721558 0.675698 0.531012
2-4460000 2 4460000 0.590024 0.1213 1.44353 0.337694 1.05792
2-4480000 2 4480000 0.514793 0.1141 2.05024 -0.612003 0.434992
2-4500000 2 4500000 0.500995 0.1075 1.9254 -0.0720327 0.515157
2-4520000 2 4520000 0.514089 0.1076 2.06305 -0.517714 0.468697
2-4540000 2 4540000 0.543564 0.074 1.53699 -0.742304 0.495155
2-4560000 2 4560000 0.668615 0.0822 1.0712 -0.108509 0.356254
2-4580000 2 4580000 0.480146 0.1188 1.90045 -0.566887 0.511901
2-4600000 2 4600000 0.640493 0.0971 0.935256 0.808982 0.843618
2-4620000 2 4620000 0.719662 0.0686 0.573135 0.699959 0.410326
2-4640000 2 4640000 0.783646 0.0805 0.487183 0.802782 0.0441968
2-4660000 2 4660000 0.720298 0.0966 0.465938 0.787133 0.321812
2-4680000 2 4680000 0.937718 0.0397 0.841106 0.686063 0.24235
2-4700000 2 4700000 0.674908 0.0865 0.763741 0.317315 0.52761
2-4720000 2 4720000 0.686707 0.0803 0.531074 0.871392 0.623119
2-4740000 2 4740000 0.693538 0.0796 0.657745 1.15891 0.780084
2-4760000 2 4760000 0.802213 0.0613 0.27724 1.34041 0.443508
2-4780000 2 4780000 0.815878 0.0809 0.4125 1.21614 0.925314
2-4800000 2 4800000 0.640902 0.1044 0.611411 1.2163 0.727977
2-4820000 2 4820000 0.66591 0.0944 0.533283 1.1092 0.623017
2-4840000 2 4840000 0.746346 0.0983 0.669958 1.18836 0.756825
2-4860000 2 4860000 0.42838 0.1595 1.55856 -0.521747 0.419158
2-4880000 2 4880000 0.617243 0.1032 0.737725 0.0143001 0.566583
2-4900000 2 4900000 0.873413 0.0569 0.342073 0.32912 0.29
2-4920000 2 4920000 0.676863 0.1289 0.569487 0.0719434 0.0474609
2-4940000 2 4940000 0.603448 0.1064 0.635782 0.451018 0.0544489
2-4960000 2 4960000 0.739618 0.0607 0.388323 1.54623 0.496248
2-4980000 2 4980000 0.459238 0.1203 1.28001 -0.566571 0.23224
2-5000000 2 5000000 0.574975 0.0842 1.19794 0.110059 0.557299
2-5020000 2 5020000 0.609161 0.0785 0.817786 0.0759461 0.520883
2-5040000 2 5040000 0.622006 0.0836 0.675636 0.411375 0.393663
2-5060000 2 5060000 0.737753 0.0872 0.526845 1.0596 0.619421
2-5080000 2 5080000 0.659699 0.1362 0.701827 1.01467 0.961175
2-5100000 2 5100000 0.71875 0.0766 0.45156 0.493697 0.0804673
2-5120000 2 5120000 0.62524 0.1007 0.800221 0.83254 0.817996
2-5140000 2 5140000 0.508224 0.1289 1.16107 -0.195891 0.298796
2-5160000 2 5160000 0.464593 0.1008 1.84172 -0.272175 0.421474
2-5180000 2 5180000 0.462078 0.1398 1.79024 -0.252863 0.469732
2-5200000 2 5200000 0.500355 0.1151 1.51118 -0.137048 0.0979742
2-5220000 2 5220000 0.629522 0.1167 0.806998 1.47592 0.593321
2-5240000 2 5240000 0.869937 0.0836 0.332995 0.998649 0.36935
2-5260000 2 5260000 0.730721 0.0677 0.45245 0.725988 0.900157
2-5280000 2 5280000 0.770242 0.0646 0.341022 0.927074 0.505128
2-5300000 2 5300000 0.717725 0.0824 0.729882 1.35695 0.295975
2-5320000 2 5320000 0.6229 0.075 0.698866 1.59142 0.613036
2-5340000 2 5340000 0.65213 0.106 0.958114 0.454265 0.660798
2-5360000 2 5360000 0.712711 0.0789 0.466589 0.589509 0.464313
2-5380000 2 5380000 0.693247 0.0747 0.725999 0.169145 0.338394
2-5400000 2 5400000 0.763305 0.0672 0.593605 0.135994 0.411513
2-5420000 2 5420000 0.729711 0.0692 0.701953 0.371592 0.520342
2-5440000 2 5440000 0.739318 0.0576 0.585688 0.407765 0.398998
2-5460000 2 5460000 0.751549 0.0695 0.447877 0.696412 0.569559
2-5480000 2 5480000 0.737705 0.0653 0.442213 0.702986 0.451015
2-5500000 2 5500000 0.92114 0.043 0.316992 0.86428 0.233033
2-5520000 2 5520000 0.73673 0.0928 0.467381 0.853233 0.293734
2-5540000 2 5540000 0.803908 0.0818 0.26621 0.710891 0.342401
2-5560000 2 5560000 0.81305 0.0785 0.217714 0.431535 0.210092
2-5580000 2 5580000 0.824677 0.0612 0.37902 0.784345 0.947938
2-5600000 2 5600000 0.873269 0.0449 0.243891 0.827373 0.51568
2-5620000 2 5620000 0.72394 0.0734 0.408608 0.708873 0.381493
2-5640000 2 5640000 0.784583 0.0761 0.307628 0.502595 0.435037
2-5660000 2 5660000 0.773062 0.0676 0.481015 0.399808 0.50005
2-5680000 2 5680000 0.740193 0.0555 0.568477 0.646989 0.519278
2-5700000 2 5700000 0.767603 0.0717 0.435629 0.353212 0.452103
2-5720000 2 5720000 0.737861 0.0779 0.424096 1.16679 0.697902
2-5740000 2 5740000 0.541413 0.0771 0.922694 -0.108833 0.235022
2-5760000 2 5760000 0.700756 0.0688 0.87872 0.568337 0.790577
2-5780000 2 5780000 0.712458 0.0962 0.509053 0.601112 0.772204
2-5800000 2 5800000 0.79516 0.0594 0.420175 1.13571 0.724241
2-5820000 2 5820000 0.785498 0.083 0.635098 1.08363 0.397614
2-5840000 2 5840000 0.823488 0.0933 0.379831 1.19788 0.420465
2-5860000 2 5860000 0.798138 0.1028 0.427285 0.954609 0.298198
2-5880000 2 5880000 0.778548 0.0639 0.423244 0.957087 0.359148
2-5900000 2 5900000 0.829181 0.0734 0.42967 1.24751 0.740564
2-5920000 2 5920000 0.688265 0.1011 0.930458 0.672671 0.334732
2-5940000 2 5940000 0.668357 0.0861 1.07173 0.585462 0.432309
2-5960000 2 5960000 0.3264 0.204 1.39151 -0.504736 -0.226509
2-5980000 2 5980000 0.754438 0.0741 0.20988 0.531313 0.0255815
2-6000000 2 6000000 0.703216 0.135 0.837186 0.229185 0.231738
2-6020000 2 6020000 0.373786 0.1454 1.98232 -0.962013 0.451265
2-6040000 2 6040000 0.342224 0.1492 2.32797 -1.33432 0.393899
2-6060000 2 6060000 0.359931 0.1554 2.64408 -0.982635 0.328865
2-6080000 2 6080000 0.489279 0.1039 1.93593 -0.220629 0.235001
2-6100000 2 6100000 0.498616 0.11 1.66168 -0.31617 0.346903
2-6120000 2 6120000 0.848078 0.0937 0.815179 -0.315175 -0.282304
2-6140000 2 6140000 0.73972 0.0884 0.718927 -0.265084 -0.216684
2-6160000 2 6160000 0.855714 0.0735 0.569726 0.336998 0.0278453
2-6180000 2 6180000 0.595628 0.078 0.930772 0.2889 0.0460664
2-6200000 2 6200000 0.646397 0.1454 1.31069 0.236704 0.4028
2-6220000 2 6220000 0.500836 0.1036 1.55913 -0.092065 0.59062
2-6240000 2 6240000 0.614011 0.1063 1.35426 -0.0690348 0.52853
2-6260000 2 6260000 0.653947 0.1233 1.06251 0.458874 0.75192
2-6280000 2 6280000 0.623466 0.1052 0.992364 -0.501908 0.307334
2-6300000 2 6300000 0.522961 0.0913 1.58522 0.0967867 0.51374
2-6320000 2 6320000 1.26189 0.0305 -0.279539 -0.961752 -1.13577
2-6340000 2 6340000 0.446336 0.0975 0.933538 0.329402 0.0830742
2-6360000 2 6360000 0.593663 0.0961 1.17268 0.653024 0.300968
2-6380000 2 6380000 0.611357 0.0802 1.0014 0.170948 0.460389
2-6400000 2 6400000 0.541667 0.1155 1.26053 -0.0684839 0.457404
2-6420000 2 6420000 0.562393 0.1099 1.39663 -0.0568618 0.464989
2-6440000 2 6440000 0.559642 0.1009 1.17773 -0.132713 0.375793
2-6460000 2 6460000 0.537812 0.1043 1.0379 -0.0460312 0.582837
2-6480000 2 6480000 0.561096 0.0937 0.992529 -0.627071 0.239359
2-6500000 2 6500000 0.541269 0.1095 1.11384 -0.443318 0.61052
2-6520000 2 6520000 0.658306 0.1373 0.93655 -0.314416 0.3284
2-6560000 2 6560000 0.644732 0.1052 0.828435 -0.0244592 0.358852
2-6580000 2 6580000 0.698062 0.0973 0.468134 0.824525 0.507551
2-6600000 2 6600000 0.615246 0.0822 0.67021 0.350776 0.426971
2-6620000 2 6620000 0.862544 0.0411 0.490494 0.0705189 -0.10196
2-6640000 2 6640000 0.672894 0.0805 0.533749 0.676955 0.667688
2-6660000 2 6660000 0.668255 0.0876 0.673243 0.399399 0.442617
2-6680000 2 6680000 0.592105 0.0932 0.820124 0.94947 0.684904
2-6700000 2 6700000 0.705558 0.0882 0.36059 -0.197191 -0.0187729
2-6720000 2 6720000 0.555435 0.1052 0.790857 0.734833 0.447395
2-6740000 2 6740000 0.661496 0.0988 0.626896 -0.0431155 0.0679856
2-6760000 2 6760000 0.604539 0.1484 0.600034 0.58479 0.214589
2-6780000 2 6780000 0.559465 0.1041 1.10216 -0.266636 0.38984
2-6800000 2 6800000 0.275059 0.1541 1.564 -1.301 -0.166277
2-6820000 2 6820000 0.5213 0.1218 0.97313 -0.274171 0.375188
2-6840000 2 6840000 0.646225 0.0638 0.983425 0.902604 0.587367
2-6860000 2 6860000 0.627978 0.07 0.855891 0.984789 0.643615
2-6880000 2 6880000 0.625315 0.1084 0.730662 0.501061 0.424305
2-6900000 2 6900000 0.874334 0.0412 0.206079 0.758388 0.311692
2-6920000 2 6920000 0.799324 0.0641 0.470791 0.886345 0.741716
2-6940000 2 6940000 0.810526 0.0788 0.447858 0.544748 -0.126362
2-6960000 2 6960000 0.815415 0.0666 0.483514 1.23437 0.852887
2-6980000 2 6980000 0.648888 0.0944 0.863662 0.930955 0.897179
2-7000000 2 7000000 0.719561 0.0822 0.552109 0.749595 0.638218
2-7020000 2 7020000 0.743177 0.0815 0.600706 0.597185 0.483314
2-7040000 2 7040000 0.76975 0.0746 0.406743 0.212057 0.185765
2-7060000 2 7060000 0.80508 0.0369 0.156552 -0.646861 -0.636621
2-7080000 2 7080000 0.842833 0.0635 0.0795616 -0.348647 -0.923178
2-7100000 2 7100000 0.873424 0.0783 0.285598 -0.339808 -0.421715
2-7120000 2 7120000 0.899201 0.0277 0.255561 -0.315286 -0.249737
2-7140000 2 7140000 0.894335 0.0897 0.320396 1.38025 0.134858
2-7160000 2 7160000 0.867184 0.0922 0.158899 0.600489 0.409851
2-7180000 2 7180000 0.794515 0.058 0.223352 0.457142 0.513024
2-7200000 2 7200000 0.738866 0.0575 0.428432 0.826333 0.631074
2-7220000 2 7220000 0.933272 0.0381 -0.0703894 0.160682 -0.220629
2-7240000 2 7240000 0.814003 0.0323 0.294332 -0.0898478 -0.189566
2-7260000 2 7260000 0.769139 0.0533 0.385155 0.362701 0.106089
2-7280000 2 7280000 0.745132 0.0604 0.422793 0.656741 0.566193
2-7300000 2 7300000 0.747877 0.0652 0.552561 0.717453 0.683715
2-7320000 2 7320000 0.734868 0.0743 0.45406 0.385367 0.293338
2-7340000 2 7340000 0.736737 0.0594 0.651545 0.647629 0.486112
2-7360000 2 7360000 0.796141 0.0643 0.325684 0.878746 0.706992
2-7380000 2 7380000 0.659353 0.0758 0.687452 0.093808 0.199018
2-7400000 2 7400000 0.584 0.0891 0.709278 -0.0132061 0.444278
2-7420000 2 7420000 0.63037 0.0873 0.743205 0.533087 0.541293
2-7440000 2 7440000 0.598032 0.1131 0.655665 0.350306 0.259825
2-7460000 2 7460000 0.735492 0.1143 0.43936 0.0283004 -0.0329924
2-7480000 2 7480000 0.774277 0.1037 0.37794 0.127414 -0.235155
2-7500000 2 7500000 0.518565 0.1274 0.876107 0.283597 0.721731
2-7520000 2 7520000 0.560342 0.1104 0.915176 0.683012 0.743509
2-7540000 2 7540000 0.53431 0.091 0.794042 0.127133 0.475701
2-7560000 2 7560000 0.550702 0.1319 0.829615 0.150957 0.629583
2-7580000 2 7580000 0.645875 0.0954 0.536351 1.43614 0.627373
2-7600000 2 7600000 0.65802 0.079 0.728379 1.14056 0.765773
2-7620000 2 7620000 0.753333 0.092 0.361413 1.42867 0.820899
2-7640000 2 7640000 0.656825 0.0723 0.689691 0.31625 0.502453
2-7660000 2 7660000 0.868053 0.035 0.225168 0.857172 0.157071
2-7680000 2 7680000 0.866618 0.0462 0.348014 0.852113 0.190529
2-7700000 2 7700000 0.869184 0.0477 0.267314 0.316421 0.0600145
2-7720000 2 7720000 0.824831 0.0423 0.32081 0.598771 0.345005
2-7740000 2 7740000 0.870058 0.0466 0.218705 0.869483 0.616148
2-7760000 2 7760000 0.917874 0.0418 0.309566 0.949944 0.448899
2-7780000 2 7780000 0.786622 0.0564 0.368286 0.664122 0.675875
2-7800000 2 7800000 0.903775 0.0566 0.193431 0.599379 0.288672
2-7820000 2 7820000 0.809647 0.0521 0.388414 0.279119 0.235848
2-7840000 2 7840000 0.834581 0.0445 0.25924 0.508433 0.440639
2-7860000 2 7860000 0.838698 0.0397 0.422141 0.224004 0.278022
2-7880000 2 7880000 0.780488 0.0818 0.322687 0.272267 0.310911
2-7900000 2 7900000 0.824911 0.0466 0.264477 0.303251 0.534232
2-7920000 2 7920000 0.813937 0.0552 0.357252 0.487196 0.685084
2-7940000 2 7940000 0.882909 0.0401 0.1442 0.136605 -0.0819552
2-7960000 2 7960000 0.890215 0.0408 0.151365 0.150359 -0.0400841
2-7980000 2 7980000 0.873261 0.0556 0.110738 0.227383 0.265138
2-8000000 2 8000000 0.786629 0.0529 0.299773 0.287705 0.222877
2-8020000 2 8020000 0.837718 0.0566 0.239876 0.417541 0.27244
2-8040000 2 8040000 0.770694 0.0635 0.380784 0.493875 0.344277
2-8060000 2 8060000 0.49462 0.116 1.73041 -0.132168 0.553878
2-8080000 2 8080000 0.487168 0.1682 1.0551 -1.0558 -0.30519
2-8100000 2 8100000 0.669377 0.0689 0.871575 0.257248 0.489933
2-8120000 2 8120000 0.853297 0.0111 0.480446 -0.268049 -0.460167
2-8140000 2 8140000 0.853005 0.0457 0.180517 -0.246862 -0.155847
2-8160000 2 8160000 0.849804 0.0795 0.240999 0.228177 -0.238055
2-8180000 2 8180000 0.727455 0.0667 0.329238 0.158785 -0.0715176
2-8200000 2 8200000 0.718705 0.0628 0.473599 0.409901 0.281675
2-8220000 2 8220000 0.693095 0.0751 0.982287 -0.136533 0.193202
2-8240000 2 8240000 0.67885 0.0789 0.872946 0.109297 0.330071
2-8260000 2 8260000 0.676296 0.0791 0.920071 0.360393 0.301663
2-8280000 2 8280000 0.650267 0.0665 0.984847 -0.0769943 0.200259
2-8300000 2 8300000 0.62944 0.0371 1.26472 -0.292367 0.261839
2-8320000 2 8320000 0.618898 0.0935 1.00011 0.127417 0.42162
2-8340000 2 8340000 0.609667 0.0733 1.00239 0.383936 0.676883
2-8360000 2 8360000 0.602083 0.0915 0.994186 0.136755 0.436881
2-8380000 2 8380000 0.537017 0.0884 0.963495 -0.0430867 0.393845
2-8400000 2 8400000 0.409695 0.1375 2.26677 -0.425186 0.449626
2-8420000 2 8420000 0.492678 0.1321 1.72744 -0.667795 0.341151
2-8440000 2 8440000 0.563527 0.0825 1.66062 -0.127331 0.662966
2-8460000 2 8460000 0.675009 0.0763 0.785892 0.131919 0.289918
2-8480000 2 8480000 0.716343 0.0452 0.855639 0.545713 0.397852
2-8500000 2 8500000 0.599467 0.0644 0.894737 -0.0586405 0.131057
2-8520000 2 8520000 0.633876 0.079 0.920509 -0.042342 0.302171
2-8540000 2 8540000 0.66958 0.0779 0.923768 0.0364756 0.647387
2-8560000 2 8560000 0.671345 0.0682 0.911731 -0.0882942 0.445821
2-8580000 2 8580000 0.768676 0.0447 0.723621 0.132885 0.281226
2-8600000 2 8600000 0.621277 0.0661 0.908406 0.179073 0.301457
2-8620000 2 8620000 0.650424 0.0961 1.09934 -0.10759 0.530282
2-8640000 2 8640000 0.543564 0.0804 1.30013 -0.116579 0.565573
2-8660000 2 8660000 0.60249 0.074 0.710912 0.0364901 -0.177041
2-8680000 2 8680000 0.582414 0.0936 1.07941 0.0509688 0.38195
2-8700000 2 8700000 0.739702 0.0588 0.504286 0.624007 0.489899
2-8720000 2 8720000 0.629467 0.0807 0.801772 0.138266 0.464996
2-8740000 2 8740000 0.738584 0.053 0.521243 0.581653 0.642854
2-8760000 2 8760000 0.913389 0.0491 0.286346 0.879858 0.337254
2-8780000 2 8780000 0.733654 0.0658 0.584783 0.506486 -0.0449956
2-8800000 2 8800000 0.690058 0.0519 0.579838 0.0556602 -0.145531
2-8820000 2 8820000 0.844203 0.0368 0.156994 -0.185881 -0.568302
2-8840000 2 8840000 0.970811 0.0616 0.0783638 0.304231 -0.79332
2-8860000 2 8860000 0.797693 0.0534 0.252623 0.243795 -0.664145
2-8880000 2 8880000 0.751291 0.0509 0.239979 0.290501 -0.270413
2-8900000 2 8900000 0.661248 0.0668 0.394162 0.187196 -0.291658
2-8920000 2 8920000 0.792604 0.0628 0.418084 -0.66437 -0.736339
2-8940000 2 8940000 0.710474 0.0665 0.854088 -0.310859 -0.0338711
2-8960000 2 8960000 0.613582 0.0554 0.78828 -0.650929 -0.177309
2-8980000 2 8980000 0.769651 0.0367 0.148196 -0.0119349 -0.22652
2-9000000 2 9000000 0.725343 0.0527 0.291485 -0.274082 -0.224622
2-9020000 2 9020000 0.75259 0.0529 0.437259 -0.188165 -0.151145
2-9040000 2 9040000 0.601273 0.0948 0.861893 -0.575125 0.0965501
2-9060000 2 9060000 0.749271 0.0717 0.530841 -0.362132 -0.0641038
2-9080000 2 9080000 0.610834 0.0932 1.07467 0.0542618 0.480876
2-9100000 2 9100000 0.690248 0.0943 0.547983 -0.19002 -0.0923438
2-9120000 2 9120000 0.883657 0.0513 0.304239 -0.229124 -0.3621
2-9140000 2 9140000 0.562774 0.1662 1.02239 -1.00659 -0.17696
2-9160000 2 9160000 0.568741 0.1523 1.44723 0.0395425 0.363962
2-9180000 2 9180000 0.565105 0.1172 0.830471 -0.409225 -0.201244
2-9200000 2 9200000 0.60201 0.1252 0.874964 -0.145727 -0.231924
2-9220000 2 9220000 0.568084 0.0718 1.56535 -0.790216 0.184422
2-9240000 2 9240000 0.493718 0.1051 1.49134 -0.772444 0.304253
2-9260000 2 9260000 0.955275 0.0764 0.316431 -0.253938 -0.395104
2-9280000 2 9280000 0.728412 0.0766 0.62375 -0.712585 -0.386962
2-9300000 2 9300000 0.662504 0.1142 1.00373 -0.334573 0.393193
2-9320000 2 9320000 0.645117 0.0894 1.48681 -0.441879 0.419032
2-9340000 2 9340000 0.451985 0.1398 2.55747 0.0807722 0.606169
2-9360000 2 9360000 0.459555 0.1236 2.68482 -0.843522 0.195356
2-9380000 2 9380000 0.561385 0.0958 1.41579 -0.0255798 0.317155
2-9420000 2 9420000 0.848768 0.0357 0.456091 -0.613793 -0.528946
2-9440000 2 9440000 0.510465 0.0652 1.32049 0.467501 0.157105
2-9460000 2 9460000 0.727177 0.1334 0.628902 -0.888607 -0.621449
2-9480000 2 9480000 0.892943 0.1253 -0.00496021 -0.468316 0.0907762
2-9500000 2 9500000 1.09042 0.0528 0.113821 -0.336451 -0.902273
2-9520000 2 9520000 1.12869 0.0966 -0.0278509 -0.524247 -0.901461
2-9540000 2 9540000 1.0014 0.0125 -0.0102339 -0.28053 -0.456547
2-9560000 2 9560000 0.677186 0.057 0.395462 -0.912762 -0.894041
2-9580000 2 9580000 0.72973 0.0403 0.458092 -0.520139 -0.347142
2-9600000 2 9600000 0.826127 0.0883 0.514811 -0.501484 -0.139061
2-9620000 2 9620000 0.727771 0.02 0.339629 -0.935544 -0.915992
2-9640000 2 9640000 0.73934 0.0593 0.964255 0.208676 0.287719
2-9660000 2 9660000 0.767225 0.0635 1.26585 -0.75634 -0.51961
2-9680000 2 9680000 0.696065 0.1315 0.755236 -0.333767 -0.111568
2-9700000 2 9700000 1.13048 0.0366 0.925145 0.0180645 -0.129229
2-9720000 2 9720000 0.600446 0.097 1.42138 -0.213283 0.29217
2-9740000 2 9740000 0.750563 0.0963 0.755975 -0.0245721 -0.195844
2-9760000 2 9760000 0.546577 0.1463 1.32674 -1.31298 -0.867783
2-9780000 2 9780000 0.617468 0.154 0.876402 -0.826184 -0.350576
2-9800000 2 9800000 0.883463 0.1715 0.471933 0.125563 0.394197
2-9820000 2 9820000 0.587986 0.068 0.81192 -0.121054 0.756454
2-9840000 2 9840000 0.500428 0.1709 0.666998 -0.150706 -0.258425
2-9860000 2 9860000 0.655898 0.0897 0.939696 0.027937 0.403685
2-9880000 2 9880000 0.647059 0.0837 0.954285 -0.0151057 -0.204661
2-9900000 2 9900000 0.619403 0.0926 0.757885 0.119273 0.194795
2-9920000 2 9920000 0.678891 0.1061 0.286613 -0.0960465 -0.196249
2-9940000 2 9940000 0.544723 0.2097 0.651835 -0.323989 -0.409979
2-9960000 2 9960000 0.544151 0.1373 1.08251 0.091259 0.113106
2-9980000 2 9980000 0.616218 0.1054 0.976289 0.777374 0.0681991
2-10000000 2 10000000 0.930233 0.0337 0.181477 0.797423 0.562799
2-10020000 2 10020000 0.611111 0.131 0.908697 0.364479 0.0487347
2-10040000 2 10040000 0.552933 0.1066 0.84186 0.961417 0.556043
2-10060000 2 10060000 0.595709 0.1153 1.0175 0.755028 0.539002
2-10080000 2 10080000 0.503957 0.1349 1.18867 0.42605 0.665862
2-10100000 2 10100000 0.402356 0.1799 1.41104 0.0532207 0.347657
2-10120000 2 10120000 0.655364 0.1148 0.986649 0.781496 0.677164
2-10140000 2 10140000 0.687589 0.0868 0.897196 0.756305 0.338155
2-10160000 2 10160000 0.837027 0.0513 0.354359 -0.415015 -0.380972
2-10180000 2 10180000 0.682831 0.0693 1.29424 -0.762463 -0.451287
2-10200000 2 10200000 0.431232 0.116 1.42301 -0.594799 0.2179
2-10220000 2 10220000 0.476565 0.127 1.16264 -0.797478 -0.0186487
2-10240000 2 10240000 0.647652 0.0841 0.959594 -0.42126 0.313809
2-10260000 2 10260000 0.661556 0.0876 0.904567 -0.363258 0.141872
2-10280000 2 10280000 0.80829 0.056 0.161626 0.264986 0.243815
2-10300000 2 10300000 0.817304 0.042 0.216634 -0.0110295 -0.220467
2-10320000 2 10320000 0.790592 0.0624 0.394798 0.393197 0.442715
2-10340000 2 10340000 0.824732 0.0401 0.087619 0.722999 0.365369
2-10360000 2 10360000 0.813338 0.0652 0.383193 0.753584 0.490927
2-10380000 2 10380000 0.827397 0.0616 0.37495 0.626776 0.485192
2-10400000 2 10400000 0.776415 0.078 0.49643 0.445597 0.31661
2-10420000 2 10420000 0.706046 0.1076 0.676119 0.708878 0.458148
2-10440000 2 10440000 0.487992 0.1624 0.896383 -0.287448 0.333653
2-10460000 2 10460000 0.616816 0.1008 0.915348 0.846326 0.465278
2-10480000 2 10480000 0.821958 0.0626 0.479268 0.881781 0.79065
2-10500000 2 10500000 0.824682 0.0528 0.452038 1.10288 0.827409
2-10520000 2 10520000 0.883462 0.059 0.180288 0.964009 0.70185
2-10540000 2 10540000 0.847475 0.04 0.288005 1.07554 0.63109
2-10560000 2 10560000 0.859774 0.0471 0.210282 1.24179 0.780937
2-10580000 2 10580000 0.779225 0.0933 0.383786 0.695149 0.591342
2-10600000 2 10600000 0.813039 0.0689 0.318887 0.609476 0.489048
2-10620000 2 10620000 0.782737 0.0749 0.642446 1.3374 0.241452
2-10640000 2 10640000 0.736953 0.0844 0.447161 0.809398 0.343093
2-10660000 2 10660000 0.64544 0.1516 1.02214 0.187048 -0.0216089
2-10680000 2 10680000 0.728486 0.0777 0.655958 0.621386 0.569907
2-10700000 2 10700000 0.786107 0.0815 0.384874 0.568413 0.175211
2-10720000 2 10720000 1.18557 0.0683 -0.116318 0.60861 0.00794481
2-10740000 2 10740000 0.837589 0.0618 0.378243 0.881716 0.617435
2-10760000 2 10760000 0.619247 0.1046 1.02172 -0.205645 0.725167
2-10780000 2 10780000 0.72523 0.0835 0.713751 0.947603 0.755193
2-10800000 2 10800000 0.436573 0.1147 2.09191 -0.859607 0.0609732
2-10820000 2 10820000 0.234275 0.1693 3.73844 -1.77112 0.473288
2-10840000 2 10840000 0.242655 0.1603 3.22467 -1.65291 0.13079
2-10860000 2 10860000 0.429632 0.145 1.5918 -0.686839 -0.179061
2-10880000 2 10880000 0.696003 0.0851 0.625235 0.334709 0.557792
2-10900000 2 10900000 0.765802 0.0686 0.503291 0.293886 0.424547
2-10920000 2 10920000 0.705767 0.0783 0.652609 0.447683 0.582959
2-10940000 2 10940000 0.806155 0.0651 0.331334 0.754877 0.729743
2-10960000 2 10960000 0.696175 0.071 0.599959 1.0973 0.700728
2-10980000 2 10980000 0.726463 0.0994 0.600469 1.88813 0.875072
2-11000000 2 11000000 0.817593 0.0466 0.302121 0.382514 0.095523
2-11020000 2 11020000 0.737711 0.0908 0.449644 0.941148 0.11166
2-11040000 2 11040000 0.699298 0.0912 0.766352 0.882412 0.513707
2-11060000 2 11060000 0.780527 0.071 0.428528 1.03516 0.593175
2-11080000 2 11080000 0.869283 0.0834 0.0666985 1.0623 0.454615
2-11100000 2 11100000 0.881131 0.0349 0.148372 1.08703 0.55059
2-11120000 2 11120000 0.839153 0.0365 0.3346 0.705344 0.452423
2-11140000 2 11140000 0.865796 0.0404 0.264487 0.621119 0.249754
2-11160000 2 11160000 0.773775 0.0515 0.483166 1.10669 0.575079
2-11180000 2 11180000 0.722388 0.0854 0.525361 0.726911 0.611543
2-11200000 2 11200000 0.800277 0.0747 0.347173 0.356375 0.667538
2-11220000 2 11220000 0.741903 0.0655 0.424814 0.465994 0.61296
2-11240000 2 11240000 0.642408 0.0754 0.631687 1.47429 0.631219
2-11260000 2 11260000 0.71216 0.0816 0.859398 0.387345 0.278898
2-11280000 2 11280000 0.476832 0.1204 1.38746 -0.353333 0.630364
2-11300000 2 11300000 0.587952 0.1022 1.03621 0.200354 0.570216
2-11320000 2 11320000 0.681605 0.0801 0.80282 -0.262856 0.385534
2-11340000 2 11340000 0.662589 0.0737 0.894478 -0.12851 0.443201
2-11360000 2 11360000 0.634388 0.0921 0.750442 -0.481835 0.272519
2-11380000 2 11380000 0.553659 0.1233 1.15719 -0.750788 0.330216
2-11400000 2 11400000 0.57531 0.0899 1.17589 -0.570782 0.625439
2-11420000 2 11420000 0.552726 0.0912 1.17538 -0.774938 0.289253
2-11440000 2 11440000 0.629581 0.0789 0.834395 -0.0538343 0.551432
2-11460000 2 11460000 0.776183 0.0765 0.390692 0.739065 0.819125
2-11480000 2 11480000 0.807432 0.0766 0.320705 0.576648 0.582651
2-11500000 2 11500000 1.0298 0.062 -0.147242 1.02177 0.366935
2-11520000 2 11520000 0.737555 0.0709 0.696315 0.205967 0.412057
2-11540000 2 11540000 0.825829 0.0597 0.324577 0.758123 0.514027
2-11560000 2 11560000 0.909514 0.0466 0.168676 0.620043 0.536051
2-11580000 2 11580000 0.775105 0.0536 0.41368 0.71784 0.409291
2-11600000 2 11600000 0.766047 0.0738 0.322595 0.56851 0.75934
2-11620000 2 11620000 0.582507 0.092 0.693102 0.0201042 0.370191
2-11640000 2 11640000 0.587204 0.0909 0.764207 0.119691 0.637212
2-11660000 2 11660000 0.75 0.0561 0.592223 1.03165 0.48318
2-11680000 2 11680000 0.775681 0.0644 0.756302 1.18668 0.342526
2-11700000 2 11700000 0.743295 0.0674 0.532361 1.10624 0.623011
2-11720000 2 11720000 0.93617 0.0545 0.142886 1.41514 0.67407
2-11740000 2 11740000 0.835262 0.0722 0.00340929 0.715469 0.187344
2-11760000 2 11760000 0.67108 0.0674 0.496481 0.233359 0.482497
2-11780000 2 11780000 0.957965 0.0482 0.0650909 0.937201 0.364136
2-11800000 2 11800000 0.726436 0.1017 0.437176 1.22091 0.824434
2-11820000 2 11820000 0.787292 0.0587 0.437262 1.05151 0.454023
2-11840000 2 11840000 0.631062 0.074 0.634951 0.764249 0.601192
2-11860000 2 11860000 0.5845 0.1411 1.08379 1.77298 0.606825
2-11880000 2 11880000 0.72508 0.081 0.849165 1.12691 0.412669
2-11940000 2 11940000 0.559454 0.078 1.16814 0.299189 -0.332256
2-11960000 2 11960000 0.316493 0.0432 1.03695 -1.41437 -0.192618
2-12000000 2 12000000 0.691153 0.0634 0.668121 2.04609 0.639388
2-12020000 2 12020000 0.646947 0.105 0.589373 2.37851 0.654107
2-12040000 2 12040000 0.599418 0.1001 0.855426 1.18501 0.58232
2-12060000 2 12060000 0.493801 0.1003 1.02056 0.81553 0.802271
2-12080000 2 12080000 0.469826 0.1294 1.58541 0.451641 0.861441
2-12100000 2 12100000 0.558824 0.1017 1.12873 1.20765 0.987104
2-12120000 2 12120000 0.517487 0.1131 0.924318 1.11407 0.724113
2-12140000 2 12140000 0.724149 0.057 0.390744 1.56914 0.877566
2-12160000 2 12160000 0.510198 0.0951 1.50826 0.423539 0.680491
2-12180000 2 12180000 0.520633 0.0834 1.33564 1.01028 0.704804
2-12200000 2 12200000 0.783415 0.0826 0.235529 1.27694 0.369755
2-12220000 2 12220000 0.80563 0.0522 0.271275 1.10156 0.470492
2-12240000 2 12240000 0.789773 0.0731 0.400449 1.23608 0.58097
2-12260000 2 12260000 0.787183 0.0696 0.439898 -0.0990057 0.144588
2-12280000 2 12280000 0.644006 0.0763 0.586153 0.0705189 0.116379
2-12300000 2 12300000 0.603383 0.1069 1.12436 -0.0322789 0.20876
2-12320000 2 12320000 0.603294 0.1022 0.853427 0.416912 0.447266
2-12340000 2 12340000 0.71071 0.07 0.649868 0.170851 0.366161
2-12360000 2 12360000 0.741385 0.0767 0.551073 0.765068 0.410267
2-12380000 2 12380000 0.774929 0.0778 0.470959 0.759034 0.237212
2-12400000 2 12400000 0.823966 0.0875 0.266001 1.27807 0.410926
2-12420000 2 12420000 0.875252 0.0573 0.342973 0.648183 0.108837
2-12440000 2 12440000 0.661883 0.079 0.656124 1.23016 0.39845
2-12460000 2 12460000 0.756287 0.0749 0.500811 1.3769 0.897117
2-12480000 2 12480000 0.822836 0.0583 0.30502 0.867825 0.615326
2-12500000 2 12500000 0.760431 0.0723 0.529016 0.511605 0.38857
2-12520000 2 12520000 0.713799 0.0997 0.609371 1.02494 0.549932
2-12540000 2 12540000 0.68652 0.0888 0.545315 0.518666 0.5758
2-12560000 2 12560000 0.760183 0.1113 0.460115 1.27231 0.675618
2-12580000 2 12580000 0.898729 0.0457 0.326986 0.854353 0.470551
2-12620000 2 12620000 1.25876 0.0628 -0.190544 -0.00347551 -1.01312
2-12640000 2 12640000 1.10723 0.0684 0.19103 1.14031 0.220109
2-12660000 2 12660000 1.15258 0.0466 0.05073 1.28204 0.039307
2-12680000 2 12680000 0.651681 0.0731 0.689602 0.258844 -0.0153914
2-12700000 2 12700000 0.709378 0.0566 0.629328 -0.133094 0.240343
2-12720000 2 12720000 0.751488 0.075 0.506442 0.861171 0.311018
2-12740000 2 12740000 0.852875 0.0354 0.165646 1.60267 0.256418
2-12760000 2 12760000 0.920153 0.0403 0.879531 1.25516 0.424963
2-12780000 2 12780000 0.976305 0.0297 0.382586 0.322276 -0.179383
2-12800000 2 12800000 0.699139 0.0665 0.528446 1.93529 0.483267
2-12820000 2 12820000 0.73591 0.0343 0.391146 -0.136572 0.272456
2-12840000 2 12840000 0.879641 0.047 0.523405 0.252878 -0.137757
2-12860000 2 12860000 0.610654 0.0894 0.82472 1.94426 0.473093
2-12880000 2 12880000 0.48138 0.1022 1.16671 1.77069 0.334699
2-12900000 2 12900000 0.596167 0.0603 0.913111 0.778196 0.257885
2-12920000 2 12920000 0.451037 0.1788 1.05264 1.55149 0.445473
2-12940000 2 12940000 0.925355 0.0885 0.310319 0.966934 0.367375
2-12960000 2 12960000 0.481239 0.1734 1.20028 1.24989 0.453531
2-12980000 2 12980000 0.451316 0.13 1.22591 1.26423 0.425676
2-13000000 2 13000000 0.566038 0.0965 0.628382 1.4623 0.32833
2-13020000 2 13020000 0.606938 0.0978 1.12084 1.54722 0.608437
2-13040000 2 13040000 0.86502 0.0351 0.437374 0.390319 -0.217222
2-13060000 2 13060000 0.504202 0.0785 0.972311 0.0316758 -0.131271
2-13080000 2 13080000 0.52166 0.1176 1.7315 1.93413 0.834086
2-13100000 2 13100000 0.348122 0.1756 2.04398 1.14456 0.571223
2-13120000 2 13120000 0.379512 0.2052 1.68303 -0.29162 0.600485
2-13140000 2 13140000 0.46505 0.1259 1.59183 -0.814427 0.229861
2-13160000 2 13160000 0.545266 0.0971 1.15172 -0.557707 0.537387
2-13180000 2 13180000 0.545332 0.098 1.09897 -0.215106 0.54885
2-13200000 2 13200000 0.533908 0.1424 1.33577 -0.767324 -0.106601
2-13220000 2 13220000 0.565118 0.0987 1.04663 -0.201333 0.736379
2-13240000 2 13240000 0.638108 0.0973 0.78001 0.0660412 0.425316
2-13260000 2 13260000 0.715241 0.0654 0.635649 0.360217 0.71938
2-13280000 2 13280000 0.491122 0.0623 1.17846 0.0948427 0.576135
2-13300000 2 13300000 0.703988 0.0755 0.521824 0.0436948 0.0355762
2-13320000 2 13320000 0.660428 0.0749 0.66759 0.164644 0.468933
2-13340000 2 13340000 0.624739 0.0708 0.797817 0.165931 0.318799
2-13360000 2 13360000 0.673981 0.1173 0.87061 0.3981 0.214546
2-13380000 2 13380000 0.671788 0.0719 0.833945 0.23641 0.481945
2-13400000 2 13400000 0.705224 0.0493 0.469721 0.748972 0.484942
2-13420000 2 13420000 0.851757 0.0507 0.427246 0.99677 0.310383
2-13440000 2 13440000 0.810287 0.0494 0.378365 0.940284 0.55039
2-13460000 2 13460000 0.857861 0.0704 0.251483 0.762324 0.299748
2-13480000 2 13480000 0.880208 0.0509 0.261835 1.06498 0.499787
2-13500000 2 13500000 0.838977 0.0402 0.365599 0.705817 0.271357
2-13520000 2 13520000 0.869802 0.0456 0.302677 0.721725 0.591383
2-13540000 2 13540000 0.932103 0.0315 0.214097 0.682832 0.403445
2-13560000 2 13560000 0.89428 0.0382 0.276411 0.755384 0.329257
2-13580000 2 13580000 0.846919 0.0599 0.300922 1.47361 0.887321
2-13600000 2 13600000 0.847692 0.0826 0.416565 1.05638 0.365058
2-13620000 2 13620000 0.665262 0.0889 0.513118 0.0340216 0.0760774
2-13640000 2 13640000 0.73742 0.0738 0.498973 1.00035 0.495982
2-13660000 2 13660000 0.650806 0.096 1.23779 -0.0222308 0.0784868
2-13680000 2 13680000 0.497487 0.1292 1.46687 -0.416438 0.540492
2-13700000 2 13700000 0.545705 0.1071 1.48845 -0.0194125 0.283744
2-13720000 2 13720000 0.60744 0.0975 1.45964 -0.126527 0.27805
2-13740000 2 13740000 0.696179 0.0516 0.728205 -0.279474 0.317754
2-13760000 2 13760000 0.932251 0.0195 0.164018 -0.38608 -0.354926
2-13780000 2 13780000 0.680387 0.0432 1.0055 -0.382042 0.329643
2-13800000 2 13800000 0.622519 0.0834 0.988543 -0.495236 0.095515
2-13820000 2 13820000 0.872665 0.039 0.195158 0.383323 0.24339
2-13840000 2 13840000 0.751887 0.0587 0.675462 0.00579657 0.602515
2-13860000 2 13860000 0.806088 0.0333 0.649898 0.0770101 0.159608
2-13880000 2 13880000 0.855446 0.0224 0.168859 -0.259897 0.0591048
2-13900000 2 13900000 0.824406 0.0589 0.289548 0.0813137 0.284539
2-13920000 2 13920000 0.80434 0.0391 0.445079 0.366736 0.228308
2-13940000 2 13940000 1.01178 0.0429 -0.00899706 0.26713 -0.125407
2-13960000 2 13960000 0.864697 0.0371 0.316004 0.167686 0.231794
2-13980000 2 13980000 0.847733 0.0477 0.279144 -0.295355 -0.406776
2-14000000 2 14000000 0.836804 0.0365 0.350569 -0.240038 -0.112397
2-14020000 2 14020000 0.772791 0.0559 0.417528 0.368784 0.424352
2-14040000 2 14040000 0.713503 0.061 0.595393 -0.344903 0.00325967
2-14060000 2 14060000 0.759036 0.0509 0.377547 0.224576 0.173411
2-14080000 2 14080000 0.811836 0.0334 0.364362 0.078013 0.017143
2-14100000 2 14100000 0.701714 0.0786 0.749797 0.0970353 0.238407
2-14120000 2 14120000 0.694757 0.0353 0.750876 -0.444886 -0.027379
2-14140000 2 14140000 0.759351 0.0705 0.495016 0.356874 0.499529
2-14160000 2 14160000 0.883154 0.0585 0.219473 0.324013 0.0754348
2-14180000 2 14180000 0.719622 0.0447 0.317717 -0.648594 -0.242957
2-14220000 2 14220000 0.741608 0.0236 0.501086 -0.503803 -0.492408
2-14240000 2 14240000 0.870864 0.0512 0.266339 -0.491435 -0.717115
2-14260000 2 14260000 0.914488 0.0344 0.067378 -0.687303 -0.618189
2-14280000 2 14280000 0.808511 0.0732 0.372611 0.273736 -0.0828715
2-14300000 2 14300000 1.02281 0.0443 0.138982 -0.0653121 -0.561811
2-14320000 2 14320000 0.820487 0.07 0.268082 1.89483 0.640019
2-14340000 2 14340000 1.18082 0.0221 0.157984 0.627703 -0.277476
2-14360000 2 14360000 0.772748 0.013 -0.00632138 0.0255193 -0.795347
2-14380000 2 14380000 1.13034 0.0231 -0.238508 0.145634 -0.742576
2-14400000 2 14400000 1.00741 0.0434 -0.132392 0.0986997 -0.441378
2-14420000 2 14420000 0.81549 0.1176 0.23379 1.1415 -0.406751
2-14440000 2 14440000 0.932574 0.0484 0.00799018 0.350468 -0.437417
2-14460000 2 14460000 0.800886 0.05 0.664162 2.06285 0.833818
2-14480000 2 14480000 0.775613 0.0811 0.526638 1.20304 0.588231
2-14500000 2 14500000 0.847262 0.0715 0.37336 1.8898 0.411635
2-14520000 2 14520000 0.715673 0.0685 0.395968 0.0186462 -0.413655
2-14540000 2 14540000 0.842007 0.0462 0.222342 0.41592 -0.721995
2-14560000 2 14560000 0.754491 0.0744 0.728917 0.540622 -0.124634
2-14580000 2 14580000 0.928322 0.0717 0.138713 1.33111 -0.13917
2-14600000 2 14600000 0.841664 0.0934 0.457042 1.52495 0.663106
2-14620000 2 14620000 0.782544 0.0862 0.347023 1.00759 0.313623
2-14640000 2 14640000 0.671088 0.0911 0.640305 0.126122 0.0979599
2-14660000 2 14660000 0.704887 0.0525 0.374958 0.197015 0.304383
2-14680000 2 14680000 0.757112 0.0676 0.377414 0.658901 0.318044
2-14700000 2 14700000 0.658505 0.1103 0.553538 1.12779 0.633536
2-14720000 2 14720000 0.582104 0.1046 1.06934 0.260737 0.592943
2-14740000 2 14740000 0.626915 0.094 0.893776 0.440718 0.644318
2-14760000 2 14760000 0.770841 0.0602 0.509945 0.0526697 0.137873
2-14780000 2 14780000 0.710365 0.0548 0.619236 -0.137484 0.20525
2-14800000 2 14800000 0.759253 0.0458 0.509107 0.367507 0.500004
2-14820000 2 14820000 0.770034 0.0488 0.531835 0.187782 0.577766
2-14840000 2 14840000 0.72547 0.0605 0.606478 0.240747 0.381569
2-14860000 2 14860000 0.732098 0.0634 0.580261 0.273502 0.3547
2-14880000 2 14880000 0.798479 0.055 0.0896293 -0.268831 -0.336196
2-14900000 2 14900000 0.70918 0.0766 0.637166 1.06636 0.541922
2-14920000 2 14920000 0.633932 0.0788 0.757592 0.277751 0.634603
2-14940000 2 14940000 0.67093 0.0986 0.771603 0.843131 0.81696
2-14960000 2 14960000 0.573919 0.0988 1.40988 1.3385 0.658791
2-14980000 2 14980000 0.804989 0.0455 0.387511 1.21358 0.761699
2-15000000 2 15000000 0.78438 0.0631 0.486363 0.901991 0.532542
2-15020000 2 15020000 0.817965 0.0576 0.400739 0.845009 0.62936
2-15040000 2 15040000 0.80813 0.0582 0.402866 0.87501 0.446295
2-15060000 2 15060000 0.822885 0.0519 0.410298 0.831337 0.43914
2-15080000 2 15080000 0.853451 0.0478 0.348485 0.645177 0.32174
2-15100000 2 15100000 0.795219 0.0669 0.375335 0.567851 0.40229
2-15120000 2 15120000 0.827835 0.0538 0.447396 0.563953 0.62843
2-15140000 2 15140000 0.838913 0.0454 0.493107 0.33952 0.609565
2-15160000 2 15160000 0.851041 0.0676 0.323455 0.284523 0.319743
2-15180000 2 15180000 0.817959 0.0716 0.398614 0.290899 0.541019
2-15200000 2 15200000 0.718098 0.0917 0.585531 1.00388 0.41247
2-15220000 2 15220000 0.629177 0.0959 0.823241 0.446267 0.760324
2-15240000 2 15240000 0.669787 0.084 0.636818 0.768065 0.672638
2-15260000 2 15260000 0.751825 0.0676 0.546298 0.186038 0.525967
2-15280000 2 15280000 0.714917 0.059 0.634893 0.223802 0.40854
2-15300000 2 15300000 0.654284 0.0688 0.649147 0.252631 0.431417
2-15320000 2 15320000 0.889868 0.0701 0.311935 0.974685 0.639556
2-15340000 2 15340000 0.82194 0.0736 0.357469 1.04928 0.776846
2-15360000 2 15360000 0.780888 0.0878 0.401909 0.699258 0.289242
2-15380000 2 15380000 0.705594 0.0835 0.601082 0.795102 0.689383
2-15400000 2 15400000 0.912334 0.0548 0.172999 0.67384 0.307924
2-15420000 2 15420000 0.830283 0.0594 0.297498 0.773956 0.815587
2-15440000 2 15440000 0.769448 0.0728 0.43398 0.407019 0.437181
2-15460000 2 15460000 0.925468 0.0484 0.116581 0.180193 -0.171996
2-15480000 2 15480000 0.85319 0.051 0.332953 0.197633 0.332133
2-15500000 2 15500000 0.821871 0.0783 0.329831 0.40713 0.29376
2-15520000 2 15520000 0.859412 0.0766 0.333104 0.307532 0.0578417
2-15540000 2 15540000 0.867516 0.0604 0.348655 0.227577 0.193011
2-15560000 2 15560000 0.915373 0.0629 0.262532 0.568838 0.24455
2-15580000 2 15580000 0.88407 0.02 0.129153 0.341725 -0.0776627
2-15600000 2 15600000 0.751391 0.0304 0.24143 -0.578116 -0.554678
2-15620000 2 15620000 0.845743 0.0546 0.32891 0.174473 0.21913
2-15640000 2 15640000 0.795065 0.0265 0.469411 0.390672 0.441911
2-15660000 2 15660000 1.21472 0.0392 0.330611 1.09717 0.0448268
2-15680000 2 15680000 1.01074 0.0981 0.0152285 0.138558 -0.323963
2-15700000 2 15700000 0.632107 0.1553 0.115916 -1.16772 -0.604327
2-15720000 2 15720000 1.33953 0.0954 0.0861838 -0.2915 -0.264637
2-15740000 2 15740000 0.983512 0.0461 0.0704117 0.241033 0.00618516
2-15760000 2 15760000 0.855831 0.057 0.0871581 0.633256 0.136389
2-15780000 2 15780000 0.770528 0.0335 0.458003 0.285116 0.374261
2-15800000 2 15800000 0.871875 0.0455 0.463966 0.418354 0.176905
2-15820000 2 15820000 0.786136 0.0439 0.261262 0.0927146 0.22672
2-15840000 2 15840000 1.05235 0.0613 0.0275605 0.211566 -0.464308
2-15860000 2 15860000 0.744246 0.0625 0.463785 -0.379605 -0.0761529
2-15880000 2 15880000 1.07666 0.0525 -0.0111406 0.435976 0.339887
2-15900000 2 15900000 1.06474 0.029 0.200925 -0.657224 -0.835965
2-15920000 2 15920000 0.806065 0.0309 0.0430307 -0.271916 -0.0655321
2-15940000 2 15940000 0.807906 0.0539 0.31203 0.475805 0.418726
2-15960000 2 15960000 0.841134 0.0157 -0.174299 -0.0421364 -0.438877
2-15980000 2 15980000 1.03839 0.0263 -0.0807934 0.515251 -0.347524
2-16000000 2 16000000 0.67259 0.0743 0.610929 0.522443 0.182696
2-16020000 2 16020000 0.602843 0.1504 0.999213 -0.178234 0.0496173
2-16040000 2 16040000 0.360748 0.1675 1.56373 -1.16922 0.217409
2-16060000 2 16060000 0.745641 0.2001 0.32125 -0.0429568 0.439515
2-16080000 2 16080000 0.653725 0.118 0.60382 -0.123552 0.0856449
2-16100000 2 16100000 0.908665 0.0459 0.257856 0.637715 0.109809
2-16120000 2 16120000 1.12015 0.0237 -0.887817 0.100727 -0.442035
2-16140000 2 16140000 0.701571 0.0323 0.238107 0.221072 0.0876903
2-16160000 2 16160000 0.843012 0.0586 0.229733 0.862772 0.460307
2-16180000 2 16180000 0.764236 0.0533 0.542575 0.0513599 0.182933
2-16300000 2 16300000 0.872604 0.0399 0.140331 0.448095 0.31165
2-16320000 2 16320000 1.03336 0.0326 0.29166 0.38579 -0.0943363
2-16340000 2 16340000 0.927757 0.0852 0.121876 0.555358 0.315066
2-16360000 2 16360000 0.842582 0.1073 0.327164 0.138669 0.455206
2-16380000 2 16380000 0.883996 0.0818 0.234991 0.54592 0.505859
2-16400000 2 16400000 0.664035 0.0807 0.522633 0.113093 0.133606
2-16420000 2 16420000 0.985362 0.0375 0.127894 0.889659 0.175694
2-16440000 2 16440000 0.903814 0.0734 0.348241 0.115815 0.0292992
2-16460000 2 16460000 0.640793 0.134 0.440943 -0.362733 -0.249569
2-16480000 2 16480000 0.864319 0.0349 0.481668 0.0792866 -0.327454
2-16500000 2 16500000 0.68288 0.0846 0.571931 -0.316227 0.253273
2-16520000 2 16520000 0.880278 0.065 0.256058 0.0955648 -0.120303
2-16540000 2 16540000 0.829457 0.0485 0.193665 0.223992 0.265436
2-16560000 2 16560000 0.918351 0.073 0.092939 0.699741 0.212624
2-16580000 2 16580000 0.863378 0.0831 0.205066 0.721691 0.415342
2-16600000 2 16600000 0.98753 0.0594 -0.0117323 0.225123 -0.388607
2-16620000 2 16620000 0.818586 0.0492 0.370741 0.492878 0.32354
2-16640000 2 16640000 0.989677 0.0391 0.210113 0.230857 -0.192755
2-16660000 2 16660000 1.01639 0.0393 0.677669 0.883942 0.154235
2-16680000 2 16680000 0.977995 0.0408 0.447233 0.440731 0.00147409
2-16700000 2 16700000 0.91545 0.0391 0.317158 0.657041 0.0694593
2-16720000 2 16720000 0.717967 0.0654 0.510053 0.232601 0.488312
2-16740000 2 16740000 0.840537 0.0603 0.285361 0.0579418 -0.100124
2-16760000 2 16760000 0.88524 0.0657 0.275211 0.962511 0.310506
2-16780000 2 16780000 0.766086 0.0783 0.370432 1.09475 0.342395
2-16800000 2 16800000 0.766968 0.0652 0.465906 -0.0131909 0.473912
2-16820000 2 16820000 0.746542 0.0895 0.490029 0.291519 0.159104
2-16840000 2 16840000 0.660932 0.0879 0.624758 -0.0460026 0.226134
2-16860000 2 16860000 0.779617 0.0641 0.400463 0.635378 0.351599
2-16880000 2 16880000 0.787402 0.0597 0.304213 0.369796 0.252422
2-16900000 2 16900000 0.772523 0.0618 0.546679 0.516041 0.0432428
2-16920000 2 16920000 0.775835 0.1029 0.381243 0.750825 0.185167
2-16940000 2 16940000 0.841553 0.0593 0.211676 0.124652 -0.312028
2-16960000 2 16960000 0.821207 0.0607 0.231528 0.641215 0.310606
2-16980000 2 16980000 0.825472 0.0541 0.243523 0.712018 0.442516
2-17000000 2 17000000 0.953419 0.0925 0.0605888 0.66727 0.259564
2-17020000 2 17020000 0.966618 0.062 -0.030891 0.479774 -0.396238
2-17040000 2 17040000 1.08183 0.0387 -0.024831 0.366542 -0.124478
2-17060000 2 17060000 1.02929 0.0592 -0.0016258 0.179133 0.0650633
2-17100000 2 17100000 0.87547 0.0514 0.214098 0.863111 0.398796
2-17120000 2 17120000 0.820628 0.0604 0.232207 0.986736 0.220067
2-17140000 2 17140000 0.772192 0.0676 0.629367 0.45879 0.222752
2-17160000 2 17160000 0.768395 0.0649 0.399691 0.642969 0.585593
2-17180000 2 17180000 0.802386 0.0727 0.380069 0.221475 -0.0884288
2-17200000 2 17200000 0.797444 0.0677 0.474394 0.225693 0.327612
2-17220000 2 17220000 0.840363 0.0603 0.465908 -0.0205203 0.0125155
2-17240000 2 17240000 0.819798 0.075 0.202405 0.508282 -0.325792
2-17260000 2 17260000 0.730398 0.0888 0.450547 -0.102222 0.088093
2-17280000 2 17280000 0.916819 0.0317 0.1435 0.374527 -0.398327
2-17300000 2 17300000 0.91575 0.015 0.319969 1.30533 0.475825
2-17320000 2 17320000 0.718993 0.1725 0.40858 0.0537068 -0.331658
2-17340000 2 17340000 0.659468 0.141 0.403145 0.45978 0.0388563
2-17360000 2 17360000 0.720186 0.0708 0.380912 1.20224 0.857151
2-17380000 2 17380000 0.825843 0.1994 0.338684 0.0231568 -0.403587
2-17400000 2 17400000 0.756065 0.0541 0.669829 -0.287331 -0.444875
2-17420000 2 17420000 0.622718 0.1602 0.623352 -0.341182 -0.700081
2-17440000 2 17440000 0.462132 0.2039 0.979476 -0.33282 -0.66657
2-17460000 2 17460000 0.683646 0.2197 0.523388 0.458313 0.354532
2-17480000 2 17480000 0.842357 0.2089 0.240404 -0.436083 -0.084686
2-17500000 2 17500000 0.857714 0.2506 0.172695 -0.162618 -0.726218
2-17520000 2 17520000 0.658674 0.2255 0.674883 -0.477332 -0.364185
2-17540000 2 17540000 0.742462 0.2982 0.182602 -0.690091 -1.21025
2-17560000 2 17560000 0.778178 0.125 0.3701 -0.813269 -0.646077
2-17580000 2 17580000 0.582243 0.1734 0.895954 0.743974 0.511049
2-17600000 2 17600000 1.06138 0.0888 -0.0883675 0.071158 -0.530533
2-17620000 2 17620000 0.861205 0.1817 0.381589 0.474754 0.161271
2-17640000 2 17640000 0.871643 0.1085 0.213807 0.817923 0.729862
2-17660000 2 17660000 0.937594 0.0931 0.0393336 0.9763 0.460309
2-17680000 2 17680000 0.88441 0.0709 0.270136 1.32951 0.433576
2-17700000 2 17700000 1.03554 0.288 -0.0765279 0.592178 -0.831983
2-17720000 2 17720000 0.665583 0.1511 1.54322 -0.353995 0.157379
2-17740000 2 17740000 0.513494 0.1261 1.86118 -0.590366 0.277444
2-17760000 2 17760000 0.496596 0.0973 1.82713 -0.337356 0.60886
2-17780000 2 17780000 0.585231 0.0971 2.14573 -0.43004 0.271863
2-17800000 2 17800000 0.514965 0.0852 1.67998 -0.0871011 0.08196
2-17820000 2 17820000 0.901244 0.0281 0.0550144 0.507643 0.313029
2-17840000 2 17840000 0.841727 0.0315 0.238337 0.289796 0.158355
2-17860000 2 17860000 0.847894 0.0517 0.26382 0.507747 0.775383
2-17880000 2 17880000 0.421741 0.1519 0.969358 -0.2711 -0.0642264
2-17900000 2 17900000 0.68699 0.0468 0.871178 0.516075 0.365456
2-17920000 2 17920000 0.525524 0.1238 1.22728 -0.787035 0.0899467
2-17940000 2 17940000 0.500198 0.1238 0.959902 -0.54701 0.189094
2-17960000 2 17960000 0.424357 0.1399 1.69067 -0.669907 0.212294
2-17980000 2 17980000 0.741832 0.0555 1.04544 -0.53034 -0.497727
2-18000000 2 18000000 0.536705 0.1394 1.43433 -0.261835 -0.171053
2-18100000 2 18100000 0.691393 0.0643 0.851532 0.299244 0.448676
2-18120000 2 18120000 0.64808 0.0997 0.835924 -0.544339 0.0942981
2-18140000 2 18140000 0.54372 0.1062 1.62047 -0.141579 0.401807
2-18160000 2 18160000 0.766341 0.0582 0.445304 0.228501 0.809516
2-18180000 2 18180000 0.552197 0.0722 1.1121 -0.142146 0.247042
2-18200000 2 18200000 0.58798 0.0839 0.908107 -0.206995 0.236945
2-18220000 2 18220000 0.70717 0.081 0.498213 0.275191 -0.269856
2-18240000 2 18240000 0.607116 0.072 0.794025 -0.0459042 0.0819987
2-18260000 2 18260000 0.558813 0.0948 1.45236 -0.477773 0.311722
2-18280000 2 18280000 0.547694 0.1131 1.04599 -0.4828 0.437203
2-18300000 2 18300000 0.603109 0.0946 1.07338 -0.446298 0.550687
2-18320000 2 18320000 0.608202 0.1196 0.979595 0.0682802 0.322492
2-18340000 2 18340000 0.577436 0.0721 1.21536 -0.440733 -0.120957
2-18360000 2 18360000 0.650639 0.0959 0.965255 -0.183143 0.212793
2-18380000 2 18380000 0.742739 0.0649 1.13063 0.373289 0.337065
2-18420000 2 18420000 0.617442 0.0786 1.21787 -0.485225 0.28682
2-18440000 2 18440000 0.502937 0.1748 1.4525 -0.318163 0.259119
2-18460000 2 18460000 0.820199 0.0442 0.509325 0.664928 0.246039
2-18480000 2 18480000 0.98904 0.0511 0.858162 1.72869 0.107096
2-18500000 2 18500000 0.878881 0.0587 0.756931 1.57222 0.589129
2-18520000 2 18520000 0.818642 0.0574 0.876032 1.37311 0.305533
2-18540000 2 18540000 0.889171 0.057 1.01329 1.38006 0.350539
2-18560000 2 18560000 0.952727 0.0237 1.47415 1.73239 0.611942
2-18580000 2 18580000 0.647794 0.0696 0.872947 0.424974 0.446906
2-18600000 2 18600000 0.601185 0.0935 1.05321 0.1143 0.566629
2-18620000 2 18620000 0.90655 0.0544 0.26941 0.822638 0.12728
2-18640000 2 18640000 1.0112 0.0379 0.248662 0.476185 -0.1811
2-18660000 2 18660000 0.766938 0.083 0.542559 0.949745 0.775785
2-18680000 2 18680000 0.706536 0.0601 0.651612 0.2613 0.622935
2-18700000 2 18700000 0.902458 0.0516 0.211813 0.863708 0.387784
2-18720000 2 18720000 0.874499 0.067 0.333096 0.214465 -0.129501
2-18740000 2 18740000 0.627227 0.0835 1.0043 0.158909 0.56602
2-18760000 2 18760000 0.66817 0.0911 0.904025 0.116201 0.222657
2-18780000 2 18780000 0.711417 0.0967 0.780092 0.328688 0.283166
2-18800000 2 18800000 0.85641 0.0544 0.213043 0.849268 0.481751
2-18820000 2 18820000 0.878271 0.055 0.197425 0.4525 0.150357
2-18840000 2 18840000 0.80452 0.0505 0.240936 0.25622 0.190243
2-18860000 2 18860000 0.995616 0.0685 -0.166273 0.151207 -0.900286
2-18880000 2 18880000 0.783307 0.052 0.348081 0.036094 -0.0611308
2-18900000 2 18900000 0.744898 0.0431 0.390878 0.401074 -0.00224856
2-18980000 2 18980000 0.901224 0.0279 -0.0386245 -0.148587 -0.309837
2-19000000 2 19000000 0.7017 0.1224 0.549227 0.315773 0.245972
2-19020000 2 19020000 0.766976 0.0539 0.382937 0.657327 0.295328
2-19040000 2 19040000 0.770899 0.0472 0.392319 0.251373 0.542493
2-19060000 2 19060000 0.915409 0.037 0.510618 0.45591 0.237293
2-19080000 2 19080000 0.786223 0.0542 0.67631 0.388524 0.222777
2-19100000 2 19100000 0.811111 0.045 0.367924 0.490311 0.303709
2-19120000 2 19120000 0.853191 0.0201 0.202207 0.550346 0.510069
2-19140000 2 19140000 0.781826 0.0765 0.2872 0.692558 -0.0310573
2-19160000 2 19160000 1.02436 0.0605 -0.0460702 0.204887 -0.439329
2-19180000 2 19180000 0.836561 0.0573 0.250351 -0.0846238 -0.348342
2-19200000 2 19200000 0.851497 0.0697 0.244338 0.394803 0.0213441
2-19220000 2 19220000 0.821745 0.0641 0.232958 0.318461 0.3351
2-19240000 2 19240000 0.841847 0.0869 0.310444 0.28381 -0.14934
2-19260000 2 19260000 0.760028 0.0535 0.374369 0.358016 0.673385
2-19280000 2 19280000 0.788125 0.0393 0.462387 -0.0129415 -0.085662
2-19300000 2 19300000 0.718451 0.0626 0.481152 -0.0416127 -0.195283
2-19320000 2 19320000 0.835578 0.0316 0.156041 0.513635 0.286937
2-19340000 2 19340000 0.975045 0.0446 -0.0348139 0.260487 -0.410827
2-19360000 2 19360000 0.850431 0.035 0.160176 -0.651019 -0.526982
2-19380000 2 19380000 0.696313 0.0377 0.361218 0.201784 -0.000322499
2-19400000 2 19400000 0.85504 0.0677 0.225915 0.455893 0.501
2-19420000 2 19420000 0.919036 0.0409 0.126892 0.492848 0.427965
2-19440000 2 19440000 0.858696 0.046 0.148102 0.763655 0.346375
2-19460000 2 19460000 0.801851 0.0444 0.268529 0.483238 0.515356
2-19480000 2 19480000 0.796433 0.057 0.31769 0.640371 0.179253
2-19500000 2 19500000 0.806993 0.073 0.269642 0.895234 0.672363
2-19520000 2 19520000 0.817742 0.042 0.301487 0.757672 0.762647
2-19540000 2 19540000 0.713684 0.0564 0.787358 0.100565 0.682082
2-19560000 2 19560000 0.850506 0.0276 0.0849899 -0.0659621 -0.449055
2-19580000 2 19580000 0.834462 0.0083 0.177105 -0.43539 -0.192417
2-19600000 2 19600000 1.01089 0.0301 -0.131652 0.174397 -0.244172
2-19620000 2 19620000 1.01758 0.0079 0.0361491 -0.0462595 -0.409525
2-19640000 2 19640000 0.782801 0.0457 0.234143 -0.0321761 -0.462958
2-19660000 2 19660000 0.794902 0.0214 0.136326 0.266714 0.00442645
2-19680000 2 19680000 0.832219 0.0484 0.231648 0.766966 0.469569
2-19700000 2 19700000 0.528186 0.0472 0.369639 -0.0059116 -0.425382
2-19720000 2 19720000 0.920276 0.0469 0.0860253 0.263986 -0.524416
2-19740000 2 19740000 0.82044 0.0531 0.0685962 0.745328 0.530515
2-19760000 2 19760000 1.04183 0.0239 -0.0676047 0.0822286 -0.18532
2-19780000 2 19780000 0.754717 0.071 0.446904 0.84739 0.450457
2-19800000 2 19800000 0.628335 0.0586 0.545847 -0.14718 0.0935724
2-19820000 2 19820000 0.849927 0.0589 0.179898 0.446737 0.277608
2-19840000 2 19840000 0.840711 0.084 0.227787 1.26445 0.264044
2-19860000 2 19860000 0.792152 0.0878 0.320042 1.26945 0.457166
2-19880000 2 19880000 0.848653 0.0956 0.356445 1.25885 0.201599
2-19900000 2 19900000 0.859643 0.0773 0.214013 1.36518 1.01353
2-19920000 2 19920000 0.74383 0.0553 0.403145 0.494233 0.663753
2-19940000 2 19940000 0.474639 0.0867 1.80197 -0.399973 0.679857
2-19960000 2 19960000 0.763158 0.093 0.752328 0.508456 0.366328
2-19980000 2 19980000 0.765085 0.061 0.547172 0.813401 0.677967
2-20000000 2 20000000 0.767265 0.0708 0.342311 0.991731 0.524569
2-20020000 2 20020000 0.765979 0.0764 0.460831 1.03435 0.695273
2-20040000 2 20040000 0.692008 0.0698 0.40092 0.7122 0.502254
2-20060000 2 20060000 0.771302 0.0541 0.295291 0.75583 0.300059
2-20080000 2 20080000 0.736489 0.0623 0.415458 0.610207 0.446007
2-20100000 2 20100000 0.847395 0.049 0.358062 0.669229 0.584684
2-20120000 2 20120000 0.831974 0.0482 0.370153 0.930505 0.66872
2-20140000 2 20140000 0.858744 0.048 0.298173 0.797294 0.556512
2-20160000 2 20160000 0.891511 0.0487 0.171808 0.815153 0.282104
2-20180000 2 20180000 0.862045 0.0487 0.278768 0.828151 0.410481
2-20200000 2 20200000 0.943472 0.0371 0.141554 0.910795 0.343629
2-20220000 2 20220000 0.810181 0.0663 0.374955 1.44256 0.643354
2-20240000 2 20240000 0.653329 0.1226 0.670642 0.5987 0.616423
2-20260000 2 20260000 0.607341 0.1485 0.903128 0.339553 0.183112
2-20280000 2 20280000 0.6272 0.1104 0.732982 0.82816 0.785422
2-20300000 2 20300000 0.759446 0.0587 0.519111 1.24336 0.825451
2-20320000 2 20320000 0.880727 0.0336 0.172614 0.823524 0.134912
2-20340000 2 20340000 0.814649 0.0493 0.32877 0.789627 0.251216
2-20360000 2 20360000 0.85423 0.0521 0.354549 0.597581 0.147048
2-20380000 2 20380000 0.665551 0.0964 0.908984 0.39502 0.381346
2-20400000 2 20400000 0.756925 0.0364 0.426853 0.26465 0.469775
2-20420000 2 20420000 0.814678 0.038 0.376173 0.786974 0.568921
2-20440000 2 20440000 0.823911 0.0403 0.208985 0.630928 0.32732
2-20460000 2 20460000 0.801094 0.0614 0.296176 0.221157 0.129403
2-20480000 2 20480000 0.692116 0.0653 0.522909 -0.15491 0.0785864
2-20500000 2 20500000 0.68985 0.1061 0.423432 -0.156339 0.312845
2-20520000 2 20520000 0.635656 0.0958 0.76714 -0.525272 -0.0974034
2-20540000 2 20540000 0.791737 0.0535 0.39979 -0.0292701 -0.107579
2-20560000 2 20560000 0.816684 0.0641 0.313513 0.46992 0.564355
2-20580000 2 20580000 0.854056 0.0428 0.306204 0.121375 0.344505
2-20600000 2 20600000 0.885294 0.0451 0.134533 0.334241 0.874048
2-20620000 2 20620000 1.03604 0.0166 0.0255905 -0.437311 -0.897745
2-20640000 2 20640000 1.04021 0.0201 0.0986555 -0.806835 -0.676388
2-20660000 2 20660000 1.16265 0.0227 0.298309 -0.135946 -0.430539
2-20680000 2 20680000 1.18621 0.0559 -0.304562 0.829431 -0.23082
2-20700000 2 20700000 0.892068 0.0577 0.127567 0.698348 0.332233
2-20720000 2 20720000 0.919828 0.0354 0.00993016 0.355971 0.13067
2-20740000 2 20740000 0.972272 0.0531 0.0572559 0.37694 0.0318017
2-20760000 2 20760000 1.14286 0.0336 -0.0258042 0.136199 -0.360627
2-20780000 2 20780000 1.058 0.0793 0.0457904 0.50175 -0.298762
2-20800000 2 20800000 0.958333 0.0286 0.217334 -0.105289 -0.220367
2-20820000 2 20820000 0.98343 0.0178 -0.434208 0.230042 -0.145196
2-20840000 2 20840000 1.12439 0.017 -0.117104 -0.604784 -1.11061
2-20860000 2 20860000 0.620342 0.0262 0.231393 -0.944171 -0.697048
2-20880000 2 20880000 0.995842 0.0524 0.125403 1.42708 -0.160329
2-20900000 2 20900000 0.903277 0.027 0.0462204 0.396091 0.0870444
2-20920000 2 20920000 0.78611 0.0405 0.277593 0.2544 -0.271255
2-20940000 2 20940000 0.678077 0.0631 0.41355 0.423577 0.175133
2-20960000 2 20960000 0.883166 0.0675 0.519555 -0.14626 -0.149394
2-20980000 2 20980000 0.641812 0.0873 0.70829 0.280417 0.421287
2-21000000 2 21000000 0.672266 0.0992 1.01038 0.217205 0.255333
2-21020000 2 21020000 0.519492 0.165 1.2359 0.134328 -0.410723
2-21040000 2 21040000 0.987474 0.0579 0.362916 0.0501083 -0.159013
2-21060000 2 21060000 0.729786 0.0817 0.453542 -0.105379 -0.217118
2-21080000 2 21080000 1.01737 0.0878 -0.0182411 0.242223 -0.607342
2-21100000 2 21100000 1.02328 0.0663 -0.172902 0.338831 0.508393
2-21120000 2 21120000 0.711064 0.0562 0.490824 1.34264 0.926951
2-21140000 2 21140000 0.614423 0.121 0.869981 0.0870199 -0.0285085
2-21160000 2 21160000 0.714003 0.078 0.455198 0.669023 0.71903
2-21180000 2 21180000 0.424396 0.1296 1.99855 -0.781104 0.0706978
2-21200000 2 21200000 0.759358 0.0408 0.54048 0.084765 0.00427701
2-21220000 2 21220000 0.519408 0.0793 2.87171 -0.726519 0.376044
2-21240000 2 21240000 0.461722 0.1435 3.15986 -0.816197 0.288583
2-21260000 2 21260000 0.786391 0.0502 0.768601 0.313836 -0.303696
2-21280000 2 21280000 0.774593 0.0584 0.315488 0.238911 -0.0203853
2-21300000 2 21300000 0.516209 0.076 2.2495 -0.631962 0.249019
2-21320000 2 21320000 0.752351 0.0628 0.985932 0.0799835 0.214497
2-21340000 2 21340000 0.54153 0.1094 0.945271 0.0114609 0.488368
2-21360000 2 21360000 0.758725 0.0747 0.379215 0.429537 0.191463
2-21380000 2 21380000 0.779424 0.055 0.305978 0.00468496 0.0530125
2-21400000 2 21400000 0.719747 0.0836 0.51941 0.896161 0.403474
2-21420000 2 21420000 0.702743 0.0877 0.426283 1.00954 0.328734
2-21440000 2 21440000 0.542628 0.1219 1.23315 0.855088 0.518277
2-21460000 2 21460000 0.474678 0.1668 1.13608 -0.414698 -0.272751
2-21480000 2 21480000 0.956219 0.0407 0.288171 0.25404 -0.157957
2-21500000 2 21500000 1.01031 0.0441 0.193605 0.546804 -0.482059
2-21520000 2 21520000 0.650959 0.0778 0.698405 -0.374867 -0.375268
2-21540000 2 21540000 0.616691 0.1047 0.768183 0.130342 0.0174158
2-21560000 2 21560000 0.435102 0.1188 1.26386 -0.810956 -0.37364
2-21580000 2 21580000 0.525473 0.0816 0.832359 0.570389 0.970351
2-21600000 2 21600000 0.699929 0.0781 0.679075 0.586944 0.369409
2-21620000 2 21620000 0.764816 0.0598 0.487677 0.13826 0.188767
2-21640000 2 21640000 0.843558 0.0438 0.341946 -0.00368383 -0.183236
2-21660000 2 21660000 0.513324 0.1009 1.00785 0.327931 0.573482
2-21680000 2 21680000 0.562239 0.0865 0.805741 0.556939 0.620528
2-21700000 2 21700000 0.775681 0.058 0.226132 -0.00243865 -0.24107
2-21720000 2 21720000 0.871136 0.0695 0.189203 -0.341446 -0.229286
2-21740000 2 21740000 0.621874 0.1352 0.814443 0.109097 0.335333
2-21760000 2 21760000 0.48855 0.1279 1.30184 0.0831979 0.575754
2-21780000 2 21780000 0.677277 0.1003 0.382089 -0.609871 -0.618274
2-21800000 2 21800000 0.704881 0.1004 0.382748 0.813124 0.0579087
2-21820000 2 21820000 0.416013 0.1712 2.38569 0.50766 -0.211763
2-21840000 2 21840000 0.267449 0.1834 3.30871 0.425309 0.866599
2-21860000 2 21860000 0.336714 0.1536 2.57165 0.613183 0.364175
2-21880000 2 21880000 0.416259 0.1684 2.28176 0.62515 0.581418
2-21900000 2 21900000 0.525878 0.1546 1.50782 1.01991 0.390854
2-21920000 2 21920000 0.399799 0.1411 1.74159 0.0850558 0.544589
2-21940000 2 21940000 0.302571 0.1674 2.54214 -0.97218 0.272247
2-21960000 2 21960000 0.321925 0.1529 2.16454 -0.337377 0.55695
2-21980000 2 21980000 0.837487 0.0533 0.265294 1.13841 0.385656
2-22000000 2 22000000 0.922452 0.0512 0.18766 1.01516 0.324756
2-22020000 2 22020000 0.809611 0.0461 0.265764 0.599382 0.304689
2-22040000 2 22040000 0.827283 0.0554 0.265298 1.01015 0.386105
2-22060000 2 22060000 0.839894 0.0584 0.235119 1.06227 0.605099
2-22080000 2 22080000 0.784848 0.0734 0.415201 0.80941 0.266391
2-22100000 2 22100000 0.441497 0.1222 0.796424 -0.414135 0.230933
2-22120000 2 22120000 0.696053 0.0835 0.485635 0.857689 0.201782
2-22140000 2 22140000 0.985708 0.0266 -0.371243 0.0444753 -0.362487
2-22180000 2 22180000 0.923184 0.0488 0.0760585 0.152728 -0.703405
2-22200000 2 22200000 0.89069 0.0191 -0.143122 0.43482 0.243623
2-22220000 2 22220000 0.634977 0.0679 0.810798 0.034886 0.243481
2-22240000 2 22240000 0.58988 0.102 1.04451 -0.205397 0.593375
2-22260000 2 22260000 0.704508 0.0882 0.578308 0.518976 0.451959
2-22280000 2 22280000 0.680038 0.0751 0.72658 0.611859 0.696356
2-22300000 2 22300000 0.654985 0.107 0.638532 0.802496 0.522817
2-22320000 2 22320000 0.693646 0.125 0.678378 1.20762 0.33163
2-22340000 2 22340000 0.714637 0.0959 0.580547 0.391572 0.629841
2-22360000 2 22360000 0.7501 0.13 0.417949 0.172028 -0.0665531
2-22380000 2 22380000 0.75 0.0607 0.360329 0.569641 0.372831
2-22400000 2 22400000 0.7622 0.0706 0.416456 0.541694 0.249245
2-22420000 2 22420000 0.752673 0.0821 0.719491 0.686615 0.397949
2-22440000 2 22440000 0.734285 0.0978 0.611066 0.693671 0.500147
2-22460000 2 22460000 0.684082 0.0829 0.462938 0.690153 0.424439
2-22480000 2 22480000 0.736239 0.0766 0.409104 0.90082 0.81562
2-22500000 2 22500000 0.871832 0.0338 0.184556 0.740754 0.492613
2-22520000 2 22520000 0.770119 0.0398 0.490221 0.932856 0.554461
2-22540000 2 22540000 0.754039 0.0356 0.519189 0.131563 0.0797128
2-22560000 2 22560000 0.711545 0.1104 0.537857 0.476224 0.290443
2-22580000 2 22580000 0.823588 0.0759 0.312148 1.29974 0.650579
2-22600000 2 22600000 0.660631 0.094 0.729221 1.32711 0.785995
2-22620000 2 22620000 0.558383 0.1194 1.24869 0.0692909 0.315578
2-22640000 2 22640000 0.376375 0.138 2.31786 -0.671032 0.272795
2-22660000 2 22660000 0.33369 0.1454 2.48744 -0.97022 0.291377
2-22680000 2 22680000 0.618552 0.1286 1.27919 -0.61719 0.0652271
2-22700000 2 22700000 0.578544 0.1169 1.08694 -0.738643 0.0488268
2-22720000 2 22720000 0.798025 0.0912 0.964158 -0.200759 -0.22562
2-22740000 2 22740000 0.903829 0.0208 0.747802 -0.396222 -0.439085
2-22760000 2 22760000 0.193534 0.2857 1.71109 0.0661372 -0.270865
2-22780000 2 22780000 0.882249 0.0684 0.737272 -0.61232 -0.291006
2-22800000 2 22800000 0.86983 0.0508 0.711314 -0.066594 -0.23161
2-22820000 2 22820000 0.901768 0.0871 1.02712 -0.512365 -0.610801
2-22840000 2 22840000 0.747272 0.0678 1.66116 -0.486294 -0.230779
2-22860000 2 22860000 0.814959 0.0531 0.941682 -0.47662 -0.148144
2-22880000 2 22880000 0.845953 0.0525 0.340386 -0.389505 -0.882447
2-22900000 2 22900000 0.532428 0.172 1.20615 -0.392808 -0.22161
2-22920000 2 22920000 0.393601 0.1568 2.06316 -1.1529 0.261497
2-22940000 2 22940000 0.557039 0.0824 1.62233 -0.901813 0.0266814
2-22960000 2 22960000 0.51367 0.1151 1.59841 -1.04364 -0.180681
2-22980000 2 22980000 0.28271 0.1555 2.7711 -1.8012 -0.205059
2-23000000 2 23000000 0.380716 0.1291 2.45909 -1.04481 0.206504
2-23020000 2 23020000 0.519447 0.1151 1.91828 -1.08162 0.270358
2-23040000 2 23040000 0.646211 0.0985 1.45694 -0.721735 0.240113
2-23060000 2 23060000 0.417931 0.1437 2.54689 -1.41213 0.3287
2-23080000 2 23080000 0.369713 0.1268 2.86521 -1.18848 0.561483
2-23100000 2 23100000 0.431963 0.1349 2.21214 -0.401731 0.416006
2-23120000 2 23120000 0.591121 0.1044 1.09206 -0.673844 0.25549
2-23140000 2 23140000 0.679705 0.1041 0.926411 0.0797484 0.312877
2-23160000 2 23160000 0.749797 0.0672 0.515573 -0.0734184 -0.0812381
2-23180000 2 23180000 0.682999 0.0975 0.941895 -0.370024 0.238769
2-23200000 2 23200000 0.684353 0.0942 0.432496 -0.211091 0.0190272
2-23220000 2 23220000 0.865936 0.0768 0.297231 0.0757445 -0.0190043
2-23240000 2 23240000 0.760692 0.102 0.545866 0.0205754 -0.195008
2-23260000 2 23260000 0.618002 0.0977 0.931866 -0.201294 0.34056
2-23280000 2 23280000 0.611276 0.0811 0.862404 0.181897 0.202631
2-23300000 2 23300000 0.797478 0.0703 0.634898 0.451952 0.203522
2-23320000 2 23320000 0.852703 0.0337 0.381944 1.02724 0.655569
2-23340000 2 23340000 0.863474 0.0518 0.262492 1.07708 0.0358484
2-23360000 2 23360000 1.11406 0.0469 0.0723769 0.159853 -0.50909
2-23380000 2 23380000 0.68157 0.0995 0.878611 0.398187 0.735495
2-23400000 2 23400000 0.768566 0.0889 0.558394 0.0464446 0.201602
2-23420000 2 23420000 0.885727 0.0392 0.228268 -0.0816959 -0.448117
2-23440000 2 23440000 0.814781 0.0455 0.227395 -0.0168396 -0.506105
2-23460000 2 23460000 0.746953 0.0982 0.32335 0.0820238 -0.195654
2-23480000 2 23480000 0.622737 0.0644 0.84831 0.0326043 0.194393
2-23500000 2 23500000 0.756852 0.0584 0.527897 0.753169 0.469151
2-23520000 2 23520000 0.805508 0.0377 0.206055 0.0430702 -0.0881156
2-23540000 2 23540000 1.08669 0.0158 -0.167124 0.87436 0.108221
2-23560000 2 23560000 0.899866 0.0531 0.241447 0.096116 -0.214821
2-23580000 2 23580000 0.816342 0.0782 0.303904 0.166144 0.279879
2-23600000 2 23600000 0.95777 0.0499 -0.00962081 0.514906 -0.0696806
2-23640000 2 23640000 0.912019 0.0663 0.351222 1.20943 0.636926
2-23660000 2 23660000 0.878615 0.0475 0.473156 0.169957 -0.227772
2-23680000 2 23680000 0.782425 0.0459 0.41092 0.545416 0.127595
2-23700000 2 23700000 0.860051 0.0836 0.408415 0.841521 0.199467
2-23720000 2 23720000 0.966222 0.0489 0.215298 0.921186 0.435584
2-23740000 2 23740000 0.958317 0.0381 0.090528 1.53732 0.106435
2-23760000 2 23760000 0.763307 0.095 0.322421 1.33693 0.348709
2-23780000 2 23780000 0.818282 0.0702 0.238634 0.819774 0.264721
2-23800000 2 23800000 0.947014 0.047 -0.18267 0.388439 -0.110374
2-23820000 2 23820000 0.844787 0.05 0.302076 0.335866 -0.320489
2-23840000 2 23840000 0.943117 0.0508 0.272319 1.29576 0.305711
2-23860000 2 23860000 0.767905 0.0598 0.525638 0.27354 0.0231839
2-23880000 2 23880000 0.833402 0.0679 0.468689 0.158829 -0.14443
2-23900000 2 23900000 0.672269 0.0585 0.583304 -0.315114 0.118574
2-23920000 2 23920000 0.535172 0.1243 0.713404 -0.245879 -0.214129
2-23940000 2 23940000 0.632521 0.1477 0.575908 0.272456 0.139772
2-23960000 2 23960000 0.492627 0.1181 1.24943 0.0474998 0.49869
2-23980000 2 23980000 0.501624 0.0932 1.26171 0.0326988 0.564454
2-24000000 2 24000000 0.589385 0.0941 0.971182 0.470648 0.54884
2-24020000 2 24020000 0.769046 0.0768 0.414315 0.913116 0.55688
2-24040000 2 24040000 0.699964 0.1146 0.503457 1.12253 0.355941
2-24060000 2 24060000 0.75198 0.0759 0.411441 0.880281 0.353994
2-24080000 2 24080000 0.734516 0.0804 0.369139 1.03196 0.257251
2-24100000 2 24100000 0.680256 0.0721 0.520284 1.17725 0.426824
2-24120000 2 24120000 0.662276 0.069 0.353199 1.62081 0.235602
2-24140000 2 24140000 0.647834 0.0911 0.434693 1.2241 0.467952
2-24160000 2 24160000 0.688692 0.0846 0.526197 1.27964 0.768394
2-24180000 2 24180000 0.476303 0.1222 1.08288 -0.0896128 0.409525
2-24200000 2 24200000 0.56529 0.1281 0.829582 0.75887 0.596892
2-24220000 2 24220000 0.577883 0.1353 0.676198 0.591202 0.707133
2-24240000 2 24240000 0.56345 0.0789 1.00937 0.790577 0.768156
2-24260000 2 24260000 0.625983 0.1025 0.675906 1.1509 0.667432
2-24280000 2 24280000 0.768078 0.1012 0.376722 2.58397 1.2648
2-24300000 2 24300000 0.796367 0.0718 0.354247 1.85418 0.442279
2-24320000 2 24320000 0.667228 0.1294 0.427547 1.7488 0.802952
2-24340000 2 24340000 0.642074 0.0789 0.546862 1.31629 0.864645
2-24360000 2 24360000 0.700691 0.092 0.560078 1.11364 0.540449
2-24380000 2 24380000 0.675361 0.0863 0.603903 1.13745 0.937264
2-24400000 2 24400000 0.66979 0.0766 0.555259 1.29368 0.733691
2-24420000 2 24420000 0.636797 0.0711 0.689449 0.953447 0.712556
2-24440000 2 24440000 0.568475 0.0973 0.806861 0.821542 0.516004
2-24460000 2 24460000 0.785443 0.0576 0.446311 0.843638 0.570707
2-24480000 2 24480000 0.708454 0.0496 0.681261 0.929362 0.569724
2-24500000 2 24500000 0.845878 0.0549 0.39347 1.25258 0.780698
2-24520000 2 24520000 0.706671 0.0739 0.574278 0.955165 0.67189
2-24540000 2 24540000 0.782668 0.0774 0.393633 0.848512 0.582477
2-24560000 2 24560000 0.88601 0.0525 0.141178 0.798604 0.461796
2-24580000 2 24580000 0.794609 0.0431 0.334365 0.908722 0.529173
2-24600000 2 24600000 0.71448 0.0673 0.600201 0.772606 0.383157
2-24620000 2 24620000 0.696719 0.0706 0.705075 0.602099 0.53193
2-24640000 2 24640000 0.835359 0.0508 0.255603 1.22107 0.579799
2-24660000 2 24660000 0.921225 0.0486 0.201236 0.950447 0.347902
2-24680000 2 24680000 0.865115 0.0583 0.186307 0.509961 0.239643
2-24700000 2 24700000 0.829294 0.0559 0.225888 0.91371 0.513369
2-24720000 2 24720000 0.821754 0.0557 0.290235 0.581013 0.37347
2-24740000 2 24740000 0.915332 0.0365 0.137228 0.429498 0.195639
2-24760000 2 24760000 0.851272 0.0538 0.238792 0.315447 0.157304
2-24780000 2 24780000 0.826051 0.0745 0.342471 0.247949 -0.0902778
2-24800000 2 24800000 0.874645 0.0694 0.311007 0.382197 0.131903
2-24820000 2 24820000 0.892601 0.0471 0.317561 0.333919 0.180278
2-24840000 2 24840000 0.814829 0.0753 0.543371 0.583383 0.301153
2-24860000 2 24860000 0.930624 0.0622 0.0955248 0.144386 -0.0377403
2-24880000 2 24880000 0.912326 0.0548 0.240438 0.469439 0.327305
2-24900000 2 24900000 0.899399 0.0476 0.278249 0.0792548 0.0481093
2-24920000 2 24920000 0.861773 0.0572 0.343716 0.554349 0.120173
2-24940000 2 24940000 0.966292 0.0576 0.191418 0.502992 0.454085
2-24960000 2 24960000 0.953172 0.0437 0.205522 0.21833 -0.0543526
2-24980000 2 24980000 1.00413 0.0411 0.215846 1.08898 0.176675
2-25000000 2 25000000 0.800683 0.0508 0.397506 0.818055 0.419625
2-25020000 2 25020000 0.888889 0.0573 0.307245 0.848161 0.286159
2-25040000 2 25040000 0.708245 0.0827 0.592782 0.426076 0.547268
2-25060000 2 25060000 0.709416 0.065 0.723524 0.861096 0.469159
2-25080000 2 25080000 0.839117 0.0537 0.477814 1.06955 0.571288
2-25100000 2 25100000 0.908041 0.0397 0.311294 0.646339 0.0192867
2-25120000 2 25120000 0.800694 0.0875 0.470857 0.994737 0.516869
2-25140000 2 25140000 0.825666 0.0566 0.247817 1.46418 0.357844
2-25160000 2 25160000 0.936895 0.0689 0.169266 1.40887 0.220394
2-25180000 2 25180000 1.00125 0.0414 0.166811 0.693906 0.271456
2-25200000 2 25200000 1.07608 0.0509 0.153003 -0.382227 -0.687827
2-25220000 2 25220000 1.03603 0.0237 0.140946 -0.155353 -0.552244
2-25240000 2 25240000 0.902824 0.0354 0.259864 1.30973 0.424677
2-25260000 2 25260000 0.812293 0.076 0.287876 0.964298 0.601853
2-25280000 2 25280000 0.834568 0.0956 0.368816 1.50677 0.565509
2-25300000 2 25300000 0.811709 0.0606 0.382439 0.861113 0.502205
2-25320000 2 25320000 0.758438 0.0596 0.254051 0.246028 -0.0812908
2-25340000 2 25340000 0.838887 0.0363 0.212109 0.889384 0.65048
2-25360000 2 25360000 0.855465 0.0988 0.218438 1.27897 0.567533
2-25380000 2 25380000 0.892795 0.0135 0.0847897 -0.0745265 -0.253301
2-25400000 2 25400000 1.04844 0.0271 -0.0321376 0.550104 -0.225512
2-25420000 2 25420000 0.932247 0.021 -0.280518 -0.0108814 -0.275909
2-25440000 2 25440000 0.796304 0.0505 0.384808 0.425991 -0.0609194
2-25460000 2 25460000 0.864969 0.0486 0.185371 0.78076 0.217543
2-25480000 2 25480000 0.841606 0.05 0.0906906 0.315114 -0.427687
2-25500000 2 25500000 1.00989 0.0322 0.10612 -0.0965624 -0.972689
2-25520000 2 25520000 0.940607 0.0358 0.0223736 0.434685 -0.285531
2-25540000 2 25540000 0.99318 0.017 0.187412 0.576763 -0.327007
2-25560000 2 25560000 0.827626 0.0799 0.341895 0.0765411 0.151808
2-25580000 2 25580000 0.74179 0.0627 0.649023 -0.497189 -0.166793
2-25600000 2 25600000 1.06567 0.1015 -0.0120869 0.247782 -0.634986
2-25620000 2 25620000 0.993115 0.0571 0.25589 0.391092 -0.257277
2-25640000 2 25640000 0.806959 0.1002 0.340513 -0.775159 -0.640155
2-25660000 2 25660000 0.626117 0.1321 0.835079 0.292489 -0.298051
2-25680000 2 25680000 0.952401 0.0457 0.338234 0.309132 -0.202895
2-25700000 2 25700000 0.975253 0.0427 0.0163629 -0.322885 -0.803616
2-25720000 2 25720000 0.930889 0.0623 -0.0379251 0.193747 -0.344974
2-25740000 2 25740000 0.854902 0.062 0.2288 -0.236308 -0.520541
2-25760000 2 25760000 0.676538 0.0766 0.400724 0.535856 0.622853
2-25780000 2 25780000 0.496166 0.134 1.14404 0.0514546 0.398075
2-25800000 2 25800000 0.545169 0.1052 1.57311 -0.646376 -0.0295957
2-25820000 2 25820000 0.460784 0.1279 1.34336 -0.470964 0.0655714
2-25840000 2 25840000 0.550373 0.0967 1.6267 0.60499 0.639242
[truncated: 3,864,405 more chars]
