# Supplementary material for: Dispersal from the Qinghai-Tibet plateau by a high-altitude butterfly is associated with rapid expansion and reorganization of its genome
Source: Nat Commun. 2023 Dec 11;14:8190. doi: 10.1038/s41467-023-44023-2 (PMC10713551; doi:10.1038/s41467-023-44023-2)
Supplement: Supplementary file 18 — Supplementary Data 15 [file 41467_2023_44023_MOESM18_ESM.xlsx]

## Sheet: Tab1
Supplementary Data 15. KEGG enrichment of 454 genes with selective signatures in the low-altitude population BQTM. These genes were supported at least two methods of Pi ratio, FST, XPEHH and Tajima's D.
Pathway	level1	level2	List	Total	Pvalue	adjustPvalue	List_gene	URL
Glutathione metabolism	Metabolism	Metabolism of other amino acids	9	60	1.99e-05	0.00163288	evm.model.CTG_40.47(K11142);evm.model.CTG_147.33(K11140);evm.model.CTG_147.34(K11140);evm.model.CTG_147.35(K11140);evm.model.CTG_147.36(K11140);evm.model.CTG_147.37(K11140);evm.model.CTG_147.38(K11140);evm.model.CTG_147.41(K11140);evm.model.CTG_147.39_evm.model.CTG_147.40(K11140)	http://www.kegg.jp/kegg-bin/show_pathway?map00480/K11142%09%23FFFFFF,red/K11140%09%23FFFFFF,red
Glycosphingolipid biosynthesis - ganglio series	Metabolism	Glycan biosynthesis and metabolism	2	5	0.00634837	0.243368	evm.model.CTG_206.83(K12373);evm.model.CTG_206.85(K12373)	http://www.kegg.jp/kegg-bin/show_pathway?map00604/K12373%09%23FFFFFF,red
Glycosphingolipid biosynthesis - globo and isoglobo series	Metabolism	Glycan biosynthesis and metabolism	3	17	0.0089037	0.243368	evm.model.CTG_276.45(K01204);evm.model.CTG_206.83(K12373);evm.model.CTG_206.85(K12373)	http://www.kegg.jp/kegg-bin/show_pathway?map00603/K01204%09%23FFFFFF,red/K12373%09%23FFFFFF,red
Hippo signaling pathway - fly	Environmental Information Processing	Signal transduction	6	78	0.0152593	0.312816	evm.model.CTG_99.35(K16507);evm.model.CTG_210.32_evm.model.CTG_210.33(K06091);evm.model.CTG_248.3(K16680);evm.model.CTG_54.191(K16684);evm.model.CTG_276.27(K06095);evm.model.CTG_8.76(K06094)	http://www.kegg.jp/kegg-bin/show_pathway?map04391/K16507%09%23FFFFFF,red/K06091%09%23FFFFFF,red/K16680%09%23FFFFFF,red/K16684%09%23FFFFFF,red/K06095%09%23FFFFFF,red/K06094%09%23FFFFFF,red
Terpenoid backbone biosynthesis	Metabolism	Metabolism of terpenoids and polyketides	4	40	0.0192566	0.315809	evm.model.CTG_6.262(K00787);evm.model.CTG_6.264(K00787);evm.model.CTG_82.79(K06013);evm.model.CTG_82.84(K06013)	http://www.kegg.jp/kegg-bin/show_pathway?map00900/K00787%09%23FFFFFF,red/K06013%09%23FFFFFF,red
Toll and Imd signaling pathway	Organismal Systems	Immune system	6	87	0.0248492	0.333126	evm.model.CTG_65.202(K20671);evm.model.CTG_2681.1(K18809);evm.model.CTG_82.202(K01446);evm.model.CTG_82.203(K01446);evm.model.CTG_54.139(K04441);evm.model.CTG_5.167(K09254)	http://www.kegg.jp/kegg-bin/show_pathway?map04624/K20671%09%23FFFFFF,red/K18809%09%23FFFFFF,red/K01446%09%23FFFFFF,red/K04441%09%23FFFFFF,red/K09254%09%23FFFFFF,red
TGF-beta signaling pathway	Environmental Information Processing	Signal transduction	4	45	0.0284376	0.333126	evm.model.CTG_101.1(K04661);evm.model.CTG_6.313(K23377);evm.model.CTG_6.315(K23377);evm.model.CTG_210.104(K22687)	http://www.kegg.jp/kegg-bin/show_pathway?map04350/K04661%09%23FFFFFF,red/K23377%09%23FFFFFF,red/K22687%09%23FFFFFF,red
ABC transporters	Environmental Information Processing	Membrane transport	4	55	0.0534852	0.500627	evm.model.CTG_43.101_evm.model.CTG_43.102(K05673);evm.model.CTG_66.127(K05643);evm.model.CTG_66.128(K05643);evm.model.CTG_43.145(K05673)	http://www.kegg.jp/kegg-bin/show_pathway?map02010/K05673%09%23FFFFFF,red/K05643%09%23FFFFFF,red
Hippo signaling pathway - multiple species	Environmental Information Processing	Signal transduction	2	16	0.0632409	0.500627	evm.model.CTG_99.35(K16507);evm.model.CTG_54.191(K16684)	http://www.kegg.jp/kegg-bin/show_pathway?map04392/K16507%09%23FFFFFF,red/K16684%09%23FFFFFF,red
Oxidative phosphorylation	Metabolism	Energy metabolism	11	256	0.06773	0.500627	evm.model.CTG_118.219(K02260);evm.model.CTG_170.5(K00234);evm.model.CTG_14.410(K00234);evm.model.CTG_14.412(K00236);evm.model.CTG_147.31(K02154);evm.model.CTG_61.15(K03662);evm.model.CTG_3665.3(K00234);evm.model.CTG_39.146(K00234);evm.model.CTG_2618.43(K00415);evm.model.CTG_39.54(K00417);evm.model.CTG_3607.1(K00234)	http://www.kegg.jp/kegg-bin/show_pathway?map00190/K02260%09%23FFFFFF,red/K00234%09%23FFFFFF,red/K00236%09%23FFFFFF,red/K02154%09%23FFFFFF,red/K03662%09%23FFFFFF,red/K00415%09%23FFFFFF,red/K00417%09%23FFFFFF,red
Caffeine metabolism	Metabolism	Biosynthesis of other secondary metabolites	2	17	0.0704859	0.500627	evm.model.CTG_16.10(K00106);evm.model.CTG_39.102(K00106)	http://www.kegg.jp/kegg-bin/show_pathway?map00232/K00106%09%23FFFFFF,red
Glycosaminoglycan biosynthesis - keratan sulfate	Metabolism	Glycan biosynthesis and metabolism	1	3	0.0758308	0.500627	evm.model.CTG_118.82(K07966)	http://www.kegg.jp/kegg-bin/show_pathway?map00533/K07966%09%23FFFFFF,red
Mitophagy - animal	Cellular Processes	Transport and catabolism	3	39	0.0793678	0.500627	evm.model.CTG_354.66(K15637);evm.model.CTG_14.57.1(K17907);evm.model.CTG_14.58_evm.model.CTG_14.59(K17907)	http://www.kegg.jp/kegg-bin/show_pathway?map04137/K15637%09%23FFFFFF,red/K17907%09%23FFFFFF,red
Proteasome	Genetic Information Processing	Folding, sorting and degradation	3	45	0.110421	0.646751	evm.model.CTG_159.18(K11599);evm.model.CTG_93.68(K03028);evm.model.CTG_43.33(K03039)	http://www.kegg.jp/kegg-bin/show_pathway?map03050/K11599%09%23FFFFFF,red/K03028%09%23FFFFFF,red/K03039%09%23FFFFFF,red
Various types of N-glycan biosynthesis	Metabolism	Glycan biosynthesis and metabolism	3	49	0.133324	0.698134	evm.model.CTG_118.82(K07966);evm.model.CTG_206.83(K12373);evm.model.CTG_206.85(K12373)	http://www.kegg.jp/kegg-bin/show_pathway?map00513/K07966%09%23FFFFFF,red/K12373%09%23FFFFFF,red
Glycosaminoglycan degradation	Metabolism	Glycan biosynthesis and metabolism	2	25	0.136221	0.698134	evm.model.CTG_206.83(K12373);evm.model.CTG_206.85(K12373)	http://www.kegg.jp/kegg-bin/show_pathway?map00531/K12373%09%23FFFFFF,red
Insect hormone biosynthesis	Metabolism	Metabolism of terpenoids and polyketides	2	29	0.172714	0.833093	evm.model.CTG_93.65(K10722);evm.model.CTG_93.67(K10722)	http://www.kegg.jp/kegg-bin/show_pathway?map00981/K10722%09%23FFFFFF,red
Lysosome	Cellular Processes	Transport and catabolism	7	185	0.20391	0.844622	evm.model.CTG_276.45(K01204);evm.model.CTG_147.31(K02154);evm.model.CTG_61.15(K03662);evm.model.CTG_3995.2(K01373);evm.model.CTG_1258.10(K12384);evm.model.CTG_206.83(K12373);evm.model.CTG_206.85(K12373)	http://www.kegg.jp/kegg-bin/show_pathway?map04142/K01204%09%23FFFFFF,red/K02154%09%23FFFFFF,red/K03662%09%23FFFFFF,red/K01373%09%23FFFFFF,red/K12384%09%23FFFFFF,red/K12373%09%23FFFFFF,red
Nucleotide excision repair	Genetic Information Processing	Replication and repair	4	90	0.204742	0.844622	evm.model.CTG_170.7(K10840);evm.model.CTG_1047.6(K10841);evm.model.CTG_93.69(K03504);evm.model.CTG_1678.3(K10841)	http://www.kegg.jp/kegg-bin/show_pathway?map03420/K10840%09%23FFFFFF,red/K10841%09%23FFFFFF,red/K03504%09%23FFFFFF,red
Non-homologous end-joining	Genetic Information Processing	Replication and repair	1	9	0.210778	0.844622	evm.model.CTG_39.107_evm.model.CTG_39.108(K10777)	http://www.kegg.jp/kegg-bin/show_pathway?map03450/K10777%09%23FFFFFF,red
RNA degradation	Genetic Information Processing	Folding, sorting and degradation	3	63	0.223656	0.844622	evm.model.CTG_93.70(K01689);evm.model.CTG_43.116(K12617);evm.model.CTG_82.121(K12581)	http://www.kegg.jp/kegg-bin/show_pathway?map03018/K01689%09%23FFFFFF,red/K12617%09%23FFFFFF,red/K12581%09%23FFFFFF,red
Homologous recombination	Genetic Information Processing	Replication and repair	2	35	0.229799	0.844622	evm.model.CTG_54.141(K10875);evm.model.CTG_93.69(K03504)	http://www.kegg.jp/kegg-bin/show_pathway?map03440/K10875%09%23FFFFFF,red/K03504%09%23FFFFFF,red
Mannose type O-glycan biosynthesis	Metabolism	Glycan biosynthesis and metabolism	1	11	0.251258	0.844622	evm.model.CTG_118.82(K07966)	http://www.kegg.jp/kegg-bin/show_pathway?map00515/K07966%09%23FFFFFF,red
Sulfur metabolism	Metabolism	Energy metabolism	1	11	0.251258	0.844622	evm.model.CTG_117.104(K17285)	http://www.kegg.jp/kegg-bin/show_pathway?map00920/K17285%09%23FFFFFF,red
Ubiquitin mediated proteolysis	Genetic Information Processing	Folding, sorting and degradation	5	132	0.257507	0.844622	evm.model.CTG_170.8(K10685);evm.model.CTG_65.201(K10260);evm.model.CTG_65.203(K10260);evm.model.CTG_118.233(K03359);evm.model.CTG_36.47(K10264)	http://www.kegg.jp/kegg-bin/show_pathway?map04120/K10685%09%23FFFFFF,red/K10260%09%23FFFFFF,red/K03359%09%23FFFFFF,red/K10264%09%23FFFFFF,red
Glycosphingolipid biosynthesis - lacto and neolacto series	Metabolism	Glycan biosynthesis and metabolism	1	12	0.270718	0.853803	evm.model.CTG_118.82(K07966)	http://www.kegg.jp/kegg-bin/show_pathway?map00601/K07966%09%23FFFFFF,red
Other glycan degradation	Metabolism	Glycan biosynthesis and metabolism	2	43	0.307271	0.902869	evm.model.CTG_206.83(K12373);evm.model.CTG_206.85(K12373)	http://www.kegg.jp/kegg-bin/show_pathway?map00511/K12373%09%23FFFFFF,red
Peroxisome	Cellular Processes	Transport and catabolism	5	145	0.32332	0.902869	evm.model.CTG_54.142(K13356);evm.model.CTG_89.178(K00649);evm.model.CTG_16.10(K00106);evm.model.CTG_39.102(K00106);evm.model.CTG_82.51(K13335)	http://www.kegg.jp/kegg-bin/show_pathway?map04146/K13356%09%23FFFFFF,red/K00649%09%23FFFFFF,red/K00106%09%23FFFFFF,red/K13335%09%23FFFFFF,red
Other types of O-glycan biosynthesis	Metabolism	Glycan biosynthesis and metabolism	2	51	0.383244	0.902869	evm.model.CTG_118.82(K07966);evm.model.CTG_122.130(K03691)	http://www.kegg.jp/kegg-bin/show_pathway?map00514/K07966%09%23FFFFFF,red/K03691%09%23FFFFFF,red
Citrate cycle (TCA cycle)	Metabolism	Carbohydrate metabolism	6	195	0.394465	0.902869	evm.model.CTG_170.5(K00234);evm.model.CTG_14.410(K00234);evm.model.CTG_14.412(K00236);evm.model.CTG_3665.3(K00234);evm.model.CTG_39.146(K00234);evm.model.CTG_3607.1(K00234)	http://www.kegg.jp/kegg-bin/show_pathway?map00020/K00234%09%23FFFFFF,red/K00236%09%23FFFFFF,red
Apoptosis - fly	Cellular Processes	Cell growth and death	2	54	0.410864	0.902869	evm.model.CTG_39.48.1(K07611);evm.model.CTG_82.159(K04361)	http://www.kegg.jp/kegg-bin/show_pathway?map04214/K07611%09%23FFFFFF,red/K04361%09%23FFFFFF,red
Wnt signaling pathway	Environmental Information Processing	Signal transduction	9	311	0.417084	0.902869	evm.model.CTG_167.171(K04511);evm.model.CTG_210.116(K04512);evm.model.CTG_72.11(K04511);evm.model.CTG_4.61(K04511);evm.model.CTG_77.54(K10151);evm.model.CTG_116.1(K04511);evm.model.CTG_139.75(K04511);evm.model.CTG_45.361(K04511);evm.model.CTG_57.175(K04508)	http://www.kegg.jp/kegg-bin/show_pathway?map04310/K04511%09%23FFFFFF,red/K04512%09%23FFFFFF,red/K10151%09%23FFFFFF,red/K04508%09%23FFFFFF,red
FoxO signaling pathway	Environmental Information Processing	Signal transduction	3	92	0.428853	0.902869	evm.model.CTG_77.54(K10151);evm.model.CTG_82.159(K04361);evm.model.CTG_54.139(K04441)	http://www.kegg.jp/kegg-bin/show_pathway?map04068/K10151%09%23FFFFFF,red/K04361%09%23FFFFFF,red/K04441%09%23FFFFFF,red
Arginine biosynthesis	Metabolism	Amino acid metabolism	1	22	0.439705	0.902869	evm.model.CTG_116.9(K00611)	http://www.kegg.jp/kegg-bin/show_pathway?map00220/K00611%09%23FFFFFF,red
Mismatch repair	Genetic Information Processing	Replication and repair	1	22	0.439705	0.902869	evm.model.CTG_93.69(K03504)	http://www.kegg.jp/kegg-bin/show_pathway?map03430/K03504%09%23FFFFFF,red
Phosphatidylinositol signaling system	Environmental Information Processing	Signal transduction	6	205	0.441249	0.902869	evm.model.CTG_354.65(K02183);evm.model.CTG_23.37(K07756);evm.model.CTG_254.42(K05860);evm.model.CTG_561.17(K00921);evm.model.CTG_80.185(K00914);evm.model.CTG_218.29(K00914)	http://www.kegg.jp/kegg-bin/show_pathway?map04070/K02183%09%23FFFFFF,red/K07756%09%23FFFFFF,red/K05860%09%23FFFFFF,red/K00921%09%23FFFFFF,red/K00914%09%23FFFFFF,red
Endocytosis	Cellular Processes	Transport and catabolism	5	172	0.463043	0.902869	evm.model.CTG_82.159(K04361);evm.model.CTG_82.122(K18440);evm.model.CTG_206.86(K05755);evm.model.CTG_82.50(K12492);evm.model.CTG_43.309(K17920)	http://www.kegg.jp/kegg-bin/show_pathway?map04144/K04361%09%23FFFFFF,red/K18440%09%23FFFFFF,red/K05755%09%23FFFFFF,red/K12492%09%23FFFFFF,red/K17920%09%23FFFFFF,red
MAPK signaling pathway - fly	Environmental Information Processing	Signal transduction	4	141	0.500454	0.902869	evm.model.CTG_82.159(K04361);evm.model.CTG_57.175(K04508);evm.model.CTG_82.48(K09237);evm.model.CTG_54.139(K04441)	http://www.kegg.jp/kegg-bin/show_pathway?map04013/K04361%09%23FFFFFF,red/K04508%09%23FFFFFF,red/K09237%09%23FFFFFF,red/K04441%09%23FFFFFF,red
Phagosome	Cellular Processes	Transport and catabolism	6	219	0.505493	0.902869	evm.model.CTG_147.31(K02154);evm.model.CTG_338.87(K13885);evm.model.CTG_61.15(K03662);evm.model.CTG_561.17(K00921);evm.model.CTG_80.185(K00914);evm.model.CTG_218.29(K00914)	http://www.kegg.jp/kegg-bin/show_pathway?map04145/K02154%09%23FFFFFF,red/K13885%09%23FFFFFF,red/K03662%09%23FFFFFF,red/K00921%09%23FFFFFF,red/K00914%09%23FFFFFF,red
Inositol phosphate metabolism	Metabolism	Carbohydrate metabolism	5	183	0.518051	0.902869	evm.model.CTG_206.79(K01858);evm.model.CTG_254.42(K05860);evm.model.CTG_561.17(K00921);evm.model.CTG_80.185(K00914);evm.model.CTG_218.29(K00914)	http://www.kegg.jp/kegg-bin/show_pathway?map00562/K01858%09%23FFFFFF,red/K05860%09%23FFFFFF,red/K00921%09%23FFFFFF,red/K00914%09%23FFFFFF,red
Circadian rhythm - fly	Organismal Systems	Environmental adaptation	1	28	0.521777	0.902869	evm.model.CTG_159.5(K12074)	http://www.kegg.jp/kegg-bin/show_pathway?map04711/K12074%09%23FFFFFF,red
Spliceosome	Genetic Information Processing	Transcription	4	147	0.53352	0.902869	evm.model.CTG_77.46(K12879);evm.model.CTG_170.10(K11098);evm.model.CTG_166.36(K12821);evm.model.CTG_92.21(K12829)	http://www.kegg.jp/kegg-bin/show_pathway?map03040/K12879%09%23FFFFFF,red/K11098%09%23FFFFFF,red/K12821%09%23FFFFFF,red/K12829%09%23FFFFFF,red
Ribosome biogenesis in eukaryotes	Genetic Information Processing	Translation	3	111	0.553918	0.902869	evm.model.CTG_57.54(K06943);evm.model.CTG_1258.11(K14558);evm.model.CTG_101.47(K14539)	http://www.kegg.jp/kegg-bin/show_pathway?map03008/K06943%09%23FFFFFF,red/K14558%09%23FFFFFF,red/K14539%09%23FFFFFF,red
Ether lipid metabolism	Metabolism	Lipid metabolism	1	31	0.558217	0.902869	evm.model.CTG_45.166(K16794)	http://www.kegg.jp/kegg-bin/show_pathway?map00565/K16794%09%23FFFFFF,red
Arachidonic acid metabolism	Metabolism	Lipid metabolism	1	33	0.580964	0.902869	evm.model.CTG_170.9(K00509)	http://www.kegg.jp/kegg-bin/show_pathway?map00590/K00509%09%23FFFFFF,red
Base excision repair	Genetic Information Processing	Replication and repair	1	33	0.580964	0.902869	evm.model.CTG_93.69(K03504)	http://www.kegg.jp/kegg-bin/show_pathway?map03410/K03504%09%23FFFFFF,red
Amino sugar and nucleotide sugar metabolism	Metabolism	Carbohydrate metabolism	2	77	0.598654	0.902869	evm.model.CTG_206.83(K12373);evm.model.CTG_206.85(K12373)	http://www.kegg.jp/kegg-bin/show_pathway?map00520/K12373%09%23FFFFFF,red
mTOR signaling pathway	Environmental Information Processing	Signal transduction	3	119	0.601566	0.902869	evm.model.CTG_93.76(K08269);evm.model.CTG_1.29(K20410);evm.model.CTG_16.291_evm.model.CTG_16.292(K20406)	http://www.kegg.jp/kegg-bin/show_pathway?map04150/K08269%09%23FFFFFF,red/K20410%09%23FFFFFF,red/K20406%09%23FFFFFF,red
Pentose phosphate pathway	Metabolism	Carbohydrate metabolism	1	36	0.612921	0.902869	evm.model.CTG_3.251(K00615)	http://www.kegg.jp/kegg-bin/show_pathway?map00030/K00615%09%23FFFFFF,red
Pantothenate and CoA biosynthesis	Metabolism	Metabolism of cofactors and vitamins	2	80	0.619606	0.902869	evm.model.CTG_2681.2(K01922);evm.model.CTG_1458.2(K01922)	http://www.kegg.jp/kegg-bin/show_pathway?map00770/K01922%09%23FFFFFF,red
Fatty acid biosynthesis	Metabolism	Lipid metabolism	1	37	0.623026	0.902869	evm.model.CTG_193.64(K00665)	http://www.kegg.jp/kegg-bin/show_pathway?map00061/K00665%09%23FFFFFF,red
Glycerophospholipid metabolism	Metabolism	Lipid metabolism	2	82	0.633105	0.902869	evm.model.CTG_89.178(K00649);evm.model.CTG_43.43.3(K14156)	http://www.kegg.jp/kegg-bin/show_pathway?map00564/K00649%09%23FFFFFF,red/K14156%09%23FFFFFF,red
Autophagy - other	Cellular Processes	Transport and catabolism	8	333	0.641011	0.902869	evm.model.CTG_93.76(K08269);evm.model.CTG_14.57.1(K17907);evm.model.CTG_168.46(K08337);evm.model.CTG_43.142(K08337);evm.model.CTG_80.185(K00914);evm.model.CTG_218.29(K00914);evm.model.CTG_14.58_evm.model.CTG_14.59(K17907);evm.model.CTG_69.101(K08337)	http://www.kegg.jp/kegg-bin/show_pathway?map04136/K08269%09%23FFFFFF,red/K17907%09%23FFFFFF,red/K08337%09%23FFFFFF,red/K00914%09%23FFFFFF,red
Fatty acid elongation	Metabolism	Lipid metabolism	1	39	0.642456	0.902869	evm.model.CTG_218.26(K07508)	http://www.kegg.jp/kegg-bin/show_pathway?map00062/K07508%09%23FFFFFF,red
Arginine and proline metabolism	Metabolism	Amino acid metabolism	1	39	0.642456	0.902869	evm.model.CTG_40.47(K11142)	http://www.kegg.jp/kegg-bin/show_pathway?map00330/K11142%09%23FFFFFF,red
Fatty acid degradation	Metabolism	Lipid metabolism	1	41	0.660891	0.902869	evm.model.CTG_218.26(K07508)	http://www.kegg.jp/kegg-bin/show_pathway?map00071/K07508%09%23FFFFFF,red
DNA replication	Genetic Information Processing	Replication and repair	1	42	0.669752	0.902869	evm.model.CTG_93.69(K03504)	http://www.kegg.jp/kegg-bin/show_pathway?map03030/K03504%09%23FFFFFF,red
Ubiquinone and other terpenoid-quinone biosynthesis	Metabolism	Metabolism of cofactors and vitamins	1	43	0.678382	0.902869	evm.model.CTG_16.295(K01904)	http://www.kegg.jp/kegg-bin/show_pathway?map00130/K01904%09%23FFFFFF,red
N-Glycan biosynthesis	Metabolism	Glycan biosynthesis and metabolism	1	45	0.694977	0.902869	evm.model.CTG_118.82(K07966)	http://www.kegg.jp/kegg-bin/show_pathway?map00510/K07966%09%23FFFFFF,red
Phototransduction - fly	Organismal Systems	Sensory system	1	45	0.694977	0.902869	evm.model.CTG_354.65(K02183)	http://www.kegg.jp/kegg-bin/show_pathway?map04745/K02183%09%23FFFFFF,red
Dorso-ventral axis formation	Organismal Systems	Development and regeneration	1	46	0.702952	0.902869	evm.model.CTG_82.159(K04361)	http://www.kegg.jp/kegg-bin/show_pathway?map04320/K04361%09%23FFFFFF,red
Notch signaling pathway	Environmental Information Processing	Signal transduction	1	46	0.702952	0.902869	evm.model.CTG_92.24(K06064)	http://www.kegg.jp/kegg-bin/show_pathway?map04330/K06064%09%23FFFFFF,red
Purine metabolism	Metabolism	Nucleotide metabolism	3	141	0.714634	0.902869	evm.model.CTG_159.19(K13485);evm.model.CTG_16.10(K00106);evm.model.CTG_39.102(K00106)	http://www.kegg.jp/kegg-bin/show_pathway?map00230/K13485%09%23FFFFFF,red/K00106%09%23FFFFFF,red
Valine, leucine and isoleucine degradation	Metabolism	Amino acid metabolism	1	48	0.718287	0.902869	evm.model.CTG_218.26(K07508)	http://www.kegg.jp/kegg-bin/show_pathway?map00280/K07508%09%23FFFFFF,red
Pyruvate metabolism	Metabolism	Carbohydrate metabolism	1	48	0.718287	0.902869	evm.model.CTG_248.6(K01759)	http://www.kegg.jp/kegg-bin/show_pathway?map00620/K01759%09%23FFFFFF,red
Tryptophan metabolism	Metabolism	Amino acid metabolism	1	51	0.739828	0.902869	evm.model.CTG_210.103(K00669)	http://www.kegg.jp/kegg-bin/show_pathway?map00380/K00669%09%23FFFFFF,red
Glycine, serine and threonine metabolism	Metabolism	Amino acid metabolism	1	53	0.753271	0.902869	evm.model.CTG_14.56_evm.model.CTG_14.55(K00058)	http://www.kegg.jp/kegg-bin/show_pathway?map00260/K00058%09%23FFFFFF,red
Aminoacyl-tRNA biosynthesis	Genetic Information Processing	Translation	1	53	0.753271	0.902869	evm.model.CTG_54.143(K01890)	http://www.kegg.jp/kegg-bin/show_pathway?map00970/K01890%09%23FFFFFF,red
Glycolysis / Gluconeogenesis	Metabolism	Carbohydrate metabolism	1	54	0.759731	0.902869	evm.model.CTG_93.70(K01689)	http://www.kegg.jp/kegg-bin/show_pathway?map00010/K01689%09%23FFFFFF,red
Cysteine and methionine metabolism	Metabolism	Amino acid metabolism	1	57	0.778122	0.911514	evm.model.CTG_14.56_evm.model.CTG_14.55(K00058)	http://www.kegg.jp/kegg-bin/show_pathway?map00270/K00058%09%23FFFFFF,red
RNA polymerase	Genetic Information Processing	Transcription	1	67	0.8299	0.954573	evm.model.CTG_4522.67(K03002)	http://www.kegg.jp/kegg-bin/show_pathway?map03020/K03002%09%23FFFFFF,red
Galactose metabolism	Metabolism	Carbohydrate metabolism	1	70	0.842949	0.954573	evm.model.CTG_118.82(K07966)	http://www.kegg.jp/kegg-bin/show_pathway?map00052/K07966%09%23FFFFFF,red
ECM-receptor interaction	Environmental Information Processing	Signaling molecules and interaction	2	131	0.859631	0.954573	evm.model.CTG_93.109_evm.model.CTG_93.110(K06583);evm.model.CTG_345.36(K06236)	http://www.kegg.jp/kegg-bin/show_pathway?map04512/K06583%09%23FFFFFF,red/K06236%09%23FFFFFF,red
Autophagy - animal	Cellular Processes	Transport and catabolism	8	421	0.864868	0.954573	evm.model.CTG_93.76(K08269);evm.model.CTG_14.57.1(K17907);evm.model.CTG_168.46(K08337);evm.model.CTG_43.142(K08337);evm.model.CTG_80.185(K00914);evm.model.CTG_218.29(K00914);evm.model.CTG_14.58_evm.model.CTG_14.59(K17907);evm.model.CTG_69.101(K08337)	http://www.kegg.jp/kegg-bin/show_pathway?map04140/K08269%09%23FFFFFF,red/K17907%09%23FFFFFF,red/K08337%09%23FFFFFF,red/K00914%09%23FFFFFF,red
Glycerolipid metabolism	Metabolism	Lipid metabolism	1	78	0.873085	0.954573	evm.model.CTG_224.83(K11155)	http://www.kegg.jp/kegg-bin/show_pathway?map00561/K11155%09%23FFFFFF,red
Retinol metabolism	Metabolism	Metabolism of cofactors and vitamins	1	93	0.914953	0.975159	evm.model.CTG_224.83(K11155)	http://www.kegg.jp/kegg-bin/show_pathway?map00830/K11155%09%23FFFFFF,red
Drug metabolism - other enzymes	Metabolism	Xenobiotics biodegradation and metabolism	2	155	0.915698	0.975159	evm.model.CTG_16.10(K00106);evm.model.CTG_39.102(K00106)	http://www.kegg.jp/kegg-bin/show_pathway?map00983/K00106%09%23FFFFFF,red
Ribosome	Genetic Information Processing	Translation	2	163	0.929179	0.976829	evm.model.CTG_77.6(K02910);evm.model.CTG_4325.1(K02943)	http://www.kegg.jp/kegg-bin/show_pathway?map03010/K02910%09%23FFFFFF,red/K02943%09%23FFFFFF,red
Lysine degradation	Metabolism	Amino acid metabolism	3	259	0.967901	0.990162	evm.model.CTG_93.73(K11433);evm.model.CTG_1.30(K11426);evm.model.CTG_3607.4(K20796)	http://www.kegg.jp/kegg-bin/show_pathway?map00310/K11433%09%23FFFFFF,red/K11426%09%23FFFFFF,red/K20796%09%23FFFFFF,red
Neuroactive ligand-receptor interaction	Environmental Information Processing	Signaling molecules and interaction	3	269	0.973895	0.990162	evm.model.CTG_158.218(K04284);evm.model.CTG_54.144(K01312);evm.model.CTG_2643.1(K04145)	http://www.kegg.jp/kegg-bin/show_pathway?map04080/K04284%09%23FFFFFF,red/K01312%09%23FFFFFF,red/K04145%09%23FFFFFF,red
Protein processing in endoplasmic reticulum	Genetic Information Processing	Folding, sorting and degradation	1	157	0.984777	0.990162	evm.model.CTG_92.27(K14006)	http://www.kegg.jp/kegg-bin/show_pathway?map04141/K14006%09%23FFFFFF,red
RNA transport	Genetic Information Processing	Translation	2	249	0.990162	0.990162	evm.model.CTG_77.46(K12879);evm.model.CTG_1.26(K14289)	http://www.kegg.jp/kegg-bin/show_pathway?map03013/K12879%09%23FFFFFF,red/K14289%09%23FFFFFF,red
