# Supplementary material for: Dispersal from the Qinghai-Tibet plateau by a high-altitude butterfly is associated with rapid expansion and reorganization of its genome
Source: Nat Commun. 2023 Dec 11;14:8190. doi: 10.1038/s41467-023-44023-2 (PMC10713551; doi:10.1038/s41467-023-44023-2)
Supplement: Supplementary file 19 — Supplementary Data 16 [file 41467_2023_44023_MOESM19_ESM.txt]

>Hic_asm_15-Gypsy-8551066-1339-5650_LTR
TGTAGTGTTATACTACTTACATTTCATTGTACACTAATTCTTCATTCTGTTTTGATATTCTGCATTCATGTTTTGCATCACTTTATACTATTTTTTTCATTCTGTTTTTGATTTTCTGCATTTATATTTTGCATCACCTTTATTTCTATAGGATCCTGTAACGTTTTTACACAATAACATATCATTTTACTTCGTATTTTCACACTATTTATCACTTTTAAAATAGCTGTCAATGAAGTCTTACCTTTTATGGTATTTTATTGAATTCTCTGTAACTCTACAATTTCAGGCTTCATGCACGCAGCCGTGCATAAGTTTTTCCTATGTGAATCATATCTCAATTCATACTTAAATGTAATAATTTCTTAACAAAAGTCCAAAAACCAAAAATTGGTTTTTATGACAACTACTATTTATACCGTTGTCATGGCAATTTTATTCAAATTCGTTACCGATATAATGTTTTATCTCGATATTTTCACATAAATACTCTTTTGCTCTAGGTCATTTACAATAAATTTCCTTTTAATTTAAATAATTTTTCCGTTCTCTCTAGAAAGATATAAAAGCCGAACAATCGGTGAAGAAATTCAGTCTTGCTTCAGTTCTCGTATCGGAAGCATCTTCTAAAGGCCTTATCCCGGGGCCGCTCTGCCCCGGGATCCTGCAAGCCTCCATCTACATCCGGCGCATCCTGAAGTCGTCGGCGCATCCTGCTAACCAGGCGCCGGGATCCTGCAAGCCTCTATCCTGCCTGAAGCCACTGGACTCTACGATCCGTTGCTCTGCCTGAAGTCGCCGGATCCTACAAAACGTTGCTCTGCCTGAAGTCGCCGAGATCCCACAAGTCTCTACTCTACTTGGAGTCGCCGGAACCTACAAACCTCTGTTCCGCCCGAAATCACCGGAACCTACAACCTTTGTCCCGCCTGCAGTCACCGGATCCTGCAGGCTACTGCGCTGTCTGGTCGCTGAGGATCCTGCAAGCTCCTGTCTGGGCTGAAGTCGCCGATCCTGCAATCGCCGCATTCACCTGAGGTCGTCGCCTAGAGACGCCCACGCCTACCCACCTACGCCGTGCGTGCTCGTTCCAGGCGCTGAGAGCACGCTTGGGATCTTCGGACTCAGCTACGACATAAATCTTTTTTTATTACCTTTTTTTTTAAATATAATTTGTAAATCACATCATCCATCCTCACATTCATATTCCATTTTTGATATATAAAATTGTAAATACTCTTTTAAAAACTTAAATATATTATTGTCTTGGTCTATTTGGTTGTTTTGCTGATCGTAGGTTAGGTTTTCCTTCTCTTTTAATTGTCGCTTCACGACA
>Hic_asm_15-Gypsy-8551066-1339-5650_IN
GTTTGGCGCCCAACGTAAAAGTCCTCTTTCTCTCTTAATTCTTCACCTTTACTGCGCCTTGTCTAGTTCCTTTTGATTTAATTGCTTTCCCTTTTGTTCTTAACTTACTATTCATCATTCATTTACACATCCTTTTCATACCTTCAAAATTCTAAAACAAAACTTCTTCTAGTTTTTCAACTTATTTGGATTATATTTAGGCCTACAAATAACACTTCATTTACATTCATCACTCTAAGTTACATTCATCACTATAATATTTTTTATTCTAGATAACTTAGAGGTACGATTTTTAATAATATTTTTATTTCTTAAACTTAACTTTTCACGTAATTATAACAATGAAAAGGGTTATTAAGTACGAATTCCTTAACAAGGCCGAACTTGAATACGAAGTGAAGATTAGATGTGAGGAACCAGCTAATACTGTTTTGCTTCTAAAAAAACAAGTTTTACGTTTAGTTGCGAATTCTCACCCTGAAGATATTCTGACTTCTCCAATTCCGATCGAGGATGACTTGTCTCAAATTGATTCTACATTGACCTATCTGGACTGTAAAATTAAAAAATTTTTACAAGGTGAAACCAAATATTTACGACTAATAGAAACTTTTATTAACCATGTTTTTTACAGATTAGAGCGAATAGATACAGACTTATATCCAGACTTTAAAGCTAATTTCGAGACTTTGAAGATGAAATATGACGCTATGGCTAAACAATTCCAATCCTTGACTCCACCTTCAACTGAAAATGACGTTCCATCACTTGACCCTCCTGTTGACCCGACTGTTACGGTTGACCCGACTGTCACGGAACTCCCTCTTGTTTCTCAAACTTCTATTCAGGTCCATACCCCGTATCCTCCACCACCACATCAATCTTTTTCTCCATCCAACGTCTTCAAAGATCTGAAAAGACACACCTTCAATGGTAAAAGCTGTCCAAGATCCTTTCTTCAAAAACTGGAAGAATACTGTATAGCTCGTGGCTTGTCCAAAGACTTGTTGATTTCACAAGCGTTTGAAATTTTCACTGACAATGCTCTTCATTGGTTCAGATTTAAATATAATCAGAATCCAAACTTAACGTGGAACGAACTTTCTTCATTATTAATCAAAGACTTTGGTGGTTTTGATTATGATCACAAACTTTTAGAAGCGATTAGGAATCGAACTCAAGGTCGAGATGAACCTATTGTCATCTATATTTCCATCATGTCTGGAATGTTTTCTCGTCTTTCGAAGAAACTTTCTGAAACAGAACAATTGGAGATTATTTTGAGGAATATTCGCCCATGTTATTCTGTCTTCGTAGCTCTAAAAGACATTGACTCTATCGACTCTCTTTTGGCTACTTGCCAAAACTATGAAAAATTCCTAGACAGAGACAAACAATTTAAAGAACCAAATGTACAACAAAGTCCTCTTATTTCTGAATTCAACTACAAGCATTCCACTTCAAGTTCAGTTGACTCTTCAGATTTTTCTAATAACTCAAGACCTTCTCCTCCCCTCATGAATAAATTCACTTCATCCTACAAATACCCTTCTAGGCAAGTTAATAGTCTCTCTCAAACCAAAGCTCCTCAAGAAAGCTCCTTTTGTGTTCGCTGTCGTAAACAAGGTCATTCTTTAAACACCTGTACTCAACCACGATTCGTGATTTGTTTCAAATGTGGTCTTAAAGGTTTTAAAACTGCAGATTGCCCTACTTGTTCTCCCAAACCTAATACTAGTTCAAAAAACTAACTACTGACTTGAAAAGTAACTTAAACTTTGATAACGACGATTGGACTAATTGGATTAAAACAATTCAAAACTTCTTTTCTTGTTACAAAATCTCTTCTACACTCTACTTCAAGGAACAAGATCTTAATCGTCCATTCGTTAATGTCAAAATTTATAACTTAACTTTATCTGGTTTACTAGATTCTGGCAGTTCAGTAACTATTCTGGGTAATAATTCTCATTTGGAAATTTTTAAACTGGGCTGCAAACTTTTCAAGTCAGATCTTATTACTGTCTCTACTGCTAATAATCAAAAAATTAATTCCTTGGGTTATTTTGACTTACCTGTTCATTTTAATAATCAAACTCATTTAATTAAAGCTTATGTTTTCCCTGAAATATTTCCTTCGCTAATATTAGGTATTGACTTTTGGAGAAAATTTAATCTTTTACCTAGTGTTTTATCTTCTCTTAACTTTACAGAATCTAAATGTTCTGCTATCGAAACTAAAGATACTAAAGTTTTACCTTATGAGCATTTAACTCCTAACCAAAAGAACATCGCTAACGACATCATCCAACGCTTCAAAACAATTTCTTTTGAGGAAAAAGGTATCCTGGGAAGCACACATTTAATCACCCACAAGATTGATACTGGTGATTCTCTTCCAATCAAACAAAGATGTTATAGACTGTCTCCTGAAAAACAAAAGGCGTTAATTAATGAAGTTGACAAGATGCTGGGATGGAAGGTCATTGAACAATGCGAAAGTCCTTGGTTATCACCAGTTCTCATCACTCCGAAGAAGAATGGTGAATGGCGTTTCTGTGTTGACAGCAGGAAGCTTAACTCAATTACACGTCGTGATGCTTATAAGTTGCCACTAATAAGCGAAATTTTGGACAACCTGAAGAATGCCAAATACTTATCAAGCATTGACATTGCAAAAGCATTTTGGGAAATTCCCTTGAATCCTGCGGATAAAGATAAAACTGCCTTTTATGTACCAGGAAGAGGTATGTTTAGATTTAAAGTAATGCCTTTTGGCCTCACCAACTCACCTGCAACTCTACAAAGATTAAGGGATATGCTGTTTACTCCTGAATTTGAGAACAAGGTATTTTGCTATCTGGATGACATTGTTATTATTAGTGAGACTTTTGATGAACACATATCGCTTCTTATGAAAGTTCATGAAAAACTTTCATATGCTAATCTAACTATTAACTTTGAGAAGAGTCAATTCTTCAAGAAAGAACTGAAATACCTTGGTTTTCTAGTGGACGAGTATGGTCTACGTGCGGATCCAGATAAAATAAAAGCTATTTTAGAATATCCTGTACCTACTTGCAGAAAAGAAGTACGAAGATTCATAGGCACCTGCAGCTGGTTCAGAAGATTCATTCCAAACTTTAGCACTATTGCCTCTCCACTCAACCAACTAACCTGTTCCGGGAAGAACGCTCCTAAATTTTTATGGAATTCACAAGCTGCAGCTGCTTTCCAGAAACTTAAAGAAGCCTTGGTAACTGCTCCTGTCCTTGCTTGCCCTAACTTCGAACTACCCTTCTCTGTACATTGTGATGCATCAAATTATGGCATAGGAGCAATGCTTACCCAACAACAAGATGATAAAGAAGTCGTGATTGCTTACATGAGTAAAGCACTAAATAAAAATCAACGGAATTACTCAACTACTGAAAGAGAAACATTGGCTGTAATAACTGCATTAGAACATTGGCGATGTTACCTAGACAATGGTAAAGAATTTACAATATATACTGATCATGCTGCGCTTAAATGGTTTCAGAATTTATCAAACCCATCAGGAAGACTTGCTCGCTGGACTTTACGCTTATCATGCTTTAACTTTGTCATAAAACATAAAAAAGGAAAGGATAACGTTGTTCCAGATTTATTATCAAGACATAAAAATCAAGAACGTCCTAATACACGAGAAACTTCACCTCAAGGCGTACATCCCATTACGATTGAAGAACCACCTGATCGTAGACTTGAACACTACAACAAAATTTTTCTCGGATGTTCCAACAATCCAGACGCATATCCCAACTACACTATCAGGGATAACAAACTTTACCGCTGTATCCATTCTCCCGATCGTCTAAACGATGACTTTATTTGGAAAGAAGTTCCACTACCTCAAGATAGACAGGCACTTATTGAAGCTAACCATGGTTCCCCTTCAGAACTCCATCTTGGTATCTTCAAAACATTCAAGAAAATATCATTAAAATACTATTGGCCTGGTATGTTTAAGGACATTGCTGAATTAATCTCGACTTGTGAAACCTGCTTAACCTACAAACACCCTAATCATTCTCCCTATGGTCTTATGGGTAAACCCAAACTTTGCTCCAGACCTTTTCAAACTATATCCTTAGATCTTATGGGTCCATTGCCAATGACTCGAAGACGAAATCAGTATATTCTAGTGATTAACTGCAATTTTACTAAATATACTATGATTTTTCCCCTTAAACGTGCTACTTCAGCTAATATTATTAATGTTTTGGAAAATTCAGTTTTTCTAGTTCATGGCATTCCTCAAACTATTATAATGGACAACGCTGTTCAATTTCAGTCGCGAGAATTCCACTCATTTTTAAATTCTTATAATGTTCCTTGTATTTTTCACACAGCTTTATATTGTCCTCAGGTTAATCCTACGGAGAAGTTTAATAGCACAATTATTACAGCTCTAGCATCTCTAGTAGGAGACGATCATAGATCCTGGGACAACCATCTTGCTAAAATTCAGTACGCAATGAACAGCGCTACAAATGTAGCTACTGGTTTTACTCCAAATTTTTTAGTCTTTGGTAGGGAAACAATACCTTGTGGTTCCTTCTATACTCCAACTCAGAACCTCGAGGAATTGGTATTTATGCCTCGTGATATTTACGCGTCTAATGCTGGTCTCCTCTCATCTATATTTCACAAAGTTCAAACTAAACTTCACATAGCTCACGCTAAAAATAGCGCTCGCTATGATCTTCGTCGGTCTTTTAAAGAATTCAATGTGGGAGACACTGTTTGGCGTAAAAACCATGTTTTAAGCGATGCCGGCGCATACTTTAATGCTAAACTTGCCCCTAAGTTCATCAAGTGCAAAGTGATAGCTAAACTGTCACCACTAGTCTATGTGCTTGAAGACCCTAATGGAGTTAGAGGCAAGTGGCACATTAAAGATGTAAAATCATAAATTTTCTTAACTTTTATTTACTATTAATTTGTATATATGTATAAATATCACCATCATTTTCACTTTATTATTTTTATTTCTTTTAATTTGTTTGTTTGTTTGATGATCCAGTGTTCTTCAACACATCTTACTTTAGGACCTCGAACTTTCGTTGGTTAATCGTCACTTTTTATTTTTATTTCAGACACATCTCGTTGGTGATGTTGCTGATCTCTGGCTTTGAGCCCTACCGCTCTGGCCGTTGTTAATCTTTACTTAAGTCATAGCGACTAAAGCTTACTTGAGGTATTTCTTTACCTTTATCTTCACTTGGGAGCAGCTGAATACTCTCTTGATTTTTTATCTTCACTTAGGAGCGGTTGACAACTCCTTAAATAAGCCTGAATGTCCTTTTGAAAACACACTTCTAAGAGTGGTGTTTCTTCGACTAATTTTTTTTTTTTTTCCACGCAGGAGCGGTTGACTACTCTTTAAATAAGCCTTAATGTCATTTTGAAAACACACTTTTAGAGTGGTAGTCATTGAATGTGAACTCCACCCTTACCTGAATGCAGATGATGAATGTAAGAGATAGTATATCTGATTTTGACTGGTGATGTCTGTTTCTGCAAAGCTGTGTTTTTATGGTTTATTTTAGGATGTATATATCAAAATTTTTGCTGAGTCAAAAATTTTCCAGGGTCGGGGGGAAAA

>Hic_asm_0-Gypsy-28602735-1211-5694_LTR
TGTAGTGTTATGCTACTTACTTATCATTTTACATTATTTTAAATCCATTTTTCCATTCTGTTTCGATTTTCTGCATTCACTTCAAAACTGGATATTTTACATCACCTTTATTTCCATAGGATCCTGTAACGATTTTAAACCATAAGAACACAATCACAAATCATTTCTACTTCGTATTTTCACATTATCAGCACTTTTAAATTGGTGTCAATGAAGTCTACCTTTTTTCGATCTTTTAGTTAGTTTTCCGTAACTCTACAATTTCGGGCTTTGTGTGGGTAGTTGCGCTACCTTTTTTCCTATATCAATAATATCACCTTTTCCACTTAAATCTTGCCGTTTTCTTATTACAAGCCTAAAACTAAAATTTGACATGTTTTGTTGTTGTTGTTTATTTGGTCTCCATGGAAATTATATTCAAATTTGCTACCGGTCTGTTGTTTCTATTTCGACAATTCCACATAAATACTCTTTCCTCTTGACCATTTACAAAAAATTTGCGATTAATTTAAATAATTTTTCCGTTCTCTCTAGAAAGATATAAAAGCCGAACAATCGGTGAAGAAAGGCAGTCTTGCTTCAGTCCTCGAATTGGAAGCATCTTCTAAAGGCCTTATCCCGGGGCCGCTCTGCCCCGGGATCCTGCAAGCCTCTGTCCTGCCTGAAGCCACTGGACTCTACGAACCTCTACTCTATCTGAAGTCGCTGGACTCTACAAACCGTTGCTCTGCCTGAAGTCGCCGGGATCCTACAAGTCTCTGCTCTACCTGGAGTCACCGGAACCTGCAAACCTCTGTCCCGCCTGCAGTCACCTGATCCTGCAGGTTTCTGTGATGTCTGAAGCCGCTGAGGATCCTGCAAGCCCCTGTCTGGCCTGAAATCGCCGATCCTGCAATTACCACATTCACCGGAGGTCGTCGCCTAGAGACGCCCACGCCTTCTCACCTACGCCGTGCGTGCTCGTTCCAGGCGCTGAGAGCACACCTTGGATCTTCCGACTCAGCTTCGGCACTAATCTCTTTTTTTATTTACTTTTTTTAAAATAATCTATAAATCGCATCATCCATCCTCATATTCATACTCCATTTTTGTTATATAAAATTGTAAATATTTTTGAATCTTAAAAATATTATTTGTTTTGTTGTATTTTGTTGTTTTGTTGCTCTTAGGTTAGATTCTTTTTTTCTTAATTGTCCCTACACGACA
>Hic_asm_0-Gypsy-28602735-1211-5694_IN
GTTTGGCGCCCAACGTAAAAGTCCTCTTTCTCTCTTAATTCTTCACCTTTACTGCGCCTTGTCTAGTCCCTTTTGATTTAATTGCTTTCCCTTTCGTTCTTAACTTATTATTCATCATTCATTTACACATCCTTTTCATATCTTCAAAATTCTAAAACAAAACTTCTTCTAGTTTTTCAACTTATCTGGATTGTATTTAGGCCTACATATAACACTTCATTTACATTCATCACTCTAAGTTACATTCATCACTATAATATTTTTTATTCTAGATAACTTAGAGGTACGATTTTTAATAATATTTTTATTTCTTAAACTTAACTTTACACGTAATTATAACAATGAAAAGGGTTATTAAGTACGAATTCCTTAACAAGGCCGAACTTGAATACGAAGTGAAGATTAGATGTGAGGAACCAGCTAATACTGTTTTGCTTCTAAAAAAACAAGTTTTACGTTTAGTTGCGAATTCTCACCCTGAAGATATTCTGACTTCTCCAATTCCGATCGAGGATGACTTGTCTCAAATTGATTCTACATTGACCTACCTGGACTGTAAAATTAAAAAATTTTTACAAGGTGAAACCAAATATTTACGACTAATAGAAACTTTTATTAACCATGTTTTTTACAGATTAGAGCGAATAGATACTGACTTATATCCAGACTTTAAAGCTAATTTCGAGACTTTGAAGATGAAATATGACGCTATGGCTAAACAATTCGAATCCTTGACTCCACCTTCAACTGAAAATGACGTTCCATCACTTGACCCTCCTGTTGACCCGACTGTTACGGTTGACCCGACTGTCACGGAACTCCCTCTTGTTTCTCAAACTTCTATTCAGGTCCATACCCCGTATCCTCCACCACCACCTCAATCTTTTTCTCCAACCAACGTCTTCAAAGATCTGAAAAGACACACCTTCAATGGTAAAAGCTGTCCAAGATCCTTTCTTTAAAAACTGGAAGAATACTGTATAGCTCGTGGCTTGTCCAAAGACTTGTTGATTTCACAAGCGTTTGAAATTTTCACTGACAATGCTCTTCATTGGTTCAGATTTAAATATAATCAGAATCCAAACTTAACGTGGAACGAACTTTCTTCATTATTAATCAAAGACTTTGGTGGTTTTGATTATGATCACAAACTTTTAGAAGCGATTAGGAATCGAACTCAAGGTCGAGATGAACCTATTGTCATCTATATTTCCATCATGTCTGGAATGTTTTCTCGTCTTTCGAAGAAACTTTCTGAAACAGAACAATTGGAGATTATTTTGAGGAATATTCGCCCATGTTATTCTGTCTTCGTAGCTCTAAAAGACATTGACTCTATCGACTCTCTTTTGGCTACTTGCCAAAACTATGAAAAATTCCTAGACAGAGACAAACAATTTAAAGAACCAAATGTACAACAAAGTCCTCTTATTTCTGAATTCAACTACAAGCATTCCACTTCAAGTTCAGTTGACTCTTCAAATTCTTCTAATAACTCACGACCTTCTCCTCCCCTCATGAATAAATTCACTTCATCGTACAAATACCCTTCTAGGCAAGTTAATAGTCTCTCTCAAACTAAAGCTCCTCAAGAAAGCTCCTTTTGTGTTCGCTGTCGTAAACAAGGTCATTCTTTGAACACCTGTACTCAACCACGATTCGTGATTTGTTTCAAATGTGGTCTTAAGGGTTTTAAAACTGCAGATTGCCCTACTTGTTCTCCCAAACCTAATACTAGTTCAAAAAACTAACTACTGACTTGAAAAGTAACTTAAACTTTGATAACGACGATTGGACTGATTGGATTAAAACAATTCAAAACTTCTTTTCTTGTTACAAAATCTCTTCTACACTCTACTCCAAGGAACAAGATCTTAATCGTCCATTCGTTAATGTCAAAATTTATAACTTAACTTTATCTGGCTTACTAGATTCTGGCAGTTCAGTAACTATTCTGGGTAATAATTCTCATTTGGAAATTCTTAAACTGGGCTGCAAACTTTTCAAGTCAGATCTTATTACTGTCTCTACTGCTAATAATCAAAAAGTTAATTTCTTGGGTTATTTTGACATATCTATTCATTTCAATAATCAAACTCATTTAATTAAAGCTTACGTTTTCCCCGAAATATTTCCTTCGCTAATATTAGGTATTGACTTTTGGAGAAAATTTAATCTTTTACCTAGTGTTTTATCTTCTCTTAACTTTACAGAATCTAAATGTTCTGCTATCGAAACTAAAGATACTAAAGTTTTACCTTATGAGCATTTAACTCCTAGTCAAAAGAACATCGCTAATGACATCATCCAACGCTTCAAGACAATTTCTTTTGAAGAAAAAGGTATCCTGGGATGCACACACTTAATCACCCACAAGATTGACACTGGTGATTCTCTTCCAATCAAACAGAGATGTTACAGACTGTCTCCTGAAAAACAAAAAGCGTTAATTAATGAAGTTGACAAGATGCTGCGATGGAACGTCATTGAACAATGCGAAAGTCCTTGGTTATCTCCAGTTCTCATCACTCCGAAGAAGAATGGTGAATGGCGTTTCTGTGTTGACAGCAGGAAGCTTAACTCAATTACACGTCGTGATGCTTATAAGTTACCACTAATAAGCGAAATTTTGGACAACCTGAAGAATGCCAAATACTTATCAAGCATTGACATTGCGAAAGCATTTTGGGAAATCCCCTTGAATCCTGCGGATAAAGATAAAACTGCCTTTTATGTACCTGGAAGAGGTATGTTTAGATTTAAAGTAATGCCTTTTGGCCTCACCAACTCACCTGCAACTCTACAAAGATTAATGGATATGCTGTTTACTCCTGAATTTGAGAACAAGGTATTTTGCTATCTGGACGACATTGTTATTATTAGTGAGACTTTTGCTGAACACATATCGCTTCTCATGAAAGTTCATGAAAAACTATCATATGCCAATCTAACTATTAACTTTGAGAAGAGTCAATTCTTCAAGAAAGAACTGAAATACCTTGGTTTTCTTGTGGACGAGTATGGTCTACGTGCAGATCCAGATAAAATAAAAACTATTTTAGAATATCCTGTACCTACTTGCAGAAAAGAAGTACGAAGATTCATAGGCACCTGCAGCTGGTTCAGAAGATTCATTCCAAACTTTAGCACTATTGCCTCTCCACTCAACCAACTAACCTGTTCCGGGAAGAACGCTCCTAAATTTTTATGGAATTCACAAGCTGCAGCTGCTTTCCAGAAACTTAAAGAAGCTTTGGTAACTGCTCCTGTCATTGCTTGCCCTAACTTCGAACTACCCTTCTCTGTACATTGTGATGCATCAAATTATGGCATAGGAGCAATGCTTACTCAACATCAAGATGAGAAAGAAGTCGTGATTGCTTACATGAGTAAAGCACTAAATAAAAATCAACAGAATTATTCAACTACTGAAAGAGAAACATTGGCTGTGATAACTGCATTAGAACATTGGCGATGTTACCTAGACAATGGTAAAGAATTTACAATATATACTGATCATGCTGCACTTAAATGGTTTCAGAACTTATCAAATCCATCAGGAAGACTTGCTCGCTGGACTTTACGCTTATCATGCTTTAACTTTGTCCTAAAACATAAAAAAGGAAAGGATAACGTTGTTCCAGATTTATTATGAAGACATAAGAATCAAGAACGTCCTGATACACGAGAAACTTCACCTCAAGGCGTACATCCCATTTCGATTGAAGAACCACCTGATCGTAGACTTGAACACTACAACAAAATTTTTCTCGGATGCTCCAACAACCCAGACGCATATCCCAACTACAATATCAGGGATAACAAACTTTACCGCTGTATCTATTCTCCCGATCGTCCAAACGATGACTTTATTTGGAAAGAAGTTCCACTACCTCAAGATAGACATGCACTTATTGAAGCTAACCATGGTTCCCCTTCAGAACTCCATCTTGGTATCTTCAAGACATTCAAGAAAATATCTTTAAAATACTATTGGCCTGGTATGTTTAAGGACATTGCCGAATTAATCTCGACTTGTGAAACCTGCTTAACCTACAAACACCCTAATCATTCTCCCTATGGTCTTATGGGTAAACCCAAACTTTGCTCCAGACCTTTTCAAACTATATCCTTAGATCTTATGGGTCCATTGCCTATGACTCGAAGACGAAATCAGTATATTCTAGTAATTAACTGCAATTTTACTAAATATACTATGATTTTTCCCCTTAAACGTGCTACTTCAGCTAATATTATTAATGTTTTGGAAAATTCAGTTTTTCTAGTTCATGGCATTCCTCAAACTATTATAATGGACAACGCTGTTCAATTTCAGTCGCGAGAATTCCACTCATTTTTAAATTCTTATAATGTTCCTTGTATTTTTCACACAGCTTTATATTGTCCTCAGGTTAATCCTACGGAGAAGTTTAATAGTACAATTATTACAGCTCTAGCATCTCTAGTAAGAGACGATCATAGATCCTGGGACAACCATCTTGCTAAGATTCAGTACGCAATGAACAGCGCTACAAATGTAGCTACTTTTACTCCAAATTTTTTAGTCTTTGGTAGGGAAACAATACCTTGTGGTTCCTTCTATACTCCAACTCAGAACCTCGAGGAATTGGTATTTATGCCTCGTGATATTTACGCGTCTAATGCTGGTCTCCTCTCATCTATATTTCACAAAGTTCAAACTAAACTTCACATAGCTCACGCTAAAAATAGCGCTCGCTATGATCTTCGTCGGTCTTTTAAAGAATTTAATGTGGGAGATACTGTTTGGCGTAAAAACCATGTTTTAAGCAATGCCGGCGCATACTTTAATGCTAAACTTGCCCCTAAGTTCATCAAGTGCAAGGTGATAGCTAAACTGTCACCACTAGTCTATGTGCTTGAAGACCCTAATGGAGTTAGAGGCAAGTGGCACATCAAAGATGTAAAATCATAAATTTTCTTAACTTTTATTAACCGTTAATTTGTATATATGTATAAATATCACCATCATTCTCACCTTATTATTTTATTTCTTTTAATTTGTTTGTTTGTTTGATGATCCAGTGTTCTTCAACACATCTTGCTTTAGGACCTCGAACTTTCGTTGGTTAATCGTCCCTTTTTATTTTTATTTCAGACACATCTCGTTGGTGATGTTGCTGATCTCTGGCTTTGAGCCCTACCGCTCTGGCCGTTCTTAATCTTTACTTAAGTCATAGCGACTAAAGCTTACTTGAGGTATTTCTTTATCTTTATCTTCGCTTGGGAGCGGCTCACTACTCCCTTAATTTTCTTCACCTTTATCTTCACCTGGGAGCAGCTGACTACTCCCTTAATTTTTTATCTTCACTTAGGAGCGGATGACAACTCCCTAAATAAGCCTGAATGTCCTTTCGAAAAACACACATTTAGAGTGGTGTCTCTTCGACTAACTTGTTTTTTTTTCCCACGCAGGAGCGGATGACTACTCCTTAAATAAGCCTTAATGTCATTTTGAAAACACACTTTTAGAGTGGTAGTCATTGAATGTGAACTACACCCTTACCTGAATGCAGATGATGAATGAAAGAGATAGTATATCTGATTTTGACTGGTGATGTCTGTTTCTGCAAAGCTGTGTTTTTATGGTTTATTTTAGAATGTATATATCAAAATTTTTGCTGAGTCAAAAATTTTCCAGGGTCGGGGGGAAA
