# Supplementary material for: Dispersal from the Qinghai-Tibet plateau by a high-altitude butterfly is associated with rapid expansion and reorganization of its genome
Source: Nat Commun. 2023 Dec 11;14:8190. doi: 10.1038/s41467-023-44023-2 (PMC10713551; doi:10.1038/s41467-023-44023-2)
Supplement: Supplementary file 20 — Supplementary Data 17 [file 41467_2023_44023_MOESM20_ESM.txt]

########################################
# Program: water
# Rundate: Thu  3 Aug 2023 11:23:53
# Commandline: water
#    -outfile pep.water
#    -gapopen 10
#    -gapextend 0.5
#    -asequence rt1.pep
#    -bsequence rt2.pep
# Align_format: srspair
# Report_file: pep.water
########################################

#=======================================
#
# Aligned_sequences: 2
# 1: Hic_asm_0-Gypsy-28602735-1211-5694
# 2: Hic_asm_15-Gypsy-8551066-1339-5650
# Matrix: EBLOSUM62
# Gap_penalty: 10.0
# Extend_penalty: 0.5
#
# Length: 182
# Identity:     178/182 (97.8%)
# Similarity:   178/182 (97.8%)
# Gaps:           0/182 ( 0.0%)
# Score: 932.0
# 
#
#=======================================

Hic_asm_0-Gypsy-28602735-1211-5694      1 MLRWNVIEQCESPWLSPVLITPKKNGEWRFCVDSRKLNSITRRDAYKLPL     50
                                          ||.|.|||||||||||||||||||||||||||||||||||||||||||||
Hic_asm_15-Gypsy-8551066-1339-5650      1 MLGWKVIEQCESPWLSPVLITPKKNGEWRFCVDSRKLNSITRRDAYKLPL     50

Hic_asm_0-Gypsy-28602735-1211-5694     51 ISEILDNLKNAKYLSSIDIAKAFWEIPLNPADKDKTAFYVPGRGMFRFKV    100
                                          ||||||||||||||||||||||||||||||||||||||||||||||||||
Hic_asm_15-Gypsy-8551066-1339-5650     51 ISEILDNLKNAKYLSSIDIAKAFWEIPLNPADKDKTAFYVPGRGMFRFKV    100

Hic_asm_0-Gypsy-28602735-1211-5694    101 MPFGLTNSPATLQRLMDMLFTPEFENKVFCYLDDIVIISETFAEHISLLM    150
                                          |||||||||||||||.||||||||||||||||||||||||||.|||||||
Hic_asm_15-Gypsy-8551066-1339-5650    101 MPFGLTNSPATLQRLRDMLFTPEFENKVFCYLDDIVIISETFDEHISLLM    150

Hic_asm_0-Gypsy-28602735-1211-5694    151 KVHEKLSYANLTINFEKSQFFKKELKYLGFLV    182
                                          ||||||||||||||||||||||||||||||||
Hic_asm_15-Gypsy-8551066-1339-5650    151 KVHEKLSYANLTINFEKSQFFKKELKYLGFLV    182


#---------------------------------------
#---------------------------------------
