# Supplementary material for: Dispersal from the Qinghai-Tibet plateau by a high-altitude butterfly is associated with rapid expansion and reorganization of its genome
Source: Nat Commun. 2023 Dec 11;14:8190. doi: 10.1038/s41467-023-44023-2 (PMC10713551; doi:10.1038/s41467-023-44023-2)
Supplement: Supplementary file 22 — Source Data [file 41467_2023_44023_MOESM22_ESM.xlsx]

## Sheet: Figure 2b
Figure 2b: Comparison of the genomic composition of 3 Parnassius butterflies.
COLUMN	DESCRIPTION
Species	Species name of 3 Parnassius butterflies
CDS (bp)	The content of coding sequences
SINE (bp)	The content of SINE retrotransposons
LINE (bp)	The content of LINE retrotransposons
LTR (bp)	The content of LTR retrotransposons
DNA (bp)	The content of DNA transposons
RC/Helitron (bp)	The content of RC/Helitron transposons
Unknown (bp)	The content of Unknown transposable elements
Others (bp)	The content of others in genome
Genome Size (bp)	Total genome size
Species	CDS (bp)	SINE (bp)	LINE (bp)	LTR (bp)	DNA (bp)	RC/Helitron (bp)	Unknown (bp)	Others (bp)	Genome Size (bp)
Parnassius apollo	32702870	47166469	513963807	119708383	102896385	46003764	192771841	336759209	1391972728
Parnassius orleans	27402522	53068708	460721501	58987879	65858289	68645772	174520954	324244007	1233449632
Parnassius glacialis	22930856	46039618	526954700	84982049	144014528	59244022	185143825	283272089	1352581687

## Sheet: Figure 3e
Figure 3e: Comparison of Ka/Ks rates between inter-species and intra-species for RPLP2 genes.
COLUMN	DESCRIPTION
Inter-species	Comparison of Ka/Ks between Pglac-RPLP2 (P. glacialis) and other RPLP2 genes of 8 Lepidoptera speices
Intra species	Comparison of Ka/Ks between Pglac-RPLP2 and RPLP2 pseudogenes in P. glacialis
Method	Calculation method of Ka/Ks
Ka	Non-synonymous substitution rate
Ks	synonymous substitution rate
Ka/Ks	Non-synonymous/synonymous substitution rate
Inter-species	Method	Ka	Ks	Ka/Ks
Pglac-RPLP2 and Bmori-RPLP2	YN	0.0755071	1.61375	0.0467899
Pglac-RPLP2 and Dplex-RPLP2	YN	0.0842907	0.885585	0.0951808
Pglac-RPLP2 and Mhype-RPLP2	YN	0.0842907	0.885585	0.0951808
Pglac-RPLP2 and Pbian-RPLP2	YN	0.0299314	0.85898	0.0348453
Pglac-RPLP2 and Papol-RPLP2-1	YN	0.122224	0.524529	0.233017
Pglac-RPLP2 and Papol-RPLP2	YN	0.00919267	0.247763	0.0371027
Pglac-RPLP2 and Pxuth-RPLP2	YN	0.0298137	0.747656	0.0398763
Pglac-RPLP2 and Prapa-RPLP2	YN	0.0791924	0.69866	0.113349
Pglac-RPLP2 and Porle-RPLP2	YN	0.000185883	0.185883	0.001
Intra species	Method	Ka	Ks	Ka/Ks
Pglac-RPLP2 and Hic_asm_0_14574938_14574665	YN	0.0684374	0.195582	0.349917
Pglac-RPLP2 and Hic_asm_0_16578266_16577986	YN	0.0921029	0.223391	0.412295
Pglac-RPLP2 and Hic_asm_0_16848509_16848802	YN	0.0840091	0.159863	0.525506
Pglac-RPLP2 and Hic_asm_0_19419343_19419100	YN	0.0417053	0.145827	0.285991
Pglac-RPLP2 and Hic_asm_0_22134066_22133772	YN	0.0586598	0.210799	0.278274
Pglac-RPLP2 and Hic_asm_0_2605260_2605543	YN	0.0968921	0.23811	0.406922
Pglac-RPLP2 and Hic_asm_0_2608228_2607945	YN	0.0968921	0.23811	0.406922
Pglac-RPLP2 and Hic_asm_0_33913513_33913231	YN	0.0720812	0.221079	0.326042
Pglac-RPLP2 and Hic_asm_0_44465710_44465419	YN	0.160673	0.355994	0.451336
Pglac-RPLP2 and Hic_asm_0_46662904_46663186	YN	0.055522	0.236355	0.23491
Pglac-RPLP2 and Hic_asm_0_5500619_5500325	YN	0.047972	0.191145	0.250972
Pglac-RPLP2 and Hic_asm_0_5809880_5809584	YN	0.0533675	0.182011	0.293211
Pglac-RPLP2 and Hic_asm_0_63813332_63813036	YN	0.0774915	0.219697	0.352721
Pglac-RPLP2 and Hic_asm_0_64672407_64672689	YN	0.0602199	0.254622	0.236507
Pglac-RPLP2 and Hic_asm_0_65020856_65021147	YN	0.071145	0.245811	0.28943
Pglac-RPLP2 and Hic_asm_0_8102219_8102495	YN	0.0381936	0.25407	0.150327
Pglac-RPLP2 and Hic_asm_10_11326114_11325818	YN	0.162387	0.325333	0.499139
Pglac-RPLP2 and Hic_asm_10_13459862_13459569	YN	0.0537202	0.184293	0.291494
Pglac-RPLP2 and Hic_asm_10_16507070_16506774	YN	0.0720664	0.186033	0.387385
Pglac-RPLP2 and Hic_asm_10_1914133_1913853	YN	0.100007	0.265263	0.377011
Pglac-RPLP2 and Hic_asm_10_22323253_22323533	YN	0.100007	0.265263	0.377011
Pglac-RPLP2 and Hic_asm_10_25904164_25903863	YN	0.0928898	0.294964	0.314918
Pglac-RPLP2 and Hic_asm_10_29482376_29482117	YN	0.0739671	0.208097	0.355445
Pglac-RPLP2 and Hic_asm_10_31563750_31564074	YN	0.141555	0.317484	0.445864
Pglac-RPLP2 and Hic_asm_10_40257271_40257527	YN	0.0565376	0.160805	0.351591
Pglac-RPLP2 and Hic_asm_10_542868_542624	YN	0.0548202	0.138886	0.394714
Pglac-RPLP2 and Hic_asm_10_5607335_5607041	YN	0.0814067	0.231799	0.351195
Pglac-RPLP2 and Hic_asm_10_6626177_6622990	YN	0.108598	0.226093	0.480326
Pglac-RPLP2 and Hic_asm_10_8702589_8702330	YN	0.0660195	0.181685	0.363374
Pglac-RPLP2 and Hic_asm_10_9239163_9239446	YN	0.101488	0.225416	0.450224
Pglac-RPLP2 and Hic_asm_11_12987021_12986736	YN	0.0891307	0.24713	0.360663
Pglac-RPLP2 and Hic_asm_11_13520254_13519995	YN	0.0467197	0.188138	0.248327
Pglac-RPLP2 and Hic_asm_11_13938250_13937995	YN	0.0660524	0.14749	0.447843
Pglac-RPLP2 and Hic_asm_11_20198026_20197750	YN	0.0373433	0.105813	0.352917
Pglac-RPLP2 and Hic_asm_11_33028451_33028753	YN	0.0722524	0.262977	0.274748
Pglac-RPLP2 and Hic_asm_1_13374629_13374346	YN	0.102206	0.220959	0.462558
Pglac-RPLP2 and Hic_asm_11_36859732_36860012	YN	0.0446457	0.125415	0.355984
Pglac-RPLP2 and Hic_asm_11_9244000_9244294	YN	0.0710621	0.258981	0.274391
Pglac-RPLP2 and Hic_asm_1_20537018_20536724	YN	0.0437662	0.181486	0.241155
Pglac-RPLP2 and Hic_asm_12_12181440_12181729	YN	0.0779674	0.198203	0.39337
Pglac-RPLP2 and Hic_asm_12_13168517_13168223	YN	0.061149	0.260805	0.234463
Pglac-RPLP2 and Hic_asm_12_13177579_13177873	YN	0.0672431	0.220963	0.304318
Pglac-RPLP2 and Hic_asm_12_20305339_20305059	YN	0.109275	0.221375	0.493622
Pglac-RPLP2 and Hic_asm_1_22195200_22195495	YN	0.0965599	0.247102	0.390768
Pglac-RPLP2 and Hic_asm_12_29272719_29273013	YN	0.0539513	0.192974	0.279578
Pglac-RPLP2 and Hic_asm_12_3469653_3469359	YN	0.0429611	0.212157	0.202496
Pglac-RPLP2 and Hic_asm_12_35294558_35294838	YN	0.0597801	0.237715	0.251478
Pglac-RPLP2 and Hic_asm_12_38977959_38978239	YN	0.0972928	0.206676	0.47075
Pglac-RPLP2 and Hic_asm_12_41753793_41754072	YN	0.0627435	0.165437	0.37926
Pglac-RPLP2 and Hic_asm_12_49625660_49625375	YN	0.0607844	0.208698	0.291255
Pglac-RPLP2 and Hic_asm_12_5325433_5325677	YN	0.0482002	0.157608	0.305823
Pglac-RPLP2 and Hic_asm_12_56231720_56231461	YN	0.0540348	0.177675	0.304122
Pglac-RPLP2 and Hic_asm_13_11423712_11423421	YN	0.166595	0.321078	0.51886
Pglac-RPLP2 and Hic_asm_13_12421197_12420904	YN	0.0606048	0.168521	0.359629
Pglac-RPLP2 and Hic_asm_13_13802184_13802461	YN	0.0590248	0.122941	0.480107
Pglac-RPLP2 and Hic_asm_13_13848886_13848592	YN	0.0677489	0.172526	0.392688
Pglac-RPLP2 and Hic_asm_13_1670403_1670110	YN	0.0532316	0.229132	0.232319
Pglac-RPLP2 and Hic_asm_13_16767546_16767838	YN	0.0553929	0.230461	0.240357
Pglac-RPLP2 and Hic_asm_13_16895626_16895905	YN	0.142287	0.300919	0.472842
Pglac-RPLP2 and Hic_asm_13_18062192_18061911	YN	0.112619	0.258252	0.436079
Pglac-RPLP2 and Hic_asm_13_26900656_26900365	YN	0.0762216	0.292051	0.260987
Pglac-RPLP2 and Hic_asm_13_28782733_28783022	YN	0.15564	0.29552	0.526666
Pglac-RPLP2 and Hic_asm_13_29287829_29288126	YN	0.0609638	0.190321	0.320321
Pglac-RPLP2 and Hic_asm_13_29579378_29579124	YN	0.0279034	0.127593	0.21869
Pglac-RPLP2 and Hic_asm_13_34846233_34846536	YN	0.0667456	0.289589	0.230484
Pglac-RPLP2 and Hic_asm_13_35014914_35014630	YN	0.0537377	0.221058	0.243094
Pglac-RPLP2 and Hic_asm_13_3648807_3649077	YN	0.146275	0.281834	0.51901
Pglac-RPLP2 and Hic_asm_1_36970960_36971243	YN	0.0859367	0.200397	0.428832
Pglac-RPLP2 and Hic_asm_14_10921613_10921319	YN	0.0571983	0.199404	0.286846
Pglac-RPLP2 and Hic_asm_14_12339209_12339502	YN	0.0487775	0.185594	0.262818
Pglac-RPLP2 and Hic_asm_14_15499995_15500275	YN	0.103908	0.220775	0.47065
Pglac-RPLP2 and Hic_asm_14_3978964_3978681	YN	0.107389	0.243019	0.441895
Pglac-RPLP2 and Hic_asm_14_536515_536222	YN	0.0540632	0.18062	0.29932
Pglac-RPLP2 and Hic_asm_14_8824322_8824028	YN	0.05251	0.19567	0.268361
Pglac-RPLP2 and Hic_asm_15_11199530_11199789	YN	0.065768	0.202203	0.325258
Pglac-RPLP2 and Hic_asm_15_16203928_16203646	YN	0.0857441	0.224545	0.381858
Pglac-RPLP2 and Hic_asm_15_16705329_16705607	YN	0.144717	0.300987	0.480809
Pglac-RPLP2 and Hic_asm_15_22109684_22109401	YN	0.107477	0.242231	0.443695
Pglac-RPLP2 and Hic_asm_15_24416616_24416325	YN	0.0475711	0.178516	0.266481
Pglac-RPLP2 and Hic_asm_15_25937416_25937122	YN	0.0760124	0.309266	0.245783
Pglac-RPLP2 and Hic_asm_15_26465756_26466053	YN	0.0493249	0.20266	0.243388
Pglac-RPLP2 and Hic_asm_15_29785437_29785152	YN	0.0502608	0.219211	0.229281
Pglac-RPLP2 and Hic_asm_15_30203878_30203585	YN	0.182223	0.290565	0.627132
Pglac-RPLP2 and Hic_asm_15_31000205_31000500	YN	0.0921603	0.23595	0.390593
Pglac-RPLP2 and Hic_asm_15_31036269_31036564	YN	0.0921603	0.23595	0.390593
Pglac-RPLP2 and Hic_asm_15_36646682_36644239	YN	0.104017	0.22732	0.457581
Pglac-RPLP2 and Hic_asm_15_36797417_36797136	YN	0.111812	0.340304	0.328565
Pglac-RPLP2 and Hic_asm_15_42023999_42023720	YN	0.235809	0.44957	0.524521
Pglac-RPLP2 and Hic_asm_15_43392891_43393181	YN	0.0709005	0.181275	0.391122
Pglac-RPLP2 and Hic_asm_15_43941080_43941333	YN	0.1724	0.487747	0.353462
Pglac-RPLP2 and Hic_asm_15_44684181_44683887	YN	0.0430675	0.191257	0.225181
Pglac-RPLP2 and Hic_asm_15_45558777_45559062	YN	0.0543398	0.214127	0.253773
Pglac-RPLP2 and Hic_asm_15_46575554_46575281	YN	0.106981	0.231522	0.462078
Pglac-RPLP2 and Hic_asm_15_48665761_48666063	YN	0.0865877	0.237044	0.365281
Pglac-RPLP2 and Hic_asm_15_5373759_5373474	YN	0.0651212	0.22715	0.286689
Pglac-RPLP2 and Hic_asm_15_893943_894223	YN	0.121443	0.238358	0.5095
Pglac-RPLP2 and Hic_asm_16_11497377_11497104	YN	0.0153252	0.118457	0.129373
Pglac-RPLP2 and Hic_asm_16_20096369_20096647	YN	0.020908	0.122596	0.170544
Pglac-RPLP2 and Hic_asm_16_20098881_20099121	YN	0.0245443	0.136976	0.179187
Pglac-RPLP2 and Hic_asm_16_21674723_21675017	YN	0.0536358	0.177993	0.301336
Pglac-RPLP2 and Hic_asm_16_24937690_24937410	YN	0.100007	0.265263	0.377011
Pglac-RPLP2 and Hic_asm_16_26068171_26068472	YN	0.0840389	0.211066	0.398164
Pglac-RPLP2 and Hic_asm_16_266643_266939	YN	0.0933057	0.221397	0.421442
Pglac-RPLP2 and Hic_asm_16_2878831_2878549	YN	0.0595727	0.202055	0.294834
Pglac-RPLP2 and Hic_asm_16_6651438_6651191	YN	0.0597887	0.14151	0.422506
Pglac-RPLP2 and Hic_asm_17_24251001_24250728	YN	0.0601456	0.208943	0.287857
Pglac-RPLP2 and Hic_asm_17_28881987_28882270	YN	0.090875	0.222342	0.408718
Pglac-RPLP2 and Hic_asm_17_29421061_29420776	YN	0.055922	0.213039	0.262497
Pglac-RPLP2 and Hic_asm_17_30529435_30529735	YN	0.0581151	0.184191	0.315515
Pglac-RPLP2 and Hic_asm_17_3375147_3375440	YN	0.047435	0.202852	0.233841
Pglac-RPLP2 and Hic_asm_17_33957395_33957105	YN	0.0553997	0.176684	0.313552
Pglac-RPLP2 and Hic_asm_17_34279420_34279129	YN	0.175903	0.283056	0.621444
Pglac-RPLP2 and Hic_asm_17_34945107_34945400	YN	0.0632336	0.228906	0.276242
Pglac-RPLP2 and Hic_asm_17_43484586_43484330	YN	0.0471472	0.159692	0.295237
Pglac-RPLP2 and Hic_asm_17_45768111_45768403	YN	0.0732314	0.174804	0.418935
Pglac-RPLP2 and Hic_asm_17_7758372_7758655	YN	0.108316	0.21913	0.4943
Pglac-RPLP2 and Hic_asm_18_14216231_14215987	YN	0.0539419	0.161064	0.334911
Pglac-RPLP2 and Hic_asm_18_14580897_14581181	YN	0.0423588	0.152847	0.277132
Pglac-RPLP2 and Hic_asm_18_14582908_14582612	YN	0.0501393	0.202581	0.247502
Pglac-RPLP2 and Hic_asm_18_15824709_15824429	YN	0.0978003	0.221584	0.441369
Pglac-RPLP2 and Hic_asm_18_19210670_19210986	YN	0.155032	0.327633	0.473187
Pglac-RPLP2 and Hic_asm_18_19376354_19376607	YN	0.0764993	0.175333	0.436309
Pglac-RPLP2 and Hic_asm_18_20221600_20221307	YN	0.0491358	0.194251	0.252949
Pglac-RPLP2 and Hic_asm_18_23007248_23006989	YN	0.0523904	0.191416	0.273699
Pglac-RPLP2 and Hic_asm_18_23009609_23009350	YN	0.0523904	0.191416	0.273699
Pglac-RPLP2 and Hic_asm_18_23219189_23219480	YN	0.0712733	0.223829	0.318427
Pglac-RPLP2 and Hic_asm_18_25346507_25346211	YN	0.0535391	0.196331	0.272698
Pglac-RPLP2 and Hic_asm_18_2652767_2652484	YN	0.106031	0.230907	0.459194
Pglac-RPLP2 and Hic_asm_18_27121646_27121919	YN	0.044729	0.206425	0.216684
Pglac-RPLP2 and Hic_asm_18_32142711_32142420	YN	0.179759	0.365592	0.491692
Pglac-RPLP2 and Hic_asm_18_35244029_35244326	YN	0.0478436	0.167636	0.285402
Pglac-RPLP2 and Hic_asm_18_37118052_37117756	YN	0.0581698	0.23964	0.242738
Pglac-RPLP2 and Hic_asm_18_40156838_40156555	YN	0.114707	0.215042	0.533415
Pglac-RPLP2 and Hic_asm_18_44158403_44158112	YN	0.0702922	0.200449	0.350673
Pglac-RPLP2 and Hic_asm_18_48332723_48332438	YN	0.0700294	0.230928	0.303252
Pglac-RPLP2 and Hic_asm_18_6689_6430	YN	0.0594524	0.202279	0.293913
Pglac-RPLP2 and Hic_asm_18_7205898_7205606	YN	0.153327	0.310563	0.493707
Pglac-RPLP2 and Hic_asm_18_8193900_8194192	YN	0.0520222	0.253372	0.205319
Pglac-RPLP2 and Hic_asm_19_13551714_13551997	YN	0.106794	0.247103	0.432186
Pglac-RPLP2 and Hic_asm_19_1667411_1667704	YN	0.0614807	0.187926	0.327153
Pglac-RPLP2 and Hic_asm_19_20241388_20241681	YN	0.0545363	0.145018	0.376066
Pglac-RPLP2 and Hic_asm_19_29008523_29008228	YN	0.0559815	0.250951	0.223078
Pglac-RPLP2 and Hic_asm_19_33524137_33524428	YN	0.192891	0.353244	0.546056
Pglac-RPLP2 and Hic_asm_19_3896262_3896518	YN	0.0568622	0.159018	0.357583
Pglac-RPLP2 and Hic_asm_19_39259813_39260096	YN	0.101271	0.244518	0.414164
Pglac-RPLP2 and Hic_asm_19_40230503_40230800	YN	0.0580986	0.175349	0.331332
Pglac-RPLP2 and Hic_asm_19_46632260_46632537	YN	0.0650219	0.165374	0.393182
Pglac-RPLP2 and Hic_asm_19_48543581_48543276	YN	0.0465861	0.128554	0.362384
Pglac-RPLP2 and Hic_asm_19_5806574_5806865	YN	0.0662799	0.170397	0.388974
Pglac-RPLP2 and Hic_asm_19_5807805_5808099	YN	0.0397763	0.186285	0.213524
Pglac-RPLP2 and Hic_asm_19_7862136_7862430	YN	0.0532934	0.181603	0.293461
Pglac-RPLP2 and Hic_asm_20_12100004_12099708	YN	0.0473179	0.240163	0.197024
Pglac-RPLP2 and Hic_asm_20_12881299_12881593	YN	0.0867832	0.22288	0.389371
Pglac-RPLP2 and Hic_asm_20_16376128_16375850	YN	0.0205266	0.112798	0.181976
Pglac-RPLP2 and Hic_asm_20_17477805_17477529	YN	0.0480166	0.255995	0.187569
Pglac-RPLP2 and Hic_asm_20_22666818_22667104	YN	0.111225	0.230335	0.482881
Pglac-RPLP2 and Hic_asm_20_29216988_29216685	YN	0.0745711	0.199738	0.373345
Pglac-RPLP2 and Hic_asm_20_29379603_29379893	YN	0.0630734	0.18139	0.347723
Pglac-RPLP2 and Hic_asm_20_36879895_36880189	YN	0.0719682	0.1629	0.441793
Pglac-RPLP2 and Hic_asm_20_38090840_38090558	YN	0.0705926	0.236956	0.297914
Pglac-RPLP2 and Hic_asm_20_44389709_44389415	YN	0.052796	0.204345	0.258366
Pglac-RPLP2 and Hic_asm_20_48735613_48735896	YN	0.0954332	0.242465	0.393595
Pglac-RPLP2 and Hic_asm_20_6252875_6253116	YN	0.0589438	0.212115	0.277886
Pglac-RPLP2 and Hic_asm_2_10968321_10968027	YN	0.132188	0.304592	0.433983
Pglac-RPLP2 and Hic_asm_21_10884127_10884420	YN	0.052325	0.248747	0.210355
Pglac-RPLP2 and Hic_asm_21_11964813_11965095	YN	0.159061	0.296225	0.536961
Pglac-RPLP2 and Hic_asm_21_14384792_14385077	YN	0.0639781	0.242802	0.263499
Pglac-RPLP2 and Hic_asm_21_1545524_1545230	YN	0.0409937	0.1731	0.236822
Pglac-RPLP2 and Hic_asm_2_11888448_11888742	YN	0.0477641	0.213242	0.22399
Pglac-RPLP2 and Hic_asm_2_11889666_11889960	YN	0.0477641	0.213242	0.22399
Pglac-RPLP2 and Hic_asm_21_22752522_22752818	YN	0.0741303	0.211568	0.350386
Pglac-RPLP2 and Hic_asm_2_1272014_1272324	YN	0.163617	0.295819	0.553098
Pglac-RPLP2 and Hic_asm_21_37796601_37794271	YN	0.0790979	0.301752	0.262129
Pglac-RPLP2 and Hic_asm_21_38695870_38696153	YN	0.109419	0.226985	0.482055
Pglac-RPLP2 and Hic_asm_21_6120279_6120002	YN	0.0527951	0.208668	0.25301
Pglac-RPLP2 and Hic_asm_2_16776582_16776288	YN	0.0747437	0.208352	0.358738
Pglac-RPLP2 and Hic_asm_21_6976205_6975929	YN	0.0408492	0.234023	0.174552
Pglac-RPLP2 and Hic_asm_2_17002982_17002702	YN	0.0953636	0.244169	0.390564
Pglac-RPLP2 and Hic_asm_2_18144037_18144344	YN	0.0650724	0.123687	0.526105
Pglac-RPLP2 and Hic_asm_2_18347092_18347392	YN	0.250688	0.254657	0.984414
Pglac-RPLP2 and Hic_asm_2_18387737_18388017	YN	0.0922679	0.203912	0.45249
Pglac-RPLP2 and Hic_asm_2_18719131_18719428	YN	0.0582445	0.17375	0.33522
Pglac-RPLP2 and Hic_asm_2_19108549_19108266	YN	0.103005	0.253927	0.405646
Pglac-RPLP2 and Hic_asm_22_10670911_10671164	YN	0.0582276	0.156185	0.372812
Pglac-RPLP2 and Hic_asm_22_12656426_12656136	YN	0.0684327	0.17658	0.387545
Pglac-RPLP2 and Hic_asm_22_1427257_1426963	YN	0.183732	0.3882	0.473292
Pglac-RPLP2 and Hic_asm_22_25518866_25519143	YN	0.0664645	0.213768	0.310918
Pglac-RPLP2 and Hic_asm_22_26176906_26176628	YN	0.0988056	0.26385	0.374476
Pglac-RPLP2 and Hic_asm_22_26767188_26766932	YN	0.0518443	0.134913	0.38428
Pglac-RPLP2 and Hic_asm_22_28188028_28187755	YN	0.078773	0.163609	0.48147
Pglac-RPLP2 and Hic_asm_22_29810586_29810296	YN	0.0444455	0.239839	0.185314
Pglac-RPLP2 and Hic_asm_22_30578632_30578914	YN	0.0652746	0.216397	0.301643
Pglac-RPLP2 and Hic_asm_22_4859090_4859373	YN	0.0978569	0.250283	0.390985
Pglac-RPLP2 and Hic_asm_2_26504828_26504528	YN	0.0841	0.241212	0.348656
Pglac-RPLP2 and Hic_asm_2_29372225_29372518	YN	0.0527163	0.236364	0.223031
Pglac-RPLP2 and Hic_asm_2_30516734_30517030	YN	0.0790904	0.182824	0.432604
Pglac-RPLP2 and Hic_asm_23_19346480_19346180	YN	0.0945394	0.222797	0.424329
Pglac-RPLP2 and Hic_asm_23_20272636_20272929	YN	0.0591657	0.181682	0.325656
Pglac-RPLP2 and Hic_asm_23_21151140_21151416	YN	0.0479134	0.202771	0.236293
Pglac-RPLP2 and Hic_asm_23_22487461_22487166	YN	0.0537407	0.205898	0.261006
Pglac-RPLP2 and Hic_asm_23_26158803_26158496	YN	0.0804168	0.259202	0.310247
Pglac-RPLP2 and Hic_asm_23_30542661_30542952	YN	0.0381783	0.2025	0.188535
Pglac-RPLP2 and Hic_asm_23_35337349_35337048	YN	0.0903648	0.203677	0.443667
Pglac-RPLP2 and Hic_asm_23_35683597_35683873	YN	0.0444701	0.22218	0.200154
Pglac-RPLP2 and Hic_asm_23_519224_518931	YN	0.0487646	0.185611	0.262724
Pglac-RPLP2 and Hic_asm_23_6226978_6226677	YN	0.0964482	0.217111	0.444236
Pglac-RPLP2 and Hic_asm_23_6335538_6335818	YN	0.0982714	0.236791	0.415013
Pglac-RPLP2 and Hic_asm_23_7745479_7745772	YN	0.0615272	0.21086	0.291791
Pglac-RPLP2 and Hic_asm_23_8642255_8642552	YN	0.0537624	0.151032	0.355967
Pglac-RPLP2 and Hic_asm_2_39473524_39473231	YN	0.0494417	0.183466	0.269487
Pglac-RPLP2 and Hic_asm_2_39775146_39775431	YN	0.0562423	0.126249	0.445489
Pglac-RPLP2 and Hic_asm_24_12514460_12514202	YN	0.0706434	0.199567	0.353984
Pglac-RPLP2 and Hic_asm_24_1377169_1377428	YN	0.0736549	0.192016	0.383588
Pglac-RPLP2 and Hic_asm_24_13827518_13827271	YN	0.0542996	0.153347	0.354096
Pglac-RPLP2 and Hic_asm_24_16276440_16276160	YN	0.0861071	0.24381	0.353174
Pglac-RPLP2 and Hic_asm_24_16882539_16882832	YN	0.263569	0.319096	0.825986
Pglac-RPLP2 and Hic_asm_24_20038443_20038701	YN	0.317303	0.369672	0.858336
Pglac-RPLP2 and Hic_asm_24_21002521_21002233	YN	0.0594468	0.18584	0.319882
Pglac-RPLP2 and Hic_asm_24_21492377_21492664	YN	0.058503	0.226945	0.257786
Pglac-RPLP2 and Hic_asm_24_21770736_21770456	YN	0.0922679	0.203912	0.45249
Pglac-RPLP2 and Hic_asm_24_26940392_26940110	YN	0.0437445	0.195937	0.223258
Pglac-RPLP2 and Hic_asm_24_27934310_27934593	YN	0.0965395	0.221759	0.435335
Pglac-RPLP2 and Hic_asm_24_33712319_33712599	YN	0.0922679	0.203912	0.45249
Pglac-RPLP2 and Hic_asm_24_33847905_33847623	YN	0.0612977	0.221596	0.27662
Pglac-RPLP2 and Hic_asm_24_8877731_8878028	YN	0.060633	0.174678	0.347113
Pglac-RPLP2 and Hic_asm_24_970779_971067	YN	0.0545996	0.185251	0.294733
Pglac-RPLP2 and Hic_asm_25_13907050_13907342	YN	0.0492245	0.189383	0.259921
Pglac-RPLP2 and Hic_asm_25_20130947_20130629	YN	0.139478	0.294304	0.473925
Pglac-RPLP2 and Hic_asm_25_23876943_23876656	YN	0.0332048	0.200744	0.165409
Pglac-RPLP2 and Hic_asm_25_26270785_26271078	YN	0.0628773	0.213427	0.294608
Pglac-RPLP2 and Hic_asm_25_2709866_2709576	YN	0.0746593	0.226504	0.329615
Pglac-RPLP2 and Hic_asm_25_32014211_32014493	YN	0.0594611	0.224379	0.265003
Pglac-RPLP2 and Hic_asm_25_35575421_35575125	YN	0.0742071	0.194901	0.380742
Pglac-RPLP2 and Hic_asm_25_36164634_36164331	YN	0.0519446	0.12459	0.416924
Pglac-RPLP2 and Hic_asm_25_37822853_37823195	YN	0.0951941	0.253106	0.376103
Pglac-RPLP2 and Hic_asm_25_37973784_37974067	YN	0.102697	0.218532	0.469941
Pglac-RPLP2 and Hic_asm_25_40315490_40315234	YN	0.0583174	0.149726	0.389495
Pglac-RPLP2 and Hic_asm_25_43635304_43635597	YN	0.0419066	0.180641	0.231988
Pglac-RPLP2 and Hic_asm_25_44788886_44788606	YN	0.115488	0.220567	0.523595
Pglac-RPLP2 and Hic_asm_25_46127930_46128189	YN	0.09349	0.396419	0.235836
Pglac-RPLP2 and Hic_asm_25_48316499_48316216	YN	0.0965395	0.221759	0.435335
Pglac-RPLP2 and Hic_asm_25_49104739_49104495	YN	0.0537438	0.164246	0.327216
Pglac-RPLP2 and Hic_asm_25_9407036_9407292	YN	0.0519114	0.186261	0.278702
Pglac-RPLP2 and Hic_asm_26_13116359_13116653	YN	0.235628	0.285537	0.825211
Pglac-RPLP2 and Hic_asm_26_13896543_13896263	YN	0.0716398	0.205323	0.348913
Pglac-RPLP2 and Hic_asm_26_1532408_1532128	YN	0.0977113	0.222307	0.439533
Pglac-RPLP2 and Hic_asm_26_16325824_16326127	YN	0.0516401	0.173312	0.29796
Pglac-RPLP2 and Hic_asm_26_21690972_21690692	YN	0.0978047	0.22173	0.441098
Pglac-RPLP2 and Hic_asm_26_2987844_2987560	YN	0.0656706	0.308746	0.212701
Pglac-RPLP2 and Hic_asm_26_37205201_37204918	YN	0.0971148	0.236533	0.410576
Pglac-RPLP2 and Hic_asm_26_39307000_39307258	YN	0.246996	0.86369	0.285977
Pglac-RPLP2 and Hic_asm_26_39523079_39522820	YN	0.0469627	0.18558	0.253058
Pglac-RPLP2 and Hic_asm_26_44700532_44700288	YN	0.0483834	0.157396	0.307399
Pglac-RPLP2 and Hic_asm_26_49086779_49086485	YN	0.0651822	0.218214	0.298707
Pglac-RPLP2 and Hic_asm_2_6763995_6764289	YN	0.0587033	0.199293	0.294558
Pglac-RPLP2 and Hic_asm_27_10240650_10240927	YN	0.0595286	0.164993	0.360794
Pglac-RPLP2 and Hic_asm_27_10875313_10875606	YN	0.0589174	0.185013	0.31845
Pglac-RPLP2 and Hic_asm_27_12528683_12528391	YN	0.0896262	0.254879	0.351642
Pglac-RPLP2 and Hic_asm_27_14278016_14278299	YN	0.0952401	0.224669	0.423913
Pglac-RPLP2 and Hic_asm_27_17781094_17781374	YN	0.0792997	0.281423	0.281781
Pglac-RPLP2 and Hic_asm_27_19080256_19079971	YN	0.0826365	0.19528	0.423169
Pglac-RPLP2 and Hic_asm_27_20328846_20328546	YN	0.0291831	0.115134	0.253472
Pglac-RPLP2 and Hic_asm_27_26796016_26795733	YN	0.101422	0.225949	0.448872
Pglac-RPLP2 and Hic_asm_27_3322803_3323062	YN	0.072376	0.199222	0.363294
Pglac-RPLP2 and Hic_asm_27_3323706_3323472	YN	0.151217	0.254538	0.594085
Pglac-RPLP2 and Hic_asm_27_33996685_33996400	YN	0.0601859	0.18629	0.323077
Pglac-RPLP2 and Hic_asm_27_40823417_40823117	YN	0.0468722	0.263206	0.178082
Pglac-RPLP2 and Hic_asm_27_5433828_5433528	YN	0.195052	0.387918	0.502818
Pglac-RPLP2 and Hic_asm_27_8023637_8023338	YN	0.242568	0.307237	0.789514
Pglac-RPLP2 and Hic_asm_27_8714318_8714038	YN	0.0983465	0.201591	0.487852
Pglac-RPLP2 and Hic_asm_2_8114908_8115204	YN	0.0731567	0.237687	0.307785
Pglac-RPLP2 and Hic_asm_28_14894580_14894289	YN	0.0958783	0.218144	0.439518
Pglac-RPLP2 and Hic_asm_28_17544668_17544385	YN	0.0910575	0.202819	0.448961
Pglac-RPLP2 and Hic_asm_28_21477636_21477929	YN	0.0527871	0.215994	0.244391
Pglac-RPLP2 and Hic_asm_28_26037655_26037364	YN	0.0860311	0.200514	0.429053
Pglac-RPLP2 and Hic_asm_3_11019804_11020100	YN	0.0662733	0.174188	0.38047
Pglac-RPLP2 and Hic_asm_3_11523074_11522795	YN	0.153821	0.265243	0.579927
Pglac-RPLP2 and Hic_asm_3_13228723_13228987	YN	0.0720402	0.271173	0.265661
Pglac-RPLP2 and Hic_asm_3_27677966_27677675	YN	0.163662	0.316834	0.516553
Pglac-RPLP2 and Hic_asm_3_33835468_33835212	YN	0.0500332	0.20355	0.245802
Pglac-RPLP2 and Hic_asm_3_36064899_36064604	YN	0.0430265	0.192178	0.223889
Pglac-RPLP2 and Hic_asm_3_42250242_42249936	YN	0.0635515	0.139842	0.454453
Pglac-RPLP2 and Hic_asm_3_42591864_42592159	YN	0.0538594	0.185505	0.290339
Pglac-RPLP2 and Hic_asm_3_5414705_5414989	YN	0.0493531	0.365166	0.135153
Pglac-RPLP2 and Hic_asm_3_59736466_59736186	YN	0.0977113	0.222307	0.439533
Pglac-RPLP2 and Hic_asm_3_6024813_6024533	YN	0.0918132	0.223773	0.410296
Pglac-RPLP2 and Hic_asm_3_6200634_6200354	YN	0.106191	0.263184	0.403486
Pglac-RPLP2 and Hic_asm_3_62183031_62183313	YN	0.0596986	0.220385	0.270883
Pglac-RPLP2 and Hic_asm_3_66934236_66933953	YN	0.0961159	0.241684	0.397693
Pglac-RPLP2 and Hic_asm_3_6988246_6988500	YN	0.0693038	0.227253	0.304963
Pglac-RPLP2 and Hic_asm_3_6990018_6990272	YN	0.0628934	0.232965	0.26997
Pglac-RPLP2 and Hic_asm_4_10821742_10822022	YN	0.0987706	0.199072	0.496155
Pglac-RPLP2 and Hic_asm_4_11746375_11746655	YN	0.109104	0.221957	0.491554
Pglac-RPLP2 and Hic_asm_4_17736459_17734170	YN	0.127033	0.256465	0.495324
Pglac-RPLP2 and Hic_asm_4_22810715_22810439	YN	0.0502212	0.190349	0.263838
Pglac-RPLP2 and Hic_asm_4_26101119_26100862	YN	0.123849	0.261847	0.472982
Pglac-RPLP2 and Hic_asm_4_28359784_28360057	YN	0.046564	0.199447	0.233465
Pglac-RPLP2 and Hic_asm_4_32852359_32852644	YN	0.0633898	0.247132	0.256502
Pglac-RPLP2 and Hic_asm_4_32903834_32904125	YN	0.0691013	0.235145	0.293867
Pglac-RPLP2 and Hic_asm_4_32964059_32964350	YN	0.0691013	0.235145	0.293867
Pglac-RPLP2 and Hic_asm_4_35936130_35936412	YN	0.0212096	0.123395	0.171884
Pglac-RPLP2 and Hic_asm_4_38968624_38968368	YN	0.0399624	0.151771	0.263308
Pglac-RPLP2 and Hic_asm_4_39072564_39072867	YN	0.0858371	0.207177	0.414317
Pglac-RPLP2 and Hic_asm_4_44448841_44448561	YN	0.0989208	0.290983	0.339953
Pglac-RPLP2 and Hic_asm_4_49544090_49544384	YN	0.0370775	0.231388	0.16024
Pglac-RPLP2 and Hic_asm_4_54357232_54357510	YN	0.0557825	0.188131	0.296508
Pglac-RPLP2 and Hic_asm_4_5805190_5804913	YN	0.1005	0.270822	0.371092
Pglac-RPLP2 and Hic_asm_5_16054337_16051738	YN	0.119895	0.246615	0.486163
Pglac-RPLP2 and Hic_asm_5_16057233_16056989	YN	0.0546459	0.15709	0.347863
Pglac-RPLP2 and Hic_asm_5_18095991_18095715	YN	0.04979	0.154685	0.32188
Pglac-RPLP2 and Hic_asm_5_21911490_21911187	YN	0.0556202	0.133282	0.417314
Pglac-RPLP2 and Hic_asm_5_26071736_26072016	YN	0.0977496	0.242503	0.403085
Pglac-RPLP2 and Hic_asm_5_26980022_26980281	YN	0.059592	0.182372	0.326761
Pglac-RPLP2 and Hic_asm_5_27733649_27733371	YN	0.016079	0.114611	0.140292
Pglac-RPLP2 and Hic_asm_5_33098467_33098744	YN	0.0425334	0.16724	0.254326
Pglac-RPLP2 and Hic_asm_5_37274429_37274153	YN	0.0315896	0.176247	0.179234
Pglac-RPLP2 and Hic_asm_5_39057912_39058215	YN	0.153341	0.304695	0.50326
Pglac-RPLP2 and Hic_asm_5_3917697_3917421	YN	0.0488035	0.236832	0.206068
Pglac-RPLP2 and Hic_asm_5_46728759_46728515	YN	0.0836119	0.239347	0.349334
Pglac-RPLP2 and Hic_asm_5_47754996_47754720	YN	0.0804676	0.182432	0.441082
Pglac-RPLP2 and Hic_asm_5_50659296_50659579	YN	0.0972842	0.25438	0.382436
Pglac-RPLP2 and Hic_asm_5_51158456_51158748	YN	0.0866695	0.152528	0.568219
Pglac-RPLP2 and Hic_asm_5_52975493_52975773	YN	0.024196	0.137013	0.176596
Pglac-RPLP2 and Hic_asm_5_53366377_53364306	YN	0.116562	0.248183	0.469663
Pglac-RPLP2 and Hic_asm_5_54128528_54128235	YN	0.0573536	0.220941	0.259588
Pglac-RPLP2 and Hic_asm_5_56376948_56377224	YN	0.0391017	0.225666	0.173272
Pglac-RPLP2 and Hic_asm_5_5732327_5732610	YN	0.106432	0.250069	0.42561
Pglac-RPLP2 and Hic_asm_5_9330451_9330178	YN	0.069217	0.208535	0.331921
Pglac-RPLP2 and Hic_asm_6_14401159_14401452	YN	0.0586558	0.204113	0.28737
Pglac-RPLP2 and Hic_asm_6_18401022_18401275	YN	0.0898545	0.20507	0.438166
Pglac-RPLP2 and Hic_asm_6_24967147_24967429	YN	0.0673818	0.214612	0.31397
Pglac-RPLP2 and Hic_asm_6_28077381_28079473	YN	0.0756756	0.161394	0.468887
Pglac-RPLP2 and Hic_asm_6_28842028_28842316	YN	0.0854797	0.187255	0.456488
Pglac-RPLP2 and Hic_asm_6_29383000_29383295	YN	0.0825982	0.207108	0.398817
Pglac-RPLP2 and Hic_asm_6_29460938_29461221	YN	0.0968921	0.23811	0.406922
Pglac-RPLP2 and Hic_asm_6_9486088_9486367	YN	0.154702	0.282115	0.548364
Pglac-RPLP2 and Hic_asm_7_1201742_1201453	YN	0.0857619	0.201747	0.425095
Pglac-RPLP2 and Hic_asm_7_18567111_18567437	YN	0.0654896	0.206834	0.316629
Pglac-RPLP2 and Hic_asm_7_19315811_19315555	YN	0.0565468	0.180046	0.314069
Pglac-RPLP2 and Hic_asm_7_19956977_19956670	YN	0.147701	0.313531	0.47109
Pglac-RPLP2 and Hic_asm_7_25414628_25414930	YN	0.0787148	0.248629	0.316596
Pglac-RPLP2 and Hic_asm_7_27950477_27950762	YN	0.054559	0.230272	0.236932
Pglac-RPLP2 and Hic_asm_7_30236130_30236433	YN	0.0410342	0.136576	0.30045
Pglac-RPLP2 and Hic_asm_7_30311735_30312028	YN	0.0435248	0.203996	0.213361
Pglac-RPLP2 and Hic_asm_7_31614331_31614628	YN	0.0758979	0.264676	0.286758
Pglac-RPLP2 and Hic_asm_7_6544616_6544919	YN	0.0410342	0.136576	0.30045
Pglac-RPLP2 and Hic_asm_7_700908_700607	YN	0.0821685	0.237614	0.345806
Pglac-RPLP2 and Hic_asm_8_10175054_10174769	YN	0.0702559	0.28088	0.250128
Pglac-RPLP2 and Hic_asm_8_19575435_19575140	YN	0.058181	0.230948	0.251922
Pglac-RPLP2 and Hic_asm_8_24572470_24572168	YN	0.0897722	0.245256	0.366035
Pglac-RPLP2 and Hic_asm_8_30014821_30015104	YN	0.0964638	0.241164	0.399993
Pglac-RPLP2 and Hic_asm_8_31361903_31361611	YN	0.0648283	0.222356	0.291552
Pglac-RPLP2 and Hic_asm_8_33789028_33789320	YN	0.0840787	0.242334	0.346954
Pglac-RPLP2 and Hic_asm_8_34540782_34540503	YN	0.142287	0.300919	0.472842
Pglac-RPLP2 and Hic_asm_8_35688871_35689130	YN	0.060536	0.176576	0.342833
Pglac-RPLP2 and Hic_asm_8_35825425_35825145	YN	0.0653857	0.214594	0.304695
Pglac-RPLP2 and Hic_asm_8_36965566_36965839	YN	0.0689362	0.178215	0.386815
Pglac-RPLP2 and Hic_asm_8_41323890_41323610	YN	0.0987082	0.233924	0.421968
Pglac-RPLP2 and Hic_asm_8_41499499_41499779	YN	0.100532	0.225805	0.445215
Pglac-RPLP2 and Hic_asm_8_43927749_43928043	YN	0.0408969	0.17414	0.23485
Pglac-RPLP2 and Hic_asm_9_10273237_10273520	YN	0.095952	0.206875	0.463816
Pglac-RPLP2 and Hic_asm_9_11880854_11881153	YN	0.0814008	0.224078	0.36327
Pglac-RPLP2 and Hic_asm_9_14540646_14538240	YN	0.120215	0.226331	0.531144
Pglac-RPLP2 and Hic_asm_9_15719511_15719790	YN	0.142287	0.300919	0.472842
Pglac-RPLP2 and Hic_asm_9_17513927_17513633	YN	0.047403	0.218899	0.216552
Pglac-RPLP2 and Hic_asm_9_18628498_18628207	YN	0.0504213	0.155843	0.323539
Pglac-RPLP2 and Hic_asm_9_18909416_18909136	YN	0.0992404	0.232348	0.42712
Pglac-RPLP2 and Hic_asm_9_21984470_21984746	YN	0.040695	0.195981	0.207648
Pglac-RPLP2 and Hic_asm_9_22638042_22637742	YN	0.098968	0.245867	0.402526
Pglac-RPLP2 and Hic_asm_9_22857787_22857487	YN	0.098968	0.245867	0.402526
Pglac-RPLP2 and Hic_asm_9_22923494_22923244	YN	0.0910571	0.261775	0.347844
Pglac-RPLP2 and Hic_asm_9_25336721_25337001	YN	0.0978105	0.221527	0.441529
Pglac-RPLP2 and Hic_asm_9_7845913_7846196	YN	0.101801	0.223478	0.455528
Pglac-RPLP2 and Hic_asm_9_8292703_8292424	YN	0.141475	0.348016	0.406518

## Sheet: Figure 4e
Figure 4e: Comparison of average FST values (BQXL and BQTM) with and without transposon-mediated SVs across 29 chromosomes in P. glacialis.
COLUMN	DESCRIPTION
Chr	Chromosomes of P. glacialis
No-SVs	The average FST values of 10-kb genome windows without transposon-mediated SVs
TE-SVs	The average FST values of 10-kb genome windows with transposon-mediated SVs
Chr	No-SVs	TE-SVs
Hic0	0.0553913	0.0621665
Hic1	0.0723017	0.0741511
Hic2	0.0738387	0.0795567
Hic3	0.0778896	0.0821965
Hic4	0.0567055	0.0605766
Hic5	0.0656966	0.0682046
Hic6	0.064607	0.0690381
Hic7	0.0670931	0.0687841
Hic8	0.0626997	0.0637978
Hic9	0.0573076	0.0620684
Hic10	0.0621778	0.065769
Hic11	0.0516507	0.0552869
Hic12	0.059969	0.0630881
Hic13	0.0585303	0.0603514
Hic14	0.0519683	0.0610495
Hic15	0.0595043	0.0618084
Hic16	0.0524921	0.0588543
Hic17	0.0619067	0.062411
Hic18	0.0590532	0.0640257
Hic19	0.0610669	0.0637891
Hic20	0.0544594	0.058613
Hic21	0.0682324	0.0707998
Hic22	0.0554509	0.0621065
Hic23	0.0555354	0.0584703
Hic24	0.0577399	0.0589581
Hic25	0.0576219	0.0602589
Hic26	0.0630513	0.0712029
Hic27	0.0563112	0.0590492
Hic28	0.0569074	0.0605924

## Sheet: Figure 4f
Figure 4f: Impact of different transposons on genetic differentiation in P. glacialis.
COLUMN	DESCRIPTION
Chr	Chromosomes of P. glacialis
DNA-SVs	The average FST values of 10-kb genome windows with DNA transposon-mediated SVs
LINE-SVs	The average FST values of 10-kb genome windows with LINE retrotransposon-mediated SVs
SINE-SVs	The average FST values of 10-kb genome windows with SINE retrotransposon-mediated SVs
RC-SVs	The average FST values of 10-kb genome windows with RC/Helitron transposon-mediated SVs
LTR-SVs	The average FST values of 10-kb genome windows with LTR retrotransposon-mediated SVs
NoSV	The average FST values of 10-kb genome windows without transposon-mediated SVs
Chr	DNA-SVs	LINE-SVs	SINE-SVs	RC-SVs	LTR-SVs	No TE-SVs
Hic0	0.0609177	0.0621463	0.0605764	0.0622835	0.0583623	0.0553913
Hic1	0.0728208	0.0744723	0.0756802	0.0743956	0.0699532	0.0723017
Hic2	0.0794535	0.0790634	0.0790291	0.0789718	0.0758432	0.0738387
Hic3	0.0814349	0.0818085	0.0827416	0.0830495	0.0804288	0.0778896
Hic4	0.0610169	0.0606315	0.0585613	0.0600256	0.0571058	0.0567055
Hic5	0.0688858	0.068033	0.0656145	0.067292	0.0666125	0.0656966
Hic6	0.0685882	0.0690083	0.0693031	0.0691164	0.0678125	0.064607
Hic7	0.0678165	0.0690726	0.0686666	0.0681696	0.0655703	0.0670931
Hic8	0.0624686	0.0639756	0.0625376	0.0624068	0.0629491	0.0626997
Hic9	0.061639	0.0619827	0.0608881	0.06109	0.0587134	0.0573076
Hic10	0.0659148	0.0659789	0.0662444	0.0667701	0.0656637	0.0621778
Hic11	0.0547872	0.0549287	0.0559923	0.05516	0.0511469	0.0516507
Hic12	0.0620561	0.0631291	0.0620396	0.0628008	0.0606456	0.059969
Hic13	0.0601146	0.0604345	0.059678	0.0609618	0.059718	0.0585303
Hic14	0.0604017	0.0617593	0.0648656	0.0623541	0.0562889	0.0519683
Hic15	0.0609255	0.0623983	0.0594927	0.0611003	0.0601593	0.0595043
Hic16	0.0586124	0.0589982	0.0589384	0.0589945	0.055329	0.0524921
Hic17	0.0618717	0.0624204	0.0626989	0.0618916	0.0604786	0.0619067
Hic18	0.0641607	0.0635865	0.0630532	0.0628886	0.0616801	0.0590532
Hic19	0.0632626	0.0633369	0.0617509	0.0616249	0.0608827	0.0610669
Hic20	0.0581482	0.0585811	0.0566257	0.0568311	0.0570893	0.0544594
Hic21	0.0702633	0.0703726	0.0687977	0.0680434	0.07002	0.0682324
Hic22	0.0611004	0.0621051	0.0586044	0.0599867	0.0595056	0.0554509
Hic23	0.0583494	0.0582297	0.058642	0.0580558	0.0593024	0.0555354
Hic24	0.0581213	0.0589673	0.0579395	0.0572808	0.0581781	0.0577399
Hic25	0.0592521	0.0601483	0.0586748	0.059019	0.0569856	0.0576219
Hic26	0.0702951	0.0706717	0.0704556	0.0691456	0.0649635	0.0630513
Hic27	0.0587186	0.0591841	0.0584059	0.059583	0.0551456	0.0563112
Hic28	0.0597733	0.0611372	0.0599067	0.0611016	0.0592929	0.0569074

## Sheet: Figure 5d
Figure 5d: Comparison of TE-SVs’ number for genes with and without selective signature.
COLUMN	DESCRIPTION
Up-3kb of no selection	Average TE-SVs’ number of up-3kb region for each gene without significant selective signature
Up-3kb of selection	Average TE-SVs’ number of up-3kb region for each gene with significant selective signature
Gene region of no selection	Average TE-SVs’ number of coding region for each gene without significant selective signature
Gene region of selection	Average TE-SVs’ number of coding region for each gene with significant selective signature
Down-3kb of no selection	Average TE-SVs’ number of down-3kb region for each gene without significant selective signature
Down-3kb of selection	Average TE-SVs’ number of down-3kb region for each gene with significant selective signature
Up-3kb of no selection	Up-3kb of selection	Gene region of no selection	Gene region of selection	Down-3kb of no selection	Down-3kb of selection
3	2	2	6	3	1
6	4	34	15	2	2
3	3	17	3	1	5
5	1	13	4	3	2
3	1	4	47	1	7
1	1	5	4	9	7
3	1	4	15	1	2
5	4	2	10	2	1
2	1	8	1	1	7
4	1	17	1	3	1
4	1	24	30	2	1
2	2	3	24	1	2
4	3	1	3	1	1
2	1	4	4	5	1
2	6	3	2	3	1
1	1	3	1	1	1
1	1	1	6	5	2
3	1	1	1	9	2
1	2	4	4	2	7
1	3	5	3	2	3
2	7	5	22	5	1
1	2	14	5	4	2
6	1	19	18	3	1
1	2	17	4	1	1
1	1	4	15	3	4
1	3	2	24	4	1
2	1	11	11	2	1
1	5	2	10	1	1
1	1	6	8	1	1
5	3	1	45	1	1
3	4	2	18	2	6
1	1	5	3	6	2
1	8	18	2	1	2
1	1	27	2	3	1
5	1	17	3	2	1
1	1	3	10	3	2
1	1	4	5	1	4
2	2	1	5	4	6
2	1	10	1	1	1
3	2	25	22	1	1
3	1	5	35	2	1
3	1	1	33	1	1
1	2	31	11	2	1
2	2	2	5	2	2
1	4	8	7	1	5
3	2	1	2	1	3
1	3	2	1	2	8
1	1	1	4	2	1
1	4	28	6	1	3
1	2	1	9	1	2
1	1	15	6	1	1
4	1	24	3	2	2
4	2	41	36	2	7
1	7	22	1	1	8
1	6	1	3	2	2
2	5	1	3	1	1
8	2	2	1	7	1
3	1	40	5	1	1
7	2	70	3	2	1
4	1	16	6	1	1
1	3	68	3	5	3
1	11	12	7	3	4
3	2	3	41	11	1
1	1	2	23	1	1
2	3	4	14	1	5
3	3	2	47	1	3
5	1	1	1	1	3
5	1	6	3	7	2
2	1	15	17	4	3
1	1	8	15	1	1
1	2	3	9	1	3
6	1	1	44	1	1
4	2	11	3	1	4
1	2	1	7	1	2
2	1	1	1	4	2
2	4	32	2	1	1
3	1	5	12	7	1
1	1	1	7	2	3
1	6	7	68	6	11
1	2	21	23	1	1
1	1	16	1	4	6
3	6	9	76	1	1
1	1	7	3	5	1
3	1	17	38	2	2
3	1	7	3	3	1
3	1	16	20	1	2
6	4	33	10	1	1
3	11	13	5	3	1
1	5	2	24	13	2
1	1	3	24	2	3
1	1	1	46	6	5
9	1	9	8	2	3
1	1	4	7	1	5
2	1	1	1	5	1
1	1	23	12	1	4
2	1	1	14	2	1
2	1	7	1	5	2
10	1	18	10	2	9
6	1	3	8	3	1
3	1	4	41	7	1
2	3	12	140	4	1
1	2	7	10	5	2
6	9	14	32	1	2
3	1	6	3	1	2
6	6	1	1	2	1
3	6	1	18	1	1
1	1	6	14	3	1
1	1	4	6	1	1
5	7	3	2	1	1
3	1	36	1	1	1
5	1	13	36	6	5
4	1	44	6	6	1
1	1	2	3	6	2
1	2	10	7	1	5
1	5	7	1	3	1
2	1	23	13	1	1
1	1	11	8	1	1
4	2	20	5	2	1
4	2	6	7	2	6
4	1	16	7	2	3
2	1	15	42	1	1
1	1	62	6	2	1
1	1	2	77	4	4
1	2	12	11	5	6
2	3	2	42	3	2
3	1	11	18	2	2
4	6	6	5	1	8
6	4	27	1	1	1
8	1	1	20	2	3
6	1	1	9	2	4
1	7	31	96	2	4
2	1	7	2	1	1
1	1	2	9	4	1
1	5	3	15	6	2
5	2	8	5	4	1
1	2	15	51	6	3
5	4	1	1	5	1
6	1	54	62	1	3
5	4	16	10	1	2
1	1	2	37	1	3
6	1	1	30	3	2
1	2	2	40	4	1
1	10	1	7	4	2
2	1	2	3	3	1
4	1	1	3	8	6
2	6	1	11	2	1
3	4	1	15	5	1
1	4	1	23	2	1
1	5	8	22	1	2
1	1	5	2	8	4
2	2	2	11	3	3
1	4	24	1	7	2
5	1	14	4	2	2
4	3	5	4	6	3
6	1	2	51	1	3
4	3	7	2	1	2
2	4	4	2	1	1
1	2	4	2	1	2
6	1	2	3	2	1
3	2	17	2	1	1
1	5	14	7	5	2
1	2	60	16	1	1
1	5	1	77	2	3
3	1	47	3	4	7
1	3	1	64	2
4	13	1	2	1
2	7	3	2	3
1	1	100	2	2
1	1	7	16	2
5	1	5	6	2
1	4	113	3	2
1	2	5	1	1
2	8	2	7	3
3	7	6	1	7
1	5	3	1	1
3	2	9	2	7
3	2	1	25	3
3	1	2	11	2
2	6	2	1	6
1	3	1	8	4
1	2	6	2	1
2	2	1	2	2
1	7	2	6	2
3	2	1	20	1
3	3	2	28	1
7		10	1	3
1		4	2	2
3		1	5	3
1		1	16	4
1		4	1	1
1		3	7	5
4		10	1	1
2		4	19	3
1		13	1	5
3		11	3	2
2		11	7	6
2		19	6	1
1		67	2	8
2		4	20	5
7		3	5	6
1		18	7	2
2		4	4	3
2		8	7	1
8		2	18	2
1		7	4	8
4		1	13	7
1		21	1	8
1		7	56	2
7		1	4	1
8		7	1	6
14		2	8	1
2		1	284	5
1		4	116	6
8		1	22	2
8		1	2	1
4		1	2	1
2		4	13	9
1		1	9	12
1		10	1	4
1		6	53	3
2		1	11	1
7		2	6	1
4		2	7	1
11		7	11	6
8		1	28	1
8		1	12	1
1		37	27	1
4		3	1	1
2		3	1	1
1		12	1	4
1		6	1	1
2		1	6	1
4		14	4	1
3		8	34	2
1		1	37	3
4		2	22	1
2		1	14	1
4		1	7	2
10		1	3	4
1		2	43	1
3		2	9	1
1		7	345	1
2		4	3	1
1		1	13	9
1		4	91	4
1		1	2	8
1		1	3	1
1		39	3	8
1		17	4	12
1		8	1	4
5		11	14	4
1		6	1	5
3		43	1	6
7		1	193	3
8		4	1	1
10		6	6	1
9		11	1	2
1		1	6	3
1		8	37	1
1		3	1	5
3		3	12	1
1		14	11	2
4		19	16	2
10		11	1	2
10		23	72	6
4		2	18	7
10		16	10	1
2		12	2	2
7		14	2	6
4		8	5	4
6		1	7	1
1		1	9	1
1		1	24	2
4		66	2	1
4		2	6	2
4		3	1	7
1		12	1	3
6		1	14	1
4		5	116	1
3		1	9	1
2		3	1	2
4		3	17	4
2		3	2	3
2		3	3	1
3		13	8	1
4		12	4	1
1		12	26	1
1		14	2	1
4		1	4	1
1		12	3	3
5		67	42	5
1		1	2	1
2		16	1	5
8		8	62	4
4		1	1	2
1		2	5	4
1		1	1	1
2		2	8	1
6		1	17	3
1		1	1	3
3		4	1	2
9		3	2	5
1		2	4	1
1		83	26	1
1		58	3	2
3		14	38	3
1		19		2
1		8		2
3		14		7
2		37		1
4		1		1
8		1		3
8		1		3
1		1		2
1		1		3
3		7		4
1		2		1
1		1		1
7		1		2
1		6		1
5		1		4
14		1		1
1		2		1
2		1		2
1		3		8
3		1		1
1		1		8
1		3		7
1		17		1
2		3		1
1		15		4
2		1		4
7		12		2
2		13		1
6		21		1
6		4		1
1		26		3
1		12		8
1		9		3
1		41		2
1		8		1
3		1		1
2		5		1
2		9		1
1		16		2
2		4		2
7		1		2
6		11		1
9		3		3
1		17		3
5		1		5
1		22		1
1		4		2
2		11		1
6		4		1
3		4		6
1		11		1
1		1		1
3		1		1
1		2		2
2		46		3
1		2		1
1		3		2
5		2		1
1		17		1
1		1		3
2		4		1
2		18		2
2		7		2
2		1		1
1		2		1
6		1		1
6		6		2
1		1		3
1		2		1
2		6		1
1		1		1
1		1		1
1		4		5
1		8		4
1		5		2
1		14		7
1		1		3
2		1		5
1		4		4
3		1		3
1		5		3
1		1		8
2		1		1
1		2		1
1		3		1
2		1		1
4		1		2
1		19		1
1		30		7
4		1		2
3		1		1
1		7		1
1		22		4
1		2		1
1		1		1
1		1		3
3		19		2
8		1		1
3		22		7
4		13		2
6		8		1
1		4		1
1		25		9
9		3		2
8		1		2
1		6		7
2		2		2
2		1		3
1		38		2
3		4		2
4		1		4
2		8		1
5		5		3
1		2		4
1		1		1
1		54		4
4		2		2
2		22		2
1		2		2
1		1		1
1		1		2
3		16		1
2		1		1
5		2		3
3		13		2
1		3		3
7		22		1
1		5		2
2		29		1
1		2		2
3		8		2
8		15		1
2		1		2
3		1		1
9		4		4
4		1		1
3		10		1
3		5		1
2		1		3
3		1		1
1		8		1
1		4		1
4		2		1
1		12		1
3		22		5
1		11		1
2		1		1
2		3		1
1		14		4
2		3		5
2		2		3
1		1		2
3		3		4
10		4		1
1		3		3
1		6		1
4		1		1
1		12		1
1		6		2
1		5		7
1		1		1
1		13		7
2		1		3
5		3		1
2		6		5
3		6		2
1		24		2
1		5		1
2		4		2
6		8		1
1		17		1
6		10		2
5		1		9
1		15		10
2		7		1
1		1		1
2		1		1
2		4		6
4		1		3
1		8		1
2		5		1
3		23		1
7		25		1
1		11		1
1		3		1
1		12		4
1		1		6
1		6		2
1		40		1
1		9		7
1		5		4
2		1		2
2		11		3
1		1		8
1		7		9
1		10		2
4		3		7
3		9		1
10		212		1
7		1		1
2		10		2
5		24		1
7		17		1
2		2		9
4		5		2
4		7		7
5		15		5
2		1		1
1		3		1
2		26		1
4		1		1
5		15		3
2		106		2
1		3		1
4		13		1
2		10		3
1		41		1
1		1		1
3		5		4
9		29		6
9		1		2
11		1		3
2		12		1
1		3		1
9		119		1
9		7		2
3		10		1
4		2		11
1		1		6
2		10		4
1		2		2
2		2		2
5		5		3
1		1		2
5		26		14
1		1		1
1		2		1
3		10		2
4		1		7
3		6		8
3		10		4
2		4		4
7		8		3
1		1		10
3		5		3
2		2		1
1		3		3
1		1		2
5		14		2
4		5		1
5		5		4
1		1		4
3		5		3
3		2		6
6		3		1
6		4		2
1		6		1
5		22		1
13		4		2
6		7		2
1		1		1
6		4		9
7		34		1
9		40		3
7		1		3
12		1		3
1		2		5
1		16		1
1		6		1
5		1		1
2		60		1
1		2		1
5		4		1
5		8		5
1		1		2
3		3		9
1		3		7
1		3		4
1		17		1
10		17		3
7		1		3
1		51		2
3		2		3
3		14		1
5		13		2
3		4		3
3		1		1
2		1		1
3		2		4
5		39		4
1		54		1
1		13		1
2		7		1
1		1		6
3		1		1
2		1		2
2		1		7
1		21		2
1		1		1
3		63		2
6		17		2
1		28		1
6		56		2
1		24		1
1		21		1
2		184		6
1		4		4
2		8		1
2		6		3
1		13		1
2		1		1
2		5		1
1		4		2
2		33		4
1		2		1
1		21		2
2		1		1
1		1		4
10		2		3
2		1		1
4		4		2
1		1		4
1		6		1
3		14		2
1		1		5
2		7		4
2		29		1
1		7		3
4		1		1
1		17		1
2		2		5
6		9		6
3		38		3
1		5		2
1		14		1
1		2		1
2		6		2
4		3		1
1		2		2
3		1		7
4		21		1
4		9		3
5		6		7
1		52		3
3		2		2
4		122		2
4		2		2
2		15		3
4		14		2
5		4		1
1		2		2
2		22		1
1		11		1
5		8		2
5		8		1
2		1		7
2		5		1
3		4		1
3		1		11
1		1		1
1		6		2
2		1		1
3		9		1
1		11		1
1		19		2
1		1		1
1		6		5
1		8		9
1		34		8
8		4		7
1		1		1
1		7		5
1		9		7
2		3		6
3		10		2
4		11		1
3		15		1
8		14		5
1		16		6
1		2		2
1		23		6
2		1		5
1		4		2
1		1		4
2		12		1
2		1		5
4		10		1
6		4		1
4		10		1
3		35		1
9		10		1
1		14		1
2		6		1
3		20		10
1		3		1
1		1		1
4		1		3
3		13		6
2		1		6
2		1		8
2		1		1
3		8		2
1		17		1
4		5		1
5		1		5
10		8		1
5		2		7
4		21		2
7		1		5
2		11		9
1		1		3
5		31		1
3		37		1
2		67		5
1		1		6
1		1		1
1		16		1
1		2		4
2		2		2
4		2		2
4		3		2
1		117		1
2		1		4
9		27		1
4		2		2
1		24		1
4		159		1
9		1		4
4		2		1
1		4		1
2		2		8
1		56		4
1		11		1
1		25		2
4		7		1
1		5		1
2		28		3
1		99		4
7		8		2
1		52		1
2		6		1
6		11		1
1		3		4
7		2		7
9		11		4
2		4		2
7		17		5
1		10		1
1		4		1
1		20		2
1		2		3
8		4		1
2		38		5
2		59		1
8		14		2
1		2		2
1		1		7
7		9		6
2		1		3
5		34		1
1		6		1
1		20		3
1		4		6
1		5		1
1		7		1
1		1		1
1		42		1
2		1		6
1		44		1
1		1		1
6		3		2
3		16		1
4		2		3
3		33		1
1		1		2
1		1		7
3		4		4
1		1		4
2		12		2
1		6		2
4		38		1
6		36		2
6		1		2
5		36		1
2		10		1
5		1		1
7		2		4
3		20		6
4		4		3
6		60		2
2		4		1
2		35		4
1		5		1
4		53		2
1		42		1
1		1		2
10		10		1
2		4		8
2		9		1
1		28		1
1		13		2
5		12		8
4		132		1
5		1		2
5		1		8
1		8		1
1		10		3
1		10		5
1		3		8
1		26		1
6		4		2
2		2		1
1		4		4
2		47		1
1		2		1
1		7		1
2		1		1
2		3		2
1		1		1
3		1		2
2		1		4
1		8		8
1		9		2
4		34		1
2		4		5
2		5		2
2		1		5
1		138		1
1		18		1
1		3		2
10		1		1
1		5		1
6		9		2
6		4		2
3		25		1
8		1		1
2		71		2
1		16		1
1		1		2
1		7		4
1		19		4
1		53		5
1		7		1
1		5		1
4		49		1
1		1		1
1		260		3
7		15		1
1		1		2
5		1		1
1		4		1
1		26		6
1		6		1
6		28		1
2		1		1
2		3		2
2		13		1
1		76		1
2		5		1
7		3		1
1		4		1
1		7		1
5		2		1
1		8		2
1		5		1
4		2		1
1		10		2
5		5		4
1		1		6
1		1		1
7		17		6
2		6		3
2		66		4
1		18		4
5		7		3
5		36		1
1		1		5
3		2		1
5		2		2
2		3		4
2		1		2
1		6		1
3		3		2
1		1		1
2		4		8
4		6		5
1		20		6
1		3		1
8		1		2
3		3		3
3		1		8
1		30		1
2		1		1
2		10		1
6		7		2
1		1		4
1		5		4
5		3		6
9		5		1
4		20		4
1		1		9
1		2		4
2		2		6
1		3		3
9		21		1
2		21		3
1		4		1
4		6		1
1		1		3
1		2		2
5		97		1
1		25		1
1		20		2
1		2		1
1		25		3
3		10		2
1		3		3
1		7		1
1		61		1
1		19		2
4		1		4
3		1		3
1		36		1
2		6		4
1		26		1
2		9		1
2		1		2
5		29		2
5		7		3
1		1		5
2		6		2
1		2		1
2		8		1
1		2		5
2		16		1
1		1		1
2		1		1
1		1		2
4		1		1
5		18		3
6		3		1
1		1		6
1		5		2
2		1		3
3		1		1
7		25		2
1		22		1
3		2		2
2		1		4
1		5		2
3		64		2
6		16		7
3		4		1
1		3		3
1		53		1
1		4		2
2		1		2
2		4		4
1		1		3
1		9		8
1		1		2
5		1		2
10		1		1
1		22		1
5		1		3
1		4		1
1		8		1
1		1		1
3		9		1
2		5		1
6		19		9
3		1		7
1		1		3
3		9		1
2		3		3
2		3		1
1		10		1
1		1		3
1		13		1
3		20		1
1		3		5
1		6		6
1		2		2
8		3		3
1		1		2
6		2		1
2		3		1
7		2		2
3		2		1
3		7		2
1		3		1
1		9		3
1		6		1
5		51		1
2		8		3
1		1		1
1		16		1
1		7		1
1		1		2
5		2		2
2		12		4
1		2		1
6		20		2
1		2		2
4		8		2
2		8		2
2		3		1
5		2		3
1		3		2
5		2		2
2		2		3
1		13		2
3		4		1
5		3		1
9		5		4
6		27		3
3		1		1
1		39		4
7		5		1
1		11		2
1		2		1
1		6		1
3		4		4
1		31		1
4		3		2
2		17		8
1		1		6
2		8		11
1		1		1
1		11		1
4		1		10
2		8		1
8		9		4
2		28		1
5		14		1
1		2		4
1		2		12
11		24		1
3		4		3
1		7		1
2		24		3
8		6		3
2		10		1
2		51		3
1		12		2
1		29		4
1		7		2
1		2		7
6		22		1
1		12		1
2		2		1
2		2		1
4		1		1
2		3		2
2		5		2
1		2		2
3		7		1
2		14		2
2		10		1
4		5		1
3		1		1
1		13		1
2		1		1
5		1		1
2		1		6
3		2		1
1		4		4
1		21		1
5		2		15
1		15		1
1		16		1
1		104		4
1		1		2
4		12		5
2		1		13
1		5		1
1		4		4
1		1		5
2		9		3
4		4		9
3		1		3
1		10		2
2		1		4
1		1		3
6		37		4
3		9		2
2		3		7
2		15		6
1		2		1
8		10		1
7		2		1
1		14		5
2		21		8
8		10		3
8		1		1
4		55		1
1		2		5
6		39		5
6		1		1
5		4		1
4		11		4
2		16		4
5		3		2
5		14		2
3		25		2
1		13		3
1		3		1
3		87		1
3		8		1
1		5		3
1		5		1
5		11		1
1		22		5
2		4		1
2		5		4
1		4		2
1		3		2
1		1		2
1		3		3
4		8		3
2		23		2
9		3		1
1		26		1
1		4		1
1		4		8
1		2		4
1		1		3
1		15		4
1		4		1
2		7		3
4		3		2
1		1		1
2		102		2
4		1		2
1		16		6
1		8		2
2		17		1
1		34		2
4		6		5
9		9		4
5		27		6
1		4		2
1		5		4
5		2		5
4		5		5
4		14		3
4		27		3
4		3		1
2		7		1
2		3		3
2		3		5
4		5		1
1		6		6
1		28		1
3		1		1
3		1		3
1		1		1
7		3		5
5		5		7
5		10		9
2		1		5
3		41		2
1		10		5
2		177		3
2		5		1
1		43		1
1		20		1
2		2		1
3		5		1
2		24		2
2		12		1
1		51		1
5		1		1
4		1		3
1		3		5
2		35		2
2		5		3
1		56		3
1		5		3
1		11		1
4		6		2
1		3		1
1		8		3
2		3		4
1		1		2
1		2		8
1		3		1
2		9		5
2		44		4
2		17		5
5		1		8
2		44		5
5		6		3
1		1		2
1		1		3
5		25		1
8		11		1
1		6		1
1		3		1
3		38		1
6		13		1
1		41		2
3		37		1
6		12		1
1		5		1
6		4		3
8		31		1
2		4		7
1		4		1
2		16		1
2		28		1
2		6		7
5		1		1
6		2		3
6		9		1
6		2		2
5		1		1
2		12		2
6		11		3
2		6		1
1		5		2
2		6		1
2		1		6
2		2		1
3		1		1
1		1		1
1		4		2
8		1		2
1		2		1
2		4		1
7		7		2
1		1		1
5		1		1
3		1		4
2		1		1
3		1		1
7		22		2
1		4		4
1		3		1
2		4		3
2		70		6
3		12		8
1		14		2
9		2		1
1		1		2
1		24		1
1		1		1
1		2		1
1		3		2
2		1		8
3		6		2
2		1		8
1		3		1
2		8		1
3		11		1
5		8		10
1		6		6
5		3		1
6		9		1
3		2		1
2		3		1
1		2		8
8		44		2
7		11		4
3		6		5
5		21		5
1		3		1
1		3		2
3		110		3
1		7		7
1		9		2
2		3		1
2		2		1
2		2		1
1		6		2
1		5		1
2		1		6
5		4		6
3		15		3
1		2		6
1		1		1
3		1		3
1		3		1
4		2		1
8		4		3
6		12		2
1		2		1
4		2		1
1		69		1
2		5		1
1		4		2
1		86		3
2		14		3
1		5		1
1		39		1
1		5		6
1		1		6
1		20		1
6		14		4
4		3		1
4		2		2
1		2		3
1		1		1
3		1		1
7		1		5
5		32		3
1		1		2
4		1		2
1		5		4
4		25		5
4		22		1
2		86		2
1		4		1
2		2		1
4		12		1
6		18		4
1		2		1
1		1		6
1		1		2
1		1		1
1		2		1
1		15		2
6		2		8
6		41		3
4		15		2
2		1		1
3		16		3
2		1		1
1		23		1
1		1		1
1		6		2
1		5		1
3		8		4
1		4		2
9		12		1
1		11		2
1		8		6
2		1		1
2		188		4
1		9		2
3		7		8
4		67		4
4		2		2
1		23		2
1		21		8
1		6		3
1		5		5
3		10		1
4		1		1
2		1		1
1		1		1
2		1		1
1		5		1
3		23		2
1		2		2
1		1		2
1		2		1
1		13		2
1		30		9
2		18		5
1		1		4
1		1		3
2		5		3
5		24		2
6		6		1
1		2		3
3		2		1
3		1		1
6		1		2
3		25		1
2		1		1
4		1		4
3		1		4
2		3		1
6		35		2
3		89		1
1		31		2
4		4		3
1		5		2
1		1		1
4		21		2
3		53		2
5		2		1
2		11		2
5		7		3
4		8		2
4		52		2
2		1		2
1		6		1
1		40		4
3		48		2
1		8		2
3		10		1
1		1		3
1		3		1
1		28		4
2		8		4
3		16		6
2		1		2
2		2		1
1		2		2
2		10		2
1		8		2
1		63		1
6		10		4
7		9		1
5		20		3
2		20		4
3		1		1
1		35		1
1		6		1
2		39		3
1		10		1
1		4		1
1		9		1
1		7		3
1		3		1
4		2		1
2		27		2
1		18		1
9		7		1
1		2		1
2		10		3
1		10		1
8		29		11
1		5		1
2		1		1
2		7		2
2		5		2
2		2		6
2		29		5
3		1		1
3		8		1
5		16		3
1		1		3
3		20		2
3		1		1
1		1		4
4		1		1
2		6		1
1		5		2
2		13		1
1		1		6
1		2		2
2		3		2
1		7		2
7		6		2
1		6		3
2		3		3
1		67		5
3		1		4
1		2		6
1		1		4
3		4		1
2		2		1
1		5		1
1		3		3
2		9		2
3		3		1
1		3		2
3		3		7
2		23		2
1		5		1
1		8		1
1		10		1
1		1		2
2		1		1
5		1		1
4		2		1
1		3		1
1		14		1
1		10		1
1		25		4
1		19		2
2		18		1
1		3		1
2		7		1
3		6		1
2		28		1
1		12		3
1		1		9
1		4		4
1		1		1
1		31		2
2		4		1
1		3		3
2		25		1
1		1		5
6		9		1
3		5		2
1		15		4
1		34		4
1		4		2
1		63		2
1		36		1
4		21		3
5		1		4
2		11		4
1		11		1
4		13		6
1		14		7
1		1		9
1		4		1
5		12		4
7		3		5
2		8		5
1		7		2
2		1		1
1		3		1
1		5		2
2		8		1
2		38		3
1		1		5
2		2		4
1		19		1
1		20		2
2		21		2
3		10		1
1		2		1
1		3		1
4		42		5
3		14		4
1		2		1
7		10		2
1		1		1
1		2		1
2		221		1
2		13		2
3		6		2
1		11		1
1		1		3
1		11		2
1		30		1
3		2		3
1		14		2
1		13		1
4		9		1
2		3		4
1		2		5
3		1		6
2		1		1
2		3		4
3		20		4
2		13		1
2		22		1
2		12		1
1		4		4
1		8		2
1		7		1
1		7		1
4		1		8
1		1		3
2		2		2
1		11		2
1		1		10
1		1		3
2		21		2
1		2		2
4		2		1
1		2		6
5		1		2
2		1		1
1		6		3
1		1		2
5		3		1
1		8		4
2		4		3
5		1		1
1		135		2
7		1		1
1		6		1
1		3		1
1		3		1
7		1		3
1		11		3
4		12		4
3		1		1
2		7		1
1		9		2
2		1		1
1		3		1
3		5		2
8		1		2
2		10		1
1		2		1
1		9		1
1		18		1
5		61		1
1		10		2
1		1		1
1		4		2
2		2		1
7		2		5
1		2		10
1		17		1
9		23		1
1		2		6
3		11		1
1		2		1
4		1		4
2		1		4
1		1		4
2		33		4
2		1		1
2		7		2
2		9		2
2		7		1
3		4		1
1		13		6
2		10		6
5		9		1
5		2		2
1		7		2
1		2		9
4		1		3
11		1		1
8		1		2
2		9		2
7		14		5
5		7		2
3		13		8
1		7		3
2		4		1
1		6		6
7		1		5
10		3		13
2		11		1
3		8		6
2		4		4
5		16		1
2		33		1
1		5		1
9		4		3
7		25		2
1		2		4
2		1		2
1		3		5
1		9		2
1		1		8
3		7		1
2		4		1
1		34		1
3		15		1
4		6		4
5		29		1
1		144		1
1		65		1
4		5		1
4		2		6
1		67		2
1		3		1
3		17		2
3		1		1
3		2		3
2		3		1
2		13		2
1		1		1
4		1		2
1		85		8
1		15		4
2		82		1
5		35		1
5		7		1
4		1		2
2		1		3
1		36		2
1		1		3
12		1		2
1		1		3
2		1		3
2		182		1
1		2		1
10		3		1
1		8		1
3		15		1
3		30		1
6		7		1
2		16		1
2		60		1
2		14		2
1		4		2
2		3		1
2		18		6
1		36		2
1		12		11
4		1		2
4		2		2
2		7		4
1		22		1
3		37		2
2		1		6
1		2		3
1		4		1
3		1		1
4		8		1
5		1		4
3		10		2
7		2		5
2		1		2
2		22		4
1		1		2
2		1		1
4		2		1
1		4		3
1		34		13
1		4		1
2		37		1
5		18		2
10		1		2
2		3		3
5		2		11
2		13		1
3		64		3
1		4		3
1		3		5
1		1		1
2		3		2
1		4		1
1		6		2
9		17		2
2		3		1
4		3		1
2		2		1
1		8		1
1		36		3
1		5		3
1		60		1
1		1		2
1		18		1
4		1		1
1		5		6
11		27		1
10		3		1
1		5		2
1		3		9
2		35		3
2		70		1
3		2		1
1		3		6
8		1		5
2		1		4
1		6		1
2		2		1
1		30		2
3		7		2
4		1		2
4		1		2
1		1		1
3		5		2
2		2		6
7		2		2
1		19		4
2		4		3
1		27		7
1		6		2
3		3		1
1		7		1
2		4		3
2		2		1
2		2		1
1		30		1
3		2		1
2		1		5
4		1		1
4		2		1
4		77		2
1		1		2
10		27		3
1		5		1
3		49		1
2		1		2
3		1		1
1		2		1
1		1		1
1		1		3
1		1		2
8		1		1
4		2		3
2		4		6
3		20		1
1		1		6
2		5		1
1		22		8
2		7		1
1		1		1
2		88		1
3		16		1
3		23		3
1		1		2
2		10		1
3		9		2
1		19		4
5		1		1
1		3		3
1		16		5
1		19		1
1		6		1
3		30		5
10		2		2
1		11		1
2		1		8
1		6		5
9		3		1
1		19		2
4		50		4
3		12		1
3		1		1
2		1		4
2		11		3
1		4		3
1		4		1
1		44		4
1		4		1
2		5		1
1		15		1
1		46		2
1		24		4
1		3		4
2		7		8
3		4		2
2		5		1
1		3		6
1		3		1
2		1		1
2		1		1
8		10		2
5		131		1
2		1		4
2		2		2
1		15		1
2		8		4
1		4		2
1		4		1
3		11		1
2		26		1
10		2		1
2		18		1
2		3		6
2		3		3
1		1		1
3		2		1
1		2		2
2		1		2
3		1		1
3		115		3
1		1		1
1		23		4
4		8		2
3		1		2
1		2		1
5		15		1
6		36		1
1		2		3
1		1		1
2		92		1
1		2		3
1		67		4
1		4		1
9		3		1
1		2		1
1		2		1
5		5		6
5		18		3
5		55		4
9		18		2
3		25		6
1		2		2
1		17		2
2		3		1
11		6		1
6		2		3
10		2		2
5		11		6
1		11		3
1		3		3
6		6		2
1		2		3
1		3		3
1		1		4
4		2		1
7		12		3
1		2		2
3		10		1
3		2		1
1		5		2
3		3		4
6		4		6
3		9		3
1		12		1
2		2		5
6		1		4
6		3		1
4		10		4
1		17		4
2		3		6
1		6		5
8		3		2
3		1		1
2		7		2
2		3		3
1		2		2
1		42		3
2		2		3
1		5		5
1		5		8
1		1		1
1		2		1
1		27		2
1		3		1
1		40		4
1		35		1
2		1		2
5		9		2
2		4		2
1		3		1
1		112		2
1		2		1
2		1		6
2		1		1
2		9		1
1		1		1
1		8		5
6		1		1
2		12		2
1		20		5
2		7		6
3		8		1
1		15		1
6		2		1
1		18		1
1		11		6
3		1		6
2		10		1
6		23		9
2		4		3
1		4		7
1		2		1
2		14		6
2		1		2
1		3		5
1		210		2
1		1		1
1		1		1
1		44		2
1		6		11
1		4		1
1		22		4
7		7		2
2		5		2
6		19		1
3		24		2
2		1		1
3		36		2
9		2		1
10		7		2
9		1		4
4		1		1
2		32		1
1		13		5
2		26		2
1		7		1
1		1		4
1		2		1
4		1		11
1		5		11
7		1		1
3		1		1
4		36		1
1		2		2
1		27		6
7		3		6
2		2		1
10		16		4
1		14		1
5		14		5
2		6		2
1		18		1
7		29		3
4		3		1
5		2		1
1		4		8
7		1		5
1		11		2
1		1		2
4		1		1
[truncated: 7,811 more rows]

## Sheet: Figure S4a
Figure S4a: Kimura substitution level (%) of TEs in 3 Parnassius species.
COLUMN	DESCRIPTION
Kimura	Kimura substitution level (%)
Unknown	The percentage of Unknown transposable elements
DNA	The percentage of DNA transposons
LINE	The percentage of LINE retrotransposons
SINE	The percentage of SINE retrotransposons
RC	The percentage of RC/Helitron transposons
LTR	The percentage of LTR retrotransposons
(1) P. orleans								(2) P. apollo								(3) P. glacialis
Kimura	Unknown	DNA	LINE	SINE	RC	LTR		Kimura	Unknown	DNA	LINE	SINE	RC	LTR		Kimura	Unknown	DNA	LINE	SINE	RC	LTR
1	0.2633	0.3981	0.2784	0.0084	0.2798	0.1698		1	0.2144	0.3081	0.7219	0.0318	0.0297	0.5133		1	0.1906	0.5446	1.522	0.021	0.0428	0.2871
2	0.6899	0.7387	1.5619	0.0302	0.8618	0.4447		2	0.6823	0.6086	2.6392	0.1344	0.1667	0.6899		2	0.5597	0.9259	3.1181	0.0349	0.1911	0.5649
3	1.1544	0.9703	2.8098	0.0593	0.4416	0.4266		3	1.1587	0.716	2.9917	0.2854	0.3876	0.9303		3	0.9092	0.9112	2.936	0.0725	0.284	0.5695
4	1.3233	0.7573	3.113	0.079	0.405	0.3844		4	1.232	0.3821	2.4871	0.214	0.2931	0.9091		4	1.1518	0.4662	2.7109	0.0962	0.2441	0.6761
5	1.2843	0.5341	2.7313	0.1021	0.2932	0.2636		5	1.1493	0.2187	1.7182	0.1361	0.124	0.6551		5	1.2968	0.3091	2.4873	0.1053	0.218	0.6144
6	1.1826	0.6002	2.3476	0.1203	0.2755	0.3352		6	1.0299	0.2632	1.3452	0.0904	0.0801	0.4869		6	1.1802	0.2964	2.0763	0.0949	0.2036	0.3325
7	1.0561	0.4884	1.7937	0.1281	0.2579	0.2754		7	0.9164	0.2298	1.1047	0.0704	0.0693	0.351		7	1.0416	0.238	1.7296	0.0909	0.1989	0.2987
8	0.9048	0.3531	1.4868	0.1215	0.2533	0.1913		8	0.7994	0.246	1.0248	0.0608	0.061	0.2788		8	0.9048	0.2554	1.6242	0.0908	0.1951	0.2562
9	0.7686	0.2561	1.2889	0.124	0.2397	0.154		9	0.7122	0.2738	0.9377	0.0643	0.0623	0.2158		9	0.8023	0.2756	1.3936	0.0955	0.1825	0.2077
10	0.6753	0.2122	1.2247	0.1197	0.1989	0.1454		10	0.6387	0.2761	0.9341	0.0672	0.0654	0.177		10	0.7079	0.2417	1.3349	0.1017	0.1779	0.1842
11	0.5984	0.1818	1.1656	0.1121	0.1673	0.1255		11	0.5663	0.2565	0.9339	0.0711	0.0673	0.1787		11	0.649	0.2318	1.2448	0.1065	0.171	0.1349
12	0.5608	0.1702	1.1056	0.1063	0.1537	0.0866		12	0.4986	0.2346	0.934	0.0773	0.0672	0.1342		12	0.6133	0.2066	1.1013	0.105	0.1677	0.115
13	0.5303	0.1722	1.1	0.1093	0.1441	0.0596		13	0.4481	0.2144	0.9055	0.0841	0.0672	0.1068		13	0.5813	0.2048	0.9906	0.104	0.1582	0.0994
14	0.4995	0.1706	1.0873	0.1155	0.1432	0.0564		14	0.398	0.193	0.8711	0.0909	0.0679	0.0743		14	0.5153	0.2027	0.9523	0.1081	0.1527	0.0843
15	0.4723	0.1607	1.0648	0.1169	0.1475	0.059		15	0.3567	0.1686	0.8365	0.0973	0.0658	0.0723		15	0.4708	0.1831	0.8882	0.1227	0.1432	0.0981
16	0.4467	0.1539	1.0485	0.1262	0.1461	0.0489		16	0.3223	0.1581	0.7918	0.1007	0.0649	0.0666		16	0.4283	0.1611	0.8465	0.1063	0.1425	0.0796
17	0.3939	0.1436	1.0169	0.1287	0.1436	0.0416		17	0.2868	0.1456	0.7466	0.1092	0.0642	0.0641		17	0.3876	0.1436	0.8077	0.1178	0.1388	0.0605
18	0.3654	0.1374	0.9818	0.1306	0.1361	0.0387		18	0.2605	0.1432	0.7137	0.1136	0.062	0.0538		18	0.361	0.1529	0.7839	0.112	0.1364	0.0581
19	0.3315	0.1296	0.9449	0.1334	0.1207	0.0448		19	0.2477	0.1292	0.6843	0.1188	0.0599	0.0457		19	0.3281	0.1298	0.7647	0.113	0.1268	0.0456
20	0.2949	0.1202	0.9026	0.1304	0.1064	0.0633		20	0.2215	0.1109	0.6537	0.1225	0.0547	0.04		20	0.2972	0.1225	0.7586	0.118	0.1172	0.0439
21	0.2574	0.1126	0.8427	0.1297	0.0957	0.0391		21	0.1984	0.1059	0.6209	0.1232	0.0529	0.0348		21	0.2626	0.129	0.7363	0.1175	0.1033	0.041
22	0.2207	0.0977	0.7822	0.1258	0.0862	0.0346		22	0.1718	0.0958	0.5941	0.1209	0.0479	0.0323		22	0.2317	0.1336	0.6936	0.1149	0.0925	0.0446
23	0.1904	0.0942	0.7255	0.117	0.0743	0.03		23	0.1491	0.0912	0.5419	0.1211	0.0421	0.0291		23	0.1968	0.1302	0.6593	0.114	0.0807	0.0469
24	0.1653	0.0867	0.6712	0.1102	0.0676	0.0312		24	0.1263	0.0864	0.5132	0.1156	0.0359	0.0277		24	0.1766	0.1173	0.6201	0.1068	0.0708	0.0348
25	0.1388	0.0796	0.6102	0.0981	0.0644	0.0328		25	0.1036	0.0832	0.4724	0.109	0.0295	0.0286		25	0.1529	0.1099	0.5718	0.1038	0.0596	0.0431
26	0.1199	0.0824	0.5624	0.0909	0.0534	0.0505		26	0.0874	0.076	0.4274	0.0979	0.0238	0.0338		26	0.1261	0.1086	0.5424	0.0939	0.0507	0.0264
27	0.0979	0.073	0.5156	0.0817	0.0523	0.0559		27	0.0751	0.0709	0.392	0.0888	0.0201	0.0378		27	0.0997	0.0937	0.5117	0.0844	0.0439	0.0367
28	0.0843	0.071	0.471	0.0706	0.041	0.0463		28	0.0611	0.0659	0.3694	0.0742	0.018	0.0468		28	0.0831	0.0743	0.4782	0.0728	0.038	0.0523
29	0.0673	0.0751	0.4574	0.0627	0.0436	0.0508		29	0.0442	0.0622	0.3377	0.062	0.0127	0.0452		29	0.0698	0.0669	0.4273	0.0653	0.0344	0.0374
30	0.0558	0.076	0.4408	0.0515	0.0341	0.0573		30	0.034	0.0642	0.3239	0.0487	0.0118	0.0354		30	0.0581	0.0613	0.4227	0.054	0.0286	0.0337
31	0.0478	0.0802	0.404	0.0432	0.0278	0.0572		31	0.0272	0.0598	0.2955	0.0389	0.0093	0.0399		31	0.0495	0.0676	0.3831	0.0441	0.0242	0.0357
32	0.0381	0.0759	0.3797	0.0351	0.0238	0.0682		32	0.0222	0.0496	0.2622	0.0298	0.0091	0.0457		32	0.0407	0.0735	0.3446	0.0356	0.0208	0.054
33	0.0275	0.0746	0.3699	0.0279	0.0225	0.0846		33	0.0168	0.0487	0.2614	0.0226	0.0088	0.0578		33	0.033	0.0639	0.3428	0.0282	0.0219	0.0533
34	0.0227	0.0749	0.338	0.0227	0.023	0.0825		34	0.0115	0.0547	0.2502	0.018	0.0105	0.0705		34	0.0229	0.076	0.3346	0.0231	0.0213	0.0736
35	0.0165	0.0759	0.3184	0.0168	0.0215	0.0965		35	0.0088	0.0692	0.2453	0.0122	0.0104	0.0731		35	0.0171	0.0806	0.3226	0.0171	0.0179	0.0721
36	0.0118	0.072	0.3073	0.0139	0.0193	0.1047		36	0.0068	0.077	0.2577	0.0088	0.0136	0.0859		36	0.0123	0.0939	0.3132	0.0131	0.0141	0.0865
37	0.0086	0.0732	0.2848	0.0112	0.0175	0.0997		37	0.0047	0.111	0.239	0.0064	0.0345	0.0966		37	0.0091	0.1609	0.2964	0.0101	0.0161	0.0863
38	0.0062	0.0701	0.2609	0.0079	0.0175	0.0961		38	0.004	0.1594	0.2419	0.0043	0.0187	0.1015		38	0.0068	0.22	0.2835	0.0075	0.0135	0.0824
39	0.0043	0.0624	0.2388	0.0054	0.0158	0.0864		39	0.003	0.1019	0.2179	0.0028	0.0126	0.1103		39	0.0048	0.1326	0.2609	0.0052	0.0103	0.1013
40	0.0034	0.0575	0.1961	0.0038	0.0213	0.0715		40	0.0028	0.0834	0.2112	0.002	0.0129	0.1053		40	0.0039	0.1012	0.2329	0.0041	0.009	0.087
41	0.0028	0.0433	0.1638	0.0025	0.0196	0.0644		41	0.0024	0.0722	0.2064	0.0014	0.0128	0.1108		41	0.0025	0.0842	0.2055	0.0023	0.0092	0.0839
42	0.0019	0.0379	0.1292	0.0016	0.0159	0.0461		42	0.0013	0.0612	0.1786	0.0008	0.013	0.1077		42	0.0017	0.068	0.1637	0.0014	0.0105	0.0493
43	0.0011	0.0315	0.0899	0.0009	0.0123	0.0318		43	0.0009	0.0581	0.1356	0.0005	0.0104	0.0859		43	0.0011	0.0578	0.1278	0.001	0.0071	0.0433
44	0.0011	0.025	0.0679	0.0007	0.0062	0.0249		44	0.0006	0.0482	0.1066	0.0003	0.0084	0.087		44	0.0007	0.0415	0.0917	0.0006	0.0045	0.0321
45	0.0004	0.0164	0.0474	0.0003	0.0039	0.0164		45	0.0003	0.0353	0.0852	0.0002	0.0057	0.0744		45	0.0004	0.028	0.0595	0.0003	0.0041	0.021
46	0.0002	0.0106	0.0291	0.0003	0.0027	0.0095		46	0.0002	0.0261	0.0552	0.0001	0.0046	0.0354		46	0.0001	0.0252	0.0451	0.0002	0.0025	0.0167
47	0.0001	0.0065	0.0176	0.0002	0.0019	0.0059		47	0.0004	0.018	0.0359	0.0001	0.0029	0.0276		47	0.0003	0.0142	0.0265	0.0001	0.0015	0.0111
48	0.0002	0.0037	0.01	0.0001	0.0019	0.0033		48	0.0002	0.0124	0.019	0	0.0031	0.0152		48	0.0001	0.0072	0.0129	0.0001	0.0009	0.0061
49	0.0001	0.0031	0.0051	0.0001	0.0013	0.0019		49	0.0002	0.0065	0.0122	0	0.002	0.0083		49	0	0.0042	0.0074	0	0.0008	0.0031
50	0.0001	0.0016	0.0031	0	0.0009	0.0011		50	0.0001	0.0035	0.0061	0	0.0007	0.0057		50	0	0.0022	0.0038	0	0.0008	0.0012

## Sheet: Figure S4b
Figure S4b: Age (Ma) of complete LTR retrotransposons in 3 Parnassius species.
COLUMN	DESCRIPTION
Age	Age (Ma) of complete LTR retrotransposons
P. apollo	Number of complete LTR retrotransposons in P. apollo
P. glacialis	Number of complete LTR retrotransposons in P. glacialis
P. orleans	Number of complete LTR retrotransposons in P. orleans
Age (Ma)	P. apollo	P. glacialis	P. orleans
1	4231	2646	1205
2	1163	694	372
3	589	363	220
4	321	173	135
5	177	98	84
6	73	50	42
7	49	17	27
8	21	12	7
9	1	8	2
10	2	0	0

## Sheet: Figure S6
Figure S6: Enriched KEGG pathways for the expanded gene family in P. glacialis.
COLUMN	DESCRIPTION
Pathway	Name of KEGG pathway
level1	Primary classification of KEGG pathway
level2	Secondary classification of KEGG pathway
List	Enriched gene number of KEGG pathway
Total	Total gene number of KEGG pathway
Pvalue	Pvalue of enriched pathway
adjustPvalue	AdjustPvalue of enriched pathway
List_gene	Gene list of enriched pathway
URL	Link of enriched pathway
Pathway	level1	level2	List	Total	Pvalue	adjustPvalue	List_gene	URL
Ribosome	Genetic Information Processing	Translation	13	140	7.34917e-09	1.02888e-07	evm.model.CTG_1012.1(K02943);evm.model.CTG_1398.2(K02943);evm.model.CTG_148.27(K02943);evm.model.CTG_188.60(K02943);evm.model.CTG_2269.4(K02943);evm.model.CTG_3426.1(K02943);evm.model.CTG_36.15(K02943);evm.model.CTG_4240.1(K02943);evm.model.CTG_4325.1(K02943);evm.model.CTG_4558.1(K02943);evm.model.CTG_4569.1(K02943);evm.model.CTG_57.331(K02943);evm.model.CTG_573.20(K02943)	http://www.kegg.jp/kegg-bin/show_pathway?map03010/K02943%09%23FFFFFF,red
Riboflavin metabolism	Metabolism	Metabolism of cofactors and vitamins	4	13	1.70696e-05	0.000119487	evm.model.CTG_16.331(K05901);evm.model.CTG_290.36(K05901);evm.model.CTG_290.38(K05901);evm.model.CTG_290.41(K05901)	http://www.kegg.jp/kegg-bin/show_pathway?map00740/K05901%09%23FFFFFF,red
Lysosome	Cellular Processes	Transport and catabolism	6	111	0.00288395	0.0134584	evm.model.CTG_193.50(K13443);evm.model.CTG_193.68(K13443);evm.model.CTG_193.70(K13443);evm.model.CTG_193.71(K13443);evm.model.CTG_54.220(K13443);evm.model.CTG_54.221(K13443)	http://www.kegg.jp/kegg-bin/show_pathway?map04142/K13443%09%23FFFFFF,red
Porphyrin and chlorophyll metabolism	Metabolism	Metabolism of cofactors and vitamins	4	53	0.004802	0.016807	evm.model.CTG_16.331(K05901);evm.model.CTG_290.36(K05901);evm.model.CTG_290.38(K05901);evm.model.CTG_290.41(K05901)	http://www.kegg.jp/kegg-bin/show_pathway?map00860/K05901%09%23FFFFFF,red
Fatty acid biosynthesis	Metabolism	Lipid metabolism	2	12	0.0104207	0.0291779	evm.model.CTG_188.4(K00665);evm.model.CTG_193.66(K00665)	http://www.kegg.jp/kegg-bin/show_pathway?map00061/K00665%09%23FFFFFF,red
Peroxisome	Cellular Processes	Transport and catabolism	3	99	0.142333	0.33211	evm.model.CTG_43.171(K13356);evm.model.CTG_43.279(K13356);evm.model.CTG_43.280(K13356)	http://www.kegg.jp/kegg-bin/show_pathway?map04146/K13356%09%23FFFFFF,red
Neuroactive ligand-receptor interaction	Environmental Information Processing	Signaling molecules and interaction	1	24	0.275937	0.551875	evm.model.CTG_152.44(K04280)	http://www.kegg.jp/kegg-bin/show_pathway?map04080/K04280%09%23FFFFFF,red
Lysine degradation	Metabolism	Amino acid metabolism	1	33	0.359032	0.627331	evm.model.CTG_564.49(K11433)	http://www.kegg.jp/kegg-bin/show_pathway?map00310/K11433%09%23FFFFFF,red
FoxO signaling pathway	Environmental Information Processing	Signal transduction	1	44	0.448093	0.627331	evm.model.CTG_220.40(K04526)	http://www.kegg.jp/kegg-bin/show_pathway?map04068/K04526%09%23FFFFFF,red
Longevity regulating pathway - multiple species	Organismal Systems	Aging	1	44	0.448093	0.627331	evm.model.CTG_220.40(K04526)	http://www.kegg.jp/kegg-bin/show_pathway?map04213/K04526%09%23FFFFFF,red
Ribosome biogenesis in eukaryotes	Genetic Information Processing	Translation	1	60	0.556561	0.63716	evm.model.CTG_83.180(K14574)	http://www.kegg.jp/kegg-bin/show_pathway?map03008/K14574%09%23FFFFFF,red
mTOR signaling pathway	Environmental Information Processing	Signal transduction	1	62	0.56857	0.63716	evm.model.CTG_220.40(K04526)	http://www.kegg.jp/kegg-bin/show_pathway?map04150/K04526%09%23FFFFFF,red
Autophagy - animal	Cellular Processes	Transport and catabolism	1	66	0.591649	0.63716	evm.model.CTG_220.40(K04526)	http://www.kegg.jp/kegg-bin/show_pathway?map04140/K04526%09%23FFFFFF,red
Protein processing in endoplasmic reticulum	Genetic Information Processing	Folding, sorting and degradation	1	110	0.778318	0.778318	evm.model.CTG_234.72(K14014)	http://www.kegg.jp/kegg-bin/show_pathway?map04141/K14014%09%23FFFFFF,red

## Sheet: Figure S13a
Figure S13a: Average recombination rates of 29 chromosomes in BQTM and BQXL populations.
COLUMN	DESCRIPTION
Chr	Chromosomes of P. glacialis
Position	Position of 1Mb window
AvgRecom of BQXL	Average recombination rates for each 1Mb window in BQXL population
AvgRecom of BQTM	Average recombination rates for each 1Mb window in BQTM population
Chr	Position	AvgRecom of BQXL	AvgRecom of BQTM
Hic0	0	0.172545	0.102528
Hic0	1000000	0.160585	0.0585758
Hic0	2000000	0.12559	0.0410595
Hic0	3000000	0.139132	0.0480695
Hic0	4000000	0.0819587	0.0450712
Hic0	5000000	0.109273	0.0548303
Hic0	6000000	0.120252	0.0440482
Hic0	7000000	0.179411	0.137422
Hic0	8000000	0.183871	0.122293
Hic0	9000000	0.0949333	0.0341919
Hic0	10000000	0.20493	0.1178
Hic0	11000000	0.104918	0.0389858
Hic0	12000000	0.105321	0.0448749
Hic0	13000000	0.0912514	0.0391246
Hic0	14000000	0.103706	0.040882
Hic0	15000000	0.087855	0.0425486
Hic0	16000000	0.100606	0.0397566
Hic0	17000000	0.0969255	0.0394451
Hic0	18000000	0.134773	0.0638287
Hic0	19000000	0.1065	0.0378245
Hic0	20000000	0.119304	0.0669306
Hic0	21000000	0.085725	0.0568142
Hic0	22000000	0.117561	0.0359849
Hic0	23000000	0.0984962	0.0500034
Hic0	24000000	0.174195	0.120234
Hic0	25000000	0.384972	0.246978
Hic0	26000000	0.363026	0.225954
Hic0	27000000	0.0910905	0.056311
Hic0	28000000	0.0858969	0.0547227
Hic0	29000000	0.0940067	0.0684559
Hic0	30000000	0.0823551	0.0498201
Hic0	31000000	0.10077	0.0459586
Hic0	32000000	0.130223	0.06028
Hic0	33000000	0.0944946	0.042184
Hic0	34000000	0.106051	0.0441605
Hic0	35000000	0.0833172	0.034751
Hic0	36000000	0.0910525	0.0620532
Hic0	37000000	0.0801139	0.0369646
Hic0	38000000	0.0877376	0.0514307
Hic0	39000000	0.109889	0.0536964
Hic0	40000000	0.205124	0.0930319
Hic0	41000000	0.138684	0.0476112
Hic0	42000000	0.105275	0.0506793
Hic0	43000000	0.0934887	0.0434598
Hic0	44000000	0.114492	0.0622693
Hic0	45000000	0.103093	0.0443572
Hic0	46000000	0.155408	0.110234
Hic0	47000000	0.217168	0.160206
Hic0	48000000	0.114426	0.0704511
Hic0	49000000	0.114671	0.0494336
Hic0	50000000	0.10779	0.0384388
Hic0	51000000	0.129183	0.053968
Hic0	52000000	0.118466	0.0737478
Hic0	53000000	0.125106	0.081216
Hic0	54000000	0.0905038	0.0358932
Hic0	55000000	0.154913	0.117365
Hic0	56000000	0.267216	0.143506
Hic0	57000000	0.205589	0.115604
Hic0	58000000	0.145596	0.0899561
Hic0	59000000	0.127683	0.0676703
Hic0	60000000	0.46836	0.24343
Hic0	61000000	0.160288	0.0680745
Hic0	62000000	0.114659	0.0324437
Hic0	63000000	0.356304	0.141613
Hic0	64000000	0.398596	0.170278
Hic0	65000000	0.427154	0.210364
Hic1	0	0.102484	0.0755844
Hic1	1000000	0.0753389	0.0192087
Hic1	2000000	0.0905306	0.0280403
Hic1	3000000	0.0985562	0.0375319
Hic1	4000000	0.0809258	0.0206828
Hic1	5000000	0.0923755	0.0246496
Hic1	6000000	0.0736456	0.0241794
Hic1	7000000	0.106855	0.0683857
Hic1	8000000	0.0801706	0.0422019
Hic1	9000000	0.0781707	0.0193753
Hic1	10000000	0.0731019	0.0283013
Hic1	11000000	0.103099	0.030614
Hic1	12000000	0.0931555	0.0354071
Hic1	13000000	0.0925974	0.0308899
Hic1	14000000	0.0931402	0.020991
Hic1	15000000	0.125627	0.0334732
Hic1	16000000	0.0979042	0.0332157
Hic1	17000000	0.138904	0.0958877
Hic1	18000000	0.096299	0.0300031
Hic1	19000000	0.101823	0.0296847
Hic1	20000000	0.108205	0.0502739
Hic1	21000000	0.084579	0.0617505
Hic1	22000000	0.0864564	0.0262723
Hic1	23000000	0.114344	0.0413508
Hic1	24000000	0.0920491	0.0239463
Hic1	25000000	0.154395	0.0402249
Hic1	26000000	0.133437	0.0434744
Hic1	27000000	0.1239	0.0270676
Hic1	28000000	0.093807	0.0704052
Hic1	29000000	0.124599	0.0272054
Hic1	30000000	0.107242	0.0398273
Hic1	31000000	0.141529	0.0352075
Hic1	32000000	0.0954372	0.0211289
Hic1	33000000	0.0990896	0.0215157
Hic1	34000000	0.104386	0.0471988
Hic1	35000000	0.11412	0.0333243
Hic1	36000000	0.146646	0.0609714
Hic1	37000000	0.0972935	0.0592422
Hic2	0	0.125	0.0705617
Hic2	1000000	0.13199	0.0695937
Hic2	2000000	0.128194	0.104542
Hic2	3000000	0.114626	0.0279633
Hic2	4000000	0.121435	0.0389835
Hic2	5000000	0.0998901	0.0247341
Hic2	6000000	0.0775555	0.0296708
Hic2	7000000	0.11238	0.0335581
Hic2	8000000	0.0924993	0.0212139
Hic2	9000000	0.118518	0.0685016
Hic2	10000000	0.113741	0.0460852
Hic2	11000000	0.113008	0.0439578
Hic2	12000000	0.137382	0.0345774
Hic2	13000000	0.109422	0.0279285
Hic2	14000000	0.114138	0.0431005
Hic2	15000000	0.121017	0.0456583
Hic2	16000000	0.122667	0.0520462
Hic2	17000000	0.106483	0.0511377
Hic2	18000000	0.116565	0.0261975
Hic2	19000000	0.107366	0.0498938
Hic2	20000000	0.12799	0.0535234
Hic2	21000000	0.115703	0.0474521
Hic2	22000000	0.122263	0.084951
Hic2	23000000	0.0769037	0.0583715
Hic2	24000000	0.128227	0.027707
Hic2	25000000	0.129147	0.0607673
Hic2	26000000	0.127742	0.100014
Hic2	27000000	0.0927743	0.0397254
Hic2	28000000	0.244532	0.174247
Hic2	29000000	0.0992353	0.0705208
Hic2	30000000	0.073013	0.0411664
Hic2	31000000	0.0637989	0.0319952
Hic2	32000000	0.0610166	0.0367785
Hic2	33000000	0.093427	0.072272
Hic2	34000000	0.0698711	0.0619275
Hic2	35000000	0.0786179	0.0312126
Hic2	36000000	0.0784045	0.0308716
Hic2	37000000	0.0974462	0.0532066
Hic2	38000000	0.119319	0.105138
Hic2	39000000	0.184348	0.0831848
Hic2	40000000	0.28422	0.0251482
Hic3	0	0.082077	0.0747918
Hic3	1000000	0.0757071	0.0230751
Hic3	2000000	0.10788	0.0267156
Hic3	3000000	0.0879818	0.0520752
Hic3	4000000	0.0710365	0.0517606
Hic3	5000000	0.0931325	0.027239
Hic3	6000000	0.135415	0.0256224
Hic3	7000000	0.0998714	0.0177917
Hic3	8000000	0.0654974	0.0157605
Hic3	9000000	0.108726	0.0542941
Hic3	10000000	0.0977529	0.0262395
Hic3	11000000	0.0875458	0.0246755
Hic3	12000000	0.119592	0.0235611
Hic3	13000000	0.0631964	0.0157141
Hic3	14000000	0.0936237	0.027602
Hic3	15000000	0.0956745	0.0307763
Hic3	16000000	0.0851744	0.035762
Hic3	17000000	0.0826882	0.0266597
Hic3	18000000	0.0831225	0.0227752
Hic3	19000000	0.0824353	0.0204328
Hic3	20000000	0.10247	0.071745
Hic3	21000000	0.0760597	0.0311792
Hic3	22000000	0.0827675	0.0188117
Hic3	23000000	0.0533307	0.0254127
Hic3	24000000	0.10098	0.0537913
Hic3	25000000	0.0576625	0.0426418
Hic3	26000000	0.113413	0.0401577
Hic3	27000000	0.0819098	0.0258859
Hic3	28000000	0.0796584	0.0377235
Hic3	29000000	0.0717446	0.0199385
Hic3	30000000	0.0887754	0.0429175
Hic3	31000000	0.0829116	0.0366659
Hic3	32000000	0.078739	0.0257193
Hic3	33000000	0.0648901	0.0445972
Hic3	34000000	0.0721294	0.0344607
Hic3	35000000	0.0882347	0.0466227
Hic3	36000000	0.0619845	0.0450048
Hic3	37000000	0.0769172	0.0416197
Hic3	38000000	0.0578461	0.0331477
Hic3	39000000	0.048797	0.0255904
Hic3	40000000	0.0497635	0.0189114
Hic3	41000000	0.0605872	0.0525845
Hic3	42000000	0.0696532	0.0386018
Hic3	43000000	0.0383231	0.0204455
Hic3	44000000	0.0514237	0.0408239
Hic3	45000000	0.0401535	0.0168834
Hic3	46000000	0.0540927	0.0303231
Hic3	47000000	0.0689611	0.0391446
Hic3	48000000	0.0454258	0.0354653
Hic3	49000000	0.0525237	0.0147176
Hic3	50000000	0.0538549	0.0277134
Hic3	51000000	0.0554934	0.0324994
Hic3	52000000	0.0676281	0.0805847
Hic3	53000000	0.0828392	0.0783173
Hic3	54000000	0.0928896	0.0468876
Hic3	55000000	0.0781055	0.043132
Hic3	56000000	0.0838333	0.0378993
Hic3	57000000	0.0688287	0.0312043
Hic3	58000000	0.0793024	0.0621692
Hic3	59000000	0.075881	0.050972
Hic3	60000000	0.0503504	0.0290546
Hic3	61000000	0.10148	0.066668
Hic3	62000000	0.125248	0.104419
Hic3	63000000	0.0868644	0.0807765
Hic3	64000000	0.0372605	0.0333295
Hic3	65000000	0.059759	0.0709495
Hic3	66000000	0.0763766	0.0453024
Hic3	67000000	0.0785724	0.0818847
Hic3	68000000	0.0508324	0.0420114
Hic3	69000000	0.0517631	0.0291668
Hic3	70000000	0.0653524	0.0369889
Hic3	71000000	0.0605019	0.0714369
Hic3	72000000	0.08001	0.0944165
Hic3	73000000	0.127243	0.128256
Hic4	0	0.119069	0.0536493
Hic4	1000000	0.124225	0.0221838
Hic4	2000000	0.123986	0.0699143
Hic4	3000000	0.319243	0.182515
Hic4	4000000	0.348397	0.209174
Hic4	5000000	0.391694	0.177574
Hic4	6000000	0.115776	0.0276339
Hic4	7000000	0.161823	0.0533759
Hic4	8000000	0.261121	0.210295
Hic4	9000000	0.36235	0.207075
Hic4	10000000	0.102705	0.0408842
Hic4	11000000	0.115128	0.0523191
Hic4	12000000	0.173718	0.0843387
Hic4	13000000	0.351379	0.119934
Hic4	14000000	0.0901249	0.0296381
Hic4	15000000	0.109614	0.0240178
Hic4	16000000	0.121845	0.0323717
Hic4	17000000	0.11334	0.0195943
Hic4	18000000	0.116221	0.0216873
Hic4	19000000	0.145233	0.0415418
Hic4	20000000	0.110372	0.0373792
Hic4	21000000	0.139029	0.0349339
Hic4	22000000	0.112432	0.0297794
Hic4	23000000	0.107382	0.0527136
Hic4	24000000	0.106923	0.0363083
Hic4	25000000	0.0970544	0.0431887
Hic4	26000000	0.361043	0.222296
Hic4	27000000	0.109508	0.0292984
Hic4	28000000	0.187282	0.0747415
Hic4	29000000	0.148524	0.0486372
Hic4	30000000	0.106705	0.0386071
Hic4	31000000	0.0663971	0.0424288
Hic4	32000000	0.104872	0.0405355
Hic4	33000000	0.117006	0.0476501
Hic4	34000000	0.134896	0.0582474
Hic4	35000000	0.0895465	0.0252353
Hic4	36000000	0.137607	0.0633912
Hic4	37000000	0.0890696	0.0250734
Hic4	38000000	0.122795	0.0409651
Hic4	39000000	0.0804708	0.0306486
Hic4	40000000	0.113857	0.0283438
Hic4	41000000	0.152936	0.0710852
Hic4	42000000	0.23822	0.147756
Hic4	43000000	0.231341	0.164756
Hic4	44000000	0.128094	0.028459
Hic4	45000000	0.11113	0.0429123
Hic4	46000000	0.102344	0.0714138
Hic4	47000000	0.094572	0.0573764
Hic4	48000000	0.127287	0.0417813
Hic4	49000000	0.122051	0.0502995
Hic4	50000000	0.129128	0.0476373
Hic4	51000000	0.120298	0.0169803
Hic4	52000000	0.137661	0.0526676
Hic4	53000000	0.186266	0.0894814
Hic4	54000000	0.121	0.0507068
Hic4	55000000	0.1002	0.0412752
Hic4	56000000	0.198865	0.0957981
Hic4	57000000	0.126653	0.042401
Hic4	58000000	0.191438	0.0507762
Hic5	0	0.320992	0.159352
Hic5	1000000	0.249645	0.100722
Hic5	2000000	0.117655	0.031056
Hic5	3000000	0.407023	0.157692
Hic5	4000000	0.402017	0.147717
Hic5	5000000	0.224571	0.0827281
Hic5	6000000	0.131388	0.0552047
Hic5	7000000	0.147206	0.0750709
Hic5	8000000	0.195756	0.0861532
Hic5	9000000	0.0873742	0.0552991
Hic5	10000000	0.0761617	0.0195335
Hic5	11000000	0.0856105	0.0348963
Hic5	12000000	0.0907623	0.0295455
Hic5	13000000	0.067464	0.0411969
Hic5	14000000	0.188808	0.153672
Hic5	15000000	0.124461	0.0368372
Hic5	16000000	0.0883964	0.0421798
Hic5	17000000	0.0984978	0.0186498
Hic5	18000000	0.0928882	0.0244328
Hic5	19000000	0.0961901	0.0283216
Hic5	20000000	0.113727	0.0386438
Hic5	21000000	0.0828263	0.0357798
Hic5	22000000	0.0959988	0.043563
Hic5	23000000	0.126223	0.0450816
Hic5	24000000	0.0658072	0.0237139
Hic5	25000000	0.104542	0.0291488
Hic5	26000000	0.0736993	0.0397295
Hic5	27000000	0.089161	0.037035
Hic5	28000000	0.10732	0.0591371
Hic5	29000000	0.0673981	0.0178338
Hic5	30000000	0.138933	0.0811807
Hic5	31000000	0.0835795	0.0304377
Hic5	32000000	0.0847719	0.0396555
Hic5	33000000	0.0946638	0.0343518
Hic5	34000000	0.0829898	0.0404465
Hic5	35000000	0.122891	0.0436305
Hic5	36000000	0.099956	0.0343171
Hic5	37000000	0.0799045	0.0359016
Hic5	38000000	0.117834	0.0579815
Hic5	39000000	0.111659	0.041083
Hic5	40000000	0.0934028	0.0261694
Hic5	41000000	0.121612	0.0377207
Hic5	42000000	0.167793	0.0948442
Hic5	43000000	0.121193	0.0338775
Hic5	44000000	0.332735	0.178085
Hic5	45000000	0.362488	0.186671
Hic5	46000000	0.193669	0.11073
Hic5	47000000	0.18549	0.0813578
Hic5	48000000	0.0909147	0.0515875
Hic5	49000000	0.0547009	0.0285638
Hic5	50000000	0.104861	0.0443389
Hic5	51000000	0.0762143	0.0548522
Hic5	52000000	0.174016	0.137411
Hic5	53000000	0.416509	0.265896
Hic5	54000000	0.414014	0.277731
Hic5	55000000	0.116482	0.0529662
Hic5	56000000	0.126372	0.026115
Hic5	57000000	0.109185	0.0336325
Hic5	58000000	0.11396	0.0228917
Hic5	59000000	0.109847	0.0411233
Hic5	60000000	0.118102	0.0423204
Hic6	0	0.0877264	0.0485722
Hic6	1000000	0.115549	0.0369434
Hic6	2000000	0.11064	0.0260849
Hic6	3000000	0.140962	0.0394124
Hic6	4000000	0.112737	0.0244825
Hic6	5000000	0.119311	0.0475675
Hic6	6000000	0.135841	0.0468673
Hic6	7000000	0.18211	0.0877806
Hic6	8000000	0.187336	0.0757456
Hic6	9000000	0.254179	0.0992219
Hic6	10000000	0.103038	0.0204434
Hic6	11000000	0.101539	0.0211163
Hic6	12000000	0.103052	0.0403911
Hic6	13000000	0.122241	0.0320306
Hic6	14000000	0.122922	0.0315903
Hic6	15000000	0.0939873	0.0335897
Hic6	16000000	0.118141	0.0406376
Hic6	17000000	0.128398	0.0294531
Hic6	18000000	0.102734	0.0300739
Hic6	19000000	0.112236	0.0304313
Hic6	20000000	0.123566	0.0310583
Hic6	21000000	0.12972	0.033441
Hic6	22000000	0.105511	0.0481474
Hic6	23000000	0.153429	0.0501271
Hic6	24000000	0.113739	0.0298096
Hic6	25000000	0.111151	0.0650381
Hic6	26000000	0.163283	0.0706141
Hic6	27000000	0.288812	0.164122
Hic6	28000000	0.483986	0.248491
Hic6	29000000	0.443445	0.275743
Hic7	0	0.233623	0.112354
Hic7	1000000	0.10107	0.0582861
Hic7	2000000	0.111061	0.0471375
Hic7	3000000	0.123988	0.0398201
Hic7	4000000	0.134545	0.0478794
Hic7	5000000	0.117802	0.0334892
Hic7	6000000	0.10829	0.0332197
Hic7	7000000	0.118689	0.0312058
Hic7	8000000	0.151782	0.0508272
Hic7	9000000	0.306468	0.0849167
Hic7	10000000	0.155696	0.0939826
Hic7	11000000	0.0784783	0.049331
Hic7	12000000	0.162042	0.0510168
Hic7	13000000	0.102111	0.054445
Hic7	14000000	0.140266	0.0637632
Hic7	15000000	0.131037	0.0437787
Hic7	16000000	0.144539	0.0664001
Hic7	17000000	0.126949	0.0560218
Hic7	18000000	0.129974	0.031837
Hic7	19000000	0.125614	0.0321464
Hic7	20000000	0.108979	0.0374492
Hic7	21000000	0.126637	0.0313058
Hic7	22000000	0.122806	0.0326404
Hic7	23000000	0.106338	0.0434889
Hic7	24000000	0.120818	0.0271683
Hic7	25000000	0.119588	0.0569827
Hic7	26000000	0.116509	0.0333076
Hic7	27000000	0.113805	0.0267465
Hic7	28000000	0.110363	0.0351907
Hic7	29000000	0.106307	0.0149843
Hic7	30000000	0.128857	0.0331379
Hic7	31000000	0.129014	0.0290346
Hic7	32000000	0.067593	0.0298387
Hic7	33000000	0.0503713	0.0451328
Hic8	0	0.0777527	0.0560727
Hic8	1000000	0.087881	0.0291631
Hic8	2000000	0.100418	0.0389521
Hic8	3000000	0.116798	0.045675
Hic8	4000000	0.104983	0.0431648
Hic8	5000000	0.132104	0.0264541
Hic8	6000000	0.124046	0.0241619
Hic8	7000000	0.106621	0.0405561
Hic8	8000000	0.0496551	0.0248908
Hic8	9000000	0.104902	0.0288867
Hic8	10000000	0.113312	0.0518535
Hic8	11000000	0.09809	0.0560937
Hic8	12000000	0.104513	0.0342309
Hic8	13000000	0.111589	0.0419246
Hic8	14000000	0.0920768	0.0449647
Hic8	15000000	0.101769	0.0276513
Hic8	16000000	0.118738	0.0452716
Hic8	17000000	0.0946772	0.0287737
Hic8	18000000	0.095733	0.0389695
Hic8	19000000	0.102229	0.0403648
Hic8	20000000	0.0740866	0.0428067
Hic8	21000000	0.0772091	0.0310392
Hic8	22000000	0.0821009	0.0690589
Hic8	23000000	0.0570017	0.0481072
Hic8	24000000	0.0932254	0.0506028
Hic8	25000000	0.0523436	0.0481553
Hic8	26000000	0.0621766	0.0419028
Hic8	27000000	0.0644166	0.0159744
Hic8	28000000	0.0727327	0.0231009
Hic8	29000000	0.0825412	0.0393938
Hic8	30000000	0.104795	0.0558305
Hic8	31000000	0.0971152	0.0179872
Hic8	32000000	0.0959109	0.040795
Hic8	33000000	0.0892256	0.0512932
Hic8	34000000	0.123438	0.0768391
Hic8	35000000	0.156087	0.105632
Hic8	36000000	0.123246	0.030632
Hic8	37000000	0.163331	0.0405586
Hic8	38000000	0.0881593	0.0253416
Hic8	39000000	0.100284	0.04218
Hic8	40000000	0.097443	0.0355864
Hic8	41000000	0.161071	0.0604123
Hic8	42000000	0.21586	0.117985
Hic8	43000000	0.117487	0.0363002
Hic8	44000000	0.0663495	0.0237973
Hic8	45000000	0.107648	0.0508476
Hic8	46000000	0.239293	0.127349
Hic9	0	0.104784	0.0763544
Hic9	1000000	0.465758	0.326255
Hic9	2000000	0.310244	0.255715
Hic9	3000000	0.128847	0.0663462
Hic9	4000000	0.148776	0.15046
Hic9	5000000	0.12764	0.0985123
Hic9	6000000	0.120601	0.0251247
Hic9	7000000	0.112457	0.0357516
Hic9	8000000	0.125989	0.0366009
Hic9	9000000	0.10646	0.0318225
Hic9	10000000	0.109551	0.0295219
Hic9	11000000	0.0935027	0.0397364
Hic9	12000000	0.106766	0.0466525
Hic9	13000000	0.113276	0.0556754
Hic9	14000000	0.0822691	0.0233295
Hic9	15000000	0.100086	0.0273716
Hic9	16000000	0.105541	0.0581568
Hic9	17000000	0.13117	0.0605565
Hic9	18000000	0.11643	0.0451713
Hic9	19000000	0.135588	0.0704421
Hic9	20000000	0.0956576	0.0571333
Hic9	21000000	0.0858423	0.0408888
Hic9	22000000	0.161869	0.0676539
Hic9	23000000	0.117291	0.0257057
Hic9	24000000	0.0868133	0.0404412
Hic9	25000000	0.0790071	0.0325405
Hic9	26000000	0.277515	0.104058
Hic9	27000000	0.131478	0.0555508
Hic9	28000000	0.119503	0.0623532
Hic9	29000000	0.0844853	0.0622788
Hic9	30000000	0.117291	0.0947066
Hic9	31000000	0.157834	0.0972447
Hic9	32000000	0.0888304	0.0444206
Hic9	33000000	0.103067	0.0386558
Hic9	34000000	0.098622	0.0658513
Hic9	35000000	0.120483	0.0803303
Hic9	36000000	0.0754213	0.03367
Hic9	37000000	0.105728	0.0444255
Hic9	38000000	0.122762	0.0590059
Hic9	39000000	0.0961168	0.048751
Hic9	40000000	0.392621	0.188713
Hic9	41000000	0.176887	0.0820948
Hic9	42000000	0.0790221	0.0435222
Hic9	43000000	0.0726981	0.0419561
Hic9	44000000	0.0995795	0.0512149
Hic9	45000000	0.0841017	0.0298813
Hic9	46000000	0.11355	0.0741475
Hic9	47000000	0.32498	0.126026
Hic9	48000000	0.084343	0.0324819
Hic9	49000000	0.0860901	0.0407423
Hic9	50000000	0.141572	0.0931024
Hic9	51000000	0.102299	0.0274926
Hic9	52000000	0.0998	0.0412533
Hic9	53000000	0.361094	0.17408
Hic10	0	0.065077	0.0315569
Hic10	1000000	0.105113	0.0439398
Hic10	2000000	0.0999905	0.0183145
Hic10	3000000	0.0982807	0.0373515
Hic10	4000000	0.112712	0.0533698
Hic10	5000000	0.116299	0.0466785
Hic10	6000000	0.138385	0.0336273
Hic10	7000000	0.111198	0.036209
Hic10	8000000	0.123109	0.0820836
Hic10	9000000	0.100679	0.0385674
Hic10	10000000	0.103274	0.0305981
Hic10	11000000	0.215696	0.125489
Hic10	12000000	0.127725	0.0578361
Hic10	13000000	0.102128	0.0608435
Hic10	14000000	0.0840099	0.0345336
Hic10	15000000	0.103697	0.0419074
Hic10	16000000	0.105647	0.0371552
Hic10	17000000	0.0840188	0.0305228
Hic10	18000000	0.0913575	0.0219096
Hic10	19000000	0.0956019	0.0309854
Hic10	20000000	0.117415	0.0563799
Hic10	21000000	0.096134	0.0406293
Hic10	22000000	0.108476	0.0716218
Hic10	23000000	0.07803	0.0418684
Hic10	24000000	0.111142	0.0238339
Hic10	25000000	0.102883	0.0286299
Hic10	26000000	0.0968158	0.0585348
Hic10	27000000	0.0890812	0.0383906
Hic10	28000000	0.0823211	0.0252378
Hic10	29000000	0.0684329	0.0429351
Hic10	30000000	0.0922792	0.0286378
Hic10	31000000	0.124708	0.0398743
Hic10	32000000	0.0988067	0.0349464
Hic10	33000000	0.107256	0.0580297
Hic10	34000000	0.0953894	0.0305945
Hic10	35000000	0.0978871	0.0431343
Hic10	36000000	0.183639	0.0642405
Hic10	37000000	0.105835	0.0545874
Hic10	38000000	0.0951734	0.0424245
Hic10	39000000	0.13708	0.0529965
Hic10	40000000	0.12665	0.0563584
Hic10	41000000	0.0948417	0.0374462
Hic10	42000000	0.112031	0.0530266
Hic10	43000000	0.103646	0.0357049
Hic10	44000000	0.193688	0.0947264
Hic11	0	0.11716	0.0488988
Hic11	1000000	0.132776	0.0390013
Hic11	2000000	0.141443	0.0869521
Hic11	3000000	0.114061	0.061496
Hic11	4000000	0.10299	0.0326664
Hic11	5000000	0.159983	0.0829392
Hic11	6000000	0.419108	0.288915
Hic11	7000000	0.48674	0.331884
Hic11	8000000	0.155057	0.0911107
Hic11	9000000	0.180579	0.0841321
Hic11	10000000	0.103902	0.031783
Hic11	11000000	0.105863	0.0472631
Hic11	12000000	0.348197	0.264192
Hic11	13000000	0.435117	0.280702
Hic11	14000000	0.283412	0.227892
Hic11	15000000	0.121967	0.0440123
Hic11	16000000	0.0734873	0.0407587
Hic11	17000000	0.0908935	0.0631408
Hic11	18000000	0.118371	0.0489211
Hic11	19000000	0.111887	0.0465727
Hic11	20000000	0.106989	0.0388843
Hic11	21000000	0.111247	0.0759427
Hic11	22000000	0.118071	0.0749121
Hic11	23000000	0.0773765	0.0552298
Hic11	24000000	0.166225	0.106997
Hic11	25000000	0.104759	0.055153
Hic11	26000000	0.0925201	0.0494776
Hic11	27000000	0.123981	0.0425534
Hic11	28000000	0.0873678	0.0388041
Hic11	29000000	0.0980954	0.0649329
Hic11	30000000	0.126226	0.0391282
Hic11	31000000	0.126033	0.0505407
Hic11	32000000	0.103551	0.0433437
Hic11	33000000	0.119057	0.0506553
Hic11	34000000	0.195819	0.099214
Hic11	35000000	0.157406	0.114095
Hic11	36000000	0.261765	0.182041
Hic11	37000000	0.136057	0.0459825
Hic11	38000000	0.160341	0.0688803
Hic11	39000000	0.0750206	0.0156175
Hic11	40000000	0.192154	0.0798356
Hic11	41000000	0.27266	0.116568
Hic11	42000000	0.127883	0.0277952
Hic11	43000000	0.109539	0.049308
Hic12	0	0.295457	0.0842764
Hic12	1000000	0.0960707	0.0398702
Hic12	2000000	0.101995	0.0283971
Hic12	3000000	0.0905844	0.0783908
Hic12	4000000	0.107957	0.075614
Hic12	5000000	0.224509	0.177515
Hic12	6000000	0.0886062	0.0686929
Hic12	7000000	0.129231	0.0702485
Hic12	8000000	0.228151	0.10141
Hic12	9000000	0.113828	0.0393349
Hic12	10000000	0.11245	0.0653441
Hic12	11000000	0.106999	0.0543223
Hic12	12000000	0.173368	0.098335
Hic12	13000000	0.098441	0.0368123
Hic12	14000000	0.0917174	0.0159974
Hic12	15000000	0.105546	0.0674076
Hic12	16000000	0.102213	0.0396114
Hic12	17000000	0.109475	0.0503165
Hic12	18000000	0.0884939	0.0607901
Hic12	19000000	0.0970015	0.0429045
Hic12	20000000	0.108954	0.0312018
Hic12	21000000	0.10053	0.0428971
Hic12	22000000	0.0881118	0.0407381
Hic12	23000000	0.0997035	0.0321692
Hic12	24000000	0.0988077	0.0298071
Hic12	25000000	0.111028	0.0439547
Hic12	26000000	0.0995633	0.05052
Hic12	27000000	0.141147	0.136522
Hic12	28000000	0.0763717	0.0394927
Hic12	29000000	0.0936172	0.0753191
Hic12	30000000	0.0913699	0.0597781
Hic12	31000000	0.0748197	0.0256455
Hic12	32000000	0.0807679	0.0366856
Hic12	33000000	0.0640646	0.0377044
Hic12	34000000	0.0782344	0.0415948
Hic12	35000000	0.118907	0.0383252
Hic12	36000000	0.0941885	0.0597531
Hic12	37000000	0.0760594	0.0297169
Hic12	38000000	0.0899245	0.0288102
Hic12	39000000	0.114202	0.057437
Hic12	40000000	0.111061	0.031896
Hic12	41000000	0.0903407	0.0619367
Hic12	42000000	0.093718	0.0305916
Hic12	43000000	0.0967572	0.0261462
Hic12	44000000	0.135172	0.0637834
Hic12	45000000	0.197986	0.0801259
Hic12	46000000	0.079332	0.0306082
Hic12	47000000	0.0995603	0.0606577
Hic12	48000000	0.0897939	0.0375431
Hic12	49000000	0.133863	0.0677863
Hic12	50000000	0.096318	0.0342973
Hic12	51000000	0.0763568	0.0320217
Hic12	52000000	0.0883594	0.0331797
Hic12	53000000	0.0758918	0.0263182
Hic12	54000000	0.150905	0.0707673
Hic12	55000000	0.187163	0.120564
Hic12	56000000	0.123185	0.0689846
Hic12	57000000	0.128282	0.0779314
Hic12	58000000	0.221639	0.112575
Hic13	0	0.158378	0.0853215
Hic13	1000000	0.0883534	0.0248622
Hic13	2000000	0.168459	0.0776234
Hic13	3000000	0.114945	0.0579898
Hic13	4000000	0.155704	0.0511223
Hic13	5000000	0.0974085	0.036937
Hic13	6000000	0.145005	0.0783503
Hic13	7000000	0.181789	0.0721108
Hic13	8000000	0.129494	0.0585113
Hic13	9000000	0.110493	0.0363964
Hic13	10000000	0.138589	0.0516351
Hic13	11000000	0.136661	0.0638275
Hic13	12000000	0.170579	0.0851313
Hic13	13000000	0.141549	0.0423161
Hic13	14000000	0.12643	0.0451381
Hic13	15000000	0.108705	0.0570627
Hic13	16000000	0.104784	0.054165
Hic13	17000000	0.0982667	0.0461401
Hic13	18000000	0.131387	0.0406496
Hic13	19000000	0.123437	0.0671157
Hic13	20000000	0.0976237	0.0407677
Hic13	21000000	0.175782	0.149273
Hic13	22000000	0.15522	0.117682
Hic13	23000000	0.106126	0.0359895
Hic13	24000000	0.135629	0.0684556
Hic13	25000000	0.311138	0.131156
Hic13	26000000	0.188369	0.1719
Hic13	27000000	0.137717	0.0684475
Hic13	28000000	0.172215	0.0893706
Hic13	29000000	0.180724	0.118697
Hic13	30000000	0.122115	0.0617684
Hic13	31000000	0.129786	0.0455333
Hic13	32000000	0.11072	0.0422097
Hic13	33000000	0.107429	0.0431102
Hic13	34000000	0.0933474	0.0468284
Hic13	35000000	0.0906962	0.0392831
Hic14	0	0.540458	0.396438
Hic14	1000000	0.17003	0.220765
Hic14	2000000	0.139624	0.0394731
Hic14	3000000	0.115478	0.0481001
Hic14	4000000	0.195643	0.106257
Hic14	5000000	0.144915	0.0993947
Hic14	6000000	0.147927	0.0959503
Hic14	7000000	0.206352	0.139911
Hic14	8000000	0.183104	0.100088
Hic14	9000000	0.149015	0.0683423
Hic14	10000000	0.131759	0.0764749
Hic14	11000000	0.141236	0.0778836
Hic14	12000000	0.156079	0.0644686
Hic14	13000000	0.138949	0.044371
Hic14	14000000	0.153497	0.0624519
Hic14	15000000	0.163015	0.156264
Hic14	16000000	0.157346	0.116553
Hic14	17000000	0.104052	0.0758997
Hic14	18000000	0.136549	0.0700491
Hic14	19000000	0.109968	0.0363117
Hic14	20000000	0.11736	0.0622931
Hic14	21000000	0.139747	0.115666
Hic14	22000000	0.306542	0.219248
Hic14	23000000	0.479111	0.375518
Hic14	24000000	0.226872	0.136555
Hic15	0	0.10699	0.0489149
Hic15	1000000	0.076322	0.028724
Hic15	2000000	0.104026	0.0486329
Hic15	3000000	0.0960968	0.0139875
Hic15	4000000	0.110733	0.055256
Hic15	5000000	0.136188	0.1322
Hic15	6000000	0.090811	0.060079
Hic15	7000000	0.105029	0.0570822
Hic15	8000000	0.108321	0.0398511
Hic15	9000000	0.0820822	0.0338609
Hic15	10000000	0.0714984	0.0326689
Hic15	11000000	0.0734014	0.0324839
Hic15	12000000	0.121171	0.0465032
Hic15	13000000	0.0907779	0.0357789
Hic15	14000000	0.116105	0.0446269
Hic15	15000000	0.120821	0.0596841
Hic15	16000000	0.10566	0.0431226
Hic15	17000000	0.0877301	0.0338458
Hic15	18000000	0.0885282	0.0416844
Hic15	19000000	0.0880423	0.0290023
Hic15	20000000	0.102737	0.0499657
Hic15	21000000	0.114426	0.0764129
Hic15	22000000	0.0869082	0.0463713
Hic15	23000000	0.0869546	0.0471838
Hic15	24000000	0.100606	0.0387121
Hic15	25000000	0.0897555	0.0435439
Hic15	26000000	0.0987513	0.0489167
Hic15	27000000	0.11226	0.051296
Hic15	28000000	0.0892824	0.0373329
Hic15	29000000	0.142549	0.0675331
Hic15	30000000	0.117826	0.0584769
Hic15	31000000	0.137682	0.0750294
Hic15	32000000	0.0818427	0.0546451
Hic15	33000000	0.109455	0.0506911
Hic15	34000000	0.106847	0.0461432
Hic15	35000000	0.0924258	0.0374103
Hic15	36000000	0.183804	0.0742626
Hic15	37000000	0.0907385	0.0499859
Hic15	38000000	0.105577	0.0629063
Hic15	39000000	0.118534	0.0718713
Hic15	40000000	0.0718004	0.0653545
Hic15	41000000	0.109328	0.0701347
Hic15	42000000	0.104431	0.048857
Hic15	43000000	0.0968096	0.0502825
Hic15	44000000	0.444553	0.285794
Hic15	45000000	0.11406	0.0513381
Hic15	46000000	0.104459	0.0317273
Hic15	47000000	0.135039	0.052569
Hic15	48000000	0.132032	0.0548055
Hic15	49000000	0.0971525	0.0372027
Hic15	50000000	0.0887104	0.029033
Hic15	51000000	0.142091	0.0740636
Hic15	52000000	0.201449	0.0765422
Hic16	0	0.507787	0.255654
Hic16	1000000	0.509693	0.274865
Hic16	2000000	0.389797	0.25135
Hic16	3000000	0.375058	0.231947
Hic16	4000000	0.180822	0.0756496
Hic16	5000000	0.128319	0.0645273
Hic16	6000000	0.0868115	0.0178989
Hic16	7000000	0.12833	0.0455099
Hic16	8000000	0.086746	0.0607506
Hic16	9000000	0.108756	0.0243269
Hic16	10000000	0.11383	0.0329294
Hic16	11000000	0.094659	0.0305759
Hic16	12000000	0.113514	0.0335528
Hic16	13000000	0.103449	0.0532492
Hic16	14000000	0.0952882	0.0323871
Hic16	15000000	0.100346	0.0456975
Hic16	16000000	0.104487	0.0530516
Hic16	17000000	0.111353	0.0431209
Hic16	18000000	0.0863916	0.0455884
Hic16	19000000	0.0743185	0.0528636
Hic16	20000000	0.116214	0.0346168
Hic16	21000000	0.0825665	0.0471008
Hic16	22000000	0.103274	0.0520235
Hic16	23000000	0.0733138	0.0459014
Hic16	24000000	0.081307	0.0464104
Hic16	25000000	0.142944	0.0765685
Hic16	26000000	0.0667887	0.0334471
Hic16	27000000	0.0988226	0.0407961
Hic16	28000000	0.123553	0.0749774
Hic16	29000000	0.0866627	0.0583078
Hic16	30000000	0.11381	0.0826276
Hic16	31000000	0.0843511	0.0570201
Hic16	32000000	0.0878737	0.0694681
Hic16	33000000	0.0961456	0.0615456
Hic16	34000000	0.0995972	0.060521
Hic16	35000000	0.0809297	0.0308913
Hic16	36000000	0.0953302	0.0375911
Hic16	37000000	0.155602	0.0657858
Hic16	38000000	0.110443	0.0498055
Hic16	39000000	0.0990915	0.0548472
Hic16	40000000	0.101362	0.0422015
Hic16	41000000	0.144452	0.0494827
Hic16	42000000	0.0780654	0.0418662
Hic16	43000000	0.0927049	0.0354804
Hic16	44000000	0.153478	0.0645533
Hic16	45000000	0.208414	0.165878
Hic16	46000000	0.0948273	0.0368456
Hic16	47000000	0.0907692	0.033917
Hic16	48000000	0.101029	0.0312644
Hic16	49000000	0.103479	0.0317108
Hic16	50000000	0.0655979	0.0427276
Hic16	51000000	0.0784074	0.0403277
Hic16	52000000	0.110028	0.0320718
Hic16	53000000	0.151298	0.084521
Hic16	54000000	0.234791	0.113928
Hic16	55000000	0.177455	0.0650314
Hic16	56000000	0.104678	0.0307888
Hic17	0	0.0813009	0.0261091
Hic17	1000000	0.0903767	0.0464513
Hic17	2000000	0.083062	0.0357222
Hic17	3000000	0.128894	0.0407187
Hic17	4000000	0.135108	0.0672753
Hic17	5000000	0.11354	0.0312493
Hic17	6000000	0.0994348	0.0316148
Hic17	7000000	0.135319	0.0682233
Hic17	8000000	0.0945734	0.0755222
Hic17	9000000	0.107507	0.0333644
Hic17	10000000	0.102466	0.0583465
Hic17	11000000	0.0935826	0.0653829
Hic17	12000000	0.108495	0.0391957
Hic17	13000000	0.115401	0.0372201
Hic17	14000000	0.0826689	0.0521127
Hic17	15000000	0.0816516	0.0480464
Hic17	16000000	0.073903	0.0428572
Hic17	17000000	0.0981364	0.0419428
Hic17	18000000	0.117084	0.0419004
Hic17	19000000	0.0703617	0.0240941
Hic17	20000000	0.114482	0.0626383
Hic17	21000000	0.0830906	0.063658
Hic17	22000000	0.0933115	0.0530017
Hic17	23000000	0.0910964	0.0428027
Hic17	24000000	0.0851072	0.0373847
Hic17	25000000	0.101566	0.0873461
Hic17	26000000	0.0876654	0.0712473
Hic17	27000000	0.0962185	0.0352808
Hic17	28000000	0.102614	0.0479392
Hic17	29000000	0.108589	0.0411408
Hic17	30000000	0.09546	0.0369359
Hic17	31000000	0.0968499	0.0320371
Hic17	32000000	0.1119	0.0384731
Hic17	33000000	0.103542	0.0380465
Hic17	34000000	0.115051	0.0568027
Hic17	35000000	0.100434	0.0356876
Hic17	36000000	0.11678	0.0339691
Hic17	37000000	0.115671	0.0513043
Hic17	38000000	0.126415	0.0321382
Hic17	39000000	0.113295	0.065252
Hic17	40000000	0.0916029	0.0434521
Hic17	41000000	0.107125	0.0499524
Hic17	42000000	0.102088	0.0490182
Hic17	43000000	0.0888972	0.0251055
Hic17	44000000	0.477953	0.186746
Hic17	45000000	0.457572	0.203974
Hic17	46000000	0.419004	0.238458
Hic18	0	0.117978	0.0536741
Hic18	1000000	0.0970687	0.0409908
Hic18	2000000	0.0995585	0.0497357
Hic18	3000000	0.10251	0.0446813
Hic18	4000000	0.122863	0.0706158
Hic18	5000000	0.0948802	0.0449718
Hic18	6000000	0.0816357	0.0517936
Hic18	7000000	0.108484	0.0590903
Hic18	8000000	0.0972637	0.047061
Hic18	9000000	0.126705	0.057862
Hic18	10000000	0.125198	0.0548833
Hic18	11000000	0.106486	0.0411628
Hic18	12000000	0.120799	0.047526
Hic18	13000000	0.243078	0.129642
Hic18	14000000	0.336788	0.227048
Hic18	15000000	0.0969773	0.0494415
Hic18	16000000	0.0853358	0.0194203
Hic18	17000000	0.0645364	0.0177784
Hic18	18000000	0.0818233	0.0212171
Hic18	19000000	0.0902253	0.0523455
Hic18	20000000	0.0741593	0.0535961
Hic18	21000000	0.102338	0.0513012
Hic18	22000000	0.0717433	0.026392
Hic18	23000000	0.0571158	0.0367014
Hic18	24000000	0.0965487	0.0496462
Hic18	25000000	0.0559264	0.0446383
Hic18	26000000	0.097191	0.041788
Hic18	27000000	0.0562064	0.0252979
Hic18	28000000	0.0732511	0.0557595
Hic18	29000000	0.0922369	0.0782831
Hic18	30000000	0.0784528	0.0306911
Hic18	31000000	0.241341	0.192227
Hic18	32000000	0.0994222	0.091664
Hic18	33000000	0.0903634	0.039105
Hic18	34000000	0.0816783	0.0296778
Hic18	35000000	0.0729128	0.0416136
Hic18	36000000	0.0847982	0.0407259
Hic18	37000000	0.132828	0.0381821
Hic18	38000000	0.13623	0.0613762
Hic18	39000000	0.0957685	0.0516467
Hic18	40000000	0.086948	0.066365
Hic18	41000000	0.174536	0.106684
Hic18	42000000	0.422013	0.277696
Hic18	43000000	0.465045	0.272553
Hic18	44000000	0.289257	0.141553
Hic18	45000000	0.300056	0.114521
Hic18	46000000	0.140665	0.0647355
Hic18	47000000	0.109131	0.0305683
Hic18	48000000	0.1062	0.0184788
Hic18	49000000	0.0374287	0.100067
Hic19	0	0.0912163	0.0504671
Hic19	1000000	0.429859	0.27888
Hic19	2000000	0.337665	0.276384
Hic19	3000000	0.233922	0.0807287
Hic19	4000000	0.175732	0.0683928
Hic19	5000000	0.119167	0.071724
Hic19	6000000	0.103419	0.0423477
Hic19	7000000	0.0892346	0.0420926
Hic19	8000000	0.0934787	0.0511957
Hic19	9000000	0.0983818	0.0262855
Hic19	10000000	0.103422	0.0298269
Hic19	11000000	0.103833	0.0463118
Hic19	12000000	0.115248	0.0221588
Hic19	13000000	0.12461	0.0434123
Hic19	14000000	0.113013	0.0608123
Hic19	15000000	0.103583	0.0387248
Hic19	16000000	0.0938528	0.0410763
Hic19	17000000	0.0914388	0.0662206
Hic19	18000000	0.0960432	0.0359025
Hic19	19000000	0.0864919	0.0506242
Hic19	20000000	0.124328	0.0393157
Hic19	21000000	0.082765	0.0237436
Hic19	22000000	0.0902926	0.0200173
Hic19	23000000	0.0963228	0.0321093
Hic19	24000000	0.0767772	0.0387699
Hic19	25000000	0.0896054	0.0611782
Hic19	26000000	0.0686917	0.0269037
Hic19	27000000	0.0996922	0.0316632
Hic19	28000000	0.0943663	0.0544413
Hic19	29000000	0.0813492	0.0309721
Hic19	30000000	0.0924701	0.0182134
Hic19	31000000	0.115321	0.0416313
Hic19	32000000	0.142969	0.0641192
Hic19	33000000	0.0916922	0.0430457
Hic19	34000000	0.105757	0.0295026
Hic19	35000000	0.07455	0.0317455
Hic19	36000000	0.114409	0.0491412
Hic19	37000000	0.117026	0.0399897
Hic19	38000000	0.132543	0.0730935
Hic19	39000000	0.095793	0.0567346
Hic19	40000000	0.204755	0.127726
Hic19	41000000	0.104614	0.0436962
Hic19	42000000	0.123844	0.107748
Hic19	43000000	0.0926251	0.0481743
Hic19	44000000	0.0837519	0.0314711
Hic19	45000000	0.125857	0.0236543
Hic19	46000000	0.114943	0.0247798
Hic19	47000000	0.134121	0.0572697
Hic19	48000000	0.282158	0.0987759
Hic20	0	0.406285	0.231767
Hic20	1000000	0.077318	0.0503427
Hic20	2000000	0.0943986	0.0591474
Hic20	3000000	0.0992484	0.0290825
Hic20	4000000	0.0997892	0.0438434
Hic20	5000000	0.0968817	0.0480957
Hic20	6000000	0.112701	0.0379448
Hic20	7000000	0.108714	0.0341274
Hic20	8000000	0.101348	0.042421
Hic20	9000000	0.125556	0.0569084
Hic20	10000000	0.103306	0.0544113
Hic20	11000000	0.124581	0.0907385
Hic20	12000000	0.162719	0.0899232
Hic20	13000000	0.120748	0.0741561
Hic20	14000000	0.0908055	0.0388039
Hic20	15000000	0.199828	0.0985222
Hic20	16000000	0.0813004	0.0290195
Hic20	17000000	0.0842692	0.0574865
Hic20	18000000	0.0781967	0.0374166
Hic20	19000000	0.143165	0.0580155
Hic20	20000000	0.084151	0.0213612
Hic20	21000000	0.0716265	0.044045
Hic20	22000000	0.0802713	0.0420374
Hic20	23000000	0.0949718	0.0243237
Hic20	24000000	0.0928058	0.0376219
Hic20	25000000	0.0728153	0.0399256
Hic20	26000000	0.0791371	0.0377873
Hic20	27000000	0.0940094	0.0624628
Hic20	28000000	0.0908886	0.0473644
Hic20	29000000	0.113855	0.0419535
Hic20	30000000	0.0826838	0.0425171
Hic20	31000000	0.134656	0.0636337
Hic20	32000000	0.0744989	0.0378491
Hic20	33000000	0.128988	0.0696938
Hic20	34000000	0.0773901	0.0298109
Hic20	35000000	0.0993399	0.0523434
Hic20	36000000	0.0928208	0.0463939
Hic20	37000000	0.0959465	0.0416302
Hic20	38000000	0.235828	0.11351
Hic20	39000000	0.0993787	0.0409785
Hic20	40000000	0.15553	0.0689079
Hic20	41000000	0.123586	0.0463853
Hic20	42000000	0.112743	0.0524481
Hic20	43000000	0.117001	0.0601686
Hic20	44000000	0.0977973	0.0424724
Hic20	45000000	0.11839	0.0761774
Hic20	46000000	0.0912409	0.0180328
Hic20	47000000	0.061257	0.0258983
Hic20	48000000	0.083597	0.0355125
Hic20	49000000	0.0845879	0.040045
Hic20	50000000	0.130469	0.0656091
Hic20	51000000	0.0799213	0.0445664
Hic20	52000000	0.0899107	0.0311177
Hic20	53000000	0.0917554	0.0386116
Hic20	54000000	0.349576	0.201019
Hic21	0	0.103415	0.0335503
Hic21	1000000	0.116459	0.047903
Hic21	2000000	0.109749	0.0480356
Hic21	3000000	0.126187	0.0393106
Hic21	4000000	0.128623	0.0432208
Hic21	5000000	0.392653	0.284036
Hic21	6000000	0.380079	0.323563
Hic21	7000000	0.242618	0.207844
Hic21	8000000	0.153971	0.148085
Hic21	9000000	0.115717	0.0780191
Hic21	10000000	0.0782202	0.0352235
Hic21	11000000	0.172559	0.0872218
Hic21	12000000	0.137216	0.0398115
Hic21	13000000	0.123135	0.0508345
Hic21	14000000	0.10891	0.0397869
Hic21	15000000	0.111675	0.0514073
Hic21	16000000	0.103273	0.0513373
Hic21	17000000	0.0942965	0.0342673
Hic21	18000000	0.100798	0.039823
Hic21	19000000	0.096885	0.0248549
Hic21	20000000	0.0998877	0.0328249
Hic21	21000000	0.0923314	0.0151874
Hic21	22000000	0.0859371	0.020179
Hic21	23000000	0.0962602	0.0309225
Hic21	24000000	0.0994076	0.0130569
Hic21	25000000	0.0774663	0.0214659
Hic21	26000000	0.136736	0.0420077
Hic21	27000000	0.085515	0.055124
Hic21	28000000	0.105662	0.0442914
Hic21	29000000	0.103782	0.0378812
Hic21	30000000	0.0879104	0.0297097
Hic21	31000000	0.123792	0.0415689
Hic21	32000000	0.115927	0.0297381
Hic21	33000000	0.107945	0.0333766
Hic21	34000000	0.108649	0.0430982
Hic21	35000000	0.0932616	0.0448558
Hic21	36000000	0.0945909	0.0408556
Hic21	37000000	0.100465	0.0380632
Hic21	38000000	0.299942	0.0968227
Hic21	39000000	0.109598	0.0352908
Hic21	40000000	0.159537	0.0307575
Hic21	41000000	0.111348	0.0465309
Hic21	42000000	0.109494	0.0387604
Hic21	43000000	0.111279	0.044971
Hic22	0	0.0910116	0.0355227
Hic22	1000000	0.119147	0.034056
Hic22	2000000	0.136928	0.0571563
Hic22	3000000	0.123681	0.0367218
Hic22	4000000	0.142217	0.0377545
Hic22	5000000	0.126373	0.0351331
Hic22	6000000	0.125129	0.0341896
Hic22	7000000	0.126249	0.0263754
Hic22	8000000	0.125504	0.0349556
Hic22	9000000	0.125467	0.0495262
Hic22	10000000	0.20156	0.0702311
Hic22	11000000	0.233859	0.143236
Hic22	12000000	0.0551568	0.0342158
Hic22	13000000	0.124461	0.073578
Hic22	14000000	0.200922	0.0999171
Hic22	15000000	0.11881	0.0523949
Hic22	16000000	0.116903	0.0324342
Hic22	17000000	0.116362	0.0322453
Hic22	18000000	0.118384	0.0822516
Hic22	19000000	0.103031	0.0645298
Hic22	20000000	0.165254	0.0683179
Hic22	21000000	0.108462	0.0301709
Hic22	22000000	0.183527	0.0678465
Hic22	23000000	0.0759194	0.0378431
Hic22	24000000	0.0872353	0.040554
Hic22	25000000	0.393312	0.255803
Hic22	26000000	0.477642	0.285819
Hic22	27000000	0.370791	0.226239
Hic22	28000000	0.109648	0.0315074
Hic22	29000000	0.120225	0.05707
Hic22	30000000	0.0657899	0.0524605
Hic22	31000000	0.101382	0.0603919
Hic22	32000000	0.160021	0.0798168
Hic22	33000000	0.132725	0.0200166
Hic22	34000000	0.115604	0.0303612
Hic22	35000000	0.110493	0.0649859
Hic23	0	0.0971428	0.040847
Hic23	1000000	0.133945	0.0798057
Hic23	2000000	0.110037	0.0424837
Hic23	3000000	0.141705	0.0434577
Hic23	4000000	0.355281	0.237816
Hic23	5000000	0.175905	0.0798045
Hic23	6000000	0.0832719	0.074109
Hic23	7000000	0.119252	0.0390707
Hic23	8000000	0.161621	0.0521218
Hic23	9000000	0.129132	0.0473035
Hic23	10000000	0.0878101	0.0356942
Hic23	11000000	0.112725	0.058696
Hic23	12000000	0.117843	0.0245583
Hic23	13000000	0.103927	0.0363158
Hic23	14000000	0.111489	0.057248
Hic23	15000000	0.108474	0.048132
Hic23	16000000	0.091091	0.0338618
Hic23	17000000	0.11858	0.0410326
Hic23	18000000	0.108536	0.0370134
Hic23	19000000	0.113907	0.0526386
Hic23	20000000	0.0944682	0.046405
Hic23	21000000	0.0987747	0.0863464
Hic23	22000000	0.0961602	0.0726965
Hic23	23000000	0.117288	0.0544506
Hic23	24000000	0.103735	0.0666311
Hic23	25000000	0.0893978	0.0376059
Hic23	26000000	0.102872	0.0495364
Hic23	27000000	0.113772	0.0672694
Hic23	28000000	0.152282	0.0686902
Hic23	29000000	0.135583	0.0382208
Hic23	30000000	0.106956	0.0463266
Hic23	31000000	0.144644	0.0809613
Hic23	32000000	0.535426	0.326189
Hic23	33000000	0.444706	0.301091
Hic23	34000000	0.23054	0.147507
Hic23	35000000	0.18344	0.116293
Hic23	36000000	0.118793	0.0384101
Hic23	37000000	0.123332	0.0425836
Hic23	38000000	0.104209	0.0326054
Hic23	39000000	0.081945	0.0363437
Hic24	0	0.0992573	0.0205342
Hic24	1000000	0.10757	0.0246899
Hic24	2000000	0.0770867	0.03104
Hic24	3000000	0.0949106	0.054888
Hic24	4000000	0.141857	0.0895315
Hic24	5000000	0.103058	0.0352826
Hic24	6000000	0.155295	0.0714148
Hic24	7000000	0.1412	0.0480206
Hic24	8000000	0.121851	0.0879066
Hic24	9000000	0.0777711	0.0623493
Hic24	10000000	0.106395	0.0608948
Hic24	11000000	0.0953904	0.0390392
Hic24	12000000	0.0974134	0.0431303
Hic24	13000000	0.137374	0.0430066
Hic24	14000000	0.168028	0.0700922
Hic24	15000000	0.120862	0.0634669
Hic24	16000000	0.111852	0.052755
Hic24	17000000	0.0936596	0.0478986
Hic24	18000000	0.129633	0.0529096
Hic24	19000000	0.157203	0.0338173
Hic24	20000000	0.0973295	0.0528909
Hic24	21000000	0.0991308	0.030538
Hic24	22000000	0.113166	0.0442673
Hic24	23000000	0.101818	0.0382883
Hic24	24000000	0.125119	0.0274952
Hic24	25000000	0.130469	0.0590233
Hic24	26000000	0.0986654	0.0316763
Hic24	27000000	0.114087	0.0270665
Hic24	28000000	0.089337	0.0218554
Hic24	29000000	0.063073	0.0385166
Hic24	30000000	0.0827886	0.0279691
Hic24	31000000	0.0760927	0.0311024
Hic24	32000000	0.0684789	0.0386362
Hic24	33000000	0.081645	0.0295768
Hic24	34000000	0.0654936	0.0216276
Hic24	35000000	0.0714563	0.018623
Hic24	36000000	0.0726679	0.0337167
Hic25	0	0.53074	0.269951
Hic25	1000000	0.240216	0.0997111
Hic25	2000000	0.139821	0.0639835
Hic25	3000000	0.0951226	0.0302354
Hic25	4000000	0.104189	0.0266009
Hic25	5000000	0.121164	0.0391014
Hic25	6000000	0.130283	0.121714
Hic25	7000000	0.188939	0.146867
Hic25	8000000	0.112113	0.0338287
Hic25	9000000	0.166223	0.153414
Hic25	10000000	0.192931	0.164863
Hic25	11000000	0.0918358	0.0678362
Hic25	12000000	0.150451	0.0800496
Hic25	13000000	0.0833429	0.0513696
Hic25	14000000	0.125773	0.0567401
Hic25	15000000	0.085398	0.0292659
Hic25	16000000	0.102945	0.0300771
Hic25	17000000	0.120626	0.0284917
Hic25	18000000	0.101123	0.0308462
Hic25	19000000	0.124073	0.0424542
Hic25	20000000	0.139174	0.0530784
Hic25	21000000	0.0772537	0.0365915
Hic25	22000000	0.266382	0.157814
Hic25	23000000	0.142389	0.0676403
Hic25	24000000	0.08246	0.0577197
Hic25	25000000	0.100638	0.0290011
Hic25	26000000	0.0940084	0.0189269
Hic25	27000000	0.0880975	0.0552258
Hic25	28000000	0.0998567	0.0392502
Hic25	29000000	0.0964123	0.0300453
Hic25	30000000	0.0945268	0.0465724
Hic25	31000000	0.102227	0.0481174
Hic25	32000000	0.0958958	0.038512
Hic25	33000000	0.0733265	0.0430975
Hic25	34000000	0.269433	0.160759
Hic25	35000000	0.100277	0.0381875
Hic25	36000000	0.120341	0.0809236
Hic25	37000000	0.0967925	0.0373291
Hic25	38000000	0.103064	0.068477
Hic25	39000000	0.0824232	0.0464675
Hic25	40000000	0.0814776	0.0358067
Hic25	41000000	0.113659	0.0505402
Hic25	42000000	0.112712	0.0560151
Hic25	43000000	0.103753	0.0620891
Hic25	44000000	0.130017	0.0510076
Hic25	45000000	0.346703	0.206793
Hic25	46000000	0.437804	0.258203
Hic25	47000000	0.0931929	0.0611587
Hic25	48000000	0.110802	0.0547056
Hic25	49000000	0.112354	0.0503078
Hic25	50000000	0.135154	0.0693411
Hic25	51000000	0.0986259	0.0536976
Hic25	52000000	0.102092	0.0472613
Hic25	53000000	0.319879	0.166832
Hic25	54000000	0.174183	0.127816
Hic26	0	0.107928	0.0643207
Hic26	1000000	0.111463	0.0525211
Hic26	2000000	0.105393	0.040082
Hic26	3000000	0.0985478	0.0255055
Hic26	4000000	0.118492	0.0333209
Hic26	5000000	0.13351	0.0398662
Hic26	6000000	0.120489	0.072017
Hic26	7000000	0.21236	0.141519
Hic26	8000000	0.113976	0.0209284
Hic26	9000000	0.148886	0.067081
Hic26	10000000	0.13734	0.0660061
Hic26	11000000	0.138425	0.0345167
Hic26	12000000	0.134502	0.0343044
Hic26	13000000	0.177025	0.0261091
Hic26	14000000	0.17411	0.0450312
Hic26	15000000	0.135444	0.0427926
Hic26	16000000	0.349856	0.0986888
Hic26	17000000	0.356453	0.132855
Hic26	18000000	0.188308	0.0775918
Hic26	19000000	0.11104	0.0691182
Hic26	20000000	0.127137	0.0702351
Hic26	21000000	0.0953847	0.0709122
Hic26	22000000	0.121097	0.0802741
Hic26	23000000	0.171071	0.111428
Hic26	24000000	0.11267	0.0485823
Hic26	25000000	0.100747	0.0251497
Hic26	26000000	0.117832	0.0702828
Hic26	27000000	0.138508	0.0492663
Hic26	28000000	0.110314	0.0655441
Hic26	29000000	0.121149	0.0422652
Hic26	30000000	0.125107	0.0426382
Hic26	31000000	0.0971644	0.0277187
Hic26	32000000	0.0764547	0.0413841
Hic26	33000000	0.116872	0.035561
Hic26	34000000	0.13014	0.0819181
Hic26	35000000	0.110768	0.0449571
Hic26	36000000	0.063421	0.0634083
Hic26	37000000	0.110201	0.0387229
Hic26	38000000	0.115334	0.0437226
Hic26	39000000	0.496435	0.181742
Hic26	40000000	0.148906	0.0437003
Hic26	41000000	0.110768	0.0175753
Hic26	42000000	0.0975226	0.0245376
Hic26	43000000	0.0894003	0.0205877
Hic26	44000000	0.108008	0.0324586
Hic26	45000000	0.0865187	0.0391183
Hic26	46000000	0.101542	0.0290549
Hic26	47000000	0.0933436	0.0470603
Hic26	48000000	0.259146	0.173916
Hic26	49000000	0.427641	0.256491
Hic27	0	0.151153	0.0757574
Hic27	1000000	0.221608	0.073231
Hic27	2000000	0.370322	0.164974
Hic27	3000000	0.354172	0.128317
Hic27	4000000	0.32823	0.156236
Hic27	5000000	0.2995	0.151202
Hic27	6000000	0.174691	0.0603492
Hic27	7000000	0.121921	0.0727659
Hic27	8000000	0.0779304	0.0717187
Hic27	9000000	0.144405	0.0744511
Hic27	10000000	0.105541	0.0382488
Hic27	11000000	0.19948	0.122348
Hic27	12000000	0.359264	0.158182
Hic27	13000000	0.0988333	0.0410485
Hic27	14000000	0.111528	0.112658
Hic27	15000000	0.154725	0.100216
Hic27	16000000	0.114757	0.0276799
Hic27	17000000	0.0814871	0.0292284
Hic27	18000000	0.122453	0.0294834
Hic27	19000000	0.135995	0.03144
Hic27	20000000	0.0896258	0.0238146
Hic27	21000000	0.101036	0.0691631
Hic27	22000000	0.142851	0.0548904
Hic27	23000000	0.0868792	0.0461621
Hic27	24000000	0.0984424	0.0583324
Hic27	25000000	0.0901189	0.0556511
Hic27	26000000	0.108446	0.0407066
Hic27	27000000	0.137876	0.0565751
Hic27	28000000	0.112448	0.0608099
Hic27	29000000	0.234023	0.142943
Hic27	30000000	0.0982172	0.0665781
Hic27	31000000	0.145167	0.0792979
Hic27	32000000	0.113413	0.0244063
Hic27	33000000	0.129147	0.0617903
Hic27	34000000	0.120533	0.0274545
Hic27	35000000	0.134698	0.0565807
Hic27	36000000	0.118267	0.0727922
Hic27	37000000	0.121651	0.0311264
Hic27	38000000	0.137834	0.0373478
Hic27	39000000	0.0957004	0.0359265
Hic27	40000000	0.131104	0.0461691
Hic27	41000000	0.124789	0.0752877
Hic27	42000000	0.106275	0.0496211
Hic27	43000000	0.106741	0.0484616
Hic27	44000000	0.150292	0.0816587
Hic27	45000000	0.0918233	0.0411533
Hic27	46000000	0.195468	0.045972
Hic28	0	0.191171	0.128582
Hic28	1000000	0.120523	0.0490007
Hic28	2000000	0.136919	0.0345398
Hic28	3000000	0.129511	0.0262911
Hic28	4000000	0.11577	0.0407066
Hic28	5000000	0.129163	0.0390036
Hic28	6000000	0.124292	0.0362705
Hic28	7000000	0.147181	0.0669959
Hic28	8000000	0.115724	0.0452731
Hic28	9000000	0.119988	0.0571527
Hic28	10000000	0.110058	0.0444872
Hic28	11000000	0.107383	0.0297846
Hic28	12000000	0.115348	0.0315387
Hic28	13000000	0.109526	0.0261147
Hic28	14000000	0.119104	0.0593414
Hic28	15000000	0.149042	0.0810944
Hic28	16000000	0.12521	0.0493916
Hic28	17000000	0.131191	0.0677448
Hic28	18000000	0.118269	0.0281556
Hic28	19000000	0.126076	0.0898054
Hic28	20000000	0.110121	0.0202822
Hic28	21000000	0.141622	0.0358541
Hic28	22000000	0.129995	0.0408577
Hic28	23000000	0.251821	0.0819475
Hic28	24000000	0.602041	0.229715
Hic28	25000000	0.658883	0.188618
Hic28	26000000	0.151073	0.0451749
Hic28	27000000	0.139559	0.0321038

## Sheet: Figure S13b
Figure S13b: Comparison of recombination rates with or without TE-SVs in BQTM and BQXL populations.
COLUMN	DESCRIPTION
Chr	Chromosomes of P. glacialis
TE-SVs (BQTM)	Average recombination rates of 10-kb windows with TE-SVs in BQTM population
No TE-SVs (BQTM)	Average recombination rates of 10-kb windows without TE-SVs in BQTM population
TE-SVs (BQXL)	Average recombination rates of 10-kb windows with TE-SVs in BQXL population
No TE-SVs (BQXL)	Average recombination rates of 10-kb windows without TE-SVs in BQXL population
Chr	TE-SVs (BQTM)	No TE-SVs (BQTM)	TE-SVs (BQXL)	No TE-SVs (BQXL)
Hic0	0.0586003	0.0939518	0.125907	0.166167
Hic1	0.0308347	0.0492706	0.0975338	0.10978
Hic2	0.0413148	0.0725715	0.102187	0.131623
Hic3	0.0285048	0.0543991	0.0681862	0.0817623
Hic4	0.055961	0.0793123	0.139605	0.165493
Hic5	0.0556027	0.0753719	0.12972	0.15719
Hic6	0.0415306	0.0933275	0.127195	0.193276
Hic7	0.0412764	0.0641235	0.125232	0.140088
Hic8	0.0375927	0.0550363	0.101705	0.110517
Hic9	0.0551418	0.0862683	0.118001	0.14564
Hic10	0.0368713	0.0583955	0.102503	0.117475
Hic11	0.0742481	0.10271	0.146496	0.175937
Hic12	0.0454646	0.0736101	0.107195	0.125205
Hic13	0.0551321	0.0871514	0.129436	0.15021
Hic14	0.0845632	0.153104	0.157983	0.213771
Hic15	0.0471997	0.0776838	0.105891	0.130127
Hic16	0.0524461	0.0862563	0.112059	0.161874
Hic17	0.0436818	0.0809229	0.109705	0.142075
Hic18	0.0537099	0.093035	0.109004	0.146117
Hic19	0.046705	0.07086	0.114939	0.124336
Hic20	0.0450001	0.070252	0.101314	0.123372
Hic21	0.0488382	0.0772437	0.122031	0.136832
Hic22	0.0541783	0.0827263	0.140637	0.159597
Hic23	0.0524291	0.110161	0.116714	0.180254
Hic24	0.0380195	0.0656399	0.101274	0.11888
Hic25	0.0616583	0.0947403	0.128967	0.15554
Hic26	0.0463946	0.0801516	0.128849	0.165254
Hic27	0.0577041	0.0888317	0.134231	0.167922
Hic28	0.0455467	0.089495	0.143547	0.209289
